# Supplementary material for: Computational prediction of CTCF/cohesin-based intra-TAD loops that insulate chromatin contacts and gene expression in mouse liver
Source: eLife. 2018 May 14;7:e34077. doi: 10.7554/eLife.34077 (PMC5986275; doi:10.7554/eLife.34077)
Supplement: Source Code 1. [file elife-34077-code1.zip]

Archive with 315 entries (170 files):
- iTAD_loopprediction/
- iTAD_loopprediction/04_mergedloops/
- iTAD_loopprediction/04_mergedloops/Coh/
- iTAD_loopprediction/04_mergedloops/CTCF/
- iTAD_loopprediction/02_inputanchors/
- iTAD_loopprediction/02_inputanchors/Coh/
- iTAD_loopprediction/02_inputanchors/CTCF/
- iTAD_loopprediction/01_inputbeds/
- iTAD_loopprediction/01_inputbeds/Coh/
- iTAD_loopprediction/01_inputbeds/CTCF/
- iTAD_loopprediction/.DS_Store
- __MACOSX/
- __MACOSX/iTAD_loopprediction/
- __MACOSX/iTAD_loopprediction/._.DS_Store
- iTAD_loopprediction/bin/
- iTAD_loopprediction/bin/run_fimo_onemotif.sh
- iTAD_loopprediction/bin/ctcf_peaks2loops_2.py
- iTAD_loopprediction/bin/filter_loops.sh
- iTAD_loopprediction/bin/additional_utilities/
- iTAD_loopprediction/bin/additional_utilities/4C_Figure6/
- iTAD_loopprediction/bin/additional_utilities/4C_Figure6/input_fastq/
- iTAD_loopprediction/bin/additional_utilities/4C_Figure6/input_fastq/iTADprediction.fastq.gz
- __MACOSX/iTAD_loopprediction/bin/
- __MACOSX/iTAD_loopprediction/bin/additional_utilities/
- __MACOSX/iTAD_loopprediction/bin/additional_utilities/4C_Figure6/
- __MACOSX/iTAD_loopprediction/bin/additional_utilities/4C_Figure6/input_fastq/
- __MACOSX/iTAD_loopprediction/bin/additional_utilities/4C_Figure6/input_fastq/._iTADprediction.fastq.gz
- iTAD_loopprediction/bin/additional_utilities/4C_Figure6/demultiplex_alb.sh
- __MACOSX/iTAD_loopprediction/bin/additional_utilities/4C_Figure6/._demultiplex_alb.sh
- iTAD_loopprediction/bin/additional_utilities/4C_Figure6/output_fastq/
- iTAD_loopprediction/bin/additional_utilities/ctcf_peaks2loops_2.py
- iTAD_loopprediction/bin/additional_utilities/output/
- iTAD_loopprediction/bin/additional_utilities/percentages.txt
- iTAD_loopprediction/bin/additional_utilities/test_loop_number.sh
- iTAD_loopprediction/bin/additional_utilities/JSD_Figure3DEF/
- iTAD_loopprediction/bin/additional_utilities/JSD_Figure3DEF/jsd_score/
- iTAD_loopprediction/bin/additional_utilities/JSD_Figure3DEF/bam/
- iTAD_loopprediction/bin/additional_utilities/JSD_Figure3DEF/JSD_wrapper.qsub
- __MACOSX/iTAD_loopprediction/bin/additional_utilities/JSD_Figure3DEF/
- __MACOSX/iTAD_loopprediction/bin/additional_utilities/JSD_Figure3DEF/._JSD_wrapper.qsub
- iTAD_loopprediction/bin/additional_utilities/JSD_Figure3DEF/output/
- iTAD_loopprediction/bin/additional_utilities/JSD_Figure3DEF/annotation/
- iTAD_loopprediction/bin/additional_utilities/JSD_Figure3DEF/annotation/mm9.genome
- iTAD_loopprediction/bin/additional_utilities/JSD_Figure3DEF/annotation/mm9-blacklist.bed
- iTAD_loopprediction/bin/additional_utilities/JSD_Figure3DEF/rose/
- iTAD_loopprediction/bin/additional_utilities/JSD_Figure3DEF/rose/ROSE_bamToGFF_turbo.py
- iTAD_loopprediction/bin/additional_utilities/JSD_Figure3DEF/rose/ROSE_geneMapper.py
- iTAD_loopprediction/bin/additional_utilities/JSD_Figure3DEF/rose/annotation/
- iTAD_loopprediction/bin/additional_utilities/JSD_Figure3DEF/rose/annotation/.DS_Store
- iTAD_loopprediction/bin/additional_utilities/JSD_Figure3DEF/rose/annotation/mm9_refseq.ucsc
- iTAD_loopprediction/bin/additional_utilities/JSD_Figure3DEF/rose/gff/
- iTAD_loopprediction/bin/additional_utilities/JSD_Figure3DEF/rose/ROSE_main.py
- iTAD_loopprediction/bin/additional_utilities/JSD_Figure3DEF/rose/ROSE_utils.pyc
- iTAD_loopprediction/bin/additional_utilities/JSD_Figure3DEF/rose/README.txt
- __MACOSX/iTAD_loopprediction/bin/additional_utilities/JSD_Figure3DEF/rose/
- __MACOSX/iTAD_loopprediction/bin/additional_utilities/JSD_Figure3DEF/rose/._README.txt
- iTAD_loopprediction/bin/additional_utilities/JSD_Figure3DEF/rose/ROSE_utils.py
- iTAD_loopprediction/bin/additional_utilities/JSD_Figure3DEF/rose/ROSE_main_turbo.py
- iTAD_loopprediction/bin/additional_utilities/JSD_Figure3DEF/rose/.git/
- iTAD_loopprediction/bin/additional_utilities/JSD_Figure3DEF/rose/.git/config
- iTAD_loopprediction/bin/additional_utilities/JSD_Figure3DEF/rose/.git/objects/
- iTAD_loopprediction/bin/additional_utilities/JSD_Figure3DEF/rose/.git/objects/0d/
- iTAD_loopprediction/bin/additional_utilities/JSD_Figure3DEF/rose/.git/objects/0d/ec602d5a226216cd93efeed5dc385e022ef845
- iTAD_loopprediction/bin/additional_utilities/JSD_Figure3DEF/rose/.git/objects/66/
- iTAD_loopprediction/bin/additional_utilities/JSD_Figure3DEF/rose/.git/objects/66/b3ba8ed967cca47c6fd1fc866cdb312ce8df86
- iTAD_loopprediction/bin/additional_utilities/JSD_Figure3DEF/rose/.git/objects/3e/
- iTAD_loopprediction/bin/additional_utilities/JSD_Figure3DEF/rose/.git/objects/3e/85a6a61f62b13157812fec55d75d12af622414
- iTAD_loopprediction/bin/additional_utilities/JSD_Figure3DEF/rose/.git/objects/50/
- iTAD_loopprediction/bin/additional_utilities/JSD_Figure3DEF/rose/.git/objects/50/43dafe80f027abad3c7dcf2563656694e2423b
- iTAD_loopprediction/bin/additional_utilities/JSD_Figure3DEF/rose/.git/objects/68/
- iTAD_loopprediction/bin/additional_utilities/JSD_Figure3DEF/rose/.git/objects/68/3981850d7e810ad99329b3fcaba6a689368cdb
- iTAD_loopprediction/bin/additional_utilities/JSD_Figure3DEF/rose/.git/objects/68/7db413e6a066886b0128e34a0b2aec118164e8
- iTAD_loopprediction/bin/additional_utilities/JSD_Figure3DEF/rose/.git/objects/6f/
- iTAD_loopprediction/bin/additional_utilities/JSD_Figure3DEF/rose/.git/objects/6f/cd613dbfa2a435c71ad9db3973949f0d8fbcb1
- iTAD_loopprediction/bin/additional_utilities/JSD_Figure3DEF/rose/.git/objects/03/
- iTAD_loopprediction/bin/additional_utilities/JSD_Figure3DEF/rose/.git/objects/03/14a3ca1f214d9cf28d65c24aa5c3569161b43b
- iTAD_loopprediction/bin/additional_utilities/JSD_Figure3DEF/rose/.git/objects/69/
- iTAD_loopprediction/bin/additional_utilities/JSD_Figure3DEF/rose/.git/objects/69/210accce1d7fa3f6403bea8f3198fc66f63152
- iTAD_loopprediction/bin/additional_utilities/JSD_Figure3DEF/rose/.git/objects/58/
- iTAD_loopprediction/bin/additional_utilities/JSD_Figure3DEF/rose/.git/objects/58/226cda5eb19ab1f52df98e37c55e2e9839dbee
- iTAD_loopprediction/bin/additional_utilities/JSD_Figure3DEF/rose/.git/objects/5a/
- iTAD_loopprediction/bin/additional_utilities/JSD_Figure3DEF/rose/.git/objects/5a/93a27e11cba0f46fc58a5564643448f83f9877
- iTAD_loopprediction/bin/additional_utilities/JSD_Figure3DEF/rose/.git/objects/b2/
- iTAD_loopprediction/bin/additional_utilities/JSD_Figure3DEF/rose/.git/objects/b2/531cdf48d9623e49315d9323898e5fd03dea1e
- iTAD_loopprediction/bin/additional_utilities/JSD_Figure3DEF/rose/.git/objects/d9/
- iTAD_loopprediction/bin/additional_utilities/JSD_Figure3DEF/rose/.git/objects/d9/6fe7f57226ace492ed7c6d24400892087ced13
- iTAD_loopprediction/bin/additional_utilities/JSD_Figure3DEF/rose/.git/objects/ad/
- iTAD_loopprediction/bin/additional_utilities/JSD_Figure3DEF/rose/.git/objects/ad/2ee8f3ddd20e7878e938ccbb1ae09411ef7c5d
- iTAD_loopprediction/bin/additional_utilities/JSD_Figure3DEF/rose/.git/objects/d0/
- iTAD_loopprediction/bin/additional_utilities/JSD_Figure3DEF/rose/.git/objects/d0/becf78a7be194d8338230fb0b9a1c60ac57320
- iTAD_loopprediction/bin/additional_utilities/JSD_Figure3DEF/rose/.git/objects/d0/8f86436bd9399c2f7dd29c55ab8d503a9f4454
- iTAD_loopprediction/bin/additional_utilities/JSD_Figure3DEF/rose/.git/objects/df/
- iTAD_loopprediction/bin/additional_utilities/JSD_Figure3DEF/rose/.git/objects/df/5ede6bd8f46ff70abc4548bc111749b9d6857c
- iTAD_loopprediction/bin/additional_utilities/JSD_Figure3DEF/rose/.git/objects/a5/
- iTAD_loopprediction/bin/additional_utilities/JSD_Figure3DEF/rose/.git/objects/a5/7a116bb08e023a896249f5bad723831dca7e18
- iTAD_loopprediction/bin/additional_utilities/JSD_Figure3DEF/rose/.git/objects/bd/
- iTAD_loopprediction/bin/additional_utilities/JSD_Figure3DEF/rose/.git/objects/bd/f1109a86752d183caa2e0b62f0a9ed99134a75
- iTAD_loopprediction/bin/additional_utilities/JSD_Figure3DEF/rose/.git/objects/ae/
- iTAD_loopprediction/bin/additional_utilities/JSD_Figure3DEF/rose/.git/objects/ae/e26759c50c01ff04eee4e96dbd434f34df18af
- iTAD_loopprediction/bin/additional_utilities/JSD_Figure3DEF/rose/.git/objects/ab/
- iTAD_loopprediction/bin/additional_utilities/JSD_Figure3DEF/rose/.git/objects/ab/b68ec8668fc49d4e73515d12f90068804250a7
- iTAD_loopprediction/bin/additional_utilities/JSD_Figure3DEF/rose/.git/objects/ab/5950bf71dcbd8040030f058d4a5df7e83b63dd
- iTAD_loopprediction/bin/additional_utilities/JSD_Figure3DEF/rose/.git/objects/e5/
- iTAD_loopprediction/bin/additional_utilities/JSD_Figure3DEF/rose/.git/objects/e5/20a94b967a2ee0e4e768fb5455d76015e5820b
- iTAD_loopprediction/bin/additional_utilities/JSD_Figure3DEF/rose/.git/objects/f4/
- iTAD_loopprediction/bin/additional_utilities/JSD_Figure3DEF/rose/.git/objects/f4/3f6be5d0fe2eee89f827705e795e8b0b54a4f9
- iTAD_loopprediction/bin/additional_utilities/JSD_Figure3DEF/rose/.git/objects/f4/72390cb18726d7520d534e58800836b71c8281
- iTAD_loopprediction/bin/additional_utilities/JSD_Figure3DEF/rose/.git/objects/eb/
- iTAD_loopprediction/bin/additional_utilities/JSD_Figure3DEF/rose/.git/objects/eb/ccbb1a456e28371a24101f0b690d094635b452
- iTAD_loopprediction/bin/additional_utilities/JSD_Figure3DEF/rose/.git/objects/eb/5ae9136a699b4627616c5bef880afe641f7913
- iTAD_loopprediction/bin/additional_utilities/JSD_Figure3DEF/rose/.git/objects/fc/
- iTAD_loopprediction/bin/additional_utilities/JSD_Figure3DEF/rose/.git/objects/fc/62deafa5e1d0eec18304feb2c5d04e170eb1b4
- iTAD_loopprediction/bin/additional_utilities/JSD_Figure3DEF/rose/.git/objects/f5/
- iTAD_loopprediction/bin/additional_utilities/JSD_Figure3DEF/rose/.git/objects/f5/ba89f8e66fa9be2f571c22656bde98d4a1c915
- iTAD_loopprediction/bin/additional_utilities/JSD_Figure3DEF/rose/.git/objects/ec/
- iTAD_loopprediction/bin/additional_utilities/JSD_Figure3DEF/rose/.git/objects/ec/160e5d717778d0b5524ef1d75db8727c038d1a
- iTAD_loopprediction/bin/additional_utilities/JSD_Figure3DEF/rose/.git/objects/27/
- iTAD_loopprediction/bin/additional_utilities/JSD_Figure3DEF/rose/.git/objects/27/cee7a82faa998f01a80ffef5f2383a36f92f2f
- iTAD_loopprediction/bin/additional_utilities/JSD_Figure3DEF/rose/.git/objects/pack/
- iTAD_loopprediction/bin/additional_utilities/JSD_Figure3DEF/rose/.git/objects/7c/
- iTAD_loopprediction/bin/additional_utilities/JSD_Figure3DEF/rose/.git/objects/7c/e9101db999a788709bf29be027fe933e66f411
- iTAD_loopprediction/bin/additional_utilities/JSD_Figure3DEF/rose/.git/objects/16/
- iTAD_loopprediction/bin/additional_utilities/JSD_Figure3DEF/rose/.git/objects/16/6ec99c27bea6870c6490255653100cf8ff748e
- iTAD_loopprediction/bin/additional_utilities/JSD_Figure3DEF/rose/.git/objects/42/
- iTAD_loopprediction/bin/additional_utilities/JSD_Figure3DEF/rose/.git/objects/42/d28e0ca0c1553d1c837203f4f1770014688f25
- iTAD_loopprediction/bin/additional_utilities/JSD_Figure3DEF/rose/.git/objects/45/
- iTAD_loopprediction/bin/additional_utilities/JSD_Figure3DEF/rose/.git/objects/45/b3d3757337be8790923ec7ee66fc8aa1a1f4d8
- iTAD_loopprediction/bin/additional_utilities/JSD_Figure3DEF/rose/.git/objects/1a/
- iTAD_loopprediction/bin/additional_utilities/JSD_Figure3DEF/rose/.git/objects/1a/9bb86b546476d0e227640aa2995332a3b650c3
- iTAD_loopprediction/bin/additional_utilities/JSD_Figure3DEF/rose/.git/objects/28/
- iTAD_loopprediction/bin/additional_utilities/JSD_Figure3DEF/rose/.git/objects/28/40778036ef9069faa11c94999f34f5e1468c27
- iTAD_loopprediction/bin/additional_utilities/JSD_Figure3DEF/rose/.git/objects/10/
- iTAD_loopprediction/bin/additional_utilities/JSD_Figure3DEF/rose/.git/objects/10/d4131cebc168cfa450c135b4e7ecb4024d9534
- iTAD_loopprediction/bin/additional_utilities/JSD_Figure3DEF/rose/.git/objects/4d/
- iTAD_loopprediction/bin/additional_utilities/JSD_Figure3DEF/rose/.git/objects/4d/57e183f5bd04351df13b9a9a9970af24dad231
- iTAD_loopprediction/bin/additional_utilities/JSD_Figure3DEF/rose/.git/objects/4d/0865d4747045e8c8ed09db7210ff641a139e69
- iTAD_loopprediction/bin/additional_utilities/JSD_Figure3DEF/rose/.git/objects/75/
- iTAD_loopprediction/bin/additional_utilities/JSD_Figure3DEF/rose/.git/objects/75/46bcd855f33214852e7a0fb611a65fc5c7801f
- iTAD_loopprediction/bin/additional_utilities/JSD_Figure3DEF/rose/.git/objects/44/
- iTAD_loopprediction/bin/additional_utilities/JSD_Figure3DEF/rose/.git/objects/44/09a1a2a6283f3c9d50c76b1d626ec585cf4160
- iTAD_loopprediction/bin/additional_utilities/JSD_Figure3DEF/rose/.git/objects/2a/
- iTAD_loopprediction/bin/additional_utilities/JSD_Figure3DEF/rose/.git/objects/2a/8f7f4859c4c00ddd05eaffd12eff29f6da10f8
- iTAD_loopprediction/bin/additional_utilities/JSD_Figure3DEF/rose/.git/objects/07/
- iTAD_loopprediction/bin/additional_utilities/JSD_Figure3DEF/rose/.git/objects/07/3250fecc5dd6e8db3b20a419ec44c3b4208c3b
- iTAD_loopprediction/bin/additional_utilities/JSD_Figure3DEF/rose/.git/objects/38/
- iTAD_loopprediction/bin/additional_utilities/JSD_Figure3DEF/rose/.git/objects/38/dee8b654b95d9303be9a485a09eccf6c47d65b
- iTAD_loopprediction/bin/additional_utilities/JSD_Figure3DEF/rose/.git/objects/36/
- iTAD_loopprediction/bin/additional_utilities/JSD_Figure3DEF/rose/.git/objects/36/20bf5161bdd6eaf3b4af4e744261ff680ffca7
- iTAD_loopprediction/bin/additional_utilities/JSD_Figure3DEF/rose/.git/objects/info/
- iTAD_loopprediction/bin/additional_utilities/JSD_Figure3DEF/rose/.git/objects/3a/
- iTAD_loopprediction/bin/additional_utilities/JSD_Figure3DEF/rose/.git/objects/3a/3517b964b3655b0a9b591797e67f4108bd3aec
- iTAD_loopprediction/bin/additional_utilities/JSD_Figure3DEF/rose/.git/objects/98/
- iTAD_loopprediction/bin/additional_utilities/JSD_Figure3DEF/rose/.git/objects/98/032f46e2601a66d7e63c65df1492951388f33d
- iTAD_loopprediction/bin/additional_utilities/JSD_Figure3DEF/rose/.git/objects/5b/
- iTAD_loopprediction/bin/additional_utilities/JSD_Figure3DEF/rose/.git/objects/5b/78f89c1e43ea7e0099c6d457bee8a3aa389567
- iTAD_loopprediction/bin/additional_utilities/JSD_Figure3DEF/rose/.git/objects/01/
- iTAD_loopprediction/bin/additional_utilities/JSD_Figure3DEF/rose/.git/objects/01/3a864f407a0eee5dfc3d1f1d18c84393a46323
- iTAD_loopprediction/bin/additional_utilities/JSD_Figure3DEF/rose/.git/objects/6c/
- iTAD_loopprediction/bin/additional_utilities/JSD_Figure3DEF/rose/.git/objects/6c/bf834df36e877aa268b890f1de774fe081cba8
- iTAD_loopprediction/bin/additional_utilities/JSD_Figure3DEF/rose/.git/objects/39/
- iTAD_loopprediction/bin/additional_utilities/JSD_Figure3DEF/rose/.git/objects/39/d6f8cccd0f6e65e83ed91df72be63e2faae777
- iTAD_loopprediction/bin/additional_utilities/JSD_Figure3DEF/rose/.git/objects/97/
- iTAD_loopprediction/bin/additional_utilities/JSD_Figure3DEF/rose/.git/objects/97/487c7c208dd58469766f675f9b954190c4a461
- iTAD_loopprediction/bin/additional_utilities/JSD_Figure3DEF/rose/.git/objects/63/
- iTAD_loopprediction/bin/additional_utilities/JSD_Figure3DEF/rose/.git/objects/63/5063551baae85dc622ac631313cc52ca5b6ae5
- iTAD_loopprediction/bin/additional_utilities/JSD_Figure3DEF/rose/.git/objects/bf/
- iTAD_loopprediction/bin/additional_utilities/JSD_Figure3DEF/rose/.git/objects/bf/f6b7d18e8e1df8a1c2824dbd62d549938d3eb2
- iTAD_loopprediction/bin/additional_utilities/JSD_Figure3DEF/rose/.git/objects/ba/
- iTAD_loopprediction/bin/additional_utilities/JSD_Figure3DEF/rose/.git/objects/ba/b00c83c2740792f4a890502827cd9c79822262
- iTAD_loopprediction/bin/additional_utilities/JSD_Figure3DEF/rose/.git/objects/a0/
- iTAD_loopprediction/bin/additional_utilities/JSD_Figure3DEF/rose/.git/objects/a0/f140f0816cf343eb753dd0027b048ed3ba1ca8
- iTAD_loopprediction/bin/additional_utilities/JSD_Figure3DEF/rose/.git/objects/a7/
- iTAD_loopprediction/bin/additional_utilities/JSD_Figure3DEF/rose/.git/objects/a7/ab588b567a2f503b5809d2e19dda905b7c5477
- iTAD_loopprediction/bin/additional_utilities/JSD_Figure3DEF/rose/.git/objects/b8/
- iTAD_loopprediction/bin/additional_utilities/JSD_Figure3DEF/rose/.git/objects/b8/84ee56ee6d41e03daece4ea0947b0b81d1f47a
- iTAD_loopprediction/bin/additional_utilities/JSD_Figure3DEF/rose/.git/objects/dc/
- iTAD_loopprediction/bin/additional_utilities/JSD_Figure3DEF/rose/.git/objects/dc/d611ae9ce973df9d255acd70052b53de934c61
- iTAD_loopprediction/bin/additional_utilities/JSD_Figure3DEF/rose/.git/objects/dc/d177591c446178aa2be16c15520eb064edf345
- iTAD_loopprediction/bin/additional_utilities/JSD_Figure3DEF/rose/.git/objects/b6/
- iTAD_loopprediction/bin/additional_utilities/JSD_Figure3DEF/rose/.git/objects/b6/e08f7b5a8a42d4e369db3bea53c14b1422f018
- iTAD_loopprediction/bin/additional_utilities/JSD_Figure3DEF/rose/.git/objects/db/
- iTAD_loopprediction/bin/additional_utilities/JSD_Figure3DEF/rose/.git/objects/db/13c491709f85871741158040a69ead987b087d
- iTAD_loopprediction/bin/additional_utilities/JSD_Figure3DEF/rose/.git/objects/a6/
- iTAD_loopprediction/bin/additional_utilities/JSD_Figure3DEF/rose/.git/objects/a6/bfb134e84c85b0ced64516606162ae5a9cb9c3
- iTAD_loopprediction/bin/additional_utilities/JSD_Figure3DEF/rose/.git/objects/a1/
- iTAD_loopprediction/bin/additional_utilities/JSD_Figure3DEF/rose/.git/objects/a1/9891b9b621d2c4e5ccbccabc945ba0ac7eef32
- iTAD_loopprediction/bin/additional_utilities/JSD_Figure3DEF/rose/.git/objects/ef/
- iTAD_loopprediction/bin/additional_utilities/JSD_Figure3DEF/rose/.git/objects/ef/6352e7678c4de85eb2133140eb53b5db138f08
- iTAD_loopprediction/bin/additional_utilities/JSD_Figure3DEF/rose/.git/objects/c4/
- iTAD_loopprediction/bin/additional_utilities/JSD_Figure3DEF/rose/.git/objects/c4/757570ef358b88a67beceb8426aae27722d905
- iTAD_loopprediction/bin/additional_utilities/JSD_Figure3DEF/rose/.git/objects/c4/26726cc770fa193665ded4d814550763d22f0d
- iTAD_loopprediction/bin/additional_utilities/JSD_Figure3DEF/rose/.git/objects/ea/
- iTAD_loopprediction/bin/additional_utilities/JSD_Figure3DEF/rose/.git/objects/ea/ed9a1a2ebf7ae700b8faf3e8019d1b3da135d5
- iTAD_loopprediction/bin/additional_utilities/JSD_Figure3DEF/rose/.git/objects/ea/7330fadcd9250b4c2b36133c60dc74cb1810c8
- iTAD_loopprediction/bin/additional_utilities/JSD_Figure3DEF/rose/.git/objects/f9/
- iTAD_loopprediction/bin/additional_utilities/JSD_Figure3DEF/rose/.git/objects/f9/37365be93854a4d67e4b1cacf294c350636541
- iTAD_loopprediction/bin/additional_utilities/JSD_Figure3DEF/rose/.git/objects/e8/
- iTAD_loopprediction/bin/additional_utilities/JSD_Figure3DEF/rose/.git/objects/e8/0a61fb617564437fd5d9571854d413c21ed709
- iTAD_loopprediction/bin/additional_utilities/JSD_Figure3DEF/rose/.git/objects/fa/
- iTAD_loopprediction/bin/additional_utilities/JSD_Figure3DEF/rose/.git/objects/fa/38e5420404f1440e95873888ed3fbb272f94f7
- iTAD_loopprediction/bin/additional_utilities/JSD_Figure3DEF/rose/.git/objects/ce/
- iTAD_loopprediction/bin/additional_utilities/JSD_Figure3DEF/rose/.git/objects/ce/be6fb2f5db3b40d7e49e2da7de8b7e446b377d
- iTAD_loopprediction/bin/additional_utilities/JSD_Figure3DEF/rose/.git/objects/e0/
- iTAD_loopprediction/bin/additional_utilities/JSD_Figure3DEF/rose/.git/objects/e0/ebda6b5430ba07ec78abd2ac3da911d06c42df
- iTAD_loopprediction/bin/additional_utilities/JSD_Figure3DEF/rose/.git/objects/2c/
- iTAD_loopprediction/bin/additional_utilities/JSD_Figure3DEF/rose/.git/objects/2c/35af7c9f9a04f3128feb1f291c372973c03e12
- iTAD_loopprediction/bin/additional_utilities/JSD_Figure3DEF/rose/.git/objects/24/
- iTAD_loopprediction/bin/additional_utilities/JSD_Figure3DEF/rose/.git/objects/24/ae53e492030d31a6672c64233f86e9a7c59024
- iTAD_loopprediction/bin/additional_utilities/JSD_Figure3DEF/rose/.git/objects/24/c76039bcc2d3bf479bec09b277c170ff999c71
- iTAD_loopprediction/bin/additional_utilities/JSD_Figure3DEF/rose/.git/objects/23/
- iTAD_loopprediction/bin/additional_utilities/JSD_Figure3DEF/rose/.git/objects/23/dd43e1b375e730b1471950de7570d375be971f
- iTAD_loopprediction/bin/additional_utilities/JSD_Figure3DEF/rose/.git/objects/15/
- iTAD_loopprediction/bin/additional_utilities/JSD_Figure3DEF/rose/.git/objects/15/819b1ee94ae2b93f62b0b68750da625c08dd4a
- iTAD_loopprediction/bin/additional_utilities/JSD_Figure3DEF/rose/.git/objects/15/4b6dd9096a9ac088e8f267499950d53c914473
- iTAD_loopprediction/bin/additional_utilities/JSD_Figure3DEF/rose/.git/objects/8c/
- iTAD_loopprediction/bin/additional_utilities/JSD_Figure3DEF/rose/.git/objects/8c/b76b136790e1a1bdfcfef9e821dc2e68c171d3
- iTAD_loopprediction/bin/additional_utilities/JSD_Figure3DEF/rose/.git/objects/8c/9042988deecc5166eb60114bf566c9e7c5d147
- iTAD_loopprediction/bin/additional_utilities/JSD_Figure3DEF/rose/.git/objects/71/
- iTAD_loopprediction/bin/additional_utilities/JSD_Figure3DEF/rose/.git/objects/71/d0eaa9a94c0fc2a0c25c3dbeff2f6fd8e5f445
- iTAD_loopprediction/bin/additional_utilities/JSD_Figure3DEF/rose/.git/objects/71/a66efb3ab5b64ff56dfe0c6e0174fce82ce143
- iTAD_loopprediction/bin/additional_utilities/JSD_Figure3DEF/rose/.git/objects/49/
- iTAD_loopprediction/bin/additional_utilities/JSD_Figure3DEF/rose/.git/objects/49/10d42515c94a98366a37cd5faca8f96cde1365
- iTAD_loopprediction/bin/additional_utilities/JSD_Figure3DEF/rose/.git/objects/49/04aea81a2c64c119baf76a0402a3e6907464cc
- iTAD_loopprediction/bin/additional_utilities/JSD_Figure3DEF/rose/.git/objects/78/
- iTAD_loopprediction/bin/additional_utilities/JSD_Figure3DEF/rose/.git/objects/78/012c88f7af478b296b6cb30c10a4619ee10807
- iTAD_loopprediction/bin/additional_utilities/JSD_Figure3DEF/rose/.git/objects/7f/
- iTAD_loopprediction/bin/additional_utilities/JSD_Figure3DEF/rose/.git/objects/7f/985bf48b82d6a8c499802454002958b9ce88df
- iTAD_loopprediction/bin/additional_utilities/JSD_Figure3DEF/rose/.git/objects/22/
- iTAD_loopprediction/bin/additional_utilities/JSD_Figure3DEF/rose/.git/objects/22/a1d8b47a33672e7b65b3813f914bf7ba38ef69
- iTAD_loopprediction/bin/additional_utilities/JSD_Figure3DEF/rose/.git/objects/25/
- iTAD_loopprediction/bin/additional_utilities/JSD_Figure3DEF/rose/.git/objects/25/e53afe72e29c07047838ffeb7aefa92392cba3
- iTAD_loopprediction/bin/additional_utilities/JSD_Figure3DEF/rose/.git/objects/25/f124b36a9cf0d84b6f50c343ef9e0dd047dbb6
- iTAD_loopprediction/bin/additional_utilities/JSD_Figure3DEF/rose/.git/HEAD
- iTAD_loopprediction/bin/additional_utilities/JSD_Figure3DEF/rose/.git/info/
- iTAD_loopprediction/bin/additional_utilities/JSD_Figure3DEF/rose/.git/info/exclude
- iTAD_loopprediction/bin/additional_utilities/JSD_Figure3DEF/rose/.git/logs/
- iTAD_loopprediction/bin/additional_utilities/JSD_Figure3DEF/rose/.git/logs/HEAD
- iTAD_loopprediction/bin/additional_utilities/JSD_Figure3DEF/rose/.git/logs/refs/
- iTAD_loopprediction/bin/additional_utilities/JSD_Figure3DEF/rose/.git/logs/refs/heads/
- iTAD_loopprediction/bin/additional_utilities/JSD_Figure3DEF/rose/.git/logs/refs/heads/master
- iTAD_loopprediction/bin/additional_utilities/JSD_Figure3DEF/rose/.git/description
- iTAD_loopprediction/bin/additional_utilities/JSD_Figure3DEF/rose/.git/hooks/
- iTAD_loopprediction/bin/additional_utilities/JSD_Figure3DEF/rose/.git/hooks/commit-msg.sample
- iTAD_loopprediction/bin/additional_utilities/JSD_Figure3DEF/rose/.git/hooks/post-receive.sample
- iTAD_loopprediction/bin/additional_utilities/JSD_Figure3DEF/rose/.git/hooks/pre-rebase.sample
- iTAD_loopprediction/bin/additional_utilities/JSD_Figure3DEF/rose/.git/hooks/post-commit.sample
- iTAD_loopprediction/bin/additional_utilities/JSD_Figure3DEF/rose/.git/hooks/pre-commit.sample
- iTAD_loopprediction/bin/additional_utilities/JSD_Figure3DEF/rose/.git/hooks/applypatch-msg.sample
- iTAD_loopprediction/bin/additional_utilities/JSD_Figure3DEF/rose/.git/hooks/prepare-commit-msg.sample
- iTAD_loopprediction/bin/additional_utilities/JSD_Figure3DEF/rose/.git/hooks/post-update.sample
- iTAD_loopprediction/bin/additional_utilities/JSD_Figure3DEF/rose/.git/hooks/pre-applypatch.sample
- iTAD_loopprediction/bin/additional_utilities/JSD_Figure3DEF/rose/.git/hooks/update.sample
- iTAD_loopprediction/bin/additional_utilities/JSD_Figure3DEF/rose/.git/refs/
- iTAD_loopprediction/bin/additional_utilities/JSD_Figure3DEF/rose/.git/refs/heads/
- iTAD_loopprediction/bin/additional_utilities/JSD_Figure3DEF/rose/.git/refs/heads/master
- iTAD_loopprediction/bin/additional_utilities/JSD_Figure3DEF/rose/.git/refs/tags/
- iTAD_loopprediction/bin/additional_utilities/JSD_Figure3DEF/rose/.git/refs/remotes/
- iTAD_loopprediction/bin/additional_utilities/JSD_Figure3DEF/rose/.git/refs/remotes/origin/
- iTAD_loopprediction/bin/additional_utilities/JSD_Figure3DEF/rose/.git/refs/remotes/origin/HEAD
- iTAD_loopprediction/bin/additional_utilities/JSD_Figure3DEF/rose/.git/index
- iTAD_loopprediction/bin/additional_utilities/JSD_Figure3DEF/rose/.git/branches/
- iTAD_loopprediction/bin/additional_utilities/JSD_Figure3DEF/rose/.git/packed-refs
- iTAD_loopprediction/bin/additional_utilities/JSD_Figure3DEF/rose/ROSE_callSuper.R
- iTAD_loopprediction/bin/additional_utilities/JSD_Figure3DEF/rose/ROSE_bamToGFF.py
- __MACOSX/iTAD_loopprediction/bin/additional_utilities/JSD_Figure3DEF/rose/._ROSE_bamToGFF.py
- iTAD_loopprediction/bin/additional_utilities/JSD_Figure3DEF/0_1.txt
- iTAD_loopprediction/bin/additional_utilities/JSD_Figure3DEF/JSD_10.py
- iTAD_loopprediction/bin/additional_utilities/JSD_Figure3DEF/JSD_01.py
- iTAD_loopprediction/bin/additional_utilities/JSD_Figure3DEF/bedholding/
- iTAD_loopprediction/bin/additional_utilities/JSD_Figure3DEF/1_0.txt
- iTAD_loopprediction/bin/additional_utilities/JSD_Figure3DEF/tmp/
- iTAD_loopprediction/bin/additional_utilities/JSD_Figure3DEF/JSD_turbo.sh
- __MACOSX/iTAD_loopprediction/bin/additional_utilities/JSD_Figure3DEF/._JSD_turbo.sh
- iTAD_loopprediction/bin/additional_utilities/predict_ctcf_chipseq_loops.sh
- iTAD_loopprediction/bin/additional_utilities/tmp/
- iTAD_loopprediction/bin/additional_utilities/tmp/Coh/
- iTAD_loopprediction/bin/additional_utilities/tmp/CTCF/
- iTAD_loopprediction/bin/predict_ctcf_chipseq_loops.sh
- iTAD_loopprediction/bin/tmp/
- iTAD_loopprediction/annotation/
- iTAD_loopprediction/annotation/motif/
- iTAD_loopprediction/annotation/motif/.DS_Store
- __MACOSX/iTAD_loopprediction/annotation/
- __MACOSX/iTAD_loopprediction/annotation/motif/
- __MACOSX/iTAD_loopprediction/annotation/motif/._.DS_Store
- iTAD_loopprediction/annotation/motif/all.meme
- iTAD_loopprediction/annotation/ChIA-PET/
- iTAD_loopprediction/annotation/ChIA-PET/hg19_K562_GSM970216.bed
- iTAD_loopprediction/annotation/ChIA-PET/mm9_mesc_ctcfloops_GSE57913.bed
- iTAD_loopprediction/annotation/ChIA-PET/mesc_INs_GSE57913.bed
- iTAD_loopprediction/annotation/Hi-C/
- iTAD_loopprediction/annotation/Hi-C/hg19_GSE63525_K562_HiCCUPS_looplist.txt
- iTAD_loopprediction/annotation/Hi-C/hg19_GSE63525_GM12878_HiCCUPS_looplist.txt
- iTAD_loopprediction/annotation/Hi-C/mm9_GSE63525_CH12_HiCCUPS_looplist.txt
- iTAD_loopprediction/annotation/TADs/
- iTAD_loopprediction/annotation/TADs/hg19_dummy_tads.bed
- iTAD_loopprediction/annotation/TADs/mesc_mm9_tads.bed
- iTAD_loopprediction/annotation/TADs/mm9_dummy_tads.bed
- iTAD_loopprediction/annotation/TADs/liver_mm9_tads.bed
- iTAD_loopprediction/annotation/TADs/npc_mm9_tads.bed
[truncated: 15 more entries]
