# Supplementary material for: Computational prediction of CTCF/cohesin-based intra-TAD loops that insulate chromatin contacts and gene expression in mouse liver
Source: eLife. 2018 May 14;7:e34077. doi: 10.7554/eLife.34077 (PMC5986275; doi:10.7554/eLife.34077)
Supplement: Source Code 1. [file elife-34077-code1.zip › iTAD_loopprediction/bin/additional_utilities/4C_Figure6/demultiplex_alb.sh]

#!/bin/bash -l
#$ -N demultiplex4c
#$ -m e
#$ -pe omp 8

module load fastx-toolkit/0.0.14

#Input:  gzipped fastq files in directory 'input_fastq/'
#Output: gzipped fastq files with Albumin-specific viewpoint primer present in original read
#		 and then trimmed in the output read. Thie means that the read originates from the
#		 intended viewpoint, but is trimmed so that it can be used for downstream mapping
#Optionally: You can replace 'TATGGTTAATGATC' with any other sequence relevant to a different
#			 viewpoint and the code is otherwise general enough to process other raw 4C data

for inputfq in input_fastq/*.fastq.gz;
do

handle=$(echo ${inputfq} | sed 's/.fastq.gz//' | sed 's:input_fastq/::')

echo 'Unzipping file:'
echo ${handle}
gunzip $inputfq

wait

echo 'Trimming file:'
echo ${handle}
grep -A 2 -B 1 'TATGGTTAATGATC' 'input_fastq/'$handle'.fastq' | grep -v -- "^--$" |
fastx_trimmer -z -f 20 -o 'output_fastq/'$handle'.fastq.gz'

wait

echo 'Rezipping original file:'
echo ${handle}
gzip $inputfq

done
