# Supplementary material for: Computational prediction of CTCF/cohesin-based intra-TAD loops that insulate chromatin contacts and gene expression in mouse liver
Source: eLife. 2018 May 14;7:e34077. doi: 10.7554/eLife.34077 (PMC5986275; doi:10.7554/eLife.34077)
Supplement: Source Code 1. [file elife-34077-code1.zip › iTAD_loopprediction/bin/additional_utilities/JSD_Figure3DEF/JSD_wrapper.qsub]

#!/bin/bash -l

#$ -N JSD_scoring
#$ -m e
#$ -M bryanjm@bu.edu
#$ -pe omp 16

module load python/2.7.7
module load samtools
module load bedtools

#take every bed file in current directory and calculate the JSD from two "perfect"
#distributions representing complete insulation of h3k27me3 within or outside the domain
#updated to include a peak filter stage. IE scoring region must overlap peak

wc -l $1'.bed'

#OPTION1: Only CTCF sites with enough K9/K27me3 signal in a 20kb window to be considered a peak are kept. 
#Solves the issue of low signal skewing the JSD score calculation
#bedtools intersect -wa -v -a $1'.bed' -b annotation/mm9-blacklist.bed | bedtools slop -i stdin -g annotation/mm9.genome -l 10000 -r 10000 | bedtools intersect -wa -u -a stdin -b bedholding/$3 | bedtools slop -i stdin -g /restricted/projectnb/waxmanlab/bryan/annotation/mm9.genome -l -10000 -r -10000 > $1'_tmp.bed' 
#bedtools flank -i $1'_tmp.bed' -g annotation/mm9.genome -l 10000 -r 0 | awk '{OFS="\t"; print $1, $4, "", $2, $3, $4,".", "", $4}' > tmp/$1'_L.gff'
#bedtools flank -i $1'_tmp.bed' -g annotation/mm9.genome -r 10000 -l 0 | awk '{OFS="\t"; print $1, $4, "", $2, $3, $4,".", "", $4}' > tmp/$1'_R.gff'

#OPTION2: 
#Only filter for blacklist overlap
bedtools intersect -wa -v -a $1'.bed' -b annotation/mm9-blacklist.bed > $1'_tmp.bed' 
bedtools flank -i $1'_tmp.bed' -g annotation/mm9.genome -l 10000 -r 0 | awk '{OFS="\t"; print $1, $4, "", $2, $3, $4,".", "", $4}' > tmp/$1'_L.gff'
bedtools flank -i $1'_tmp.bed' -g annotation/mm9.genome -r 10000 -l 0 | awk '{OFS="\t"; print $1, $4, "", $2, $3, $4,".", "", $4}' > tmp/$1'_R.gff'

wc -l */*.gff

python rose/ROSE_bamToGFF.py -b bam/$2 -i tmp/$1'_L.gff' -o tmp/$1'_L.txt' -m 50 -r
python rose/ROSE_bamToGFF.py -b bam/$2 -i tmp/$1'_R.gff' -o tmp/$1'_R.txt' -m 50 -r

tail -n +2 tmp/$1'_L.txt' | cut -f 3- > tmp/tmp1.tx
tail -n +2 tmp/$1'_R.txt' | cut -f 3- > tmp/tmp2.tx
paste tmp/tmp1.tx tmp/tmp2.tx | sed 's:\t:,:g' > tmp/$1'_paste.csv'

head tmp/$1'_L.txt'
head tmp/$1'_R.txt'
head tmp/$1'_paste.csv'

python ./JSD_10.py tmp/$1'_paste.csv' > tmp/$1'10.txt'
python ./JSD_01.py tmp/$1'_paste.csv' > tmp/$1'01.txt'

awk '{$1 = 1-$1; print}' tmp/$1'10.txt' > jsd_score/$1'10.txt'
awk '{$1 = 1-$1; print}' tmp/$1'01.txt' > jsd_score/$1'01.txt'

wc -l tmp/$1'10.txt'
wc -l tmp/$1'01.txt'

#paste $1'.bed' tmp/$1'10.txt' tmp/$1'01.txt' > $1'_JSD.bed'
cut -f 1-3 $1'_tmp.bed' | paste - tmp/$1'10.txt' tmp/$1'01.txt' > 'bedholding/'$1'_JSD.bed'

wait

#clear out tmp files
rm tmp/*.*
rm tmp/*.tx
rm $1'_tmp.bed'
mv $1'.bed' bedholding

#cd jsd_score
#paste *.txt > tmp.tx
#ls -1 *.txt | tr '\n' '\t' | sed 's/,$//'; echo '' | cat - tmp.txt > allscore.xls
