# Supplementary material for: Computational prediction of CTCF/cohesin-based intra-TAD loops that insulate chromatin contacts and gene expression in mouse liver
Source: eLife. 2018 May 14;7:e34077. doi: 10.7554/eLife.34077 (PMC5986275; doi:10.7554/eLife.34077)
Supplement: Source Code 1. [file elife-34077-code1.zip › iTAD_loopprediction/bin/additional_utilities/JSD_Figure3DEF/annotation/mm9-blacklist.bed]

chr1	3128700	3129800
chr1	12633900	12635800
chr1	12949000	12950000
chr1	14949500	14950600
chr1	24617600	24623800
chr1	24863800	24865700
chr1	26743600	26745300
chr1	34046900	34048800
chr1	63676200	63677500
chr1	73595800	73597600
chr1	84697200	84698700
chr1	84951600	84964400
chr1	84972200	84981800
chr1	84988600	84991500
chr1	84997500	85008900
chr1	85021500	85043900
chr1	85069700	85129700
chr1	85152600	85167500
chr1	85178500	85181100
chr1	85191000	85195900
chr1	85204400	85209700
chr1	85230100	85231900
chr1	85238100	85289700
chr1	85300100	85344500
chr1	87348500	87361800
chr1	87376000	87410800
chr1	87418700	87440600
chr1	87445800	87448000
chr1	87453900	87472000
chr1	87480600	87524500
chr1	87533600	87543300
chr1	87551600	87555200
chr1	90108100	90111600
chr1	90119500	90165200
chr1	90172500	90184800
chr1	90196700	90198500
chr1	96132700	96134000
chr1	106478200	106480000
chr1	107507500	107508800
chr1	112835700	112837600
chr1	115499500	115501300
chr1	116454000	116455900
chr1	117374300	117376200
chr1	120174600	120175800
chr1	129961600	129963000
chr1	134687200	134688200
chr1	135491100	135492700
chr1	141549200	141550500
chr1	142869300	142870600
chr1	153048800	153057500
chr1	172993800	173015400
chr1	183673000	183674200
chr1	197066900	197068900
chr10	3718500	3719700
chr10	5432200	5433300
chr10	6935600	6936700
chr10	7028600	7029900
chr10	7092700	7101200
chr10	7229000	7237300
chr10	7867400	7868500
chr10	7984100	7985600
chr10	8117200	8119900
chr10	8269200	8270300
chr10	8324600	8325800
chr10	9732200	9733400
chr10	9799400	9800900
chr10	11211000	11212000
chr10	11329000	11330200
chr10	11355800	11357000
chr10	12110400	12112300
chr10	14280000	14281900
chr10	15252400	15253600
chr10	15318400	15320400
chr10	16689800	16691400
chr10	16859600	16862900
chr10	19147500	19148600
chr10	19263900	19265700
chr10	19502800	19503900
chr10	19517300	19519200
chr10	20031700	20032800
chr10	21449100	21450400
chr10	21861300	21863700
chr10	21913200	21914500
chr10	21920700	21947500
chr10	21955000	21961400
chr10	22103100	22104400
chr10	22112300	22114000
chr10	22119600	22139800
chr10	22150200	22151400
chr10	22656100	22660100
chr10	23179100	23182100
chr10	23192200	23194100
chr10	24575400	24578900
chr10	25689000	25690900
chr10	26362100	26364000
chr10	26649400	26650600
chr10	28630800	28631900
chr10	29487900	29489200
chr10	29680700	29682600
chr10	29689900	29691700
chr10	31127800	31131200
chr10	33528500	33529500
chr10	35850000	35851600
chr10	36665500	36667700
chr10	37539300	37541200
chr10	38359000	38361900
chr10	38483700	38484900
chr10	38491500	38493100
chr10	39977600	39979400
chr10	40912100	40914800
chr10	42095300	42097200
chr10	42121500	42122600
chr10	43490600	43492500
chr10	43956300	43957400
chr10	45275200	45276400
chr10	46691700	46692800
chr10	47048100	47049200
chr10	47161000	47162900
chr10	47463400	47464700
chr10	49117100	49118200
chr10	49749000	49752200
chr10	49833500	49835300
chr10	49898300	49904400
chr10	50053500	50054600
chr10	50272300	50273500
chr10	50396500	50398400
chr10	50759400	50760800
chr10	51776200	51777600
chr10	52247300	52250400
chr10	52485500	52486700
chr10	53388900	53390700
chr10	55221400	55223000
chr10	55468100	55470000
chr10	55615900	55617700
chr10	55970300	55971900
chr10	56615700	56616800
chr10	56860100	56862000
chr10	56959000	56965200
chr10	57403400	57404600
chr10	57683500	57703000
chr10	58757500	58759600
chr10	59413600	59415500
chr10	59465200	59466500
chr10	62073100	62074900
chr10	62976300	62978200
chr10	65364600	65366000
chr10	70127400	70128500
chr10	71317000	71318200
chr10	72156000	72157500
chr10	72755100	72756300
chr10	73896900	73898800
chr10	74204200	74206100
chr10	75383700	75384800
chr10	75904900	75906000
chr10	76313600	76314900
chr10	76721300	76722700
chr10	77043800	77045100
chr10	77486700	77488300
chr10	77874900	77876500
chr10	78194700	78195900
chr10	78544900	78546500
chr10	78777000	78785100
chr10	79316200	79318000
chr10	79622000	79628800
chr10	79711200	79712700
chr10	79861600	79863300
chr10	80084300	80086100
chr10	80138900	80140100
chr10	80164400	80165800
chr10	80260600	80262000
chr10	80362700	80364200
chr10	80639800	80646400
chr10	80783000	80784100
chr10	80846400	80847500
chr10	81167500	81168600
chr10	81372900	81374400
chr10	82034200	82035300
chr10	82402800	82404700
chr10	85232000	85233600
chr10	86024700	86026600
chr10	86058700	86060000
chr10	86167800	86169400
chr10	86530700	86532600
chr10	86640400	86642300
chr10	87096400	87097900
chr10	89422500	89424400
chr10	90644000	90645300
chr10	90716600	90717900
chr10	91393000	91394100
chr10	92376700	92378200
chr10	92915600	92916900
chr10	95539200	95541300
chr10	95656100	95660300
chr10	95973400	95974800
chr10	96783500	96785400
chr10	96993800	96995100
chr10	97513100	97514600
chr10	98562800	98564300
chr10	100043100	100044400
chr10	100138700	100141300
chr10	100911100	100912600
chr10	102980600	102981700
chr10	103033200	103034600
chr10	103118700	103120700
chr10	103536500	103537800
chr10	103627700	103635000
chr10	104202200	104203400
chr10	105838400	105840000
chr10	106994200	106995300
chr10	107532600	107533800
chr10	108650400	108652200
chr10	109662800	109664200
chr10	110122500	110124400
chr10	110284100	110286000
chr10	111452900	111458700
chr10	112029200	112030600
chr10	112039900	112041300
chr10	112157800	112159100
chr10	113165600	113166800
chr10	114298200	114300100
chr10	115465900	115467500
chr10	117495400	117496400
chr10	117690100	117692000
chr10	118347600	118349200
chr10	120038900	120040000
chr10	121593900	121595000
chr10	122070600	122071900
chr10	127984200	127985700
chr10	128002400	128003600
chr10	128884100	128885700
chr10	129488700	129489800
chr10	129632300	129633800
chr10	129655800	129657300
chr10	129900700	129901800
chr11	2999500	3005500
chr11	3012200	3013300
chr11	3022600	3099900
chr11	4472700	4474100
chr11	5068600	5070400
chr11	5454800	5456600
chr11	8170800	8173100
chr11	12467600	12468900
chr11	15183000	15184300
chr11	16288300	16289500
chr11	27076500	27079200
chr11	32183200	32184600
chr11	32195700	32197000
chr11	33654000	33655800
chr11	38298500	38299600
chr11	40915700	40917100
chr11	48791500	48793300
chr11	48851000	48855000
chr11	48864200	48865400
chr11	52367600	52368700
chr11	53766600	53767900
chr11	54214700	54216000
chr11	56405300	56406700
chr11	60387800	60391900
chr11	60398800	60405100
chr11	60411100	60415800
chr11	60433100	60434200
chr11	60441600	60454900
chr11	60461200	60462600
chr11	60477200	60485000
chr11	60493200	60498000
chr11	66445200	66446500
chr11	73424400	73425600
chr11	77108700	77109900
chr11	79048300	79049400
chr11	82964300	82965600
chr11	88942200	88944100
chr11	95941800	95943300
chr11	102874900	102876100
chr11	102909400	102910800
chr11	106911400	106912500
chr11	108872400	108873900
chr11	111081400	111083200
chr11	114895500	114897300
chr11	116651900	116653000
chr12	2999100	3005700
chr12	3028200	3029400
chr12	3060000	3062900
chr12	3108900	3111000
chr12	3234900	3236100
chr12	4110800	4112000
chr12	4218700	4222300
chr12	4233400	4234900
chr12	4436900	4438200
chr12	4473700	4474800
chr12	5620800	5624300
chr12	5839200	5840500
chr12	6520100	6528100
chr12	6783000	6784200
chr12	7945100	7946300
chr12	8505600	8506800
chr12	8584400	8592600
chr12	9036400	9037500
chr12	9308000	9309500
chr12	10705100	10707300
chr12	11197800	11199400
chr12	12665600	12669500
chr12	15035100	15037600
chr12	15264500	15265900
chr12	15872900	15874800
chr12	16753700	16755600
chr12	17130800	17132600
chr12	17826400	17828000
chr12	17873200	17874300
chr12	17974300	17975400
chr12	18902000	18907800
chr12	19328400	19329900
chr12	19364600	19365700
chr12	19376800	19378100
chr12	19505200	19506300
chr12	19522200	19524100
chr12	19548300	19549600
chr12	19587500	19589100
chr12	19952800	19954100
chr12	20100700	20101900
chr12	20117700	20120100
chr12	20142800	20144100
chr12	20179200	20181800
chr12	20235900	20243300
chr12	20264000	20268000
chr12	20276000	20277700
chr12	20342900	20349000
chr12	20535900	20541100
chr12	20571000	20572900
chr12	20598800	20601100
chr12	21825100	21826400
chr12	21863900	21866900
chr12	21904900	21906200
chr12	22077400	22078500
chr12	22111700	22114600
chr12	22120600	22122100
chr12	22146100	22149300
chr12	22512600	22513700
chr12	22522900	22524800
chr12	22530200	22532100
chr12	22775900	22784900
chr12	22795100	22801000
chr12	22930500	22931700
chr12	22974200	22975800
chr12	23320800	23321900
chr12	23446500	23448100
chr12	24256100	24257400
chr12	24263700	24265600
chr12	24282800	24291000
chr12	24442700	24451300
chr12	24465600	24466700
chr12	24481100	24482500
chr12	24535900	24537000
chr12	24598000	24599400
chr12	24622700	24623900
chr12	24630900	24632200
chr12	24654100	24655200
chr12	24712100	24715100
chr12	25043900	25049900
chr12	26435800	26437300
chr12	31262700	31264700
chr12	31676300	31681800
chr12	32184200	32185300
chr12	32902800	32903900
chr12	34712400	34714300
chr12	34815200	34816900
chr12	36535800	36537100
chr12	36831500	36833700
chr12	37064300	37069600
chr12	37680700	37681900
chr12	38766400	38767500
chr12	39473600	39475500
chr12	40948600	40950500
chr12	42240800	42242700
chr12	43225900	43227000
chr12	43768200	43769500
chr12	43876900	43878000
chr12	44444300	44445800
chr12	44670400	44671800
chr12	45054900	45056100
chr12	45071000	45072500
chr12	45310300	45312000
chr12	46551900	46553500
chr12	47055500	47056600
chr12	47808200	47809900
chr12	49508200	49509400
chr12	49944100	49946000
chr12	50226500	50227800
chr12	50631800	50633400
chr12	51356700	51358600
chr12	51885600	51889400
chr12	54029500	54031000
chr12	55810400	55821100
chr12	55829800	55840800
chr12	56180900	56183000
chr12	56330700	56332600
chr12	57851200	57853000
chr12	58013500	58014600
chr12	58904200	58905300
chr12	59122300	59123600
chr12	59764400	59766100
chr12	60223800	60225600
chr12	60342900	60344500
chr12	60363000	60364700
chr12	61605700	61607000
chr12	62995100	62996700
chr12	63171500	63173400
chr12	64061800	64063100
chr12	64078500	64092300
chr12	64499800	64501300
chr12	64673400	64675400
chr12	64794200	64796300
chr12	65827000	65828800
chr12	66066200	66067400
chr12	66366700	66367900
chr12	66608500	66609600
chr12	66886800	66887900
chr12	68159300	68161700
chr12	68935900	68937600
chr12	69051300	69052900
chr12	70044100	70045200
chr12	70259500	70260700
chr12	72193500	72194600
chr12	73307600	73309400
chr12	73736600	73737700
chr12	75152500	75153800
chr12	75904100	75906400
chr12	75960600	75962000
chr12	76343600	76344900
chr12	76485800	76487200
chr12	76769800	76771300
chr12	77755800	77756900
chr12	78484500	78486400
chr12	78648100	78654700
chr12	78870300	78872200
chr12	78982300	78983400
chr12	79223500	79225300
chr12	79451000	79453000
chr12	79774200	79775500
chr12	79962300	79963400
chr12	81688300	81689400
chr12	82684100	82685900
chr12	83418900	83420300
chr12	86113500	86114700
chr12	86795800	86797000
chr12	87165100	87166300
chr12	87322000	87323100
chr12	88141900	88143000
chr12	88287300	88289100
chr12	88607000	88608200
chr12	88943300	88944900
chr12	88960200	88963900
chr12	88972000	88973100
chr12	88980100	88982100
chr12	89075000	89076800
chr12	89084800	89086100
chr12	89101800	89121000
chr12	89197900	89204700
chr12	89456100	89457700
chr12	89505400	89510600
chr12	89516600	89522500
chr12	91931200	91932300
chr12	92482700	92483900
chr12	94100500	94101900
chr12	94120800	94122800
chr12	94129300	94131100
chr12	94777700	94779900
chr12	94814600	94816500
chr12	94822900	94824300
chr12	95274600	95276100
chr12	95506700	95508600
chr12	95855900	95857400
chr12	97241700	97243600
chr12	98298700	98300900
chr12	99412000	99413400
chr12	100381300	100383200
chr12	100882600	100884300
chr12	102389000	102390500
chr12	102950200	102951300
chr12	104086600	104087900
chr12	104702800	104704700
chr12	104855900	104861500
chr12	105442400	105443500
chr12	106270000	106271500
chr12	106762000	106763900
chr12	111170500	111171600
chr12	111250100	111251200
chr12	111828900	111830600
chr12	113535200	113536300
chr12	113785400	113786700
chr12	113931100	113932700
chr12	114014000	114023000
chr12	114312500	114313600
chr12	114393500	114394800
chr12	114586400	114587500
chr12	114622600	114623700
chr12	114702900	114704300
chr12	116085900	116087100
chr12	116448800	116449900
chr12	116523000	116524800
chr12	116631800	116632900
chr12	116967400	116968600
chr12	116998400	116999500
chr12	117278900	117280300
chr12	117519100	117520300
chr12	118038100	118039400
chr12	119582300	119583400
chr12	119594600	119595700
chr12	120034400	120035700
chr12	120254000	120255900
chr12	120902700	120904400
chr13	3113000	3114900
chr13	3371400	3373700
chr13	3900300	3902300
chr13	4068000	4069100
chr13	4258300	4259800
chr13	4559700	4561600
chr13	4817500	4818700
chr13	6512000	6513400
chr13	6877100	6884000
chr13	7601000	7602300
chr13	7728700	7729800
chr13	9010400	9012000
chr13	9831300	9834600
chr13	10698600	10699800
chr13	10959400	10960600
chr13	11594100	11596100
chr13	12487000	12488100
chr13	12535800	12537100
chr13	12827600	12828700
chr13	12835900	12845600
chr13	12864200	12880000
chr13	12954100	12955900
chr13	13038400	13052600
chr13	13069500	13086000
chr13	13398200	13402000
chr13	13430300	13432000
chr13	13476400	13477500
chr13	13845100	13847400
chr13	14045800	14047600
chr13	14114400	14115900
chr13	14659200	14662700
chr13	15332000	15333200
chr13	16893300	16894600
chr13	17569200	17570300
chr13	18205500	18206800
chr13	19024900	19026300
chr13	21845300	21846500
chr13	21901000	21905200
chr13	21923100	21927000
chr13	22341900	22343000
chr13	22514900	22520000
chr13	22640600	22642000
chr13	22694500	22696300
chr13	23622600	23623900
chr13	23636400	23637700
chr13	23652900	23654400
chr13	23789400	23790800
chr13	23831000	23832100
chr13	25099300	25107600
chr13	26331200	26337500
chr13	26463900	26465800
chr13	26533700	26534800
chr13	27259500	27260800
chr13	30212300	30213800
chr13	31234500	31236400
chr13	32729500	32731300
chr13	32893400	32895000
chr13	32983900	32985700
chr13	33532600	33536600
chr13	33568800	33570500
chr13	33769200	33772300
chr13	33869800	33875700
chr13	34194300	34196400
chr13	34842300	34844100
chr13	36886800	36888000
chr13	36935100	36936400
chr13	36943200	36944700
chr13	37131500	37133400
chr13	38981000	38982100
chr13	43374300	43376200
chr13	44964300	44966200
chr13	46418200	46419300
chr13	49436300	49437600
chr13	50115900	50117000
chr13	50173700	50175200
chr13	50265900	50267000
chr13	50790100	50791600
chr13	53364400	53366200
chr13	54097200	54098300
chr13	55637100	55638400
chr13	55723700	55725000
chr13	58448400	58451000
chr13	58532500	58534400
chr13	59870700	59872000
chr13	60296700	60297800
chr13	60543300	60544700
chr13	60984600	60985900
chr13	61500000	61501300
chr13	62520200	62521600
chr13	63915700	63917200
chr13	64533200	64534500
chr13	64980500	64982400
chr13	65341600	65343100
chr13	65466100	65467900
chr13	65476500	65477900
chr13	65522400	65524200
chr13	65555700	65558000
chr13	65568800	65569900
chr13	65579900	65594400
chr13	65611300	65616100
chr13	65622600	65628100
chr13	65686800	65693400
chr13	65719000	65737200
chr13	65744200	65766000
chr13	65781600	65784600
chr13	65797200	65798500
chr13	65884000	65885100
chr13	65949200	65950700
chr13	65961500	65971800
chr13	65980900	65991100
chr13	66002900	66009800
chr13	66092300	66097900
chr13	66123300	66127500
chr13	66138300	66146200
chr13	66192900	66200200
chr13	66222200	66224100
chr13	66306100	66307400
chr13	66327300	66329200
chr13	66395400	66397000
chr13	66530300	66533600
chr13	66544500	66546500
chr13	66553200	66562500
chr13	66589400	66597700
chr13	66603800	66605000
chr13	66727700	66729300
chr13	66735900	66738300
chr13	66754700	66758000
chr13	66768500	66778400
chr13	66789700	66795200
chr13	66818500	66819700
chr13	66840500	66844800
chr13	66856300	66863600
chr13	66887100	66888600
chr13	66944700	66945900
chr13	66955500	66960500
chr13	68097600	68099500
chr13	68333600	68335200
chr13	69750000	69751400
chr13	71521300	71523700
chr13	72082600	72084000
chr13	73261600	73262800
chr13	74561400	74562700
chr13	74665100	74668900
chr13	75347000	75348100
chr13	76612000	76613300
chr13	77519500	77520700
chr13	77577200	77579200
chr13	80210600	80211700
chr13	80416100	80418000
chr13	80698500	80700100
chr13	81335400	81337000
chr13	81592000	81593300
chr13	81728100	81730000
chr13	83561800	83563700
chr13	85265400	85268000
chr13	85605500	85607400
chr13	85816400	85817600
chr13	86726800	86727900
chr13	86770900	86772300
chr13	87204900	87206700
chr13	87510400	87512000
chr13	87536400	87537600
chr13	87808200	87810600
chr13	88638800	88639900
chr13	91470400	91471500
chr13	93644500	93646100
chr13	93969500	93971000
chr13	94306500	94307600
chr13	94573000	94574500
chr13	94724000	94725100
chr13	94786600	94788900
chr13	97959600	97961500
chr13	100560000	100561900
chr13	101044300	101048600
chr13	101126900	101128000
chr13	101691300	101692500
chr13	102731100	102732400
chr13	103034500	103035800
chr13	103155900	103157500
chr13	103191300	103192500
chr13	106481700	106483100
chr13	107085300	107086500
chr13	107470500	107474700
chr13	108648400	108650400
chr13	111533600	111535300
chr13	112522900	112524200
chr13	113367500	113369400
chr13	113383800	113385100
chr13	114069400	114071300
chr13	114089600	114093600
chr13	114455400	114456500
chr13	116292200	116293300
chr13	116377600	116379300
chr13	116880900	116882800
chr13	116982200	116984100
chr13	119890500	119891600
chr13	120275700	120284300
chr14	3009200	3011300
chr14	3036400	3037500
chr14	3118800	3131800
chr14	3145500	3147400
chr14	3294400	3298100
chr14	3306100	3307400
chr14	3650600	3652500
chr14	3992600	3996400
chr14	4024800	4026700
chr14	4172800	4194800
chr14	4207200	4208400
chr14	4247400	4260600
chr14	4351600	4354500
chr14	4373800	4375000
chr14	4404300	4411300
chr14	4492600	4499300
chr14	4589000	4590900
chr14	4621200	4625200
chr14	4872600	4874200
chr14	4922200	4935400
chr14	5071200	5073200
chr14	5130800	5132400
chr14	5145700	5146900
chr14	5167900	5169400
chr14	5711700	5713200
chr14	6019300	6020400
chr14	6034400	6037700
chr14	6104800	6110700
chr14	6151700	6152800
chr14	6169300	6170500
chr14	6182800	6193900
chr14	6555600	6557500
chr14	6695300	6696500
chr14	7109900	7111000
chr14	7229700	7230800
chr14	7236700	7237900
chr14	7271900	7286900
chr14	7468900	7471000
chr14	7491800	7493100
chr14	7570000	7571200
chr14	7821400	7834900
chr14	7969200	7971100
chr14	8076200	8085000
chr14	8093600	8095500
chr14	8122000	8123300
chr14	8152000	8153300
chr14	8205400	8206700
chr14	8244300	8249600
chr14	8263400	8264600
chr14	8344100	8350300
chr14	8462500	8463600
chr14	8475000	8476900
chr14	8702700	8704500
chr14	9118200	9120300
chr14	10252800	10254200
chr14	11519700	11521600
chr14	11878700	11882500
chr14	15168900	15170800
chr14	15921900	15923700
chr14	16902100	16905100
chr14	17744600	17746500
chr14	18972300	18973500
chr14	19102800	19104100
chr14	20085200	20087100
chr14	20110400	20111400
chr14	20406500	20407600
chr14	20428200	20430900
chr14	20452700	20455800
chr14	21871000	21872300
chr14	22183800	22185200
chr14	22649700	22651200
chr14	22698400	22699900
chr14	24893300	24898000
chr14	26115800	26117300
chr14	27457200	27458300
chr14	28499800	28501400
chr14	31566000	31567700
chr14	36527000	36528600
chr14	37190300	37191500
chr14	37414100	37416000
chr14	38404600	38406100
chr14	38596500	38597800
chr14	38753400	38754700
chr14	40401600	40403000
chr14	40575000	40577400
chr14	41599500	41601000
chr14	41866700	41874700
chr14	42061100	42062200
chr14	42163700	42165300
chr14	42286200	42287300
chr14	42550600	42552300
chr14	42716900	42718100
chr14	42749800	42751100
chr14	43147600	43149500
chr14	43365800	43367500
chr14	43375700	43376800
chr14	43602600	43604200
chr14	43639800	43640900
chr14	43671300	43672500
chr14	43685200	43687100
chr14	43749300	43752400
chr14	43962300	43964000
chr14	43970400	43974700
chr14	44043600	44044900
chr14	44079500	44082100
chr14	44109400	44110600
chr14	44170700	44176500
chr14	44240000	44241200
chr14	44382300	44388100
chr14	44879000	44880500
chr14	45288700	45296300
chr14	45638400	45639900
chr14	45995300	45996500
chr14	50428000	50430800
chr14	51253800	51254900
chr14	51339800	51346400
chr14	51549900	51551400
chr14	52210300	52211400
chr14	52220000	52222000
chr14	52723100	52724200
chr14	52898300	52899600
chr14	53875200	53876700
chr14	54097200	54098500
chr14	54934700	54937100
chr14	55135600	55137000
chr14	56178500	56179800
chr14	56290300	56291400
chr14	57312000	57313800
chr14	57897600	57899000
chr14	58416700	58417800
chr14	58867900	58869100
chr14	59276600	59278500
chr14	59450300	59452100
chr14	59570800	59572100
chr14	64909700	64910800
chr14	65556000	65557100
chr14	68333200	68334600
chr14	69779100	69781100
chr14	73309200	73310700
chr14	74464800	74466700
chr14	74524400	74525500
chr14	75826000	75827900
chr14	78566100	78567500
chr14	79569600	79571200
chr14	79826000	79827200
chr14	80197300	80199100
chr14	80825700	80827200
chr14	81900400	81901500
chr14	82418300	82419300
chr14	82482800	82484600
chr14	83362300	83363900
chr14	83910300	83911800
chr14	84786300	84791000
chr14	86597900	86599800
chr14	87758700	87760600
chr14	88213500	88215000
chr14	88850800	88851900
chr14	89255700	89257100
chr14	90675500	90679200
chr14	91310100	91311900
chr14	91376200	91377700
chr14	92830400	92831600
chr14	94332600	94335300
chr14	95043400	95046800
chr14	95211000	95212100
chr14	102529000	102530200
chr14	102948700	102950600
chr14	103155100	103160700
chr14	103213300	103215600
chr14	105109700	105116100
chr14	105614200	105615800
chr14	106376200	106377300
chr14	106403500	106404800
chr14	107124500	107126500
chr14	110311100	110312200
chr14	110757100	110759000
chr14	113937600	113940400
chr14	115299200	115303100
chr14	115446800	115448200
chr14	117192400	117194300
chr14	117217600	117220900
chr14	117686500	117688100
chr14	118544200	118545600
chr14	119157800	119159000
chr14	120360700	120362100
chr14	120876300	120877600
chr14	121146100	121148900
chr14	121184500	121185700
chr14	124088700	124089900
chr14	124819800	124821300
chr15	3116000	3117200
chr15	3489000	3490100
chr15	3680900	3682300
chr15	3762500	3763600
chr15	3870400	3871800
chr15	5321100	5325700
chr15	5742400	5744300
chr15	6223500	6224900
chr15	6478600	6488800
chr15	7751200	7752900
chr15	7800100	7802000
chr15	8468200	8470000
chr15	9149000	9151700
chr15	9223800	9225800
chr15	9324500	9329800
chr15	9469300	9470400
chr15	9923400	9927000
chr15	10711300	10712800
chr15	14411400	14414000
chr15	15369800	15371000
chr15	15715100	15719100
chr15	16958600	16960400
chr15	17087000	17088900
chr15	17095400	17097300
chr15	18247900	18249700
chr15	19333400	19335200
chr15	19425500	19427500
chr15	19610500	19615500
chr15	20461800	20462900
chr15	20753000	20754100
chr15	21803200	21805000
chr15	24296000	24301400
chr15	25045000	25046700
chr15	26045200	26048600
chr15	26835000	26836900
chr15	27221800	27223000
chr15	27568400	27569600
chr15	29277400	29279200
chr15	33203600	33205500
chr15	33663200	33669800
chr15	33761200	33770800
chr15	34430500	34431800
chr15	34697100	34698400
chr15	34871400	34874400
chr15	34943400	34944700
chr15	35513600	35519900
chr15	36664900	36666300
chr15	37002700	37006700
chr15	37399500	37400600
chr15	38230100	38231400
chr15	39884600	39885800
chr15	41076300	41077500
chr15	42233000	42234100
chr15	44303500	44305300
chr15	44621300	44622500
chr15	44697700	44699000
chr15	45420700	45422100
chr15	45527200	45528600
chr15	47370700	47372500
chr15	47955700	47956900
chr15	48499500	48501100
chr15	49900800	49901900
chr15	50431600	50432800
chr15	50456800	50460400
chr15	51960500	51961600
chr15	53664200	53665700
chr15	53965300	53970500
chr15	55506400	55507600
chr15	55514200	55516100
chr15	56043900	56045000
chr15	56120800	56122600
chr15	56232100	56233300
chr15	56773100	56774600
chr15	56818100	56824500
chr15	57013900	57015100
chr15	57114500	57116100
chr15	57379400	57380700
chr15	58269200	58272500
chr15	60014300	60016200
chr15	60792900	60795100
chr15	60809200	60810800
chr15	60980800	60982100
chr15	62385000	62386100
chr15	62959700	62961200
chr15	64358400	64360000
chr15	64506000	64511600
chr15	64790100	64791500
chr15	65289100	65290400
chr15	65431800	65433800
chr15	65888400	65890000
chr15	66489600	66490900
chr15	68199800	68200900
chr15	68461300	68462800
chr15	68810400	68812200
chr15	70166300	70168200
chr15	70935000	70942600
chr15	74551200	74552300
chr15	74647000	74653600
chr15	74915000	74918400
chr15	75128400	75129800
chr15	75269600	75270700
chr15	75433400	75434400
chr15	75739500	75740700
chr15	75811700	75813200
chr15	75932700	75936700
chr15	76180800	76182500
chr15	76341700	76342900
chr15	76531600	76532900
chr15	76545500	76546700
chr15	77181100	77182700
chr15	77554300	77555300
chr15	78004100	78005300
chr15	79376300	79378000
chr15	79913200	79914700
chr15	80070400	80072300
chr15	80084900	80086400
chr15	80778300	80779500
chr15	81324000	81325200
chr15	81701900	81703100
chr15	81846000	81847500
chr15	82184100	82185600
chr15	82193900	82196200
chr15	82506300	82507600
chr15	82979600	82980700
chr15	84866700	84868000
chr15	86024400	86026500
chr15	86977800	86978900
chr15	87129400	87130500
chr15	87797500	87798900
chr15	88658300	88659400
chr15	88805400	88806700
chr15	89203400	89204800
chr15	90024900	90026800
chr15	91249900	91251200
chr15	91736500	91741300
chr15	92891100	92892200
chr15	93298000	93299900
chr15	93697500	93699500
chr15	93981100	93982800
chr15	94208700	94209900
chr15	96411100	96412600
chr15	96722800	96725400
chr15	97457500	97463800
chr15	97565100	97566200
chr15	98761900	98763600
chr15	99000000	99002100
chr15	99223000	99224200
chr15	99382700	99383900
chr15	99555600	99556800
chr15	99995400	99996700
chr15	100162700	100163800
chr15	100208500	100209600
chr15	101814000	101815300
chr15	102235300	102237000
chr15	102348300	102349400
chr15	102429200	102431200
chr15	102455100	102456600
chr15	102500700	102501900
chr15	103070000	103071100
chr15	103241400	103243400
chr16	3081400	3082600
chr16	3103100	3104400
chr16	3111100	3129900
chr16	3137800	3150100
chr16	3161700	3164000
chr16	3172800	3179400
chr16	3230600	3247500
chr16	3291700	3292800
chr16	3303000	3304700
chr16	3324000	3328500
chr16	3339100	3353900
chr16	3385100	3390800
chr16	3439700	3440800
chr16	3451300	3452700
chr16	3546300	3548500
chr16	3821800	3823800
chr16	4474600	4476100
chr16	4683300	4684400
chr16	8258900	8260300
chr16	10974300	10976200
chr16	11134100	11135200
chr16	11143100	11145200
chr16	11634800	11636200
chr16	11681200	11682500
chr16	12829500	12831000
chr16	13178800	13180600
chr16	14316900	14318000
chr16	15441900	15445200
chr16	15637000	15638500
chr16	16512300	16514300
chr16	17221800	17223100
chr16	17815100	17816500
chr16	18532300	18534300
chr16	18861000	18862300
chr16	18958100	18959400
chr16	19345900	19347000
chr16	19355100	19356900
chr16	19648500	19649800
chr16	19734300	19735400
chr16	20025000	20030300
chr16	20547800	20549400
chr16	21106400	21107600
chr16	22923000	22924300
chr16	24101500	24102600
chr16	24556600	24558400
chr16	26419600	26421200
chr16	26812800	26814700
chr16	26939300	26940400
chr16	27217000	27218300
chr16	35980900	35982700
chr16	36590800	36592100
chr16	37798200	37799700
chr16	39565000	39568000
chr16	41621900	41623000
chr16	43764700	43770900
chr16	44898400	44899800
chr16	47132500	47134400
chr16	47143200	47144700
chr16	47986500	47987900
chr16	49029600	49030800
chr16	49552400	49554700
chr16	53348000	53349100
chr16	53427100	53428200
chr16	54867300	54868400
chr16	55343000	55344300
chr16	57094300	57095900
chr16	57390500	57392700
chr16	58116100	58118000
chr16	58321500	58322900
chr16	59244100	59245600
chr16	59336000	59337100
chr16	60773200	60774400
chr16	62397500	62399200
chr16	62590000	62591200
chr16	62597000	62598900
chr16	64413200	64414400
chr16	64968500	64970300
chr16	64994000	64995900
chr16	67333300	67334400
chr16	67563700	67565600
chr16	71190300	71191300
chr16	71555500	71556600
chr16	71714500	71716000
chr16	71790000	71791900
chr16	72057200	72058300
chr16	73686900	73688400
chr16	75992700	75994400
chr16	77156500	77158400
chr16	78991500	78993500
chr16	79050300	79052100
chr16	79195600	79196800
chr16	80291300	80292400
chr16	81016900	81018400
chr16	81863600	81865300
chr16	82085500	82087400
chr16	82210800	82212100
chr16	83238000	83239100
chr16	84386000	84387300
chr16	84444900	84446200
chr16	85719100	85720300
chr16	86333800	86335100
chr16	86468300	86469700
chr16	86820300	86822200
chr16	87057900	87059600
chr16	87509100	87510200
chr16	89637100	89638400
chr16	90344400	90350300
chr16	91044300	91045700
chr16	91533900	91535800
chr16	91728500	91729800
chr16	93603400	93604800
chr16	93788600	93790400
chr16	96004100	96005400
chr16	96127600	96128700
chr16	96225400	96231500
chr16	96366100	96367800
chr16	97202900	97204300
chr16	98183100	98184300
chr17	3005900	3039100
chr17	3076300	3085400
chr17	5882400	5884300
chr17	6220600	6236500
chr17	6245000	6270100
chr17	6365900	6368600
chr17	6419700	6420800
chr17	6428400	6436200
chr17	6476000	6487400
chr17	6506200	6510100
chr17	6521800	6524200
chr17	6534400	6544500
chr17	6758700	6760900
chr17	6920100	6921300
chr17	7127200	7128300
chr17	7145300	7147300
chr17	8144300	8146200
chr17	13432800	13434300
chr17	13497900	13500000
chr17	13742700	13747000
chr17	13979200	13980800
chr17	14218000	14219500
chr17	15098300	15169800
chr17	15176600	15179800
chr17	15185900	15191000
chr17	16544400	16547800
chr17	16879600	16880700
chr17	17138000	17139200
chr17	17209600	17210900
chr17	17247500	17250500
chr17	17258000	17259900
chr17	17283500	17285300
chr17	18685700	18687600
chr17	20776000	20777900
chr17	23109400	23110500
chr17	23563900	23565000
chr17	24232800	24233900
chr17	24300400	24301500
chr17	27401900	27403600
chr17	30761000	30765700
chr17	34356300	34357800
chr17	35563700	35565000
chr17	36367300	36369400
chr17	36620700	36622800
chr17	37428700	37429800
chr17	38407200	38409100
chr17	38635300	38636600
chr17	39032200	39033300
chr17	39366200	39367400
chr17	39979000	39986700
chr17	40562300	40563700
chr17	40935500	40937400
chr17	42787300	42788500
chr17	47218300	47220200
chr17	50389600	50391300
chr17	53291000	53292800
chr17	55977200	55979100
chr17	57792400	57794300
chr17	58681000	58682100
chr17	58690900	58692100
chr17	59701600	59702800
chr17	60428500	60429600
chr17	68089900	68091700
chr17	71312100	71314000
chr17	73531500	73533100
chr17	73668000	73669800
chr17	85663400	85665000
chr18	3003600	3012000
chr18	3115600	3118500
chr18	3458500	3461300
chr18	3638000	3640100
chr18	3873200	3874600
chr18	3880200	3881800
chr18	4194700	4199700
chr18	5576500	5578300
chr18	5923100	5924200
chr18	6257400	6258500
chr18	6665500	6667800
chr18	7032800	7034700
chr18	7318700	7325800
chr18	7533200	7534600
chr18	8016700	8017900
chr18	8140500	8146400
chr18	8166900	8168000
chr18	8210500	8211700
chr18	8246000	8248200
chr18	8694400	8695700
chr18	9636300	9637400
chr18	9914000	9915400
chr18	11178000	11179200
chr18	12512100	12513700
chr18	13106900	13108700
chr18	13131100	13132600
chr18	13198400	13199900
chr18	13407300	13409200
chr18	13455500	13458000
chr18	13673800	13675600
chr18	15387400	15390900
chr18	15866500	15867800
chr18	15890700	15892300
chr18	17008800	17012100
chr18	17504700	17507200
chr18	17597800	17598900
chr18	17700200	17706000
chr18	18097400	18099400
chr18	18975200	18976900
chr18	18988800	18991800
chr18	19141600	19148600
chr18	19589000	19590200
chr18	19712600	19716100
chr18	20461900	20463200
chr18	20521600	20523500
chr18	21063600	21064800
chr18	21694900	21699900
chr18	22258200	22259300
chr18	22456400	22458200
chr18	23961900	23963300
chr18	24691700	24698600
chr18	24713600	24716400
chr18	25203700	25205200
chr18	25411500	25413100
chr18	26988700	26993000
chr18	28309800	28311200
chr18	29178800	29179900
chr18	29873000	29874400
chr18	30172900	30175700
chr18	32070000	32071100
chr18	32770800	32771900
chr18	32842600	32844000
chr18	32921000	32922900
chr18	33858200	33859800
chr18	34061500	34062600
chr18	35113400	35115200
chr18	36719000	36720600
chr18	37546400	37548000
chr18	37752200	37753400
chr18	38297200	38298300
chr18	39758400	39761200
chr18	40256500	40257600
chr18	40466800	40468900
chr18	41674100	41675200
chr18	42343200	42344400
chr18	43134700	43136500
chr18	44057300	44059200
chr18	45140700	45141800
chr18	45291100	45292800
chr18	45666600	45672000
chr18	47342100	47343200
chr18	48169200	48171000
chr18	48662300	48667100
chr18	49139700	49141500
chr18	49829100	49830700
chr18	50697100	50698700
chr18	50944400	50946300
chr18	51833100	51834600
chr18	52610700	52612400
chr18	53036000	53037100
chr18	54119400	54120600
chr18	54857900	54864900
chr18	55589300	55594700
chr18	56059500	56061000
chr18	56098200	56100200
chr18	58444600	58446100
chr18	59077700	59079000
chr18	60685200	60686600
chr18	61765500	61766800
chr18	61797100	61798200
chr18	62404000	62405400
chr18	63352600	63354800
chr18	63812400	63813900
chr18	64213900	64215500
chr18	64608600	64609700
chr18	66706600	66707900
chr18	67234400	67236700
chr18	68850800	68852500
chr18	70651600	70652900
chr18	71197100	71198400
chr18	71790600	71792300
chr18	71798600	71800600
chr18	73841100	73842900
chr18	74426900	74428100
chr18	74521700	74523800
chr18	74724600	74726000
chr18	76337500	76340900
chr18	76819900	76821300
chr18	77026000	77027800
chr18	77329800	77331300
chr18	77504200	77505400
chr18	78213200	78214300
chr18	79560300	79561500
chr18	79946400	79947600
chr18	80403000	80404300
chr18	80666100	80667500
chr18	82250500	82252000
chr18	82356700	82358300
chr18	82389400	82397200
chr18	82508100	82509200
chr18	85000800	85002400
chr18	85120500	85121600
chr18	85221300	85223200
chr18	85340000	85341700
chr18	85884700	85886700
chr18	86735600	86736700
chr18	87327200	87329100
chr18	87518300	87520200
chr18	89305800	89307000
chr18	89448300	89449800
chr18	89540500	89542400
chr18	90007200	90008600
chr18	90085400	90087300
chr18	90154800	90156000
chr18	90245500	90248400
chr18	90442100	90443200
chr18	90770700	90772000
chr19	3078000	3081800
chr19	3165400	3166900
chr19	3174300	3175400
chr19	3223700	3228900
chr19	3912100	3913400
chr19	4061700	4065300
chr19	4169300	4170400
chr19	4810700	4812100
chr19	5087600	5089100
chr19	5844800	5846100
chr19	6057300	6058600
chr19	6248200	6249500
chr19	6983600	6985200
chr19	7054100	7055500
chr19	7114300	7115500
chr19	7754400	7755500
chr19	7911900	7920500
chr19	7990600	7992500
chr19	8893500	8895300
chr19	9401000	9402400
chr19	9556100	9557200
chr19	9576900	9582400
chr19	9602700	9603800
chr19	9788200	9791200
chr19	9859900	9862500
chr19	9872900	9877800
chr19	9903000	9911700
chr19	10582800	10584400
chr19	11311000	11312300
chr19	11496400	11504700
chr19	12221500	12225400
chr19	12437300	12445100
chr19	12523000	12528600
chr19	13199400	13200600
chr19	13212900	13214000
chr19	13284600	13286100
chr19	14000700	14002000
chr19	15331200	15332300
chr19	15388400	15391100
chr19	15786400	15788000
chr19	15913900	15920800
chr19	17093600	17094800
chr19	18173400	18174700
chr19	18994700	18998800
chr19	19228200	19230100
chr19	19587500	19589400
chr19	20217100	20218500
chr19	20597700	20599000
chr19	20745500	20746700
chr19	20823500	20824600
chr19	20915700	20918200
chr19	21316100	21317900
chr19	21677200	21678700
chr19	22006400	22007600
chr19	22718800	22720100
chr19	24986700	24993500
chr19	25839200	25840400
chr19	27070700	27071900
chr19	27503800	27505000
chr19	27827100	27829000
chr19	28229200	28230600
chr19	28283100	28284500
chr19	29762600	29768800
chr19	30981900	30983200
chr19	31038800	31039900
chr19	31797400	31799300
chr19	32278400	32279900
chr19	32519100	32522200
chr19	32896500	32897800
chr19	32951100	32952900
chr19	33152000	33153100
chr19	33673900	33675800
chr19	33720900	33722000
chr19	33840100	33842300
chr19	33950900	33952300
chr19	34026500	34027600
chr19	34430500	34432000
chr19	34561900	34563200
chr19	35151600	35153200
chr19	35409600	35410800
chr19	35726400	35728300
chr19	37373000	37376200
chr19	37695800	37697700
chr19	39152400	39153900
chr19	39181200	39182700
chr19	39331600	39344400
chr19	39487600	39494100
chr19	39675900	39681600
chr19	39768600	39769700
chr19	40193400	40195300
chr19	41217500	41224400
chr19	42421300	42422400
chr19	43749200	43750500
chr19	45261800	45264500
chr19	45723700	45725600
chr19	45779200	45780300
chr19	46653900	46655600
chr19	46835100	46836700
chr19	47882900	47884000
chr19	49055700	49057400
chr19	49251200	49252500
chr19	50023000	50024200
chr19	50384200	50386100
chr19	53597600	53601000
chr19	53850200	53852200
chr19	54986300	54987400
chr19	55653500	55654500
chr19	56921600	56923500
chr19	57708800	57709900
chr19	58186900	58188900
chr19	59017300	59018700
chr19	59849900	59851200
chr19	59948000	59949300
chr19	60159700	60160900
chr19	61274500	61276600
chr19	61298800	61299800
chr19	61339000	61340900
chr2	3402800	3404000
chr2	3763100	3764300
chr2	3881500	3885800
chr2	5299300	5301200
chr2	6014300	6015600
chr2	6761100	6762400
chr2	7375600	7376700
chr2	7502300	7503700
chr2	9138100	9140000
chr2	10100800	10104100
chr2	11784700	11786000
chr2	11803300	11804800
chr2	11901700	11905600
chr2	12538900	12540100
chr2	13079700	13081000
chr2	13102700	13104000
chr2	13745800	13747600
chr2	14285000	14286700
chr2	14293200	14296100
chr2	14942800	14944300
chr2	15638500	15639700
chr2	15943300	15949200
chr2	16024100	16025500
chr2	16819600	16821500
chr2	17305300	17306600
chr2	18193500	18195200
chr2	19279900	19282400
chr2	19430000	19431900
chr2	19507700	19509600
chr2	20302800	20310400
chr2	20420800	20421900
chr2	20820600	20822700
chr2	21412800	21414000
chr2	21502000	21503800
chr2	21754900	21757800
chr2	21976100	21977200
chr2	22220700	22222200
chr2	22442000	22446900
chr2	22599700	22601100
chr2	22865500	22870000
chr2	23139000	23140100
chr2	23195100	23196200
chr2	23279300	23281200
chr2	23466000	23467600
chr2	23642500	23644000
chr2	23775300	23778800
chr2	23793900	23795400
chr2	25079400	25081000
chr2	25187300	25189000
chr2	25995200	25996400
chr2	26570400	26572200
chr2	26771300	26772700
chr2	27350400	27359100
chr2	29155000	29156900
chr2	30219200	30220300
chr2	30662800	30664200
chr2	30836800	30838500
chr2	32250700	32252000
chr2	32821900	32823300
chr2	34626700	34628400
chr2	34946400	34947500
chr2	35375100	35382100
chr2	36257500	36259300
chr2	36402800	36404800
chr2	36619500	36621400
chr2	36821200	36825500
chr2	39096000	39097700
chr2	39499700	39500900
chr2	39766900	39769400
chr2	40026200	40031400
chr2	40092300	40093400
chr2	40122900	40124100
chr2	40922300	40924000
chr2	41750800	41752700
chr2	41842400	41843500
chr2	42055900	42058400
chr2	42428700	42430000
chr2	42809000	42810800
chr2	43739000	43740200
chr2	44468700	44469900
chr2	44794500	44795600
chr2	46584800	46585900
chr2	46866600	46868400
chr2	46873900	46875200
chr2	47401300	47407800
chr2	47427100	47428200
chr2	48224200	48225700
chr2	49335900	49337000
chr2	50850900	50852200
chr2	52551900	52558200
chr2	53220400	53222100
chr2	53308200	53309800
chr2	53415400	53416500
chr2	53636200	53641000
chr2	54107500	54109300
chr2	54598700	54600300
chr2	54883500	54885300
chr2	55797200	55799100
chr2	55898500	55904300
chr2	55918200	55921700
chr2	56045700	56047000
chr2	56152500	56157100
chr2	56694600	56696000
chr2	56795100	56797000
chr2	57067800	57069100
chr2	57481000	57483000
chr2	57579300	57580600
chr2	58084500	58085700
chr2	58503400	58504700
chr2	58527400	58529800
chr2	59809300	59810700
chr2	60428700	60429800
chr2	60878700	60880300
chr2	61797900	61799300
chr2	63136100	63137600
chr2	63235400	63237300
chr2	63561900	63563400
chr2	63676600	63678500
chr2	64150700	64152300
chr2	65433200	65435900
chr2	66572000	66573100
chr2	67158000	67159100
chr2	67474500	67475600
chr2	67778600	67779700
chr2	68609900	68611200
chr2	69192700	69194600
chr2	70718300	70719400
chr2	73586900	73589200
chr2	75478700	75480900
chr2	75505400	75507200
chr2	75585400	75587300
chr2	76834000	76835200
chr2	77467100	77468200
chr2	77963900	77965100
chr2	79776800	79778500
chr2	80646800	80652700
chr2	81049900	81051200
chr2	81146000	81147100
chr2	81305900	81307000
chr2	81350100	81351200
chr2	81479500	81480900
chr2	81633000	81634900
chr2	81693300	81694600
chr2	82046700	82047800
chr2	82170100	82171400
chr2	82518600	82519900
chr2	82563800	82567600
chr2	82627900	82629100
chr2	82981400	82982500
chr2	83271400	83276700
chr2	83314600	83316300
chr2	83400300	83401400
chr2	83728800	83730300
chr2	83921800	83922900
chr2	85538300	85540900
chr2	85859300	85861800
chr2	86147300	86148700
chr2	87756200	87757600
chr2	88011900	88013300
chr2	88082500	88083600
chr2	88454100	88457700
chr2	88619000	88620100
chr2	89310300	89315800
chr2	89609800	89612200
chr2	89729700	89736800
chr2	89937100	89938400
chr2	90000400	90001800
chr2	90234300	90236300
chr2	91932900	91934800
chr2	93038900	93040000
chr2	93670700	93671900
chr2	94647900	94649600
chr2	94729400	94731300
chr2	95257300	95259000
chr2	97249900	97251300
chr2	97577300	97579900
chr2	97725500	97726700
chr2	98175200	98177300
chr2	98224600	98225700
chr2	98447600	98449000
chr2	98501400	98508400
chr2	98894200	98896300
chr2	99066500	99067700
chr2	99210500	99211600
chr2	100076900	100078400
chr2	100259900	100261800
chr2	101184400	101186200
chr2	102668600	102670400
chr2	103693000	103694200
chr2	103928500	103929600
chr2	105700200	105704200
chr2	108452600	108453800
chr2	109305400	109306900
chr2	109948600	109950200
chr2	109997800	109999200
chr2	110132900	110134700
chr2	110303800	110304900
chr2	110419000	110420400
chr2	110619100	110620200
chr2	110848200	110849600
chr2	110961100	110962300
chr2	111514800	111516000
chr2	111685800	111687700
chr2	111922100	111923400
chr2	112390000	112391400
chr2	112408500	112409600
chr2	112542300	112546600
chr2	112940000	112941400
chr2	113171400	113172600
chr2	113650700	113652500
chr2	114375200	114376800
chr2	116327200	116328300
chr2	117333600	117334900
chr2	117719200	117720300
chr2	118269900	118271300
chr2	119034000	119035200
chr2	120047900	120049800
chr2	120434500	120435700
chr2	121326700	121327800
chr2	122202900	122204100
chr2	122506800	122508400
chr2	123052800	123054300
chr2	123114400	123116000
chr2	124654400	124655500
chr2	125783100	125787500
chr2	125824600	125826100
chr2	126086600	126088500
chr2	126791200	126792500
chr2	129335700	129336800
chr2	129598200	129599900
chr2	129772200	129773400
chr2	129887000	129888100
chr2	130249100	130250700
chr2	130985500	130986700
chr2	131792800	131794100
chr2	132078100	132079400
chr2	132895300	132897000
chr2	133069000	133070900
chr2	133084100	133085200
chr2	136061000	136062900
chr2	136716300	136717600
chr2	136856600	136858500
chr2	137715400	137720000
chr2	138342700	138349100
chr2	138400900	138402800
chr2	138662100	138663700
chr2	138967800	138968900
chr2	138977600	138978700
chr2	144352600	144353800
chr2	145986700	145988000
chr2	148286400	148289900
chr2	148439700	148445700
chr2	148803100	148804600
chr2	150266400	150269100
chr2	150370400	150383100
chr2	150941800	150943500
chr2	151024900	151026100
chr2	151034500	151035600
chr2	151095900	151098000
chr2	151105300	151106600
chr2	151170000	151171900
chr2	151320500	151322200
chr2	154854000	154855300
chr2	155068400	155069600
chr2	157479800	157481600
chr2	159619400	159620600
chr2	161814700	161815800
chr2	162426500	162428300
chr2	162671600	162673000
chr2	163231500	163232800
chr2	163660900	163662200
chr2	163668600	163670700
chr2	167042100	167043200
chr2	168868300	168869500
chr2	170329700	170330900
chr2	171640100	171641600
chr2	171833300	171834900
chr2	172030200	172031400
chr2	172195500	172196900
chr2	172924100	172926400
chr2	173461500	173462600
chr2	174794600	174800800
chr2	174825500	174844900
chr2	174875300	174876600
chr2	174898200	174904500
chr2	176615100	176616500
chr2	176842500	176844000
chr2	176853700	176855300
chr2	176941400	176944400
chr2	177035700	177040100
chr2	177060900	177062000
chr2	177087400	177094200
chr2	177136100	177137200
chr2	177173500	177174700
chr2	177347700	177349800
chr2	177361100	177362700
chr2	177368300	177373200
chr2	177384800	177392900
chr2	177500600	177507200
chr2	177518300	177520300
chr2	177537600	177544100
chr2	177624100	177625200
chr2	177691700	177693000
chr2	177702300	177703400
chr2	179800600	179801700
chr2	179991000	179992700
chr2	181026400	181028100
chr2	181477500	181480400
chr2	181651100	181666900
chr2	181746500	181748000
chr3	2999400	3016600
chr3	3022900	3033200
chr3	3088800	3089900
chr3	3448500	3449700
chr3	4085800	4086900
chr3	4156500	4161000
chr3	5859400	5861700
chr3	6048800	6049800
chr3	6311100	6312600
chr3	6341600	6342800
chr3	6456000	6462000
chr3	6739200	6744300
chr3	7222500	7223900
chr3	8244300	8247300
chr3	10012200	10013400
chr3	10088100	10089100
chr3	11131500	11132600
chr3	11332000	11333100
chr3	11967000	11968600
chr3	12126900	12128200
chr3	12932000	12933300
chr3	13968800	13970700
chr3	14323500	14324900
chr3	14466300	14467700
chr3	15029300	15031200
chr3	15043300	15044400
chr3	16528500	16529700
chr3	17874700	17876600
chr3	17896100	17897200
chr3	18280500	18282500
chr3	18916200	18919900
chr3	19527700	19529400
chr3	20384900	20386700
chr3	20903700	20905200
chr3	21220000	21221800
chr3	21416700	21417800
chr3	21596400	21598300
chr3	22273700	22275300
chr3	22551800	22556700
chr3	22848000	22852100
chr3	22911700	22912800
chr3	23481900	23483200
chr3	24558600	24560000
chr3	25371900	25373300
chr3	25433500	25435600
chr3	25449200	25450600
chr3	25989200	25990600
chr3	25996000	25997100
chr3	26245800	26246900
chr3	26920300	26921800
chr3	27081400	27082600
chr3	28779500	28782700
chr3	29923000	29924500
chr3	30500900	30502000
chr3	31552800	31554100
chr3	31723900	31725000
chr3	32103200	32104600
chr3	32635100	32636600
chr3	33430900	33432100
chr3	36184900	36186300
chr3	36374100	36375200
chr3	38927800	38929700
chr3	39082200	39085200
chr3	40052000	40053900
chr3	40249900	40251200
chr3	40453800	40455000
chr3	41571400	41572800
chr3	41592100	41593300
chr3	42307800	42308900
chr3	43270400	43271800
chr3	43993700	43995300
chr3	44050000	44051800
chr3	44363600	44367700
chr3	44661800	44662900
chr3	44970900	44972200
chr3	45394200	45395300
chr3	45789900	45793600
chr3	50349000	50350200
chr3	50905800	50908300
chr3	51287400	51288700
chr3	51421900	51426000
chr3	51569700	51570900
chr3	52239900	52241100
chr3	53230800	53232300
chr3	54611100	54612200
chr3	56016000	56019700
chr3	56346200	56348100
chr3	56378500	56380500
chr3	56865000	56866100
chr3	57181300	57182700
chr3	59083800	59085600
chr3	59199200	59200600
chr3	59490400	59491900
chr3	59691500	59692900
chr3	59848700	59850100
chr3	61477900	61482100
chr3	61658800	61661300
chr3	62322400	62323500
chr3	63767800	63769000
chr3	64048700	64050100
chr3	64532300	64534100
chr3	66718400	66720300
chr3	67066500	67067600
chr3	67483600	67484700
chr3	67919400	67920600
chr3	69441900	69448100
chr3	70376900	70379800
chr3	71194600	71196500
chr3	71329500	71332600
chr3	72893600	72894900
chr3	74363800	74365000
chr3	74485300	74486600
chr3	75360500	75361700
chr3	79432000	79433800
chr3	79766900	79768800
chr3	80269900	80272400
chr3	82927100	82928800
chr3	83096800	83098700
chr3	83651400	83652900
chr3	87228100	87230000
chr3	87981100	87982600
chr3	88100200	88101600
chr3	90571000	90572200
chr3	90663800	90664900
chr3	92016100	92035900
chr3	92048300	92069200
chr3	92083100	92089500
chr3	93008700	93014900
chr3	93031700	93032800
chr3	93548800	93549900
chr3	93678600	93683600
chr3	93704800	93706100
chr3	93811700	93813500
chr3	93848300	93849500
chr3	93895700	93897400
chr3	93950400	93951600
chr3	94449100	94450400
chr3	94462300	94467200
chr3	94509800	94522300
chr3	94532800	94534500
chr3	94561600	94562600
chr3	94819200	94820500
chr3	94937300	94938900
chr3	95021000	95022200
chr3	95170900	95172100
chr3	95201700	95203400
chr3	95232000	95233100
chr3	95275200	95276900
chr3	95428400	95429700
chr3	95611700	95612700
chr3	95622800	95624400
chr3	95685700	95686900
chr3	95847600	95849800
chr3	96000600	96005100
chr3	96042600	96051300
chr3	96066200	96075200
chr3	96131800	96133000
chr3	96149800	96164900
chr3	96177100	96192500
chr3	96253600	96264700
chr3	96289500	96295900
chr3	96644600	96645800
chr3	96879000	96880300
chr3	97052300	97054200
chr3	98809400	98810600
chr3	99709700	99711100
chr3	99784300	99786100
chr3	102641100	102643000
chr3	102824000	102825300
chr3	102938600	102939900
chr3	103504300	103505700
chr3	103998200	103999800
chr3	104831400	104833000
chr3	105761800	105762900
chr3	106070100	106071200
chr3	106524300	106525500
chr3	106581500	106582600
chr3	107135600	107137200
chr3	107498700	107499900
chr3	108013000	108014200
chr3	108204400	108205500
chr3	108878700	108879700
chr3	109791900	109793200
chr3	111068700	111070600
[truncated: 1,038 more rows]
