# Supplementary material for: Computational prediction of CTCF/cohesin-based intra-TAD loops that insulate chromatin contacts and gene expression in mouse liver
Source: eLife. 2018 May 14;7:e34077. doi: 10.7554/eLife.34077 (PMC5986275; doi:10.7554/eLife.34077)
Supplement: Source Code 1. [file elife-34077-code1.zip › iTAD_loopprediction/bin/additional_utilities/JSD_Figure3DEF/rose/annotation/mm9_refseq.ucsc]

#bin	name	chrom	strand	txStart	txEnd	cdsStart	cdsEnd	exonCount	exonStarts	exonEnds	id	name2	cdsStartStat	cdsEndStat	exonFrames
0	NM_028778	chr1	+	134212701	134230065	134212806	134228958	7	134212701,134221529,134224273,134224707,134226534,134227135,134227897,	134213049,134221650,134224425,134224773,134226654,134227268,134230065,	227202	Nuak2	cmpl	cmpl	0,0,1,0,0,0,1,
0	NM_001195025	chr1	+	134212701	134230065	134212806	134228958	8	134212701,134221529,134222782,134224273,134224707,134226534,134227135,134227897,	134213049,134221650,134222806,134224425,134224773,134226654,134227268,134230065,	227201	Nuak2	cmpl	cmpl	0,0,1,1,0,0,0,1,
1	NM_175642	chr1	-	25124320	25886552	25125012	25883605	31	25124320,25131529,25141088,25150609,25155720,25158277,25168536,25169021,25174133,25183485,25185663,25188095,25278604,25283564,25285265,25453280,25477402,25488267,25489271,25513836,25517587,25544769,25561277,25561757,25588714,25589319,25604260,25610519,25616599,25882848,25886306,	25125201,25131634,25141124,25151253,25155760,25158373,25168708,25169120,25174219,25183552,25185733,25188246,25278707,25283668,25285392,25453324,25477505,25488343,25489421,25513945,25517656,25544964,25561384,25561859,25588879,25589484,25604425,25610681,25616710,25883620,25886552,	160692	Bai3	cmpl	cmpl	0,0,0,1,0,0,2,2,0,2,1,0,2,0,2,0,2,1,1,0,0,0,1,1,1,1,1,1,1,0,-1,
1	NM_008922	chr1	-	33510655	33726603	33510930	33725856	14	33510655,33520897,33537302,33541526,33568860,33570989,33590140,33685239,33687182,33719090,33720621,33723889,33725702,33726468,	33511149,33520966,33537385,33541653,33569046,33571062,33590208,33685377,33687278,33719211,33720701,33723993,33725865,33726603,	215391	Prim2	cmpl	cmpl	0,0,1,0,0,2,0,0,0,2,0,1,0,-1,
1	NM_175370	chr1	-	58714963	58752833	58715267	58749257	15	58714963,58715839,58716066,58718243,58723670,58724572,58726271,58727213,58733372,58735129,58736707,58747756,58748548,58749144,58752745,	58715274,58715949,58716156,58718306,58723774,58724672,58726324,58727311,58733434,58735223,58736841,58747802,58748626,58749289,58752833,	189488	Als2cr12	cmpl	cmpl	2,0,0,0,1,0,1,2,0,2,0,2,2,0,-1,
1	NM_027671	chr1	-	8352741	9289811	8353555	8794024	21	8352741,8404283,8435107,8438060,8453474,8455517,8544805,8573285,8585492,8597150,8614859,8667887,8668017,8669153,8672053,8772843,8793997,8872241,8989266,9193259,9288213,	8353714,8404394,8435200,8438213,8453546,8455634,8544844,8573415,8585623,8597233,8614962,8667929,8668061,8669211,8672110,8772978,8794051,8872295,8989330,9193341,9289811,	193402	Sntg1	cmpl	cmpl	0,0,0,0,0,0,0,2,0,1,0,0,1,0,0,0,0,-1,-1,-1,-1,
2	NM_198680	chr1	-	109050537	109057691	109050945	109056354	8	109050537,109051988,109052421,109053406,109054244,109055597,109056192,109057656,	109051350,109052144,109052564,109053524,109054367,109055654,109056379,109057691,	208277	Serpinb3b	cmpl	cmpl	0,0,1,0,0,0,0,-1,
2	NM_178884	chr1	-	75482399	75503027	75482526	75502799	20	75482399,75483214,75483797,75484203,75484480,75485163,75486057,75487370,75487762,75489080,75489444,75490359,75493582,75494649,75496476,75498533,75499487,75499941,75500271,75501787,	75482534,75483484,75483902,75484365,75484637,75485276,75486324,75487643,75488032,75489368,75489720,75490632,75493855,75494922,75496749,75498830,75499790,75500193,75500541,75503027,	229484	Obsl1	cmpl	cmpl	1,1,1,1,0,1,1,1,1,1,1,1,1,1,1,1,1,1,1,0,
2	NM_199021	chr1	-	125228714	125942136	125230825	125942020	26	125228714,125233400,125237681,125237896,125238193,125249210,125249988,125264174,125264351,125273203,125274703,125280861,125281498,125295097,125299409,125308287,125320189,125329507,125341777,125382470,125382649,125546864,125582797,125750742,125801638,125941948,	125230960,125233474,125237754,125237955,125238293,125249265,125250183,125264244,125264450,125273251,125274825,125280909,125281590,125295205,125299448,125308411,125320287,125329662,125341898,125382552,125382702,125546939,125582892,125750838,125801753,125942136,	235843	Dpp10	cmpl	cmpl	0,1,0,1,0,2,2,1,1,1,2,2,0,0,0,2,0,1,0,2,0,0,1,1,0,0,
3	NM_001113392	chr1	+	167718819	167804117	167718959	167799253	8	167718819,167785296,167786530,167787546,167788573,167789349,167789919,167799148,	167719017,167785400,167786587,167787627,167788609,167789406,167789955,167804117,	230391	Cd247	cmpl	cmpl	0,1,0,0,0,0,0,0,
3	NM_011465	chr1	+	176102906	176178580	176103071	176177588	52	176102906,176104457,176105893,176108788,176109861,176111134,176111835,176114711,176115761,176117328,176120226,176121078,176123050,176123659,176125986,176127733,176128492,176129551,176132381,176133383,176135401,176137167,176138442,176139424,176141694,176142668,176143474,176143992,176144186,176145608,176147262,176147655,176148007,176148533,176148854,176149896,176152709,176153391,176154558,176159372…	176103092,176104694,176106019,176108929,176110008,176111268,176111980,176114866,176115897,176117430,176120364,176121189,176123128,176123815,176126191,176127915,176128736,176129674,176132599,176133476,176135539,176137319,176138629,176139526,176141786,176142813,176143656,176144092,176144384,176145752,176147366,176147818,176148139,176148671,176148959,176150105,176152830,176153513,176154691,176159471…	214795	Spna1	cmpl	cmpl	0,0,0,0,0,0,2,0,2,0,0,0,0,0,0,1,0,1,1,0,0,0,2,0,0,2,0,2,0,0,0,2,0,0,0,0,2,0,2,0,0,1,0,0,0,2,2,0,2,2,2,0,
3	NM_001113394	chr1	+	167718819	167804117	167718959	167796977	9	167718819,167785296,167786530,167787546,167788573,167789349,167789919,167796785,167799148,	167719017,167785400,167786587,167787627,167788609,167789406,167789955,167797029,167804117,	229121	Cd247	cmpl	cmpl	0,1,0,0,0,0,0,0,-1,
3	NM_031162	chr1	+	167718819	167797567	167718959	167796977	8	167718819,167785296,167786530,167787546,167788573,167789349,167789919,167796785,	167719017,167785400,167786587,167787627,167788609,167789406,167789955,167797567,	230797	Cd247	cmpl	cmpl	0,1,0,0,0,0,0,0,
3	NM_130890	chr1	+	184495137	184562483	184495191	184562238	21	184495137,184502063,184527077,184527705,184528792,184529672,184532159,184533777,184534570,184537724,184541219,184543456,184544919,184550280,184552591,184554049,184557666,184558108,184558729,184560232,184562214,	184495428,184502133,184527196,184527839,184528961,184529756,184532245,184533852,184534731,184537900,184541231,184543668,184544956,184550349,184552649,184554114,184557735,184558187,184558846,184560291,184562483,	191897	Capn8	cmpl	cmpl	0,0,1,0,2,0,0,2,2,1,0,0,2,0,0,1,0,0,1,1,0,
3	NM_001113391	chr1	+	167718819	167792199	167718959	167791200	8	167718819,167785296,167786530,167787546,167788573,167789349,167789919,167791134,	167719017,167785400,167786587,167787627,167788609,167789406,167789955,167792199,	230390	Cd247	cmpl	cmpl	0,1,0,0,0,0,0,0,
3	NM_001113393	chr1	+	167718819	167804117	167718959	167799195	9	167718819,167785296,167786530,167787546,167788573,167789349,167789919,167796785,167799148,	167719017,167785400,167786587,167787627,167788609,167789406,167789955,167796879,167804117,	229985	Cd247	cmpl	cmpl	0,1,0,0,0,0,0,0,1,
10	NM_145381	chr1	-	13615979	13650590	13616941	13650531	7	13615979,13617436,13620145,13628311,13637465,13640801,13650409,	13616985,13617518,13620294,13628490,13637592,13640965,13650590,	230243	Lactb2	cmpl	cmpl	1,0,1,2,1,2,0,
10	NM_177173	chr1	+	11404185	11965983	11404649	11965047	14	11404185,11501998,11508658,11535234,11553043,11578454,11586231,11738045,11788561,11819895,11923624,11941043,11962126,11965003,	11404718,11502146,11508790,11535363,11553072,11578627,11586398,11738172,11788647,11819972,11923672,11941137,11962183,11965983,	235605	A830018L16Rik	cmpl	cmpl	0,0,1,1,1,0,2,1,2,1,0,0,1,1,
10	NM_001160370	chr1	+	11404185	11591902	11404649	11586415	7	11404185,11501998,11508658,11535234,11553043,11578454,11586231,	11404718,11502146,11508790,11535363,11553072,11578627,11591902,	235602	A830018L16Rik	cmpl	cmpl	0,0,1,1,1,0,2,
10	NM_001160371	chr1	+	11404185	11591902	11404649	11587065	8	11404185,11501998,11508658,11535234,11553043,11578454,11586231,11587045,	11404718,11502146,11508790,11535363,11553072,11578627,11586398,11591902,	235603	A830018L16Rik	cmpl	cmpl	0,0,1,1,1,0,2,1,
10	NM_001160369	chr1	+	11404185	11965983	11404649	11965047	14	11404185,11501998,11508658,11535234,11553043,11578454,11586231,11738045,11788561,11819895,11923624,11941043,11962126,11965003,	11404718,11502146,11508790,11535363,11553072,11578627,11586398,11738181,11788647,11819972,11923672,11941137,11962183,11965983,	235604	A830018L16Rik	cmpl	cmpl	0,0,1,1,1,0,2,1,2,1,0,0,1,1,
10	NM_177834	chr1	-	10314807	10710024	10315204	10709808	11	10314807,10319553,10327347,10398349,10399337,10467105,10471094,10474029,10478905,10585700,10709692,	10315392,10319638,10327550,10398440,10399448,10467210,10471196,10474144,10479030,10585776,10710024,	208347	Cpa6	cmpl	cmpl	1,0,1,0,0,0,0,2,0,2,0,
11	NM_027974	chr1	+	20941706	20980922	20941814	20980769	11	20941706,20945415,20950210,20951233,20957404,20962855,20964979,20968723,20969490,20979448,20980697,	20941877,20945637,20950498,20951383,20957597,20963076,20965120,20968937,20969638,20979683,20980922,	235713	Efhc1	cmpl	cmpl	0,0,0,0,0,1,0,0,1,2,0,
12	NM_133235	chr1	+	32229650	32714583	32229762	32714386	9	32229650,32300744,32390310,32471715,32524604,32529411,32676015,32700937,32714288,	32229853,32300872,32390427,32471862,32524732,32529610,32676098,32700996,32714583,	191851	Khdrbs2	cmpl	cmpl	0,1,0,0,0,2,0,2,1,
13	NM_001081198	chr1	+	40862445	40912112	40862600	40911861	5	40862445,40862943,40864466,40895142,40911640,	40862732,40863043,40864565,40895280,40912112,	168502	Tmem182	cmpl	cmpl	0,0,1,1,1,
13	NM_201365	chr1	-	36656818	36740028	36656921	36717792	10	36656818,36657252,36657711,36665261,36689264,36692011,36701054,36716208,36717579,36739712,	36657065,36657429,36657796,36665376,36689349,36692117,36701207,36716270,36717894,36740028,	159857	Fam178b	cmpl	cmpl	0,0,2,1,0,2,2,0,0,-1,
13	NM_001126046	chr1	-	36619540	36740028	36619832	36717792	15	36619540,36621174,36621675,36635363,36642760,36656967,36657252,36657711,36665261,36689264,36692011,36701054,36716208,36717579,36739712,	36619865,36621327,36621753,36635489,36642848,36657065,36657429,36657796,36665376,36689349,36692117,36701207,36716270,36717894,36740028,	158956	Fam178b	cmpl	cmpl	0,0,0,0,2,0,0,2,1,0,2,2,0,0,-1,
13	NM_028096	chr1	-	37668520	37776656	37669101	37701475	10	37668520,37670181,37671325,37680605,37685061,37688165,37688660,37694705,37701405,37776414,	37669241,37670326,37671513,37682913,37685271,37688327,37688796,37694874,37701485,37776656,	157927	2010300C02Rik	cmpl	cmpl	1,0,1,0,0,0,2,1,0,-1,
14	NM_009418	chr1	+	43990851	44059816	43990933	44059038	30	43990851,43996954,44006156,44007951,44010101,44011421,44013315,44014280,44016928,44017712,44025726,44027245,44028408,44029374,44030288,44032260,44034051,44035257,44035579,44037152,44038574,44039916,44040358,44042260,44047355,44048107,44049108,44056472,44058163,44058948,	43991098,43997083,44006252,44008056,44010226,44011585,44013470,44014357,44017056,44017812,44025875,44027361,44028577,44029532,44030365,44032367,44034206,44035374,44035680,44037249,44038712,44040161,44040437,44042299,44047507,44048204,44049239,44056680,44058283,44059816,	215164	Tpp2	cmpl	cmpl	0,0,0,0,0,2,1,0,2,1,2,1,0,1,0,2,1,0,0,2,0,0,2,0,0,2,0,2,0,0,
14	NM_001160386	chr1	+	46123582	46430395	46123582	46430284	66	46123582,46123789,46135367,46138279,46140549,46142399,46154842,46156262,46166109,46173013,46176104,46180461,46181187,46183506,46184952,46188150,46191346,46194256,46196350,46198822,46232131,46234074,46239185,46243999,46245420,46248495,46251879,46252093,46258036,46261062,46264289,46268093,46270182,46271142,46273921,46276165,46278423,46279916,46281453,46282610,46283662,46290323,46293437,46297625,462…	46123669,46123849,46135430,46138342,46140658,46142547,46154930,46156443,46166185,46173139,46176224,46180645,46181367,46183779,46185080,46188229,46191571,46194403,46197036,46199009,46232325,46234273,46239326,46244212,46245530,46248664,46251982,46252221,46258249,46261161,46264538,46268243,46270365,46271319,46274053,46276390,46278621,46280072,46281622,46282737,46283882,46291196,46293667,46297956,462…	158320	Dnahc7b	cmpl	cmpl	0,0,0,0,0,1,2,0,1,2,2,2,0,0,0,2,0,0,0,2,0,2,0,0,0,2,0,1,0,0,0,0,0,0,0,0,0,0,0,1,2,0,0,2,0,2,0,0,2,1,0,2,2,0,0,0,0,0,0,0,0,0,0,0,1,0,
15	NM_001114663	chr1	+	55462789	55811129	55463231	55808307	6	55462789,55752588,55758773,55770264,55772337,55808124,	55463474,55755063,55758977,55770340,55772447,55811129,	229035	Plcl1	cmpl	cmpl	0,0,0,0,1,0,
16	NM_001081050	chr1	+	61685397	62688858	61685816	62684497	23	61685397,61814521,62056880,62122958,62191420,62200506,62206008,62207683,62210653,62212927,62245150,62258107,62262996,62276752,62285410,62322456,62390507,62391443,62486584,62526072,62579218,62634310,62684139,	61685936,61814623,62057052,62123068,62191509,62200593,62206134,62208042,62210793,62213056,62245336,62258278,62263129,62276852,62285526,62322501,62390714,62391681,62486695,62526369,62579354,62634390,62688858,	201263	Pard3b	cmpl	cmpl	0,0,0,1,0,2,2,2,1,0,0,0,0,1,2,1,1,1,2,2,2,0,2,
16	NM_007642	chr1	+	60803231	60830203	60803317	60826629	4	60803231,60819822,60822120,60826500,	60803372,60820179,60822236,60830203,	234359	Cd28	cmpl	cmpl	0,1,1,0,
17	NM_029160	chr1	+	69873561	70771706	69873577	70771516	17	69873561,69889542,69890852,69899896,69905046,69916837,69919707,69934065,69941800,69943045,70043354,70311479,70346156,70427852,70507639,70540354,70771340,	69873695,69889589,69890948,69900015,69905184,69916945,69919825,69934132,69941845,69943155,70043482,70311623,70346342,70427979,70507705,70540481,70771706,	230926	Spag16	cmpl	cmpl	0,1,0,0,2,2,2,0,1,1,0,2,2,2,0,0,1,
17	NM_025728	chr1	+	69998203	70771705	70043375	70771516	8	69998203,70043354,70311479,70346156,70427852,70507639,70540354,70771340,	69998347,70043482,70311623,70346342,70427979,70507705,70540481,70771705,	231360	Spag16	cmpl	cmpl	-1,0,2,2,2,0,0,1,
17	NM_010154	chr1	-	68086539	69154633	68086614	69154330	27	68086539,68089014,68118091,68119671,68121991,68125109,68127213,68245415,68297153,68301102,68305754,68336816,68344860,68352418,68356168,68374641,68376765,68377793,68385930,68390413,68393119,68395874,68417028,68442754,68607069,68786955,69154248,	68087060,68089312,68118262,68119769,68122138,68125185,68127369,68245601,68297252,68301225,68305887,68336891,68345015,68352512,68356301,68374841,68376856,68377867,68386057,68390527,68393261,68395993,68417094,68442889,68607256,68787107,69154633,	227289	Erbb4	cmpl	cmpl	1,0,0,1,1,0,0,0,0,0,2,2,0,2,1,2,1,2,1,1,0,1,1,1,0,1,0,
17	NM_175210	chr1	-	71289663	71461484	71289870	71461156	53	71289663,71291305,71293705,71294918,71296428,71304664,71305931,71306362,71307354,71309985,71311297,71312435,71314002,71314755,71318937,71320986,71322644,71325385,71325948,71326914,71329375,71330518,71332151,71333032,71335111,71337905,71338987,71339954,71340174,71341300,71347493,71349204,71350039,71353609,71356341,71359134,71360532,71361051,71363673,71366446,71367973,71368168,71375737,71376820,713…	71289978,71291443,71293811,71295011,71296532,71304799,71306073,71306472,71307559,71310239,71311457,71312551,71314180,71314810,71319043,71321074,71322772,71325479,71326035,71327167,71329526,71330755,71332312,71333229,71335330,71338092,71339143,71340089,71340244,71341630,71347608,71349520,71350219,71353700,71356461,71359274,71360743,71361216,71363847,71366568,71368086,71368425,71375844,71376939,713…	228761	Abca12	cmpl	cmpl	0,0,2,2,0,0,2,0,2,0,2,0,2,1,0,2,0,2,2,1,0,0,1,2,2,1,1,1,0,0,2,1,1,0,0,1,0,0,0,1,2,0,1,2,1,2,0,0,1,2,1,0,0,
18	NM_010472	chr1	+	82836057	82892850	82836297	82891633	13	82836057,82854930,82867259,82871862,82872745,82876582,82878802,82879755,82882685,82882949,82889998,82891056,82891573,	82836464,82855024,82867375,82872025,82872899,82876702,82879012,82879936,82882762,82883042,82890157,82891142,82892850,	215129	Agfg1	cmpl	cmpl	0,2,0,2,0,1,1,1,2,1,1,1,0,
18	NM_175291	chr1	-	80497647	80755128	80498281	80755023	56	80497647,80501899,80502195,80506851,80509001,80512063,80520290,80520544,80522798,80524807,80525223,80526652,80527748,80528896,80530360,80532427,80533419,80535357,80536384,80536659,80536818,80537031,80537802,80539674,80539915,80545707,80546280,80548029,80549252,80555741,80557475,80561076,80563302,80563866,80564570,80565012,80565321,80569031,80570054,80570654,80572433,80575160,80581570,80582903,805…	80498401,80502038,80502296,80507042,80509212,80512210,80520404,80520667,80522905,80524906,80525281,80526868,80527859,80529079,80530498,80532540,80533544,80535459,80536432,80536726,80536933,80537153,80537914,80539791,80540091,80545752,80546377,80548113,80549399,80555813,80557589,80561146,80563421,80563959,80564657,80565134,80565445,80569124,80570120,80570842,80572513,80575283,80581653,80583026,805…	187145	Dock10	cmpl	cmpl	0,2,0,1,0,0,0,0,1,1,0,0,0,0,0,1,2,2,2,1,0,1,0,0,1,1,0,0,0,0,0,2,0,0,0,1,0,0,0,1,2,2,0,0,0,0,0,1,0,0,0,2,0,0,0,0,
19	NM_023314	chr1	+	89110488	89137063	89110574	89134460	7	89110488,89116155,89117494,89120927,89122424,89122671,89134420,	89110594,89116270,89117629,89121032,89122577,89122808,89137063,	195058	Eif4e2	cmpl	cmpl	0,2,0,0,0,0,2,
19	NM_030184	chr1	+	88051354	88174859	88053529	88172257	25	88051354,88053492,88056569,88059239,88061270,88066484,88068698,88070131,88073388,88082679,88085451,88087584,88090851,88092893,88094816,88096412,88099064,88104527,88109624,88141140,88148851,88153800,88158616,88170957,88172234,	88051418,88053580,88056698,88059410,88061426,88066577,88068723,88070289,88073487,88082714,88085563,88087677,88090942,88093017,88094956,88096489,88099139,88104618,88109680,88141245,88148967,88153937,88158740,88171130,88174859,	192767	Armc9	cmpl	cmpl	-1,0,0,0,0,0,0,1,0,0,2,0,0,1,2,1,0,0,1,0,0,2,1,2,1,
19	NM_027456	chr1	+	88051389	88149066	88053529	88148971	21	88051389,88053492,88056569,88059239,88061270,88066484,88068698,88070131,88073388,88082679,88085451,88087584,88090851,88092893,88094816,88096412,88099064,88104527,88109624,88141140,88148851,	88051418,88053580,88056698,88059410,88061426,88066577,88068723,88070289,88073487,88082714,88085563,88087677,88090942,88093017,88094956,88096489,88099139,88104618,88109680,88141245,88149066,	193463	Armc9	cmpl	cmpl	-1,0,0,0,0,0,0,1,0,0,2,0,0,1,2,1,0,0,1,0,0,
20	NM_011066	chr1	-	93312558	93355905	93314447	93347402	23	93312558,93315951,93316982,93317944,93320266,93324315,93325960,93327350,93327554,93329384,93329972,93331198,93331593,93332226,93334910,93336463,93337408,93341161,93342077,93345284,93346389,93347181,93355749,	93314597,93316102,93317175,93318131,93321063,93324555,93326125,93327457,93327717,93329469,93330098,93331307,93331747,93332333,93334989,93336606,93337460,93341363,93342199,93345439,93346455,93347420,93355905,	232838	Per2	cmpl	cmpl	0,2,1,0,1,1,1,2,1,0,0,2,1,2,1,2,1,0,1,2,2,0,-1,
20	NM_173760	chr1	-	99602622	99666669	99604294	99658115	28	99602622,99608299,99609580,99616410,99620246,99623765,99623971,99625494,99626487,99630462,99631543,99637038,99637400,99637646,99640633,99641739,99641971,99642994,99644123,99646118,99647143,99649280,99651631,99652462,99653420,99655745,99658001,99666431,	99604407,99608425,99609721,99616483,99620411,99623882,99624079,99625609,99626615,99630686,99631685,99637221,99637522,99637772,99640719,99641849,99642047,99643081,99644225,99646240,99647305,99649382,99651786,99652548,99653511,99655941,99658398,99666669,	189680	Ppip5k2	cmpl	cmpl	1,1,1,0,0,0,0,2,0,1,0,0,1,1,2,0,2,2,2,0,0,0,1,2,1,0,0,-1,
20	NM_009183	chr1	-	97484258	97564171	97488258	97563838	5	97484258,97524083,97550089,97557440,97563725,	97488541,97524377,97550347,97557572,97564171,	235832	St8sia4	cmpl	cmpl	2,2,2,2,0,
20	NM_145519	chr1	+	95408680	95518553	95425173	95517948	27	95408680,95425145,95456812,95457720,95459885,95463993,95465657,95466449,95470947,95472946,95473399,95474224,95476316,95496499,95499954,95500786,95501918,95504009,95506552,95508968,95509694,95514128,95515079,95515469,95516730,95517069,95517800,	95408761,95425356,95456917,95457763,95459964,95464091,95465772,95466597,95471043,95473110,95473468,95474282,95476575,95496678,95500044,95500920,95502000,95504247,95506683,95509037,95509784,95514211,95515198,95515627,95516838,95517221,95518553,	235830	Farp2	cmpl	cmpl	-1,0,0,0,1,2,1,2,0,0,2,2,0,1,0,0,2,0,1,0,0,0,2,1,0,0,2,
21	NM_172851	chr1	+	101669341	102382519	101669341	102381278	24	101669341,101837219,101863768,101947218,101968624,101972606,101994310,102037750,102056614,102060644,102110243,102151635,102170937,102255230,102266333,102266634,102275627,102279957,102287043,102328292,102343410,102374934,102378481,102381081,	101669423,101837324,101863962,101947366,101968828,101972791,101994451,102038015,102056764,102060816,102110350,102151755,102171138,102255348,102266461,102266805,102275846,102280197,102287268,102328423,102343495,102375153,102378553,102382519,	208411	Cntnap5b	cmpl	cmpl	0,1,1,0,1,1,0,0,1,1,2,1,1,1,2,1,1,1,1,1,0,1,1,1,
23	NM_019933	chr1	-	121554669	121733648	121556407	121699037	27	121554669,121564090,121572125,121575331,121576625,121579060,121579281,121581043,121584186,121588177,121588322,121589326,121602731,121604352,121612523,121618440,121622609,121637931,121639928,121661607,121662005,121662454,121669625,121669805,121680058,121698899,121733478,	121556494,121564226,121572274,121575460,121576772,121579122,121579372,121581210,121584343,121588234,121588406,121589486,121602890,121604478,121612592,121618613,121622673,121638020,121640016,121661728,121662058,121662499,121669704,121669848,121680166,121699054,121733648,	195593	Ptpn4	cmpl	cmpl	0,2,0,0,0,1,0,1,0,0,0,2,2,2,2,0,2,0,2,1,2,2,1,0,0,0,-1,
24	NM_019777	chr1	-	133151178	133176140	133151881	133173131	22	133151178,133153463,133153693,133154477,133155758,133156582,133159849,133162215,133162451,133166377,133166594,133166762,133167463,133168339,133168684,133169947,133170217,133171726,133172283,133173044,133175275,133175907,	133151915,133153535,133153800,133154574,133155860,133156622,133159926,133162331,133162527,133166464,133166686,133166827,133167660,133168519,133168795,133170108,133170399,133171856,133172424,133173155,133175364,133176140,	231822	Ikbke	cmpl	cmpl	2,2,0,2,2,1,2,0,2,2,0,1,2,2,2,0,1,0,0,0,-1,-1,
24	NM_181750	chr1	+	129999882	130134312	130049805	130133335	27	129999882,130048320,130049765,130058778,130059345,130064469,130065555,130071525,130071668,130075459,130075663,130078293,130078414,130078562,130080976,130083334,130087214,130090036,130093550,130107781,130112977,130118176,130120045,130127899,130131642,130132118,130132973,	130000060,130048529,130049976,130058820,130059435,130064584,130065634,130071585,130071809,130075568,130075759,130078331,130078465,130078789,130081231,130083486,130087316,130090333,130093674,130107936,130113129,130118280,130120218,130128044,130131725,130132203,130134312,	229449	R3hdm1	cmpl	cmpl	-1,-1,0,0,0,0,1,2,2,2,0,0,2,2,1,1,0,0,0,1,0,2,1,0,1,0,1,
24	NM_176957	chr1	-	127810212	128727209	127811581	128592331	13	127810212,127877959,127911147,127999120,128006785,128020619,128119185,128154967,128278628,128345030,128425258,128592262,128726893,	127811598,127878274,127911226,127999240,128006824,128020688,128119338,128155055,128278762,128345094,128425332,128592391,128727209,	160625	Nckap5	cmpl	cmpl	1,1,0,0,0,0,0,2,0,2,0,0,-1,
24	NM_001081756	chr1	-	127810212	128727209	127811319	128592331	17	127810212,127873502,127877959,127911147,127919609,127920852,127930349,127999120,128006785,128020619,128119185,128154967,128278628,128345030,128425258,128592262,128726893,	127811598,127873639,127878274,127911226,127919787,127924592,127930541,127999240,128006824,128020688,128119338,128155055,128278762,128345094,128425332,128592391,128727209,	168330	Nckap5	cmpl	cmpl	0,1,1,0,2,0,0,0,0,0,0,2,0,2,0,0,-1,
24	NM_172484	chr1	-	127810212	128389504	127811319	128345033	15	127810212,127873502,127877959,127911147,127919609,127920852,127930349,127999120,128006785,128020619,128119185,128154967,128278628,128345030,128389124,	127811598,127873639,127878274,127911226,127919787,127924592,127930541,127999240,128006824,128020688,128119338,128155055,128278762,128345094,128389504,	161349	Nckap5	cmpl	cmpl	0,1,1,0,2,0,0,0,0,0,0,2,0,0,-1,
25	NM_028320	chr1	+	136312043	136328918	136319591	136328235	8	136312043,136319497,136320534,136321327,136322485,136324658,136327633,136328106,	136312162,136319732,136320651,136321499,136322672,136324846,136327827,136328918,	231021	Adipor1	cmpl	cmpl	-1,0,0,0,1,2,1,0,
25	NM_021605	chr1	-	140381290	140516273	140383576	140458336	10	140381290,140395152,140399147,140412201,140413104,140429313,140430940,140440779,140458279,140516128,	140383687,140395266,140399242,140412309,140413213,140429424,140431003,140440920,140458362,140516273,	231659	Nek7	cmpl	cmpl	0,0,1,1,0,0,0,0,0,-1,
25	NM_001081258	chr1	+	138364534	138428088	138364534	138424193	30	138364534,138365496,138367896,138369961,138372916,138374935,138375720,138376384,138378964,138379500,138382848,138383611,138383980,138386776,138391204,138392432,138393146,138393939,138396593,138399223,138399886,138406721,138410310,138412430,138412836,138416205,138417766,138422358,138423351,138423822,	138365346,138365751,138368151,138370049,138373015,138374988,138375751,138376492,138379081,138379616,138383021,138383759,138384044,138386961,138391307,138392596,138393294,138394092,138396720,138399317,138400016,138406822,138410399,138412655,138413018,138416361,138417886,138422433,138423484,138428088,	220858	Kif14	cmpl	cmpl	0,2,2,2,0,0,2,0,0,0,2,1,2,0,2,0,2,0,0,1,2,0,2,1,1,0,0,0,0,1,
25	NM_175443	chr1	+	135260148	135276895	135260340	135275966	8	135260148,135262152,135265326,135269711,135271103,135273482,135275025,135275893,	135260595,135262412,135265449,135269854,135271187,135273628,135275099,135276895,	226814	Etnk2	cmpl	cmpl	0,0,2,2,1,1,0,2,
25	NM_173437	chr1	-	137331156	137481932	137338260	137481897	29	137331156,137340210,137345507,137346471,137347146,137347362,137348748,137349381,137349769,137350621,137351010,137351267,137351710,137355223,137356920,137357267,137360298,137360491,137361282,137362415,137364217,137365432,137366208,137367056,137368735,137369309,137428925,137433773,137481131,	137338356,137340408,137345626,137346668,137347218,137347517,137348984,137349541,137349865,137350719,137351179,137351460,137351907,137355354,137357032,137357351,137360376,137360515,137361335,137362586,137364366,137365474,137366643,137367747,137369033,137369448,137429291,137433876,137481932,	189710	Nav1	cmpl	cmpl	0,0,1,2,2,0,1,0,0,1,0,2,0,1,0,0,0,0,1,1,2,2,2,1,0,2,2,1,0,
28	NM_001081290	chr1	-	164601915	164670687	164603532	164654946	35	164601915,164605735,164606821,164607485,164608140,164609630,164609956,164610890,164611351,164612448,164614185,164618246,164621271,164622503,164622866,164626408,164627563,164629009,164632312,164634499,164637896,164638983,164639659,164640413,164643434,164644373,164645522,164645716,164646409,164648820,164650611,164651560,164653240,164654834,164670455,	164603787,164605972,164606948,164607589,164608359,164609738,164610188,164611027,164611464,164612652,164614387,164618348,164621364,164622755,164623055,164626494,164628404,164629164,164632521,164636752,164638104,164639242,164639817,164640960,164643488,164644518,164645610,164645850,164646492,164649041,164650737,164651670,164653418,164655000,164670687,	234668	Bat2l2	cmpl	cmpl	0,0,2,0,0,0,2,0,1,1,0,0,0,0,0,1,0,1,2,2,1,0,1,0,0,2,1,2,0,1,1,2,1,0,-1,
28	NM_007495	chr1	+	160292470	160621917	160292713	160618881	23	160292470,160402505,160432178,160434333,160435492,160439976,160441085,160450574,160503082,160509711,160510341,160527287,160530445,160532067,160539381,160542476,160587170,160594125,160597612,160598758,160604710,160614207,160618643,	160292996,160402693,160432572,160434480,160435600,160440126,160441253,160450659,160503157,160509849,160510492,160527454,160530640,160532195,160539486,160542665,160587439,160594259,160597764,160598894,160604811,160614391,160621917,	234428	Astn1	cmpl	cmpl	0,1,0,1,1,1,1,1,2,2,2,0,2,2,1,1,1,0,2,1,2,1,2,
28	NM_022312	chr1	+	161453899	161855053	161780177	161854344	23	161453899,161667641,161780116,161782087,161788307,161791340,161793768,161798146,161804238,161814901,161816187,161817000,161818387,161819414,161822139,161825091,161825830,161827120,161842770,161844666,161849074,161853394,161854224,	161454346,161667742,161780676,161782564,161788571,161791456,161793919,161798416,161804424,161814991,161816451,161817270,161818507,161819561,161822259,161825235,161825961,161827253,161842922,161844763,161849236,161853558,161855053,	231629	Tnr	cmpl	cmpl	-1,-1,0,1,1,1,0,1,1,1,1,1,1,1,1,1,1,0,1,0,1,1,0,
28	NM_013862	chr1	-	162186702	162723069	162187382	162671020	21	162186702,162187573,162272166,162322312,162371953,162373321,162383881,162402128,162557345,162575438,162612171,162630842,162632488,162640277,162652263,162654162,162663659,162665678,162669026,162670882,162722866,	162187397,162187666,162272295,162322354,162372097,162373447,162383956,162402242,162557496,162575532,162612313,162631009,162632591,162640344,162652374,162654320,162663834,162665889,162669219,162671062,162723069,	235914	Rabgap1l	cmpl	cmpl	0,0,0,0,0,0,0,0,2,1,0,1,0,2,2,0,2,1,0,0,-1,
29	NM_022563	chr1	-	171902437	172019075	171907985	171966125	17	171902437,171912107,171914502,171915007,171917147,171918539,171920563,171924715,171925682,171928061,171931959,171934294,171934785,171935203,171936892,171966043,172018925,	171908120,171912257,171914737,171915196,171917275,171918763,171920774,171924846,171925745,171928305,171932143,171934400,171934933,171935435,171936995,171966152,172019075,	231612	Ddr2	cmpl	cmpl	0,0,2,2,0,1,0,1,1,0,2,1,0,2,1,0,-1,
29	NM_023041	chr1	+	174056885	174066628	174056909	174064421	8	174056885,174058761,174059285,174060032,174060742,174063260,174064130,174064337,	174056979,174058871,174059451,174060118,174060904,174063437,174064175,174066628,	231604	Pex19	cmpl	cmpl	0,1,0,1,0,0,0,0,
29	NM_001159525	chr1	+	174056885	174066628	174056909	174064421	6	174056885,174060032,174060742,174063260,174064130,174064337,	174056979,174060118,174060904,174063437,174064175,174066628,	228722	Pex19	cmpl	cmpl	0,1,0,0,0,0,
30	NM_011880	chr1	-	176989206	177422676	176989874	177421261	17	176989206,177008319,177009535,177014102,177016246,177019549,177021124,177023934,177051858,177052025,177053061,177079782,177083254,177119307,177200947,177421183,177422391,	176989925,177008409,177009722,177014228,177016357,177019611,177021223,177024009,177051940,177052102,177053126,177079834,177083361,177119358,177201044,177421307,177422676,	232456	Rgs7	cmpl	cmpl	0,0,2,2,2,0,0,0,2,0,1,0,1,1,0,0,-1,
30	NM_026626	chr1	+	180336011	180413380	180336233	180411559	7	180336011,180367532,180385946,180405012,180405815,180405955,180411443,	180336264,180367617,180386019,180405092,180405858,180406022,180413380,	213665	Efcab2	cmpl	cmpl	0,1,2,0,2,0,1,
30	NM_027188	chr1	-	180885169	181448134	180887591	181448082	12	180885169,180902318,180973867,180980421,181016454,181022996,181024465,181335413,181340537,181341808,181353485,181447918,	180887693,180902427,180974042,180980509,181016565,181023099,181024533,181335550,181340595,181341916,181353549,181448134,	224116	Smyd3	cmpl	cmpl	0,2,1,0,0,2,0,1,0,0,2,0,
31	NM_133684	chr1	-	186636946	186669726	186643099	186669696	8	186636946,186643079,186646213,186646367,186656454,186657738,186665132,186669424,	186637762,186643226,186646285,186646429,186656595,186657907,186665306,186669726,	212910	Mosc2	cmpl	cmpl	-1,2,2,0,0,2,2,0,
76	NM_001011874	chr1	-	3204562	3661579	3206102	3661429	3	3204562,3411782,3660632,	3207049,3411982,3661579,	216246	Xkr4	cmpl	cmpl	1,2,0,
77	NM_001195662	chr1	-	4280926	4399322	4283061	4399268	4	4280926,4341990,4342282,4399250,	4283093,4342162,4342918,4399322,	235597	Rp1	cmpl	cmpl	1,0,0,0,
77	NM_133826	chr1	+	5073253	5152630	5074531	5152246	14	5073253,5074497,5079089,5083443,5085695,5088109,5091150,5107470,5114357,5123164,5125892,5133830,5140028,5152185,	5073359,5074644,5079192,5083533,5085809,5088214,5091204,5107568,5114550,5123343,5126018,5133932,5140142,5152630,	230542	Atp6v1h	cmpl	cmpl	-1,0,2,0,0,0,0,0,2,0,2,2,2,2,
77	NM_001159750	chr1	+	4847774	4887990	4847994	4886445	10	4847774,4857550,4868107,4876824,4879540,4880820,4881995,4883497,4885014,4886436,	4848057,4857613,4868213,4876912,4879683,4880877,4882150,4883644,4885086,4887990,	235703	Tcea1	cmpl	cmpl	0,0,0,1,2,1,1,0,0,0,
77	NM_001159751	chr1	+	4848408	4887990	4848488	4886445	10	4848408,4857550,4868107,4876824,4879537,4880820,4881995,4883497,4885014,4886436,	4848584,4857613,4868213,4876912,4879683,4880877,4882150,4883644,4885086,4887990,	235705	Tcea1	cmpl	cmpl	0,0,0,1,2,1,1,0,0,0,
77	NM_021374	chr1	-	4899656	5009507	4900554	5009460	5	4899656,4902394,4906977,4913927,5009391,	4900743,4902629,4907061,4914070,5009507,	210968	Rgs20	cmpl	cmpl	0,2,2,0,0,
77	NM_001177795	chr1	-	4899656	5060366	4900554	5060258	6	4899656,4902394,4906977,4913927,5010818,5060090,	4900743,4902629,4907061,4914070,5011118,5060366,	210969	Rgs20	cmpl	cmpl	0,2,2,0,0,0,
77	NM_011541	chr1	+	4847774	4887990	4847994	4886445	10	4847774,4857550,4868107,4876824,4879537,4880820,4881995,4883497,4885014,4886436,	4848057,4857613,4868213,4876912,4879683,4880877,4882150,4883644,4885086,4887990,	235704	Tcea1	cmpl	cmpl	0,0,0,1,2,1,1,0,0,0,
79	NM_173868	chr1	+	6720131	6851021	6758978	6848681	24	6720131,6727660,6742376,6743074,6758978,6761024,6785466,6792400,6797623,6799357,6800654,6807683,6810014,6817856,6823643,6832219,6832953,6834201,6834371,6835651,6838987,6845449,6847380,6848540,	6720321,6727738,6742449,6743117,6759033,6761055,6785657,6793186,6797758,6799448,6800759,6807877,6810226,6818102,6823759,6832282,6833022,6834264,6834452,6835873,6839076,6845553,6847524,6851021,	212194	St18	cmpl	cmpl	-1,-1,-1,-1,0,1,2,1,1,1,2,2,1,0,0,2,2,2,2,2,2,1,0,0,
82	NM_133220	chr1	+	9788210	9892649	9855333	9888971	18	9788210,9817093,9855211,9858463,9861710,9862338,9867246,9869106,9870412,9871658,9871840,9874487,9874705,9875747,9876127,9878950,9881441,9888800,	9788327,9817200,9855429,9858547,9861783,9862414,9867334,9869156,9870470,9871742,9871972,9874600,9874742,9875834,9876223,9879106,9881531,9892649,	191863	Sgk3	cmpl	cmpl	-1,-1,0,0,0,1,2,0,2,0,0,0,2,0,0,0,0,0,
82	NM_177547	chr1	+	9788210	9892649	9855333	9888971	17	9788210,9855211,9858463,9861710,9862338,9867246,9869106,9870412,9871658,9871840,9874487,9874705,9875747,9876127,9878950,9881441,9888800,	9788327,9855429,9858547,9861783,9862414,9867334,9869156,9870470,9871742,9871972,9874600,9874742,9875834,9876223,9879106,9881531,9892649,	189128	Sgk3	cmpl	cmpl	-1,0,0,0,1,2,0,2,0,0,0,2,0,0,0,0,0,
82	NR_015470	chr1	-	9550913	9621173	9621173	9621173	5	9550913,9553903,9609630,9611035,9621141,	9551859,9553952,9609720,9611163,9621173,	235708	2610203C22Rik	unk	unk	-1,-1,-1,-1,-1,
82	NM_026493	chr1	+	10028298	10126849	10035166	10126226	30	10028298,10035156,10037504,10048800,10054413,10055403,10056506,10064940,10067252,10072333,10073581,10075827,10078131,10078962,10080268,10085946,10094292,10098449,10102473,10102956,10103683,10106098,10106694,10116420,10117503,10120066,10122534,10123244,10124172,10126014,	10028425,10035265,10037607,10048904,10054494,10055502,10056901,10065027,10067323,10072427,10073639,10076033,10078265,10079041,10080398,10086094,10094445,10098562,10102623,10103103,10103788,10106165,10106812,10116560,10117644,10120113,10122598,10123354,10124311,10126849,	165059	Cspp1	cmpl	cmpl	-1,0,0,1,0,0,0,2,2,1,2,0,2,1,2,0,1,1,0,0,0,0,1,2,1,1,0,1,0,1,
82	NM_145692	chr1	-	9958706	9999201	9958900	9993444	9	9958706,9966667,9968896,9975672,9985226,9989481,9990051,9993315,9999152,	9959012,9966827,9969028,9975790,9985343,9989620,9990218,9993534,9999201,	212594	Lrrc67	cmpl	cmpl	2,1,1,0,0,2,0,0,-1,
83	NM_001033636	chr1	+	11254043	11293763	11256052	11287834	6	11254043,11255759,11256049,11275137,11279333,11287788,	11254176,11255826,11256240,11275240,11279401,11293763,	201966	Prex2	cmpl	cmpl	-1,-1,0,2,0,2,
83	NM_029525	chr1	+	10983545	11293763	10983873	11287834	40	10983545,11051406,11055874,11058091,11070103,11079797,11088543,11091144,11097683,11100362,11102823,11113201,11113894,11122418,11126845,11130036,11130316,11132729,11139890,11143623,11146321,11150176,11152320,11159933,11160664,11171935,11174526,11175210,11175967,11176717,11183593,11189915,11194146,11198592,11221762,11255759,11256049,11275137,11279333,11287788,	10983990,11051478,11055997,11058196,11070205,11079959,11088677,11091248,11097833,11100507,11102924,11113305,11113944,11122494,11126918,11130179,11130409,11132878,11139976,11143760,11146439,11150361,11152482,11160156,11160872,11172115,11174621,11175293,11176058,11176846,11183635,11190133,11194249,11198736,11221877,11255826,11256240,11275240,11279401,11293763,	187238	Prex2	cmpl	cmpl	0,0,0,0,0,0,0,2,1,1,2,1,0,2,0,1,0,0,2,1,0,1,0,0,1,2,2,1,0,1,1,1,0,1,1,2,0,2,0,2,
85	NM_172294	chr1	+	12708625	12850453	12776607	12848923	22	12708625,12718674,12776159,12776548,12786846,12795260,12797934,12807418,12808458,12810481,12810875,12812050,12826193,12828439,12829909,12830483,12831523,12832729,12838175,12838411,12840840,12848892,	12708864,12718769,12776232,12776779,12787086,12795412,12798104,12807569,12808634,12810610,12810932,12812180,12826410,12828692,12830006,12830578,12831589,12832905,12838318,12838535,12840874,12850453,	240838	Sulf1	cmpl	cmpl	-1,-1,-1,0,1,1,0,2,0,2,2,2,0,1,2,0,2,2,1,0,1,2,
85	NM_172841	chr1	-	12856630	12981216	12861948	12980576	9	12856630,12866390,12869218,12871373,12884507,12911118,12929069,12934060,12979660,	12862409,12866455,12869460,12871533,12884706,12911283,12929281,12934193,12981216,	161157	Slco5a1	cmpl	cmpl	1,2,0,2,1,1,2,1,0,
85	NM_008678	chr1	-	13129239	13364164	13132841	13214775	23	13129239,13136955,13138397,13139011,13140770,13142459,13142877,13146450,13150241,13152153,13154976,13156976,13164159,13167154,13170561,13171296,13174255,13176813,13180167,13211387,13214689,13276049,13364018,	13132853,13137045,13138596,13139189,13140999,13142537,13143156,13146616,13150371,13152369,13155183,13157187,13165429,13167302,13170705,13171398,13174444,13176991,13180271,13211560,13214794,13276106,13364164,	233884	Ncoa2	cmpl	cmpl	0,0,2,1,0,0,0,2,1,1,1,0,2,1,1,1,1,0,1,2,0,-1,-1,
85	NM_001198566	chr1	+	12682510	12850453	12776607	12848923	21	12682510,12776159,12776548,12786846,12795260,12797934,12807418,12808458,12810481,12810875,12812050,12826193,12828439,12829909,12830483,12831523,12832729,12838175,12838411,12840840,12848892,	12682765,12776232,12776779,12787086,12795412,12798104,12807569,12808634,12810610,12810932,12812180,12826410,12828692,12830006,12830578,12831589,12832905,12838318,12838535,12840874,12850453,	240843	Sulf1	cmpl	cmpl	-1,-1,0,1,1,0,2,0,2,2,2,0,1,2,0,2,2,1,0,1,2,
85	NM_001077695	chr1	-	13129239	13364164	13132841	13214775	22	13129239,13136955,13138397,13139011,13140770,13142459,13142877,13146450,13150241,13152153,13156976,13164159,13167154,13170561,13171296,13174255,13176813,13180167,13211387,13214689,13276049,13364018,	13132853,13137045,13138596,13139189,13140999,13142537,13143156,13146616,13150371,13152369,13157187,13165429,13167302,13170705,13171398,13174444,13176991,13180271,13211560,13214794,13276106,13364164,	234791	Ncoa2	cmpl	cmpl	0,0,2,1,0,0,0,2,1,1,0,2,1,1,1,1,0,1,2,0,-1,-1,
85	NM_001198565	chr1	+	12682510	12850453	12776607	12848923	22	12682510,12718674,12776159,12776548,12786846,12795260,12797934,12807418,12808458,12810481,12810875,12812050,12826193,12828439,12829909,12830483,12831523,12832729,12838175,12838411,12840840,12848892,	12682765,12718769,12776232,12776779,12787086,12795412,12798104,12807569,12808634,12810610,12810932,12812180,12826410,12828692,12830006,12830578,12831589,12832905,12838318,12838535,12840874,12850453,	240842	Sulf1	cmpl	cmpl	-1,-1,-1,0,1,1,0,2,0,2,2,2,0,1,2,0,2,2,1,0,1,2,
85	NM_001081209	chr1	-	13103508	13117244	13104340	13115916	8	13103508,13105860,13108843,13112441,13114443,13114699,13115246,13117190,	13104568,13105962,13109046,13112712,13114601,13114753,13115937,13117244,	183829	Prdm14	cmpl	cmpl	0,0,1,0,1,1,0,-1,
86	NM_010164	chr1	-	14159038	14300280	14160996	14292974	18	14159038,14169560,14173237,14173461,14174429,14174706,14198975,14219573,14221493,14242508,14243100,14260785,14264145,14264614,14273201,14292850,14294505,14299726,	14161077,14169661,14173359,14173576,14174590,14174765,14199065,14219657,14221633,14242695,14243183,14260908,14264291,14264684,14273279,14292978,14294555,14300280,	233590	Eya1	cmpl	cmpl	0,1,2,1,2,0,0,0,1,0,1,1,2,1,1,0,-1,-1,
87	NM_001098528	chr1	+	15302532	15704295	15302532	15701710	2	15302532,15699565,	15303111,15704295,	226379	Kcnb2	cmpl	cmpl	0,0,
88	NM_026456	chr1	-	16632845	16646946	16633368	16638039	4	16632845,16635766,16638035,16646902,	16633559,16635910,16638088,16646946,	224144	Tceb1	cmpl	cmpl	1,1,0,-1,
88	NM_025303	chr1	-	16218890	16509383	16219853	16476214	14	16218890,16221083,16335784,16356159,16359835,16364754,16379901,16382597,16384131,16430403,16453115,16476100,16499422,16509253,	16219947,16221172,16336092,16356220,16359967,16364892,16380114,16382705,16384291,16430539,16453275,16476231,16499489,16509383,	224204	Stau2	cmpl	cmpl	2,0,1,0,0,0,0,0,2,1,0,0,-1,-1,
88	NM_001033288	chr1	-	15843942	15882803	15845825	15882733	5	15843942,15848969,15850341,15873726,15882519,	15845943,15849146,15850432,15873921,15882803,	169207	Gm106	cmpl	cmpl	2,2,1,1,0,
88	NM_001111272	chr1	-	16218890	16509383	16219853	16499440	13	16218890,16221083,16335784,16356159,16359835,16364754,16379901,16382597,16384131,16430403,16453115,16499422,16509253,	16219947,16221172,16336092,16356220,16359967,16364892,16380114,16382705,16384291,16430539,16453275,16499489,16509383,	223318	Stau2	cmpl	cmpl	2,0,1,0,0,0,0,0,2,1,0,0,-1,
88	NM_133832	chr1	+	16095962	16122631	16096098	16121498	6	16095962,16097875,16118245,16119276,16121155,16121374,	16096387,16098111,16118344,16119422,16121287,16122631,	230540	Rdh10	cmpl	cmpl	0,1,0,0,2,2,
89	NM_020604	chr1	-	16987544	17087879	16987559	17087685	5	16987544,16993971,17006119,17081378,17087306,	16987640,16994615,17006238,17082138,17087879,	214317	Jph1	cmpl	cmpl	0,1,2,1,0,
91	NM_153154	chr1	+	19093102	19156413	19093336	19156259	8	19093102,19094444,19098330,19108910,19109242,19132917,19138384,19156039,	19093375,19094942,19098391,19109076,19109361,19133059,19138498,19156413,	235711	Tcfap2d	cmpl	cmpl	0,0,0,1,2,1,2,2,
92	NM_153179	chr1	-	20047859	20608138	20048378	20605404	67	20047859,20060458,20063537,20071266,20093295,20094622,20107010,20188098,20189422,20190600,20199241,20201917,20210119,20212939,20229381,20265599,20278276,20300605,20302113,20337291,20340493,20348920,20351066,20354199,20363936,20364792,20367455,20371483,20381545,20382092,20404301,20440301,20493022,20498973,20510234,20512744,20523923,20524616,20527353,20530394,20537349,20538171,20539766,20540927,205…	20048791,20060581,20063696,20071374,20093383,20094758,20108028,20188256,20189591,20191476,20199394,20202072,20210207,20213053,20229519,20265728,20278342,20300801,20302291,20337538,20340626,20349055,20351172,20354312,20364067,20364849,20367581,20371675,20381703,20382300,20404514,20440458,20493173,20499193,20510378,20514346,20523991,20524812,20527489,20530525,20537625,20538277,20539889,20541112,205…	230042	Pkhd1	cmpl	cmpl	1,1,1,1,0,2,1,2,1,1,1,2,1,1,1,1,1,0,2,1,0,0,2,0,1,1,1,1,2,1,1,0,2,1,1,1,2,1,0,1,1,0,0,1,2,1,2,0,1,0,0,0,2,1,1,1,2,1,2,2,1,0,2,1,1,0,-1,
93	NM_001077353	chr1	+	21230669	21255640	21239852	21255043	8	21230669,21235018,21239831,21247411,21248928,21250128,21252873,21254923,	21230740,21235113,21239939,21247463,21249061,21250270,21253005,21255640,	201424	Gsta3	cmpl	cmpl	-1,-1,0,0,1,2,0,0,
93	NM_010356	chr1	+	21230669	21255640	21239852	21255043	7	21230669,21239831,21247411,21248928,21250128,21252873,21254923,	21230740,21239939,21247463,21249061,21250270,21253005,21255640,	198784	Gsta3	cmpl	cmpl	-1,0,0,1,2,0,0,
93	NM_001160139	chr1	-	21388483	21952023	21392243	21951662	15	21388483,21395012,21395873,21414129,21447484,21451631,21456463,21459550,21469454,21477303,21495380,21495764,21525141,21583604,21951261,	21393206,21395139,21396005,21414238,21447705,21451688,21456490,21459645,21469550,21477414,21495506,21495940,21525268,21583695,21952023,	235714	Kcnq5	cmpl	cmpl	0,2,2,1,2,2,2,0,0,0,0,1,0,2,0,
93	NM_023872	chr1	-	21388483	21952023	21392243	21951662	14	21388483,21395012,21395873,21414129,21447484,21456463,21459550,21469454,21477303,21495380,21495764,21525141,21583604,21951261,	21393206,21395139,21396005,21414238,21447705,21456490,21459645,21469550,21477414,21495506,21495940,21525268,21583695,21952023,	235715	Kcnq5	cmpl	cmpl	0,2,2,1,2,2,0,0,0,0,1,0,2,0,
94	NM_053270	chr1	-	22278502	22812563	22278502	22812563	32	22278502,22280140,22281093,22282902,22286938,22336373,22363424,22369508,22387531,22388679,22394524,22402291,22411821,22415951,22417542,22418545,22422852,22475029,22479563,22482526,22486273,22489992,22491480,22493426,22540237,22540844,22545124,22600931,22603209,22637250,22733768,22812399,	22278721,22280280,22281195,22283015,22287077,22336609,22363591,22369621,22387644,22388862,22394596,22402375,22411911,22416014,22417668,22418702,22422924,22475160,22479676,22482573,22486397,22490092,22491591,22493491,22540310,22541079,22545462,22600943,22603423,22637319,22733849,22812563,	223932	Rims1	cmpl	cmpl	0,1,1,2,1,2,0,1,2,2,2,2,2,2,2,1,1,0,1,2,1,0,0,1,0,2,0,0,2,2,2,0,
94	NM_183018	chr1	-	22278502	22812563	22278502	22812563	31	22278502,22280140,22281093,22282902,22286938,22336373,22363424,22369508,22387531,22388679,22394524,22411821,22415951,22417542,22418545,22422852,22475029,22479563,22482526,22486273,22489992,22491480,22493426,22540237,22540844,22545124,22600931,22603209,22637250,22733768,22812399,	22278721,22280280,22281195,22283015,22287077,22336609,22363591,22369621,22387644,22388862,22394596,22411911,22416014,22417668,22418702,22422924,22475160,22479676,22482573,22486397,22490092,22491591,22493491,22540310,22541079,22545462,22600943,22603423,22637319,22733849,22812563,	223467	Rims1	cmpl	cmpl	0,1,1,2,1,2,0,1,2,2,2,2,2,2,1,1,0,1,2,1,0,0,1,0,2,0,0,2,2,2,0,
94	NM_001012625	chr1	-	22278502	22812563	22278502	22812563	27	22278502,22280140,22281093,22282902,22286938,22336373,22363424,22369508,22387531,22417542,22418545,22422852,22475029,22479563,22482526,22486273,22489992,22491480,22493426,22540237,22540844,22545124,22600931,22603209,22637250,22733768,22812399,	22278721,22280280,22281195,22283015,22287077,22336609,22363591,22369621,22387644,22417668,22418702,22422924,22475160,22479676,22482573,22486397,22490092,22491591,22493491,22540310,22541079,22545462,22600943,22603423,22637319,22733849,22812563,	226718	Rims1	cmpl	cmpl	0,1,1,2,1,2,0,1,2,2,1,1,0,1,2,1,0,0,1,0,2,0,0,2,2,2,0,
94	NM_001012623	chr1	-	22278502	22812563	22278502	22812563	30	22278502,22280140,22281093,22282902,22286938,22336373,22363424,22369508,22387531,22394523,22411821,22415951,22417542,22418545,22422852,22475029,22479563,22482526,22486273,22489992,22491480,22493426,22540237,22540844,22545124,22600931,22603209,22637250,22733768,22812399,	22278721,22280280,22281195,22283015,22287077,22336609,22363591,22369621,22387643,22394596,22411911,22416014,22417668,22418702,22422924,22475160,22479676,22482573,22486397,22490092,22491591,22493491,22540310,22541079,22545462,22600943,22603423,22637319,22733849,22812563,	226720	Rims1	cmpl	cmpl	0,1,1,2,1,2,0,1,0,2,2,2,2,1,1,0,1,2,1,0,0,1,0,2,0,0,2,2,2,0,
94	NM_001012624	chr1	-	22278502	22812563	22278502	22812563	29	22278502,22280140,22281093,22282902,22286938,22336373,22363424,22369508,22387531,22411820,22415951,22417542,22418545,22422852,22475029,22479563,22482526,22486273,22489992,22491480,22493426,22540237,22540844,22545124,22600931,22603209,22637250,22733768,22812399,	22278721,22280280,22281195,22283015,22287077,22336609,22363591,22369621,22387643,22411911,22416014,22417668,22418702,22422924,22475160,22479676,22482573,22486397,22490092,22491591,22493491,22540310,22541079,22545462,22600943,22603423,22637319,22733849,22812563,	226719	Rims1	cmpl	cmpl	0,1,1,2,1,2,0,1,0,2,2,2,1,1,0,1,2,1,0,0,1,0,2,0,0,2,2,2,0,
95	NM_028534	chr1	-	23852465	23929128	23853267	23928994	10	23852465,23855102,23856141,23860261,23865861,23873055,23883212,23884547,23898698,23928876,	23853402,23855410,23856307,23860389,23865952,23873136,23883288,23884633,23898832,23929128,	164305	Smap1	cmpl	cmpl	0,1,0,1,0,0,2,0,1,0,
96	NM_007733	chr1	-	24264521	24594276	24271528	24582262	51	24264521,24271803,24277204,24286770,24289255,24291891,24292092,24296505,24296666,24299910,24303598,24307431,24308113,24308238,24310294,24313098,24314484,24318885,24319150,24319286,24322236,24324230,24324371,24324528,24328871,24329052,24329777,24330520,24332088,24332817,24332969,24334874,24339268,24344736,24359120,24381421,24417034,24458600,24460582,24468314,24515022,24517681,24532442,24533223,245…	24271656,24271881,24277333,24286837,24289426,24291936,24292128,24296568,24296711,24299955,24303652,24307458,24308158,24308289,24310339,24313152,24314538,24318939,24319204,24319391,24322278,24324284,24324425,24324564,24328949,24329097,24329867,24330574,24332142,24332871,24333005,24334910,24339331,24344778,24359174,24381475,24417088,24458636,24460636,24468368,24515067,24517726,24532505,24533349,245…	200450	Col19a1	cmpl	cmpl	1,1,1,0,0,0,0,0,0,0,0,0,0,0,0,0,0,0,0,0,0,0,0,0,0,0,0,0,0,0,0,0,0,0,0,0,0,0,0,0,0,0,0,0,0,0,2,1,1,0,-1,
96	NM_026719	chr1	+	24685382	24823146	24685595	24819581	16	24685382,24742241,24749785,24761665,24762821,24768356,24771753,24785390,24788591,24800727,24801100,24801710,24803649,24805644,24819036,24819467,	24685655,24742418,24749846,24761763,24762889,24768445,24771827,24785516,24788744,24800792,24801203,24801815,24803799,24805723,24819128,24823146,	193817	Lmbrd1	cmpl	cmpl	0,0,0,1,0,2,1,0,0,0,2,0,0,0,1,0,
96	NM_007740	chr1	+	24184448	24259577	24184693	24258700	38	24184448,24185097,24186122,24186313,24191876,24201521,24202355,24203729,24204138,24204282,24208852,24209135,24211496,24211892,24214224,24215012,24215897,24217211,24221377,24224374,24227582,24228417,24228608,24228783,24229260,24230413,24231342,24231485,24237034,24237721,24238289,24239023,24240409,24243963,24244280,24246045,24251196,24258515,	24184707,24185171,24186200,24186446,24192273,24201605,24202376,24203804,24204174,24204345,24208906,24209171,24211520,24211946,24214278,24215045,24215954,24217265,24221431,24224428,24227636,24228471,24228662,24228837,24229314,24230458,24231396,24231539,24237088,24237793,24238325,24239068,24240442,24244110,24244335,24246234,24251274,24259577,	234308	Col9a1	cmpl	cmpl	0,2,1,1,2,0,0,0,0,0,0,0,0,0,0,0,0,0,0,0,0,0,0,0,0,0,0,0,0,0,0,0,0,0,0,1,1,1,
98	NM_001033764	chr1	-	26738645	26744305	26738796	26744271	2	26738645,26744085,	26742756,26744305,	235717	4931408C20Rik	cmpl	cmpl	0,0,
100	NM_001013750	chr1	-	28832966	28837097	28833103	28837043	2	28832966,28836878,	28835629,28837097,	176548	Gm597	cmpl	cmpl	0,0,
105	NM_133833	chr1	+	34068669	34365497	34068669	34364437	93	34068669,34143086,34170777,34172962,34174276,34191934,34209046,34209257,34211357,34213443,34213625,34217464,34217848,34219853,34220470,34220741,34220920,34221171,34221902,34223024,34223786,34224120,34224455,34224667,34226008,34226594,34227204,34227960,34229027,34229846,34230959,34231541,34240860,34242806,34243663,34254045,34255362,34256136,34257714,34259289,34265398,34267998,34269066,34269746,342…	34068760,34143148,34170867,34173040,34174369,34192101,34209159,34209364,34211477,34213539,34213753,34217558,34218003,34220316,34220599,34220819,34221082,34221276,34221998,34223150,34223936,34224275,34224582,34224851,34226166,34226773,34227343,34228154,34229190,34229930,34231067,34231640,34240989,34242895,34243796,34254198,34255596,34256403,34258260,34259466,34265522,34268207,34269384,34269913,342…	212881	Dst	cmpl	cmpl	0,1,0,0,0,0,2,1,0,0,0,2,0,2,0,0,0,0,0,0,0,0,2,0,1,0,2,0,2,0,0,0,0,0,2,0,0,0,0,0,0,1,0,0,2,0,1,1,0,1,0,1,0,0,0,2,0,1,0,0,0,0,0,0,1,0,0,0,0,0,0,0,0,0,0,0,0,2,0,0,0,0,0,1,0,1,0,0,0,1,1,0,1,
105	NM_134448	chr1	+	34068669	34365497	34068669	34364437	98	34068669,34143086,34170777,34172962,34174276,34191934,34209046,34209257,34211357,34213443,34213625,34217464,34217848,34219853,34220470,34220741,34220920,34221171,34221902,34223024,34223786,34224120,34224455,34224667,34226008,34226594,34227204,34227960,34229027,34229846,34230959,34231541,34240860,34242806,34243663,34244816,34250236,34250849,34251359,34252672,34254045,34255362,34256136,34257714,342…	34068760,34143148,34170867,34173040,34174369,34192101,34209159,34209364,34211477,34213539,34213753,34217558,34218003,34220316,34220599,34220819,34221082,34221276,34221998,34223150,34223936,34224275,34224582,34224851,34226166,34226773,34227343,34228154,34229190,34229930,34231067,34231640,34240989,34242895,34243796,34250108,34250386,34251065,34251509,34252906,34254198,34255596,34256403,34258260,342…	212800	Dst	cmpl	cmpl	0,1,0,0,0,0,2,1,0,0,0,2,0,2,0,0,0,0,0,0,0,0,2,0,1,0,2,0,2,0,0,0,0,0,2,0,0,0,0,0,0,0,0,0,0,0,1,0,0,2,0,1,1,0,1,0,1,0,0,0,2,0,1,0,0,0,0,0,0,1,0,0,0,0,0,0,0,0,0,0,0,0,2,0,0,0,0,0,1,0,1,0,0,0,1,1,0,1,
105	NM_177235	chr1	-	33908896	33964466	33910198	33940405	7	33908896,33919498,33920586,33921367,33935104,33940285,33964410,	33910212,33919618,33920779,33921588,33935282,33940493,33964466,	212079	Bend6	cmpl	cmpl	1,1,0,1,0,0,-1,
106	NM_183019	chr1	+	34858566	34869599	34861812	34868674	10	34858566,34861758,34862800,34863159,34863903,34864486,34866541,34867155,34867930,34868522,	34858846,34861938,34862980,34863339,34864136,34864616,34866673,34867399,34868008,34869599,	223466	Arhgef4	cmpl	cmpl	-1,0,0,0,0,2,0,0,1,1,
107	NM_053186	chr1	+	36568720	36585082	36568755	36582075	8	36568720,36575796,36576922,36577363,36577663,36578049,36578545,36582010,	36569998,36575940,36577072,36577533,36577760,36578183,36578684,36585082,	230698	Cnnm3	cmpl	cmpl	0,1,1,1,0,1,0,1,
107	NM_001039551	chr1	+	36568720	36585082	36568755	36580928	9	36568720,36575796,36576922,36577363,36577663,36578049,36578545,36580878,36582010,	36569998,36575940,36577072,36577533,36577760,36578183,36578684,36580977,36585082,	234902	Cnnm3	cmpl	cmpl	0,1,1,1,0,1,0,1,-1,
108	NM_009539	chr1	+	36818705	36839661	36827655	36839429	13	36818705,36827646,36828633,36834997,36835224,36835391,36835595,36835961,36836529,36837681,36837963,36838190,36839305,	36818787,36828057,36828794,36835136,36835309,36835435,36835647,36836157,36836736,36837874,36838104,36838303,36839661,	233255	Zap70	cmpl	cmpl	-1,0,0,2,0,1,0,1,2,2,0,0,2,
108	NM_198006	chr1	-	37473929	37486948	37477430	37486812	3	37473929,37485186,37486713,	37477472,37485270,37486948,	223401	6330578E17Rik	cmpl	cmpl	0,0,0,
108	NM_018872	chr1	-	36849033	36996372	36849765	36996190	41	36849033,36850888,36851648,36851945,36852139,36853006,36855786,36856123,36858669,36861312,36864728,36865671,36867125,36868252,36869005,36869401,36872299,36872731,36872953,36875502,36875737,36875907,36879911,36881560,36882056,36882273,36883855,36884106,36884909,36886410,36890340,36891460,36891606,36894803,36897233,36898438,36911688,36929356,36938178,36946108,36996009,	36850050,36851043,36851746,36852042,36852261,36853169,36855936,36856248,36858797,36861491,36865321,36865830,36867311,36868439,36869148,36869553,36872366,36872841,36873092,36875620,36875813,36876060,36879998,36881665,36882191,36882384,36884026,36884260,36885018,36886519,36890402,36891517,36891757,36894884,36897356,36898555,36911812,36929425,36938219,36946170,36996372,	147216	Tmem131	cmpl	cmpl	0,1,2,1,2,1,1,2,0,1,2,2,2,1,2,0,2,0,2,1,0,0,0,0,0,0,0,2,1,0,1,1,0,0,0,0,2,2,0,1,0,
109	NM_027111	chr1	-	38003582	38014604	38003729	38009627	6	38003582,38004021,38006640,38007501,38009584,38014579,	38003848,38004154,38006834,38007606,38009659,38014604,	213550	Lyg1	cmpl	cmpl	1,0,1,1,0,-1,
109	NM_019570	chr1	-	38109630	38186507	38109931	38165302	23	38109630,38110460,38110684,38110928,38111589,38112135,38113108,38113561,38114518,38115966,38119959,38124344,38128187,38131159,38136134,38140548,38142389,38144815,38148907,38155697,38164412,38165248,38186306,	38110043,38110563,38110841,38111140,38111710,38112369,38113311,38113727,38114621,38116139,38120180,38124464,38128342,38131288,38136243,38140665,38142497,38145519,38149060,38155866,38164539,38165312,38186507,	231889	Rev1	cmpl	cmpl	2,1,0,1,0,0,1,0,2,0,1,1,2,2,1,1,1,2,2,1,0,0,-1,
109	NM_010678	chr1	-	38234171	38721800	38236293	38683986	23	38234171,38238104,38238459,38242169,38243780,38248015,38250410,38260655,38261734,38264750,38266397,38275107,38309485,38326554,38376956,38386716,38398565,38463340,38591750,38592255,38593670,38683933,38721702,	38236415,38238328,38238509,38242263,38243852,38248152,38250474,38260783,38261936,38264875,38267492,38275300,38309523,38326606,38377008,38386753,38398646,38463388,38592136,38592568,38593791,38684089,38721800,	233143	Aff3	cmpl	cmpl	1,2,0,2,2,0,2,0,2,0,0,2,0,2,1,0,0,0,1,0,2,0,-1,
109	NM_207228	chr1	-	37811620	37921924	37812341	37898080	20	37811620,37817793,37818274,37820151,37840661,37858564,37861473,37863781,37867816,37872376,37876369,37891030,37892102,37892266,37897343,37898029,37899299,37906075,37912089,37921867,	37812366,37817940,37818379,37820354,37840871,37858750,37861584,37863950,37867872,37872531,37876485,37891182,37892180,37892437,37897502,37898197,37899365,37906291,37912218,37921924,	229358	Tsga10	cmpl	cmpl	2,2,2,0,0,0,0,2,0,1,2,0,0,0,0,0,-1,-1,-1,-1,
110	NM_145142	chr1	-	38920717	38955005	38922342	38952803	7	38920717,38924825,38928445,38930793,38941194,38952781,38954734,	38922880,38924931,38928680,38930885,38941326,38952901,38955005,	191132	Chst10	cmpl	cmpl	2,1,0,1,1,0,-1,
110	NM_008719	chr1	+	39251116	39420085	39320188	39418852	21	39251116,39320163,39344312,39349531,39357488,39368685,39369799,39381284,39382140,39382932,39385151,39387781,39390654,39391547,39392839,39394897,39402113,39404335,39405276,39416493,39418699,	39251587,39320220,39344461,39349623,39357578,39368806,39369913,39381403,39382223,39383039,39385299,39387866,39390796,39391657,39392941,39395044,39402311,39404526,39405369,39416668,39420085,	225855	Npas2	cmpl	cmpl	-1,0,2,1,0,0,1,1,0,2,1,2,0,1,0,0,0,0,2,2,0,
110	NM_018775	chr1	-	39428341	39535592	39429193	39535411	20	39428341,39430571,39430926,39433268,39433722,39436299,39436839,39437072,39438121,39441965,39442842,39446152,39447961,39448901,39450909,39459527,39462135,39463596,39482912,39535284,	39429631,39430669,39431016,39433334,39433963,39436368,39436938,39437202,39438407,39442083,39443057,39446303,39448132,39449099,39451117,39459768,39462364,39463715,39483023,39535592,	235730	Tbc1d8	cmpl	cmpl	0,1,1,1,0,0,0,2,1,0,1,0,0,0,2,1,0,1,1,0,
111	NM_008696	chr1	+	39957757	40083155	39958074	40081557	31	39957757,39958353,40019022,40030771,40033551,40037404,40039983,40040727,40042026,40043469,40045814,40046933,40053865,40056732,40057468,40060601,40061651,40063515,40064277,40065175,40066532,40067401,40070950,40071371,40073954,40076388,40077928,40079549,40080204,40081154,40081473,	39958131,39958419,40019079,40030897,40033662,40037495,40040114,40040782,40042105,40043645,40045887,40047144,40054027,40056819,40057594,40060832,40061758,40063667,40064375,40065184,40066708,40067522,40071068,40071542,40074098,40076523,40078029,40079699,40080364,40081294,40083155,	233873	Map4k4	cmpl	cmpl	0,0,0,0,0,0,1,0,1,2,1,2,0,0,0,0,0,2,1,0,0,2,0,1,1,1,1,0,0,1,0,
111	NM_008362	chr1	+	40281924	40373022	40282148	40370238	11	40281924,40339077,40349964,40350302,40351602,40354753,40357604,40359122,40367130,40369191,40369819,	40282151,40339141,40350202,40350492,40351771,40354819,40357722,40359274,40367274,40369359,40373022,	234025	Il1r1	cmpl	cmpl	0,0,1,2,0,1,1,2,1,1,1,
111	NM_010743	chr1	+	40496493	40505207	40497594	40503549	8	40496493,40497472,40498136,40499150,40499443,40501178,40502931,40503374,	40496701,40497673,40498347,40499325,40499606,40501247,40503073,40505207,	233071	Il1rl1	cmpl	cmpl	-1,0,1,2,0,1,1,2,
111	NM_001123382	chr1	+	40323430	40373022	40339083	40370238	11	40323430,40339077,40349964,40350302,40351602,40354753,40357604,40359122,40367130,40369191,40369819,	40323726,40339141,40350202,40350492,40351771,40354819,40357722,40359274,40367274,40369359,40373022,	228959	Il1r1	cmpl	cmpl	-1,0,1,2,0,1,1,2,1,1,1,
111	NM_001033289	chr1	+	40738556	40825730	40738718	40824844	12	40738556,40775439,40783052,40799464,40800647,40812553,40813103,40818745,40820387,40822409,40823087,40824470,	40739010,40775903,40783303,40799682,40800850,40812643,40813174,40818907,40820484,40822541,40823178,40825730,	220901	Slc9a2	cmpl	cmpl	0,1,0,2,1,0,0,2,2,0,0,1,
111	NM_001025602	chr1	+	40497472	40522259	40497594	40519014	10	40497472,40498136,40499150,40499443,40501178,40502931,40503374,40506919,40508537,40518610,	40497673,40498347,40499325,40499606,40501247,40503073,40503520,40507066,40508705,40522259,	235122	Il1rl1	cmpl	cmpl	0,1,2,0,1,1,2,1,1,1,
113	NR_027826	chr1	-	42705044	42751670	42751670	42751670	4	42705044,42720400,42723685,42751591,	42705301,42720447,42723848,42751670,	235735	2610017I09Rik	unk	unk	-1,-1,-1,-1,
114	NM_010879	chr1	+	43502595	43627363	43590412	43626187	5	43502595,43566465,43590396,43610705,43625992,	43502872,43566628,43590638,43611427,43627363,	225146	Nck2	cmpl	cmpl	-1,-1,0,1,0,
114	NM_001013025	chr1	-	43104113	43155467	43106503	43132783	13	43104113,43108402,43110255,43111363,43113456,43115942,43116724,43119361,43124318,43128305,43132095,43153696,43155114,	43106680,43108836,43110415,43111510,43113600,43116000,43117066,43119444,43124473,43128500,43132797,43153894,43155467,	235235	Tgfbrap1	cmpl	cmpl	0,1,0,0,0,2,2,0,1,1,0,-1,-1,
115	NM_028450	chr1	+	44608515	44853681	44746032	44851866	11	44608515,44745988,44765461,44801318,44811187,44822858,44830115,44830897,44837812,44845292,44851794,	44608717,44746060,44765523,44801390,44811286,44822996,44830232,44830990,44837951,44845387,44853681,	193079	Gulp1	cmpl	cmpl	-1,0,1,0,0,0,0,0,0,1,0,
115	NM_023645	chr1	-	44163390	44175618	44163931	44175344	10	44163390,44164609,44166838,44167579,44169489,44169847,44171285,44171538,44173882,44175162,	44163949,44164717,44166928,44167789,44169727,44170020,44171363,44171744,44174088,44175618,	194968	Kdelc1	cmpl	cmpl	0,0,0,0,2,0,0,1,2,0,
116	NM_007737	chr1	-	45431175	45560127	45432928	45559759	54	45431175,45433483,45435151,45436844,45438960,45440011,45440435,45441244,45441806,45443677,45445057,45446216,45446876,45447920,45448506,45448668,45449148,45449659,45449897,45451226,45451565,45452905,45453294,45457665,45458923,45459960,45460104,45460265,45461045,45461577,45462084,45463084,45463388,45463866,45464077,45464546,45468278,45470314,45471592,45473771,45474432,45475343,45478065,45478788,454…	45433075,45433723,45435339,45437136,45439068,45440065,45440543,45441298,45441914,45443731,45445165,45446324,45447038,45447974,45448560,45448776,45449202,45449713,45449951,45451280,45451673,45453004,45453339,45457719,45458977,45460014,45460158,45460364,45461099,45461676,45462138,45463192,45463442,45463965,45464122,45464645,45468332,45470359,45471646,45473816,45474486,45475397,45478119,45478842,454…	219967	Col5a2	cmpl	cmpl	0,0,1,0,0,0,0,0,0,0,0,0,0,0,0,0,0,0,0,0,0,0,0,0,0,0,0,0,0,0,0,0,0,0,0,0,0,0,0,0,0,0,0,0,0,0,0,0,0,0,0,1,1,0,
116	NM_028599	chr1	+	45852345	45880458	45852366	45880360	21	45852345,45855860,45858005,45858883,45860721,45862221,45863517,45864515,45868885,45869889,45870034,45871385,45873321,45874107,45875014,45875666,45876333,45876975,45879292,45879727,45880152,	45852449,45855990,45858071,45858974,45860846,45862292,45863637,45864604,45869044,45869949,45870150,45871561,45873479,45874288,45875109,45875762,45876503,45877035,45879439,45879819,45880458,	220801	Wdr75	cmpl	cmpl	0,2,0,0,1,0,2,2,1,1,1,0,2,1,2,1,1,0,0,0,2,
121	NM_019790	chr1	+	50984366	51244114	50984791	51242325	10	50984366,50987392,50995056,51000040,51128311,51188986,51189902,51237095,51238580,51242228,	50984963,50987502,50995186,51000067,51128408,51189135,51189962,51237219,51238739,51244114,	195664	Tmeff2	cmpl	cmpl	0,1,0,1,1,2,1,1,2,2,
122	NM_010863	chr1	-	51806609	51972818	51808016	51940061	30	51806609,51812486,51813948,51814719,51817138,51819335,51820733,51823665,51825847,51827629,51830076,51831155,51833047,51835164,51836404,51838813,51841280,51850483,51851155,51853842,51854231,51856375,51858027,51869846,51876984,51880940,51891292,51920162,51939926,51972604,	51808140,51812614,51814101,51814852,51817245,51819470,51820808,51823752,51825934,51827698,51830226,51831249,51833248,51835391,51836605,51838876,51841385,51850549,51851242,51853961,51854379,51856479,51858126,51869910,51877031,51881045,51891387,51920278,51940070,51972818,	235739	Myo1b	cmpl	cmpl	2,0,0,2,0,0,0,0,0,0,0,2,2,0,0,0,0,0,0,1,0,1,1,0,1,1,2,0,0,-1,
122	NM_001161817	chr1	-	51806609	51972818	51808016	51940061	31	51806609,51812486,51813948,51814719,51817138,51819335,51820733,51823665,51825493,51825847,51827629,51830076,51831155,51833047,51835164,51836404,51838813,51841280,51850483,51851155,51853842,51854231,51856375,51858027,51869846,51876984,51880940,51891292,51920162,51939926,51972604,	51808140,51812614,51814101,51814852,51817245,51819470,51820808,51823752,51825580,51825934,51827698,51830226,51831249,51833248,51835391,51836605,51838876,51841385,51850549,51851242,51853961,51854379,51856479,51858126,51869910,51877031,51881045,51891387,51920278,51940070,51972818,	235738	Myo1b	cmpl	cmpl	2,0,0,2,0,0,0,0,0,0,0,0,2,2,0,0,0,0,0,0,1,0,1,1,0,1,1,2,0,0,-1,
123	NR_024590	chr1	+	52687548	52708763	52708763	52708763	9	52687548,52694208,52697672,52698014,52699162,52700011,52702104,52705593,52706549,	52687695,52694324,52697904,52698087,52699256,52700080,52702330,52705770,52708763,	157383	Tmem194b	unk	unk	-1,-1,-1,-1,-1,-1,-1,-1,-1,
123	NM_153556	chr1	-	53246031	53353840	53246177	53338916	13	53246031,53248943,53251771,53253666,53263405,53264419,53264806,53273074,53313472,53324671,53331913,53338784,53353729,	53246342,53249104,53251902,53254146,53264256,53264563,53264929,53273191,53313636,53324774,53332096,53338936,53353840,	220759	Pms1	cmpl	cmpl	0,1,2,2,0,0,0,0,1,0,0,0,-1,
123	NM_146108	chr1	+	52901889	52977704	52901953	52977222	14	52901889,52910511,52916871,52919111,52922392,52925749,52941946,52958031,52959690,52961485,52962214,52970574,52973480,52977106,	52901988,52910554,52917009,52919196,52922473,52925802,52942025,52958177,52959777,52961544,52962296,52970694,52973514,52977704,	212535	Hibch	cmpl	cmpl	0,2,0,0,1,1,0,1,0,0,2,0,0,1,
123	NM_001142647	chr1	+	52687548	52708763	52687601	52706688	9	52687548,52694208,52697672,52698014,52699162,52699965,52702104,52705593,52706549,	52687695,52694324,52697904,52698087,52699256,52700080,52702330,52705770,52708763,	158705	Tmem194b	cmpl	cmpl	0,1,0,1,2,0,1,2,2,
124	NM_030025	chr1	+	54307526	54425571	54307672	54425243	28	54307526,54316767,54320287,54320617,54329321,54334497,54335554,54338573,54342378,54345678,54347545,54357149,54357843,54361707,54370988,54385800,54386326,54409839,54411462,54412530,54413507,54417835,54421261,54421738,54421891,54422976,54424757,54425144,	54307729,54316931,54320508,54320796,54329390,54334614,54335684,54338617,54342471,54345786,54347670,54357327,54357912,54361821,54371060,54385908,54386389,54409968,54411632,54412624,54413677,54417962,54421456,54421807,54422053,54423063,54424877,54425571,	192875	Ccdc150	cmpl	cmpl	0,0,2,1,0,0,0,1,0,0,0,2,0,0,0,0,0,0,0,2,0,2,0,0,0,0,0,0,
124	NM_001001883	chr1	-	53863717	54251878	53870065	54097336	29	53863717,53883719,53884728,53887485,53888353,53889465,53895855,53897557,53908416,53910012,53921884,53925679,53942172,53944426,53947969,53961092,53970084,53970610,53971325,53980742,53982153,53983908,53987813,53989962,53993901,53999549,54007657,54097044,54251819,	53870177,53883832,53884814,53887600,53888500,53889595,53895954,53897710,53908530,53910133,53921994,53925763,53942269,53944529,53948104,53961278,53970209,53970714,53971476,53980838,53983527,53984009,53987953,53990132,53993977,53999644,54007765,54097371,54251878,	202651	Hecw2	cmpl	cmpl	2,0,1,0,0,2,2,2,2,1,2,2,1,0,0,0,1,2,1,1,1,2,0,1,0,1,1,0,-1,
124	NM_172655	chr1	-	53987658	54251878	53987809	54097336	7	53987658,53989962,53993901,53999549,54007657,54097044,54251819,	53987953,53990132,53993977,53999644,54007765,54097371,54251878,	235741	Hecw2	cmpl	cmpl	0,1,0,1,1,0,-1,
125	NM_031179	chr1	-	55042012	55084322	55044177	55084210	25	55042012,55044782,55047146,55051173,55052209,55053660,55053855,55054881,55056470,55056858,55057085,55057487,55057855,55058226,55059947,55060136,55062645,55063014,55064323,55068945,55071326,55073219,55073622,55076077,55084182,	55044336,55044999,55047419,55051305,55052330,55053772,55054038,55055103,55056596,55057005,55057231,55057758,55057942,55058406,55060049,55060334,55062767,55063227,55064561,55069116,55071406,55073334,55073727,55076244,55084322,	223990	Sf3b1	cmpl	cmpl	0,2,2,2,1,0,0,0,0,0,1,0,0,0,0,0,1,1,0,0,1,0,0,1,0,
125	NM_001081433	chr1	-	54702183	54983231	54705120	54983010	28	54702183,54708512,54710586,54711923,54712504,54714459,54715762,54717844,54719497,54720742,54724215,54737963,54779857,54784333,54786577,54789771,54791839,54793073,54800157,54809733,54819104,54820488,54823193,54823627,54835130,54849296,54885455,54982983,	54705179,54708604,54710669,54712006,54712650,54714543,54715850,54718061,54719615,54720830,54724417,54738035,54779969,54784414,54786718,54789840,54791903,54793156,54800272,54809812,54819317,54820631,54823281,54823828,54835201,54849375,54885539,54983231,	235743	Ankrd44	cmpl	cmpl	1,2,0,1,2,2,1,0,2,1,0,0,2,2,2,2,1,2,1,0,0,1,0,0,1,0,0,0,
127	NM_139146	chr1	-	56850824	57028178	56853626	57026665	11	56850824,56888282,56902419,56907014,56928155,56948006,56954789,56955834,57004922,57026496,57027955,	56854088,56888480,56902575,56907227,56928628,56948109,56954913,56955961,57005099,57026724,57028178,	230346	Satb2	cmpl	cmpl	0,0,0,0,1,0,2,1,1,0,-1,
128	NM_001164566	chr1	+	57902414	58005241	57912329	58003307	12	57902414,57912307,57936351,57939549,57942546,57957477,57958932,57980209,57994755,57997216,57999864,58002914,	57902527,57912368,57936460,57939599,57942793,57957684,57959068,57980268,57994865,57997319,58000085,58005241,	185663	Spats2l	cmpl	cmpl	-1,0,0,1,0,1,1,2,1,0,1,0,
128	NM_025824	chr1	+	58449979	58463392	58451055	58461910	12	58449979,58451045,58454519,58455847,58456922,58457550,58457957,58458184,58459730,58460458,58461075,58461878,	58450060,58451119,58454696,58455942,58456988,58457686,58458067,58458355,58459877,58460597,58461198,58463392,	231343	Bzw1	cmpl	cmpl	-1,0,1,1,0,0,1,0,0,0,1,1,
128	NM_144882	chr1	+	57831704	58005241	57888943	58003307	14	57831704,57856148,57888896,57912307,57936351,57939549,57942546,57957477,57958932,57980209,57994755,57997216,57999864,58002911,	57831868,57856198,57888981,57912368,57936460,57939599,57942793,57957684,57959068,57980268,57994865,57997319,58000085,58005241,	191216	Spats2l	cmpl	cmpl	-1,-1,0,2,0,1,0,1,1,2,1,0,1,0,
128	NM_199007	chr1	+	58052817	58083121	58054941	58081643	9	58052817,58054939,58056807,58058061,58059737,58070350,58072202,58076432,58081627,	58053156,58055065,58056983,58058139,58059823,58070586,58074827,58076586,58083121,	223388	Sgol2	cmpl	cmpl	-1,0,1,0,0,2,1,1,2,
128	NM_172513	chr1	-	58579649	58643177	58586501	58614871	12	58579649,58592233,58596402,58596977,58601510,58602950,58605482,58608993,58614115,58614820,58622700,58643055,	58587103,58592393,58596490,58597094,58601606,58603066,58605563,58609173,58614217,58614901,58622798,58643177,	142870	Fam126b	cmpl	cmpl	1,0,2,2,2,0,0,0,0,0,-1,-1,
128	NM_023617	chr1	+	58169979	58257296	58170102	58257067	35	58169979,58171714,58175441,58176324,58177821,58181861,58184470,58195059,58198194,58199513,58203267,58204037,58207138,58209397,58209864,58210323,58215044,58215748,58216480,58220192,58222680,58224446,58226621,58227500,58228585,58228964,58233317,58234362,58236160,58237449,58240309,58243120,58245178,58251469,58257013,	58170156,58171772,58175538,58176433,58177948,58181923,58184551,58195140,58198339,58199606,58203419,58204131,58207248,58209582,58210027,58210416,58215214,58215863,58216603,58220289,58222805,58224580,58226709,58227587,58228777,58229192,58233413,58234491,58236235,58237502,58240424,58243186,58245367,58251637,58257296,	224239	Aox3	cmpl	cmpl	0,0,1,2,0,1,0,0,0,1,1,0,1,0,2,0,0,2,0,0,1,0,2,0,0,0,0,0,0,0,2,0,0,0,0,
128	NM_001177867	chr1	+	58042183	58082741	58042207	58081643	6	58042183,58059737,58070350,58072202,58076432,58081627,	58042285,58059823,58070586,58074827,58076586,58082741,	222686	Sgol2	cmpl	cmpl	0,0,2,1,1,2,
129	NM_001159948	chr1	-	59219599	59293937	59221020	59277238	34	59219599,59224026,59224306,59224994,59225232,59226680,59227280,59229999,59231767,59235375,59235903,59236949,59237392,59240007,59240624,59242056,59242240,59242855,59243299,59244164,59244578,59248732,59250876,59253034,59255863,59259758,59263362,59264603,59265792,59267974,59271945,59274770,59277218,59293691,	59221059,59224123,59224456,59225056,59225278,59226857,59227403,59230157,59231885,59235543,59236037,59237027,59237504,59240172,59240723,59242122,59242443,59242922,59243370,59244293,59244710,59248895,59250942,59253215,59256035,59259941,59263440,59264700,59265961,59268332,59272865,59274925,59277296,59293937,	211418	Als2	cmpl	cmpl	0,2,2,0,2,2,2,0,2,2,0,0,2,2,2,2,0,2,0,0,0,2,2,1,0,0,0,2,1,0,1,2,0,-1,
129	NM_172406	chr1	-	58957293	59030326	58960347	59003181	16	58957293,58963549,58965366,58966793,58968479,58969029,58972529,58975615,58976064,58977917,58978523,58980365,58983494,58992589,59003090,59030080,	58961026,58963655,58965633,58967092,58968680,58969106,58972667,58975690,58976195,58977996,58978733,58980482,58983571,58992784,59003379,59030326,	161397	Trak2	cmpl	cmpl	2,1,1,2,2,0,0,0,1,0,0,0,1,1,0,-1,
129	NM_175200	chr1	-	59107349	59151744	59107766	59151704	13	59107349,59109339,59115499,59117415,59119239,59122993,59124620,59125526,59126560,59131840,59133514,59134726,59151341,	59108129,59109377,59115563,59117521,59119374,59123073,59124689,59125571,59126686,59131986,59133566,59134813,59151744,	177262	Als2cr11	cmpl	cmpl	0,1,0,2,2,0,0,0,0,1,0,0,0,
129	NM_001033373	chr1	+	59313750	59409213	59313816	59401201	14	59313750,59314659,59315546,59322447,59337412,59338252,59344605,59346502,59358038,59367639,59383514,59387702,59401091,59409113,	59313942,59314800,59315641,59322527,59337507,59338315,59344729,59346623,59358132,59367703,59383563,59387842,59401210,59409213,	235750	Cdk15	cmpl	cmpl	0,0,0,2,1,0,0,1,2,0,1,2,1,-1,
129	NM_028717	chr1	-	59219599	59294075	59221020	59277238	34	59219599,59224026,59224306,59224994,59225232,59226680,59227280,59229999,59231767,59235375,59235903,59236949,59237392,59240007,59240624,59242056,59242240,59242855,59243299,59244164,59244578,59248732,59250876,59253034,59255863,59259758,59263362,59264603,59265792,59267974,59271945,59274770,59277218,59293998,	59221059,59224123,59224456,59225056,59225278,59226857,59227403,59230157,59231885,59235543,59236037,59237027,59237504,59240172,59240723,59242122,59242443,59242922,59243370,59244293,59244710,59248895,59250942,59253215,59256035,59259941,59263440,59264700,59265961,59268332,59272865,59274925,59277296,59294075,	213347	Als2	cmpl	cmpl	0,2,2,0,2,2,2,0,2,2,0,0,2,2,2,2,0,2,0,0,0,2,2,1,0,0,0,2,1,0,1,2,0,-1,
129	NM_001013771	chr1	+	59573107	59691353	59573275	59691106	20	59573107,59583554,59598157,59601417,59606755,59607977,59609263,59612999,59614929,59619486,59623437,59639239,59664576,59681930,59684300,59685013,59686838,59689057,59689990,59690837,	59573362,59583821,59598317,59601573,59606883,59608140,59609406,59613168,59615070,59619654,59623548,59639319,59664649,59682021,59684451,59685128,59687170,59689260,59690163,59691353,	156936	Gm973	cmpl	cmpl	0,0,0,1,1,0,1,0,1,1,1,1,0,1,2,0,1,0,2,1,
130	NM_001037725	chr1	+	59969849	60042190	59970007	60038571	8	59969849,60005896,60009778,60015165,60025797,60027329,60031726,60038252,	59970596,60006048,60009868,60015279,60025941,60027555,60031847,60042190,	156739	Fam117b	cmpl	cmpl	0,1,0,0,0,0,1,2,
130	NM_139150	chr1	+	60155124	60207878	60164969	60207531	16	60155124,60162154,60164926,60166065,60181694,60182763,60184832,60188687,60193107,60196043,60198178,60200837,60202952,60204211,60204676,60207424,	60155151,60162271,60165044,60166293,60181755,60182878,60184917,60188877,60193228,60196187,60198412,60201000,60203016,60204324,60205046,60207878,	223814	Carf	cmpl	cmpl	-1,-1,0,0,0,1,2,0,1,2,2,2,0,1,0,1,
130	NM_173444	chr1	+	60237442	60391549	60238547	60387836	55	60237442,60238306,60251347,60251858,60256948,60257707,60263177,60274039,60278910,60281468,60287445,60291640,60291824,60293214,60293940,60295415,60299382,60301637,60304459,60305206,60307878,60308147,60310195,60311737,60314273,60315493,60317076,60318253,60321122,60321725,60324602,60325226,60327115,60328976,60333968,60334756,60335510,60336542,60338090,60338668,60340826,60344154,60346758,60348677,603…	60237529,60238598,60251439,60252020,60257030,60257835,60263260,60274125,60279217,60281575,60287529,60291739,60292405,60293347,60294060,60295719,60299468,60301727,60304628,60305340,60308038,60308250,60310352,60311896,60314433,60315582,60317637,60318429,60321276,60321854,60324908,60325376,60327273,60329101,60334095,60334905,60335644,60336644,60338186,60338793,60340967,60344285,60346868,60348795,603…	180555	Nbeal1	cmpl	cmpl	-1,0,0,2,2,0,2,1,0,1,0,0,0,2,0,0,1,0,0,1,0,1,2,0,0,1,0,0,2,0,0,0,0,2,1,2,1,0,0,0,2,2,1,0,1,0,0,0,2,1,0,0,0,2,0,
130	NM_007561	chr1	+	59821480	59927703	59821496	59927329	13	59821480,59870431,59872084,59898274,59899586,59902321,59903901,59908021,59909137,59916016,59920624,59924179,59927078,	59821572,59870602,59872255,59898385,59899678,59902552,59904016,59908182,59909285,59916153,59920797,59925459,59927703,	234401	Bmpr2	cmpl	cmpl	0,1,1,1,1,0,0,1,0,1,0,2,1,
130	NM_001045513	chr1	-	60540028	60623609	60540079	60590250	16	60540028,60550381,60552258,60553068,60555267,60556323,60557398,60558599,60559668,60560361,60567260,60575823,60582435,60584227,60590130,60623408,	60540184,60550524,60552379,60553167,60555378,60556467,60557464,60558721,60559828,60560439,60567335,60575904,60582944,60584333,60590250,60623609,	227198	Raph1	cmpl	cmpl	0,1,0,0,0,0,0,1,0,0,0,0,1,0,0,-1,
130	NM_030013	chr1	+	60400215	60444231	60400229	60444133	13	60400215,60408964,60409752,60411357,60420033,60423492,60428064,60429433,60432910,60436217,60439247,60443748,60443982,	60400301,60409014,60409919,60411500,60420201,60423571,60428180,60429488,60433031,60436329,60439312,60443838,60444231,	213302	Cyp20a1	cmpl	cmpl	0,0,2,1,0,0,1,0,1,2,0,2,2,
132	NM_001077407	chr1	+	62749890	62843665	62750778	62842563	16	62749890,62765503,62784862,62790748,62791931,62793731,62795706,62807348,62809264,62811423,62815573,62818278,62829867,62831618,62832854,62842282,	62750851,62765681,62785044,62790979,62792087,62793901,62795862,62807493,62809614,62811568,62815690,62818419,62830130,62831715,62832875,62843665,	234803	Nrp2	cmpl	cmpl	0,1,2,1,1,1,0,0,1,0,1,1,1,0,1,1,
132	NM_001077406	chr1	+	62749890	62843665	62750778	62842563	16	62749890,62765503,62784862,62790748,62791931,62793731,62795706,62807348,62809264,62811423,62815573,62818278,62829867,62831618,62832854,62842282,	62750851,62765681,62785044,62790979,62792087,62793901,62795862,62807493,62809614,62811568,62815690,62818419,62830130,62831715,62832890,62843665,	234804	Nrp2	cmpl	cmpl	0,1,2,1,1,1,0,0,1,0,1,1,1,0,1,1,
132	NM_010939	chr1	+	62749890	62865266	62750778	62862211	16	62749890,62765503,62784862,62790748,62791931,62793731,62795706,62807348,62809264,62811423,62815573,62818278,62829867,62831618,62832854,62861906,	62750851,62765681,62785044,62790979,62792087,62793901,62795862,62807493,62809614,62811568,62815690,62818419,62830130,62831715,62832890,62865266,	232863	Nrp2	cmpl	cmpl	0,1,2,1,1,1,0,0,1,0,1,1,1,0,1,1,
132	NM_001077405	chr1	+	62749890	62865266	62750778	62862211	16	62749890,62765503,62784862,62790748,62791931,62793731,62795706,62807348,62809264,62811423,62815573,62818278,62829867,62831618,62832854,62861906,	62750851,62765681,62785044,62790979,62792087,62793901,62795862,62807493,62809614,62811568,62815690,62818419,62830130,62831715,62832875,62865266,	234805	Nrp2	cmpl	cmpl	0,1,2,1,1,1,0,0,1,0,1,1,1,0,1,1,
132	NM_001077403	chr1	+	62749890	62865266	62750778	62862211	17	62749890,62765503,62784862,62790748,62791931,62793731,62795706,62807348,62809264,62811423,62815573,62818278,62829867,62831618,62832854,62859107,62861906,	62750851,62765681,62785044,62790979,62792087,62793901,62795862,62807493,62809614,62811568,62815690,62818419,62830130,62831715,62832890,62859158,62865266,	234807	Nrp2	cmpl	cmpl	0,1,2,1,1,1,0,0,1,0,1,1,1,0,1,1,1,
132	NM_001077404	chr1	+	62749890	62865266	62750778	62862211	17	62749890,62765503,62784862,62790748,62791931,62793731,62795706,62807348,62809264,62811423,62815573,62818278,62829867,62831618,62832854,62859107,62861906,	62750851,62765681,62785044,62790979,62792087,62793901,62795862,62807493,62809614,62811568,62815690,62818419,62830130,62831715,62832875,62859158,62865266,	234806	Nrp2	cmpl	cmpl	0,1,2,1,1,1,0,0,1,0,1,1,1,0,1,1,1,
133	NM_011780	chr1	+	63492477	63643089	63492784	63639230	26	63492477,63494301,63524252,63562150,63575331,63576808,63580859,63581708,63583492,63589692,63592004,63592989,63594300,63596320,63598334,63601728,63602387,63603981,63609982,63610718,63613175,63614422,63617483,63619460,63631938,63639181,	63492986,63494522,63524329,63562214,63575414,63576872,63580932,63581782,63583558,63589764,63592168,63593074,63594391,63596369,63598434,63601800,63602477,63604062,63610033,63610782,63613281,63614542,63617652,63619572,63632029,63643089,	232503	Adam23	cmpl	cmpl	0,1,0,2,0,2,0,1,0,0,0,2,0,1,2,0,0,0,0,0,1,2,2,0,1,2,
133	NM_001177600	chr1	+	63492477	63619793	63492784	63619736	24	63492477,63494301,63524252,63562150,63575331,63576808,63580859,63581708,63583492,63589692,63592004,63592989,63594300,63596320,63598334,63601728,63602387,63603981,63609982,63610718,63613175,63614422,63617483,63619460,	63492986,63494522,63524329,63562214,63575414,63576872,63580932,63581782,63583558,63589764,63592168,63593074,63594391,63596369,63598434,63601800,63602477,63604062,63610033,63610782,63613281,63614542,63617652,63619793,	235760	Adam23	cmpl	cmpl	0,1,0,2,0,2,0,1,0,0,0,2,0,1,2,0,0,0,0,0,1,2,2,0,
133	NM_001081658	chr1	-	63669424	63733501	63669588	63731693	15	63669424,63679991,63687628,63689876,63693970,63705443,63707712,63710973,63711346,63721429,63722311,63723690,63725354,63731674,63733328,	63669725,63680472,63687788,63689947,63694106,63705589,63707824,63711137,63711418,63721530,63722397,63723892,63725429,63731821,63733501,	222441	Dytn	cmpl	cmpl	1,0,2,0,2,0,2,0,0,1,2,1,1,0,-1,
134	NM_001097644	chr1	+	64737918	64772216	64737964	64770213	10	64737918,64747542,64748919,64754951,64757991,64759684,64761142,64764704,64768200,64770096,	64737974,64747617,64748954,64755052,64758027,64759736,64761262,64764871,64768363,64772216,	159350	Ccnyl1	cmpl	cmpl	0,1,1,0,2,2,0,0,2,0,
134	NM_033563	chr1	-	64082246	64167963	64082286	64167575	4	64082246,64088887,64125280,64167473,	64082338,64089011,64125908,64167963,	230731	Klf7	cmpl	cmpl	2,1,0,0,
134	NM_009952	chr1	+	64579377	64651122	64597430	64643952	9	64579377,64597422,64605076,64606300,64612790,64616707,64620646,64622752,64643807,	64579594,64597544,64605223,64606342,64612891,64616850,64620829,64622903,64651122,	232851	Creb1	cmpl	cmpl	-1,0,0,0,0,2,1,1,2,
134	NM_133828	chr1	+	64579377	64651122	64597430	64643952	8	64579377,64597422,64605076,64612790,64616707,64620646,64622752,64643807,	64579594,64597544,64605223,64612891,64616850,64620829,64622903,64651122,	230541	Creb1	cmpl	cmpl	-1,0,0,0,2,1,1,2,
134	NM_001039493	chr1	-	64835694	65003398	64841610	64984883	8	64835694,64866509,64907760,64929702,64939325,64968123,64984270,65003268,	64841788,64866667,64907824,64929896,64939471,64969056,64985113,65003398,	201665	Plekhm3	cmpl	cmpl	2,0,2,0,1,1,0,-1,
134	NM_001037726	chr1	+	64579377	64651122	64605082	64643952	7	64579377,64605076,64612790,64616707,64620646,64622752,64643807,	64579594,64605223,64612891,64616850,64620829,64622903,64651122,	229191	Creb1	cmpl	cmpl	-1,0,0,2,1,1,2,
135	NM_011086	chr1	+	65233258	65325270	65236901	65320332	42	65233258,65236892,65238718,65239107,65242229,65243185,65249289,65252162,65262507,65266327,65268843,65270078,65277367,65280303,65280827,65281583,65285008,65290969,65292283,65292635,65296759,65298178,65298985,65299925,65301615,65302095,65302512,65303121,65304482,65305356,65306572,65309453,65310920,65311822,65312335,65314399,65315271,65316446,65317841,65319020,65319606,65320216,	65233407,65237073,65238868,65239140,65242348,65243357,65249497,65252252,65262646,65266485,65268955,65270226,65277427,65280433,65281008,65281658,65285116,65291110,65292410,65293792,65296860,65298250,65299157,65300104,65301729,65302204,65302667,65303212,65304543,65305494,65306693,65309549,65311004,65311920,65312500,65314459,65315448,65316550,65317970,65319282,65319681,65325270,	232820	Pikfyve	cmpl	cmpl	-1,0,1,1,1,0,1,2,2,0,2,0,1,1,2,0,0,0,0,1,0,2,2,0,2,2,0,2,0,1,1,2,2,2,1,1,1,1,0,0,1,1,
135	NM_139270	chr1	+	65357830	65435818	65358169	65435384	13	65357830,65368542,65383321,65383547,65390053,65391880,65393386,65398109,65409825,65418851,65430436,65432874,65434991,	65358244,65368645,65383432,65383663,65390151,65392070,65393540,65398170,65409889,65418946,65430575,65432916,65435818,	191344	Pth2r	cmpl	cmpl	0,0,1,1,0,2,0,1,2,0,2,0,0,
136	NM_001039934	chr1	+	66221902	66489157	66427085	66485581	15	66221902,66239692,66298235,66368977,66408776,66427062,66445962,66448017,66466708,66468219,66471770,66478100,66480087,66484827,66485365,	66222069,66239755,66298286,66369042,66408854,66427347,66446076,66448095,66466770,66468364,66472102,66478193,66480169,66484940,66489157,	234890	Mtap2	cmpl	cmpl	-1,-1,-1,-1,-1,0,1,1,1,0,1,0,0,1,0,
136	NM_175510	chr1	+	66515020	66745722	66515020	66742170	65	66515020,66516037,66518549,66519804,66529814,66532338,66537565,66550103,66551496,66553203,66553899,66555840,66557123,66568028,66572216,66574445,66576545,66577328,66596301,66597519,66598727,66601500,66616363,66636768,66640238,66647628,66653025,66654965,66658661,66664735,66665998,66669029,66669783,66673001,66673767,66677961,66682430,66683501,66684487,66685819,66687124,66688189,66690845,66692944,666…	66515112,66516086,66518706,66520106,66529938,66532415,66537705,66550365,66551631,66553420,66554040,66556109,66557498,66568175,66572364,66574594,66576712,66577427,66596510,66597626,66598824,66601673,66616576,66636904,66640372,66647794,66653229,66655066,66658862,66664843,66666137,66669211,66669915,66673188,66673896,66678105,66682531,66683588,66684671,66685914,66687214,66688291,66691026,66693213,666…	235762	Unc80	cmpl	cmpl	0,2,0,1,0,1,0,2,0,0,1,1,0,0,0,1,0,2,2,1,0,1,0,0,1,0,1,1,0,0,0,1,0,0,1,1,1,0,0,1,0,0,0,1,0,0,1,2,2,2,2,2,2,0,0,1,1,0,1,1,2,2,0,1,0,
136	NM_008632	chr1	+	66221902	66489157	66427085	66485581	14	66221902,66239692,66298235,66368977,66408776,66427062,66445962,66448017,66466708,66468219,66471770,66480087,66484827,66485365,	66222069,66239755,66298286,66369042,66408854,66427347,66446076,66448095,66466770,66468364,66472102,66480169,66484940,66489157,	233899	Mtap2	cmpl	cmpl	-1,-1,-1,-1,-1,0,1,1,1,0,1,0,1,0,
136	NM_177645	chr1	-	66765816	66864169	66767349	66848713	14	66765816,66768378,66769836,66771131,66772447,66773260,66782210,66784624,66808621,66819479,66819995,66824540,66847622,66863947,	66767580,66768547,66769949,66771186,66772572,66773382,66782318,66784787,66808826,66819601,66820193,66824682,66848742,66864169,	153931	1110028C15Rik	cmpl	cmpl	0,2,0,2,0,1,1,0,2,0,0,2,0,-1,
136	NM_001122738	chr1	-	66765816	66864169	66767349	66848713	15	66765816,66768378,66769836,66771131,66772447,66773260,66775017,66782210,66784624,66808621,66819479,66819995,66824540,66847622,66863947,	66767580,66768547,66769949,66771186,66772572,66773382,66775149,66782318,66784787,66808826,66819601,66820088,66824682,66848742,66864169,	153382	1110028C15Rik	cmpl	cmpl	0,2,0,2,0,1,1,1,0,2,0,0,2,0,-1,
136	NM_001113387	chr1	-	66970869	66981940	66971610	66981852	7	66970869,66971596,66972781,66973107,66976759,66981091,66981849,	66971131,66971639,66972859,66973281,66976903,66981116,66981940,	223290	Myl1	cmpl	cmpl	-1,1,1,1,1,0,0,
136	NM_021285	chr1	-	66970869	66991630	66971610	66991479	7	66970869,66971596,66972781,66973107,66976759,66980819,66991365,	66971131,66971639,66972859,66973281,66976903,66980847,66991630,	224370	Myl1	cmpl	cmpl	-1,1,1,1,1,0,0,
137	NM_001080809	chr1	+	67169639	67277022	67169738	67276920	38	67169639,67186330,67189438,67190439,67192360,67195283,67198855,67202706,67203397,67204312,67205437,67207432,67209154,67211955,67212942,67214814,67217422,67219229,67220876,67223482,67226644,67241716,67243111,67243578,67244874,67251081,67251705,67253329,67256169,67258976,67260590,67261983,67264425,67267076,67273697,67274809,67275962,67276821,	67169864,67186440,67189583,67190529,67192417,67195376,67198945,67202835,67203504,67204451,67205515,67207531,67209250,67212145,67213100,67214943,67217567,67219440,67221075,67223659,67226763,67241858,67243177,67243642,67245056,67251276,67251773,67253405,67256247,67259084,67260680,67262154,67264500,67267175,67273757,67274922,67276092,67277022,	226484	Cps1	cmpl	cmpl	0,0,2,0,0,0,0,0,0,2,0,0,0,0,1,0,0,1,2,0,0,2,0,0,1,0,0,2,0,0,0,0,0,0,0,0,2,0,
139	NM_011770	chr1	-	69577783	69732534	69585341	69730731	8	69577783,69588800,69595172,69617066,69624354,69729783,69730697,69732267,	69586066,69588944,69595310,69617234,69624621,69729888,69730746,69732534,	224821	Ikzf2	cmpl	cmpl	1,1,1,1,1,1,0,-1,
140	NM_177164	chr1	+	70772288	70931971	70775352	70928789	4	70772288,70775272,70797510,70928640,	70773012,70775742,70797640,70931971,	178750	Vwc2l	cmpl	cmpl	-1,0,0,1,
141	NM_010233	chr1	-	71632096	71699745	71632785	71699556	46	71632096,71633403,71636671,71637340,71639644,71642237,71643854,71644947,71645788,71646176,71646863,71647774,71648883,71650233,71651543,71652458,71653276,71654477,71655986,71657502,71659041,71660336,71661933,71665152,71665957,71667298,71670651,71672547,71673736,71674630,71674981,71675889,71676239,71678614,71683825,71685030,71686865,71687725,71688525,71689533,71692120,71694582,71695767,71697135,716…	71632857,71633517,71636778,71637466,71639809,71642376,71644321,71645037,71645968,71646266,71647040,71647862,71649071,71650503,71651657,71652614,71653441,71654594,71656256,71657592,71659224,71660609,71662125,71665239,71666126,71667393,71670918,71672820,71673931,71674720,71675110,71676066,71676417,71678736,71683969,71685159,71687018,71687902,71688705,71689725,71692276,71694720,71695899,71697273,716…	228986	Fn1	cmpl	cmpl	0,0,1,1,1,0,1,1,1,1,1,0,1,1,1,1,1,1,1,1,1,1,1,1,0,1,1,1,1,1,1,1,0,1,1,1,1,1,1,1,1,1,1,1,1,0,
141	NM_001005423	chr1	-	72205806	72258881	72207458	72258685	5	72205806,72208895,72210645,72238616,72258590,	72207593,72209059,72210736,72238776,72258881,	235766	Mreg	cmpl	cmpl	0,1,0,2,0,
142	NM_001045533	chr1	-	72473685	72583138	72475215	72581711	4	72473685,72493729,72499015,72581198,	72475583,72493922,72499171,72583138,	201485	March4	cmpl	cmpl	1,0,0,0,
142	NM_008342	chr1	+	72871076	72899045	72871153	72898736	4	72871076,72895659,72896137,72898571,	72871538,72895886,72896278,72899045,	227145	Igfbp2	cmpl	cmpl	0,1,0,0,
142	NM_176980	chr1	-	72689553	72747138	72689580	72745595	24	72689553,72691497,72693567,72696695,72697505,72698269,72698912,72702680,72704984,72705223,72705551,72711661,72712918,72716665,72720544,72722242,72726082,72726554,72728383,72734298,72735123,72736519,72744994,72747025,	72689885,72691544,72693764,72696805,72697623,72698428,72699035,72702787,72705146,72705377,72705793,72711830,72713160,72716770,72720753,72722444,72726121,72726774,72728564,72734402,72735287,72736957,72745630,72747138,	189279	Ankar	cmpl	cmpl	1,2,0,1,0,0,0,1,1,0,1,0,1,1,2,1,1,0,2,0,1,1,0,-1,
143	NM_001170641	chr1	+	74172114	74194804	74174251	74194320	12	74172114,74174165,74174419,74175521,74175912,74176271,74177751,74179293,74180677,74187492,74193227,74194217,	74172188,74174297,74174526,74175647,74176019,74176415,74177821,74179920,74180781,74187639,74193338,74194804,	185195	Rufy4	cmpl	cmpl	-1,0,1,0,0,2,2,0,0,2,2,2,
143	NM_001034060	chr1	+	74172114	74194797	74175620	74194320	12	74172114,74174165,74174442,74175521,74175912,74176271,74177751,74179293,74180677,74187492,74193227,74194217,	74172188,74174297,74174526,74175647,74176019,74176415,74177821,74179920,74180781,74187639,74193338,74194797,	201942	Rufy4	cmpl	cmpl	-1,-1,-1,0,0,2,2,0,0,2,2,2,
143	NM_027884	chr1	-	73956804	74171021	73961103	74171021	35	73956804,73963012,73963439,73964206,73964571,73966227,73967080,73967531,73968340,73971279,73974485,73982471,73982905,73983798,73987551,73988483,73998994,74027487,74028806,74031592,74032276,74032448,74032836,74036884,74038248,74038673,74039736,74041774,74043622,74048860,74050090,74062718,74115182,74125772,74170865,	73961248,73963045,73963508,73964375,73964643,73966305,73967173,73967663,73968427,73972343,73974684,73982510,73982929,73983891,73987627,73988680,74000524,74027604,74028872,74031722,74032352,74032509,74032949,74036968,74038313,74038796,74039787,74041955,74043678,74048911,74050132,74062760,74115220,74125887,74171021,	223004	Tns1	cmpl	cmpl	2,2,2,1,1,1,1,1,1,2,1,1,1,1,0,1,1,1,1,0,2,1,2,2,0,0,0,2,0,0,0,0,1,0,0,
144	NM_001159884	chr1	+	75232997	75242267	75233458	75241379	10	75232997,75233426,75234029,75235854,75236082,75237466,75237745,75237983,75240032,75241368,	75233112,75233523,75234139,75235908,75236205,75237559,75237848,75238054,75240236,75242267,	235783	Dnajb2	cmpl	cmpl	-1,0,2,1,1,1,1,2,1,1,
144	NM_001039495	chr1	-	74948653	74982173	74948708	74979772	33	74948653,74948912,74949670,74950594,74951206,74951619,74952180,74952473,74952883,74953901,74954178,74957017,74957276,74957587,74963336,74963723,74964939,74965407,74965757,74966959,74968004,74969501,74971366,74971946,74973004,74973587,74974170,74974578,74974907,74975828,74978417,74979643,74982094,	74948817,74949050,74950123,74950720,74951409,74951664,74952288,74952587,74953027,74954060,74954370,74957128,74957343,74957764,74963465,74963949,74965068,74965558,74965916,74967184,74968250,74969639,74971741,74972147,74973270,74973810,74974316,74974778,74975074,74975931,74978602,74979812,74982173,	201664	Ccdc108	cmpl	cmpl	2,2,2,2,0,0,0,0,0,0,0,0,2,2,2,1,1,0,0,0,0,0,0,0,1,0,1,2,0,2,0,0,-1,
144	NM_178055	chr1	+	75232997	75242267	75233458	75241379	10	75232997,75233426,75234029,75235854,75236082,75237466,75237745,75237983,75240032,75241368,	75233164,75233523,75234139,75235908,75236205,75237559,75237848,75238054,75240236,75242267,	235785	Dnajb2	cmpl	cmpl	-1,0,2,1,1,1,1,2,1,1,
144	NM_020266	chr1	+	75232997	75242267	75233458	75241379	9	75232997,75233426,75234029,75236082,75237466,75237745,75237983,75240032,75241368,	75233164,75233523,75234139,75236205,75237559,75237848,75238054,75240236,75242267,	235784	Dnajb2	cmpl	cmpl	-1,0,2,1,1,1,2,1,1,
144	NM_029342	chr1	-	75013919	75121800	75014267	75093214	6	75013919,75014742,75015368,75091882,75093074,75121709,	75014342,75014849,75015486,75091941,75093214,75121800,	187671	Nhej1	cmpl	incmpl	0,1,0,1,2,-1,
144	NM_001014974	chr1	+	74708327	74744547	74725565	74744273	20	74708327,74719417,74725471,74727873,74728332,74731892,74732433,74732890,74733777,74734051,74734296,74734737,74735140,74735896,74736533,74742281,74742978,74743315,74743752,74744014,	74708463,74719584,74727037,74727983,74728396,74732017,74732544,74732967,74733969,74734134,74734425,74734860,74735239,74736031,74736680,74742384,74743189,74743386,74743823,74744547,	235216	Ttll4	cmpl	cmpl	-1,-1,0,2,1,2,1,1,0,0,2,2,2,2,2,2,0,1,0,2,
144	NM_009518	chr1	+	74838592	74850749	74838744	74850194	4	74838592,74839936,74847106,74849696,	74838857,74840199,74847486,74850749,	235777	Wnt10a	cmpl	cmpl	0,2,1,0,
144	NM_001159883	chr1	+	75232997	75242267	75233458	75240388	9	75232997,75233426,75234029,75235854,75236082,75237466,75237745,75237983,75240032,	75233164,75233523,75234139,75235908,75236205,75237559,75237848,75238054,75242267,	235782	Dnajb2	cmpl	cmpl	-1,0,2,1,1,1,1,2,1,
144	NM_001159885	chr1	+	75233276	75242267	75233458	75241379	9	75233276,75234029,75235854,75236082,75237466,75237745,75237983,75240032,75241368,	75233523,75234139,75235908,75236205,75237559,75237848,75238054,75240236,75242267,	235786	Dnajb2	cmpl	cmpl	0,2,1,1,1,1,2,1,1,
144	NM_176972	chr1	-	74482083	74590860	74485964	74542359	26	74482083,74486533,74488105,74490986,74497068,74499260,74500401,74502652,74506488,74508139,74513488,74514840,74517110,74517869,74518128,74521559,74524620,74526225,74532554,74533192,74536663,74539478,74542203,74546529,74577636,74590748,	74486052,74486672,74488175,74491102,74497129,74499427,74500657,74502794,74506554,74508304,74513568,74514958,74517301,74517993,74518260,74521718,74524705,74526323,74532629,74533371,74536764,74539650,74542427,74546674,74577686,74590860,	235774	Usp37	cmpl	cmpl	2,1,0,1,0,1,0,2,2,2,0,2,0,2,2,2,1,2,2,0,1,0,0,-1,-1,-1,
146	NM_007936	chr1	-	77363759	77511663	77370307	77511606	18	77363759,77369484,77371345,77373988,77377438,77379443,77380097,77384371,77385047,77386607,77395068,77396212,77397774,77423125,77441439,77503122,77508257,77511515,	77366246,77370422,77371501,77374182,77377588,77379653,77380159,77384557,77385161,77386666,77395180,77396372,77397899,77423464,77441595,77503786,77508325,77511663,	234203	Epha4	cmpl	cmpl	-1,2,2,0,0,0,1,1,1,2,1,0,1,1,1,0,1,0,
147	NM_008781	chr1	-	78097841	78193711	78099882	78193324	8	78097841,78118152,78119165,78128802,78189016,78190314,78191825,78193239,	78100149,78118367,78119331,78129008,78189151,78190444,78192061,78193711,	233829	Pax3	cmpl	cmpl	0,1,0,1,1,0,1,0,
147	NM_026713	chr1	+	78507634	78534748	78508536	78534673	7	78507634,78508442,78519259,78520148,78524144,78525627,78534518,	78507663,78508630,78519438,78520353,78524319,78525827,78534748,	213648	Mogat1	cmpl	cmpl	-1,0,1,0,1,2,1,
147	NM_001004173	chr1	+	78306920	78416861	78306993	78414001	5	78306920,78356645,78387049,78389933,78413449,	78307077,78356804,78387229,78390023,78416861,	202570	Sgpp2	cmpl	cmpl	0,0,0,0,0,
147	NM_001159520	chr1	-	78097841	78193711	78099375	78193324	9	78097841,78099902,78118152,78119165,78128802,78189016,78190314,78191825,78193239,	78099410,78100149,78118367,78119331,78129008,78189151,78190444,78192061,78193711,	228721	Pax3	cmpl	cmpl	1,0,1,0,1,1,0,1,0,
149	NM_009255	chr1	-	79790895	79855240	79791579	79818110	9	79790895,79793400,79796042,79798030,79799421,79807128,79813302,79817851,79855085,	79791617,79793484,79796129,79798131,79799620,79807326,79813530,79818132,79855240,	235795	Serpine2	cmpl	cmpl	1,1,1,2,1,1,1,0,-1,
150	NM_172849	chr1	+	81073891	81268226	81083847	81266127	5	81073891,81083831,81188325,81237458,81265618,	81074468,81084068,81188723,81238544,81268226,	235665	9430031J16Rik	cmpl	cmpl	-1,0,2,1,1,
151	NM_007735	chr1	-	82447297	82583424	82449705	82567990	48	82447297,82450351,82452297,82453353,82458625,82458901,82463061,82466053,82467557,82467763,82469052,82476432,82477056,82480965,82482155,82483057,82484086,82485585,82486274,82488099,82489022,82490067,82492345,82493728,82494402,82495509,82503520,82505742,82515503,82520425,82521561,82522439,82524103,82525026,82525326,82526139,82527932,82528174,82529491,82531169,82532315,82535605,82536528,82537744,825…	82449969,82450638,82452486,82453470,82458753,82458907,82463170,82466209,82467671,82467892,82469124,82476540,82477164,82481040,82482219,82483239,82484191,82485729,82486445,82488261,82489241,82490175,82492414,82493912,82494509,82495582,82503684,82505832,82515668,82520530,82521631,82522493,82524148,82525086,82525380,82526220,82527974,82528210,82529554,82531205,82532384,82535722,82536573,82537879,825…	219969	Col4a4	cmpl	cmpl	0,1,1,1,2,2,1,1,1,1,1,1,1,1,0,1,1,1,1,1,1,1,1,0,1,0,1,1,1,1,0,0,0,0,0,0,0,0,0,0,0,0,0,0,0,2,0,-1,
151	NM_007734	chr1	+	82583495	82718634	82583919	82715459	52	82583495,82638013,82639783,82645152,82646330,82647135,82647828,82648735,82649875,82651528,82651700,82653425,82653720,82656798,82657400,82658776,82659470,82661151,82663095,82663469,82665494,82666246,82666749,82667881,82669171,82670553,82672483,82673240,82675141,82675653,82676123,82677254,82678860,82679277,82685681,82686560,82687095,82689993,82692830,82693254,82694314,82696812,82697331,82705164,827…	82584006,82638070,82639873,82645197,82646375,82647198,82647882,82648762,82649953,82651591,82651736,82653467,82653798,82656861,82657460,82658821,82659524,82661193,82663180,82663505,82665659,82666336,82666845,82667952,82669354,82670722,82672576,82673342,82675239,82675804,82676237,82677422,82678950,82679412,82685780,82686650,82687235,82690120,82692911,82693353,82694362,82696998,82697462,82705237,827…	234309	Col4a3	cmpl	cmpl	0,0,0,0,0,0,0,0,0,0,0,0,0,0,0,0,0,0,0,1,1,1,1,1,0,0,1,1,1,0,1,1,1,1,1,1,1,0,1,1,1,1,1,0,1,1,1,1,1,2,0,2,
151	NM_029777	chr1	+	82313153	82441941	82336972	82439529	7	82313153,82336893,82339304,82364866,82366908,82374135,82439437,	82313223,82337405,82339437,82364955,82366965,82374279,82441941,	192467	Rhbdd1	cmpl	cmpl	-1,0,1,2,1,1,1,
152	NM_172430	chr1	-	83252355	83404775	83253701	83404586	11	83252355,83260083,83260356,83263876,83272192,83276904,83285336,83287544,83336109,83358803,83404554,	83253845,83260268,83260409,83264062,83275910,83277160,83285471,83287604,83336217,83358903,83404775,	190157	Sphkap	cmpl	cmpl	0,1,2,2,1,0,0,0,0,2,0,
153	NM_133975	chr1	-	84717763	84835879	84721192	84811495	41	84717763,84721970,84722310,84722777,84724699,84727106,84728197,84728587,84733556,84735252,84736088,84738761,84739668,84740394,84741252,84741587,84743752,84745732,84746932,84748113,84748454,84750845,84753991,84754296,84755548,84757337,84757585,84758438,84758693,84759902,84760413,84762554,84762733,84765157,84772891,84773998,84779401,84782665,84790099,84811397,84835803,	84721389,84722074,84722405,84722891,84724864,84727271,84728352,84728702,84733655,84735409,84736231,84738913,84739796,84740594,84741326,84741760,84743904,84745924,84747074,84748288,84748555,84751053,84754110,84754525,84755702,84757494,84757703,84758604,84758762,84760064,84760506,84762650,84762769,84765306,84772987,84774082,84779538,84782771,84790902,84811544,84835879,	163115	Trip12	cmpl	cmpl	1,2,0,0,0,0,1,0,0,2,0,1,2,0,1,2,0,0,2,1,2,1,2,1,0,2,1,0,0,0,0,0,0,1,1,1,2,1,2,0,-1,
153	NM_152915	chr1	-	84366413	84692796	84367338	84692303	13	84366413,84380359,84392189,84402513,84415223,84441969,84472919,84491305,84531426,84577230,84579578,84581887,84692027,	84367450,84380606,84392321,84402627,84415346,84442194,84473033,84491459,84531572,84577397,84579673,84582196,84692796,	230067	Dner	cmpl	cmpl	2,1,1,1,1,1,1,0,1,2,0,0,0,
153	NM_001003948	chr1	-	84032867	84281220	84034605	84280945	3	84032867,84155806,84280915,	84035082,84155953,84281220,	235801	Pid1	cmpl	cmpl	0,0,0,
154	NM_001081746	chr1	+	85196185	85210337	85209224	85210115	4	85196185,85198714,85204578,85209201,	85196297,85198883,85204772,85210337,	220465	Gm7609	cmpl	cmpl	-1,-1,-1,0,
156	NM_013673	chr1	+	87546624	87606023	87546676	87605693	20	87546624,87556277,87559047,87560100,87561853,87563488,87566576,87570199,87571769,87575633,87577660,87588549,87590833,87593580,87596181,87597691,87597979,87603801,87604556,87605567,	87546702,87556437,87559216,87560172,87561919,87563578,87566657,87570346,87571841,87575684,87577714,87588624,87590884,87593685,87596324,87597724,87598018,87603873,87604700,87606023,	214598	Sp100	cmpl	cmpl	0,2,0,1,1,1,1,1,1,1,1,1,1,1,1,0,0,0,0,0,
156	NM_001144992	chr1	+	87942437	87952031	87942537	87949664	3	87942437,87945162,87949524,	87943147,87945276,87952031,	235802	2810459M11Rik	cmpl	cmpl	0,1,1,
156	NM_001144993	chr1	+	87942437	87952031	87942537	87949664	3	87942437,87945165,87949524,	87943147,87945276,87952031,	235803	2810459M11Rik	cmpl	cmpl	0,1,1,
157	NM_153530	chr1	+	88600378	88946672	88641351	88946320	21	88600378,88641255,88641915,88650801,88656862,88717796,88750934,88753701,88774977,88827328,88856317,88869974,88886666,88917612,88940591,88941404,88943611,88944022,88944262,88945407,88946197,	88600446,88641403,88642073,88650855,88656964,88718025,88751035,88753949,88775151,88827408,88856430,88870082,88886900,88917692,88940775,88941491,88943759,88944153,88944367,88945509,88946672,	190393	Dis3l2	cmpl	cmpl	-1,0,1,0,0,0,1,0,2,2,1,0,0,0,2,0,0,1,0,0,0,
157	NM_008801	chr1	-	88439589	88479076	88440076	88478924	5	88439589,88442276,88443231,88444103,88478874,	88440158,88442382,88443357,88444192,88479076,	225827	Pde6d	cmpl	cmpl	2,1,1,2,0,
157	NM_001172157	chr1	+	88600378	88946672	88641351	88946320	22	88600378,88641255,88641915,88650801,88656862,88687990,88717796,88750934,88753701,88774977,88827328,88856317,88869974,88886666,88917612,88940591,88941404,88943611,88944022,88944262,88945407,88946197,	88600446,88641403,88642073,88650855,88656964,88688032,88718025,88751035,88753949,88775151,88827408,88856430,88870082,88886900,88917692,88940775,88941491,88943759,88944153,88944367,88945509,88946672,	185088	Dis3l2	cmpl	cmpl	-1,0,1,0,0,0,0,1,0,2,2,1,0,0,0,2,0,0,1,0,0,0,
157	NM_001081082	chr1	-	88994578	88998181	88995177	88998110	11	88994578,88995626,88995944,88996223,88996479,88996645,88997023,88997263,88997605,88997838,88998040,	88995539,88995743,88996136,88996358,88996552,88996780,88997196,88997438,88997721,88997955,88998181,	240670	Alpi	cmpl	cmpl	1,1,1,1,0,0,1,0,1,1,0,
158	NM_010566	chr1	+	89516886	89617083	89517063	89615898	27	89516886,89531866,89561961,89564463,89566216,89572857,89578063,89578261,89580317,89588199,89591907,89593923,89594687,89595602,89596214,89597734,89597989,89599692,89602508,89604670,89606192,89607639,89608605,89609767,89611612,89614264,89615895,	89517206,89531930,89562112,89564638,89566357,89572945,89578144,89578333,89580441,89588306,89592010,89594120,89594805,89595699,89596353,89597843,89598078,89599774,89602598,89604784,89606275,89607727,89608755,89609864,89611888,89614859,89617083,	233230	Inpp5d	cmpl	cmpl	0,2,0,1,2,2,0,0,0,1,0,1,0,1,2,0,1,0,1,1,1,0,1,1,2,2,0,
158	NM_001110212	chr1	+	89223603	89347385	89251020	89345720	29	89223603,89230844,89250978,89260678,89261758,89270571,89275546,89276542,89300241,89303576,89303867,89304109,89307236,89308282,89313392,89315662,89316859,89318065,89319755,89321639,89325144,89330254,89333343,89336962,89337291,89338585,89340219,89342886,89345652,	89223667,89230909,89251061,89260808,89261854,89270686,89275658,89276583,89300421,89303776,89304030,89304298,89307433,89308442,89313559,89315754,89316967,89318166,89319856,89321801,89325303,89330491,89333466,89337187,89337497,89338740,89340401,89343034,89347385,	200798	Gigyf2	cmpl	cmpl	-1,-1,0,2,0,0,1,2,1,1,0,1,1,0,1,0,2,2,1,0,0,0,0,0,0,2,1,0,1,
158	NM_001110192	chr1	+	89516886	89617083	89517063	89615898	27	89516886,89531866,89561961,89564466,89566216,89572857,89578063,89578261,89580317,89588199,89591907,89593923,89594687,89595602,89596214,89597734,89597989,89599692,89602508,89604670,89606192,89607639,89608605,89609767,89611612,89614264,89615895,	89517206,89531930,89562112,89564638,89566357,89572945,89578144,89578333,89580441,89588306,89592010,89594120,89594805,89595699,89596353,89597843,89598078,89599774,89602598,89604784,89606275,89607727,89608755,89609864,89611888,89614859,89617083,	229217	Inpp5d	cmpl	cmpl	0,2,0,1,2,2,0,0,0,1,0,1,0,1,2,0,1,0,1,1,1,0,1,1,2,2,0,
158	NM_145079	chr1	+	90031383	90116577	90035048	90114999	6	90031383,90035047,90111618,90112369,90112712,90114701,	90031510,90035906,90111750,90112457,90112932,90116577,	212675	Ugt1a6a	cmpl	cmpl	-1,0,0,0,1,2,
158	NM_001111314	chr1	-	89373403	89470445	89374128	89442633	15	89373403,89375677,89376411,89377161,89377690,89379197,89381173,89382730,89384373,89386158,89399840,89405819,89437233,89442371,89470262,	89374319,89375782,89376491,89377317,89377854,89379287,89381248,89382860,89384526,89386319,89400148,89405962,89437348,89442706,89470445,	217640	Ngef	cmpl	cmpl	1,1,2,2,0,0,0,2,2,0,1,2,1,0,-1,
158	NM_019867	chr1	-	89373403	89406937	89374128	89406774	13	89373403,89375677,89376411,89377161,89377690,89379197,89381173,89382730,89384373,89386158,89399840,89405819,89406667,	89374319,89375782,89376491,89377317,89377854,89379287,89381248,89382860,89384526,89386319,89400148,89405962,89406937,	218649	Ngef	cmpl	cmpl	1,1,2,2,0,0,0,2,2,0,1,2,0,
158	NM_001110193	chr1	+	89516886	89617083	89517063	89615898	28	89516886,89531866,89561961,89564463,89566216,89572857,89578063,89578261,89580317,89588199,89591907,89593923,89594687,89595602,89596214,89597734,89597989,89599692,89602508,89604670,89606192,89607639,89608605,89609767,89611612,89611851,89614264,89615895,	89517206,89531930,89562112,89564638,89566357,89572945,89578144,89578333,89580441,89588306,89592010,89594120,89594805,89595699,89596353,89597843,89598078,89599774,89602598,89604784,89606275,89607727,89608755,89609864,89611668,89611888,89614859,89617083,	234504	Inpp5d	cmpl	cmpl	0,2,0,1,2,2,0,0,0,1,0,1,0,1,2,0,1,0,1,1,1,0,1,1,2,1,2,0,
158	NM_201410	chr1	+	89999831	90115573	90003516	90114999	6	89999831,90003515,90111618,90112369,90112712,90114701,	89999953,90004374,90111750,90112457,90112932,90115573,	235811	Ugt1a6b	cmpl	cmpl	-1,0,0,0,1,2,
158	NM_029846	chr1	+	89652645	89688997	89652774	89687884	18	89652645,89656625,89661912,89662683,89663380,89667966,89670719,89671387,89672331,89675496,89676699,89678245,89682450,89682815,89685905,89686146,89687160,89687790,	89652889,89656719,89662018,89662757,89663632,89668032,89670806,89671444,89672434,89675602,89676770,89678317,89682571,89682921,89686055,89686194,89687262,89688997,	230813	Atg16l1	cmpl	cmpl	0,1,2,0,2,2,2,2,2,0,1,0,0,1,2,2,2,2,
158	NM_201641	chr1	+	89951985	90116577	89952056	90114999	5	89951985,90111618,90112369,90112712,90114701,	89952911,90111750,90112457,90112932,90116577,	153686	Ugt1a10	cmpl	cmpl	0,0,0,1,2,
158	NM_146112	chr1	+	89223572	89347385	89251020	89345720	29	89223572,89230844,89250978,89260678,89261758,89270571,89275546,89276542,89300241,89303558,89303867,89304109,89307236,89308282,89313392,89315662,89316859,89318065,89319755,89321639,89325144,89330254,89333343,89336962,89337291,89338585,89340219,89342886,89345652,	89223667,89230909,89251061,89260808,89261854,89270686,89275658,89276583,89300421,89303776,89304030,89304298,89307433,89308442,89313559,89315754,89316967,89318166,89319856,89321801,89325303,89330491,89333466,89337187,89337497,89338740,89340401,89343034,89347385,	190751	Gigyf2	cmpl	cmpl	-1,-1,0,2,0,0,1,2,1,1,0,1,1,0,1,0,2,2,1,0,0,0,0,0,0,2,1,0,1,
158	NM_201644	chr1	+	89967353	90116577	89967404	90114999	5	89967353,90111618,90112369,90112712,90114701,	89968253,90111750,90112457,90112932,90116577,	211796	Ugt1a9	cmpl	cmpl	0,0,0,1,2,
158	NM_201642	chr1	+	89991575	90116577	89991695	90114999	5	89991575,90111618,90112369,90112712,90114701,	89992553,90111750,90112457,90112932,90116577,	216780	Ugt1a7c	cmpl	cmpl	0,0,0,1,2,
158	NM_177646	chr1	+	89749861	89841064	89749875	89839047	30	89749861,89776942,89778433,89811674,89812066,89812943,89813381,89814466,89815133,89818147,89820646,89821054,89822268,89822447,89822625,89823440,89824259,89826315,89828506,89830680,89830968,89831912,89832858,89833323,89834728,89834920,89835770,89836751,89837943,89838957,	89750031,89777053,89778514,89811779,89812199,89813050,89813507,89814569,89815296,89818256,89820786,89821139,89822363,89822547,89822899,89823599,89824385,89826412,89828617,89830777,89831076,89832026,89832993,89833475,89834840,89835013,89835890,89836881,89838074,89841064,	209270	Dgkd	cmpl	cmpl	0,0,0,0,0,1,0,0,1,2,0,2,0,2,0,1,1,1,2,2,0,0,0,0,2,0,0,0,1,0,
159	NM_029269	chr1	+	90303593	90323013	90303724	90317243	8	90303593,90303891,90307683,90308825,90313812,90314961,90317157,90322896,	90303791,90304016,90307803,90308933,90313867,90315012,90317253,90323013,	230911	Spp2	cmpl	cmpl	0,1,0,0,0,1,1,-1,
160	NM_029122	chr1	-	91938706	92049976	91939200	92049750	19	91938706,91942166,91944363,91948962,91963299,91967086,91970321,91974381,91977434,91977890,91986049,91994512,92000397,92026627,92034725,92036457,92039250,92041395,92049739,	91939317,91942405,91944541,91949049,91963499,91967194,91970404,91974449,91977527,91977997,91986125,91994638,92000482,92026833,92034797,92036649,92039367,92041720,92049976,	235815	Iqca	cmpl	cmpl	0,1,0,0,1,1,2,0,0,1,0,0,2,0,0,0,0,2,0,
160	NM_139152	chr1	-	91849252	91911152	91849252	91911152	6	91849252,91850963,91864787,91889532,91892786,91910947,	91849438,91851077,91865295,91889800,91892909,91911152,	212758	Asb18	cmpl	cmpl	0,0,2,1,1,0,
160	NM_178119	chr1	+	91351385	91791857	91352004	91785469	18	91351385,91501172,91506070,91524335,91526962,91530734,91560235,91561608,91567753,91622535,91640302,91662880,91685737,91731008,91734286,91739595,91784080,91785265,	91352167,91501231,91506158,91524421,91527104,91530869,91560363,91561764,91567846,91622640,91640471,91663039,91685899,91731163,91734377,91739818,91784336,91791857,	188934	Agap1	cmpl	cmpl	0,1,0,1,0,1,1,0,0,0,0,1,1,1,0,1,2,0,
160	NM_001037136	chr1	+	91351385	91791857	91352004	91785469	17	91351385,91501172,91506070,91524335,91526962,91530734,91560235,91561608,91567753,91622535,91640302,91685737,91731008,91734286,91739595,91784080,91785265,	91352167,91501231,91506158,91524421,91527104,91530869,91560363,91561764,91567846,91622640,91640471,91685899,91731163,91734377,91739818,91784336,91791857,	201908	Agap1	cmpl	cmpl	0,1,0,1,0,1,1,0,0,0,0,1,1,0,1,2,0,
161	NM_001111312	chr1	+	92895303	93025521	92895374	93024773	13	92895303,92965139,92997153,92997761,92999823,93001703,93003874,93008732,93016717,93018998,93019654,93022217,93024662,	92895470,92965226,92997189,92997887,92999895,93001874,93003967,93008874,93016767,93019116,93019734,93022322,93025521,	223315	Lrrfip1	cmpl	cmpl	0,0,0,0,0,0,0,0,1,0,1,0,0,
161	NM_001033408	chr1	+	93041679	93067372	93046677	93065657	16	93041679,93046659,93048741,93050470,93051961,93053231,93053494,93053640,93058934,93059628,93061490,93061671,93063375,93065269,93065533,93066664,	93041746,93046750,93050237,93050529,93052132,93053415,93053517,93053725,93059049,93059757,93061570,93061742,93063661,93065415,93065673,93067372,	235060	Rbm44	cmpl	cmpl	-1,0,1,0,2,2,0,2,0,1,1,0,2,0,2,-1,
162	NM_023046	chr1	+	93437656	93456167	93437729	93451455	5	93437656,93440727,93443504,93448630,93451327,	93437752,93440874,93443807,93449016,93456167,	195180	Asb1	cmpl	cmpl	0,2,2,2,1,
162	NM_207225	chr1	-	93829331	94044970	93829923	94044854	26	93829331,93830232,93831178,93842476,93843994,93851866,93852618,93854931,93855987,93858029,93861356,93864929,93867519,93869276,93872015,93878605,93880954,93881237,93884121,93888059,93892633,93898731,93909245,93926531,93951477,94044832,	93829963,93830374,93831263,93842610,93844113,93851964,93852738,93855019,93856043,93858137,93861403,93865035,93867653,93869463,93872270,93878829,93881150,93881354,93884234,93888191,93892755,93898852,93909396,93926773,93951549,94044970,	223418	Hdac4	cmpl	cmpl	2,1,0,1,2,0,0,2,0,0,1,0,1,0,0,1,0,0,1,1,2,1,0,1,1,0,
162	NM_001039126	chr1	+	93437141	93456167	93437389	93451455	5	93437141,93440732,93443504,93448630,93451327,	93437441,93440874,93443807,93449016,93456167,	201740	Asb1	cmpl	cmpl	0,1,2,2,1,
162	NM_007855	chr1	+	93698053	93744604	93698203	93698686	2	93698053,93743965,	93698726,93744604,	234261	Twist2	cmpl	cmpl	0,-1,
163	NM_172463	chr1	+	95132473	95193025	95132565	95192855	31	95132473,95152841,95155542,95156221,95158225,95158680,95161614,95161855,95167718,95168175,95168431,95169068,95170625,95170920,95171181,95171873,95177057,95177813,95178228,95178845,95179268,95179778,95180151,95180961,95182372,95182588,95183504,95185884,95186574,95192296,95192843,	95132778,95153129,95155683,95156384,95158351,95158794,95161728,95161969,95167844,95168280,95168545,95169185,95170742,95171037,95171295,95172047,95177171,95177927,95178342,95178959,95179565,95179962,95180264,95181243,95182517,95182671,95183600,95186001,95186662,95192378,95193025,	212347	Sned1	cmpl	cmpl	0,0,0,0,1,1,1,1,1,1,1,1,1,1,1,1,1,1,1,1,1,1,2,1,1,2,1,1,1,2,0,
163	NM_207031	chr1	+	95270472	95300079	95271718	95299601	24	95270472,95271711,95273851,95276991,95281387,95282123,95283811,95285173,95286855,95287977,95288779,95290913,95291124,95291863,95292041,95293853,95294208,95295661,95297020,95298007,95298337,95298713,95299217,95299526,	95270624,95271826,95273909,95277122,95281495,95282260,95283869,95285284,95287021,95288068,95288876,95291057,95291262,95291962,95292144,95293965,95294263,95295759,95297151,95298213,95298480,95298804,95299337,95300079,	211769	Ano7	cmpl	cmpl	-1,0,0,1,0,0,2,0,0,1,2,0,0,0,0,1,2,0,2,1,0,2,0,0,
164	NM_174874	chr1	+	95651609	95686106	95651621	95684336	13	95651609,95664629,95664829,95670346,95671709,95672204,95674861,95677294,95680988,95681329,95682486,95683087,95684262,	95651631,95664731,95664901,95670445,95671811,95672277,95674941,95677488,95681067,95681475,95682543,95683181,95686106,	189646	Atg4b	cmpl	cmpl	0,1,1,1,1,1,2,1,0,1,0,0,1,
164	NM_008798	chr1	-	95934881	95949130	95935881	95949067	5	95934881,95936668,95937286,95937732,95948991,	95936115,95936703,95937448,95938092,95949130,	235831	Pdcd1	cmpl	cmpl	0,1,1,1,0,
167	NM_001039475	chr1	-	98802752	98894137	98808442	98894059	15	98802752,98806787,98808390,98818494,98820865,98826268,98838451,98844056,98849593,98857651,98861854,98884393,98885118,98891600,98893698,	98802917,98806837,98808549,98818632,98820930,98826456,98838605,98844252,98849738,98857761,98861970,98884490,98885310,98891861,98894137,	156688	Slco6b1	cmpl	cmpl	-1,-1,1,1,2,0,2,1,0,1,2,1,1,1,0,
167	NM_028942	chr1	-	98956025	99024880	98958970	99024751	14	98956025,98958947,98962609,98965560,98969371,98972405,98977897,98984449,98995028,99001364,99015115,99016381,99022168,99024429,	98956185,98959107,98962747,98965625,98969559,98972559,98978093,98984594,98995138,99001483,99015212,99016570,99022429,99024880,	155044	Slco6c1	cmpl	cmpl	-1,1,1,2,0,2,1,0,1,2,1,1,1,0,
168	NM_013626	chr1	-	99717670	99992209	99718386	99873534	26	99717670,99719512,99722413,99728031,99730984,99734539,99736856,99737275,99738808,99741172,99749679,99760779,99780702,99782178,99790937,99792208,99792545,99793784,99794917,99819670,99821007,99831227,99841196,99872361,99873433,99992061,	99718565,99719566,99722614,99728085,99731093,99734655,99737057,99737486,99738881,99741289,99749809,99761097,99780774,99782363,99791041,99792285,99792626,99793852,99794966,99819754,99821093,99831315,99841254,99872482,99873836,99992209,	232315	Pam	cmpl	cmpl	1,1,1,1,0,1,1,0,2,2,1,1,1,2,0,1,1,2,1,1,2,1,0,2,0,-1,
168	NM_027584	chr1	+	100317700	100405957	100317782	100404190	14	100317700,100319665,100324842,100328809,100340204,100343289,100363234,100377167,100387073,100392761,100394053,100396335,100404089,100405795,	100318074,100319926,100325028,100328906,100340323,100343399,100363379,100377363,100387227,100392949,100394118,100396473,100404222,100405957,	157603	Slco6d1	cmpl	cmpl	0,1,1,1,2,1,0,1,2,0,2,1,1,-1,
168	NM_001164233	chr1	+	100317700	100405957	100317782	100405797	13	100317700,100319665,100324842,100328809,100340204,100343289,100363234,100377167,100387073,100392761,100394053,100396335,100405795,	100318074,100319926,100325028,100328906,100340323,100343399,100363379,100377363,100387227,100392949,100394118,100396473,100405957,	157724	Slco6d1	cmpl	cmpl	0,1,1,1,2,1,0,1,2,0,2,1,1,
174	NM_011800	chr1	+	106665395	106892058	106830673	106890962	12	106665395,106830533,106837608,106838674,106841768,106843900,106850405,106867397,106871570,106875556,106881247,106890456,	106665475,106830919,106837903,106838794,106841936,106844088,106850659,106867534,106871692,106875674,106881499,106892058,	232498	Cdh20	cmpl	cmpl	-1,0,0,1,1,1,0,2,1,0,1,1,
175	NM_173187	chr1	+	107560437	107651708	107560684	107650200	29	107560437,107574739,107583525,107583706,107583858,107588482,107588788,107589460,107592004,107593077,107600507,107610425,107613354,107615351,107616028,107617844,107622225,107622919,107624516,107627777,107631094,107632499,107637011,107637873,107639787,107642645,107646898,107647549,107650079,	107561210,107574829,107583597,107583762,107583972,107588686,107588880,107589754,107592080,107593173,107600620,107610516,107613426,107615492,107616193,107617992,107622382,107623043,107624565,107627857,107631201,107632599,107637094,107637937,107639926,107642762,107646987,107647620,107651708,	189754	2310035C23Rik	cmpl	cmpl	0,1,1,1,0,0,0,2,2,0,0,2,0,0,0,0,1,2,0,1,0,2,0,2,0,1,1,0,2,
175	NM_178779	chr1	-	107173493	107253287	107180795	107181407	3	107173493,107251617,107252919,	107181531,107251740,107253287,	235834	Rnf152	cmpl	cmpl	0,-1,-1,
175	NM_013784	chr1	-	107417716	107560253	107418580	107554399	31	107417716,107443240,107445641,107448948,107450640,107451020,107454039,107454564,107462724,107476498,107481565,107484556,107485625,107485802,107488198,107494244,107495625,107534086,107534759,107537241,107541055,107543274,107544685,107545859,107549680,107552510,107553242,107554178,107555463,107555869,107560076,	107418704,107443293,107445684,107449022,107450716,107451076,107454126,107454667,107462827,107476607,107481674,107484648,107485718,107485902,107488338,107494427,107495704,107534142,107534852,107537301,107541096,107543391,107544816,107545984,107549787,107552609,107553364,107554427,107555583,107555943,107560253,	196666	Pign	cmpl	cmpl	2,0,2,0,2,0,0,2,1,0,2,0,0,2,0,0,2,0,0,0,1,1,2,0,1,1,2,0,-1,-1,-1,
175	NM_029349	chr1	+	107560437	107651708	107560684	107650200	28	107560437,107574739,107583706,107583858,107588482,107588788,107589460,107592004,107593077,107600507,107610425,107613354,107615351,107616028,107617844,107622225,107622919,107624516,107627777,107631094,107632499,107637011,107637873,107639787,107642645,107646898,107647549,107650079,	107561210,107574829,107583762,107583972,107588686,107588880,107589754,107592080,107593173,107600620,107610516,107613426,107615492,107616193,107617992,107622382,107623043,107624565,107627857,107631201,107632599,107637094,107637937,107639926,107642762,107646987,107647620,107651708,	192688	2310035C23Rik	cmpl	cmpl	0,1,1,0,0,0,2,2,0,0,2,0,0,0,0,1,2,0,1,0,2,0,2,0,1,1,0,2,
175	NM_009399	chr1	+	107677299	107744558	107677328	107741443	10	107677299,107704719,107705906,107710227,107714245,107716446,107718054,107721576,107723567,107741096,	107677406,107704801,107706032,107710371,107714339,107716541,107718168,107721629,107724312,107744558,	225480	Tnfrsf11a	cmpl	cmpl	0,0,1,1,1,2,1,1,0,1,
175	NM_001160368	chr1	-	107173493	107253287	107180795	107181407	2	107173493,107252919,	107181531,107253287,	235833	Rnf152	cmpl	cmpl	0,-1,
176	NM_133821	chr1	+	108068445	108290822	108068580	108289917	17	108068445,108177939,108183567,108215425,108235313,108236016,108239953,108241436,108243661,108247108,108260817,108265590,108272737,108276894,108282903,108286250,108288705,	108070024,108178136,108183693,108215592,108235460,108236247,108240156,108241497,108243757,108247264,108261018,108265753,108272868,108276999,108283098,108286479,108290822,	235835	Phlpp1	cmpl	cmpl	0,1,0,0,2,2,2,1,2,2,2,2,0,2,2,2,0,
176	NM_009741	chr1	-	108434755	108610867	108439840	108609457	2	108434755,108608881,	108439975,108610867,	233072	Bcl2	cmpl	cmpl	0,0,
177	NM_198028	chr1	+	109425579	109445848	109429067	109443649	8	109425579,109428939,109432021,109432569,109435003,109437464,109438768,109443244,	109425668,109429115,109432087,109432707,109435121,109437607,109438924,109445848,	221902	Serpinb10-ps	cmpl	cmpl	-1,0,0,0,0,1,0,0,
177	NM_001160307	chr1	+	109425579	109445848	109432084	109443649	7	109425579,109432021,109432569,109435003,109437464,109438768,109443244,	109425668,109432087,109432707,109435121,109437607,109438924,109445848,	221873	Serpinb10-ps	cmpl	cmpl	-1,0,0,0,1,0,0,
179	NM_172853	chr1	+	111880313	112035578	111890756	112034932	12	111880313,111890562,111945393,111949425,111957571,111962186,111981496,111994847,111995804,111996597,112005280,112034438,	111880468,111890966,111945688,111949545,111957739,111962374,111981750,111994984,111995926,111996715,112005532,112035578,	229846	Cdh7	cmpl	cmpl	-1,0,0,1,1,1,0,2,1,0,1,1,
180	NM_001081386	chr1	-	112785771	112873949	112786274	112851337	12	112785771,112789761,112791959,112804635,112816124,112821572,112822332,112826410,112828722,112845700,112851145,112873823,	112786765,112790013,112792077,112804757,112816246,112821826,112822517,112826575,112828842,112845992,112851449,112873949,	221100	Cdh19	cmpl	cmpl	1,1,0,1,2,0,1,1,1,0,0,-1,
185	NM_001077425	chr1	+	117581713	118477251	117581713	118477251	24	117581713,117797506,117811717,117956698,117985784,117998127,118014150,118053969,118080882,118084840,118118418,118156029,118188911,118308663,118325048,118325357,118338761,118343085,118351569,118414689,118420810,118468028,118474440,118477057,	117581795,117797611,117811911,117956846,117985988,117998312,118014291,118054234,118081032,118085012,118118525,118156149,118189112,118308820,118325176,118325528,118338980,118343325,118351794,118414820,118420895,118468247,118474512,118477251,	215991	Cntnap5a	cmpl	cmpl	0,1,1,0,1,1,0,0,1,1,2,1,1,1,2,1,1,1,1,1,0,1,1,1,
187	NM_001081276	chr1	+	120285634	120506039	120316300	120503571	39	120285634,120316016,120356377,120357763,120359042,120361104,120364456,120368348,120394210,120396224,120397878,120399429,120400396,120401472,120402058,120403516,120405391,120406148,120406782,120418403,120419897,120421873,120428554,120435842,120439678,120441969,120444441,120447663,120448589,120456562,120457587,120461719,120467425,120475397,120477849,120486997,120496954,120498941,120503484,	120286098,120316495,120356456,120357867,120359134,120361180,120364554,120368416,120394363,120396298,120397971,120399575,120400532,120401543,120402118,120403594,120405559,120406198,120406953,120418511,120419924,120422032,120428662,120435946,120439923,120442036,120444605,120447742,120448733,120456706,120457694,120461836,120467576,120475641,120478040,120487126,120497161,120499058,120506039,	201138	Clasp1	cmpl	cmpl	-1,0,0,1,0,2,0,2,1,1,0,0,2,0,2,2,2,2,1,1,1,1,1,1,0,2,0,2,0,0,0,2,2,0,1,0,0,0,0,
187	NM_177548	chr1	+	120285634	120506039	120316300	120503571	37	120285634,120316016,120356377,120357763,120359042,120361104,120364456,120368348,120394210,120396224,120397878,120399429,120400396,120401472,120402058,120403516,120405391,120406148,120406782,120408751,120418403,120421873,120435842,120439678,120441969,120444441,120447663,120448589,120456562,120457587,120467425,120475397,120477849,120486997,120496954,120498941,120503484,	120286098,120316495,120356456,120357867,120359134,120361180,120364554,120368416,120394363,120396298,120397971,120399575,120400532,120401543,120402118,120403594,120405559,120406198,120406953,120408799,120418511,120422032,120435946,120439923,120442036,120444605,120447742,120448733,120456706,120457694,120467576,120475641,120478040,120487126,120497161,120499058,120506039,	189127	Clasp1	cmpl	cmpl	-1,0,0,1,0,2,0,2,1,1,0,0,2,0,2,2,2,2,1,1,1,1,1,0,2,0,2,0,0,0,2,0,1,0,0,0,0,
187	NM_029709	chr1	+	120285634	120506039	120316300	120503571	37	120285634,120316016,120356377,120357763,120359042,120361104,120364456,120368348,120394210,120396224,120397878,120399429,120400396,120401472,120402058,120403516,120405391,120406148,120406782,120418403,120421873,120435842,120438251,120439678,120441969,120444441,120447663,120448589,120456562,120457587,120467425,120475397,120477849,120486997,120496954,120498941,120503484,	120286098,120316495,120356456,120357867,120359134,120361180,120364554,120368416,120394363,120396298,120397971,120399575,120400532,120401543,120402118,120403594,120405559,120406198,120406953,120418511,120422032,120435946,120438275,120439923,120442036,120444605,120447742,120448733,120456706,120457694,120467576,120475641,120478040,120487126,120497161,120499058,120506039,	192518	Clasp1	cmpl	cmpl	-1,0,0,1,0,2,0,2,1,1,0,0,2,0,2,2,2,2,1,1,1,1,0,0,2,0,2,0,0,0,2,0,1,0,0,0,0,
188	NM_145506	chr1	-	121441609	121545577	121445705	121539233	25	121441609,121446463,121447098,121450782,121451628,121464372,121466621,121469382,121475490,121495581,121496774,121501804,121504563,121505693,121511922,121512977,121513940,121514130,121516743,121517251,121518462,121520502,121530121,121539053,121545361,	121445772,121446594,121447140,121450857,121451719,121464437,121466750,121469480,121475654,121495697,121496814,121501832,121504670,121505863,121511992,121513066,121514028,121514251,121516796,121517296,121518541,121520545,121530226,121539235,121545577,	230215	Epb4.1l5	cmpl	cmpl	2,0,0,0,2,0,0,1,2,0,2,1,2,0,2,0,2,1,2,2,1,0,0,0,-1,
188	NM_001081125	chr1	-	120730637	120950196	120732361	120898752	14	120730637,120736830,120738492,120740927,120742493,120744959,120749834,120751017,120752012,120763148,120764555,120786872,120898616,120949878,	120734754,120737167,120738774,120741092,120742643,120745094,120749957,120751234,120752214,120763334,120764758,120786978,120898783,120950196,	234721	Gli2	cmpl	cmpl	1,0,0,0,0,0,0,2,1,1,2,1,0,-1,
188	NM_001113416	chr1	-	121491400	121545577	121492455	121539233	17	121491400,121495581,121496774,121501804,121504563,121505693,121511922,121512977,121513940,121514130,121516743,121517251,121518462,121520502,121530121,121539053,121545361,	121492636,121495697,121496814,121501832,121504670,121505863,121511992,121513066,121514028,121514251,121516796,121517296,121518541,121520545,121530226,121539235,121545577,	229989	Epb4.1l5	cmpl	cmpl	2,0,2,1,2,0,2,0,2,1,2,2,1,0,0,0,-1,
188	NM_022327	chr1	-	121366881	121401359	121368282	121380184	5	121366881,121372471,121374491,121380070,121401153,	121368402,121372649,121374700,121380233,121401359,	235839	Ralb	cmpl	cmpl	0,2,0,0,-1,
189	NM_001085409	chr1	-	122122992	122167659	122124223	122140836	6	122122992,122130818,122138008,122140344,122166559,122167514,	122124505,122130983,122138536,122140844,122166836,122167659,	200927	Steap3	cmpl	cmpl	0,0,0,0,-1,-1,
189	NM_001172074	chr1	+	122017763	122084766	122047191	122084761	5	122017763,122047179,122057182,122062711,122084617,	122018387,122047324,122057233,122062749,122084766,	235840	3110009E18Rik	cmpl	cmpl	-1,0,1,1,0,
189	NM_133186	chr1	-	122122992	122161857	122124223	122140836	5	122122992,122130818,122138008,122140344,122161808,	122124505,122130983,122138536,122140844,122161857,	191887	Steap3	cmpl	cmpl	0,0,0,0,-1,
189	NM_028439	chr1	+	122017763	122084766	122047191	122084694	6	122017763,122047179,122057182,122062711,122067977,122084617,	122017794,122047324,122057233,122062749,122068059,122084766,	235841	3110009E18Rik	cmpl	cmpl	-1,0,1,1,0,1,
190	NM_178082	chr1	-	123202098	123229157	123202482	123216417	6	123202098,123203440,123203716,123208777,123216173,123229068,	123202524,123203540,123203883,123208902,123216549,123229157,	223508	Insig2	cmpl	cmpl	0,2,0,1,0,-1,
190	NM_133748	chr1	-	123200929	123224339	123202482	123216417	6	123200929,123203440,123203716,123208777,123216173,123224267,	123202524,123203540,123203883,123208902,123216549,123224339,	223875	Insig2	cmpl	cmpl	0,2,0,1,0,-1,
190	NM_029955	chr1	+	123327643	123403037	123327792	123397820	24	123327643,123331109,123334372,123338358,123342216,123344800,123352647,123358040,123358463,123358812,123359675,123372608,123374411,123377391,123378572,123379177,123379863,123383179,123387698,123389481,123390972,123393560,123395784,123397766,	123327834,123331223,123334467,123338470,123342315,123344857,123352748,123358077,123358556,123358860,123359762,123372725,123374474,123377465,123378654,123379243,123379917,123383242,123387807,123389564,123391010,123393645,123395898,123403037,	192391	Ccdc93	cmpl	cmpl	0,0,0,2,0,0,0,2,0,0,0,0,0,0,2,0,0,0,0,1,0,2,0,0,
190	NM_001025156	chr1	+	123327643	123403037	123327792	123397820	24	123327643,123331109,123334372,123338358,123342216,123344800,123352647,123358040,123358463,123358809,123359675,123372608,123374411,123377391,123378572,123379177,123379863,123383179,123387698,123389481,123390972,123393560,123395784,123397766,	123327834,123331223,123334467,123338470,123342315,123344857,123352748,123358077,123358556,123358860,123359762,123372725,123374474,123377465,123378654,123379243,123379917,123383242,123387807,123389564,123391010,123393645,123395898,123403037,	202245	Ccdc93	cmpl	cmpl	0,0,0,2,0,0,0,2,0,0,0,0,0,0,2,0,0,0,0,1,0,2,0,0,
194	NM_145100	chr1	-	127768618	127808791	127769912	127808467	3	127768618,127806967,127808415,	127770148,127807105,127808791,	191153	Lypd1	cmpl	cmpl	1,1,0,
194	NM_027677	chr1	+	127573572	127770438	127573913	127769461	2	127573572,127768946,	127574769,127770438,	235844	Gpr39	cmpl	cmpl	0,1,
196	NM_145128	chr1	+	129101562	129379549	129203352	129379302	18	129101562,129146366,129203210,129217180,129261724,129262979,129279497,129281344,129283919,129287320,129294083,129308703,129342818,129356412,129365768,129368077,129376041,129379103,	129102004,129146416,129203593,129217342,129261801,129263069,129279569,129281506,129284089,129287455,129294217,129308837,129342968,129356559,129365885,129368152,129376199,129379549,	191145	Mgat5	cmpl	cmpl	-1,-1,0,1,1,0,0,0,0,2,2,1,0,0,0,0,0,2,
196	NM_027678	chr1	-	129850762	129998985	129851543	129988580	21	129850762,129853113,129856286,129857335,129860337,129861639,129864454,129869523,129872715,129884573,129889376,129893429,129895917,129912619,129914134,129929425,129932974,129937394,129954558,129988419,129998829,	129851642,129853245,129856677,129857446,129860480,129861741,129864546,129869721,129873121,129884723,129889556,129893549,129896037,129912736,129914306,129929511,129933206,129937573,129954577,129988587,129998985,	213478	Zranb3	cmpl	cmpl	0,0,2,2,0,0,1,1,0,0,0,0,0,0,2,0,2,0,2,0,-1,
196	NM_028135	chr1	-	129386918	129574598	129388176	129574206	8	129386918,129392294,129396760,129415921,129447902,129449337,129565227,129574007,	129388237,129392436,129396872,129416018,129447994,129449381,129565347,129574598,	159292	Tmem163	cmpl	cmpl	2,1,0,2,0,1,1,0,
196	NM_001033041	chr1	+	129625989	129664141	129626062	129662922	10	129625989,129635127,129636519,129642352,129645565,129650364,129654580,129656235,129662456,129662859,	129626119,129635172,129636616,129642402,129645802,129650458,129654676,129656408,129662555,129664141,	216167	Acmsd	cmpl	cmpl	0,0,0,1,0,0,1,1,0,0,
197	NM_026390	chr1	+	130140757	130175954	130141047	130173672	13	130140757,130148779,130152009,130152695,130155408,130156020,130157410,130159369,130162866,130166445,130169397,130171378,130173533,	130141129,130148882,130152038,130152814,130155580,130156114,130157465,130159534,130162991,130166548,130169529,130171581,130175954,	194009	Ubxn4	cmpl	cmpl	0,1,2,1,0,1,2,0,0,2,0,0,2,
197	NM_177445	chr1	-	130260283	130313993	130260810	130313794	16	130260283,130263274,130263497,130264941,130266069,130268716,130270513,130272754,130275342,130283693,130285695,130287847,130301942,130310236,130311930,130313728,	130260902,130263346,130263609,130265022,130266112,130268863,130270661,130272889,130275454,130283753,130285776,130287950,130302045,130310329,130311988,130313993,	235846	Dars	cmpl	cmpl	1,1,0,0,2,2,1,1,0,0,0,2,1,1,0,0,
198	NM_172485	chr1	+	131169880	132115855	131327407	132114757	28	131169880,131327373,131491946,131509686,131525453,131564390,131574625,131655022,131656845,131672869,131713219,131719168,131812129,131817824,131847966,131999647,132013136,132056150,132059396,132061625,132076928,132085036,132086432,132086707,132089130,132091683,132106817,132114675,	131170177,131327546,131492757,131509935,131525623,131564546,131574823,131655214,131657080,131672985,131713349,131719272,131812324,131818091,131848145,131999781,132013287,132056292,132059512,132061743,132077074,132085196,132086606,132086803,132089213,132091876,132106905,132115855,	235848	Thsd7b	cmpl	cmpl	-1,0,1,2,2,1,1,1,1,2,1,2,1,1,1,0,2,0,1,0,1,0,1,1,1,0,1,2,
199	NM_009581	chr1	-	132473282	132526183	132473495	132516014	12	132473282,132474462,132479425,132479976,132487940,132493235,132495383,132495736,132511735,132514871,132515920,132526112,	132473702,132474665,132479515,132480177,132488138,132493418,132495578,132495822,132511835,132515054,132516024,132526183,	198434	Zp3r	cmpl	cmpl	0,1,1,1,1,1,1,2,1,1,0,-1,
199	NM_026976	chr1	+	132762353	132777367	132762436	132777228	8	132762353,132770624,132771598,132772539,132774329,132774759,132775029,132777051,	132762473,132770957,132771730,132772759,132774481,132774918,132775088,132777367,	224121	Faim3	cmpl	cmpl	0,1,1,1,2,1,1,0,
200	NM_001114662	chr1	-	133933359	133964639	133935494	133964469	10	133933359,133937116,133938434,133942882,133948956,133950125,133950635,133954292,133955736,133964239,	133935550,133937237,133938505,133943030,133949130,133950241,133950801,133954544,133955935,133964639,	187428	Mfsd4	cmpl	cmpl	1,0,1,0,0,1,0,0,2,0,
200	NM_007799	chr1	+	133534890	133572084	133558572	133571522	10	133534890,133558452,133559189,133559887,133560860,133564613,133567262,133568780,133569021,133571357,	133535134,133558643,133559346,133560005,133560979,133564813,133567385,133568922,133569120,133572084,	209085	Ctse	cmpl	cmpl	-1,0,2,0,1,0,2,2,0,0,
200	NM_172510	chr1	-	133923197	133964639	133925062	133964469	11	133923197,133925029,133937116,133938434,133942882,133948956,133950125,133950635,133954292,133955736,133964239,	133924117,133925124,133937237,133938505,133943030,133949130,133950241,133950801,133954544,133955935,133964639,	190107	Mfsd4	cmpl	cmpl	-1,1,0,1,0,0,1,0,0,2,0,
200	NM_001081011	chr1	-	133181827	133423938	133185933	133421581	23	133181827,133189097,133192896,133194908,133196969,133207050,133213705,133216101,133217011,133221664,133228693,133230433,133232966,133240925,133242338,133246028,133252087,133253266,133260578,133308376,133333251,133421514,133423809,	133186317,133189422,133193043,133195089,133197049,133207275,133213811,133216236,133217089,133221725,133228718,133230461,133233051,133241123,133242440,133246253,133252216,133253482,133260641,133308539,133333444,133422170,133423938,	201295	Srgap2	cmpl	cmpl	0,2,2,1,2,2,1,1,1,0,2,1,0,0,0,0,0,0,0,2,1,0,-1,
200	NM_175382	chr1	+	133424565	133436449	133425277	133435506	4	133424565,133427230,133430385,133435411,	133425429,133427308,133430510,133436449,	221421	Fam72a	cmpl	cmpl	0,2,2,1,
200	NM_001145804	chr1	+	133807034	133832898	133807310	133827783	7	133807034,133815581,133818519,133821162,133824640,133826192,133827610,	133807327,133815631,133818625,133821218,133824793,133826339,133832898,	235853	Nucks1	cmpl	cmpl	0,2,1,2,1,1,1,
200	NM_175294	chr1	+	133807034	133832898	133807310	133827783	7	133807034,133815581,133818519,133821162,133824640,133826189,133827610,	133807327,133815631,133818625,133821218,133824793,133826339,133832898,	235854	Nucks1	cmpl	cmpl	0,2,1,2,1,1,1,
201	NM_172516	chr1	+	134314029	134363536	134314182	134360088	13	134314029,134330675,134345888,134349663,134350637,134351808,134352436,134352901,134353445,134354893,134356452,134359489,134359900,	134314447,134331064,134346552,134349896,134350721,134351985,134352566,134353058,134353578,134355007,134356567,134359624,134363536,	190102	Dstyk	cmpl	cmpl	0,1,0,1,0,0,0,1,2,0,0,1,1,
201	NM_001160318	chr1	-	134461266	134603903	134466996	134539345	27	134461266,134470346,134472862,134489927,134492060,134493102,134494341,134496675,134498547,134500374,134501617,134502060,134504959,134506333,134506887,134507351,134508106,134515965,134517501,134518088,134528261,134530744,134531200,134533562,134539254,134562055,134603675,	134467228,134470416,134472994,134489942,134492234,134493225,134494546,134496791,134498770,134500445,134501815,134502162,134505084,134506481,134507054,134507463,134508250,134516097,134517686,134518200,134528432,134530867,134531397,134533668,134539435,134562164,134603903,	235857	Nfasc	cmpl	cmpl	2,1,1,1,1,1,0,1,0,1,1,1,2,1,2,1,1,1,2,1,1,1,2,1,0,-1,-1,
201	NM_001160317	chr1	-	134461266	134638374	134466996	134539345	28	134461266,134470346,134472862,134489927,134492060,134493102,134494341,134496675,134498547,134500374,134501617,134502060,134504959,134506333,134506887,134507351,134508106,134515965,134517501,134518088,134524448,134528261,134530744,134531200,134533562,134539254,134562055,134638247,	134467228,134470416,134472994,134489942,134492234,134493225,134494546,134496791,134498770,134500445,134501815,134502162,134505084,134506481,134507054,134507463,134508250,134516097,134517686,134518200,134524499,134528432,134530867,134531397,134533668,134539435,134562164,134638374,	235858	Nfasc	cmpl	cmpl	2,1,1,1,1,1,0,1,0,1,1,1,2,1,2,1,1,1,2,1,1,1,1,2,1,0,-1,-1,
201	NM_182716	chr1	-	134461266	134638374	134466996	134539345	30	134461266,134470346,134472862,134479571,134480940,134484650,134489927,134492060,134493102,134498547,134500374,134501617,134502060,134503579,134504959,134506333,134506887,134507351,134508106,134515965,134517501,134518088,134528261,134530744,134531200,134533562,134534440,134539254,134562055,134638247,	134467228,134470416,134472994,134479724,134481057,134484887,134489942,134492234,134493225,134498770,134500445,134501815,134502162,134503624,134505084,134506481,134507054,134507463,134508250,134516097,134517686,134518200,134528432,134530867,134531397,134533668,134534458,134539435,134562164,134638374,	235859	Nfasc	cmpl	cmpl	2,1,1,1,1,1,1,1,1,0,1,1,1,1,2,1,2,1,1,1,2,1,1,1,2,1,1,0,-1,-1,
201	NM_001160316	chr1	-	134461266	134539435	134466996	134539345	27	134461266,134470346,134472862,134489927,134492060,134493102,134494341,134496675,134498547,134500374,134501617,134502060,134503579,134504959,134506333,134506887,134507351,134508106,134515965,134517501,134518088,134524448,134528261,134530744,134531200,134533562,134539254,	134467228,134470416,134472994,134489942,134492234,134493225,134494546,134496791,134498770,134500445,134501815,134502162,134503624,134505084,134506481,134507054,134507463,134508250,134516097,134517686,134518200,134524499,134528432,134530867,134531397,134533668,134539435,	235856	Nfasc	cmpl	cmpl	2,1,1,1,1,1,0,1,0,1,1,1,1,2,1,2,1,1,1,2,1,1,1,1,2,1,0,
201	NM_001099276	chr1	+	134942588	135005265	134962876	135002735	33	134942588,134962788,134966894,134967750,134968178,134971087,134971355,134972387,134973902,134974795,134976220,134977537,134981394,134982077,134983513,134984764,134986542,134986747,134987257,134988137,134988848,134990232,134991274,134995207,134995729,134996181,134997301,134997906,134998856,134999929,135000377,135001563,135002549,	134943000,134963806,134966995,134967905,134968299,134971199,134971435,134972451,134974049,134974829,134976416,134977660,134981562,134982189,134983656,134984953,134986636,134986842,134987438,134988245,134988941,134990362,134991411,134995377,134995886,134996291,134997503,134998031,134998974,135000011,135000484,135001692,135005265,	208084	Pik3c2b	cmpl	cmpl	-1,0,0,2,1,2,0,2,0,0,1,2,2,2,0,2,2,0,2,0,0,0,1,0,2,0,2,0,2,0,1,0,0,
202	NM_144530	chr1	-	135516447	135557957	135518119	135543966	17	135516447,135518693,135519560,135521059,135522424,135523343,135530338,135532573,135533925,135535109,135535409,135535616,135537188,135542303,135543912,135550549,135557813,	135518378,135518761,135519727,135521387,135522507,135523847,135530437,135532633,135534036,135535190,135535526,135535820,135537312,135542423,135544106,135550609,135557957,	191310	Zc3h11a	cmpl	cmpl	2,0,1,0,1,1,1,1,1,1,1,1,0,0,0,-1,-1,
203	NM_009307	chr1	+	136543257	136645994	136637428	136644258	10	136543257,136560366,136637411,136638386,136640086,136640536,136640960,136642306,136643330,136644051,	136543412,136560575,136637615,136638553,136640206,136640704,136641128,136642424,136643464,136645994,	233462	Syt2	cmpl	cmpl	-1,-1,0,1,0,0,0,0,1,0,
203	NM_001081307	chr1	-	136662519	136852517	136662519	136852359	24	136662519,136668574,136670002,136672952,136673891,136678727,136731011,136732361,136732554,136734429,136739219,136762354,136769383,136770515,136772541,136776209,136782999,136783851,136787332,136788734,136789926,136792919,136798954,136852068,	136662654,136668625,136670056,136673057,136674036,136678744,136731053,136732474,136732744,136734618,136739310,136762537,136769509,136770598,136772742,136776322,136783139,136783931,136787407,136788879,136790086,136793038,136799085,136852517,	235615	Ppp1r12b	cmpl	cmpl	0,0,0,0,2,0,0,1,0,0,2,2,2,0,0,1,2,0,0,2,1,2,0,0,
203	NM_053106	chr1	+	137221389	137264642	137221586	137262685	3	137221389,137260246,137262658,	137221847,137261746,137264642,	192146	Lmod1	cmpl	cmpl	0,0,0,
203	NM_001033409	chr1	-	136882929	137001853	136883512	137001717	18	136882929,136887181,136890445,136892560,136894229,136894761,136895890,136897054,136898276,136899776,136900034,136902267,136918351,136923628,136960197,136969461,136971803,137001505,	136884768,136887262,136890606,136892686,136894301,136894833,136895956,136897126,136898345,136899848,136900106,136902336,136918423,136923844,136960269,136969533,136971875,137001853,	235058	Lgr6	cmpl	cmpl	1,1,2,2,2,2,2,2,2,2,2,2,2,2,2,2,2,0,
205	NM_030676	chr1	-	138740160	138857025	138742039	138856867	9	138740160,138778840,138787259,138836985,138839863,138841535,138845298,138848678,138856803,	138742287,138778988,138787379,138837626,138840005,138841654,138845436,138848741,138857025,	230856	Nr5a2	cmpl	cmpl	1,0,0,1,0,1,1,1,0,
205	NM_001159769	chr1	-	138740160	138850207	138742039	138845380	9	138740160,138778840,138787259,138836985,138839863,138841535,138845298,138848678,138850070,	138742287,138778988,138787379,138837626,138840005,138841654,138845436,138848741,138850207,	228760	Nr5a2	cmpl	cmpl	1,0,0,1,0,1,0,-1,-1,
206	NM_011210	chr1	-	139959437	140071882	139961082	140071658	30	139959437,139962664,139964462,139964888,139967713,139968833,139970180,139975022,139976711,139977413,139979212,139980139,139980323,139985079,139985243,139986071,139988775,139989472,139990818,139996059,139997618,140004351,140007728,140008767,140010140,140012195,140013530,140022879,140071591,140071784,	139961355,139962800,139964638,139965011,139967848,139968967,139970271,139975172,139976847,139977571,139979338,139980237,139980360,139985156,139985334,139986181,139988810,139989581,139990879,139996268,139997774,140004486,140007887,140008908,140010356,140012219,140013602,140022903,140071703,140071882,	232765	Ptprc	cmpl	cmpl	0,2,0,0,0,1,0,0,2,0,0,1,0,1,0,1,2,1,0,1,1,1,1,1,1,1,1,1,0,-1,
206	NM_001111316	chr1	-	139959437	140071882	139961082	140071658	33	139959437,139962664,139964462,139964888,139967713,139968833,139970180,139975022,139976711,139977413,139979212,139980139,139980323,139985079,139985243,139986071,139988775,139989472,139990818,139996059,139997618,140004351,140007728,140008767,140010140,140012195,140013530,140014330,140016596,140019032,140022879,140071591,140071784,	139961355,139962800,139964638,139965011,139967848,139968967,139970271,139975172,139976847,139977571,139979338,139980237,139980360,139985156,139985334,139986181,139988810,139989581,139990879,139996268,139997774,140004486,140007887,140008908,140010356,140012219,140013602,140014471,140016743,140019161,140022903,140071703,140071882,	229155	Ptprc	cmpl	cmpl	0,2,0,0,0,1,0,0,2,0,0,1,0,1,0,1,2,1,0,1,1,1,1,1,1,1,1,1,1,1,1,0,-1,
207	NM_133239	chr1	-	141094830	141273653	141095148	141273487	12	141094830,141128240,141131303,141133398,141137699,141139554,141144695,141211147,141219803,141224727,141233606,141273417,	141095364,141128367,141131432,141134305,141137865,141140102,141145652,141211330,141219943,141224923,141234185,141273653,	208522	Crb1	cmpl	cmpl	0,2,2,1,0,1,1,1,2,1,1,0,
207	NM_001166501	chr1	+	140860285	141072619	140860445	141066875	22	140860285,140862742,140919681,140936576,140938500,140949922,140951117,140956851,140959437,140977749,140982459,140987030,140998544,141006960,141030247,141035957,141037028,141039410,141040469,141064247,141065408,141066332,	140860462,140862807,140919725,140936626,140938620,140949992,140951198,140956905,140959548,140977850,140982505,140987132,140998670,141007062,141030338,141035998,141037097,141039467,141040577,141064333,141065625,141072619,	235877	Dennd1b	cmpl	cmpl	0,2,1,0,2,2,0,0,0,0,2,0,0,0,0,1,0,0,0,0,2,0,
207	NM_181347	chr1	+	140864297	141072619	140938549	141066875	21	140864297,140919681,140936576,140938500,140949922,140951117,140956851,140959437,140977749,140982459,140987030,140998544,141006960,141030247,141035957,141037028,141039410,141040469,141064247,141065408,141066332,	140864405,140919725,140936626,140938620,140949992,140951198,140956905,140959548,140977850,140982505,140987132,140998670,141007062,141030338,141035998,141037097,141039467,141040577,141064333,141065625,141072619,	235878	Dennd1b	cmpl	cmpl	-1,-1,-1,0,2,0,0,0,0,2,0,0,0,0,1,0,0,0,0,2,0,
208	NM_001081027	chr1	+	142142833	142506838	142142833	142506289	28	142142833,142247784,142251030,142259525,142262101,142271684,142272929,142279577,142321769,142323404,142325385,142327946,142346772,142380701,142404276,142405960,142409397,142415442,142419664,142427329,142430437,142449536,142466958,142470171,142471305,142480595,142492551,142506177,	142142928,142247864,142251130,142259574,142262161,142271759,142273013,142279672,142321950,142323569,142325522,142328010,142346881,142380810,142404426,142406190,142409611,142415548,142419837,142427401,142430572,142449648,142467060,142470255,142471434,142480896,142492636,142506838,	220885	Kcnt2	cmpl	cmpl	0,2,1,2,0,0,0,0,2,0,0,2,0,1,2,2,1,2,0,2,2,2,0,0,0,0,1,2,
211	NM_013835	chr1	-	145597920	145624181	145604871	145618135	9	145597920,145607072,145607482,145608399,145612562,145612903,145613719,145617555,145624050,	145605024,145607219,145607596,145608516,145612700,145613050,145613940,145618156,145624181,	232234	Trove2	cmpl	cmpl	0,0,0,0,0,0,1,0,-1,
211	NM_020025	chr1	+	145487826	145497067	145493257	145494526	2	145487826,145493135,	145488472,145497067,	196050	B3galt2	cmpl	cmpl	-1,0,
211	NM_145991	chr1	-	145454628	145549814	145455650	145549754	17	145454628,145456499,145462432,145464408,145474631,145474975,145482161,145514754,145517119,145518459,145524768,145533052,145538404,145538543,145542522,145546346,145549623,	145455687,145456641,145462533,145464570,145474719,145475011,145482219,145514819,145517198,145518558,145524985,145533141,145538457,145538606,145542592,145546452,145549814,	190775	Cdc73	cmpl	cmpl	2,1,2,2,1,1,0,1,0,0,2,0,1,1,0,2,0,
212	NM_153171	chr1	-	145985796	146024502	145986630	146018611	6	145985796,145987839,146014416,146018546,146022955,146024390,	145986813,145988006,146014478,146018616,146023024,146024502,	208449	Rgs13	cmpl	cmpl	0,1,2,0,-1,-1,
214	NM_153539	chr1	+	148342795	148749602	148361847	148749247	8	148342795,148361797,148529705,148548785,148593609,148598884,148678690,148748130,	148343207,148362083,148529896,148548976,148593715,148599121,148678913,148749602,	216905	Fam5c	cmpl	cmpl	-1,0,2,1,0,1,1,2,
214	NM_001145807	chr1	+	148344816	148749602	148361847	148749247	8	148344816,148361797,148529705,148548785,148593609,148598884,148678690,148748130,	148344870,148362083,148529896,148548976,148593715,148599121,148678913,148749602,	216896	Fam5c	cmpl	cmpl	-1,0,2,1,0,1,1,2,
217	NM_008869	chr1	-	151676751	151808414	151677190	151779820	18	151676751,151687747,151689293,151698396,151704574,151708184,151712040,151712245,151718530,151719667,151727119,151733276,151734736,151748229,151749423,151769184,151779787,151808320,	151677322,151687905,151689489,151698581,151704814,151708256,151712133,151712383,151718645,151719890,151727256,151733418,151734774,151748343,151749572,151769266,151779886,151808414,	233794	Pla2g4a	cmpl	cmpl	0,1,0,1,1,1,1,1,0,2,0,2,0,0,1,0,0,-1,
218	NM_001110146	chr1	-	152296541	152313295	152297113	152312703	12	152296541,152297892,152298378,152298983,152299352,152300592,152301181,152303380,152307781,152309226,152312627,152313278,	152297211,152298018,152298579,152299140,152299489,152300670,152301250,152303467,152307901,152309349,152312726,152313295,	234506	Prg4	cmpl	cmpl	1,1,1,0,1,1,1,1,1,1,0,-1,
218	NM_021400	chr1	-	152296541	152313295	152297113	152312703	13	152296541,152297892,152298378,152298983,152299352,152300592,152301181,152304617,152305278,152307781,152309226,152312627,152313278,	152297211,152298018,152298579,152299140,152299489,152300670,152303467,152304737,152305422,152307901,152309349,152312726,152313295,	231718	Prg4	cmpl	cmpl	1,1,1,0,1,1,1,1,1,1,1,0,-1,
218	NM_001159730	chr1	+	152166546	152181036	152175469	152180632	4	152166546,152175445,152177855,152180104,	152166630,152175530,152178001,152181036,	235881	Pdc	cmpl	cmpl	-1,0,1,0,
218	NM_024458	chr1	+	152166546	152181036	152175469	152180632	4	152166546,152175445,152177855,152180104,	152166618,152175530,152178001,152181036,	235882	Pdc	cmpl	cmpl	-1,0,1,0,
218	NM_001024720	chr1	-	152409631	152840565	152410656	152840181	107	152409631,152412446,152420605,152424401,152427357,152429352,152430296,152433484,152434078,152435341,152440085,152441041,152442248,152442976,152445065,152445385,152446001,152446610,152450920,152451225,152451974,152454418,152456752,152457747,152459756,152462239,152465970,152470030,152470293,152471616,152474159,152474502,152477345,152477783,152478296,152479535,152480739,152482251,152485982,152493707…	152411023,152412573,152420725,152424752,152427486,152429478,152430410,152433619,152434198,152435404,152440323,152441163,152442386,152443126,152445236,152445556,152446172,152446781,152451091,152451396,152452244,152454500,152456943,152457882,152459970,152462430,152466240,152470165,152470431,152471724,152474324,152474624,152477502,152477911,152478441,152479677,152480876,152482333,152486179,152493986…	156899	Hmcn1	cmpl	cmpl	2,1,1,1,1,1,1,1,1,1,0,1,1,1,1,1,1,1,1,1,1,0,1,1,0,1,1,1,1,1,1,2,1,2,1,0,1,0,1,1,2,1,2,1,1,1,0,1,1,1,0,1,1,1,0,1,1,1,1,1,1,1,1,1,1,0,1,0,1,1,1,0,1,2,1,1,1,2,1,0,1,1,1,1,2,1,0,1,0,1,1,1,1,1,2,1,1,2,1,1,0,1,0,0,0,1,0,
219	NM_001039644	chr1	+	153602503	153669458	153602696	153665843	20	153602503,153606867,153617961,153618539,153622986,153624535,153629502,153631868,153639457,153641805,153642109,153643195,153643912,153651407,153651794,153652979,153654495,153655333,153658648,153665439,	153602857,153606913,153618062,153618579,153623099,153624689,153629637,153631974,153639555,153641931,153642193,153643279,153644037,153651573,153651949,153653133,153654687,153655499,153658834,153669458,	201636	Edem3	cmpl	cmpl	0,2,0,2,0,2,0,0,1,0,0,0,0,2,0,2,0,0,1,1,
219	NM_022018	chr1	+	153418502	153566477	153418659	153565476	14	153418502,153483533,153488557,153492004,153496408,153536648,153542819,153543254,153547238,153550831,153553116,153556226,153562789,153564358,	153418714,153483664,153488689,153492119,153496573,153536764,153542924,153543417,153547426,153550993,153553227,153556334,153562901,153566477,	235885	Fam129a	cmpl	cmpl	0,1,0,0,1,1,0,0,1,0,0,0,0,1,
219	NM_025819	chr1	-	153214828	153275565	153215588	153270690	20	153214828,153217708,153219437,153226512,153231446,153235749,153238565,153241738,153244335,153248209,153250084,153250924,153252545,153254705,153257900,153259920,153267229,153269163,153270636,153275426,	153215718,153217773,153219504,153226644,153231634,153235898,153238704,153241902,153244481,153248303,153250273,153251026,153252675,153254765,153258588,153259976,153267313,153269250,153270735,153275565,	165510	1200016B10Rik	cmpl	cmpl	2,0,2,2,0,1,0,1,2,1,1,1,0,0,2,0,0,0,0,-1,
219	NM_197990	chr1	-	153731653	153937450	153740523	153853768	6	153731653,153762611,153768176,153827555,153853674,153937061,	153740562,153762672,153768253,153827650,153853897,153937450,	135885	1700025G04Rik	cmpl	cmpl	0,2,0,1,0,-1,
220	NM_010877	chr1	+	154655019	154684120	154655161	154683244	15	154655019,154658047,154664120,154668645,154671346,154673011,154674547,154677481,154677822,154678743,154680452,154680906,154681198,154682156,154683131,	154655335,154658130,154664229,154668780,154671454,154673071,154674591,154677623,154677891,154678819,154680475,154681058,154681310,154682334,154684120,	232949	Ncf2	cmpl	cmpl	0,0,2,0,0,0,0,2,0,0,1,0,2,0,1,
220	NM_175460	chr1	+	154802230	154966391	154802238	154962800	11	154802230,154920926,154921802,154924038,154933466,154935913,154937626,154941166,154959271,154959509,154962697,	154802323,154921015,154921870,154924117,154933593,154935994,154937671,154941243,154959373,154959577,154966391,	223567	Nmnat2	cmpl	cmpl	0,1,0,2,0,1,1,1,0,0,2,
220	NM_016846	chr1	-	154364659	154472241	154366138	154472140	18	154364659,154368424,154371774,154375402,154378635,154380635,154383396,154384860,154387066,154391480,154396196,154399550,154401425,154404532,154418727,154433536,154470947,154472113,	154366326,154368539,154372029,154375589,154378725,154380757,154383429,154384947,154387156,154391565,154396300,154399766,154401550,154404717,154418805,154433745,154471058,154472241,	232103	Rgl1	cmpl	cmpl	1,0,0,2,2,0,0,0,0,2,0,0,1,2,2,0,0,0,
220	NM_177756	chr1	+	154246996	154357825	154247267	154355918	12	154246996,154315578,154318817,154320224,154331967,154336909,154342931,154347034,154350087,154351207,154353922,154355641,	154247527,154315689,154318935,154320359,154332172,154337029,154343008,154347141,154350220,154351335,154354129,154357825,	235887	Glt25d2	cmpl	cmpl	0,2,2,0,0,1,1,0,2,0,2,2,
221	NM_007842	chr1	-	155302887	155334790	155303198	155330980	28	155302887,155304660,155305182,155305389,155306467,155306687,155307407,155308111,155309681,155311469,155311747,155311984,155312806,155314161,155316003,155316729,155318749,155319355,155319530,155319801,155320276,155322792,155325170,155325995,155328261,155329871,155330869,155334662,	155303883,155304861,155305298,155305619,155306595,155306849,155307519,155308272,155309834,155311543,155311842,155312198,155312907,155314318,155316086,155316871,155318941,155319433,155319692,155319891,155320413,155322839,155325319,155326108,155328379,155330012,155331002,155334790,	235551	Dhx9	cmpl	cmpl	2,2,0,1,2,2,1,2,2,0,1,0,1,0,1,0,0,0,0,0,1,2,0,1,0,0,0,-1,
222	NM_021433	chr1	+	157005832	157050647	157006022	157049146	8	157005832,157021115,157024983,157034907,157038558,157040348,157044470,157049069,	157006057,157021285,157025078,157034970,157038684,157040455,157044565,157050647,	224343	Stx6	cmpl	cmpl	0,2,1,0,0,0,2,1,
222	NM_009782	chr1	-	156239648	156573050	156245522	156573049	47	156239648,156249112,156250807,156254841,156259193,156259572,156260180,156261105,156263190,156268157,156272966,156273655,156279560,156283547,156284396,156288624,156289261,156290930,156292001,156292629,156295975,156297975,156312848,156314075,156314813,156316075,156318467,156319189,156320986,156324895,156326380,156328681,156329680,156330204,156330646,156332792,156333627,156335173,156335914,156340431…	156246065,156249303,156250988,156254953,156259300,156259673,156260288,156261211,156263287,156268285,156273132,156273747,156279626,156283673,156284480,156288735,156289426,156291132,156292139,156292790,156296072,156297987,156312955,156314135,156314943,156316238,156318781,156319843,156321043,156324993,156326448,156328799,156329753,156330336,156330759,156332905,156333837,156335263,156335968,156340547…	233030	Cacna1e	cmpl	cmpl	0,1,0,2,0,1,1,0,2,0,2,0,0,0,0,0,0,2,2,0,2,2,0,0,2,1,2,2,2,0,1,0,2,2,0,1,1,1,1,2,0,1,1,2,0,2,0,
222	NM_011273	chr1	-	157122786	157264574	157128139	157264364	15	157122786,157130342,157137324,157140238,157154751,157156080,157159888,157160300,157171443,157175728,157177467,157179292,157192682,157231740,157264295,	157128200,157130564,157137461,157140405,157154946,157156252,157160068,157160491,157171525,157175812,157177617,157179516,157192784,157231792,157264574,	232738	Xpr1	cmpl	cmpl	2,2,0,1,1,0,0,1,0,0,0,1,1,0,0,
223	NM_001145781	chr1	+	157405249	157434924	157405767	157434605	4	157405249,157411786,157414714,157434569,	157405989,157411851,157414811,157434924,	186862	Acbd6	cmpl	cmpl	0,0,2,0,
223	NM_026683	chr1	+	157405249	157419417	157405767	157419357	4	157405249,157411786,157414714,157419327,	157405989,157411851,157414811,157419417,	186853	Acbd6	cmpl	cmpl	0,0,2,0,
223	NM_177838	chr1	-	157923095	158135156	157926026	157927174	5	157923095,157927081,157928521,157934918,158134959,	157926440,157927301,157928543,157935016,158135156,	160393	Fam163a	cmpl	cmpl	0,0,-1,-1,-1,
223	NM_001134741	chr1	-	158185425	158233479	158185703	158232729	18	158185425,158189860,158192958,158193535,158197342,158200695,158201328,158206691,158207427,158214394,158215515,158218357,158223456,158224564,158230726,158231643,158232496,158233441,	158185975,158190065,158193102,158193718,158197501,158200830,158201529,158206758,158207640,158214615,158215724,158218511,158223513,158224648,158230920,158232036,158232733,158233479,	235899	Tdrd5	cmpl	cmpl	1,0,0,0,0,0,0,2,2,0,1,0,0,0,1,1,0,-1,
223	NM_001039184	chr1	-	157692093	157820385	157695692	157809677	38	157692093,157705152,157707298,157707565,157708777,157713169,157715800,157719038,157722451,157726039,157733036,157741723,157744564,157747915,157748569,157749716,157753618,157756333,157757747,157758265,157759017,157761845,157762578,157769443,157771694,157773543,157775242,157778637,157779918,157782944,157787846,157791228,157800283,157805690,157806849,157808273,157809604,157819978,	157695857,157705275,157707445,157707970,157710741,157713252,157715937,157719199,157722596,157726248,157733236,157741884,157744711,157748003,157748754,157749913,157753782,157756459,157757884,157758406,157759128,157762009,157762781,157769630,157771867,157773685,157776303,157778759,157780580,157783091,157787960,157791342,157800897,157805850,157806961,157808317,157809690,157820385,	235894	Cep350	cmpl	cmpl	0,0,0,0,1,2,0,1,0,1,2,0,0,2,0,1,2,2,0,0,0,1,2,1,2,1,2,0,1,1,1,1,2,1,0,1,0,-1,
223	NM_028250	chr1	+	157405249	157534363	157405767	157534233	8	157405249,157411786,157414714,157448583,157462996,157471998,157524333,157534078,	157405989,157411851,157414811,157448666,157463102,157472088,157524364,157534363,	235893	Acbd6	cmpl	cmpl	0,0,2,0,2,0,0,1,
224	NM_001159965	chr1	-	158734296	158869757	158739294	158837826	20	158734296,158741575,158743568,158747871,158749943,158751517,158754121,158758270,158759102,158760515,158762795,158763025,158799571,158814663,158817221,158818077,158830716,158831916,158837769,158869619,	158739324,158741667,158743674,158747964,158750049,158751595,158754176,158758422,158759259,158760583,158762886,158763163,158799698,158814756,158817311,158818161,158830767,158832021,158837909,158869757,	235901	Ralgps2	cmpl	cmpl	0,1,0,0,2,2,1,2,1,2,1,1,0,0,0,0,0,0,0,-1,
224	NM_023141	chr1	-	158583747	158604470	158585823	158604436	6	158583747,158586602,158596729,158599501,158603660,158604216,	158586074,158586727,158596908,158599767,158603777,158604470,	231571	Tor3a	cmpl	cmpl	1,2,0,1,1,0,
224	NM_001159968	chr1	-	158734296	158869757	158739294	158837826	19	158734296,158741575,158743568,158747871,158749943,158751517,158754121,158758270,158759102,158760515,158762795,158763025,158799571,158814663,158817221,158818077,158830716,158837769,158869619,	158739324,158741667,158743674,158747964,158750049,158751595,158754176,158758422,158759259,158760583,158762886,158763163,158799698,158814756,158817311,158818161,158830767,158837909,158869757,	235903	Ralgps2	cmpl	cmpl	0,1,0,0,2,2,1,2,1,2,1,1,0,0,0,0,0,0,-1,
224	NM_001159966	chr1	-	158734296	158869518	158739294	158837826	20	158734296,158741575,158743568,158747871,158749943,158751517,158754121,158758270,158759102,158760515,158762795,158763025,158799571,158814663,158817221,158818077,158830716,158831916,158837769,158869482,	158739324,158741667,158743674,158747964,158750049,158751595,158754176,158758422,158759259,158760583,158762886,158763163,158799698,158814756,158817311,158818161,158830767,158832021,158837909,158869518,	235900	Ralgps2	cmpl	cmpl	0,1,0,0,2,2,1,2,1,2,1,1,0,0,0,0,0,0,0,-1,
224	NR_027640	chr1	-	158734296	158869757	158869757	158869757	20	158734296,158741575,158743568,158747871,158749943,158754121,158758270,158759102,158760515,158762795,158763025,158799571,158814663,158817221,158818077,158823038,158830716,158831916,158837769,158869619,	158739324,158741667,158743674,158747964,158750049,158754176,158758422,158759259,158760583,158762886,158763163,158799698,158814756,158817311,158818161,158823143,158830767,158832021,158837909,158869757,	235905	Ralgps2	unk	unk	-1,-1,-1,-1,-1,-1,-1,-1,-1,-1,-1,-1,-1,-1,-1,-1,-1,-1,-1,-1,
224	NM_001159967	chr1	-	158734296	158869757	158739294	158837826	19	158734296,158741575,158743568,158747871,158749943,158754121,158758270,158759102,158760515,158762795,158763025,158799571,158814663,158817221,158818077,158830716,158831916,158837769,158869619,	158739324,158741667,158743674,158747964,158750049,158754176,158758422,158759259,158760583,158762886,158763163,158799698,158814756,158817311,158818161,158830767,158832021,158837909,158869757,	235902	Ralgps2	cmpl	cmpl	0,1,0,0,2,1,2,1,2,1,1,0,0,0,0,0,0,0,-1,
224	NM_177644	chr1	-	159065313	159342726	159070841	159342069	18	159065313,159076320,159077760,159079903,159087036,159088789,159091255,159093833,159094737,159104273,159105793,159107776,159109229,159122877,159160169,159216861,159229267,159341867,	159071006,159076408,159077963,159080038,159087898,159088989,159091457,159094070,159094882,159104418,159106348,159107875,159109383,159122987,159160276,159216985,159229395,159342726,	235906	Rasal2	cmpl	cmpl	0,2,0,0,2,0,2,2,1,0,0,0,2,0,1,0,1,0,
224	NM_023884	chr1	-	158734296	158869757	158739294	158837826	20	158734296,158741575,158743568,158747871,158749943,158751517,158754121,158758270,158759102,158760515,158762795,158763025,158799571,158814663,158817221,158818077,158830716,158831916,158837769,158869619,	158739324,158741667,158743674,158747964,158750049,158751595,158754176,158758422,158759259,158760583,158762886,158763163,158799698,158814756,158817311,158818161,158830767,158832021,158837849,158869757,	235904	Ralgps2	cmpl	cmpl	0,1,0,0,2,2,1,2,1,2,1,1,0,0,0,0,0,0,0,-1,
226	NM_011931	chr1	+	161162456	161277711	161162568	161274969	20	161162456,161169692,161174719,161179332,161180153,161182678,161196887,161198239,161208219,161214678,161219035,161236703,161238540,161239013,161249854,161255047,161257207,161258732,161272937,161274951,	161162981,161169752,161174817,161179409,161180273,161182747,161196947,161198316,161208277,161214793,161219171,161236847,161238649,161239095,161249971,161255165,161257332,161258893,161272982,161277711,	232425	Rfwd2	cmpl	cmpl	0,2,2,1,0,0,0,0,2,0,1,2,2,0,1,1,2,1,0,0,
226	NM_001085376	chr1	-	160641861	160887569	160645076	160887569	22	160641861,160647092,160680660,160691660,160693199,160695058,160712311,160714027,160717720,160744470,160744867,160762839,160764880,160768679,160775134,160778066,160781226,160784980,160787264,160801532,160866076,160886647,	160645151,160647191,160680732,160691770,160693335,160695227,160712525,160714205,160717892,160744678,160745003,160762986,160765074,160768771,160775263,160778556,160781348,160785173,160787558,160801678,160867148,160887569,	205816	Pappa2	cmpl	cmpl	0,0,0,1,0,2,1,0,2,1,0,0,1,2,2,1,2,1,1,2,1,0,
227	NM_001162896	chr1	+	161974510	162008717	162005292	162005592	3	161974510,162000830,162005161,	161974884,162000934,162008717,	235912	4930523C07Rik	cmpl	cmpl	-1,-1,0,
227	NM_009786	chr1	-	162133051	162142908	162133697	162142798	6	162133051,162135098,162136226,162136743,162138509,162142777,	162133854,162135196,162136326,162136840,162138726,162142908,	214990	Cacybp	cmpl	cmpl	2,0,2,1,0,0,
227	NM_001038621	chr1	-	162149304	162281702	162154346	162281519	9	162149304,162156615,162161926,162166756,162168661,162177589,162187573,162272166,162281351,	162154499,162156813,162161998,162166840,162168766,162177700,162187666,162272295,162281702,	216067	Rabgap1l	cmpl	cmpl	0,0,0,0,0,0,0,0,0,
228	NM_080844	chr1	+	162908736	162933145	162917673	162932594	8	162908736,162917571,162919509,162923526,162925448,162927480,162930119,162932417,	162908846,162917714,162919879,162923742,162925586,162927871,162930184,162933145,	235915	Serpinc1	cmpl	cmpl	-1,0,2,0,0,0,1,0,
228	NM_001039482	chr1	-	163018508	163061610	163020557	163060527	12	163018508,163023811,163025659,163028393,163029272,163031581,163033109,163035531,163036837,163039352,163060519,163061493,	163020642,163023918,163025868,163028527,163029416,163031765,163033225,163035626,163036996,163039926,163060583,163061610,	201668	Klhl20	cmpl	cmpl	2,0,1,2,2,1,2,0,0,2,0,-1,
229	NM_172646	chr1	-	163920353	164408165	163922152	164407954	20	163920353,163940998,163941831,163949958,164014163,164064587,164161784,164204618,164216127,164225682,164237998,164241522,164243691,164248711,164251082,164251817,164283650,164285490,164337465,164407793,	163922222,163941235,163942058,163950123,164014275,164064697,164161898,164204670,164216198,164225769,164238137,164241590,164243827,164248854,164251243,164251916,164283854,164285640,164337539,164408165,	223172	Dnm3	cmpl	cmpl	2,2,0,0,2,0,0,2,0,0,2,0,2,0,1,1,1,1,2,0,
229	NM_001038619	chr1	-	163917432	164408161	163922152	164407954	21	163917432,163940998,163941831,163949958,164005905,164014163,164064587,164161784,164204618,164216127,164225682,164237998,164241522,164243691,164248711,164251082,164251817,164283650,164285490,164337465,164407793,	163922222,163941235,163942058,163950123,164005917,164014275,164064697,164161898,164204670,164216198,164225769,164238137,164241590,164243827,164248854,164251243,164251916,164283854,164285640,164337539,164408161,	226612	Dnm3	cmpl	cmpl	2,2,0,0,0,2,0,0,2,0,0,2,0,2,0,1,1,1,1,2,0,
230	NM_008030	chr1	-	164883930	164914622	164884308	164913250	9	164883930,164885321,164888367,164894010,164897003,164897911,164898811,164913118,164914601,	164884657,164885394,164888723,164894210,164897146,164898074,164899000,164913256,164914622,	215659	Fmo3	cmpl	cmpl	2,1,2,0,1,0,0,0,-1,
231	NM_010629	chr1	+	165709809	165847231	165710001	165842248	21	165709809,165713115,165724079,165726115,165727382,165744499,165745955,165747963,165755818,165759263,165778791,165786166,165787602,165792085,165792841,165795569,165798831,165813513,165818336,165842202,165845855,	165710033,165713247,165724234,165726171,165727524,165744599,165746080,165748062,165755997,165759426,165778892,165786275,165787715,165792251,165792967,165795668,165798917,165813703,165818436,165842268,165847231,	198365	Kifap3	cmpl	cmpl	0,2,2,1,0,1,2,1,1,0,1,0,1,0,1,1,1,0,1,2,-1,
231	NM_011347	chr1	+	166053832	166079875	166053832	166078661	15	166053832,166056357,166057327,166058293,166060209,166062268,166063997,166067234,166071482,166072804,166074024,166075025,166077449,166078606,166079150,	166053923,166056744,166057435,166058479,166060395,166062454,166064183,166067420,166071668,166073014,166074210,166075145,166077480,166078662,166079875,	232713	Selp	incmpl	cmpl	0,1,1,1,1,1,1,1,1,1,1,1,1,2,-1,
231	NM_138314	chr1	+	166237805	166367427	166243009	166367179	14	166237805,166238190,166242983,166258423,166262742,166270859,166273344,166275349,166277904,166309489,166310771,166315830,166333100,166367146,	166237885,166238381,166243069,166258531,166262909,166270970,166273395,166275557,166278010,166309554,166310840,166315932,166333208,166367427,	235927	Nme7	cmpl	cmpl	-1,-1,0,0,0,2,2,2,0,1,0,0,0,0,
232	NM_001081126	chr1	+	167225896	167251982	167226012	167251832	7	167225896,167231997,167236308,167240399,167247370,167248879,167251566,	167226019,167232036,167236723,167241124,167247475,167248999,167251982,	234720	Gpr161	cmpl	cmpl	0,1,1,2,1,1,1,
232	NM_028759	chr1	-	167259631	167390594	167260069	167390358	19	167259631,167263419,167266875,167268318,167270015,167281014,167281602,167282091,167287559,167318788,167320544,167322269,167329784,167341594,167350241,167352986,167354432,167359384,167390261,	167260134,167263525,167266964,167268475,167270154,167281411,167281671,167282207,167287677,167319046,167320664,167322363,167329999,167341730,167350355,167353172,167354525,167359446,167390594,	235929	Dcaf6	cmpl	cmpl	1,0,1,0,2,1,1,2,1,1,1,0,1,0,0,0,0,1,0,
232	NM_145512	chr1	-	167104471	167124564	167109386	167124433	8	167104471,167112182,167113957,167114100,167115138,167118099,167118378,167124370,	167109426,167112212,167114013,167114136,167115220,167118185,167118465,167124564,	235928	Sft2d2	cmpl	cmpl	2,2,0,0,2,0,0,0,
233	NM_001160049	chr1	-	168028278	168058029	168028755	168057310	6	168028278,168038103,168040182,168042161,168057200,168057922,	168031517,168038321,168040414,168042256,168057330,168058029,	235931	Dusp27	cmpl	cmpl	1,2,1,2,0,-1,
233	NM_011137	chr1	-	167805604	167932765	167805868	167932753	17	167805604,167807107,167810260,167813177,167821940,167825035,167826567,167827755,167832270,167836815,167839010,167841418,167843357,167845240,167847052,167861792,167932692,	167806179,167807196,167810606,167813249,167822046,167825215,167826713,167827897,167832444,167836910,167839137,167841607,167843480,167845294,167847153,167861858,167932765,	232795	Pou2f1	cmpl	cmpl	1,2,1,1,0,0,1,0,0,1,0,0,0,0,1,1,0,
233	NM_175296	chr1	-	168131515	168168875	168131678	168168797	12	168131515,168132405,168134920,168135983,168155720,168155967,168156696,168164295,168165531,168167003,168168393,168168665,	168131866,168132481,168135053,168136046,168155862,168156022,168156821,168164337,168165687,168167103,168168486,168168875,	229743	Mael	cmpl	cmpl	1,0,2,2,1,0,1,1,1,0,0,0,
233	NM_198932	chr1	-	167805604	167932765	167805868	167932753	16	167805604,167807107,167810260,167821940,167825035,167826567,167827755,167832270,167836815,167839010,167841418,167843357,167845240,167847052,167861792,167932692,	167806179,167807196,167810606,167822046,167825215,167826713,167827897,167832444,167836910,167839137,167841607,167843480,167845294,167847153,167861858,167932765,	229287	Pou2f1	cmpl	cmpl	1,2,1,0,0,1,0,0,1,0,0,0,0,1,1,0,
233	NM_001164306	chr1	-	168413743	168427719	168413802	168427651	8	168413743,168415763,168417023,168420146,168421668,168424640,168425959,168427516,	168414166,168415836,168417373,168420346,168421811,168424803,168426148,168427719,	157710	Gm4846	cmpl	cmpl	2,1,2,0,1,0,0,0,
233	NM_001033344	chr1	-	168028278	168058029	168028755	168057310	6	168028278,168038103,168040182,168042161,168057200,168057922,	168031517,168038321,168040414,168042256,168057334,168058029,	235930	Dusp27	cmpl	cmpl	1,2,1,2,0,-1,
234	NM_175461	chr1	+	168931547	169021433	168931696	169009190	3	168931547,169008667,169018108,	168931959,169009598,169021433,	160755	Fam78b	cmpl	cmpl	0,2,-1,
234	NM_033652	chr1	+	169619688	169778864	169619905	169776892	8	169619688,169622111,169721467,169760676,169762947,169771033,169774762,169776731,	169619981,169622298,169721700,169760849,169763025,169771103,169774933,169778864,	230722	Lmx1a	cmpl	cmpl	0,1,2,1,0,0,1,1,
234	NM_030724	chr1	-	169156216	169215258	169156512	169215005	7	169156216,169157862,169160023,169164822,169166733,169167619,169214906,	169156652,169157911,169160121,169164965,169166830,169167779,169215258,	192500	Uck2	cmpl	cmpl	1,0,1,2,1,0,0,
234	NM_001160261	chr1	+	168931547	169021433	168931696	169009190	3	168931547,169008667,169018108,	168931959,169009596,169021433,	158339	Fam78b	cmpl	cmpl	0,2,-1,
234	NM_001160262	chr1	+	168931547	169021433	168931696	169009190	3	168931547,169008667,169018108,	168931959,169009916,169021433,	158338	Fam78b	cmpl	cmpl	0,2,-1,
235	NM_183355	chr1	-	170083999	170362389	170088862	170361635	9	170083999,170113660,170115086,170121408,170125878,170133477,170139481,170357999,170361444,	170088955,170113750,170115199,170121568,170126014,170133668,170139726,170358073,170362389,	229413	Pbx1	cmpl	cmpl	0,0,1,0,2,0,1,2,0,
235	NM_008783	chr1	-	170049494	170362389	170113703	170361635	8	170049494,170113660,170121408,170125878,170133477,170139481,170357999,170361444,	170051611,170113750,170121568,170126014,170133668,170139726,170358073,170362389,	233827	Pbx1	cmpl	cmpl	-1,1,0,2,0,1,2,0,
236	NM_023284	chr1	-	171428064	171461595	171428919	171455565	14	171428064,171434595,171436112,171437374,171440530,171442297,171443575,171445042,171446691,171452501,171452985,171454034,171455442,171461452,	171429051,171434731,171436288,171437515,171440668,171442360,171443672,171445116,171446789,171452563,171453062,171454109,171455580,171461595,	195064	Nuf2	cmpl	cmpl	0,2,0,0,0,0,2,0,1,2,0,0,0,-1,
237	NM_001109985	chr1	-	172247626	172519980	172248602	172519495	10	172247626,172250552,172257648,172259271,172268243,172279525,172305378,172320861,172444745,172519390,	172249021,172250718,172257828,172259438,172268385,172279634,172305437,172320954,172444817,172519980,	217651	Nos1ap	cmpl	cmpl	1,0,0,1,0,2,0,0,0,0,
237	NM_133806	chr1	-	172072133	172105077	172072610	172097036	11	172072133,172073527,172078126,172079401,172080442,172081073,172087054,172088881,172091497,172096756,172104880,	172072703,172073594,172078174,172079590,172080583,172081267,172087227,172089057,172091702,172097079,172105077,	230546	Uap1	cmpl	cmpl	0,2,2,2,2,0,1,2,1,0,-1,
237	NM_027528	chr1	-	172257344	172487241	172257597	172444760	8	172257344,172259271,172268243,172279525,172305378,172320861,172444745,172486834,	172257828,172259438,172268385,172279634,172305437,172320954,172444817,172487241,	218390	Nos1ap	cmpl	cmpl	0,1,0,2,0,0,0,-1,
237	NM_001081304	chr1	-	172634587	172797902	172640009	172797832	16	172634587,172677236,172717476,172718738,172724087,172724787,172729744,172745553,172749377,172764950,172770811,172771816,172779247,172783035,172785243,172797780,	172640218,172677321,172717591,172718806,172724187,172724901,172729876,172745645,172749563,172765171,172771015,172771943,172779348,172783123,172785320,172797902,	226449	Atf6	cmpl	cmpl	1,0,2,0,2,2,2,0,0,1,1,0,1,0,1,0,
238	NM_011070	chr1	+	173275829	173288301	173275842	173288157	4	173275829,173286660,173286835,173287980,	173275917,173286749,173286959,173288301,	214899	Pfdn2	cmpl	cmpl	0,0,2,0,
238	NM_013489	chr1	+	173770709	173820849	173770788	173816557	8	173770709,173781933,173802827,173803435,173814715,173815701,173816491,173818728,	173770834,173782266,173803079,173803570,173814810,173815764,173816557,173820849,	218919	Cd84	cmpl	cmpl	0,1,1,1,1,0,0,-1,
238	NM_009803	chr1	+	173144100	173148975	173144479	173148849	9	173144100,173144473,173145074,173146509,173146876,173147206,173147444,173147756,173148719,	173144304,173144616,173145205,173146679,173147016,173147352,173147561,173147862,173148975,	233013	Nr1i3	cmpl	cmpl	-1,0,2,1,0,2,1,1,2,
239	NM_027972	chr1	+	174451260	174476001	174451309	174475884	12	174451260,174457920,174459940,174462211,174462661,174464076,174465341,174468609,174470617,174471315,174475222,174475805,	174451312,174458046,174460083,174462356,174462832,174464255,174465471,174468756,174470731,174471509,174475447,174476001,	134404	Ccdc19	cmpl	cmpl	0,0,0,2,0,0,2,0,0,0,2,2,
240	NM_008327	chr1	-	175892699	175912975	175892933	175907515	7	175892699,175893924,175901483,175902321,175904863,175907395,175912804,	175892954,175894113,175901888,175902510,175905277,175907568,175912975,	199943	Ifi202b	cmpl	cmpl	0,0,0,0,0,0,-1,
240	NM_011940	chr1	-	175892699	175912975	175892933	175907515	7	175892699,175893924,175901483,175902321,175904863,175907395,175912804,	175892954,175894113,175901888,175902510,175905277,175907565,175912975,	197014	Ifi202b	cmpl	cmpl	0,0,0,0,0,0,-1,
240	NM_207158	chr1	+	176029590	176030538	176029590	176030538	1	176029590,	176030538,	161056	Olfr427	cmpl	cmpl	0,
240	NM_001013779	chr1	+	175350734	175396167	175385484	175395149	9	175350734,175357889,175382958,175384354,175385464,175389828,175392037,175393989,175395101,	175350817,175358029,175383079,175384444,175385746,175389980,175392451,175394178,175396167,	235224	Aim2	cmpl	cmpl	-1,-1,-1,-1,0,1,0,0,0,
241	NM_011825	chr1	-	176763915	176851950	176766905	176767412	2	176763915,176851703,	176767413,176851950,	197151	Grem2	cmpl	cmpl	0,-1,
241	NM_019445	chr1	+	176431955	176752860	176432176	176751376	18	176431955,176467175,176512046,176523191,176538512,176542637,176577236,176596773,176624317,176624562,176625716,176628899,176629686,176649975,176674385,176721388,176750084,176751349,	176433722,176467342,176512194,176523247,176540083,176542782,176577324,176596835,176624409,176624692,176625863,176628959,176629807,176650068,176674437,176721538,176750166,176752860,	231930	Fmn2	cmpl	cmpl	0,1,0,1,0,2,0,1,0,2,0,0,0,1,1,2,2,0,
242	NM_176916	chr1	-	177892436	178205443	177893958	178205005	10	177892436,177900608,177905589,177914577,177923982,177974965,178004544,178020001,178070092,178204816,	177894215,177900723,177905758,177914714,177924180,177975093,178004656,178020170,178070229,178205443,	235690	Pld5	cmpl	cmpl	1,0,2,0,0,1,0,2,0,0,
242	NM_010098	chr1	-	177592558	177622721	177593021	177622667	4	177592558,177593657,177595440,177622300,	177593285,177593909,177595760,177622721,	233646	Opn3	cmpl	cmpl	0,0,1,0,
242	NM_029453	chr1	+	177628723	177745864	177628917	177745497	28	177628723,177636075,177647409,177650408,177654797,177656519,177658913,177661612,177673676,177685654,177694072,177697136,177699636,177702303,177705705,177715608,177720034,177721323,177722247,177723091,177725213,177729347,177730431,177735984,177738806,177740658,177742142,177745416,	177629062,177636206,177647512,177650512,177654827,177656630,177659128,177661747,177673756,177685794,177694199,177697285,177699760,177702479,177705882,177715739,177720136,177721393,177722284,177723228,177725319,177729406,177730541,177736173,177738912,177740739,177742241,177745864,	235959	Wdr64	cmpl	cmpl	0,1,0,1,0,0,0,2,2,1,0,1,0,1,0,0,2,2,0,1,0,1,0,2,2,0,0,0,
242	NM_001195816	chr1	-	177892436	178144073	177893958	178143753	10	177892436,177900608,177905589,177914577,177923982,177974965,178004544,178020001,178070092,178143750,	177894215,177900723,177905758,177914714,177924180,177975093,178004656,178020170,178070229,178144073,	235679	Pld5	cmpl	cmpl	1,0,2,0,0,1,0,2,0,0,
243	NM_011785	chr1	-	178952245	179178898	178955494	179178852	13	178952245,178961780,178973905,178980168,178989464,178997341,179008904,179010331,179027097,179033092,179039757,179061101,179178806,	178955580,178961883,178973993,178980383,178989593,178997464,179008973,179010397,179027229,179033237,179039869,179061227,179178898,	232499	Akt3	cmpl	cmpl	1,0,2,0,0,0,0,0,0,2,1,1,0,
243	NM_029756	chr1	+	178744942	178950563	178745119	178950275	18	178744942,178754882,178756329,178759000,178761187,178770415,178774954,178775311,178783894,178798342,178804694,178808120,178849674,178876238,178878411,178885922,178942019,178950245,	178745186,178755035,178756415,178759114,178761313,178770556,178775019,178775500,178784033,178798495,178804829,178808237,178849817,178876366,178878520,178886054,178942146,178950563,	192476	Sdccag8	cmpl	cmpl	0,1,1,0,0,0,0,2,2,0,0,0,0,2,1,2,2,0,
244	NM_007422	chr1	-	179693308	179726640	179694375	179726525	13	179693308,179697785,179700055,179701271,179702202,179703705,179705711,179706587,179706943,179712973,179714179,179715026,179726342,	179694428,179697935,179700153,179701396,179702357,179703832,179705793,179706695,179707010,179713024,179714248,179715129,179726640,	240770	Adss	cmpl	cmpl	1,1,2,0,1,0,2,2,1,1,1,0,0,
244	NM_001034899	chr1	+	179921565	179978422	179921647	179977279	8	179921565,179933125,179945258,179946045,179947807,179970439,179977050,179977270,	179921715,179933174,179945332,179946115,179947872,179970464,179977128,179978422,	156757	Gm16432	cmpl	cmpl	0,2,0,2,0,2,0,0,
245	NM_001161665	chr1	+	180459255	180862988	180459693	180862359	15	180459255,180460519,180608956,180645933,180751613,180794976,180799476,180800727,180804102,180814045,180843819,180844892,180858289,180858974,180862210,	180459756,180460921,180609490,180646100,180751797,180795183,180799570,180800990,180804286,180814205,180843982,180848307,180858492,180859125,180862988,	235960	Kif26b	cmpl	cmpl	0,0,0,0,2,0,0,1,0,1,2,0,1,0,1,
246	NM_001033285	chr1	+	181891219	182095733	181891240	182092297	37	181891219,181929492,181961635,181966959,181970182,181991920,181995096,181997281,181999427,182002475,182004700,182014502,182024074,182024511,182031155,182036177,182039284,182041394,182041875,182044153,182047797,182054054,182064427,182066782,182067860,182068562,182069853,182071472,182072407,182074537,182077075,182079283,182080265,182081290,182089736,182091670,182092165,	181891418,181929584,181961719,181967055,181970331,181992014,181995297,181997530,181999507,182002642,182004823,182014636,182024317,182024622,182031403,182036283,182039409,182041500,182042024,182044245,182047874,182054093,182064511,182066888,182067997,182068702,182069935,182071689,182072470,182075131,182077173,182079368,182080389,182081408,182089854,182091828,182095733,	185966	Cdc42bpa	cmpl	cmpl	0,1,0,0,0,2,0,0,0,2,1,1,0,0,0,2,0,2,0,2,1,0,0,0,1,0,2,0,1,1,1,0,1,2,0,1,0,
246	NM_146105	chr1	+	181476659	181557604	181509520	181555335	11	181476659,181509468,181522815,181531832,181534649,181535083,181536378,181536567,181539916,181552897,181555129,	181476747,181509899,181522997,181531863,181534736,181535198,181536400,181536664,181540797,181553033,181557604,	230131	Cnst	cmpl	cmpl	-1,0,1,0,1,1,2,0,1,0,1,
246	NM_001081175	chr1	+	182260606	182353790	182262441	182352021	8	182260606,182262242,182342804,182343917,182348284,182350388,182351405,182351805,	182260910,182264361,182342904,182344131,182348489,182350490,182351477,182353790,	220872	Itpkb	cmpl	cmpl	-1,0,0,1,2,0,0,0,
247	NM_028408	chr1	+	183282758	183390772	183283556	183389383	6	183282758,183336597,183339759,183380100,183384725,183389355,	183283637,183336666,183339864,183380213,183384869,183390772,	193089	Cnih3	cmpl	cmpl	0,0,0,0,2,2,
247	NM_001160212	chr1	+	183282758	183390772	183283556	183389383	5	183282758,183336597,183339759,183380100,183389355,	183283637,183336666,183339807,183380213,183390772,	186437	Cnih3	cmpl	cmpl	0,0,0,0,2,
247	NM_001160211	chr1	+	183282758	183390772	183283556	183389383	6	183282758,183336597,183339759,183380100,183384725,183389355,	183283637,183336666,183339807,183380213,183384869,183390772,	186438	Cnih3	cmpl	cmpl	0,0,0,0,2,2,
247	NM_145514	chr1	-	183103356	183142109	183107936	183141568	14	183103356,183111434,183112899,183113857,183114381,183116078,183117736,183121891,183127705,183128977,183133154,183139133,183139343,183141206,	183107962,183111620,183113029,183113936,183114527,183116198,183117877,183122030,183127862,183129075,183133291,183139238,183139443,183142109,	235964	Wdr26	cmpl	cmpl	1,1,0,2,0,0,0,2,1,2,0,0,2,0,
247	NM_175186	chr1	+	182571464	182611757	182571497	182611620	12	182571464,182578431,182580872,182581992,182589193,182591607,182595913,182597455,182598894,182599262,182604194,182611230,	182571528,182578464,182580967,182582097,182589327,182591733,182596071,182597589,182599014,182599364,182604275,182611757,	223582	Lin9	cmpl	cmpl	0,1,1,0,0,2,2,1,0,0,0,0,
247	NM_001103182	chr1	+	182571464	182620818	182571497	182619504	15	182571464,182578431,182580872,182581992,182589193,182591607,182595913,182597455,182598894,182599262,182604194,182611230,182618090,182618393,182619398,	182571528,182578464,182580967,182582097,182589327,182591733,182596071,182597589,182599014,182599364,182604275,182611356,182618270,182618491,182620818,	226382	Lin9	cmpl	cmpl	0,1,1,0,0,2,2,1,0,0,0,0,0,0,2,
248	NM_009794	chr1	-	184397389	184447614	184398342	184447485	21	184397389,184400309,184400809,184402651,184403054,184404012,184407381,184408678,184409836,184411577,184412666,184414333,184416674,184417845,184419124,184420095,184420997,184422192,184422882,184442337,184447248,	184398366,184400368,184400926,184402730,184403123,184404077,184407439,184408744,184409873,184411789,184412678,184414503,184416835,184417920,184419210,184420179,184421166,184422326,184423001,184442407,184447614,	233012	Capn2	cmpl	cmpl	0,1,1,0,0,1,0,0,2,0,0,1,2,2,0,0,2,0,1,0,0,
248	NM_010135	chr1	-	183834575	183950111	183835990	183949665	15	183834575,183836517,183838428,183843437,183847329,183848388,183848568,183849455,183851788,183853690,183860808,183865790,183886524,183891884,183949660,	183836028,183836575,183838507,183843504,183847378,183848446,183848714,183849760,183852631,183853971,183860893,183865847,183886702,183892050,183950111,	225669	Enah	cmpl	cmpl	1,0,2,1,0,2,0,1,1,2,1,1,0,2,0,
248	NM_001083121	chr1	-	183834575	183950111	183835990	183949665	14	183834575,183836517,183838428,183843437,183847329,183848388,183848568,183849455,183851788,183853690,183860808,183886524,183891884,183949660,	183836028,183836575,183838507,183843504,183847378,183848446,183848714,183849760,183851899,183853971,183860893,183886702,183892050,183950111,	226413	Enah	cmpl	cmpl	1,0,2,1,0,2,0,1,1,2,1,0,2,0,
248	NM_001083120	chr1	-	183834575	183950111	183835990	183949665	14	183834575,183836517,183838428,183843437,183847329,183848388,183848568,183849455,183851788,183853690,183860808,183886524,183891884,183949660,	183836028,183836575,183838507,183843504,183847378,183848446,183848714,183849760,183852631,183853971,183860893,183886702,183892050,183950111,	226414	Enah	cmpl	cmpl	1,0,2,1,0,2,0,1,1,2,1,0,2,0,
248	NM_133815	chr1	-	183745445	183772532	183746988	183768673	14	183745445,183747395,183747619,183748970,183749994,183750804,183751566,183755752,183758842,183761672,183762279,183766188,183768508,183772418,	183747149,183747518,183747700,183749139,183750120,183750908,183751758,183755807,183759039,183761865,183762363,183766419,183768687,183772532,	235966	Lbr	cmpl	cmpl	1,1,1,0,0,1,1,0,1,0,0,0,0,-1,
248	NM_008680	chr1	-	183834575	183950111	183835990	183949665	15	183834575,183836517,183838428,183843437,183847329,183848388,183848568,183849455,183851788,183853690,183860808,183861304,183886524,183891884,183949660,	183836028,183836575,183838507,183843504,183847378,183848446,183848714,183849760,183852631,183853971,183860893,183861316,183886702,183892050,183950111,	225873	Enah	cmpl	cmpl	1,0,2,1,0,2,0,1,1,2,1,1,0,2,0,
249	NM_144796	chr1	+	184695036	184825785	184695171	184825358	8	184695036,184763193,184784087,184788552,184817470,184818898,184822013,184825329,	184695319,184763406,184784261,184788741,184817662,184819043,184822396,184825785,	230310	Susd4	cmpl	cmpl	0,1,1,1,1,1,2,1,
250	NM_022019	chr1	+	185858339	185899515	185860717	185898402	4	185858339,185860679,185892730,185898136,	185858448,185861531,185893102,185899515,	231636	Dusp10	cmpl	cmpl	-1,0,1,1,
251	NM_145515	chr1	-	186720302	186823428	186722402	186823351	18	186720302,186724687,186729281,186730961,186732207,186735874,186736360,186738395,186739957,186743188,186743396,186745430,186749694,186751912,186753200,186767084,186768675,186823300,	186722757,186724732,186729533,186731126,186732308,186736068,186736514,186738508,186740057,186743308,186743633,186745487,186749765,186751978,186753249,186767138,186768879,186823428,	190994	Mark1	cmpl	cmpl	2,2,2,2,0,1,0,1,0,0,0,0,1,1,0,0,0,0,
251	NM_011794	chr1	+	187156037	187181648	187161991	187180505	9	187156037,187161984,187165101,187169193,187170553,187172622,187176060,187177835,187180356,	187156142,187162111,187165206,187169301,187170602,187172714,187176258,187177941,187181648,	197177	Bpnt1	cmpl	cmpl	-1,0,0,0,0,1,0,0,1,
251	NM_001163754	chr1	+	187028046	187110625	187028120	187107875	35	187028046,187045723,187056839,187057999,187059182,187059309,187059838,187062657,187064540,187070514,187071722,187071891,187073758,187074811,187075542,187075909,187076194,187079623,187082376,187083192,187084279,187085208,187086557,187087509,187090779,187091051,187095312,187096450,187099790,187101025,187102026,187105529,187106176,187107260,187107725,	187028232,187045788,187056963,187058081,187059230,187059385,187059940,187062757,187064639,187070663,187071802,187071981,187073898,187075028,187075686,187075992,187076259,187079714,187082504,187083406,187084377,187085314,187086718,187087738,187090953,187091158,187095379,187096521,187099826,187101100,187102245,187105619,187106389,187107419,187110625,	235969	Rab3gap2	cmpl	cmpl	0,1,0,1,2,2,0,0,1,1,0,2,2,1,2,2,1,0,1,0,1,0,1,0,1,1,0,1,0,0,0,0,0,0,0,
252	NM_009367	chr1	-	188447064	188529871	188449326	188528653	7	188447064,188452761,188454488,188456336,188456556,188473613,188528307,	188449485,188452915,188454666,188456447,188456689,188473777,188529871,	233415	Tgfb2	cmpl	cmpl	0,2,1,1,0,1,0,
253	NM_028848	chr1	-	188872285	189039325	188872287	189039164	10	188872285,188921655,188936356,188941141,188964251,188998253,189007098,189016817,189017804,189039048,	188872368,188921791,188936505,188941348,188964375,188998357,189007149,189016899,189017894,189039325,	192926	Spata17	cmpl	cmpl	0,2,0,0,2,0,0,2,2,0,
253	NM_026367	chr1	+	189039389	189175308	189039502	189172456	10	189039389,189049381,189054662,189057009,189057625,189128208,189140402,189146162,189165365,189172235,	189039555,189050098,189054724,189057192,189057705,189128276,189140442,189146233,189165454,189175308,	235971	Gpatch2	cmpl	cmpl	0,2,2,1,1,0,2,0,2,1,
253	NM_029067	chr1	-	188959171	189039325	188959501	189039164	7	188959171,188964251,188998253,189007098,189016817,189017804,189039048,	188959513,188964375,188998357,189007149,189016899,189017894,189039325,	187149	Spata17	cmpl	cmpl	0,2,0,0,2,2,0,
254	NM_021408	chr1	+	190086716	190788918	190086912	190788807	71	190086716,190090849,190142839,190174915,190180567,190181734,190182371,190183693,190202794,190205295,190219633,190223619,190239556,190254585,190260690,190266892,190268321,190270575,190275612,190289997,190347206,190355537,190357017,190360187,190361576,190366481,190373713,190374043,190376977,190400056,190402243,190450455,190452421,190457459,190472152,190478438,190502128,190538182,190538919,190551989…	190087388,190091015,190142972,190174979,190180862,190181919,190182593,190183787,190202990,190205426,190219829,190224261,190239740,190254749,190260849,190267387,190268582,190270745,190275757,190290219,190347337,190355664,190357119,190360367,190361707,190366755,190373917,190374124,190377169,190400170,190402405,190450615,190452593,190457607,190472304,190478601,190502308,190538333,190539062,190552618…	224348	Ush2a	cmpl	cmpl	0,2,0,1,2,0,2,2,0,1,0,1,1,2,1,1,1,1,0,1,1,0,1,1,1,0,1,1,1,1,1,1,2,0,1,0,1,1,2,1,0,2,2,1,1,0,2,0,1,1,0,1,1,0,1,1,2,1,1,2,0,0,2,0,0,2,1,1,1,0,0,
254	NM_011935	chr1	+	189821737	190038763	189821875	190035018	7	189821737,189867212,189890219,189970191,189974057,190022454,190034773,	189821931,189867628,189890336,189970302,189974219,190022724,190038763,	232420	Esrrg	cmpl	cmpl	0,2,1,1,1,1,1,
255	NM_008976	chr1	+	191552146	191700572	191610653	191693934	19	191552146,191610514,191622390,191646467,191648908,191656606,191657196,191660219,191663350,191664340,191667040,191670212,191673902,191678803,191680512,191684336,191687082,191689250,191693805,	191552543,191610827,191622560,191646565,191648976,191656677,191657284,191660308,191663438,191664423,191667098,191670291,191675386,191678947,191680731,191684465,191687317,191689414,191700572,	225708	Ptpn14	cmpl	cmpl	-1,0,0,2,1,0,2,0,2,0,2,0,1,0,0,0,0,1,0,
255	NM_001081363	chr1	-	191464492	191511965	191466477	191508985	18	191464492,191470680,191472489,191474440,191475026,191476139,191480523,191485875,191492394,191494926,191496387,191502817,191504099,191506239,191506723,191507646,191508823,191511854,	191466681,191470859,191472966,191474600,191475179,191478971,191483951,191486011,191492517,191495055,191496513,191503020,191504385,191506331,191506830,191507843,191509017,191511965,	226443	Cenpf	cmpl	cmpl	0,1,1,0,0,0,1,0,0,0,0,1,0,1,2,0,0,-1,
255	NM_001159850	chr1	-	191031808	191167232	191033668	191166967	7	191031808,191066765,191080446,191082616,191119472,191163663,191166921,	191033986,191066905,191080633,191082777,191119590,191163974,191167232,	235972	Kcnk2	cmpl	cmpl	0,1,0,1,0,1,0,
255	NM_010607	chr1	-	191031808	191167583	191033668	191167180	7	191031808,191066765,191080446,191082616,191119472,191163663,191167179,	191033986,191066905,191080633,191082777,191119590,191163974,191167583,	235973	Kcnk2	cmpl	cmpl	0,1,0,1,0,1,0,
255	NR_027627	chr1	-	191031808	191168071	191168071	191168071	7	191031808,191066765,191080446,191082616,191119472,191163663,191167869,	191033986,191066905,191080633,191082777,191119590,191163974,191168071,	235974	Kcnk2	unk	unk	-1,-1,-1,-1,-1,-1,-1,
256	NM_178775	chr1	-	192596757	192735649	192597471	192735539	15	192596757,192606413,192607442,192622530,192622891,192632761,192633952,192657884,192668365,192695470,192709212,192712527,192723329,192728961,192735434,	192597582,192606509,192607525,192622620,192624460,192632894,192634000,192657977,192668481,192695830,192709306,192712643,192723450,192728997,192735649,	210629	Rps6kc1	cmpl	cmpl	0,0,1,1,1,0,0,0,1,1,0,1,0,0,0,
257	NM_144880	chr1	-	193175859	193220920	193176855	193220295	13	193175859,193177752,193178409,193178620,193178901,193180212,193180765,193181670,193182803,193186127,193192519,193196348,193220114,	193176988,193177854,193178537,193178740,193178952,193180266,193180874,193181730,193182934,193186220,193192621,193196545,193220920,	230289	Ppp2r5a	cmpl	cmpl	2,2,0,0,0,0,2,2,0,0,0,1,0,
257	NM_011633	chr1	-	193821087	193916445	193821310	193894515	10	193821087,193823678,193878230,193881020,193881855,193882875,193886522,193890774,193894297,193916136,	193821888,193823849,193878323,193881095,193881933,193883040,193886624,193890832,193894516,193916445,	232564	Traf5	cmpl	cmpl	1,1,0,0,0,0,0,2,0,-1,
257	NR_030669	chr1	-	193717950	193731406	193731406	193731406	5	193717950,193722151,193724558,193727420,193730938,	193721007,193722705,193724797,193727464,193731406,	235983	1700034H15Rik	unk	unk	-1,-1,-1,-1,-1,
257	NM_001134829	chr1	+	193542273	193608134	193542386	193602413	8	193542273,193543232,193573418,193579810,193583852,193587423,193600201,193602261,	193542476,193543497,193573537,193579906,193584126,193587550,193600308,193608134,	235982	Lpgat1	cmpl	cmpl	0,0,1,0,0,1,2,1,
257	NM_172266	chr1	+	193541902	193608134	193543259	193602413	8	193541902,193543232,193573418,193579810,193583852,193587423,193600201,193602261,	193542084,193543497,193573537,193579906,193584126,193587550,193600308,193608134,	235981	Lpgat1	cmpl	cmpl	-1,0,1,0,0,1,2,1,
258	NM_010600	chr1	+	194014753	194334040	194014889	194330003	11	194014753,194045214,194048726,194062606,194065800,194100579,194161281,194236898,194242564,194258604,194329145,	194014968,194045338,194048833,194062735,194065919,194101053,194161711,194237098,194242817,194258801,194334040,	207490	Kcnh1	cmpl	cmpl	0,1,2,1,1,0,0,1,0,1,0,
258	NM_144881	chr1	-	194336709	194597413	194337765	194585955	12	194336709,194376820,194418768,194485337,194519992,194543150,194552313,194553477,194567703,194575074,194585864,194597173,	194337857,194376965,194418970,194485373,194520143,194543322,194552547,194553672,194567817,194575142,194585994,194597413,	191215	Hhat	cmpl	cmpl	1,0,2,2,1,0,0,0,0,1,0,-1,
258	NM_181546	chr1	-	194723500	194861892	194723500	194861829	8	194723500,194727945,194756671,194759307,194806539,194812911,194853163,194861816,	194723814,194728135,194757121,194759579,194806755,194813076,194853211,194861892,	211880	Syt14	cmpl	cmpl	1,0,0,1,1,1,1,0,
258	NM_001038607	chr1	+	194014753	194334040	194014889	194330003	11	194014753,194045214,194048726,194062606,194065800,194100579,194161281,194236898,194242564,194258604,194329145,	194014968,194045338,194048833,194062735,194065919,194100972,194161711,194237098,194242817,194258801,194334040,	205980	Kcnh1	cmpl	cmpl	0,1,2,1,1,0,0,1,0,1,0,
259	NM_008484	chr1	+	195128187	195170072	195129713	195169704	23	195128187,195129681,195130629,195146625,195147246,195149930,195151753,195152082,195154087,195154828,195156233,195156941,195157489,195158316,195160373,195160609,195161042,195161550,195164999,195165582,195166078,195166941,195169567,	195128335,195129741,195130784,195146740,195147320,195150122,195151817,195152267,195154208,195155017,195156389,195157138,195157601,195158695,195160534,195160827,195161240,195161695,195165207,195165724,195166255,195167095,195170072,	199812	Lamb3	cmpl	cmpl	-1,0,1,0,1,0,0,1,0,1,1,1,0,1,2,1,0,0,1,2,0,0,1,
260	NM_008882	chr1	+	196446022	196643062	196469953	196638355	32	196446022,196469879,196475649,196538377,196572323,196575505,196577569,196578246,196580513,196588592,196590675,196593564,196606706,196612760,196614972,196615914,196616304,196619922,196620566,196621016,196623100,196623733,196625703,196625968,196626694,196627236,196631096,196632475,196633695,196636255,196637050,196638259,	196446591,196471141,196475832,196538512,196572424,196575629,196577723,196578343,196580628,196588793,196590772,196593755,196606858,196612878,196615109,196616082,196616398,196620162,196620710,196621251,196623243,196624002,196625770,196626115,196626854,196627340,196631196,196632666,196633865,196636468,196637201,196643062,	233782	Plxna2	cmpl	cmpl	-1,0,0,0,0,2,0,1,2,0,0,1,0,2,0,2,2,0,0,0,1,0,2,0,0,1,0,1,0,2,2,0,
260	NM_007758	chr1	-	196963004	197002909	196967383	197002804	19	196963004,196967368,196976165,196977116,196977765,196980325,196981318,196982077,196982473,196983330,196984253,196984605,196984771,196985609,196986463,196986789,196986972,196989391,197002746,	196965992,196967477,196976238,196977140,196977951,196980511,196981711,196982160,196982552,196983738,196984330,196984696,196984948,196986017,196986546,196986889,196987161,196989781,197002909,	234300	Cr2	cmpl	cmpl	-1,2,1,1,1,1,1,2,1,1,2,1,1,1,2,1,1,1,0,
260	NM_010778	chr1	-	196868093	196918442	196868185	196918419	11	196868093,196888546,196890881,196894320,196901703,196903847,196908775,196909741,196911526,196912285,196918292,	196868207,196888607,196890917,196894362,196901751,196904030,196908973,196909830,196911629,196912474,196918442,	214991	Cd46	cmpl	cmpl	2,1,1,1,1,1,1,2,1,1,0,
618	NM_011283	chr1	-	4333587	4350395	4334680	4342906	4	4333587,4341990,4342282,4350280,	4340172,4342162,4342918,4350395,	235599	Rp1	cmpl	cmpl	1,0,0,-1,
619	NM_011441	chr1	-	4481008	4486494	4481796	4483487	5	4481008,4483180,4483852,4485216,4486371,	4482749,4483547,4483944,4486023,4486494,	232658	Sox17	cmpl	cmpl	1,0,-1,-1,-1,
621	NM_008866	chr1	+	4797973	4836816	4797994	4835097	9	4797973,4798535,4818664,4820348,4822391,4827081,4829467,4831036,4835043,	4798063,4798567,4818730,4820396,4822462,4827155,4829569,4831213,4836816,	215419	Lypla1	cmpl	cmpl	0,0,2,2,2,1,0,0,0,
621	NM_001177658	chr1	-	4763278	4775807	4766544	4775758	5	4763278,4767605,4772648,4774031,4775653,	4766882,4767729,4772814,4774186,4775807,	211236	Mrpl15	cmpl	cmpl	1,0,2,0,0,
621	NM_025300	chr1	-	4763278	4775807	4764532	4775758	5	4763278,4767605,4772648,4774031,4775653,	4764597,4767729,4772814,4774186,4775807,	213970	Mrpl15	cmpl	cmpl	1,0,2,0,0,
621	NR_033530	chr1	-	4763278	4775807	4775807	4775807	4	4763278,4767605,4772648,4775653,	4764597,4767729,4772814,4775807,	210761	Mrpl15	unk	unk	-1,-1,-1,-1,
627	NM_011011	chr1	+	5578573	5592947	5579129	5592865	4	5578573,5579115,5588670,5592332,	5578744,5579386,5589023,5592947,	232905	Oprk1	cmpl	cmpl	-1,0,2,1,
630	NM_010342	chr1	-	5903787	5907479	5906384	5907374	1	5903787,	5907479,	235706	Npbwr1	cmpl	cmpl	0,
632	NM_009826	chr1	+	6204742	6266185	6220083	6264356	24	6204742,6218020,6220039,6224041,6224309,6228342,6230032,6234185,6234875,6235238,6235505,6235678,6237786,6238146,6238356,6251010,6252914,6253104,6254622,6255654,6258778,6260771,6262781,6264278,	6205038,6218130,6220154,6224168,6224480,6228545,6230459,6234356,6235060,6235425,6235587,6235740,6237890,6238273,6240248,6251176,6253023,6253345,6254671,6255702,6258837,6260908,6262852,6266185,	198029	Rb1cc1	cmpl	cmpl	-1,-1,0,2,0,0,2,0,0,2,0,1,0,2,0,2,0,1,2,0,0,2,1,0,
633	NM_001195732	chr1	+	6349411	6384812	6349411	6381185	5	6349411,6378653,6379520,6381120,6384350,	6349595,6378707,6379601,6381197,6384812,	235648	Fam150a	cmpl	cmpl	0,1,1,1,-1,
639	NM_183028	chr1	+	7079000	7163709	7110389	7159963	6	7079000,7110274,7137717,7150972,7153328,7159595,	7079297,7110696,7137820,7151144,7153452,7163709,	188492	Pcmtd1	cmpl	cmpl	-1,0,1,2,0,1,
657	NM_021511	chr1	+	9535488	9537536	9535604	9536702	1	9535488,	9537536,	235707	Rrs1	cmpl	cmpl	0,
657	NM_175236	chr1	+	9538126	9568049	9538173	9566355	14	9538126,9539987,9541797,9543003,9543398,9543703,9545618,9547080,9548213,9550189,9553589,9553877,9556861,9566271,	9538232,9540025,9541838,9543057,9543553,9543900,9545696,9547186,9548366,9550288,9553668,9553974,9557019,9568049,	189538	Adhfe1	cmpl	cmpl	0,2,1,0,0,2,1,1,2,2,2,0,1,0,
657	NR_027664	chr1	+	9538126	9568049	9568049	9568049	13	9538126,9539987,9543003,9543398,9543703,9545618,9547080,9548213,9550189,9553589,9553877,9556861,9566271,	9538232,9540025,9543057,9543553,9543900,9545696,9547186,9548366,9550288,9553668,9553974,9557019,9568049,	208000	Adhfe1	unk	unk	-1,-1,-1,-1,-1,-1,-1,-1,-1,-1,-1,-1,-1,
658	NM_178399	chr1	+	9591347	9617223	9591664	9614977	6	9591347,9597054,9603392,9609916,9612673,9614793,	9591731,9597110,9603555,9609978,9612765,9617223,	160278	3110035E14Rik	cmpl	cmpl	0,1,0,1,0,2,
658	NM_008651	chr1	-	9658915	9690290	9659964	9690035	16	9658915,9661659,9662292,9662620,9663181,9663825,9666047,9668352,9671865,9673177,9675716,9677641,9680161,9682798,9683367,9690015,	9660093,9661839,9662397,9662737,9663296,9663968,9666416,9668586,9671970,9673249,9675891,9677862,9680254,9682870,9683473,9690290,	233894	Mybl1	cmpl	cmpl	0,0,0,0,2,0,0,0,0,0,2,0,0,0,2,0,
659	NM_173443	chr1	-	9713277	9738463	9714562	9738237	3	9713277,9727046,9735530,	9715431,9727133,9738463,	189707	Vcpip1	cmpl	cmpl	1,1,0,
660	NR_004410	chr1	-	9932550	9932624	9932624	9932624	1	9932550,	9932624,	172657	Snord87	unk	unk	-1,
660	NM_177722	chr1	+	9898718	9931035	9901799	9930625	15	9898718,9901755,9901990,9902194,9905554,9906396,9906630,9909100,9910515,9914137,9920861,9922082,9924003,9927076,9930458,	9898771,9901893,9902121,9902254,9905750,9906519,9906735,9909226,9910753,9914343,9921028,9922262,9924146,9927186,9931035,	158957	6030422M02Rik	cmpl	cmpl	-1,0,1,0,0,1,1,1,1,2,1,0,0,2,1,
660	NR_024067	chr1	-	9932105	9934199	9934199	9934199	4	9932105,9932403,9932690,9934100,	9932236,9932472,9932798,9934199,	172618	Snhg6	unk	unk	-1,-1,-1,-1,
660	NM_001037759	chr1	+	9838361	9892649	9855333	9888971	17	9838361,9855211,9858463,9861710,9862338,9867246,9869106,9870412,9871658,9871840,9874487,9874705,9875747,9876127,9878950,9881441,9888800,	9838466,9855429,9858547,9861783,9862414,9867334,9869156,9870470,9871742,9871972,9874600,9874742,9875834,9876223,9879106,9881531,9892649,	201876	Sgk3	cmpl	cmpl	-1,0,0,0,1,2,0,2,0,0,0,2,0,0,0,0,0,
661	NM_013715	chr1	-	10014911	10027979	10015059	10027893	8	10014911,10017183,10020679,10022419,10023338,10024088,10025009,10027750,	10015144,10017332,10020791,10022505,10023404,10024217,10025244,10027979,	196726	Cops5	cmpl	cmpl	2,0,2,0,0,0,2,0,
661	NM_027033	chr1	-	9985143	9999211	9985217	9993444	5	9985143,9989481,9990051,9993315,9999152,	9985343,9989620,9990218,9993534,9999211,	231163	Lrrc67	cmpl	cmpl	0,2,0,0,-1,
662	NM_001102430	chr1	-	10127587	10222751	10128912	10222575	38	10127587,10130547,10131639,10132656,10134798,10137483,10141881,10143466,10143687,10144361,10146994,10147980,10149648,10149957,10150781,10151043,10153777,10162914,10163274,10164147,10169906,10170950,10173743,10174056,10174466,10178837,10179307,10179519,10184337,10188923,10189809,10194888,10199505,10203124,10204205,10205917,10206609,10222451,	10129077,10130665,10131778,10132825,10134938,10137616,10141954,10143605,10143823,10144491,10147125,10148141,10149821,10150109,10150951,10151084,10153868,10163065,10163433,10164276,10170058,10171122,10173828,10174262,10174578,10179039,10179416,10179759,10184572,10189057,10189985,10194990,10199782,10203304,10204352,10206074,10206640,10222751,	227493	Arfgef1	cmpl	cmpl	0,2,1,0,1,0,2,1,0,2,0,1,2,0,1,2,1,0,0,0,1,0,2,0,2,1,0,0,2,0,1,1,0,0,0,2,1,0,
688	NM_028173	chr1	-	13554782	13579945	13556403	13579803	11	13554782,13559551,13560019,13561883,13562084,13566448,13568180,13569530,13569770,13571103,13579680,	13556477,13559712,13560163,13561988,13562155,13566533,13568239,13569647,13569892,13571167,13579945,	231039	Tram1	cmpl	cmpl	1,2,2,2,0,2,0,0,1,0,0,
689	NM_001011873	chr1	+	13658851	13691804	13662573	13691464	4	13658851,13662206,13674136,13690835,	13658948,13662845,13674357,13691804,	235249	Xkr9	cmpl	cmpl	-1,0,2,1,
690	NR_004447	chr1	-	13775765	13777010	13777010	13777010	1	13775765,	13777010,	220441	Gm5523	unk	unk	-1,
697	NM_010827	chr1	-	14743428	14746047	14744319	14745829	2	14743428,14745310,	14744406,14746047,	225181	Msc	cmpl	cmpl	0,0,
698	NM_177781	chr1	-	14862728	14908943	14863586	14908916	27	14862728,14864444,14865929,14870279,14871677,14872192,14874190,14875830,14876967,14877675,14879474,14880475,14881385,14883263,14886572,14888089,14888336,14889427,14890145,14891942,14893226,14894227,14894533,14896003,14900810,14902440,14908805,	14863809,14864542,14866040,14870348,14871860,14872322,14874360,14875920,14877133,14877746,14879573,14880535,14881479,14883430,14886687,14888254,14888506,14889528,14890245,14891991,14893363,14894373,14894642,14896111,14900986,14902600,14908943,	229595	Trpa1	cmpl	cmpl	2,0,0,0,0,2,0,0,2,0,0,0,2,0,2,2,0,1,0,2,0,1,0,0,1,0,0,
705	NM_009352	chr1	+	15795738	15833510	15795758	15833163	10	15795738,15797721,15803121,15805966,15809014,15809731,15821587,15823481,15828262,15833001,	15796038,15797817,15803243,15806053,15809164,15809844,15821647,15823570,15828369,15833510,	233428	Terf1	cmpl	cmpl	0,1,1,0,0,0,2,2,1,0,
707	NM_011291	chr1	-	16091375	16094514	16091808	16094459	7	16091375,16091807,16092570,16092772,16093248,16093590,16094445,	16091440,16092017,16092680,16092910,16093415,16093765,16094514,	197563	Rpl7	cmpl	cmpl	-1,1,2,2,0,2,0,
711	NM_025773	chr1	-	16559486	16609367	16561349	16609332	6	16559486,16572007,16575356,16588031,16592342,16609317,	16561363,16572083,16575512,16588134,16592434,16609367,	194424	Ube2w	cmpl	cmpl	1,0,0,2,0,0,
712	NM_027415	chr1	+	16655271	16668356	16655388	16667506	3	16655271,16657748,16667048,	16655586,16657854,16668356,	193485	Tmem70	cmpl	cmpl	0,0,1,
712	NM_026392	chr1	+	16655271	16668356	16655388	16667506	3	16655271,16657745,16667048,	16655586,16657854,16668356,	194003	Tmem70	cmpl	cmpl	0,0,1,
712	NM_016923	chr1	+	16678536	16699686	16678588	16699618	5	16678536,16681764,16690875,16696253,16699519,	16678700,16681854,16691004,16696306,16699686,	232062	Ly96	cmpl	cmpl	0,1,1,1,0,
712	NM_001159711	chr1	+	16678536	16699686	16678588	16699618	5	16678536,16681764,16690929,16696253,16699519,	16678700,16681854,16691004,16696306,16699686,	228751	Ly96	cmpl	cmpl	0,1,1,1,0,
715	NM_010267	chr1	+	17135453	17154351	17135552	17151590	6	17135453,17137016,17147041,17148489,17150004,17151207,	17135669,17137209,17147215,17148584,17150119,17154351,	235709	Gdap1	cmpl	cmpl	0,0,1,1,0,1,
719	NM_053191	chr1	+	17591981	17621020	17592659	17615051	6	17591981,17592657,17609863,17611481,17611727,17614915,	17592123,17592965,17609982,17611614,17611843,17621020,	235710	Pi15	cmpl	cmpl	-1,0,0,2,0,2,
720	NM_031402	chr1	+	17717497	17756288	17718737	17754195	15	17717497,17718674,17735434,17735860,17736811,17737581,17739587,17740345,17740514,17740814,17742918,17743048,17746338,17752192,17754143,	17717844,17718995,17735553,17735993,17736927,17737682,17739728,17740406,17740581,17740945,17742962,17743121,17746414,17752323,17756288,	192313	Crispld1	cmpl	cmpl	-1,0,0,2,0,2,1,1,2,0,2,1,2,0,2,
723	NM_030033	chr1	-	18105271	18127132	18105709	18127131	7	18105271,18112818,18114312,18118722,18120239,18124119,18127068,	18105837,18112907,18114410,18118871,18120330,18124254,18127132,	220795	Crisp4	cmpl	cmpl	1,2,0,1,0,0,0,
723	NR_002879	chr1	-	18200133	18213645	18213645	18213645	2	18200133,18213601,	18200311,18213645,	221697	Defb44-ps	unk	unk	-1,-1,
724	NM_001040027	chr1	-	18250604	18255161	18250604	18255161	2	18250604,18255106,	18250747,18255161,	216063	Gm15386	cmpl	cmpl	1,0,
724	NM_183124	chr1	-	18241060	18255219	18241280	18255161	2	18241060,18255106,	18241414,18255219,	211842	Defb41	cmpl	cmpl	1,0,
724	NM_001039123	chr1	-	18226553	18227524	18226553	18227524	2	18226553,18227454,	18226741,18227524,	216049	Defb18	cmpl	cmpl	1,0,
731	NM_009334	chr1	+	19198994	19228815	19199248	19224428	7	19198994,19204031,19209273,19216516,19218522,19221093,19224130,	19199329,19204490,19209334,19216736,19218641,19221235,19228815,	215209	Tcfap2b	cmpl	cmpl	0,0,0,1,2,1,2,
731	NM_001025305	chr1	+	19202134	19228815	19202477	19224428	7	19202134,19204031,19209273,19216516,19218522,19221093,19224130,	19202504,19204490,19209334,19216736,19218641,19221235,19228815,	216191	Tcfap2b	cmpl	cmpl	0,0,0,1,2,1,2,
742	NR_029593	chr1	+	20669090	20669163	20669163	20669163	1	20669090,	20669163,	227784	Mir206	unk	unk	-1,
742	NR_029902	chr1	+	20672849	20672968	20672968	20672968	1	20672849,	20672968,	235712	Mir133b	unk	unk	-1,
743	NM_008563	chr1	-	20793094	20810294	20793536	20810289	17	20793094,20794897,20795343,20795877,20796822,20798801,20799676,20800138,20802045,20802644,20803041,20804479,20804769,20806729,20807323,20807873,20810211,	20793735,20794988,20795420,20795981,20796963,20798952,20799803,20800313,20802254,20802776,20803195,20804588,20805008,20806860,20807532,20807986,20810294,	199745	Mcm3	cmpl	cmpl	2,1,2,0,0,2,1,0,1,1,0,2,0,1,2,0,0,
743	NM_010552	chr1	+	20720985	20724577	20721042	20723940	3	20720985,20722176,20723702,	20721069,20722388,20724577,	233243	Il17a	cmpl	cmpl	0,0,2,
743	NM_145856	chr1	-	20767229	20774351	20767847	20774280	3	20767229,20769371,20774253,	20768085,20769592,20774351,	230169	Il17f	cmpl	cmpl	2,0,0,
744	NM_028829	chr1	+	20880702	20928837	20924704	20925769	3	20880702,20922140,20924662,	20880767,20922320,20928837,	213319	Paqr8	cmpl	cmpl	-1,-1,0,
745	NM_177409	chr1	-	20991477	21069306	20991642	21069194	11	20991477,20993050,20993918,20994306,20995647,20996230,20996933,21002873,21003482,21027477,21069074,	20991716,20993214,20994062,20994411,20995718,20996315,20996992,21002990,21003592,21027541,21069306,	212049	Tram2	cmpl	cmpl	1,2,2,2,0,2,0,0,1,0,0,
745	NM_133252	chr1	-	20991458	21069290	20991642	21069194	11	20991458,20993050,20993918,20994306,20995647,20996230,20996933,21002873,21003482,21027477,21069074,	20991716,20993214,20994062,20994411,20995718,20996315,20996992,21002990,21003592,21027541,21069290,	230587	Tram2	cmpl	cmpl	1,2,2,2,0,2,0,0,1,0,0,
746	NM_029398	chr1	+	21208711	21220248	21215654	21219711	5	21208711,21215638,21216025,21216672,21219671,	21208970,21215724,21216127,21216760,21220248,	163930	Tmem14a	cmpl	cmpl	-1,0,1,1,2,
747	NM_183322	chr1	+	21339757	21342280	21340100	21341174	3	21339757,21340338,21340956,	21340200,21340521,21342280,	229416	Khdc1a	cmpl	cmpl	0,1,1,
747	NR_002858	chr1	-	21275326	21288393	21288393	21288393	6	21275326,21278222,21281375,21283560,21285006,21288121,	21275814,21278354,21281446,21283693,21285058,21288393,	172798	Gm4956	unk	unk	-1,-1,-1,-1,-1,-1,
747	NM_001033904	chr1	+	21358411	21359824	21358738	21359808	3	21358411,21358972,21359590,	21358838,21359155,21359824,	216101	Khdc1c	cmpl	cmpl	0,1,1,
748	NM_001113187	chr1	+	21373636	21376465	21374017	21374980	3	21373636,21374255,21374882,	21374117,21374438,21376465,	229146	Khdc1b	cmpl	cmpl	0,1,1,
761	NM_025746	chr1	-	23107312	23109092	23108608	23109070	1	23107312,	23109092,	224181	4933415F23Rik	cmpl	cmpl	0,
762	NR_029533	chr1	+	23279107	23279178	23279178	23279178	1	23279107,	23279178,	227873	Mir30a	unk	unk	-1,
762	NR_029717	chr1	+	23298539	23298623	23298623	23298623	1	23298539,	23298623,	227761	Mir30c-2	unk	unk	-1,
763	NM_001081079	chr1	-	23373262	23390014	23376587	23389890	7	23373262,23382568,23382826,23383009,23385564,23385810,23389653,	23377287,23382714,23382893,23383088,23385643,23385897,23390014,	234735	Ogfrl1	cmpl	cmpl	2,0,2,1,0,0,0,
766	NM_172124	chr1	+	23768764	23854697	23769473	23852026	4	23768764,23822059,23851711,23851939,	23770067,23822204,23851860,23854697,	212384	B3gat2	cmpl	cmpl	0,0,1,0,
768	NM_026604	chr1	-	24017596	24107180	24019130	24092326	21	24017596,24021617,24027513,24028692,24031051,24031620,24033446,24035038,24037580,24039501,24050952,24053196,24060021,24060842,24062582,24064042,24064204,24074737,24092249,24093358,24106899,	24019336,24021731,24027624,24028844,24031149,24031712,24033607,24037367,24037735,24039575,24051108,24053246,24060175,24060969,24062756,24064113,24064344,24074817,24092365,24093450,24107180,	165018	Fam135a	cmpl	cmpl	1,1,1,2,0,1,2,1,2,0,0,1,0,2,2,0,1,2,0,-1,-1,
768	NM_026503	chr1	-	24002777	24012479	24003089	24012439	3	24002777,24009995,24012384,	24003199,24010145,24012479,	235716	1110058L19Rik	cmpl	cmpl	1,1,0,
820	NM_001081080	chr1	-	30859186	30920101	30860643	30920075	15	30859186,30863013,30865567,30867527,30868616,30869861,30870804,30873312,30876925,30877527,30877975,30881054,30886687,30893949,30919831,	30862787,30863209,30865657,30867675,30868812,30869997,30870936,30873429,30877082,30877672,30878159,30881364,30888404,30894111,30920101,	156597	Phf3	cmpl	cmpl	1,0,0,2,1,0,0,0,2,1,0,2,1,1,0,
821	NM_011200	chr1	-	30997147	31006600	31000050	31002987	6	30997147,31000776,31001380,31001782,31002882,31006393,	31000168,31000851,31001511,31001875,31003484,31006600,	197639	Ptp4a1	cmpl	cmpl	2,2,0,0,0,-1,
821	NR_002688	chr1	-	30998436	31006555	31006555	31006555	7	30998436,31000776,31001380,31001782,31002882,31003090,31006393,	31000168,31000851,31001511,31001875,31003079,31003484,31006555,	172824	Gm13363	unk	unk	-1,-1,-1,-1,-1,-1,-1,
823	NM_153601	chr1	+	31233279	31261570	31233295	31261375	5	31233279,31246210,31247207,31253626,31260175,	31233325,31246343,31247369,31253793,31261570,	230002	Lgsn	cmpl	cmpl	0,0,1,1,0,
823	NR_033445	chr1	-	31197922	31279501	31279501	31279501	3	31197922,31261096,31279320,	31198613,31261318,31279501,	209878	4931428L18Rik	unk	unk	-1,-1,-1,
823	NM_029062	chr1	+	31279683	31281132	31279783	31280440	1	31279683,	31281132,	159262	4930521A18Rik	cmpl	cmpl	0,
823	NR_015347	chr1	+	31321691	31324906	31324906	31324906	2	31321691,31324135,	31321834,31324906,	216929	Gm4850	unk	unk	-1,-1,
833	NM_001164286	chr1	-	32600390	32604138	32602235	32603672	1	32600390,	32604138,	153029	Gm5415	cmpl	cmpl	0,
842	NM_145392	chr1	-	33802328	33814595	33803451	33814536	3	33802328,33805061,33814423,	33803861,33805171,33814595,	191080	Bag2	cmpl	cmpl	1,2,0,
842	NR_033199	chr1	+	33726668	33727557	33727557	33727557	1	33726668,	33727557,	178632	1700001G17Rik	unk	unk	-1,
842	NM_008999	chr1	+	33776740	33799409	33780695	33796237	8	33776740,33778452,33780630,33781778,33791546,33793644,33795132,33796097,	33777018,33778544,33780850,33781864,33791703,33793727,33795225,33799409,	235718	Rab23	cmpl	cmpl	-1,-1,0,2,1,2,1,1,
842	NM_001159729	chr1	+	33777263	33799409	33780695	33796237	8	33777263,33778452,33780630,33781778,33791546,33793644,33795132,33796097,	33777429,33778544,33780850,33781864,33791703,33793727,33795225,33799409,	235719	Rab23	cmpl	cmpl	-1,-1,0,2,1,2,1,1,
843	NM_133817	chr1	-	33818597	33871272	33819007	33871203	15	33818597,33822688,33826565,33827613,33829737,33833113,33835888,33836740,33838912,33839885,33840697,33843251,33862183,33870571,33871182,	33819054,33822754,33826752,33827744,33829878,33834708,33836036,33836894,33839039,33840036,33840809,33843377,33862264,33870655,33871272,	230543	Zfp451	cmpl	cmpl	1,1,0,1,1,2,1,0,2,1,0,0,0,0,0,
843	NM_001161816	chr1	-	33892743	33895759	33892966	33895525	1	33892743,	33895759,	172026	Gm15455	cmpl	cmpl	0,
848	NM_007685	chr1	+	34592492	34601156	34592747	34600982	6	34592492,34593042,34593194,34593976,34594170,34600869,	34592800,34593092,34593362,34594091,34594280,34601156,	226241	Cfc1	cmpl	cmpl	0,2,1,1,2,1,
848	NM_009355	chr1	+	34555274	34559907	34555301	34559792	5	34555274,34556072,34556860,34558871,34559468,	34555473,34556235,34557135,34559041,34559907,	222008	Prss39	cmpl	cmpl	0,1,2,1,0,
848	NM_178601	chr1	+	34496673	34502592	34496769	34501315	9	34496673,34496885,34499754,34500222,34500407,34500613,34500841,34501040,34501202,	34496772,34496994,34499838,34500332,34500540,34500768,34500936,34501114,34502592,	188832	Imp4	cmpl	cmpl	0,0,1,1,0,1,0,2,1,
848	NM_011206	chr1	+	34516590	34530624	34516668	34530491	15	34516590,34519546,34519951,34520113,34520310,34525137,34526684,34527044,34528337,34528485,34528656,34528947,34529607,34530179,34530423,	34516761,34519655,34520028,34520209,34520349,34525206,34526747,34527187,34528404,34528563,34528746,34529036,34529813,34530254,34530624,	197629	Ptpn18	cmpl	cmpl	0,0,1,0,0,0,0,0,2,0,0,0,2,1,1,
848	NM_027159	chr1	-	34493514	34496517	34494342	34496183	5	34493514,34494571,34495694,34495887,34496072,	34494455,34494703,34495777,34495991,34496517,	235720	Ccdc115	cmpl	cmpl	1,1,2,0,0,
849	NM_009356	chr1	-	34609176	34617788	34609339	34617749	5	34609176,34612813,34614697,34616587,34617574,	34609654,34612983,34614972,34616750,34617788,	222007	Prss40	cmpl	cmpl	0,1,2,1,0,
849	NR_033627	chr1	-	34690379	34693055	34693055	34693055	1	34690379,	34693055,	235722	AA619741	unk	unk	-1,
849	NM_213727	chr1	+	34636537	34647789	34643526	34645869	2	34636537,34643507,	34636611,34647789,	235721	Fam123c	cmpl	cmpl	-1,0,
851	NM_145516	chr1	+	34906803	34936430	34918725	34933892	8	34906803,34918717,34919850,34920315,34921317,34922985,34926144,34933755,	34906908,34918762,34920003,34920418,34921357,34923075,34926250,34936430,	230213	Plekhb2	cmpl	cmpl	-1,0,1,1,2,0,0,1,
851	NM_174997	chr1	-	34870062	34899895	34874858	34893647	7	34870062,34874841,34876436,34876711,34885611,34893577,34899672,	34874249,34874971,34876614,34876854,34885692,34893658,34899895,	235725	Fam168b	cmpl	cmpl	-1,1,0,1,1,0,-1,
851	NM_001160235	chr1	-	34870062	34899895	34874858	34893647	8	34870062,34874841,34876436,34876711,34880864,34885611,34893577,34899672,	34874249,34874971,34876614,34876854,34880900,34885692,34893658,34899895,	235723	Fam168b	cmpl	cmpl	-1,1,0,1,1,1,0,-1,
851	NM_001160236	chr1	-	34870062	34899895	34874858	34893647	7	34870062,34874841,34876436,34876711,34885611,34893577,34899672,	34874249,34874971,34876635,34876854,34885692,34893658,34899895,	235724	Fam168b	cmpl	cmpl	-1,1,0,1,1,0,-1,
860	NM_015818	chr1	+	36125244	36163291	36125502	36161066	2	36125244,36160357,	36126029,36163291,	235726	Hs6st1	cmpl	cmpl	0,2,
861	NM_198899	chr1	-	36196872	36301147	36201070	36300972	41	36196872,36202876,36203469,36206889,36208478,36211917,36213071,36214244,36214952,36216786,36218520,36219049,36220065,36221288,36222353,36227043,36230279,36230923,36231740,36233077,36233620,36234362,36236403,36239314,36241200,36242677,36248373,36249230,36252694,36254388,36258549,36259623,36264786,36266830,36268234,36272976,36278056,36284328,36287502,36291651,36300914,	36201096,36203030,36203586,36207004,36208639,36212100,36213156,36214346,36215041,36216871,36218606,36219208,36220255,36221368,36222456,36227139,36230410,36231055,36231947,36233172,36233644,36234461,36236524,36239479,36241332,36242813,36248459,36249350,36252845,36254480,36258610,36259723,36264887,36266909,36268331,36273151,36278169,36284459,36287585,36291787,36301147,	235727	Uggt1	cmpl	cmpl	1,0,0,2,0,0,2,2,0,2,0,0,2,0,2,2,0,0,0,1,1,1,0,0,0,2,0,0,2,0,2,1,2,1,0,2,0,1,2,1,0,
862	NM_145996	chr1	+	36364577	36380874	36364677	36377048	5	36364577,36373053,36374928,36375332,36375836,	36364681,36373172,36375026,36375498,36380874,	190759	Arid5a	cmpl	cmpl	0,1,0,2,0,
862	NM_172652	chr1	-	36392574	36426026	36394475	36424828	21	36392574,36400095,36400517,36400914,36401760,36402229,36402682,36405369,36405662,36406246,36408477,36408770,36410438,36410616,36410942,36411493,36414884,36415214,36422326,36424613,36425949,	36394496,36400229,36400740,36401024,36401891,36402311,36402874,36405526,36405863,36406310,36408635,36408845,36410510,36410718,36411059,36411625,36415070,36415305,36422497,36424879,36426026,	190007	4632411B12Rik	cmpl	cmpl	0,1,0,1,2,1,1,0,0,2,0,0,0,0,0,0,0,2,2,0,-1,
862	NM_153408	chr1	-	36321446	36330270	36323204	36330210	4	36321446,36325500,36326057,36330182,	36323398,36325554,36326546,36330270,	221923	Neurl3	cmpl	cmpl	1,1,1,0,
862	NM_001172206	chr1	+	36364577	36380874	36364677	36377048	7	36364577,36373056,36374048,36374454,36374928,36375332,36375836,	36364681,36373172,36374169,36374507,36375026,36375498,36380874,	185086	Arid5a	cmpl	cmpl	0,1,0,1,0,2,0,
862	NM_001172205	chr1	+	36364577	36380874	36364677	36377048	7	36364577,36373053,36374048,36374454,36374928,36375332,36375836,	36364681,36373172,36374169,36374507,36375026,36375498,36380874,	185087	Arid5a	cmpl	cmpl	0,1,0,1,0,2,0,
862	NR_033310	chr1	+	36364577	36380874	36380874	36380874	6	36364577,36373053,36374454,36374928,36375332,36375836,	36364681,36373172,36374507,36375026,36375498,36380874,	184586	Arid5a	unk	unk	-1,-1,-1,-1,-1,-1,
863	NM_033570	chr1	+	36528441	36565621	36528537	36563451	7	36528441,36554834,36555239,36556255,36556729,36562445,36563253,	36529930,36554978,36555374,36556425,36556826,36562624,36565621,	192211	Cnnm4	cmpl	cmpl	0,1,1,1,0,1,0,
863	NM_001013374	chr1	-	36480030	36502084	36481205	36502078	8	36480030,36481682,36484946,36485144,36495594,36496453,36500335,36501894,	36481348,36481802,36485061,36485306,36495677,36496571,36500454,36502084,	235232	Lman2l	cmpl	cmpl	1,1,0,0,1,0,1,0,
864	NM_026241	chr1	-	36595017	36604046	36596235	36604030	4	36595017,36598703,36599606,36603930,	36596379,36598907,36599710,36604046,	231270	Ankrd39	cmpl	cmpl	0,0,1,0,
864	NM_027957	chr1	-	36619540	36650177	36619832	36642808	6	36619540,36621174,36621675,36635363,36642760,36650042,	36619865,36621327,36621753,36635489,36642848,36650177,	158958	Fam178b	cmpl	cmpl	0,0,0,0,0,-1,
864	NM_153502	chr1	-	36587378	36592574	36588390	36592553	9	36587378,36588567,36588753,36588956,36589146,36589425,36590831,36591135,36592526,	36588486,36588666,36588852,36589055,36589245,36589551,36590960,36591282,36592574,	230021	Ankrd23	cmpl	cmpl	0,0,0,0,0,0,0,0,0,
864	NM_001126047	chr1	-	36605486	36615226	36606383	36612885	15	36605486,36607350,36607512,36608570,36608771,36609096,36609563,36609823,36610068,36610315,36610560,36610770,36611096,36612776,36614860,	36607213,36607421,36607673,36608683,36608994,36609241,36609739,36609975,36610185,36610412,36610659,36610833,36611245,36612922,36615226,	228958	Sema4c	cmpl	cmpl	1,2,0,1,0,2,0,1,1,0,0,0,1,0,-1,
865	NM_146107	chr1	-	36756046	36766770	36756920	36766698	11	36756046,36757181,36757380,36757978,36758265,36758529,36758903,36759319,36763714,36765035,36766650,	36757023,36757222,36757442,36758153,36758358,36758746,36759028,36759445,36763790,36765100,36766770,	190757	Actr1b	cmpl	cmpl	2,0,1,0,0,2,0,0,2,0,0,
865	NM_009942	chr1	+	36748331	36750233	36748431	36750154	4	36748331,36749055,36749295,36750041,	36748534,36749129,36749395,36750233,	219175	Cox5b	cmpl	cmpl	0,1,0,1,
869	NM_009918	chr1	+	37276105	37320229	37289089	37318941	6	37276105,37289053,37301677,37310801,37314837,37317541,	37276383,37289190,37301857,37310909,37314944,37320229,	232895	Cnga3	cmpl	cmpl	-1,0,2,2,2,1,
870	NM_172971	chr1	+	37426065	37461284	37426179	37460474	16	37426065,37428546,37429155,37431116,37434422,37435685,37436766,37440183,37444542,37445631,37446494,37446893,37449787,37452914,37455610,37460293,	37426333,37428651,37429264,37431134,37434606,37435904,37436905,37440216,37444715,37445755,37446621,37447034,37449885,37453027,37455765,37461284,	229820	Inpp4a	cmpl	cmpl	0,1,1,2,2,0,0,1,1,0,1,2,2,1,0,2,
870	NM_030266	chr1	+	37356737	37467580	37414763	37465104	26	37356737,37414187,37414659,37415352,37420954,37423007,37423383,37423714,37424601,37425121,37426202,37428546,37429155,37431116,37434422,37435685,37436766,37440183,37444542,37445631,37446494,37446893,37449787,37452914,37455610,37464971,	37356963,37414249,37414869,37415397,37421073,37423124,37423463,37423826,37424692,37425269,37426333,37428651,37429264,37431134,37434606,37435904,37436905,37440216,37444715,37445755,37446621,37447034,37449885,37453027,37455765,37467580,	235728	Inpp4a	cmpl	cmpl	-1,-1,0,1,1,0,0,2,0,1,2,1,1,2,2,0,0,1,1,0,1,2,2,1,0,2,
871	NM_026123	chr1	+	37487016	37495969	37488141	37495663	6	37487016,37488137,37489395,37494006,37494221,37495526,	37487338,37488421,37489516,37494146,37494323,37495969,	194174	Unc50	cmpl	cmpl	-1,0,1,2,1,1,
871	NM_173870	chr1	-	37496184	37593104	37501503	37592977	15	37496184,37501651,37505940,37507173,37509075,37509366,37511588,37513434,37519736,37521265,37523381,37547104,37552717,37555417,37592883,	37501530,37501764,37506007,37507252,37509269,37509474,37511719,37513549,37519812,37521379,37523428,37547238,37552858,37555585,37593104,	189656	Mgat4a	cmpl	cmpl	0,1,0,2,0,0,1,0,2,2,0,1,1,1,0,
871	NR_024017	chr1	-	37542695	37545450	37545450	37545450	1	37542695,	37545450,	172619	4930594C11Rik	unk	unk	-1,
874	NM_001033427	chr1	-	37962767	37973338	37964401	37972607	6	37962767,37965713,37966740,37967903,37972564,37973080,	37964520,37965852,37966937,37968047,37972637,37973338,	235049	Lyg2	cmpl	cmpl	1,0,1,1,0,-1,
874	NM_027098	chr1	+	37947397	37955178	37950809	37955109	6	37947397,37949787,37950783,37952174,37954532,37954905,	37947429,37949868,37950860,37952255,37954679,37955178,	213552	Mrpl30	cmpl	cmpl	-1,-1,0,0,0,0,
874	NM_026913	chr1	-	37935734	37947256	37936112	37947155	7	37935734,37936404,37937777,37938543,37939406,37942059,37947004,	37936208,37936465,37937893,37938630,37939543,37942161,37947256,	213591	Mitd1	cmpl	cmpl	0,2,0,0,1,1,0,
874	NM_001037918	chr1	+	37929050	37933143	37931709	37932831	2	37929050,37931708,	37929170,37933143,	201849	Lipt1	cmpl	cmpl	-1,0,
875	NM_172054	chr1	-	38040711	38054053	38044506	38052666	5	38040711,38047047,38050836,38052477,38053953,	38044624,38047302,38050955,38052686,38054053,	212388	Txndc9	cmpl	cmpl	2,2,0,0,-1,
875	NM_198303	chr1	+	38054854	38112424	38055134	38108558	24	38054854,38074650,38074869,38075709,38078438,38079008,38089121,38089912,38090873,38092837,38094047,38094391,38097517,38098541,38101548,38102168,38102492,38103456,38105637,38105861,38106020,38107031,38107967,38108450,	38055169,38074776,38074954,38076379,38078656,38079159,38089220,38090002,38090948,38093118,38094155,38094502,38097585,38098683,38101680,38102351,38102654,38103588,38105769,38105938,38106185,38107170,38108129,38112424,	188085	Eif5b	cmpl	cmpl	0,2,2,0,1,0,1,1,1,1,0,0,0,2,0,0,0,0,0,0,2,2,0,0,
881	NM_001029878	chr1	-	38851353	38878060	38854873	38878060	11	38851353,38857495,38861083,38863885,38864680,38868556,38869388,38870057,38872809,38874906,38877991,	38855068,38857645,38861246,38864044,38864802,38868671,38869485,38870265,38872965,38875029,38878060,	221151	Lonrf2	cmpl	cmpl	0,0,2,2,0,2,1,0,0,0,0,
882	NM_026850	chr1	+	39044658	39054081	39044688	39053128	6	39044658,39048090,39051759,39052089,39052579,39052985,	39044694,39048220,39051850,39052233,39052788,39054081,	231182	Pdcl3	cmpl	cmpl	0,0,1,2,2,1,
882	NM_001011684	chr1	+	38995993	39007121	38996130	39005512	10	38995993,38998355,38998711,39000782,39000900,39002900,39003799,39004404,39005473,39006727,	38996206,38998411,38998762,39000806,39000954,39002984,39003835,39004446,39005520,39007121,	235250	Nms	cmpl	cmpl	0,1,0,0,0,0,0,0,0,-1,
885	NM_053257	chr1	+	39424695	39428755	39424993	39428178	5	39424695,39424993,39426858,39427798,39428146,	39424779,39425100,39426984,39427911,39428755,	235729	Rpl31	cmpl	cmpl	-1,0,2,2,1,
887	NM_001033135	chr1	-	39608143	39634192	39609316	39634119	7	39608143,39612322,39615159,39617537,39620892,39621926,39633671,	39609360,39612515,39615256,39617620,39620961,39622177,39634192,	202119	Rnf149	cmpl	cmpl	1,0,2,0,0,1,0,
887	NR_028555	chr1	-	39605591	39605685	39605685	39605685	1	39605591,	39605685,	177876	Snord89	unk	unk	-1,
887	NM_028043	chr1	+	39592646	39603722	39592683	39602111	7	39592646,39594260,39595115,39596717,39599244,39601736,39601913,	39593182,39594425,39595268,39596920,39599447,39601833,39603722,	64208	D1Bwg0212e	cmpl	cmpl	0,1,1,1,0,2,0,
887	NM_170597	chr1	-	39675250	39708027	39679940	39707785	4	39675250,39681714,39704620,39707350,	39680088,39681828,39704790,39708027,	190276	Creg2	cmpl	cmpl	2,2,0,0,
888	NM_001145660	chr1	-	39722145	39777834	39722307	39777787	15	39722145,39727114,39729030,39735501,39737686,39739753,39740444,39742339,39745417,39746935,39752742,39767002,39768222,39775262,39777722,	39722502,39727428,39729145,39735596,39737843,39739812,39740595,39742453,39745495,39747046,39752806,39767089,39768284,39775386,39777834,	235731	Rfx8	cmpl	cmpl	0,1,0,1,0,1,0,0,0,0,2,2,0,2,0,
889	NM_001177348	chr1	-	39860985	39862177	39861027	39862022	2	39860985,39862017,	39861184,39862177,	235732	Gm3646	cmpl	cmpl	2,0,
891	NM_010555	chr1	+	40141612	40182070	40159273	40182052	9	40141612,40159233,40162108,40168799,40171868,40174799,40177753,40179966,40181885,	40141664,40159382,40162367,40168980,40172043,40174862,40177889,40180109,40182070,	225372	Il1r2	cmpl	cmpl	-1,0,1,2,0,1,1,2,1,
893	NM_133193	chr1	+	40381471	40422316	40383339	40422290	11	40381471,40383333,40384216,40385815,40399872,40402650,40407780,40408606,40413663,40420036,40421871,	40381664,40383403,40384451,40386014,40400035,40402722,40407910,40408743,40413807,40420198,40422316,	230605	Il1rl2	cmpl	cmpl	-1,0,1,2,0,1,1,2,1,1,1,
894	NM_010553	chr1	+	40572206	40606142	40581157	40605933	13	40572206,40572544,40573241,40581060,40581638,40582048,40588320,40593902,40596068,40598731,40599834,40604611,40605469,	40572321,40572620,40573380,40581227,40581960,40582232,40588471,40593968,40596192,40598883,40599972,40604785,40606142,	215102	Il18rap	cmpl	cmpl	-1,-1,-1,0,1,2,0,1,1,2,1,1,1,
894	NM_008365	chr1	+	40522850	40557699	40528601	40555535	11	40522850,40528573,40531538,40535229,40537766,40541125,40543819,40546445,40547902,40552593,40555182,	40523202,40528659,40531785,40535395,40537911,40541188,40543943,40546585,40548061,40552752,40557699,	235734	Il18r1	cmpl	cmpl	-1,0,1,2,0,1,1,2,1,1,1,
894	NM_001161843	chr1	+	40522465	40548425	40528601	40548078	10	40522465,40523005,40528573,40531538,40535229,40537766,40541125,40543819,40546445,40547902,	40522655,40523114,40528659,40531785,40535395,40537911,40541188,40543943,40546585,40548425,	235733	Il18r1	cmpl	cmpl	-1,-1,0,1,2,0,1,1,2,1,
894	NM_001161842	chr1	+	40522396	40548423	40528601	40548078	10	40522396,40523005,40528573,40531538,40535229,40537766,40541125,40543819,40546445,40547902,	40522626,40523202,40528659,40531785,40535395,40537911,40541188,40543943,40546585,40548423,	228610	Il18r1	cmpl	cmpl	-1,-1,0,1,2,0,1,1,2,1,
895	NM_177084	chr1	+	40637071	40687576	40637360	40686437	12	40637071,40640703,40657614,40659697,40663853,40664593,40667161,40668967,40675884,40680237,40681058,40686081,	40637616,40641167,40657874,40659915,40664056,40664680,40667232,40669129,40675981,40680369,40681146,40687576,	229665	Slc9a4	cmpl	cmpl	0,1,0,2,1,0,0,2,2,0,0,1,
896	NM_172499	chr1	-	40828884	40847502	40830597	40847464	6	40828884,40838225,40841221,40843011,40844374,40847329,	40831391,40838435,40841351,40843055,40844462,40847502,	212334	Mfsd9	cmpl	cmpl	1,1,0,1,0,0,
911	NR_027891	chr1	+	42757180	42760021	42760021	42760021	1	42757180,	42760021,	172456	2900092D14Rik	unk	unk	-1,
911	NM_008900	chr1	+	42753990	42757054	42753990	42755484	1	42753990,	42757054,	233777	Pou3f3	cmpl	cmpl	0,
912	NM_023514	chr1	+	42908077	42962528	42908136	42962341	11	42908077,42919313,42936599,42936740,42944551,42952194,42952937,42955284,42956285,42960139,42962249,	42908271,42919493,42936662,42936771,42944631,42952262,42953013,42955453,42956394,42960309,42962528,	195005	Mrps9	cmpl	cmpl	0,0,0,0,1,0,2,0,1,2,1,
913	NM_053107	chr1	+	43009716	43092294	43089043	43090165	2	43009716,43088796,	43010078,43092294,	192144	Gpr45	cmpl	cmpl	-1,0,
914	NM_010212	chr1	-	43179918	43220806	43180358	43210076	6	43179918,43185088,43188496,43198542,43209920,43220546,	43180510,43185275,43188666,43198717,43210099,43220806,	233542	Fhl2	cmpl	cmpl	1,0,1,0,0,-1,
914	NM_133818	chr1	+	43155554	43172791	43155608	43170087	4	43155554,43157559,43167842,43170030,	43155707,43157726,43168218,43172791,	191699	AI597479	cmpl	cmpl	0,0,2,0,
919	NM_024283	chr1	+	43787446	43799409	43787729	43799251	4	43787446,43794044,43795404,43799089,	43787808,43794092,43795562,43799409,	231458	1500015O10Rik	cmpl	cmpl	0,1,1,0,
919	NM_026430	chr1	-	43807075	43884553	43807075	43884553	15	43807075,43810561,43812543,43813816,43817365,43821734,43828525,43831661,43836909,43847308,43854089,43862197,43862470,43864194,43884459,	43807207,43810665,43812601,43813877,43817409,43821854,43828647,43831721,43837014,43847489,43854150,43862241,43862519,43864222,43884553,	213694	Uxs1	cmpl	cmpl	0,1,0,2,0,0,1,1,1,0,2,0,2,1,0,
921	NM_029368	chr1	-	44143461	44159233	44143734	44156707	8	44143461,44144687,44145320,44148205,44156692,44158311,44158744,44159172,	44143908,44144893,44145372,44148436,44156846,44158367,44158802,44159233,	140602	1700029F09Rik	cmpl	cmpl	0,1,0,0,0,-1,-1,-1,
921	NM_001013799	chr1	-	44066252	44076851	44066483	44074112	5	44066252,44067376,44070466,44074030,44076752,	44066878,44067494,44070618,44074121,44076851,	169471	A530098C11Rik	cmpl	cmpl	1,0,1,0,-1,
922	NM_207281	chr1	-	44260914	44275776	44263194	44275001	5	44260914,44267008,44267876,44274955,44275684,	44263598,44267126,44268043,44275075,44275776,	153628	4832428D23Rik	cmpl	cmpl	1,0,1,0,-1,
922	NM_144558	chr1	+	44176812	44201616	44183236	44199987	10	44176812,44183110,44184482,44185572,44186104,44186427,44193828,44195417,44198622,44199693,	44177119,44183711,44184609,44185668,44186209,44186522,44193961,44195504,44198719,44201616,	191294	Bivm	cmpl	cmpl	-1,0,1,2,2,2,1,2,2,0,
922	NM_011729	chr1	+	44204588	44238105	44204907	44237927	15	44204588,44213781,44214988,44215649,44217821,44218654,44220721,44223653,44230182,44230756,44231006,44232683,44235018,44235991,44237375,	44204995,44213957,44215104,44215736,44217882,44218798,44220929,44224727,44230424,44230876,44231220,44232828,44235219,44236076,44238105,	197224	Ercc5	cmpl	cmpl	0,1,0,2,2,0,0,1,1,0,0,1,2,2,0,
931	NM_009930	chr1	+	45368382	45406551	45368592	45405592	51	45368382,45378341,45378786,45379250,45380567,45382204,45382649,45383415,45384433,45384654,45385277,45385721,45385897,45386947,45387399,45387950,45388361,45388522,45388817,45388979,45389809,45390407,45390851,45391058,45391441,45391605,45391979,45392572,45393504,45394085,45394270,45394802,45395418,45395554,45396203,45396718,45397099,45397474,45397710,45397982,45398967,45400100,45400238,45400810,454…	45368677,45378541,45378837,45379364,45380642,45382258,45382703,45383469,45384487,45384708,45385331,45385766,45385951,45386992,45387453,45388049,45388406,45388621,45388871,45389087,45389863,45390506,45390905,45391157,45391495,45391659,45392033,45392626,45393549,45394184,45394378,45394856,45395472,45395608,45396257,45396826,45397153,45397528,45397872,45398090,45399075,45400154,45400346,45400864,454…	235736	Col3a1	cmpl	cmpl	0,1,0,0,0,0,0,0,0,0,0,0,0,0,0,0,0,0,0,0,0,0,0,0,0,0,0,0,0,0,0,0,0,0,0,0,0,0,0,0,0,0,0,0,0,0,0,0,1,0,0,
935	NM_016917	chr1	-	45964914	45982439	45966250	45982108	8	45964914,45967736,45969080,45975153,45975729,45978000,45981561,45982065,	45966564,45968375,45969326,45975280,45975845,45978160,45981629,45982439,	232065	Slc40a1	cmpl	cmpl	1,1,1,0,1,0,1,0,
936	NM_001177356	chr1	-	46068391	46069108	46068601	46068865	1	46068391,	46069108,	235737	Gm3852	cmpl	cmpl	0,
942	NM_172653	chr1	-	46864388	46910354	46866797	46892985	10	46864388,46868830,46874907,46875909,46877367,46882937,46884187,46889400,46891971,46910315,	46866956,46869021,46874988,46876278,46877488,46883126,46884357,46889608,46892996,46910354,	190006	Slc39a10	cmpl	cmpl	0,1,1,1,0,0,1,0,0,-1,
976	NM_138741	chr1	+	51345969	51359804	51346229	51358266	2	51345969,51357492,	51346712,51359804,	212774	Sdpr	cmpl	cmpl	0,0,
978	NM_028696	chr1	-	51526331	51535243	51528088	51534759	6	51526331,51529172,51529849,51531377,51534321,51534668,	51528255,51529224,51529925,51531449,51534460,51535243,	213349	Obfc2a	cmpl	cmpl	1,0,2,2,1,0,
982	NM_011487	chr1	+	52065087	52164028	52068627	52163780	24	52065087,52068626,52070633,52122158,52125589,52128704,52131520,52133376,52135337,52136584,52139361,52139705,52139821,52140922,52153628,52155230,52157167,52158695,52158960,52159324,52159691,52162049,52162511,52163753,	52065572,52068755,52070778,52122257,52125682,52128783,52131606,52133528,52135496,52136677,52139421,52139723,52139915,52140967,52153712,52155329,52157303,52158745,52159055,52159461,52159883,52162116,52162620,52164028,	232645	Stat4	cmpl	cmpl	-1,0,2,0,0,0,1,0,2,2,2,2,2,0,0,0,0,1,0,2,1,1,2,0,
983	NM_009283	chr1	+	52176281	52218707	52179437	52216141	25	52176281,52176755,52179434,52179957,52183363,52189387,52192446,52193722,52194122,52196037,52197420,52199744,52200929,52201047,52201993,52204137,52204744,52205746,52207462,52208081,52209076,52210687,52211829,52212826,52216126,	52176467,52176916,52179565,52180102,52183462,52189477,52192525,52193814,52194274,52196196,52197513,52199804,52200959,52201141,52202035,52204221,52204843,52205882,52207512,52208176,52209222,52210873,52211905,52212926,52218707,	233483	Stat1	cmpl	cmpl	-1,-1,0,2,0,0,0,1,0,2,2,2,2,2,0,0,0,0,1,0,2,1,1,2,0,
983	NM_001113383	chr1	-	52242124	52290076	52244491	52289836	15	52242124,52245522,52246266,52247954,52253008,52253586,52256554,52256698,52264144,52269046,52271321,52272408,52276331,52276786,52289435,	52244638,52245615,52246398,52248131,52253059,52253653,52256613,52256731,52264203,52269210,52271401,52272538,52276453,52276883,52290076,	208246	Gls	cmpl	cmpl	0,0,0,0,0,2,0,0,1,2,0,2,0,2,0,
983	NM_001081081	chr1	-	52220293	52290076	52223001	52289836	18	52220293,52225179,52225328,52225740,52245522,52246266,52247954,52253008,52253586,52256554,52256698,52264144,52269046,52271321,52272408,52276331,52276786,52289435,	52223158,52225243,52225405,52225802,52245615,52246398,52248131,52253059,52253653,52256613,52256731,52264203,52269210,52271401,52272538,52276453,52276883,52290076,	209175	Gls	cmpl	cmpl	2,1,2,0,0,0,0,0,2,0,0,1,2,0,2,0,2,0,
985	NM_008667	chr1	-	52512692	52557292	52516061	52547580	8	52512692,52518931,52521628,52523733,52536081,52537714,52546764,52557053,	52516150,52519048,52521791,52523823,52536133,52537848,52547599,52557292,	235740	Nab1	cmpl	cmpl	1,1,0,0,2,0,0,-1,
987	NM_133829	chr1	-	52713147	52784162	52715185	52766548	7	52713147,52717650,52719233,52720128,52733321,52765007,52783866,	52715389,52717931,52719332,52720290,52733419,52766599,52784162,	223866	Mfsd6	cmpl	cmpl	0,1,1,1,2,0,-1,
987	NM_178081	chr1	-	52716829	52784162	52717503	52766548	6	52716829,52719233,52720128,52733321,52765007,52783866,	52717931,52719332,52720290,52733419,52766599,52784162,	229577	Mfsd6	cmpl	cmpl	1,1,1,2,0,-1,
988	NM_008384	chr1	-	52846263	52874532	52846511	52856332	6	52846263,52848531,52851313,52853884,52856128,52874245,	52847061,52848706,52851514,52853945,52856380,52874532,	199898	Inpp1	cmpl	cmpl	2,1,1,0,0,-1,
989	NM_144953	chr1	-	52981970	53009684	52982090	52982411	2	52981970,53009458,	52982578,53009684,	162739	1700019D03Rik	cmpl	cmpl	0,-1,
990	NM_010834	chr1	+	53118506	53124923	53118609	53123475	3	53118506,53120726,53123094,	53118985,53121100,53124923,	225176	Mstn	cmpl	cmpl	0,1,0,
991	NM_027070	chr1	-	53215420	53244461	53215590	53244445	9	53215420,53220069,53227081,53227231,53234613,53238686,53239338,53242058,53244397,	53215632,53220089,53227104,53227302,53234671,53238739,53239388,53242134,53244461,	157953	1700019A02Rik	cmpl	cmpl	0,1,2,0,2,0,1,0,0,
992	NM_133728	chr1	-	53401487	53409543	53401573	53405310	6	53401487,53403423,53403858,53406830,53407723,53409373,	53401823,53403605,53405402,53406906,53407777,53409543,	212903	Asnsd1	cmpl	cmpl	2,0,0,-1,-1,-1,
992	NM_145517	chr1	+	53353938	53367089	53355822	53365806	4	53353938,53355815,53362298,53365670,	53354032,53355996,53362450,53367089,	190993	Ormdl1	cmpl	cmpl	-1,0,0,2,
992	NM_028091	chr1	+	53370506	53380908	53371722	53380089	7	53370506,53371699,53374745,53376786,53377923,53378339,53380010,	53370702,53371943,53375133,53377140,53378054,53378411,53380908,	213412	Osgepl1	cmpl	cmpl	-1,0,2,0,0,2,2,
995	NM_133810	chr1	-	53812355	53842059	53814331	53833482	8	53812355,53817825,53819432,53820875,53822764,53828453,53833360,53841917,	53814614,53818005,53819481,53821002,53822909,53828666,53833523,53842059,	230545	Stk17b	cmpl	cmpl	2,2,1,0,2,2,0,-1,
1000	NM_001033194	chr1	-	54454424	54495815	54454723	54495758	18	54454424,54455972,54460354,54461823,54462680,54472727,54473565,54474502,54476226,54477239,54480344,54480852,54484243,54485605,54487342,54490897,54494675,54495656,	54454846,54456125,54460479,54462014,54462918,54472863,54473667,54474705,54476398,54477343,54480417,54481000,54484409,54485797,54487466,54491082,54494787,54495815,	220902	Gtf3c3	cmpl	cmpl	0,0,1,2,1,0,0,1,0,1,0,2,1,1,0,1,0,0,
1001	NM_001163314	chr1	-	54537549	54614526	54537549	54614424	27	54537549,54538695,54543313,54547064,54548872,54550052,54551644,54554377,54566871,54568237,54568744,54569440,54569615,54571680,54578135,54581159,54582211,54585355,54586960,54587697,54588865,54590262,54592798,54599881,54604782,54607820,54614277,	54537688,54538800,54543501,54547115,54549008,54550250,54551735,54554471,54566910,54568346,54568811,54569492,54569689,54571756,54578213,54581211,54582258,54585439,54587016,54587803,54588932,54590315,54592956,54600053,54604958,54607974,54614526,	235742	Pgap1	cmpl	cmpl	2,2,0,0,2,2,1,0,0,2,1,0,1,0,0,2,0,0,1,0,2,0,1,0,1,0,0,
1005	NM_001039710	chr1	+	55109613	55129546	55109718	55128647	5	55109613,55118118,55121024,55124340,55128479,	55109834,55118268,55121217,55124442,55129546,	201614	Coq10b	cmpl	cmpl	0,2,2,0,0,
1005	NM_026424	chr1	+	55109613	55129546	55109718	55128647	4	55109613,55121024,55124340,55128479,	55109834,55121217,55124442,55129546,	193981	Coq10b	cmpl	cmpl	0,2,0,0,
1005	NM_008303	chr1	+	55144991	55148161	55145253	55147964	4	55144991,55145894,55147556,55147913,	55145256,55146059,55147646,55148161,	234053	Hspe1	cmpl	cmpl	0,0,0,0,
1005	NM_010477	chr1	-	55134677	55144776	55135131	55143783	12	55134677,55135372,55135899,55136945,55137916,55138503,55138901,55139910,55140568,55141376,55143609,55144622,	55135284,55135551,55136074,55137191,55138016,55138672,55138995,55140006,55140651,55141629,55143785,55144776,	233313	Hspd1	cmpl	cmpl	0,1,0,0,2,1,0,0,1,0,0,-1,
1006	NM_025283	chr1	+	55188088	55211743	55188143	55209650	8	55188088,55193520,55201967,55205162,55205391,55206989,55207814,55209518,	55188203,55193583,55202068,55205205,55205478,55207069,55207926,55211743,	194745	Mobkl3	cmpl	cmpl	0,0,0,2,0,0,2,0,
1006	NM_028713	chr1	-	55227003	55283626	55228653	55283103	9	55227003,55241793,55251087,55252359,55261026,55263179,55267993,55270963,55282964,	55228926,55241872,55251191,55252481,55261236,55263459,55268105,55271147,55283626,	213348	Rftn2	cmpl	cmpl	0,2,0,1,1,0,2,1,0,
1006	NM_175439	chr1	+	55294020	55296902	55294083	55295844	1	55294020,	55296902,	189463	Mars2	cmpl	cmpl	0,
1007	NM_029267	chr1	-	55356912	55420313	55356912	55420163	10	55356912,55361341,55362519,55380493,55397316,55403220,55405724,55412491,55417459,55420142,	55357029,55361470,55362567,55380565,55397444,55403296,55405779,55412583,55417603,55420313,	230913	Boll	cmpl	cmpl	0,0,0,0,1,0,2,0,0,0,
1007	NM_001113367	chr1	-	55356912	55419551	55356912	55397433	10	55356912,55361341,55362519,55380493,55397316,55403220,55405724,55412491,55417459,55419325,	55357029,55361470,55362567,55380565,55397444,55403296,55405779,55412583,55417603,55419551,	229124	Boll	cmpl	cmpl	0,0,0,0,0,-1,-1,-1,-1,-1,
1017	NM_027661	chr1	-	56692892	56694295	56693041	56694220	1	56692892,	56694295,	164650	Hsfy2	cmpl	cmpl	0,
1020	NR_024326	chr1	+	57028312	57032040	57032040	57032040	2	57028312,57031101,	57028615,57032040,	235745	9130024F11Rik	unk	unk	-1,-1,
1020	NR_024325	chr1	+	57028312	57032040	57032040	57032040	1	57028312,	57032040,	235744	9130024F11Rik	unk	unk	-1,
1023	NM_001114102	chr1	-	57450164	57463518	57450294	57463305	5	57450164,57450890,57453570,57458231,57463227,	57450331,57450935,57453640,57458367,57463518,	187540	1110034B05Rik	cmpl	cmpl	2,2,1,0,0,
1023	NR_004860	chr1	-	57445087	57463518	57463518	57463518	8	57445087,57447485,57448292,57450193,57450890,57453570,57458231,57463227,	57445596,57447602,57448380,57450331,57450935,57453640,57458367,57463518,	185070	1110034B05Rik	unk	unk	-1,-1,-1,-1,-1,-1,-1,-1,
1023	NM_001037742	chr1	-	57445087	57463518	57445339	57463305	8	57445087,57447485,57448292,57450193,57450890,57453570,57458212,57463227,	57445596,57447602,57448380,57450331,57450935,57453640,57458367,57463518,	201882	1110034B05Rik	cmpl	cmpl	1,1,0,0,0,2,0,0,
1023	NM_001081181	chr1	+	57463391	57472802	57463616	57472578	5	57463391,57466755,57468566,57470083,57472499,	57464066,57466827,57468693,57470231,57472802,	156582	9430016H08Rik	cmpl	cmpl	0,0,0,1,2,
1023	NM_028546	chr1	+	57434463	57442266	57434514	57440408	2	57434463,57439586,	57434790,57442266,	235746	1700066M21Rik	cmpl	cmpl	0,0,
1027	NM_030211	chr1	-	58016897	58026928	58018733	58024533	5	58016897,58019911,58022172,58024340,58026864,	58018839,58020105,58022384,58024567,58026928,	164033	Kctd18	cmpl	cmpl	2,0,1,0,-1,
1027	NM_001159865	chr1	-	58011944	58026928	58013171	58024533	4	58011944,58015986,58024340,58026864,	58013664,58016089,58024567,58026928,	158375	Kctd18	cmpl	cmpl	2,1,0,-1,
1027	NM_001159864	chr1	-	58011944	58026928	58013171	58024533	7	58011944,58015986,58018744,58019911,58022172,58024340,58026864,	58013664,58016089,58018839,58020105,58022384,58024567,58026928,	158376	Kctd18	cmpl	cmpl	2,1,2,0,1,0,-1,
1027	NR_027630	chr1	-	58011944	58026368	58026368	58026368	7	58011944,58015986,58018744,58019911,58022194,58024340,58026250,	58013664,58016089,58018839,58020105,58022384,58024567,58026368,	157339	Kctd18	unk	unk	-1,-1,-1,-1,-1,-1,-1,
1028	NM_009676	chr1	+	58086812	58163254	58086860	58162922	35	58086812,58098279,58100385,58103978,58106206,58110507,58111491,58113057,58114257,58114975,58115878,58116222,58118039,58118975,58120215,58122117,58125113,58125575,58126884,58130021,58132907,58134286,58135269,58138346,58138855,58142277,58149337,58151264,58151998,58153803,58154709,58159428,58161162,58161808,58162871,	58086902,58098337,58100482,58104087,58106333,58110569,58111581,58113138,58114402,58115068,58116030,58116316,58118149,58119160,58120378,58122210,58125283,58125690,58127007,58130118,58133032,58134420,58135357,58138433,58139047,58142505,58149433,58151393,58152073,58153856,58154824,58159494,58161351,58161976,58163254,	198291	Aox1	cmpl	cmpl	0,0,1,2,0,1,0,0,0,1,1,0,1,0,2,0,0,2,0,0,1,0,2,0,0,0,0,0,0,0,2,0,0,0,0,
1029	NM_023631	chr1	+	58267240	58325440	58267418	58324657	35	58267240,58269865,58274276,58276830,58278671,58281009,58284915,58285697,58287948,58288324,58290681,58291962,58293510,58295960,58297524,58301903,58302644,58303082,58304049,58305691,58306978,58308908,58310369,58310752,58310983,58312318,58314058,58315885,58319408,58320186,58320677,58321185,58321802,58323471,58324603,	58267472,58269923,58274373,58276939,58278798,58281071,58284999,58285778,58288093,58288417,58290833,58292056,58293623,58296145,58297687,58301996,58302814,58303197,58304172,58305788,58307103,58309042,58310457,58310839,58311175,58312546,58314154,58316014,58319483,58320239,58320792,58321251,58321988,58323639,58325440,	208707	Aox4	cmpl	cmpl	0,0,1,2,0,1,0,0,0,1,1,0,1,0,2,0,0,2,0,0,1,0,2,0,0,0,0,0,0,0,2,0,0,0,0,
1030	NM_001008419	chr1	+	58335169	58436108	58335262	58433159	36	58335169,58338020,58339509,58340330,58342414,58344535,58346751,58349041,58351144,58352706,58356606,58357458,58360370,58361272,58362047,58364193,58365702,58366824,58369118,58379622,58387613,58389386,58391523,58393443,58394178,58396302,58400499,58403068,58405896,58407080,58407998,58411005,58411153,58415761,58433105,58435484,	58335319,58338078,58339606,58340439,58342541,58344597,58346835,58349122,58351289,58352799,58356758,58357552,58360480,58361457,58362234,58364286,58365872,58366939,58369241,58379719,58387738,58389520,58391611,58393530,58394370,58396530,58400595,58403197,58405971,58407133,58408113,58411071,58411342,58415929,58433180,58436108,	235747	Aox3l1	cmpl	cmpl	0,0,1,2,0,1,0,0,0,1,1,0,1,0,2,0,0,2,0,0,1,0,2,0,0,0,0,0,0,0,2,0,0,0,0,-1,
1031	NM_022988	chr1	+	58504476	58519120	58504500	58518169	6	58504476,58507230,58508932,58512440,58514623,58517984,	58504933,58507393,58509059,58512579,58514707,58519120,	195151	Nif3l1	cmpl	cmpl	0,1,2,0,1,1,
1031	NM_008765	chr1	-	58519614	58561763	58521047	58558260	18	58519614,58522838,58524494,58526511,58527783,58529148,58531652,58533277,58537094,58537803,58540486,58549700,58550504,58554219,58557084,58558166,58558685,58561615,	58521134,58522957,58524556,58526683,58527930,58529245,58531785,58533387,58537193,58537997,58540547,58549732,58550594,58554309,58557228,58558270,58558734,58561763,	240877	Orc2	cmpl	cmpl	0,1,2,1,1,0,2,0,0,1,0,1,1,1,1,0,-1,-1,
1031	NM_001042634	chr1	-	58468831	58480932	58469040	58478778	13	58468831,58469490,58469790,58470233,58471215,58471433,58473856,58474110,58476510,58476964,58477926,58478617,58480763,	58469184,58469581,58469870,58470316,58471345,58471528,58474023,58474227,58476577,58477055,58478152,58478778,58480932,	201561	Clk1	cmpl	cmpl	0,2,0,1,0,1,2,2,1,0,2,0,-1,
1031	NM_027374	chr1	-	58490630	58502330	58491170	58501435	6	58490630,58495187,58497686,58499368,58501432,58501989,	58491293,58495255,58497780,58499443,58501483,58502330,	216815	Ppil3	cmpl	cmpl	0,1,0,0,0,-1,
1031	NM_027351	chr1	-	58487836	58502330	58488047	58501435	7	58487836,58491174,58495187,58497686,58499368,58501432,58502175,	58488174,58491293,58495255,58497780,58499443,58501483,58502330,	216816	Ppil3	cmpl	cmpl	2,0,1,0,0,0,-1,
1031	NR_027854	chr1	-	58468831	58480932	58480932	58480932	11	58468831,58469490,58469790,58470233,58471215,58471433,58473856,58474110,58476510,58478617,58480763,	58469184,58469581,58469870,58470316,58471345,58471528,58474023,58474227,58478152,58478778,58480932,	207989	Clk1	unk	unk	-1,-1,-1,-1,-1,-1,-1,-1,-1,-1,-1,
1031	NR_027853	chr1	-	58468831	58480932	58480932	58480932	12	58468831,58469490,58469790,58470233,58471215,58471433,58473856,58474110,58476510,58477926,58478617,58480763,	58469184,58469581,58469870,58470316,58471345,58471528,58474023,58474227,58476577,58478152,58478778,58480932,	207990	Clk1	unk	unk	-1,-1,-1,-1,-1,-1,-1,-1,-1,-1,-1,-1,
1031	NM_001025378	chr1	-	58521047	58558260	58521047	58558260	15	58521047,58522838,58524494,58526511,58527783,58529148,58531652,58533277,58537094,58537803,58540486,58549700,58550504,58554219,58558166,	58521134,58522957,58524556,58526683,58527930,58529245,58531785,58533387,58537193,58537997,58540547,58549732,58550594,58554309,58558260,	202220	Orc2l	cmpl	cmpl	0,1,2,1,1,0,2,0,0,1,0,1,1,1,0,
1032	NM_025597	chr1	+	58643442	58652792	58647935	58652649	3	58643442,58647933,58652492,	58643514,58648093,58652792,	194525	Ndufb3	cmpl	cmpl	-1,0,2,
1033	NM_207653	chr1	+	58770129	58815726	58783280	58810766	10	58770129,58783149,58785899,58787995,58789096,58792501,58797106,58797808,58809182,58810627,	58770503,58783576,58786005,58788131,58789170,58792556,58797156,58797890,58809690,58815726,	229336	Cflar	cmpl	cmpl	-1,0,2,0,1,0,1,0,1,2,
1033	NM_009805	chr1	+	58770129	58790071	58783280	58789206	5	58770129,58783149,58785899,58787995,58789096,	58770503,58783576,58786005,58788131,58790071,	225199	Cflar	cmpl	cmpl	-1,0,2,0,1,
1034	NM_009812	chr1	+	58852217	58904347	58880786	58903598	9	58852217,58880758,58884050,58885716,58885939,58888449,58890476,58901187,58903465,	58852582,58881091,58884156,58885855,58885993,58888511,58890618,58901689,58904347,	233000	Casp8	cmpl	cmpl	-1,0,2,0,1,1,0,1,2,
1034	NM_001080126	chr1	+	58859345	58904347	58880786	58903598	9	58859345,58880758,58884050,58885716,58885939,58888449,58890476,58901187,58903465,	58859537,58881091,58884156,58885855,58885993,58888511,58890618,58901689,58904347,	234789	Casp8	cmpl	cmpl	-1,0,2,0,1,1,0,1,2,
1035	NM_172656	chr1	+	59030414	59051965	59033897	59051280	12	59030414,59033802,59036777,59042132,59045349,59046533,59047856,59049047,59049494,59049736,59050404,59051136,	59030694,59033909,59036858,59042232,59045471,59046642,59047980,59049219,59049599,59049981,59050447,59051965,	223640	Stradb	cmpl	cmpl	-1,0,0,0,1,0,1,2,0,0,2,0,
1036	NM_145143	chr1	-	59177778	59218480	59178096	59215505	22	59177778,59180286,59181474,59182366,59185775,59186768,59188765,59190658,59193682,59196605,59197787,59200599,59201497,59203185,59203590,59205857,59206364,59207314,59208502,59214217,59215429,59218375,	59178288,59180421,59181583,59182460,59185856,59186939,59188807,59190673,59193703,59196644,59197805,59200664,59201694,59203257,59203676,59205939,59206496,59207395,59208580,59214339,59215519,59218480,	191133	Mpp4	cmpl	cmpl	0,0,2,1,1,1,1,1,1,1,1,2,0,0,1,0,0,0,0,1,0,-1,
1036	NM_001164682	chr1	-	59177778	59220233	59178096	59218358	23	59177778,59180286,59181474,59182366,59185775,59186768,59188765,59190658,59193682,59196605,59197787,59200599,59201497,59203185,59203590,59205857,59206364,59207314,59208502,59214217,59215429,59218315,59219551,	59178288,59180421,59181583,59182460,59185856,59186939,59188807,59190673,59193703,59196644,59197805,59200664,59201694,59203257,59203676,59205939,59206496,59207395,59208580,59214339,59215519,59218375,59220233,	235748	Mpp4	cmpl	cmpl	0,0,2,1,1,1,1,1,1,1,1,2,0,0,1,0,0,0,0,1,1,0,-1,
1036	NM_001033449	chr1	-	59157436	59176940	59157980	59176858	13	59157436,59162389,59163387,59164297,59164881,59165518,59165882,59166831,59170924,59172716,59174174,59174818,59176795,	59158042,59162511,59163478,59164371,59165073,59165642,59166040,59166949,59171062,59172773,59174185,59174850,59176940,	201997	Als2cr4	cmpl	cmpl	1,2,1,2,2,1,2,1,1,1,2,0,0,
1036	NM_001037812	chr1	-	59157440	59176650	59157980	59176579	13	59157440,59162389,59163387,59164297,59164881,59165518,59165882,59166831,59170924,59172716,59174174,59174818,59176546,	59158042,59162511,59163478,59164371,59165073,59165642,59166040,59166949,59171062,59172773,59174185,59174850,59176650,	201868	Als2cr4	cmpl	cmpl	1,2,1,2,2,1,2,1,1,1,2,0,0,
1037	NM_146109	chr1	-	59248466	59294075	59248507	59277238	13	59248466,59250876,59253034,59255863,59259758,59263362,59264603,59265792,59267974,59271945,59274770,59277218,59293998,	59248895,59250942,59253215,59256035,59259941,59263440,59264700,59265961,59268332,59272865,59274925,59277296,59294075,	235749	Als2	cmpl	cmpl	2,2,1,0,0,0,2,1,0,1,2,0,-1,
1039	NM_008057	chr1	+	59538990	59543799	59539803	59541522	1	59538990,	59543799,	229079	Fzd7	cmpl	cmpl	0,
1040	NM_018868	chr1	+	59741849	59768354	59742025	59768165	15	59741849,59747329,59749180,59752821,59755166,59757728,59759656,59760906,59761467,59762436,59763476,59763846,59765846,59767338,59768114,	59742070,59747406,59749233,59752943,59755303,59757793,59759791,59761052,59761594,59762600,59763611,59763908,59765980,59767496,59768354,	196085	Nop58	cmpl	cmpl	0,0,2,1,0,2,1,1,0,1,0,0,2,1,0,
1040	NM_009460	chr1	-	59696277	59727678	59697043	59727535	5	59696277,59699261,59701360,59712301,59727523,	59697112,59699333,59701438,59712376,59727678,	233331	Sumo1	cmpl	cmpl	0,0,0,0,0,
1040	NR_028554	chr1	+	59748801	59748854	59748854	59748854	1	59748801,	59748854,	240659	Snord70	unk	unk	-1,
1040	NR_028521	chr1	+	59761651	59761714	59761714	59761714	1	59761651,	59761714,	235752	Snord11	unk	unk	-1,
1043	NM_027407	chr1	-	60045911	60099931	60047967	60085073	11	60045911,60054294,60060499,60063077,60064651,60066952,60070663,60072555,60079421,60084911,60099640,	60048083,60054555,60060549,60063163,60064750,60067078,60070862,60072679,60079494,60085080,60099931,	193492	Ica1l	cmpl	cmpl	1,1,2,0,0,0,2,1,0,0,-1,
1043	NM_021312	chr1	-	60133711	60154722	60135007	60154391	13	60133711,60137362,60138880,60139134,60139352,60140598,60142554,60143889,60144884,60146095,60147863,60151275,60154350,	60135085,60137435,60139013,60139240,60139493,60140684,60142600,60144044,60145000,60146202,60147958,60151370,60154722,	214206	Wdr12	cmpl	cmpl	0,2,1,0,0,1,0,1,2,0,1,2,0,
1046	NM_001198570	chr1	+	60466462	60538007	60466646	60534851	12	60466462,60491086,60493899,60495785,60500828,60504103,60504921,60506914,60510447,60527509,60533583,60534846,	60466763,60491254,60494076,60495803,60500926,60504250,60505046,60507097,60510606,60527683,60533676,60538007,	240847	Abi2	cmpl	cmpl	0,0,0,0,0,2,2,1,1,1,1,1,
1046	NM_001198571	chr1	+	60466462	60538007	60466646	60533759	11	60466462,60491086,60493899,60495785,60500828,60504103,60504921,60507013,60510447,60527509,60533583,	60466763,60491254,60494076,60495803,60500926,60504250,60505046,60507097,60510606,60527683,60538007,	240848	Abi2	cmpl	cmpl	0,0,0,0,0,2,2,1,1,1,1,
1046	NM_198127	chr1	+	60466462	60538007	60466646	60533759	9	60466462,60491086,60493899,60500828,60504103,60504921,60510447,60527509,60533583,	60466763,60491254,60494076,60500926,60504250,60505046,60510606,60527683,60538007,	240849	Abi2	cmpl	cmpl	0,0,0,0,2,2,1,1,1,
1050	NM_009843	chr1	+	60965868	60972674	60966014	60971561	4	60965868,60969266,60970062,60971456,	60966123,60969614,60970172,60972674,	232979	Ctla4	cmpl	cmpl	0,1,1,0,
1050	NM_017480	chr1	+	61034757	61057164	61034802	61054558	5	61034757,61050545,61051453,61052367,61054544,	61034860,61050884,61051560,61052452,61057164,	235753	Icos	cmpl	cmpl	0,1,1,0,1,
1066	NM_001081436	chr1	-	63094374	63160841	63104556	63132875	12	63094374,63107613,63108609,63112277,63114757,63120895,63125526,63132241,63139858,63140213,63152229,63160784,	63105719,63107771,63108827,63112411,63114867,63121120,63125635,63132972,63140014,63140304,63152333,63160841,	168362	Ino80d	cmpl	cmpl	1,2,0,1,2,2,1,0,-1,-1,-1,-1,
1066	NM_001114609	chr1	-	63094374	63160841	63104556	63140076	12	63094374,63107613,63108609,63112277,63114757,63120895,63125526,63132241,63139858,63140213,63152229,63160784,	63105719,63107771,63108827,63112411,63114867,63121120,63125635,63132972,63140105,63140304,63152333,63160841,	159102	Ino80d	cmpl	cmpl	1,2,0,1,2,2,1,2,0,-1,-1,-1,
1067	NM_146250	chr1	-	63229267	63260783	63229586	63230648	3	63229267,63256327,63260737,	63230678,63256473,63260783,	212510	Gpr1	cmpl	cmpl	0,-1,-1,
1067	NR_028558	chr1	+	63225596	63225709	63225709	63225709	1	63225596,	63225709,	235759	Snora41	unk	unk	-1,
1067	NM_145518	chr1	-	63190165	63223396	63190404	63217483	19	63190165,63193693,63193863,63194969,63196530,63198124,63199348,63202777,63203705,63206323,63207453,63210240,63211303,63211522,63212864,63215802,63216623,63217422,63223159,	63190496,63193766,63193998,63195145,63196685,63198285,63199478,63202906,63203851,63206438,63207588,63210426,63211434,63211604,63212941,63215910,63216715,63217488,63223396,	235757	Ndufs1	cmpl	cmpl	1,0,0,1,2,0,2,2,0,2,2,2,0,2,0,0,1,0,-1,
1067	NM_018796	chr1	+	63223404	63227060	63223785	63226186	6	63223404,63224327,63225012,63225405,63225821,63226031,	63223865,63224450,63225139,63225472,63225947,63227060,	235758	Eef1b2	cmpl	cmpl	0,2,2,0,1,1,
1067	NM_001160038	chr1	-	63190165	63223396	63190404	63217483	20	63190165,63193693,63193863,63194969,63196530,63198124,63199348,63202777,63203705,63206323,63207453,63210240,63211303,63211522,63212864,63215802,63216623,63217422,63218727,63223001,	63190496,63193766,63193998,63195145,63196685,63198285,63199478,63202906,63203851,63206438,63207588,63210426,63211434,63211604,63212941,63215910,63216715,63217488,63218831,63223396,	235754	Ndufs1	cmpl	cmpl	1,0,0,1,2,0,2,2,0,2,2,2,0,2,0,0,1,0,-1,-1,
1067	NM_001160039	chr1	-	63190165	63223396	63190404	63217483	20	63190165,63193693,63193863,63194969,63196530,63198124,63199348,63202777,63203705,63206323,63207453,63210240,63211303,63211522,63212864,63215802,63216623,63217422,63218727,63223159,	63190496,63193766,63193998,63195145,63196685,63198285,63199478,63202906,63203851,63206438,63207588,63210426,63211434,63211604,63212941,63215910,63216715,63217488,63218831,63223396,	235755	Ndufs1	cmpl	cmpl	1,0,0,1,2,0,2,2,0,2,2,2,0,2,0,0,1,0,-1,-1,
1067	NM_001160040	chr1	-	63190165	63223396	63190404	63217483	19	63190165,63193693,63193863,63194969,63196530,63198124,63199348,63202777,63203705,63206323,63207453,63210240,63211303,63211522,63212864,63215802,63216623,63217422,63223001,	63190496,63193766,63193998,63195145,63196685,63198285,63199478,63202906,63203851,63206438,63207588,63210426,63211434,63211604,63212941,63215910,63216715,63217488,63223396,	235756	Ndufs1	cmpl	cmpl	1,0,0,1,2,0,2,2,0,2,2,2,0,2,0,0,1,0,-1,
1068	NM_028673	chr1	+	63319842	63361149	63337311	63356519	7	63319842,63321669,63324504,63327340,63337253,63341489,63349213,	63320046,63321752,63324557,63327451,63337356,63341620,63361149,	228365	Zdbf2	cmpl	cmpl	-1,-1,-1,-1,0,0,2,
1071	NM_172422	chr1	+	63777198	63799959	63778060	63798978	12	63777198,63777973,63781305,63782036,63782418,63784352,63785755,63792415,63794531,63796259,63797837,63798870,	63777265,63778795,63781409,63782145,63782542,63784492,63785928,63792579,63794744,63796344,63797952,63799959,	190161	Fastkd2	cmpl	cmpl	-1,0,0,2,0,1,0,2,1,1,2,0,
1071	NM_029696	chr1	-	63745400	63776892	63745582	63776866	11	63745400,63748149,63757688,63758025,63761765,63765092,63766095,63768061,63768381,63772181,63776844,	63745611,63748215,63757740,63758165,63761929,63765234,63766592,63768204,63768516,63772294,63776892,	235761	Mdh1b	cmpl	cmpl	1,1,0,1,2,1,2,0,0,1,0,
1073	NR_027824	chr1	+	64011300	64015573	64015573	64015573	2	64011300,64014213,	64011372,64015573,	172512	Gm13749	unk	unk	-1,-1,
1078	NM_025964	chr1	-	64653053	64663742	64654313	64662993	3	64653053,64661671,64662846,	64654711,64661783,64663742,	165370	Fam119a	cmpl	cmpl	1,0,0,
1079	NM_022721	chr1	-	64777131	64784324	64781416	64783174	2	64777131,64783706,	64783427,64784324,	231610	Fzd5	cmpl	cmpl	0,-1,
1079	NM_001042659	chr1	-	64777131	64784324	64781416	64783174	2	64777131,64783813,	64783427,64784324,	234862	Fzd5	cmpl	cmpl	0,-1,
1081	NM_001082573	chr1	-	65118105	65120095	65118172	65120079	3	65118105,65119735,65120070,	65118448,65119978,65120095,	215859	Crygc	cmpl	cmpl	0,0,0,
1081	NM_007776	chr1	-	65108411	65110014	65108483	65109976	3	65108411,65109632,65109967,	65108756,65109875,65110014,	200409	Crygd	cmpl	cmpl	0,0,0,
1081	NM_027582	chr1	-	65059659	65079322	65059840	65077222	10	65059659,65061250,65062640,65063238,65067956,65068492,65071236,65072136,65077141,65079159,	65059883,65061333,65062806,65063348,65068079,65068570,65071353,65072304,65077262,65079322,	164676	4921521F21Rik	cmpl	cmpl	2,0,2,0,0,0,0,0,0,-1,
1081	NM_007775	chr1	-	65118172	65120079	65118172	65120079	3	65118172,65119735,65120070,	65118445,65119978,65120079,	215712	Crygc	cmpl	cmpl	0,0,0,
1081	NM_007777	chr1	-	65095130	65097737	65095197	65097687	3	65095130,65097343,65097678,	65095470,65097586,65097737,	219961	Cryge	cmpl	cmpl	0,0,0,
1081	NM_144761	chr1	-	65126800	65128841	65126865	65128829	3	65126800,65128488,65128820,	65127141,65128731,65128841,	212726	Crygb	cmpl	cmpl	0,0,0,
1082	NM_010497	chr1	-	65205189	65225716	65206038	65221926	9	65205189,65207623,65208373,65211673,65212680,65215072,65217532,65221804,65225563,	65206129,65207786,65208514,65211825,65212858,65215178,65217824,65221942,65225716,	198543	Idh1	cmpl	cmpl	2,1,1,2,1,0,2,0,-1,
1082	NM_001111320	chr1	-	65205189	65233053	65206038	65221926	9	65205189,65207623,65208373,65211673,65212680,65215072,65217532,65221804,65232878,	65206129,65207786,65208514,65211825,65212858,65215178,65217824,65221942,65233053,	187677	Idh1	cmpl	cmpl	2,1,1,2,1,0,2,0,-1,
1082	NM_007774	chr1	-	65146962	65149937	65147026	65149911	3	65146962,65149554,65149902,	65147299,65149797,65149937,	200412	Cryga	cmpl	cmpl	0,0,0,
1082	NM_175293	chr1	-	65153886	65169767	65155270	65169667	8	65153886,65156035,65156450,65163254,65163695,65166112,65167912,65169626,	65155379,65156150,65156538,65163326,65163783,65166195,65168012,65169767,	160838	D630023F18Rik	cmpl	cmpl	2,1,0,0,2,0,2,0,
1088	NM_027010	chr1	+	65973095	65974878	65973131	65974817	3	65973095,65973221,65974544,	65973140,65973464,65974878,	213593	Crygf	cmpl	cmpl	0,0,0,
1094	NM_025683	chr1	+	66747466	66766379	66747480	66764450	6	66747466,66753019,66761150,66761686,66762532,66764327,	66747602,66753099,66761290,66761821,66762619,66766379,	213878	Rpe	cmpl	cmpl	0,2,1,0,0,0,
1095	NM_007381	chr1	-	66877426	66909841	66878007	66909823	11	66877426,66883535,66884852,66888195,66889654,66891741,66894973,66899700,66901197,66903972,66909746,	66878101,66883622,66884980,66888309,66889756,66891906,66895040,66899865,66901335,66904128,66909841,	234487	Acadl	cmpl	cmpl	2,2,0,0,0,0,2,2,2,2,0,
1096	NM_021295	chr1	-	67047090	67085446	67050054	67085149	10	67047090,67050912,67051363,67053441,67055801,67056484,67067431,67080697,67085068,67085349,	67050131,67050985,67051540,67053624,67055948,67056620,67067639,67080815,67085165,67085446,	235765	Lancl1	cmpl	cmpl	1,0,0,0,0,2,1,0,0,-1,
1096	NM_001190984	chr1	-	67047090	67085408	67050054	67085149	10	67047090,67050912,67051363,67053441,67055801,67056484,67067431,67080697,67085068,67085345,	67050131,67050985,67051540,67053624,67055948,67056620,67067639,67080815,67085165,67085408,	235763	Lancl1	cmpl	cmpl	1,0,0,0,0,2,1,0,0,-1,
1096	NM_001190985	chr1	-	67047090	67085446	67050054	67085149	9	67047090,67050912,67051363,67053441,67055801,67056484,67067431,67080697,67085068,	67050131,67050985,67051540,67053624,67055948,67056620,67067639,67080815,67085446,	235764	Lancl1	cmpl	cmpl	1,0,0,0,0,2,1,0,0,
1127	NM_007525	chr1	-	71074108	71149546	71077093	71149381	11	71074108,71077932,71093251,71094213,71100186,71112052,71113681,71121116,71134682,71136044,71149241,	71077426,71078030,71093344,71094346,71100295,71112225,71113762,71122054,71134825,71136101,71149546,	200628	Bard1	cmpl	cmpl	0,1,1,0,2,0,0,1,2,2,0,
1131	NM_026195	chr1	+	71603729	71625977	71603829	71625245	16	71603729,71604070,71605799,71607462,71610332,71610979,71611384,71614387,71615536,71616413,71617413,71619481,71622614,71623190,71624359,71625125,	71603848,71604197,71605876,71607529,71610421,71611131,71611541,71614513,71615644,71616499,71617503,71619610,71622707,71623373,71624515,71625977,	218444	Atic	cmpl	cmpl	0,1,2,1,2,1,0,1,1,1,0,0,0,0,0,0,
1133	NR_027659	chr1	+	71934685	71937778	71937778	71937778	3	71934685,71935192,71937265,	71934775,71935288,71937778,	172568	Gm8883	unk	unk	-1,-1,-1,
1133	NR_027658	chr1	+	71934685	71937778	71937778	71937778	3	71934685,71935192,71937265,	71935095,71935288,71937778,	172563	Gm8883	unk	unk	-1,-1,-1,
1136	NM_175564	chr1	+	72330946	72349569	72344481	72347880	3	72330946,72344343,72347257,	72331040,72344752,72349569,	154078	Tmem169	cmpl	cmpl	-1,0,1,
1136	NM_023523	chr1	-	72305746	72330888	72305921	72330790	8	72305746,72308525,72313980,72316850,72321459,72322739,72323860,72330666,	72306007,72308637,72314091,72316947,72321541,72322905,72323994,72330888,	235767	Pecr	cmpl	cmpl	1,0,0,2,1,0,1,0,
1137	NM_009533	chr1	+	72353994	72441527	72354120	72441296	21	72353994,72357008,72358981,72360727,72362032,72365572,72371647,72372789,72376499,72381209,72385533,72386562,72389582,72392801,72400816,72403390,72428192,72429931,72430275,72440469,72441281,	72354141,72357122,72359165,72360776,72362155,72365764,72371762,72372928,72376612,72381272,72385671,72386653,72389716,72392998,72400910,72403460,72428302,72430028,72430343,72440541,72441527,	233261	Xrcc5	cmpl	cmpl	0,0,0,1,2,2,2,0,1,0,0,0,1,0,2,0,1,0,1,0,0,
1139	NM_018817	chr1	+	72629824	72683364	72632269	72679628	17	72629824,72632211,72633624,72637636,72638398,72642361,72643952,72645344,72647942,72657868,72659382,72663081,72666605,72673036,72674674,72675948,72679394,	72630012,72632978,72633675,72637849,72638449,72642548,72644103,72645503,72648008,72658009,72659598,72663152,72666708,72673219,72674775,72676045,72683364,	235768	Smarcal1	cmpl	cmpl	-1,0,1,1,1,1,2,0,0,0,0,0,2,0,0,2,0,
1140	NM_009084	chr1	+	72757833	72760387	72757894	72760139	4	72757833,72758245,72758715,72760075,	72757897,72758374,72758798,72760387,	235769	Rpl37a	cmpl	cmpl	0,0,0,2,
1141	NM_010518	chr1	-	72904638	72921439	72908950	72920713	4	72904638,72909716,72910424,72920379,	72909082,72909836,72910654,72921439,	233272	Igfbp5	cmpl	cmpl	0,0,1,0,
1142	NM_009407	chr1	-	73061648	73062473	73061870	73062437	2	73061648,73062298,	73061899,73062473,	198704	Tnp1	cmpl	cmpl	1,0,
1145	NR_003202	chr1	-	73437958	73454143	73454143	73454143	5	73437958,73443604,73446777,73451569,73453914,	73438974,73443788,73446850,73451627,73454143,	172738	Pinc	unk	unk	-1,-1,-1,-1,-1,
1151	NM_009909	chr1	+	74200567	74207820	74204922	74206002	2	74200567,74204903,	74200693,74207820,	232912	Cxcr2	cmpl	cmpl	-1,0,
1151	NM_029711	chr1	+	74283123	74314787	74283399	74314369	10	74283123,74292653,74294705,74297827,74301401,74302531,74309032,74310316,74310926,74314344,	74283473,74292688,74294818,74297873,74301588,74302625,74309159,74310417,74311027,74314787,	230845	Arpc2	cmpl	cmpl	0,2,1,0,1,2,0,1,0,2,
1151	NM_178241	chr1	-	74238359	74241205	74238379	74239435	2	74238359,74241165,	74239443,74241205,	229564	Cxcr1	cmpl	cmpl	0,-1,
1152	NM_019999	chr1	+	74379183	74400266	74379204	74398505	9	74379183,74393958,74394225,74395336,74395881,74396287,74397190,74398110,74398331,	74379365,74394074,74394338,74395395,74395974,74396451,74397277,74398226,74400266,	231764	Pnkd	cmpl	cmpl	0,2,1,0,2,2,1,1,0,
1152	NM_025580	chr1	+	74331607	74334027	74331644	74333858	3	74331607,74332415,74333665,	74331711,74332584,74334027,	231385	Pnkd	cmpl	cmpl	0,1,2,
1152	NM_013612	chr1	+	74421776	74432625	74421888	74432080	15	74421776,74422291,74423366,74423730,74426356,74426770,74427182,74427415,74428309,74430011,74430198,74430597,74431270,74431714,74431966,	74421895,74422425,74423489,74423850,74426463,74426841,74427250,74427571,74428468,74430101,74430318,74430747,74431344,74431868,74432625,	232320	Slc11a1	cmpl	cmpl	0,1,0,0,0,2,1,0,0,0,0,0,0,2,0,
1152	NM_174985	chr1	+	74325173	74326163	74325173	74326163	1	74325173,	74326163,	223589	Gpbar1	cmpl	cmpl	0,
1152	NM_153088	chr1	+	74438182	74443859	74438471	74442158	7	74438182,74439851,74440370,74440592,74441213,74441410,74442029,	74438538,74440000,74440475,74440649,74441306,74441596,74443859,	235773	Ctdsp1	cmpl	cmpl	0,1,0,0,0,0,0,
1152	NM_001039509	chr1	+	74331607	74400266	74331644	74398505	10	74331607,74332415,74393958,74394225,74395336,74395881,74396287,74397190,74398110,74398331,	74331711,74332584,74394074,74394338,74395395,74395974,74396451,74397277,74398226,74400266,	234910	Pnkd	cmpl	cmpl	0,1,2,1,0,2,2,1,1,0,
1152	NM_001033345	chr1	+	74408681	74415895	74409208	74415647	10	74408681,74408940,74409323,74409825,74410890,74411122,74413190,74414360,74414707,74414966,	74408760,74409233,74409521,74409881,74410977,74411290,74413315,74414437,74414796,74415895,	176468	Gm216	cmpl	cmpl	-1,0,1,1,0,0,0,2,1,0,
1152	NM_027154	chr1	-	74334820	74350910	74335945	74341973	12	74334820,74336444,74337325,74337773,74338004,74338268,74339030,74339408,74339578,74340481,74341771,74350696,	74336092,74336498,74337421,74337861,74338042,74338308,74339081,74339462,74339643,74340576,74342013,74350910,	235772	Tmbim1	cmpl	cmpl	0,0,0,2,0,2,2,2,0,1,0,-1,
1152	NR_029743	chr1	+	74440883	74440968	74440968	74440968	1	74440883,	74440968,	227735	Mir26b	unk	unk	-1,
1152	NM_001190444	chr1	-	74326413	74331312	74326807	74331197	11	74326413,74327356,74327662,74327902,74328100,74328309,74328600,74328984,74329667,74330459,74331076,	74326883,74327511,74327753,74328006,74328216,74328393,74328745,74329124,74329787,74330618,74331312,	235770	Aamp	cmpl	cmpl	2,0,2,0,1,1,0,1,1,1,0,
1152	NM_146110	chr1	-	74326413	74331312	74326807	74331197	11	74326413,74327356,74327662,74327902,74328100,74328309,74328600,74328984,74329667,74330459,74331076,	74326883,74327511,74327753,74328006,74328216,74328393,74328745,74329124,74329787,74330615,74331312,	235771	Aamp	cmpl	cmpl	2,0,2,0,1,1,0,1,1,1,0,
1153	NM_021383	chr1	+	74552633	74577416	74553011	74575428	8	74552633,74563643,74565474,74568891,74570077,74573565,74574165,74575259,	74553035,74563823,74565590,74569001,74570187,74573664,74574257,74577416,	224354	Rqcd1	cmpl	cmpl	0,0,0,2,1,0,0,2,
1153	NM_009509	chr1	+	74455957	74482134	74461653	74481565	20	74455957,74461642,74462539,74464933,74466142,74466368,74467826,74468134,74468352,74469500,74470248,74470436,74472110,74473125,74473813,74474052,74474640,74477190,74478864,74481451,	74456010,74461728,74462614,74465130,74466251,74466479,74468029,74468213,74468451,74469654,74470349,74470574,74472269,74473305,74473959,74474197,74474829,74477259,74479005,74482134,	233281	Vil1	cmpl	cmpl	-1,0,0,0,2,0,0,2,0,0,1,0,0,0,0,2,0,0,0,0,
1154	NM_175031	chr1	+	74648028	74683467	74648691	74682432	27	74648028,74648602,74649711,74649970,74651962,74655585,74657345,74657662,74657974,74659259,74663149,74668769,74669858,74670403,74672066,74672586,74673116,74673968,74674158,74674491,74674715,74678159,74679302,74679715,74680080,74680583,74682288,	74648187,74648775,74649852,74650048,74652093,74655835,74657439,74657832,74658162,74659359,74663293,74668949,74669956,74670509,74672217,74672714,74673221,74674067,74674247,74674555,74674826,74678240,74679474,74679863,74680228,74681330,74683467,	189626	Stk36	cmpl	cmpl	-1,0,0,0,0,2,0,1,0,2,0,0,0,2,0,1,0,0,0,2,0,0,0,1,2,0,0,
1154	NM_025784	chr1	+	74634934	74639017	74636132	74638645	8	74634934,74636059,74636533,74636838,74637244,74637533,74638162,74638395,	74635061,74636452,74636673,74637033,74637308,74637703,74638280,74639017,	194415	Bcs1l	cmpl	cmpl	-1,0,2,1,1,2,1,2,
1154	NM_001081456	chr1	+	74589462	74612551	74594520	74611940	17	74589462,74594486,74594678,74595748,74597593,74598561,74601063,74602516,74604293,74606863,74608628,74609287,74610024,74610950,74611605,74611833,74612320,	74589602,74594542,74594837,74595977,74597723,74598793,74601265,74602661,74604446,74607067,74608797,74609404,74610197,74611086,74611755,74611941,74612551,	201061	Plcd4	cmpl	cmpl	-1,0,1,1,2,0,1,2,0,0,0,1,1,0,1,1,-1,
1154	NM_148937	chr1	+	74590933	74612551	74594520	74611940	18	74590933,74594486,74594678,74595748,74597593,74598561,74601063,74602516,74604293,74606863,74608415,74608628,74609287,74610024,74610950,74611605,74611833,74612320,	74591224,74594542,74594837,74595977,74597723,74598793,74601265,74602661,74604446,74607067,74608511,74608797,74609404,74610197,74611086,74611755,74611941,74612551,	190577	Plcd4	cmpl	cmpl	-1,0,1,1,2,0,1,2,0,0,0,0,1,1,0,1,1,-1,
1154	NM_029888	chr1	-	74611701	74634602	74613451	74632237	9	74611701,74615124,74616252,74620112,74622353,74624696,74625898,74631957,74634137,	74613921,74615230,74619157,74620290,74623178,74624861,74626192,74632271,74634602,	141222	Zfp142	cmpl	cmpl	1,0,2,1,1,1,1,0,-1,
1154	NM_021313	chr1	-	74640325	74647971	74640397	74647939	10	74640325,74641133,74641782,74642204,74642439,74644935,74645103,74645266,74645639,74647898,	74640976,74641268,74641875,74642342,74642511,74645005,74645171,74645366,74645714,74647971,	235775	Rnf25	cmpl	cmpl	0,0,0,0,0,2,0,2,2,0,
1155	NM_024264	chr1	+	74760147	74784464	74760204	74784233	9	74760147,74778492,74781850,74782127,74782437,74783254,74783590,74783752,74784116,	74760465,74778683,74782050,74782325,74782610,74783421,74783672,74783965,74784464,	224219	Cyp27a1	cmpl	cmpl	0,0,2,1,1,0,2,0,0,
1155	NM_009526	chr1	+	74818465	74831893	74818719	74831174	4	74818465,74828675,74829133,74830712,	74818796,74828896,74829468,74831893,	233264	Wnt6	cmpl	cmpl	0,2,1,0,
1155	NM_153744	chr1	-	74785495	74795529	74787278	74795424	14	74785495,74787160,74787725,74788040,74791029,74791294,74791890,74792124,74792270,74792443,74793725,74794445,74795045,74795391,	74786634,74787395,74787872,74788078,74791195,74791421,74791945,74792170,74792329,74792525,74794132,74794598,74795085,74795529,	235776	Prkag3	cmpl	cmpl	-1,0,0,1,0,2,1,0,1,0,1,1,0,0,
1156	NM_153111	chr1	-	74928082	74931982	74928649	74931784	3	74928082,74930980,74931732,	74929236,74931055,74931982,	230053	Fev	cmpl	cmpl	1,1,0,
1156	NM_009872	chr1	+	74901602	74904306	74901671	74902781	1	74901602,	74904306,	197956	Cdk5r2	cmpl	cmpl	0,
1156	NR_029876	chr1	-	74947231	74947295	74947295	74947295	1	74947231,	74947295,	227620	Mir375	unk	unk	-1,
1156	NM_021541	chr1	-	74936517	74939709	74936562	74939461	5	74936517,74937104,74938519,74939300,74939650,	74936710,74937247,74938661,74939465,74939709,	231667	Cryba2	cmpl	cmpl	2,0,2,0,-1,
1157	NM_010544	chr1	-	74991891	74998225	74992662	74997902	3	74991891,74994877,74997473,	74993321,74995139,74998225,	233251	Ihh	cmpl	cmpl	1,0,0,
1158	NM_009447	chr1	-	75211548	75215828	75212196	75215770	4	75211548,75213401,75213786,75215767,	75213168,75213550,75214009,75215828,	215153	Tuba4a	cmpl	cmpl	0,1,0,0,
1158	NM_026187	chr1	+	75188708	75195960	75189025	75195762	13	75188708,75190752,75191415,75191637,75192174,75192375,75192727,75193088,75194218,75194839,75195051,75195354,75195638,	75189252,75190859,75191518,75191831,75192287,75192523,75192956,75193244,75194699,75194951,75195219,75195440,75195960,	224153	Ankzf1	cmpl	cmpl	0,1,0,1,0,2,0,1,1,2,0,0,2,
1158	NM_170755	chr1	+	75139359	75144483	75139436	75143629	9	75139359,75139942,75140496,75140877,75141195,75141533,75141832,75142253,75143003,	75139702,75140049,75140527,75141013,75141280,75141677,75141927,75142389,75144483,	208432	Fam134a	cmpl	cmpl	0,2,1,2,0,1,1,0,1,
1158	NM_001159905	chr1	+	75165219	75168200	75165425	75167854	10	75165219,75165404,75165758,75166073,75166338,75166940,75167112,75167259,75167549,75167809,	75165281,75165480,75165853,75166205,75166490,75167033,75167173,75167327,75167622,75168200,	235778	Zfand2b	cmpl	cmpl	-1,0,1,0,0,2,2,0,2,0,
1158	NM_026977	chr1	-	75131788	75138942	75132972	75138058	9	75131788,75133899,75134328,75135920,75136132,75136394,75137471,75137989,75138631,	75133506,75134017,75134390,75136049,75136253,75136476,75137580,75138077,75138942,	155234	1810031K17Rik	cmpl	cmpl	0,2,0,0,2,1,0,0,-1,
1158	NM_023732	chr1	-	75168214	75176857	75168453	75176692	19	75168214,75168687,75168839,75169128,75169364,75170118,75170435,75170712,75170899,75171051,75171275,75171546,75172081,75172663,75173876,75174238,75174495,75175504,75176143,	75168562,75168756,75168934,75169241,75169539,75170223,75170493,75170798,75170963,75171128,75171401,75171612,75172191,75172785,75174060,75174340,75174676,75175642,75176857,	194941	Abcb6	cmpl	cmpl	2,2,0,1,0,0,2,0,2,0,0,0,1,2,1,1,0,0,0,
1158	NM_011494	chr1	+	75207403	75212181	75207903	75210527	8	75207403,75207814,75208499,75209174,75209460,75209707,75210150,75210388,	75207627,75207989,75208719,75209308,75209581,75209803,75210272,75212181,	197406	Stk16	cmpl	cmpl	-1,0,2,0,2,0,0,2,
1158	NM_194333	chr1	-	75122115	75130464	75122302	75130429	12	75122115,75122915,75125046,75125477,75125971,75128234,75128725,75129172,75129524,75129768,75129974,75130258,	75122592,75123011,75125214,75125583,75126225,75128349,75128846,75129354,75129601,75129866,75130132,75130464,	216539	Slc23a3	cmpl	cmpl	1,1,1,0,1,0,2,0,1,2,0,0,
1158	NM_029010	chr1	-	75194809	75207353	75196068	75206015	17	75194809,75196485,75196904,75197518,75197772,75197973,75198317,75198624,75198761,75198982,75199149,75199421,75204893,75205261,75205630,75205955,75207165,	75196332,75196701,75197036,75197632,75197862,75198048,75198436,75198665,75198883,75199041,75199324,75199516,75204954,75205412,75205797,75206078,75207353,	235781	Glb1l	cmpl	cmpl	0,0,0,0,0,0,1,2,0,1,0,1,0,2,0,0,-1,
1158	NM_026846	chr1	+	75165308	75168200	75165425	75167854	9	75165308,75165758,75166073,75166338,75166940,75167112,75167259,75167549,75167809,	75165480,75165853,75166205,75166490,75167033,75167173,75167327,75167622,75168200,	235780	Zfand2b	cmpl	cmpl	0,1,0,0,2,2,0,2,0,
1158	NM_001003917	chr1	-	75177439	75188497	75178499	75186979	16	75177439,75179165,75179467,75181029,75181262,75181626,75182239,75182524,75182763,75184258,75184518,75186136,75186685,75186876,75187396,75188397,	75178505,75179311,75179690,75181147,75181441,75181875,75182419,75182678,75183512,75184400,75184680,75186201,75186729,75187008,75187451,75188497,	235326	Atg9a	cmpl	cmpl	0,1,0,2,0,0,0,2,0,2,2,0,1,0,-1,-1,
1158	NM_001159906	chr1	+	75165219	75168200	75165425	75167854	10	75165219,75165407,75165758,75166073,75166338,75166940,75167112,75167259,75167549,75167809,	75165281,75165480,75165853,75166205,75166490,75167033,75167173,75167327,75167622,75168200,	235779	Zfand2b	cmpl	cmpl	-1,0,1,0,0,2,2,0,2,0,
1159	NM_008985	chr1	-	75243615	75260783	75244123	75260702	23	75243615,75244411,75244676,75245300,75248325,75248830,75249042,75249345,75249586,75249834,75250497,75251159,75251353,75251699,75252201,75253417,75253867,75254519,75254953,75257145,75258601,75258897,75260578,	75244195,75244485,75244741,75245354,75248492,75248950,75249120,75249419,75249734,75250035,75250716,75251224,75251433,75251786,75252476,75253455,75253999,75254871,75255212,75257242,75258715,75258948,75260783,	199263	Ptprn	cmpl	cmpl	0,1,2,2,0,0,0,1,0,0,0,1,2,2,0,1,1,0,2,1,1,1,0,
1159	NM_009049	chr1	-	75268776	75274955	75268885	75274882	6	75268776,75270531,75270742,75270971,75272187,75274776,	75268936,75270621,75270785,75271104,75272292,75274955,	209494	Resp18	cmpl	cmpl	0,0,2,1,1,0,
1159	NM_016878	chr1	-	75305139	75313592	75305233	75313378	15	75305139,75305873,75308366,75308566,75308979,75310000,75310938,75311704,75311919,75312193,75312519,75312904,75313115,75313284,75313465,	75305284,75306041,75308468,75308606,75309140,75310084,75311016,75311812,75311995,75312324,75312645,75313018,75313204,75313378,75313592,	208809	Dnpep	cmpl	cmpl	0,0,0,2,0,0,0,0,2,0,0,0,1,0,-1,
1159	NM_001110831	chr1	-	75305139	75314212	75305233	75313915	15	75305139,75305873,75308366,75308566,75308979,75310000,75310938,75311704,75311919,75312193,75312519,75312904,75313115,75313284,75313909,	75305284,75306041,75308468,75308606,75309140,75310084,75311016,75311812,75311995,75312324,75312645,75313018,75313204,75313378,75314212,	208270	Dnpep	cmpl	cmpl	0,0,0,2,0,0,0,0,2,0,0,0,1,0,0,
1159	NM_010043	chr1	+	75356918	75364290	75356992	75363625	9	75356918,75358732,75358887,75359139,75359468,75360045,75361902,75363334,75363583,	75357567,75358793,75358983,75359301,75359594,75360266,75361946,75363417,75364290,	229075	Des	cmpl	cmpl	0,2,0,0,0,0,2,1,0,
1160	NM_007463	chr1	+	75371871	75428881	75372014	75428026	41	75371871,75381230,75381402,75384372,75387553,75388336,75397629,75398037,75398872,75401461,75402880,75403153,75403450,75406528,75406863,75407131,75407653,75407860,75410890,75411574,75411894,75412116,75413617,75414237,75414401,75415005,75415545,75416803,75417865,75418134,75420390,75423338,75423618,75423888,75424185,75424466,75425634,75425971,75427013,75427371,75427833,	75372408,75381320,75381739,75385679,75387697,75388519,75397805,75398126,75399048,75401722,75403039,75403343,75403674,75406648,75406968,75407338,75407777,75408036,75411003,75411743,75411991,75412317,75413675,75414315,75414580,75415032,75415698,75416846,75417934,75420103,75420522,75423455,75423786,75424011,75424353,75425046,75425874,75426195,75427089,75427521,75428881,	207719	Speg	cmpl	cmpl	0,1,1,2,1,1,1,0,2,1,1,1,2,1,1,1,1,2,1,0,1,2,2,0,0,2,2,2,0,0,1,1,1,1,1,1,2,2,1,2,2,
1160	NM_001085370	chr1	+	75382184	75428879	75387630	75428026	39	75382184,75384375,75387553,75388336,75397629,75398037,75398872,75401461,75402880,75403153,75403450,75406528,75406863,75407131,75407653,75407860,75410890,75411574,75411894,75412116,75413617,75414237,75414401,75415005,75415545,75416803,75417865,75418134,75420390,75423338,75423618,75423888,75424185,75424466,75425634,75425971,75427013,75427371,75427833,	75382251,75385679,75387697,75388519,75397805,75398126,75399048,75401722,75403039,75403343,75403674,75406648,75406968,75407338,75407777,75408036,75411003,75411743,75411991,75412317,75413675,75414315,75414580,75415032,75415698,75416846,75417934,75420103,75420522,75423455,75423786,75424011,75424353,75425046,75425874,75426195,75427089,75427521,75428879,	203550	Speg	cmpl	cmpl	-1,-1,0,1,1,0,2,1,1,1,2,1,1,1,1,2,1,0,1,2,2,0,0,2,2,2,0,0,1,1,1,1,1,1,2,2,1,2,2,
1160	NM_133708	chr1	+	75432517	75439751	75433373	75439576	13	75432517,75433352,75433511,75434825,75435416,75435919,75436986,75438049,75438304,75438559,75438759,75439018,75439475,	75432586,75433413,75433609,75434929,75435603,75435979,75437117,75438184,75438402,75438606,75438852,75439187,75439751,	191774	Gmppa	cmpl	cmpl	-1,0,1,0,2,0,0,2,2,1,0,0,1,
1160	NM_183022	chr1	+	75447084	75470915	75447406	75470207	10	75447084,75465685,75465931,75466245,75466853,75468858,75469396,75469566,75469817,75470093,	75447988,75465830,75466059,75466408,75466910,75469012,75469488,75469646,75469922,75470915,	206371	Accn4	cmpl	cmpl	0,0,1,0,1,1,2,1,0,0,
1160	NM_001085371	chr1	+	75378688	75401140	75378716	75400359	11	75378688,75379711,75381230,75381402,75384372,75387553,75388336,75397629,75398037,75398872,75400351,	75378749,75379754,75381320,75381739,75385679,75387697,75388519,75397805,75398126,75399048,75401140,	205817	Speg	cmpl	cmpl	0,0,1,1,2,1,1,1,0,2,1,
1160	NM_001173477	chr1	+	75396659	75401140	75397736	75400359	5	75396659,75397629,75398037,75398872,75400351,	75396837,75397805,75398126,75399048,75401140,	206142	Speg	cmpl	cmpl	-1,0,0,2,1,
1160	NM_001001565	chr1	-	75471143	75476046	75471544	75474221	5	75471143,75473134,75473819,75474844,75475366,	75472801,75473314,75474393,75474987,75476046,	235787	Chpf	cmpl	cmpl	0,0,0,-1,-1,
1160	NM_177056	chr1	+	75476106	75482268	75476806	75481559	5	75476106,75476767,75479143,75480949,75481421,	75476460,75476972,75479719,75481152,75482268,	235789	Tmem198	cmpl	cmpl	-1,0,1,1,0,
1160	NM_001001566	chr1	-	75471143	75476046	75471544	75475680	4	75471143,75473134,75473819,75475366,	75472801,75473314,75474393,75476046,	235788	Chpf	cmpl	cmpl	0,0,2,0,
1161	NM_027886	chr1	+	75518103	75533910	75518363	75532810	25	75518103,75518338,75521257,75521662,75521993,75522426,75522661,75523632,75523937,75524150,75524376,75524543,75524883,75525485,75525985,75526508,75526747,75528877,75529201,75530134,75530327,75530746,75530978,75531752,75532660,	75518217,75518424,75521463,75521737,75522089,75522534,75522733,75523759,75524041,75524246,75524418,75524693,75524968,75525836,75526191,75526625,75526925,75529090,75529305,75530232,75530506,75530828,75531049,75532000,75533910,	213460	Stk11ip	cmpl	cmpl	-1,0,1,0,0,0,0,0,1,0,0,0,0,1,1,0,0,1,1,0,2,1,2,1,0,
1161	NM_009208	chr1	+	75542840	75556006	75543445	75555465	23	75542840,75543346,75543807,75544518,75544890,75545443,75547078,75547329,75547821,75548211,75548727,75549197,75549830,75550198,75550734,75551076,75551497,75551985,75552513,75553318,75553847,75554201,75555387,	75542957,75543496,75543973,75544796,75545006,75545640,75547227,75547510,75547957,75548395,75548827,75549382,75550056,75550417,75550883,75551271,75551716,75552075,75552680,75553572,75554017,75554375,75556006,	199038	Slc4a3	cmpl	cmpl	-1,0,0,1,0,2,1,0,1,2,0,1,0,1,1,0,0,0,0,2,1,0,0,
1161	NM_010564	chr1	+	75503651	75506929	75503822	75506738	2	75503651,75505908,	75504093,75506929,	233231	Inha	cmpl	cmpl	0,1,
1183	NM_011811	chr1	-	78421410	78485421	78421768	78485417	17	78421410,78440209,78451328,78455139,78458880,78459409,78459846,78463541,78464545,78465826,78467657,78469058,78472764,78474767,78476531,78478882,78485359,	78421920,78440365,78451446,78455232,78458961,78459617,78459908,78463593,78464607,78465897,78467766,78469209,78472880,78474837,78476686,78478938,78485421,	214722	Farsb	cmpl	cmpl	1,1,0,0,0,2,0,2,0,1,0,2,0,2,0,1,0,
1185	NM_028817	chr1	+	78654399	78704318	78678207	78702990	16	78654399,78659715,78678167,78684811,78686843,78688656,78690770,78692655,78693003,78693464,78695570,78696330,78697843,78700060,78701808,78702832,	78654678,78659855,78678585,78684989,78686953,78688795,78690921,78692779,78693075,78693604,78695743,78696405,78698035,78700175,78701966,78704318,	235793	Acsl3	cmpl	cmpl	-1,-1,0,0,1,0,1,2,0,0,2,1,1,1,2,1,
1185	NM_001136226	chr1	+	78655014	78664176	78660961	78663304	4	78655014,78656900,78659715,78660900,	78655235,78656965,78659855,78664176,	235794	Utp14b	cmpl	cmpl	-1,-1,-1,0,
1185	NM_001136222	chr1	+	78654399	78704318	78684889	78702990	14	78654399,78684811,78686843,78688656,78690770,78692655,78693003,78693464,78695570,78696330,78697843,78700060,78701808,78702832,	78654678,78684989,78686953,78688795,78690921,78692779,78693075,78693604,78695743,78696405,78698035,78700175,78701966,78704318,	235792	Acsl3	cmpl	cmpl	-1,0,1,0,1,2,0,0,2,1,1,1,2,1,
1185	NM_001001981	chr1	+	78654399	78664176	78660961	78663304	3	78654399,78659715,78660900,	78654678,78659855,78664176,	235790	Utp14b	cmpl	cmpl	-1,-1,0,
1185	NM_001033606	chr1	+	78654399	78704318	78678207	78702990	15	78654399,78678167,78684811,78686843,78688656,78690770,78692655,78693003,78693464,78695570,78696330,78697843,78700060,78701808,78702832,	78654678,78678585,78684989,78686953,78688795,78690921,78692779,78693075,78693604,78695743,78696405,78698035,78700175,78701966,78704318,	235791	Acsl3	cmpl	cmpl	-1,0,0,1,0,1,2,0,0,2,1,1,1,2,1,
1186	NM_021342	chr1	+	78813523	78816600	78814211	78814724	2	78813523,78814185,	78813571,78816600,	214195	Kcne4	cmpl	cmpl	-1,0,
1191	NM_009129	chr1	-	79431243	79436665	79431725	79433579	2	79431243,79436530,	79433593,79436665,	225676	Scg2	cmpl	cmpl	0,-1,
1192	NM_183027	chr1	-	79603450	79668547	79605741	79668427	5	79603450,79610777,79620256,79621681,79668424,	79605777,79610915,79620365,79621860,79668547,	188493	Ap1s3	cmpl	cmpl	0,0,2,0,0,
1193	NM_001111279	chr1	-	79698836	79758344	79702085	79758275	12	79698836,79702818,79704026,79705667,79710432,79711448,79721219,79723140,79726230,79730374,79736636,79758138,	79702145,79702927,79704157,79705769,79710538,79711575,79721332,79723291,79726285,79730448,79736704,79758344,	173324	Wdfy1	cmpl	cmpl	0,2,0,0,2,1,2,1,0,1,2,0,
1193	NM_001081210	chr1	+	79772592	79778020	79772707	79777713	4	79772592,79774432,79776062,79777538,	79772886,79774901,79776241,79778020,	234695	Mrpl44	cmpl	cmpl	0,2,0,2,
1193	NM_027057	chr1	-	79722977	79758344	79723061	79758275	5	79722977,79726230,79730374,79736636,79758138,	79723291,79726285,79730448,79736704,79758344,	174038	Wdfy1	cmpl	cmpl	1,0,1,2,0,
1196	NM_173425	chr1	-	80195273	80210519	80196484	80210239	2	80195273,80209507,	80197123,80210519,	177877	Fam124b	cmpl	cmpl	0,0,
1197	NM_016716	chr1	-	80263392	80337005	80263730	80336886	16	80263392,80265784,80268098,80272988,80273949,80274538,80277407,80277957,80279197,80280250,80283473,80285318,80286656,80300654,80319433,80336820,	80263862,80265930,80268285,80273123,80274046,80274663,80277515,80278128,80279374,80280396,80283702,80285433,80286817,80300768,80319631,80337005,	232129	Cul3	cmpl	cmpl	0,1,0,0,2,0,0,0,0,1,0,2,0,0,0,0,
1212	NM_010570	chr1	-	82229679	82288014	82283372	82287068	2	82229679,82283351,	82234179,82288014,	233226	Irs1	cmpl	cmpl	-1,0,
1213	NM_001122685	chr1	+	82335623	82441941	82336972	82439529	7	82335623,82336893,82339304,82364866,82366908,82374135,82439437,	82335871,82337405,82339437,82364955,82366965,82374279,82441941,	187801	Rhbdd1	cmpl	cmpl	-1,0,1,2,1,1,1,
1216	NM_029409	chr1	+	82721492	82748964	82725830	82748291	9	82721492,82723802,82725790,82727687,82731993,82738392,82743657,82747094,82748159,	82721659,82723911,82726011,82727857,82732082,82738551,82743717,82747179,82748964,	221890	Mff	cmpl	cmpl	-1,-1,0,1,0,2,2,2,0,
1216	NM_025453	chr1	-	82753223	82765031	82754006	82764992	4	82753223,82756742,82760501,82764809,	82754286,82756894,82760567,82765031,	231410	Tm4sf20	cmpl	cmpl	2,0,0,0,
1218	NM_030556	chr1	-	83009097	83035023	83010393	83022953	7	83009097,83011277,83015906,83018908,83022800,83024587,83034944,	83010564,83011419,83016099,83019716,83022955,83024717,83035023,	235796	Slc19a3	cmpl	cmpl	0,2,1,0,0,-1,-1,
1219	NM_027725	chr1	+	83156336	83207147	83156373	83206764	10	83156336,83175867,83176919,83178824,83179830,83193795,83194660,83202463,83205780,83206729,	83156413,83175940,83177064,83178883,83179953,83193898,83194775,83202540,83205943,83207147,	235799	Wdr69	cmpl	cmpl	0,1,2,0,2,2,0,1,0,1,
1219	NR_027636	chr1	+	83156336	83207147	83207147	83207147	13	83156336,83175867,83176939,83178824,83179830,83184480,83187918,83189191,83193795,83194660,83202463,83205780,83206729,	83156413,83175940,83177064,83178883,83179953,83184580,83188026,83189298,83193898,83194775,83202540,83205943,83207147,	235800	Wdr69	unk	unk	-1,-1,-1,-1,-1,-1,-1,-1,-1,-1,-1,-1,-1,
1219	NM_016960	chr1	+	83113340	83115742	83113398	83115292	4	83113340,83114370,83114573,83115270,	83113477,83114485,83114651,83115742,	235798	Ccl20	cmpl	cmpl	0,1,2,2,
1219	NM_001159738	chr1	+	83113340	83115742	83113398	83115292	4	83113340,83114373,83114573,83115270,	83113477,83114485,83114651,83115742,	235797	Ccl20	cmpl	cmpl	0,1,2,2,
1232	NM_025386	chr1	+	84836415	84897061	84836447	84896760	4	84836415,84877666,84893064,84896571,	84836543,84877775,84893237,84897061,	213949	Fbxo36	cmpl	cmpl	0,0,1,0,
1232	NM_027921	chr1	-	84903279	84931658	84903852	84926126	5	84903279,84908770,84919428,84925861,84931434,	84904004,84909748,84919572,84926139,84931658,	193302	Slc16a14	cmpl	cmpl	1,1,1,0,-1,
1234	NM_213615	chr1	-	85084713	85106428	85085352	85105943	7	85084713,85086101,85087651,85090871,85096051,85097106,85105911,	85085391,85086155,85087764,85090934,85096223,85097269,85106428,	159418	A530032D15Rik	cmpl	cmpl	0,0,1,1,0,2,0,
1235	NM_175219	chr1	-	85242918	85267141	85243511	85266639	8	85242918,85244873,85250677,85251088,85253960,85256269,85257311,85266607,	85243711,85244954,85250758,85251151,85254044,85256441,85257474,85267141,	121312	C130026I21Rik	cmpl	cmpl	1,1,1,1,1,0,2,0,
1235	NM_001037909	chr1	-	85242918	85267141	85243511	85266639	7	85242918,85244873,85250677,85251088,85256269,85257311,85266607,	85243711,85244954,85250758,85251151,85256441,85257474,85267141,	121464	C130026I21Rik	cmpl	cmpl	1,1,1,1,0,2,0,
1252	NM_175397	chr1	-	87473474	87500466	87473866	87492683	13	87473474,87475631,87476218,87480086,87481477,87482789,87484036,87485688,87488097,87490839,87492536,87495203,87500409,	87473920,87475774,87476320,87480155,87481627,87482870,87484114,87485766,87488364,87491008,87492684,87495354,87500466,	211037	Sp110	cmpl	cmpl	0,1,1,1,1,1,1,1,1,0,0,-1,-1,
1252	NM_001013817	chr1	+	87497277	87541611	87497734	87541257	17	87497277,87506268,87507313,87511378,87511762,87516630,87518228,87522674,87527034,87529052,87532133,87534398,87538307,87539116,87539509,87539777,87541158,	87497766,87506431,87507485,87511429,87511846,87516732,87518282,87522740,87527139,87529195,87532181,87534440,87538423,87539222,87539587,87539921,87541611,	169469	Sp140	cmpl	cmpl	0,2,0,1,1,1,1,1,1,1,0,0,0,2,0,0,0,
1253	NM_177055	chr1	-	87613657	87633181	87614767	87623189	6	87613657,87615599,87619672,87621695,87623033,87633046,	87614943,87615704,87619756,87621864,87623190,87633181,	157586	A630001G21Rik	cmpl	cmpl	1,1,1,0,0,-1,
1254	NM_133781	chr1	+	87690021	87748152	87714974	87745796	9	87690021,87714931,87731897,87733860,87738772,87741167,87743984,87744851,87745607,	87690396,87715088,87732062,87733979,87738941,87741227,87744050,87744995,87748152,	227484	Cab39	cmpl	cmpl	-1,0,0,0,2,0,0,0,0,
1254	NM_022417	chr1	+	87791084	87805273	87791238	87804213	6	87791084,87799584,87801788,87802996,87803582,87804121,	87791364,87799725,87801977,87803107,87803733,87805273,	231617	Itm2c	cmpl	cmpl	0,0,0,0,0,1,
1255	NM_027300	chr1	+	87918516	87926533	87918623	87923094	4	87918516,87920901,87922988,87926153,	87918924,87921076,87923132,87926533,	193544	Spata3	cmpl	cmpl	0,1,2,-1,
1255	NM_027029	chr1	+	87918516	87921244	87918623	87921116	2	87918516,87920904,	87918924,87921244,	193688	Spata3	cmpl	cmpl	0,1,
1255	NM_028647	chr1	+	87918516	87923753	87918623	87923094	4	87918516,87920904,87922988,87923426,	87918924,87921076,87923132,87923753,	193023	Spata3	cmpl	cmpl	0,1,2,-1,
1255	NM_001122732	chr1	+	87918516	87926533	87918623	87923094	4	87918516,87920904,87922988,87926153,	87918924,87921076,87923132,87926533,	187287	Spata3	cmpl	cmpl	0,1,2,-1,
1255	NM_001033290	chr1	-	87836111	87857630	87837448	87838432	2	87836111,87857409,	87838440,87857630,	235076	Gpr55	cmpl	cmpl	0,-1,
1256	NM_027357	chr1	+	87961193	88035870	87961364	88033684	25	87961193,87967157,87968188,87968401,87972373,87973930,87975142,87978611,87979721,87981756,87982604,87983149,87985383,87986568,87988577,87990850,88013149,88015084,88023030,88024710,88027211,88029288,88030212,88033537,88035654,	87961380,87967201,87968262,87968571,87972579,87974074,87975369,87978672,87979850,87981845,87982683,87983323,87985495,87986765,87988673,87990915,88013264,88015201,88023133,88024880,88027304,88029375,88030359,88033691,88035870,	193508	Psmd1	cmpl	cmpl	0,1,0,2,1,0,0,2,0,0,2,0,0,1,0,0,2,0,0,1,0,0,0,0,-1,
1256	NM_008311	chr1	-	87995611	88008545	87995917	88007457	4	87995611,87998996,88007108,88008453,	87996807,87999197,88007691,88008545,	234049	Htr2b	cmpl	cmpl	1,1,0,-1,
1257	NM_145222	chr1	+	88199795	88203880	88200118	88202802	2	88199795,88201619,	88200129,88203880,	235804	B3gnt7	cmpl	cmpl	0,2,
1258	NM_010341	chr1	-	88282899	88284716	88282899	88284716	2	88282899,88283887,	88283288,88284716,	198809	Nmur1	cmpl	cmpl	1,0,
1258	NR_028478	chr1	-	88247744	88247860	88247860	88247860	1	88247744,	88247860,	172123	Snora75	unk	unk	-1,
1258	NM_010880	chr1	-	88241293	88256030	88247194	88255798	14	88241293,88247386,88247941,88248772,88249084,88249700,88250306,88251594,88252626,88252945,88253130,88253531,88254681,88255780,	88247271,88247610,88248068,88248894,88249208,88249855,88250430,88251719,88252768,88253032,88253316,88254027,88254798,88256030,	225141	Ncl	cmpl	cmpl	1,2,1,2,1,2,1,2,1,1,1,0,0,0,
1258	NR_002851	chr1	-	88252834	88252902	88252902	88252902	1	88252834,	88252902,	172803	Snord82	unk	unk	-1,
1258	NR_015507	chr1	+	88256148	88264539	88264539	88264539	2	88256148,88263707,	88256582,88264539,	172306	C130036L24Rik	unk	unk	-1,-1,
1258	NM_027966	chr1	+	88322903	88324624	88322945	88324538	1	88322903,	88324624,	157930	1700019O17Rik	cmpl	cmpl	0,
1259	NM_008972	chr1	+	88423310	88427273	88423480	88426587	5	88423310,88425747,88426030,88426305,88426539,	88423525,88425819,88426127,88426379,88427273,	233684	Ptma	cmpl	cmpl	0,0,0,1,0,
1260	NM_010933	chr1	-	88562865	88567147	88566238	88567013	3	88562865,88566218,88566923,	88563373,88566529,88567147,	240875	Nppc	cmpl	cmpl	-1,0,0,
1260	NM_172974	chr1	+	88483674	88503075	88485754	88501791	7	88483674,88485738,88488865,88493325,88495577,88497657,88501632,	88483810,88485916,88488941,88493414,88495780,88497763,88503075,	189768	Cops7b	cmpl	cmpl	-1,0,0,1,0,2,0,
1263	NM_007433	chr1	-	88983265	88986503	88983622	88986338	11	88983265,88984003,88984232,88984507,88984748,88984930,88985280,88985524,88985847,88986069,88986274,	88983915,88984120,88984424,88984642,88984821,88985065,88985453,88985699,88985963,88986186,88986503,	200709	Alppl2	cmpl	cmpl	1,1,1,1,0,0,1,0,1,1,0,
1264	NM_007432	chr1	+	89021582	89024487	89021582	89024487	11	89021582,89021732,89021966,89022201,89022454,89022884,89023100,89023302,89023510,89023904,89024104,	89021649,89021849,89022082,89022376,89022627,89023019,89023173,89023437,89023702,89024018,89024487,	205780	Akp3	cmpl	cmpl	0,1,1,0,1,0,0,1,1,1,1,
1264	NM_009604	chr1	+	89102385	89108410	89102399	89108063	12	89102385,89102649,89103042,89103224,89103961,89104782,89105589,89106001,89106338,89107098,89107477,89107889,	89102454,89102789,89103087,89103334,89104117,89104880,89105790,89106116,89106453,89107315,89107611,89108410,	233199	Chrng	cmpl	cmpl	0,1,0,0,2,2,1,1,2,0,1,0,
1264	NM_021600	chr1	+	89087226	89096645	89087265	89095337	12	89087226,89087549,89088094,89088788,89089060,89089420,89091374,89092059,89092257,89093857,89094149,89095154,	89087317,89087704,89088139,89088898,89089216,89089530,89091575,89092171,89092372,89094062,89094268,89096645,	229033	Chrnd	cmpl	cmpl	0,1,0,0,2,2,1,1,2,0,1,0,
1264	NM_001039170	chr1	+	89110488	89125433	89110574	89124448	7	89110488,89116155,89117494,89120927,89122424,89122671,89124375,	89110594,89116270,89117629,89121032,89122577,89122808,89125433,	201715	Eif4e2	cmpl	cmpl	0,2,0,0,0,0,2,
1264	NM_001039169	chr1	+	89110513	89125433	89111065	89124448	7	89110513,89116155,89117494,89120927,89122424,89122671,89124375,	89111070,89116270,89117629,89121032,89122577,89122808,89125433,	201716	Eif4e2	cmpl	cmpl	0,2,0,0,0,0,2,
1264	NM_021306	chr1	-	89044229	89051602	89044561	89051564	17	89044229,89044800,89045199,89045708,89046070,89046358,89047051,89047180,89047474,89047709,89048023,89048557,89049393,89049694,89049875,89050092,89050778,	89044661,89044877,89045295,89045774,89046195,89046426,89047103,89047239,89047578,89047784,89048122,89048780,89049518,89049787,89049986,89050161,89051602,	224367	Ecel1	cmpl	cmpl	2,0,0,0,1,2,1,2,0,0,0,2,0,0,0,0,0,
1265	NM_028889	chr1	+	89160938	89207366	89161024	89206370	4	89160938,89186042,89194203,89206235,	89161329,89186190,89194338,89207366,	230958	Efhd1	cmpl	cmpl	0,2,0,0,
1266	NM_028473	chr1	+	89366838	89372034	89366913	89372013	3	89366838,89371597,89371903,	89366986,89371780,89372034,	235805	3110079O15Rik	cmpl	cmpl	0,1,1,
1266	NM_001110227	chr1	-	89282858	89291304	89282990	89285964	3	89282858,89285504,89291186,	89283613,89285980,89291304,	234499	Kcnj13	cmpl	cmpl	1,0,-1,
1267	NM_015750	chr1	+	89491124	89494415	89491463	89494051	3	89491124,89491452,89493112,	89491192,89491664,89494415,	235809	Neu2	cmpl	cmpl	-1,0,0,
1267	NM_001160163	chr1	+	89470601	89494415	89476079	89494051	4	89470601,89476008,89491452,89493112,	89470701,89476110,89491664,89494415,	235806	Neu2	cmpl	cmpl	-1,0,1,0,
1267	NM_001160164	chr1	+	89470601	89494415	89491463	89494051	3	89470601,89491452,89493112,	89470701,89491664,89494415,	235807	Neu2	cmpl	cmpl	-1,0,0,
1267	NM_001160165	chr1	+	89480596	89494415	89480817	89494051	3	89480596,89491452,89493112,	89480824,89491664,89494415,	235808	Neu2	cmpl	cmpl	0,1,0,
1269	NR_028519	chr1	+	89681145	89681393	89681393	89681393	1	89681145,	89681393,	235810	Scarna6	unk	unk	-1,
1269	NM_009118	chr1	+	89700254	89741732	89701886	89741598	16	89700254,89701847,89706881,89709559,89711254,89714090,89717881,89719891,89721000,89724971,89728413,89731124,89733884,89737366,89740686,89741489,	89700587,89701952,89706942,89709604,89711448,89714150,89717958,89720027,89721085,89725044,89728551,89731202,89733908,89737422,89740696,89741732,	233633	Sag	cmpl	cmpl	-1,0,0,1,1,0,0,2,0,1,2,2,2,2,1,2,
1270	NM_001033291	chr1	-	89841695	89905126	89843170	89903998	28	89841695,89845076,89846506,89846733,89848217,89848914,89850725,89853785,89856363,89858998,89870651,89872382,89874885,89876589,89877545,89878583,89880328,89882476,89885459,89886636,89890748,89892285,89894387,89896314,89898983,89900821,89903799,89905012,	89843282,89845171,89846602,89846944,89848283,89849033,89850820,89853909,89856438,89859063,89870709,89872506,89875208,89876660,89877630,89878755,89880410,89882774,89885567,89886732,89890877,89892429,89894534,89896479,89899097,89900889,89904017,89905126,	240841	Usp40	cmpl	cmpl	2,0,0,2,2,0,1,0,0,1,0,2,0,1,0,2,1,0,0,0,0,0,0,0,0,1,0,-1,
1270	NM_001198573	chr1	-	89841695	89905126	89843170	89903998	32	89841695,89845076,89846506,89846733,89848217,89848914,89850725,89853785,89856363,89858998,89861880,89863758,89864084,89864970,89870651,89872382,89874885,89876589,89877545,89878583,89880328,89882476,89885459,89886636,89890748,89892285,89894387,89896314,89898983,89900821,89903799,89905012,	89843282,89845171,89846602,89846944,89848283,89849033,89850820,89853909,89856438,89859063,89861917,89863845,89864173,89865024,89870709,89872506,89875208,89876660,89877630,89878755,89880410,89882774,89885567,89886732,89890877,89892429,89894534,89896479,89899097,89900889,89904017,89905126,	240850	Usp40	cmpl	cmpl	2,0,0,2,2,0,1,0,0,1,0,0,1,1,0,2,0,1,0,2,1,0,0,0,0,0,0,0,0,1,0,-1,
1272	NM_013701	chr1	+	90097185	90116577	90097211	90114999	5	90097185,90111618,90112369,90112712,90114701,	90098075,90111750,90112457,90112932,90116577,	214594	Ugt1a2	cmpl	cmpl	0,0,0,1,2,
1272	NM_201643	chr1	+	90062586	90116577	90062626	90114999	5	90062586,90111618,90112369,90112712,90114701,	90063478,90111750,90112457,90112932,90116577,	153684	Ugt1a5	cmpl	cmpl	0,0,0,1,2,
1272	NM_172505	chr1	-	90161402	90174132	90161755	90174044	5	90161402,90164522,90171616,90173795,90173948,	90163233,90164601,90171674,90173860,90174132,	212338	A730008H23Rik	cmpl	cmpl	1,0,2,0,0,
1272	NM_008299	chr1	-	90101306	90102323	90101524	90102253	1	90101306,	90102323,	199958	Dnajb3	cmpl	cmpl	0,
1272	NM_201645	chr1	+	90108533	90116577	90108576	90114999	5	90108533,90111618,90112369,90112712,90114701,	90109446,90111750,90112457,90112932,90116577,	229390	Ugt1a1	cmpl	cmpl	0,0,0,1,2,
1272	NM_198652	chr1	-	90155430	90174154	90161755	90174044	8	90155430,90164522,90165895,90166776,90169303,90171616,90173793,90173948,	90163233,90164601,90165988,90166874,90169340,90171672,90173860,90174154,	235813	Hjurp	cmpl	cmpl	1,0,0,1,0,1,0,0,
1272	NM_001177364	chr1	+	90123594	90158864	90124642	90156601	43	90123594,90124628,90124801,90126916,90127200,90128818,90129891,90130576,90131163,90131528,90131764,90131947,90133229,90134047,90134419,90135468,90136693,90137253,90137645,90138117,90138978,90139243,90140505,90141518,90142562,90143710,90144322,90145126,90146277,90146839,90147819,90148910,90151432,90151664,90152112,90152631,90152974,90153225,90154284,90155157,90155693,90156104,90156479,	90123803,90124721,90124983,90127048,90127363,90128917,90130043,90130691,90131185,90131637,90131843,90132061,90133306,90134167,90134530,90135616,90136734,90137395,90137698,90138225,90139098,90139366,90140658,90141641,90142642,90143819,90144418,90145231,90146401,90146958,90147972,90149065,90151592,90151868,90152255,90152746,90153124,90153408,90154440,90155289,90155796,90156170,90158864,	235812	Heatr7b1	cmpl	cmpl	-1,0,1,0,0,1,1,0,1,2,0,1,1,0,0,0,1,0,1,0,0,0,0,0,0,2,0,0,0,1,0,0,2,0,0,2,0,0,0,0,0,1,1,
1273	NM_134252	chr1	+	90203286	90285426	90215544	90281288	27	90203286,90204384,90215539,90217438,90221956,90222979,90224725,90227270,90229249,90233687,90237879,90239807,90244618,90246421,90247430,90247924,90250983,90251705,90256226,90257159,90258485,90261614,90270823,90276314,90277543,90281237,90285115,	90203366,90204477,90215661,90217512,90222113,90223157,90224898,90227445,90229317,90233885,90237982,90239926,90244909,90246517,90247560,90248070,90251096,90251922,90256318,90257301,90258657,90261792,90271014,90276414,90277577,90281328,90285426,	230394	Trpm8	cmpl	cmpl	-1,-1,0,0,2,0,1,0,1,0,0,1,0,0,0,1,0,2,0,2,0,1,2,1,2,0,-1,
1274	NM_008132	chr1	-	90396445	90406641	90397697	90406461	3	90396445,90399716,90406365,	90397717,90400125,90406641,	167809	Glrp1	cmpl	cmpl	1,0,0,
1276	NM_177305	chr1	-	90594800	90598766	90597660	90598239	1	90594800,	90598766,	235814	Arl4c	cmpl	cmpl	0,
1279	NM_133816	chr1	+	90967036	91050368	91034260	91049926	6	90967036,91003832,91034133,91040124,91048774,91049701,	90967172,91003911,91034378,91042481,91048963,91050368,	230544	Sh3bp4	cmpl	cmpl	-1,-1,0,1,0,0,
1283	NR_015540	chr1	-	91573081	91580467	91580467	91580467	4	91573081,91576546,91577730,91580261,	91576243,91576679,91577840,91580467,	172470	4933400F21Rik	unk	unk	-1,-1,-1,-1,
1285	NM_010262	chr1	-	91824536	91827751	91825194	91827330	2	91824536,91826807,	91825718,91827751,	233500	Gbx2	cmpl	cmpl	1,0,
1287	NM_007722	chr1	+	92100577	92112863	92110395	92111484	2	92100577,92110369,	92100662,92112863,	234317	Cxcr7	cmpl	cmpl	-1,0,
1290	NM_133805	chr1	+	92499999	92509916	92500124	92508828	8	92499999,92500949,92502038,92503111,92506667,92507549,92508114,92508748,	92500202,92501020,92502087,92503244,92506775,92507612,92508162,92509916,	191711	Cops8	cmpl	cmpl	0,0,2,0,1,1,1,1,
1293	NM_001101647	chr1	+	92849684	92850589	92849684	92850589	2	92849684,92850425,	92849781,92850589,	209131	Prlh	cmpl	cmpl	0,1,
1293	NM_053015	chr1	+	92811676	92847719	92818445	92845186	16	92811676,92818421,92824559,92824899,92826666,92828070,92829893,92831889,92834230,92835935,92836296,92838264,92839448,92840271,92842190,92845159,	92811830,92818555,92824781,92825012,92826770,92828193,92830098,92832029,92834314,92836088,92836452,92838357,92839535,92840326,92842291,92847719,	235816	Mlph	cmpl	cmpl	-1,0,2,2,1,0,0,1,0,0,0,0,0,0,1,0,
1293	NM_008998	chr1	-	92854709	92866197	92855460	92860877	6	92854709,92855744,92856578,92857687,92860720,92865806,	92855576,92855838,92856704,92857839,92860880,92866197,	235818	Rab17	cmpl	cmpl	1,0,0,1,0,-1,
1293	NM_001159725	chr1	-	92854709	92864244	92855460	92860877	6	92854709,92855744,92856578,92857687,92860720,92864084,	92855576,92855838,92856704,92857839,92860880,92864244,	235817	Rab17	cmpl	cmpl	1,0,0,1,0,-1,
1294	NM_008515	chr1	+	92950020	93025521	92950234	93024773	23	92950020,92965139,92969900,92973520,92974967,92975607,92981522,92985210,92988178,92990136,92997153,92997761,92999823,93001703,93003874,93005156,93006931,93008732,93016717,93018998,93019654,93022217,93024662,	92950300,92965226,92969918,92973568,92975012,92975658,92981582,92985288,92988244,92990214,92997189,92997887,92999895,93001874,93003967,93005249,93007024,93008874,93016767,93019116,93019734,93022322,93025521,	225927	Lrrfip1	cmpl	cmpl	0,0,0,0,0,0,0,0,0,0,0,0,0,0,0,0,0,0,1,0,1,0,0,
1294	NM_001111311	chr1	+	92950020	93013899	92950234	93012641	8	92950020,92965139,92997153,92997761,93001703,93003874,93008732,93011172,	92950300,92965226,92997189,92997887,93001874,93003967,93008874,93013899,	223316	Lrrfip1	cmpl	cmpl	0,0,0,0,0,0,0,1,
1295	NM_016894	chr1	+	93076398	93121773	93076665	93119938	3	93076398,93093347,93119682,	93076717,93093486,93121773,	196293	Ramp1	cmpl	cmpl	0,1,2,
1295	NM_026454	chr1	+	93146895	93182602	93150852	93181932	10	93146895,93150836,93158843,93161794,93171826,93172962,93174837,93176081,93180523,93181881,	93147014,93150970,93158873,93161860,93171894,93173033,93174895,93176114,93180586,93182602,	193965	Ube2f	cmpl	cmpl	-1,0,1,1,1,0,2,0,0,0,
1295	NM_178401	chr1	+	93076398	93103367	93076665	93103094	3	93076398,93093347,93102973,	93076717,93093486,93103367,	188854	Ramp1	cmpl	cmpl	0,1,2,
1295	NM_001168392	chr1	+	93076398	93103367	93076665	93103021	4	93076398,93093347,93101823,93102973,	93076717,93093486,93101902,93103367,	235819	Ramp1	cmpl	cmpl	0,1,2,0,
1296	NM_173395	chr1	+	93263006	93270794	93263057	93269053	8	93263006,93264941,93265947,93266662,93266991,93267201,93267958,93268954,	93263225,93265058,93266050,93266919,93267100,93267292,93268037,93270794,	161037	Fam132b	cmpl	cmpl	0,0,0,1,0,1,2,0,
1296	NM_023343	chr1	-	93272407	93295360	93272518	93295282	12	93272407,93272894,93275042,93278427,93279880,93281141,93281816,93283791,93284921,93287183,93287708,93295227,	93272659,93272976,93275162,93278549,93279968,93281235,93281923,93283918,93285041,93287240,93287774,93295360,	208712	Ilkap	cmpl	cmpl	0,2,2,0,2,1,2,1,1,1,1,0,
1296	NM_019479	chr1	-	93308059	93309799	93308634	93309714	4	93308059,93309297,93309469,93309633,	93309059,93309379,93309556,93309799,	224463	Hes6	cmpl	cmpl	1,0,0,0,
1296	NM_027551	chr1	+	93247649	93258981	93250255	93257843	8	93247649,93250182,93252028,93253910,93254331,93255364,93255912,93257585,	93247712,93251029,93252164,93253997,93254487,93255553,93256058,93258981,	193435	Klhl30	cmpl	cmpl	-1,0,0,1,1,1,1,0,
1296	NM_016717	chr1	+	93194914	93217657	93194972	93216807	12	93194914,93197104,93199345,93201850,93204890,93205227,93206373,93212065,93213640,93214168,93215614,93216653,	93195025,93197217,93199446,93202031,93205018,93205392,93206480,93212102,93213724,93214268,93215690,93217657,	196416	Scly	cmpl	cmpl	0,2,1,0,1,0,0,2,0,0,1,2,
1296	NM_001033292	chr1	+	93218651	93244880	93218709	93242514	9	93218651,93220055,93221612,93224052,93231266,93237085,93238422,93239117,93240891,	93219003,93220246,93221799,93224235,93231398,93237200,93238520,93239312,93244880,	235075	Espnl	cmpl	cmpl	0,0,2,0,0,0,1,0,0,
1296	NR_026924	chr1	-	93301456	93302606	93302606	93302606	3	93301456,93302072,93302482,	93301759,93302191,93302606,	235820	1700020N18Rik	unk	unk	-1,-1,-1,
1297	NM_028718	chr1	+	93391244	93425884	93391342	93424360	15	93391244,93394529,93396078,93397349,93397581,93401999,93404069,93414870,93416154,93416632,93417460,93417763,93419407,93422455,93424194,	93391465,93394598,93396240,93397487,93398001,93402071,93404145,93414891,93416239,93416716,93417584,93417800,93419484,93422679,93425884,	235821	Traf3ip1	cmpl	cmpl	0,0,0,0,0,0,0,1,1,2,2,0,1,0,2,
1304	NM_024197	chr1	-	94336295	94370335	94336415	94370314	10	94336295,94348587,94356956,94358867,94359654,94360937,94363957,94366439,94367393,94370239,	94336484,94348696,94357042,94358922,94359734,94361059,94364044,94366655,94367562,94370335,	194859	Ndufa10	cmpl	cmpl	0,2,0,2,0,1,1,1,0,0,
1305	NM_147038	chr1	-	94376257	94377196	94376257	94377196	1	94376257,	94377196,	209453	Olfr1416	cmpl	cmpl	0,
1305	NM_146277	chr1	+	94484908	94485874	94484908	94485874	1	94484908,	94485874,	209457	Olfr1412	cmpl	cmpl	0,
1305	NM_146490	chr1	+	94493097	94494069	94493097	94494069	1	94493097,	94494069,	209456	Olfr1411	cmpl	cmpl	0,
1305	NM_147037	chr1	+	94469701	94470783	94469749	94470721	1	94469701,	94470783,	235822	Olfr1413	cmpl	cmpl	0,
1305	NM_147039	chr1	-	94407624	94415092	94407664	94408603	2	94407624,94414892,	94408613,94415092,	209465	Olfr1414	cmpl	cmpl	0,-1,
1305	NM_001011525	chr1	-	94387394	94388330	94387394	94388330	1	94387394,	94388330,	209464	Olfr1415	cmpl	cmpl	0,
1306	NM_153114	chr1	-	94540794	94545418	94540909	94541968	5	94540794,94541758,94541910,94542260,94545327,	94541094,94541785,94542003,94542453,94545418,	208451	Otos	cmpl	cmpl	1,1,0,-1,-1,
1306	NM_146491	chr1	+	94504415	94505384	94504415	94505384	1	94504415,	94505384,	209455	Olfr1410	cmpl	cmpl	0,
1306	NM_206896	chr1	+	94516457	94517578	94516484	94517486	1	94516457,	94517578,	209467	Olfr12	cmpl	cmpl	0,
1306	NR_028108	chr1	-	94533721	94538525	94538525	94538525	3	94533721,94536263,94538183,	94533980,94536336,94538525,	235823	Myeov2	unk	unk	-1,-1,-1,
1306	NM_001163425	chr1	-	94533721	94538562	94533942	94538519	3	94533721,94536263,94538456,	94533980,94536336,94538562,	235824	Myeov2	cmpl	cmpl	1,0,0,
1307	NM_016696	chr1	+	94728262	94756773	94728508	94755141	9	94728262,94749923,94751434,94752483,94753563,94753824,94754048,94754431,94754908,	94728674,94750082,94751823,94752649,94753694,94753944,94754182,94754607,94756773,	232136	Gpc1	cmpl	cmpl	0,1,1,0,1,0,0,2,1,
1307	NR_029559	chr1	+	94746954	94747020	94747020	94747020	1	94746954,	94747020,	227826	Mir149	unk	unk	-1,
1308	NM_175118	chr1	+	94803565	94805197	94803631	94804264	2	94803565,94804141,	94804000,94805197,	160910	Dusp28	cmpl	cmpl	0,0,
1308	NM_011796	chr1	+	94830984	94844525	94831450	94844115	12	94830984,94834521,94835899,94836859,94839058,94839876,94840255,94841271,94841593,94843350,94843791,94844085,	94831591,94834653,94836096,94837077,94839200,94840043,94840518,94841474,94841855,94843550,94843837,94844525,	232493	Capn10	cmpl	cmpl	0,0,0,2,1,2,1,0,2,0,2,0,
1308	NM_001104529	chr1	+	94869695	94882968	94879144	94880068	2	94869695,94879134,	94869858,94882968,	215832	Gpr35	cmpl	cmpl	-1,0,
1308	NM_022320	chr1	+	94875479	94882968	94879144	94880068	2	94875479,94879134,	94875878,94882968,	214108	Gpr35	cmpl	cmpl	-1,0,
1308	NM_181405	chr1	+	94807981	94817415	94812414	94816432	11	94807981,94811635,94812390,94812931,94813287,94813723,94814210,94814594,94815449,94815760,94816138,	94808060,94811776,94812542,94813048,94813523,94813837,94814323,94814703,94815680,94815903,94817415,	160061	Rnpepl1	cmpl	cmpl	-1,-1,0,2,2,1,1,0,1,1,0,
1308	NM_172850	chr1	-	94766705	94799483	94766848	94799160	18	94766705,94767385,94768249,94773111,94773587,94774907,94775891,94777556,94778327,94780318,94781411,94782712,94783199,94785023,94792645,94796075,94799020,94799406,	94766895,94767546,94768322,94773277,94773701,94775039,94775999,94777697,94778468,94780490,94781842,94782871,94783416,94785493,94792789,94796265,94799177,94799483,	189872	Ankmy1	cmpl	cmpl	1,2,1,0,0,0,0,0,0,2,0,0,2,0,0,2,0,-1,
1308	NR_015525	chr1	-	94830119	94847167	94847167	94847167	2	94830119,94847056,	94831680,94847167,	235825	9430060I03Rik	unk	unk	-1,-1,
1309	NM_001159658	chr1	+	94902910	94908846	94902979	94908700	3	94902910,94905140,94908551,	94903586,94905254,94908846,	186730	Aqp12	cmpl	cmpl	0,1,1,
1309	NM_008440	chr1	-	94912032	94998442	94915033	94978998	48	94912032,94915528,94916383,94917034,94917789,94918302,94918897,94919502,94920035,94921155,94922197,94923408,94933422,94935611,94935793,94936321,94937195,94938150,94938661,94938919,94939192,94940165,94943228,94949000,94950836,94951392,94952261,94952533,94952676,94955390,94956773,94957314,94959076,94959443,94960725,94962623,94963632,94965061,94968884,94969615,94970384,94971532,94972727,94973618,949…	94915076,94915647,94916576,94917187,94917914,94918380,94919098,94919648,94920097,94921289,94922312,94923432,94933528,94935696,94935860,94936430,94937251,94938269,94938752,94939088,94939331,94940251,94943347,94949138,94951015,94951541,94952355,94952606,94952857,94955474,94956880,94957394,94959152,94959523,94960859,94962766,94963711,94965137,94968902,94969681,94970462,94971644,94972906,94973684,949…	199852	Kif1a	cmpl	cmpl	2,0,2,2,0,0,0,1,2,0,2,2,1,0,2,1,2,0,2,1,0,1,2,2,0,1,0,2,1,1,2,0,2,0,1,2,1,0,0,0,0,2,0,0,0,1,0,-1,
1309	NM_177587	chr1	+	94902910	94908846	94902979	94908700	3	94902910,94905137,94908551,	94903586,94905254,94908846,	189110	Aqp12	cmpl	cmpl	0,1,1,
1309	NM_001110315	chr1	-	94912032	94998442	94915033	94978998	47	94912032,94915528,94916383,94917034,94917789,94918302,94918897,94919502,94920035,94921155,94922197,94933422,94935611,94935793,94936321,94937195,94938150,94938661,94938919,94939192,94940165,94943228,94949000,94950836,94951392,94952261,94952533,94952676,94955390,94956773,94957314,94959076,94959443,94960725,94962623,94963632,94965061,94968884,94969615,94970384,94971532,94972727,94973618,94974264,949…	94915076,94915647,94916576,94917187,94917914,94918380,94919098,94919648,94920097,94921289,94922312,94933528,94935696,94935860,94936430,94937251,94938269,94938752,94939088,94939331,94940251,94943347,94949138,94951015,94951541,94952355,94952606,94952857,94955474,94956880,94957394,94959152,94959523,94960859,94962766,94963711,94965137,94968902,94969681,94970462,94971644,94972906,94973684,94974444,949…	201902	Kif1a	cmpl	cmpl	2,0,2,2,0,0,0,1,2,0,2,1,0,2,1,2,0,2,1,0,1,2,2,0,1,0,2,1,1,2,0,2,0,1,2,1,0,0,0,0,2,0,0,0,1,0,-1,
1310	NM_016702	chr1	+	95031852	95041998	95031870	95041744	11	95031852,95032185,95033871,95034476,95035857,95036898,95037890,95038644,95040631,95041087,95041636,	95032101,95032378,95033936,95034577,95035928,95036983,95037986,95038714,95040727,95041216,95041998,	196435	Agxt	cmpl	cmpl	0,0,1,0,2,1,2,2,0,0,0,
1310	NM_001159940	chr1	-	95047931	95057447	95048584	95056706	6	95047931,95049493,95051063,95052555,95056177,95057378,	95048677,95049850,95051217,95052781,95056927,95057447,	158365	2310007B03Rik	cmpl	cmpl	0,0,2,1,0,-1,
1310	NM_172411	chr1	-	95047931	95057525	95048584	95056706	6	95047931,95049493,95051063,95052555,95056177,95057465,	95048677,95049850,95051217,95052781,95056927,95057525,	161392	2310007B03Rik	cmpl	cmpl	0,0,2,1,0,-1,
1311	NM_080850	chr1	-	95206013	95239365	95206668	95234108	18	95206013,95207344,95209372,95210857,95213361,95213597,95216536,95217070,95217351,95220778,95221940,95223792,95227331,95228135,95231119,95232186,95233921,95239102,	95206826,95207491,95209506,95211057,95213496,95213723,95216704,95217252,95218799,95220932,95222109,95224053,95227466,95228276,95231290,95232422,95234157,95239365,	191935	Pask	cmpl	cmpl	1,1,2,0,0,0,0,1,2,1,0,0,0,0,0,1,0,-1,
1311	NM_178051	chr1	-	95195787	95202447	95198036	95202422	4	95195787,95199294,95201184,95202401,	95198372,95199479,95201683,95202447,	188965	Mterfd2	cmpl	cmpl	0,1,0,0,
1311	NM_023200	chr1	+	95240221	95264195	95240236	95261643	10	95240221,95242732,95246901,95247525,95248082,95249093,95250905,95254333,95257302,95261466,	95240288,95242864,95246957,95247591,95248213,95249256,95251022,95254438,95257389,95264195,	195098	Ppp1r7	cmpl	cmpl	0,1,1,0,0,2,0,0,0,0,
1312	NM_133808	chr1	-	95302516	95375385	95304749	95337332	28	95302516,95304945,95305265,95305527,95308939,95310067,95310403,95311388,95313077,95313748,95314044,95316645,95317660,95317919,95319840,95320346,95321843,95324134,95324724,95325954,95326674,95327531,95327888,95333670,95334802,95337256,95338762,95375289,	95304836,95305074,95305382,95305713,95309083,95310202,95310508,95311543,95313216,95313967,95314266,95316864,95317792,95318006,95319954,95320451,95321983,95324213,95324829,95326062,95326881,95327747,95328095,95333886,95334960,95337369,95338827,95375385,	191704	Hdlbp	cmpl	cmpl	0,0,0,0,0,0,0,1,0,0,0,0,0,0,0,0,1,0,0,0,0,0,0,0,1,0,-1,-1,
1312	NM_001159718	chr1	+	95375569	95406309	95387844	95403641	12	95375569,95387733,95392155,95393917,95395588,95395849,95397034,95398083,95400011,95402120,95403539,95404289,	95375645,95387854,95392242,95394041,95395723,95395967,95397136,95398229,95400095,95402178,95403659,95406309,	235827	Sept2	cmpl	cmpl	-1,0,1,1,2,2,0,0,2,2,0,-1,
1312	NM_001159717	chr1	+	95375569	95406309	95385722	95403641	13	95375569,95385704,95387733,95392155,95393917,95395588,95395849,95397034,95398083,95400011,95402120,95403539,95404289,	95375645,95385731,95387854,95392242,95394041,95395723,95395967,95397136,95398229,95400095,95402178,95403659,95406309,	235826	Sept2	cmpl	cmpl	-1,0,0,1,1,2,2,0,0,2,2,0,-1,
1312	NM_010891	chr1	+	95375569	95406309	95385722	95403641	13	95375569,95385700,95387733,95392155,95393917,95395588,95395849,95397034,95398083,95400011,95402120,95403539,95404289,	95375645,95385731,95387854,95392242,95394041,95395723,95395967,95397136,95398229,95400095,95402178,95403659,95406309,	235828	Sept2	cmpl	cmpl	-1,0,0,1,1,2,2,0,0,2,2,0,-1,
1312	NM_001159719	chr1	+	95375637	95406309	95385722	95403641	13	95375637,95385700,95387733,95392155,95393917,95395588,95395849,95397034,95398083,95400011,95402120,95403539,95404289,	95375757,95385731,95387854,95392242,95394041,95395723,95395967,95397136,95398229,95400095,95402178,95403659,95406309,	235829	Sept2	cmpl	cmpl	-1,0,0,1,1,2,2,0,0,2,2,0,-1,
1313	NM_021537	chr1	-	95517327	95532304	95519063	95531904	12	95517327,95519972,95521129,95521610,95522037,95522357,95522627,95523601,95524230,95525610,95531874,95532123,	95519103,95520109,95521201,95521725,95522183,95522543,95522785,95523710,95524287,95525841,95531960,95532304,	231668	Stk25	cmpl	cmpl	2,0,0,2,0,0,1,0,0,0,0,-1,
1314	NM_025920	chr1	-	95601967	95651415	95602112	95651110	6	95601967,95611474,95613208,95621733,95646423,95651033,	95602232,95611578,95613318,95621893,95647562,95651415,	231318	Thap4	cmpl	cmpl	0,1,2,1,2,0,
1314	NM_016778	chr1	+	95582270	95592339	95583023	95591739	5	95582270,95582994,95585733,95590636,95591613,	95582431,95583246,95585862,95590800,95592339,	232118	Bok	cmpl	cmpl	-1,0,1,1,0,
1315	NM_023136	chr1	-	95697071	95698511	95697374	95698404	2	95697071,95698274,	95697487,95698511,	195122	Dtymk	cmpl	cmpl	1,0,
1315	NM_025454	chr1	+	95700541	95718677	95700579	95714900	8	95700541,95702624,95708358,95708983,95709242,95712951,95713214,95714857,	95700616,95702696,95708525,95709095,95709336,95713087,95713276,95718677,	231409	Ing5	cmpl	cmpl	0,1,1,0,1,2,0,2,
1315	NM_001105667	chr1	-	95689152	95698511	95689409	95698404	5	95689152,95691302,95694956,95697378,95698274,	95689520,95691500,95695047,95697487,95698511,	200844	Dtymk	cmpl	cmpl	0,0,2,1,0,
1315	NM_178882	chr1	+	95721816	95748751	95722883	95747403	10	95721816,95722861,95725782,95726333,95729172,95731863,95734516,95735397,95744679,95747143,	95721896,95723217,95725840,95726473,95729366,95732032,95734660,95735540,95744845,95748751,	188662	D2hgdh	cmpl	cmpl	-1,0,1,2,1,0,1,1,0,1,
1315	NM_199366	chr1	+	95757920	95773071	95758170	95771666	4	95757920,95769031,95770166,95770847,	95758196,95769118,95770425,95773071,	187930	Gal3st2	cmpl	cmpl	0,2,2,0,
1316	NM_001039219	chr1	+	95887085	95908116	95892954	95906102	8	95887085,95888022,95891693,95892487,95892888,95903494,95904617,95905283,	95887259,95888341,95891837,95892638,95892980,95903581,95904876,95908116,	128743	Gm6086	cmpl	cmpl	-1,-1,-1,-1,0,2,2,0,
1316	NM_173772	chr1	+	95917069	95924907	95918966	95921993	4	95917069,95918934,95919269,95921013,	95917193,95919167,95919525,95924907,	189673	Neu4	cmpl	cmpl	-1,0,0,1,
1326	NM_026321	chr1	+	97210204	97231861	97210393	97230516	3	97210204,97221685,97230512,	97210827,97221820,97231861,	194047	Fam174a	cmpl	cmpl	0,2,2,
1329	NM_001159745	chr1	-	97523819	97564171	97524079	97563838	4	97523819,97550089,97557440,97563725,	97524377,97550347,97557572,97564171,	228757	St8sia4	cmpl	cmpl	2,2,2,0,
1338	NM_172658	chr1	-	98715360	98768748	98715523	98768686	13	98715360,98717759,98720273,98725367,98728562,98733456,98734030,98735743,98737706,98739030,98741052,98764301,98768343,	98715684,98717897,98720338,98725552,98728716,98733652,98734175,98735862,98737828,98739127,98741232,98764565,98768748,	229891	Slco4c1	cmpl	cmpl	1,1,2,0,2,1,0,1,2,1,1,1,0,
1344	NM_133825	chr1	-	99540478	99558595	99542291	99542915	3	99540478,99551176,99558407,	99542938,99551266,99558595,	144094	D1Ertd622e	cmpl	cmpl	0,-1,-1,
1345	NM_026250	chr1	+	99666755	99689548	99672030	99689148	8	99666755,99672023,99673902,99679503,99681329,99681631,99682552,99688873,	99666832,99672169,99674096,99679809,99681521,99681799,99682835,99689548,	194088	Gin1	cmpl	cmpl	-1,0,1,0,0,0,0,1,
1408	NM_001122676	chr1	+	107886982	107930654	107887366	107928740	14	107886982,107897507,107900676,107902591,107908278,107912575,107914795,107916424,107918302,107919776,107920240,107923979,107926328,107928672,	107888284,107897619,107900753,107902663,107908391,107912670,107914879,107916482,107918435,107919841,107920335,107924108,107927810,107930654,	187742	Zcchc2	cmpl	cmpl	0,0,1,0,0,2,1,1,2,0,2,1,1,1,
1408	NM_001122675	chr1	+	107886982	107930654	107887366	107927845	13	107886982,107897507,107900676,107902591,107908278,107912575,107914795,107916424,107918302,107919776,107920240,107923979,107926328,	107888284,107897619,107900753,107902663,107908391,107912670,107914879,107916482,107918435,107919841,107920335,107924108,107930654,	187735	Zcchc2	cmpl	cmpl	0,0,1,0,0,2,1,1,2,0,2,1,1,
1413	NM_177410	chr1	-	108608349	108610867	108608857	108609457	1	108608349,	108610867,	229627	Bcl2	cmpl	cmpl	0,
1413	NM_027534	chr1	-	108616986	108656319	108621478	108656228	10	108616986,108624205,108631123,108635907,108640245,108644064,108644347,108649788,108652020,108656120,	108621598,108624307,108631207,108635991,108640437,108644160,108644413,108649845,108652110,108656319,	193443	Kdsr	cmpl	cmpl	0,0,0,0,0,0,0,0,0,0,
1414	NM_009190	chr1	-	108667364	108693302	108669023	108693024	11	108667364,108670583,108673846,108675545,108676538,108677080,108679242,108683279,108686505,108688254,108692997,	108669125,108670724,108674066,108675627,108676687,108677237,108679362,108683347,108686662,108688366,108693302,	199069	Vps4b	cmpl	cmpl	0,0,2,1,2,1,1,2,1,0,0,
1414	NM_009257	chr1	+	108757756	108779925	108766859	108778570	7	108757756,108766858,108768826,108771619,108772586,108776752,108778177,	108757837,108767027,108768964,108771737,108772729,108776920,108779925,	233505	Serpinb5	cmpl	cmpl	-1,0,0,0,1,0,0,
1415	NM_027971	chr1	+	108831025	108853655	108843123	108853374	8	108831025,108843105,108845700,108846138,108847278,108850267,108851898,108852969,	108831141,108843291,108845832,108846276,108847396,108850410,108852066,108853655,	193246	Serpinb12	cmpl	cmpl	-1,0,0,0,0,1,0,0,
1415	NM_172852	chr1	+	108877560	108897772	108878731	108897398	8	108877560,108878714,108879389,108892365,108892856,108895142,108895464,108896996,	108877606,108878896,108879446,108892494,108892974,108895285,108895620,108897772,	189871	Serpinb13	cmpl	cmpl	-1,0,0,0,0,1,0,0,
1416	NM_009126	chr1	-	108942163	108948880	108942592	108948347	8	108942163,108943619,108944049,108945066,108945903,108947585,108948185,108948869,	108942997,108943775,108944192,108945184,108946026,108947642,108948372,108948880,	208998	Serpinb3a	cmpl	cmpl	0,0,1,0,0,0,0,-1,
1416	NM_201376	chr1	-	108974769	108980057	108974769	108980057	7	108974769,108975794,108976228,108977250,108978158,108979314,108979895,	108975174,108975950,108976371,108977368,108978281,108979371,108980057,	220729	Serpinb3d	cmpl	cmpl	0,0,1,0,0,0,0,
1417	NM_201363	chr1	-	109167777	109174948	109168205	109173591	8	109167777,109169229,109169659,109170674,109171511,109172838,109173429,109174903,	109168607,109169385,109169802,109170792,109171634,109172895,109173616,109174948,	153693	Serpinb3c	cmpl	cmpl	0,0,1,0,0,0,0,-1,
1418	NM_025867	chr1	+	109258890	109277052	109265972	109276584	8	109258890,109265954,109267365,109268730,109270651,109273349,109274081,109276182,	109258936,109266140,109267425,109268850,109270769,109273492,109274237,109277052,	194349	Serpinb11	cmpl	cmpl	-1,0,0,0,0,1,0,0,
1419	NM_001174170	chr1	+	109407999	109422177	109412049	109421518	8	109407999,109412040,109416228,109418723,109419268,109419641,109420373,109421113,	109408055,109412217,109416348,109418852,109419386,109419784,109420538,109422177,	235837	Serpinb2	cmpl	cmpl	-1,0,0,0,0,1,0,0,
1419	NM_027548	chr1	+	109319265	109349266	109324825	109348584	8	109319265,109324807,109331312,109331903,109342568,109344684,109346752,109348185,	109319309,109324993,109331363,109332020,109342686,109344827,109346899,109349266,	235836	Serpinb7	cmpl	cmpl	-1,0,0,0,0,1,0,0,
1419	NM_011111	chr1	+	109408086	109422177	109412049	109421518	8	109408086,109412040,109416228,109418723,109419268,109419641,109420373,109421113,	109408161,109412217,109416348,109418852,109419386,109419784,109420538,109422177,	235838	Serpinb2	cmpl	cmpl	-1,0,0,0,0,1,0,0,
1420	NM_001159748	chr1	+	109486582	109502727	109494046	109502531	6	109486582,109494031,109495476,109499376,109501180,109502360,	109486864,109494214,109495614,109499494,109501323,109502727,	186751	Serpinb8	cmpl	cmpl	-1,0,0,0,1,0,
1420	NM_011459	chr1	+	109486582	109505555	109494046	109503902	7	109486582,109494031,109495476,109499376,109501180,109502360,109503497,	109486864,109494214,109495614,109499494,109501323,109502513,109505555,	197425	Serpinb8	cmpl	cmpl	-1,0,0,0,1,0,0,
1452	NM_001081316	chr1	-	113755278	113761495	113755756	113759380	2	113755278,113760671,	113760217,113761495,	234662	Dsel	cmpl	cmpl	0,-1,
1502	NM_026472	chr1	+	120218419	120230408	120218469	120229518	7	120218419,120220158,120224201,120225929,120227182,120228920,120229326,	120218574,120220302,120224310,120226141,120227239,120229055,120230408,	193956	Mki67ip	cmpl	cmpl	0,0,0,1,0,0,0,
1502	NM_011650	chr1	-	120195094	120207709	120197380	120207643	6	120195094,120201267,120201776,120205321,120206349,120207577,	120197614,120201347,120201892,120205418,120206443,120207709,	232556	Tsn	cmpl	cmpl	0,1,2,1,0,0,
1503	NR_027901	chr1	-	120355245	120355842	120355842	120355842	1	120355245,	120355842,	172455	2900060B14Rik	unk	unk	-1,
1504	NM_023755	chr1	+	120524521	120581745	120524617	120574011	15	120524521,120528818,120548877,120549445,120550292,120552944,120555584,120558556,120561335,120561474,120562692,120565207,120565965,120572151,120573964,	120524679,120528970,120548954,120549551,120550399,120553097,120555695,120558648,120561384,120561568,120562783,120565311,120566108,120572203,120581745,	231509	Tcfcp2l1	cmpl	cmpl	0,2,1,0,1,0,0,0,2,0,1,2,1,0,1,
1510	NM_008381	chr1	-	121312041	121318825	121313898	121317663	2	121312041,121317203,	121314674,121318825,	234014	Inhbb	cmpl	cmpl	1,0,
1511	NM_146103	chr1	+	121422743	121424803	121423087	121424140	1	121422743,	121424803,	208467	Tmem185b	cmpl	cmpl	0,
1514	NM_001115074	chr1	-	121820095	121891787	121820095	121891787	23	121820095,121822137,121824190,121827465,121829350,121830658,121831097,121832667,121833818,121842359,121844628,121846247,121847626,121850177,121850478,121850724,121852225,121858448,121878290,121881306,121881592,121886006,121891648,	121820204,121822233,121824283,121827557,121829509,121830790,121831205,121832748,121833946,121842465,121844727,121846337,121847714,121850286,121850590,121850842,121852385,121858552,121878391,121881405,121881679,121886107,121891787,	226803	Gm101	cmpl	cmpl	2,2,2,0,0,0,0,0,1,0,0,0,2,1,0,2,1,2,0,0,0,1,0,
1514	NM_175106	chr1	-	121804477	121809745	121806588	121807524	2	121804477,121809709,	121807731,121809745,	154143	Tmem177	cmpl	cmpl	0,-1,
1515	NM_007830	chr1	-	122009856	122017673	122010036	122017530	4	122009856,122012962,122016471,122017521,	122010110,122013025,122016589,122017673,	234272	Dbi	cmpl	cmpl	1,1,0,0,
1515	NM_019432	chr1	-	121963953	121970357	121964286	121970309	2	121963953,121970288,	121964901,121970357,	214364	Tmem37	cmpl	cmpl	0,0,
1515	NM_001037999	chr1	-	122009856	122017496	122010036	122017491	4	122009856,122012962,122016471,122017338,	122010110,122013025,122016589,122017496,	234974	Dbi	cmpl	cmpl	1,1,0,0,
1515	NM_001012322	chr1	+	121903556	121960109	121903833	121959859	14	121903556,121918734,121919042,121928140,121932911,121940027,121941207,121943235,121950250,121950848,121951961,121952970,121958470,121959688,	121903908,121918849,121919087,121928248,121933015,121940125,121941340,121943389,121950311,121950918,121952053,121953097,121958512,121960109,	235247	Sctr	cmpl	cmpl	0,0,1,1,1,0,2,0,1,2,0,2,0,0,
1517	NM_207233	chr1	+	122237158	122239751	122237694	122239151	2	122237158,122238971,	122238378,122239751,	229356	C1ql2	cmpl	cmpl	0,0,
1518	NM_010766	chr1	-	122371114	122401661	122371235	122401354	17	122371114,122373130,122373942,122374428,122375920,122381201,122381350,122382265,122382408,122384723,122385108,122387489,122388608,122390196,122390620,122391317,122401245,	122371366,122373307,122373987,122374527,122375965,122381264,122381449,122382301,122382507,122384831,122385153,122387534,122388707,122390232,122390839,122391419,122401661,	233046	Marco	cmpl	cmpl	1,1,1,1,1,1,1,1,1,1,1,1,1,1,1,1,0,
1519	NM_010133	chr1	+	122499063	122504568	122499609	122503766	2	122499063,122503449,	122500498,122504568,	233621	En1	cmpl	cmpl	0,1,
1526	NM_010483	chr1	-	123406349	123425042	123406964	123424766	2	123406349,123423989,	123407300,123425042,	198567	Htr5b	cmpl	cmpl	0,0,
1526	NM_025860	chr1	-	123450411	123464557	123450572	123464452	13	123450411,123451792,123452267,123453981,123454987,123455742,123456708,123457857,123458266,123458635,123461069,123462457,123464367,	123450715,123451970,123452324,123454095,123455140,123455904,123456848,123458172,123458367,123458771,123461180,123462745,123464557,	235842	Ddx18	cmpl	cmpl	1,0,0,0,0,0,1,1,2,1,1,1,0,
1556	NM_023735	chr1	-	127289482	127332067	127290571	127331905	12	127289482,127291644,127293683,127294028,127299969,127302421,127303868,127305096,127307840,127312832,127314825,127331861,	127290667,127291728,127293809,127294121,127300143,127302565,127303976,127305192,127307951,127312957,127314881,127332067,	194939	Actr3	cmpl	cmpl	0,0,0,0,0,0,0,0,0,1,2,0,
1557	NM_028787	chr1	+	127457592	127492261	127457821	127487685	16	127457592,127458851,127459076,127463044,127465123,127467123,127468889,127471242,127472748,127475839,127481029,127481650,127483941,127486387,127487609,127491489,	127457861,127458942,127459218,127463188,127465186,127467205,127469080,127471324,127472836,127475904,127481134,127481810,127484032,127486542,127487706,127492261,	213329	Slc35f5	cmpl	cmpl	0,1,2,0,0,0,1,0,1,2,1,1,2,0,2,-1,
1574	NM_028399	chr1	+	129670740	129701414	129670804	129700136	9	129670740,129671677,129688181,129689934,129691831,129694417,129695966,129698182,129698738,	129670962,129671759,129688310,129689995,129691894,129694463,129696130,129698253,129701414,	181142	Ccnt2	cmpl	cmpl	0,2,0,0,1,1,2,1,0,
1574	NM_011737	chr1	-	129711847	129736867	129711847	129736867	10	129711847,129713811,129716963,129718553,129725632,129726847,129729300,129731111,129735015,129736845,	129711914,129714509,129717110,129720974,129725676,129727107,129729373,129731202,129735128,129736867,	235845	Ysk4	cmpl	cmpl	2,0,0,0,1,2,1,0,1,0,
1575	NM_178690	chr1	+	129765349	129840453	129765388	129839187	24	129765349,129765501,129770656,129785732,129787594,129798155,129800248,129806427,129812215,129814797,129816144,129821304,129821851,129824036,129824525,129826966,129827283,129830993,129833914,129834565,129834774,129835151,129835622,129838950,	129765406,129765557,129770732,129785865,129787673,129798275,129800414,129806527,129812297,129814866,129816218,129821397,129822018,129824126,129824698,129827021,129827655,129831131,129834142,129834662,129834878,129835267,129835725,129840453,	223491	Rab3gap1	cmpl	cmpl	0,0,2,0,1,2,2,0,1,2,2,1,1,0,0,2,0,0,0,0,1,0,2,0,
1577	NR_029543	chr1	+	130098937	130099007	130099007	130099007	1	130098937,	130099007,	227854	Mir128-1	unk	unk	-1,
1578	NM_008567	chr1	-	130228167	130256233	130228511	130256142	17	130228167,130230093,130231339,130232306,130234692,130235926,130237861,130239987,130240873,130242448,130244945,130245501,130245880,130248009,130250036,130252089,130256035,	130228628,130230233,130231495,130232442,130234854,130236055,130238017,130240095,130241015,130242590,130245096,130245647,130246046,130248259,130250147,130252236,130256233,	199741	Mcm6	cmpl	cmpl	0,1,1,0,0,0,0,0,2,1,0,1,0,2,2,2,0,
1578	NM_001081078	chr1	-	130181340	130224895	130181695	130224880	17	130181340,130183032,130184067,130185527,130188499,130190203,130190702,130191649,130195042,130196415,130200328,130204132,130207093,130208111,130209631,130215635,130224234,	130181913,130183263,130184291,130185662,130188609,130190406,130190901,130191940,130195311,130197972,130200974,130204853,130207172,130208214,130209715,130215715,130224895,	227495	Lct	cmpl	cmpl	1,1,2,2,0,1,0,0,1,1,0,2,1,0,0,1,0,
1579	NM_145507	chr1	-	130308694	130313993	130308924	130313794	4	130308694,130310236,130311930,130313728,	130308971,130310329,130311988,130313993,	235847	Dars	cmpl	cmpl	1,1,0,0,
1580	NM_009911	chr1	-	130484775	130488876	130485419	130488786	2	130484775,130488765,	130486478,130488876,	232908	Cxcr4	cmpl	cmpl	0,0,
1594	NM_010016	chr1	-	132335606	132359317	132336888	132359246	10	132335606,132344195,132344904,132345993,132348960,132353397,132354663,132356158,132358398,132359146,	132336956,132344216,132344985,132346140,132349152,132353483,132354763,132356350,132358584,132359317,	233757	Cd55	cmpl	cmpl	1,1,1,1,1,2,1,1,1,0,
1594	NM_007827	chr1	-	132285104	132319576	132285184	132319535	10	132285104,132306448,132307205,132307969,132310625,132313415,132314684,132316177,132318691,132319441,	132285306,132306469,132307268,132308116,132310817,132313501,132314784,132316369,132318877,132319576,	200373	Daf2	cmpl	cmpl	1,1,1,1,1,2,1,1,1,0,
1596	NM_178691	chr1	+	132613903	132618634	132614060	132615996	2	132613903,132615292,	132614388,132618634,	235428	Yod1	cmpl	cmpl	0,1,
1596	NR_027859	chr1	-	132585619	132612398	132612398	132612398	16	132585619,132593593,132595255,132595764,132596557,132597346,132598281,132598807,132601953,132603002,132603419,132603628,132604085,132604652,132611042,132612297,	132587725,132594662,132595320,132595827,132596687,132597451,132598428,132599015,132602078,132603059,132603494,132603695,132604182,132604778,132611153,132612398,	207987	Pfkfb2	unk	unk	-1,-1,-1,-1,-1,-1,-1,-1,-1,-1,-1,-1,-1,-1,-1,-1,
1596	NM_177604	chr1	+	132628552	132641199	132634159	132640440	4	132628552,132634078,132637579,132638905,	132628800,132634264,132637760,132641199,	189104	AA986860	cmpl	cmpl	-1,0,0,1,
1596	NM_001162415	chr1	-	132585619	132625830	132587659	132611133	16	132585619,132595255,132595764,132596557,132597346,132598281,132598807,132601953,132603002,132603419,132603628,132604085,132604652,132611042,132615398,132625777,	132587725,132595320,132595827,132596687,132597451,132598428,132599015,132602078,132603059,132603494,132603695,132604182,132604778,132611153,132615552,132625830,	186305	Pfkfb2	cmpl	cmpl	0,1,1,0,0,0,2,0,0,0,2,1,1,0,-1,-1,
1596	NM_008825	chr1	-	132588831	132612398	132594461	132611133	15	132588831,132595255,132595764,132596557,132597346,132598281,132598807,132601953,132603002,132603419,132603628,132604085,132604652,132611042,132612297,	132594662,132595320,132595827,132596687,132597451,132598428,132599015,132602078,132603059,132603494,132603695,132604182,132604778,132611153,132612398,	235849	Pfkfb2	cmpl	cmpl	0,1,1,0,0,0,2,0,0,0,2,1,1,0,-1,
1596	NM_001162416	chr1	-	132593593	132611153	132594461	132611133	13	132593593,132595255,132596557,132597346,132598281,132598807,132601953,132603002,132603419,132603628,132604085,132604652,132611042,	132594662,132595320,132596687,132597451,132598428,132599015,132602078,132603059,132603494,132603695,132604182,132604778,132611153,	186304	Pfkfb2	cmpl	cmpl	0,1,0,0,0,2,0,0,0,2,1,1,0,
1596	NM_007576	chr1	-	132532497	132558195	132532782	132553874	10	132532497,132533277,132535645,132539510,132544605,132544960,132549901,132552457,132553708,132558024,	132532947,132533453,132535810,132539690,132544797,132545046,132549998,132552640,132553891,132558195,	187525	C4bp	cmpl	cmpl	0,1,1,1,1,2,1,1,0,-1,
1596	NR_028304	chr1	-	132566778	132578148	132578148	132578148	6	132566778,132567523,132570801,132574259,132574415,132577915,	132566978,132567650,132570885,132574297,132574487,132578148,	172339	C4bp-ps1	unk	unk	-1,-1,-1,-1,-1,-1,
1597	NM_011082	chr1	+	132723260	132748826	132731005	132747473	11	132723260,132730949,132738073,132741011,132742903,132743789,132745014,132745567,132746064,132746307,132747377,	132723384,132731048,132738418,132741665,132743236,132744122,132745207,132745695,132746196,132746366,132748826,	235850	Pigr	cmpl	cmpl	-1,0,1,1,1,1,1,2,1,1,0,
1597	NM_001170632	chr1	+	132697478	132711317	132697526	132711230	7	132697478,132699627,132701119,132707947,132709167,132710570,132711075,	132697565,132699853,132701260,132708286,132709924,132710689,132711317,	185197	Fcamr	cmpl	cmpl	0,0,1,1,1,2,1,
1597	NM_144960	chr1	+	132697478	132711317	132697526	132711230	7	132697478,132699795,132701119,132707947,132709167,132710570,132711075,	132697565,132699853,132701260,132708286,132709924,132710689,132711317,	191161	Fcamr	cmpl	cmpl	0,0,1,1,1,2,1,
1598	NM_053095	chr1	-	132778650	132783988	132779031	132783916	6	132778650,132779910,132780410,132781364,132782153,132783828,	132779115,132779985,132780569,132781427,132782347,132783988,	192149	Il24	cmpl	cmpl	0,0,0,0,1,0,
1598	NM_021380	chr1	-	132803768	132807873	132803991	132807803	5	132803768,132804928,132806151,132807310,132807644,	132804069,132805003,132806304,132807376,132807873,	214187	Il20	cmpl	cmpl	0,0,0,0,0,
1598	NM_001009940	chr1	-	132829232	132835818	132829724	132835818	5	132829232,132831551,132832469,132835493,132835674,	132829820,132831626,132832622,132835556,132835818,	235251	Il19	cmpl	cmpl	0,0,0,0,0,
1599	NM_145508	chr1	-	133025017	133034811	133025250	133034733	3	133025017,133032836,133034656,	133026822,133032948,133034811,	223763	Dyrk3	cmpl	cmpl	0,2,0,
1599	NM_008551	chr1	-	132950280	132994120	132951668	132994102	10	132950280,132952335,132952505,132952990,132953465,132954070,132954577,132954928,132955199,132993865,	132951812,132952416,132952591,132953115,132953541,132954197,132954657,132954993,132955339,132994120,	233937	Mapkapk2	cmpl	cmpl	0,0,1,2,1,0,1,2,0,0,
1599	NM_010548	chr1	+	132916421	132921547	132916488	132920845	5	132916421,132917540,132917905,132919065,132920752,	132916653,132917600,132918058,132919131,132921547,	233246	Il10	cmpl	cmpl	0,0,0,0,0,
1600	NM_001136070	chr1	+	133049783	133070048	133049946	133069948	15	133049783,133050805,133051744,133052209,133054768,133056986,133057861,133060096,133060979,133061196,133061696,133062903,133064696,133067513,133069880,	133050002,133050996,133051828,133052300,133054876,133057201,133057979,133060142,133061083,133061346,133061786,133062999,133064817,133067688,133070048,	140576	Lgtn	cmpl	cmpl	0,2,1,1,2,2,1,2,0,2,2,2,2,0,1,
1600	NM_010709	chr1	+	133049783	133068811	133049946	133068511	15	133049783,133050805,133051744,133052209,133054768,133056986,133057861,133060096,133060979,133061196,133061696,133062903,133064696,133067513,133068497,	133050002,133050996,133051828,133052300,133054876,133057201,133057979,133060142,133061083,133061346,133061786,133062999,133064817,133067688,133068811,	148698	Lgtn	cmpl	cmpl	0,2,1,1,2,2,1,2,0,2,2,2,2,0,1,
1600	NM_018750	chr1	-	133072986	133141755	133075101	133141707	6	133072986,133077129,133077730,133078720,133108833,133141265,	133075254,133077245,133078028,133078831,133108955,133141755,	224525	Rassf5	cmpl	cmpl	0,1,0,0,1,0,
1603	NM_011924	chr1	+	133495690	133508577	133496317	133506322	2	133495690,133505987,	133497248,133508577,	197040	Avpr1b	cmpl	cmpl	0,1,
1604	NM_145509	chr1	+	133585271	133610041	133593590	133608274	6	133585271,133593575,133594405,133594992,133602172,133608196,	133585412,133593643,133594532,133595208,133602298,133610041,	218094	5430435G22Rik	cmpl	cmpl	-1,0,2,0,0,0,
1604	NM_177243	chr1	+	133640598	133666982	133647174	133665825	21	133640598,133647156,133649420,133649696,133650403,133651948,133652765,133653213,133653964,133655047,133655335,133655974,133658282,133659332,133659491,133659721,133660370,133661563,133662460,133664385,133665777,	133640690,133647299,133649560,133649807,133650579,133652113,133652918,133653296,133654112,133655161,133655413,133656070,133658389,133659402,133659584,133659835,133660652,133661618,133662603,133664457,133666982,	229200	Slc26a9	cmpl	cmpl	-1,0,2,1,1,0,0,0,2,0,0,0,0,2,0,0,0,0,1,0,0,
1605	NM_178079	chr1	+	133693971	133714692	133693994	133712687	13	133693971,133695172,133697670,133698302,133698877,133699296,133700628,133701163,133701469,133703475,133708611,133710467,133712563,	133694163,133695259,133697903,133698389,133699011,133699416,133700704,133701225,133701548,133703547,133708780,133710567,133714692,	188955	Pm20d1	cmpl	cmpl	0,1,1,0,0,2,2,0,2,0,0,1,2,
1605	NM_173865	chr1	+	133724588	133745440	133727198	133743312	11	133724588,133726587,133735691,133736753,133737431,133737704,133738561,133739525,133740495,133740914,133743126,	133724970,133727567,133735799,133736825,133737576,133737851,133738709,133739605,133740630,133741063,133745440,	235851	Slc41a1	cmpl	cmpl	-1,0,0,0,0,1,1,2,1,1,0,
1605	NM_144875	chr1	+	133763853	133769464	133764228	133769157	6	133763853,133764095,133766509,133767256,133768643,133769042,	133763987,133764352,133766581,133767438,133768765,133769464,	235852	Rab7l1	cmpl	cmpl	-1,0,1,1,0,2,
1606	NM_145977	chr1	+	133867185	133879541	133873517	133878305	5	133867185,133873294,133873989,133875324,133877867,	133867404,133873689,133874775,133875590,133879541,	212550	Slc45a3	cmpl	cmpl	-1,0,1,1,0,
1606	NM_007923	chr1	+	133904181	133922261	133910968	133920228	5	133904181,133910959,133914169,133915926,133920129,	133904517,133911175,133915039,133916043,133922261,	234216	Elk4	cmpl	cmpl	-1,0,0,0,0,
1606	NM_001177628	chr1	+	133859543	133878892	133873517	133878305	5	133859543,133873294,133873989,133875324,133877867,	133859629,133873689,133874775,133875590,133878892,	211242	Slc45a3	cmpl	cmpl	-1,0,1,1,0,
1607	NM_008795	chr1	-	134010123	134036262	134011512	134019012	16	134010123,134012041,134012438,134013023,134013172,134013460,134014058,134014326,134015097,134015426,134015676,134016544,134018024,134018613,134018888,134035986,	134011547,134012119,134012529,134013066,134013278,134013558,134014179,134014450,134015160,134015521,134015791,134016601,134018150,134018693,134019037,134036262,	199554	Cdk18	cmpl	cmpl	1,1,0,2,1,2,1,0,0,1,0,0,0,1,0,-1,
1608	NM_144810	chr1	+	134195202	134203934	134195853	134201369	5	134195202,134199101,134199516,134200305,134201175,	134196229,134199266,134199732,134200407,134203934,	230305	Klhdc8a	cmpl	cmpl	0,1,1,1,1,
1608	NM_001033250	chr1	+	134088012	134153959	134124798	134153458	4	134088012,134124760,134125490,134153273,	134088066,134124880,134125613,134153959,	235855	Lemd1	cmpl	cmpl	-1,0,1,1,
1608	NR_029777	chr1	+	134094664	134094761	134094761	134094761	1	134094664,	134094761,	227703	Mir135b	unk	unk	-1,
1609	NM_178874	chr1	-	134252891	134287858	134254082	134287760	5	134252891,134255479,134256851,134277233,134287553,	134254394,134255615,134257792,134277758,134287858,	211917	Tmcc2	cmpl	cmpl	0,2,0,0,0,
1610	NM_029025	chr1	+	134402806	134405216	134404034	134404814	2	134402806,134403741,	134403073,134405216,	164157	Tmem81	cmpl	cmpl	-1,0,
1610	NM_177129	chr1	-	134406001	134439517	134412110	134430309	23	134406001,134412597,134413100,134413477,134414873,134415238,134415745,134417715,134418297,134418909,134419511,134419934,134420169,134421883,134422394,134422864,134424271,134424652,134425188,134425486,134425763,134430233,134439299,	134412214,134412766,134413213,134413664,134414986,134415473,134415816,134417865,134418456,134419030,134419687,134420062,134420320,134422013,134422531,134423040,134424371,134424862,134425284,134425662,134425908,134430394,134439517,	229660	Cntn2	cmpl	cmpl	1,0,1,0,1,0,1,1,1,0,1,2,1,0,1,2,1,1,1,2,1,0,-1,
1610	NM_172517	chr1	+	134373943	134402242	134374085	134400369	14	134373943,134380628,134381322,134386164,134386999,134389129,134390391,134390597,134390846,134391433,134392782,134393375,134394506,134400340,	134374104,134380654,134381495,134386305,134387162,134389239,134390511,134390751,134390918,134391551,134392852,134393605,134394698,134402242,	190101	Rbbp5	cmpl	cmpl	0,1,0,2,2,0,2,2,0,0,1,2,1,1,
1613	NM_010732	chr1	+	134776931	134836582	134833775	134835968	2	134776931,134833557,	134777252,134836582,	233082	Lrrn2	cmpl	cmpl	-1,0,
1614	NM_008575	chr1	-	134886421	134921925	134888232	134915431	12	134886421,134891079,134893139,134897859,134900367,134901230,134905713,134907641,134909213,134915353,134915930,134921824,	134888802,134891160,134893286,134898020,134900467,134901298,134905769,134907775,134909288,134915461,134916008,134921925,	233927	Mdm4	cmpl	cmpl	0,0,0,1,0,1,2,0,0,0,-1,-1,
1615	NM_133819	chr1	+	135027742	135036377	135028323	135033464	2	135027742,135033239,	135030192,135036377,	191698	Ppp1r15b	cmpl	cmpl	0,0,
1616	NM_001160268	chr1	+	135142673	135200012	135156631	135195612	23	135142673,135155585,135156618,135160373,135161237,135163142,135166576,135168785,135170434,135176915,135178359,135178693,135179847,135181456,135181823,135184046,135184350,135188928,135190282,135190530,135191139,135195496,135196285,	135142719,135155666,135156733,135160478,135161310,135163243,135166779,135169268,135170951,135176984,135178440,135178843,135179943,135181568,135181963,135184176,135184457,135189105,135190450,135190664,135191285,135195620,135200012,	186425	Plekha6	cmpl	cmpl	-1,-1,0,0,0,1,0,2,2,0,0,0,0,0,1,0,1,0,0,0,2,1,-1,
1616	NM_026680	chr1	+	135206399	135219603	135206463	135218227	5	135206399,135215857,135216729,135217567,135218185,	135206488,135215949,135216908,135217631,135219603,	221507	Golt1a	cmpl	cmpl	0,1,0,2,0,
1616	NM_031192	chr1	+	135247250	135256894	135247282	135256715	9	135247250,135250703,135251378,135252071,135252961,135254980,135255514,135255910,135256553,	135247374,135250854,135251502,135252190,135253158,135255100,135255659,135256009,135256894,	230784	Ren1	cmpl	cmpl	0,2,0,1,0,2,2,0,0,
1616	NM_178260	chr1	+	135223788	135226299	135223826	135226222	2	135223788,135225932,	135223917,135226299,	229559	Kiss1	cmpl	cmpl	0,1,
1616	NM_182930	chr1	+	135142673	135200012	135156631	135195612	27	135142673,135155585,135156618,135160373,135161237,135163142,135166636,135168785,135170434,135171369,135172388,135175949,135176915,135178359,135178693,135179847,135181456,135181823,135182823,135184046,135184350,135188928,135190282,135190530,135191139,135195496,135196285,	135142719,135155666,135156733,135160478,135161310,135163243,135166779,135169268,135170951,135171456,135172442,135176030,135176984,135178440,135178843,135179943,135181568,135181963,135182973,135184176,135184457,135189105,135190450,135190664,135191285,135195620,135200012,	188489	Plekha6	cmpl	cmpl	-1,-1,0,0,0,1,0,2,2,0,0,0,0,0,0,0,0,1,0,0,1,0,0,0,2,1,-1,
1616	NM_031193	chr1	+	135247142	135256900	135247213	135256715	9	135247142,135250703,135251378,135252071,135252961,135254980,135255514,135255910,135256553,	135247374,135250854,135251502,135252190,135253158,135255100,135255650,135256009,135256900,	230783	Ren2	cmpl	cmpl	0,2,0,1,0,2,2,0,0,
1617	NM_011439	chr1	-	135278876	135320789	135280227	135289847	14	135278876,135281033,135282042,135282570,135282761,135283342,135283660,135285025,135285505,135285900,135287135,135287305,135289649,135320452,	135280501,135281250,135282186,135282667,135282871,135283505,135283743,135285140,135285574,135286073,135287222,135287417,135289848,135320789,	232659	Sox13	cmpl	cmpl	2,1,1,0,1,0,1,0,0,1,1,0,0,-1,
1618	NM_009227	chr1	-	135500447	135506857	135500597	135506794	5	135500447,135503077,135505473,135506294,135506740,	135500653,135503156,135505536,135506321,135506857,	198999	Snrpe	cmpl	cmpl	1,0,0,0,0,
1619	NM_001166552	chr1	-	135552455	135557462	135553231	135556174	1	135552455,	135557462,	228308	Zbed6	cmpl	cmpl	0,
1619	NM_001167949	chr1	-	135603195	135650028	135608210	135649858	21	135603195,135608208,135611630,135613081,135614364,135615276,135615900,135623033,135624299,135625273,135626293,135626945,135628239,135628802,135631624,135633192,135634566,135635114,135635739,135636490,135649665,	135603573,135608399,135611807,135613189,135614576,135615490,135616092,135623140,135624387,135625453,135626525,135627187,135628482,135629017,135631786,135633228,135634695,135635240,135635997,135636688,135650028,	208063	Atp2b4	cmpl	cmpl	-1,0,0,0,1,0,0,1,0,0,2,0,0,1,1,1,1,1,1,1,0,
1619	NM_213616	chr1	-	135600841	135650098	135603267	135649858	20	135600841,135611630,135613081,135614364,135615276,135615900,135623033,135624299,135625273,135626293,135626945,135628239,135628802,135631624,135633192,135634566,135635114,135635739,135636490,135649665,	135603573,135611807,135613189,135614576,135615490,135616092,135623140,135624387,135625453,135626525,135627187,135628482,135629017,135631786,135633228,135634695,135635240,135635997,135636688,135650098,	208272	Atp2b4	cmpl	cmpl	0,0,0,1,0,0,1,0,0,2,0,0,1,1,1,1,1,1,1,0,
1619	NM_172842	chr1	-	135575605	135586593	135576354	135585483	6	135575605,135579559,135580114,135580582,135585397,135586391,	135577212,135579630,135580219,135580686,135585581,135586593,	235860	Lax1	cmpl	cmpl	0,1,1,2,0,-1,
1619	NM_001159649	chr1	-	135575605	135586685	135576354	135585483	6	135575605,135579559,135580114,135580582,135585397,135586385,	135577212,135579630,135580219,135580686,135585581,135586685,	235861	Lax1	cmpl	cmpl	0,1,1,2,0,-1,
1621	NM_001160422	chr1	-	135797412	135803750	135797510	135803611	5	135797412,135798571,135800226,135801553,135803507,	135797767,135798730,135800359,135801833,135803750,	228645	Optc	cmpl	cmpl	1,1,0,2,0,
1621	NM_054077	chr1	-	135806881	135817978	135809182	135811982	3	135806881,135811021,135817831,	135809358,135811998,135817978,	235865	Prelp	cmpl	cmpl	1,0,-1,
1621	NM_001160421	chr1	-	135793770	135803750	135794376	135803611	6	135793770,135794918,135797564,135800226,135801553,135803507,	135794547,135795014,135797767,135800359,135801833,135803750,	235862	Optc	cmpl	cmpl	0,0,1,0,2,0,
1621	NM_054076	chr1	-	135793770	135803750	135794376	135803611	7	135793770,135794918,135797564,135798571,135800226,135801553,135803507,	135794547,135795014,135797767,135798730,135800359,135801833,135803750,	235863	Optc	cmpl	cmpl	0,0,1,1,0,2,0,
1621	NM_001160420	chr1	-	135793770	135804576	135794376	135803611	7	135793770,135794918,135797564,135800226,135801553,135803507,135804548,	135794547,135795014,135797767,135800359,135801833,135803611,135804576,	235864	Optc	cmpl	cmpl	0,0,1,0,2,0,-1,
1622	NM_007570	chr1	-	135971441	135975732	135973945	135975630	2	135971441,135975488,	135974280,135975732,	234398	Btg2	cmpl	cmpl	1,0,
1622	NM_027979	chr1	+	136007818	136048013	136035324	136047925	12	136007818,136035217,136036836,136039816,136040587,136041828,136042167,136043138,136044912,136045952,136047055,136047680,	136007939,136035349,136036866,136040018,136040644,136041994,136042292,136043262,136045098,136046060,136047182,136048013,	193233	Chit1	cmpl	cmpl	-1,0,1,1,2,2,0,2,0,0,0,1,
1622	NM_021355	chr1	+	135934091	135944854	135936800	135943202	3	135934091,135936792,135943050,	135934159,135937779,135944854,	231733	Fmod	cmpl	cmpl	-1,0,1,
1623	NM_016749	chr1	+	136090024	136097809	136090080	136096988	11	136090024,136090390,136091153,136093546,136093927,136094306,136094977,136096290,136096526,136096971,136097524,	136090303,136090525,136091321,136093635,136094123,136094446,136095137,136096427,136096713,136097024,136097809,	196396	Mybph	cmpl	cmpl	0,1,1,1,0,1,0,1,0,1,-1,
1623	NM_001039510	chr1	-	136095798	136132008	136099527	136130932	3	136095798,136130591,136131804,	136100167,136130989,136132008,	234911	Adora1	cmpl	cmpl	2,0,-1,
1623	NM_001008533	chr1	-	136095798	136132004	136099527	136130932	2	136095798,136130591,	136100167,136132004,	235268	Adora1	cmpl	cmpl	2,0,
1623	NM_007695	chr1	+	136078980	136086608	136079080	136086189	10	136078980,136079356,136080073,136080700,136081725,136083081,136084446,136085071,136085773,136086057,	136079129,136079386,136080278,136080757,136081876,136083203,136084570,136085254,136085890,136086608,	235866	Chi3l1	cmpl	cmpl	0,1,1,2,2,0,2,0,0,0,
1624	NM_173771	chr1	+	136282516	136287560	136282794	136287508	4	136282516,136284451,136285260,136286366,	136282804,136284582,136285417,136287560,	160984	4933406M09Rik	cmpl	cmpl	0,1,0,1,
1624	NM_028057	chr1	+	136302566	136308315	136302615	136307656	9	136302566,136302889,136303175,136303622,136304150,136304980,136306177,136307069,136307483,	136302630,136303039,136303248,136303729,136304280,136305064,136306263,136307169,136308315,	213427	Cyb5r1	cmpl	cmpl	0,0,0,1,0,1,1,0,1,
1624	NM_031189	chr1	+	136186580	136189125	136186632	136188372	3	136186580,136187669,136188250,	136187103,136187751,136189125,	230786	Myog	cmpl	cmpl	0,0,1,
1624	NM_001042485	chr1	-	136242673	136258576	136244585	136258447	8	136242673,136246659,136248931,136251237,136252136,136257333,136258110,136258338,	136244771,136246815,136249012,136251418,136252290,136257501,136258200,136258576,	201597	Tmem183a	cmpl	cmpl	0,0,0,2,1,1,1,0,
1624	NM_020588	chr1	-	136242673	136258576	136244585	136258447	8	136242673,136246659,136248931,136251237,136252136,136257333,136258110,136258338,	136244771,136246815,136249012,136251418,136252293,136257501,136258200,136258576,	195818	Tmem183a	cmpl	cmpl	0,0,0,2,1,1,1,0,
1624	NM_001144855	chr1	-	136193359	136229505	136195654	136229100	29	136193359,136195602,136195867,136197046,136200181,136200863,136206152,136208105,136208633,136209112,136209663,136210206,136213191,136213639,136214014,136214384,136215791,136217637,136219578,136220655,136221087,136223060,136223392,136223834,136224576,136224869,136225220,136225722,136228866,	136195405,136195713,136196045,136197115,136200357,136200961,136206328,136208132,136208696,136209313,136209745,136210300,136213355,136213773,136214050,136214625,136216000,136217746,136219670,136220787,136221171,136223195,136223539,136224026,136224666,136224944,136225385,136225824,136229505,	235867	Ppfia4	cmpl	cmpl	-1,1,0,0,1,2,0,0,0,0,2,1,2,0,0,2,0,2,0,0,0,0,0,0,0,0,0,0,0,
1625	NM_145510	chr1	+	136391236	136404461	136391260	136402898	2	136391236,136402652,	136391386,136404461,	212625	Rabif	cmpl	cmpl	0,0,
1625	NM_001145300	chr1	-	136437521	136443599	136437561	136443599	2	136437521,136443460,	136438742,136443599,	235868	4931440L10Rik	cmpl	cmpl	1,0,
1625	NM_153128	chr1	+	136352131	136387450	136355048	136386035	12	136352131,136355004,136360403,136364227,136368970,136372364,136380323,136382294,136383586,136384220,136385592,136385908,	136352242,136355243,136360557,136364445,136369120,136372479,136380430,136382490,136383745,136384319,136385698,136387450,	190487	Klhl12	cmpl	cmpl	-1,0,0,1,0,0,1,0,1,1,1,2,
1625	NR_026896	chr1	-	136437521	136443599	136443599	136443599	3	136437521,136443202,136443460,	136438742,136443299,136443599,	235869	4931440L10Rik	unk	unk	-1,-1,-1,
1626	NM_152895	chr1	+	136456754	136529455	136456915	136527951	27	136456754,136481730,136484498,136485353,136489905,136492376,136494159,136495636,136497210,136499026,136501018,136502289,136504264,136505441,136509764,136510463,136512494,136512765,136514268,136516136,136517419,136518511,136521287,136523841,136525174,136527009,136527813,	136457119,136481808,136484621,136485524,136490040,136492473,136494269,136495795,136497330,136499185,136501200,136502452,136504384,136505636,136509946,136510588,136512645,136512880,136514624,136516275,136517599,136518670,136521773,136523953,136525329,136527330,136529455,	229012	Kdm5b	cmpl	cmpl	0,0,0,0,0,0,1,0,0,0,0,2,0,0,0,2,1,2,0,2,0,0,0,0,1,0,0,
1627	NR_015606	chr1	-	136676299	136700175	136700175	136700175	2	136676299,136699678,	136678744,136700175,	172246	9530009M10Rik	unk	unk	-1,-1,
1629	NM_026024	chr1	+	136859153	136870714	136864366	136870523	7	136859153,136864303,136865817,136867826,136868477,136868682,136870376,	136859363,136864475,136865887,136867932,136868576,136868766,136870714,	194293	Ube2t	cmpl	cmpl	-1,0,1,2,0,0,0,
1630	NM_177081	chr1	+	137029301	137041897	137030378	137039831	10	137029301,137030326,137031016,137031407,137032675,137033900,137034344,137035700,137038519,137039737,	137029367,137030500,137031200,137031492,137032752,137034038,137034455,137035855,137038633,137041897,	229666	Ptpn7	cmpl	cmpl	-1,0,2,0,1,0,0,0,2,2,
1630	NM_026823	chr1	+	137043410	137052845	137043554	137051848	7	137043410,137049047,137049369,137050752,137050984,137051289,137051798,	137043677,137049128,137049443,137050846,137051052,137051360,137052845,	231186	Arl8a	cmpl	cmpl	0,0,0,2,0,2,1,
1630	NM_007955	chr1	-	137005074	137029152	137005200	137023649	38	137005074,137005495,137005862,137006139,137006385,137006661,137006828,137006989,137007226,137007622,137007878,137008766,137009466,137010686,137010877,137011118,137012960,137013095,137014690,137015238,137015805,137016242,137016833,137017278,137018908,137020115,137020524,137020871,137021819,137022281,137022712,137023153,137023592,137024613,137024665,137025230,137025693,137029096,	137005272,137005631,137006026,137006256,137006514,137006738,137006907,137007077,137007294,137007758,137008039,137008889,137009601,137010763,137010968,137011212,137013008,137013222,137014758,137015449,137015946,137016524,137017100,137017542,137019181,137020391,137020770,137021126,137022083,137022551,137022985,137023202,137023659,137024656,137024690,137025298,137026327,137029152,	200215	Ptprv	cmpl	cmpl	0,2,0,0,0,1,0,2,0,2,0,0,0,1,0,2,2,1,2,1,1,1,1,1,1,1,1,1,1,1,1,0,0,-1,-1,-1,-1,-1,
1630	NM_134438	chr1	-	137056826	137064258	137057456	137064081	2	137056826,137063451,	137058272,137064258,	191496	Gpr37l1	cmpl	cmpl	0,0,
1631	NM_007921	chr1	-	137150150	137155049	137150842	137154351	9	137150150,137151501,137152551,137152810,137153047,137153355,137153581,137154191,137154925,	137150957,137151697,137152668,137152900,137153167,137153451,137153803,137154359,137155049,	234218	Elf3	cmpl	cmpl	2,1,1,1,1,1,1,0,-1,
1631	NM_011590	chr1	-	137198111	137210314	137198494	137210296	6	137198111,137201006,137202665,137205711,137206347,137210270,	137198580,137201117,137202794,137205775,137206447,137210314,	214764	Timm17a	cmpl	cmpl	1,1,1,0,2,0,
1631	NM_001163131	chr1	-	137150150	137155049	137150842	137154351	9	137150150,137151501,137152551,137152810,137153047,137153355,137153581,137154191,137154925,	137150957,137151697,137152668,137152900,137153167,137153451,137153863,137154359,137155049,	228574	Elf3	cmpl	cmpl	2,1,1,1,1,1,1,0,-1,
1631	NM_001159624	chr1	-	137159275	137180661	137159547	137180585	10	137159275,137160629,137161759,137163446,137163746,137164659,137168105,137173965,137175343,137180138,	137159706,137160772,137161984,137163555,137163859,137164773,137168341,137174114,137175484,137180661,	235870	Rnpep	cmpl	cmpl	0,1,1,0,1,1,2,0,0,0,
1631	NM_145417	chr1	-	137159275	137180661	137159547	137180585	11	137159275,137160629,137161759,137163446,137163746,137164659,137168105,137168938,137173965,137175343,137180138,	137159706,137160772,137161984,137163555,137163859,137164773,137168341,137169055,137174114,137175484,137180661,	235871	Rnpep	cmpl	cmpl	0,1,1,0,1,1,2,2,0,0,0,
1632	NM_153774	chr1	-	137278891	137327068	137281943	137327007	24	137278891,137282503,137282795,137283260,137283950,137285087,137285889,137287114,137288072,137290712,137296620,137298809,137299864,137300800,137302397,137303093,137303335,137303528,137304564,137305969,137315813,137316567,137316868,137326844,	137282054,137282580,137282897,137283383,137284084,137285254,137286165,137287243,137288221,137290939,137296780,137298949,137299971,137300899,137302549,137303152,137303436,137303648,137304651,137306058,137316015,137316654,137316930,137327068,	229997	Ipo9	cmpl	cmpl	0,1,1,1,2,0,0,0,1,2,1,2,0,0,1,2,0,0,0,1,0,0,1,0,
1632	NM_175259	chr1	-	137268032	137271640	137268526	137271538	5	137268032,137268773,137269728,137270954,137271465,	137268573,137268941,137269862,137271126,137271640,	189531	Shisa4	cmpl	cmpl	1,1,2,1,0,
1635	NM_133664	chr1	+	137715174	137729918	137715555	137728894	10	137715174,137722331,137723740,137725291,137726265,137727476,137727659,137728101,137728450,137728888,	137715593,137722469,137724623,137725396,137726309,137727549,137727797,137728188,137728525,137729918,	212914	Lad1	cmpl	cmpl	0,2,2,0,0,2,0,0,0,0,
1635	NM_001130179	chr1	+	137732962	137748838	137737451	137748649	15	137732962,137737441,137738477,137738591,137742131,137742474,137743298,137744285,137744557,137745387,137745926,137747278,137747928,137748272,137748603,	137733023,137737489,137738488,137738603,137742221,137742510,137743332,137744349,137744674,137745465,137746037,137747397,137748019,137748313,137748838,	228904	Tnnt2	cmpl	cmpl	-1,0,2,1,1,1,1,2,0,0,0,0,2,0,2,
1635	NM_021467	chr1	+	137695997	137707566	137699189	137706310	9	137695997,137696549,137699170,137701627,137702075,137704097,137705209,137706202,137707189,	137696073,137696597,137699202,137701671,137702207,137704187,137705386,137706312,137707566,	224334	Tnni1	cmpl	cmpl	-1,-1,0,1,0,0,0,0,-1,
1635	NM_001130177	chr1	+	137732962	137748838	137737451	137748649	14	137732962,137737437,137740354,137742131,137742474,137743298,137744285,137744557,137745387,137745926,137747287,137747928,137748272,137748603,	137733023,137737493,137740391,137742221,137742510,137743332,137744349,137744674,137745465,137746037,137747397,137748019,137748313,137748838,	228906	Tnnt2	cmpl	cmpl	-1,0,0,1,1,1,2,0,0,0,0,2,0,2,
1635	NM_011619	chr1	+	137732962	137748838	137737451	137748649	14	137732962,137737437,137738477,137742131,137742474,137743298,137744285,137744557,137745387,137745926,137747287,137747928,137748272,137748603,	137733023,137737489,137738488,137742221,137742510,137743332,137744349,137744674,137745465,137746037,137747397,137748019,137748313,137748838,	232569	Tnnt2	cmpl	cmpl	-1,0,2,1,1,1,2,0,0,0,0,2,0,2,
1635	NM_001130180	chr1	+	137732962	137748838	137737451	137748649	14	137732962,137737437,137738477,137742131,137742474,137743298,137744285,137744557,137745387,137745926,137747278,137747928,137748272,137748603,	137733023,137737489,137738488,137742221,137742510,137743332,137744349,137744674,137745465,137746037,137747397,137748019,137748313,137748838,	228903	Tnnt2	cmpl	cmpl	-1,0,2,1,1,1,2,0,0,0,0,2,0,2,
1635	NM_001130181	chr1	+	137732962	137748838	137737451	137748649	14	137732962,137737441,137738477,137742131,137742474,137743298,137744285,137744557,137745387,137745926,137747278,137747928,137748272,137748603,	137733023,137737489,137738488,137742221,137742510,137743332,137744349,137744674,137745465,137746037,137747397,137748019,137748313,137748838,	228902	Tnnt2	cmpl	cmpl	-1,0,2,1,1,1,2,0,0,0,0,2,0,2,
1635	NM_007791	chr1	+	137625773	137648806	137635977	137647697	6	137625773,137635976,137641835,137643296,137647141,137647620,	137625851,137636089,137642004,137643426,137647235,137648806,	234284	Csrp1	cmpl	cmpl	-1,0,1,2,0,1,
1635	NM_001130175	chr1	+	137732962	137748838	137737451	137748649	14	137732962,137737441,137740356,137742131,137742474,137743298,137744285,137744557,137745387,137745926,137747287,137747928,137748272,137748603,	137733023,137737490,137740391,137742221,137742510,137743332,137744349,137744674,137745465,137746037,137747397,137748019,137748313,137748838,	228908	Tnnt2	cmpl	cmpl	-1,0,2,1,1,1,2,0,0,0,0,2,0,2,
1635	NM_001130174	chr1	+	137732962	137748838	137737451	137748649	14	137732962,137737437,137740356,137742131,137742474,137743298,137744285,137744557,137745387,137745926,137747287,137747928,137748272,137748603,	137733023,137737490,137740391,137742221,137742510,137743332,137744349,137744674,137745465,137746037,137747397,137748019,137748313,137748838,	228909	Tnnt2	cmpl	cmpl	-1,0,2,1,1,1,2,0,0,0,0,2,0,2,
1635	NM_001112702	chr1	+	137696087	137707566	137699189	137706310	9	137696087,137696549,137699170,137701627,137702075,137704097,137705209,137706202,137707189,	137696115,137696597,137699202,137701671,137702207,137704187,137705386,137706312,137707566,	223312	Tnni1	cmpl	cmpl	-1,-1,0,1,0,0,0,0,-1,
1635	NM_013750	chr1	+	137662661	137665711	137663025	137663403	2	137662661,137665054,	137663471,137665711,	235872	Phlda3	cmpl	cmpl	0,-1,
1635	NM_001136083	chr1	+	137732996	137748837	137737451	137748649	15	137732996,137737437,137738477,137738591,137742131,137742474,137743298,137744285,137744557,137745387,137745926,137747278,137747928,137748272,137748603,	137733023,137737489,137738488,137738603,137742221,137742510,137743332,137744349,137744674,137745465,137746037,137747397,137748019,137748313,137748837,	228845	Tnnt2	cmpl	cmpl	-1,0,2,1,1,1,1,2,0,0,0,0,2,0,2,
1635	NM_001130176	chr1	+	137737437	137748838	137737451	137748649	13	137737437,137740354,137742131,137742474,137743298,137744285,137744557,137745387,137745926,137747278,137747928,137748272,137748603,	137737493,137740391,137742221,137742510,137743332,137744349,137744674,137745465,137746037,137747397,137748019,137748313,137748838,	228907	Tnnt2	cmpl	cmpl	0,0,1,1,1,2,0,0,0,0,2,0,2,
1635	NM_001130178	chr1	+	137732962	137748838	137737451	137748649	15	137732962,137737437,137738477,137738591,137742131,137742474,137743298,137744285,137744557,137745387,137745926,137747278,137747928,137748272,137748603,	137733023,137737489,137738488,137738603,137742221,137742510,137743332,137744349,137744674,137745465,137746037,137747397,137748019,137748313,137748838,	228905	Tnnt2	cmpl	cmpl	-1,0,2,1,1,1,1,2,0,0,0,0,2,0,2,
1636	NM_019645	chr1	-	137767971	137815601	137772206	137815589	14	137767971,137772174,137773647,137774249,137774698,137776422,137777298,137779057,137780473,137781481,137783309,137786268,137805452,137815387,	137770226,137772281,137773735,137774436,137774852,137776599,137777454,137779172,137780651,137781689,137783454,137786663,137805559,137815601,	231861	Pkp1	cmpl	cmpl	-1,0,2,1,0,0,0,2,1,0,2,0,1,0,
1637	NM_001160146	chr1	+	137914732	137931607	137915118	137930797	6	137914732,137915082,137916234,137921194,137923973,137930644,	137914825,137915184,137916326,137921303,137924105,137931607,	235875	Tmem9	cmpl	cmpl	-1,0,0,2,0,0,
1637	NM_001160145	chr1	+	137904795	137931607	137915118	137930797	6	137904795,137915082,137916234,137921194,137923973,137930644,	137904992,137915184,137916326,137921303,137924105,137931607,	235873	Tmem9	cmpl	cmpl	-1,0,0,2,0,0,
1637	NM_014193	chr1	+	137949477	138016399	137949477	138015707	43	137949477,137951155,137965497,137967210,137967486,137970083,137971643,137973303,137974205,137976055,137980791,137981868,137983260,137983900,137984879,137985596,137988274,137989163,137989836,137991457,137992039,137992346,137993654,137993941,137994748,137995108,137997176,137998055,138002024,138002360,138002978,138003593,138004656,138007442,138008554,138009486,138009859,138011724,138012501,138014183…	137949629,137951261,137965637,137967353,137967639,137970289,137971747,137973449,137974287,137976216,137981017,137982076,137983381,137984015,137984973,137985666,137988407,137989293,137989896,137991564,137992127,137992454,137993707,137994088,137994950,137995267,137997287,137998139,138002153,138002426,138003070,138003753,138004784,138007539,138008657,138009588,138009984,138011853,138012752,138014269…	228928	Cacna1s	cmpl	cmpl	0,2,0,2,1,1,0,2,1,2,1,2,0,1,2,0,1,2,0,0,2,0,0,2,2,0,0,0,0,0,0,2,0,2,0,1,1,0,0,2,1,0,0,
1637	NM_001081023	chr1	+	137949477	138016399	137949477	138015707	44	137949477,137951155,137965497,137967210,137967486,137970083,137971643,137973303,137974205,137976055,137980791,137981868,137983260,137983900,137984879,137985596,137988274,137989163,137989836,137991457,137992039,137992346,137993654,137993941,137994748,137995108,137997176,137998055,138001146,138002024,138002360,138002978,138003593,138004656,138007442,138008554,138009486,138009859,138011724,138012501…	137949629,137951261,137965637,137967353,137967639,137970289,137971747,137973449,137974287,137976216,137981017,137982076,137983381,137984015,137984973,137985666,137988407,137989293,137989896,137991564,137992127,137992454,137993707,137994088,137994950,137995267,137997287,137998139,138001203,138002153,138002426,138003070,138003753,138004784,138007539,138008657,138009588,138009984,138011853,138012752…	234762	Cacna1s	cmpl	cmpl	0,2,0,2,1,1,0,2,1,2,1,2,0,1,2,0,1,2,0,0,2,0,0,2,2,0,0,0,0,0,0,0,2,0,2,0,1,1,0,0,2,1,0,0,
1637	NM_025439	chr1	+	137914577	137931607	137915118	137930797	6	137914577,137915082,137916234,137921194,137923973,137930644,	137914639,137915184,137916326,137921303,137924105,137931607,	235874	Tmem9	cmpl	cmpl	-1,0,0,2,0,0,
1638	NM_028872	chr1	-	138110107	138130841	138110902	138130640	10	138110107,138112332,138116299,138116707,138117648,138121912,138122728,138123356,138124090,138130479,	138110995,138113017,138116473,138116918,138117702,138122135,138122845,138123481,138124239,138130841,	144939	5730559C18Rik	cmpl	cmpl	0,2,2,1,1,0,0,1,2,0,
1638	NM_001039472	chr1	+	138027977	138074591	138028298	138070668	35	138027977,138041175,138041706,138044074,138044310,138044783,138045202,138045837,138047707,138048619,138048773,138049334,138049769,138050680,138052673,138054039,138054857,138055820,138056214,138056589,138056880,138057982,138058305,138058540,138059363,138059649,138061594,138063738,138065763,138066565,138067718,138068164,138068735,138069379,138070613,	138028339,138041398,138041889,138044224,138044445,138044954,138045318,138046033,138047897,138048683,138048992,138049416,138049887,138050872,138052873,138054147,138054926,138056053,138056362,138056784,138056982,138058148,138058357,138058598,138059569,138059727,138061708,138063777,138065900,138066746,138067883,138068282,138068906,138069579,138074591,	201670	Kif21b	cmpl	cmpl	0,2,0,0,0,0,0,2,0,1,2,2,0,1,1,0,0,0,2,0,0,0,1,2,0,2,2,2,2,1,2,2,0,0,2,
1639	NM_001081360	chr1	-	138164699	138242681	138167418	138242014	19	138164699,138168107,138170326,138171377,138173114,138173770,138176882,138179388,138180443,138182485,138184476,138189456,138189856,138190586,138192090,138194318,138200871,138221313,138241875,	138167724,138168226,138170442,138171450,138173335,138173907,138179076,138179458,138180478,138182579,138184570,138189596,138189998,138190623,138192104,138194402,138201033,138221573,138242681,	234650	Camsap1l1	cmpl	cmpl	0,1,2,1,2,0,2,1,2,1,0,1,0,2,0,0,0,1,0,
1639	NM_001101516	chr1	-	138155490	138157450	138156373	138157450	1	138155490,	138157450,	235876	Gpr25	cmpl	cmpl	0,
1640	NR_024328	chr1	-	138308492	138312096	138312096	138312096	3	138308492,138309740,138311425,	138309404,138310254,138312096,	172604	9230116N13Rik	unk	unk	-1,-1,-1,
1640	NM_026500	chr1	+	138311847	138336797	138313169	138336593	8	138311847,138313158,138315986,138321371,138328888,138330289,138331082,138336329,	138312000,138313973,138316154,138321461,138329140,138330442,138331211,138336797,	235501	Ddx59	cmpl	cmpl	-1,0,0,0,0,0,0,0,
1641	NM_001160251	chr1	+	138521477	138526968	138521862	138524544	2	138521477,138521844,	138521628,138526968,	208156	Zfp281	cmpl	cmpl	-1,0,
1641	NM_177643	chr1	+	138521477	138526968	138521862	138524544	2	138521477,138521848,	138521628,138526968,	208352	Zfp281	cmpl	cmpl	-1,0,
1652	NR_029820	chr1	+	139863215	139863295	139863295	139863295	1	139863215,	139863295,	227665	Mir181b-1	unk	unk	-1,
1652	NR_029795	chr1	+	139863031	139863118	139863118	139863118	1	139863031,	139863118,	227684	Mir181a-1	unk	unk	-1,
1654	NM_177397	chr1	+	140170314	140186039	140170342	140184537	3	140170314,140180242,140184363,	140170424,140180343,140186039,	229630	Atp6v1g3	cmpl	cmpl	0,1,0,
1658	NM_001081226	chr1	-	140748555	140753431	140748678	140753394	3	140748555,140750147,140753157,	140748750,140750249,140753431,	156569	2310009B15Rik	cmpl	cmpl	0,0,0,
1658	NM_010714	chr1	-	140721762	140744156	140725230	140743780	7	140721762,140729278,140734919,140736449,140738384,140743752,140744083,	140725287,140729481,140735275,140736652,140738503,140743824,140744156,	233106	Lhx9	cmpl	cmpl	0,1,2,0,1,0,-1,
1658	NM_001042577	chr1	-	140727523	140739021	140727943	140738558	5	140727523,140729278,140734919,140736449,140738384,	140728201,140729481,140735275,140736652,140739021,	234871	Lhx9	cmpl	cmpl	0,1,2,0,0,
1658	NM_001025565	chr1	-	140721762	140739021	140725230	140738558	5	140721762,140729278,140734919,140736449,140738384,	140725287,140729481,140735275,140736652,140739021,	235131	Lhx9	cmpl	cmpl	0,1,2,0,0,
1663	NM_009791	chr1	+	141351349	141390665	141351508	141390327	28	141351349,141353316,141353613,141358002,141358348,141359632,141360812,141364494,141365194,141365912,141367014,141367248,141368147,141370114,141370414,141370821,141373284,141373922,141378914,141382276,141383783,141384964,141386222,141386540,141386875,141388094,141389283,141390224,	141351781,141353460,141355021,141358107,141358495,141359878,141360880,141364636,141365325,141366088,141367160,141367334,141368369,141370322,141370557,141370950,141373479,141377717,141379081,141382364,141383993,141385114,141386414,141386733,141387030,141388271,141389453,141390665,	198087	Aspm	cmpl	cmpl	0,0,0,1,1,1,1,0,1,0,2,1,0,0,1,0,0,0,0,2,0,0,0,0,1,0,0,2,
1663	NM_031164	chr1	+	141398283	141420333	141398322	141420004	12	141398283,141400337,141403342,141404149,141404665,141407033,141407424,141409558,141412863,141413748,141418919,141419949,	141398389,141400538,141403528,141404326,141404842,141407213,141407610,141409741,141413064,141413931,141419133,141420333,	230795	F13b	cmpl	cmpl	0,1,1,1,1,1,1,1,1,1,1,2,
1663	NM_172643	chr1	+	141318959	141349584	141319727	141344107	11	141318959,141319610,141325702,141326857,141328505,141334017,141335534,141336921,141338339,141339385,141343451,	141319000,141320844,141325910,141326927,141328653,141334147,141335630,141337028,141338445,141339474,141349584,	229893	Zbtb41	cmpl	cmpl	-1,0,1,2,0,1,2,2,1,2,1,
1664	NM_015780	chr1	-	141443640	141456799	141444276	141456735	6	141443640,141447396,141450089,141452908,141454015,141456662,	141444497,141447579,141450272,141453085,141454210,141456799,	166698	Cfhr1	cmpl	cmpl	1,1,1,1,1,0,
1665	NM_001160304	chr1	-	141594495	141677816	141594671	141677745	14	141594495,141598375,141628879,141629616,141629987,141633374,141635767,141636033,141636991,141649550,141650805,141670506,141671053,141677672,	141594868,141598558,141629053,141629826,141630164,141633551,141635947,141636219,141637165,141649727,141650988,141670683,141671248,141677816,	158332	EG214403	cmpl	cmpl	1,1,1,1,1,1,1,1,1,1,1,1,1,0,
1665	NM_001160303	chr1	-	141594495	141677816	141594671	141677745	15	141594495,141598375,141628106,141628879,141629616,141629987,141633374,141635767,141636033,141636991,141649550,141650805,141670506,141671053,141677672,	141594868,141598558,141628283,141629053,141629826,141630164,141633551,141635947,141636216,141637165,141649727,141650988,141670683,141671248,141677816,	158333	EG214403	cmpl	cmpl	1,1,1,1,1,1,1,1,1,1,1,1,1,1,0,
1665	NM_001029977	chr1	-	141594495	141677816	141594671	141677745	15	141594495,141598375,141628106,141628879,141629616,141629987,141633374,141635767,141636033,141636991,141649550,141650805,141670506,141671053,141677672,	141594868,141598558,141628283,141629053,141629826,141630164,141633551,141635947,141636219,141637165,141649727,141650988,141670683,141671248,141677816,	169303	EG214403	cmpl	cmpl	1,1,1,1,1,1,1,1,1,1,1,1,1,1,0,
1666	NM_001025575	chr1	-	141706868	141755276	141707399	141755204	6	141706868,141710010,141718200,141718748,141727640,141755131,	141707596,141710193,141718377,141718943,141727814,141755276,	235879	BC026782	cmpl	cmpl	1,1,1,1,1,0,
1668	NM_009888	chr1	-	141982431	142079988	141982902	142079853	22	141982431,141985234,141995446,141997384,141998161,141998913,141999284,142001971,142005068,142005334,142009009,142015163,142016447,142032723,142033272,142040507,142044231,142051045,142053836,142059122,142059527,142079741,	141983099,141985417,141995623,141997561,141998335,141999123,141999461,142002148,142005248,142005517,142009183,142015340,142016630,142032900,142033467,142040681,142044402,142051237,142053913,142059228,142059713,142079988,	197933	Cfh	cmpl	cmpl	1,1,1,1,1,1,1,1,1,1,1,1,1,1,1,1,1,1,2,1,1,0,
1695	NM_001038592	chr1	+	145586697	145596808	145586790	145593769	4	145586697,145588777,145592176,145593637,	145586888,145588841,145592353,145596808,	201830	Glrx2	cmpl	cmpl	0,2,0,0,
1695	NM_023505	chr1	+	145586744	145596808	145588778	145593769	4	145586744,145588777,145592176,145593637,	145586814,145588841,145592353,145596808,	195007	Glrx2	cmpl	cmpl	-1,0,0,0,
1695	NM_001038594	chr1	+	145587576	145596808	145588778	145593769	4	145587576,145588777,145592176,145593637,	145587609,145588841,145592353,145596808,	201827	Glrx2	cmpl	cmpl	-1,0,0,0,
1695	NM_001038593	chr1	+	145586478	145596808	145588778	145593769	4	145586478,145588777,145592176,145593637,	145586572,145588841,145592353,145596808,	201828	Glrx2	cmpl	cmpl	-1,0,0,0,
1696	NM_001159866	chr1	+	145624407	145654596	145624530	145653858	11	145624407,145631095,145633259,145641406,145641612,145641809,145643891,145645520,145647053,145649264,145653813,	145624606,145631159,145633365,145641532,145641674,145641940,145643955,145645623,145647164,145649363,145654596,	186482	Uchl5	cmpl	cmpl	0,1,2,0,0,2,1,2,0,0,0,
1696	NM_019562	chr1	+	145624407	145654596	145624530	145653858	11	145624407,145631095,145633259,145641406,145641612,145641809,145643891,145645520,145647050,145649264,145653813,	145624606,145631159,145633365,145641532,145641674,145641940,145643955,145645623,145647164,145649363,145654596,	195854	Uchl5	cmpl	cmpl	0,1,2,0,0,2,1,2,0,0,0,
1697	NM_009061	chr1	-	145846467	145851279	145848809	145851248	5	145846467,145849245,145849909,145850081,145851138,	145849004,145849412,145849971,145850183,145851279,	219634	Rgs2	cmpl	cmpl	0,1,2,2,0,
1699	NM_015811	chr1	-	146091798	146096234	146092431	146096167	5	146091798,146093319,146095035,146095608,146096030,	146092617,146093483,146095097,146095689,146096234,	235880	Rgs1	cmpl	cmpl	0,1,2,2,0,
1703	NM_022881	chr1	-	146599970	146622551	146600941	146622371	5	146599970,146603052,146620650,146621696,146622252,	146601199,146603219,146620712,146621798,146622551,	208721	Rgs18	cmpl	cmpl	0,1,2,2,0,
1744	NM_011198	chr1	+	151947253	151955142	151947353	151952912	10	151947253,151948103,151948342,151949120,151949725,151950804,151950998,151951412,151952071,151952502,	151947405,151948220,151948486,151949264,151949907,151950888,151951245,151951699,151952219,151955142,	232766	Ptgs2	cmpl	cmpl	0,1,1,1,1,0,0,1,0,1,
1744	NR_015466	chr1	-	151923790	151946896	151946896	151946896	5	151923790,151931709,151934249,151938733,151946557,	151924175,151931769,151934475,151938821,151946896,	172330	7530420F21Rik	unk	unk	-1,-1,-1,-1,-1,
1746	NM_145511	chr1	-	152208440	152240185	152209950	152237464	14	152208440,152210620,152219158,152221924,152222625,152227441,152228628,152229397,152230187,152231558,152233487,152235652,152237365,152239819,	152210018,152210728,152219329,152222015,152222754,152227507,152228724,152229538,152230224,152231665,152233583,152235787,152237486,152240185,	230214	BC003331	cmpl	cmpl	1,1,1,0,0,0,0,0,2,0,0,0,0,-1,
1746	NM_001077237	chr1	-	152208440	152240185	152209950	152237464	13	152208440,152210620,152219158,152221924,152222625,152227441,152229397,152230187,152231558,152233487,152235652,152237365,152239819,	152210018,152210728,152219329,152222015,152222754,152227507,152229538,152230224,152231665,152233583,152235787,152237486,152240185,	234811	BC003331	cmpl	cmpl	1,1,1,0,0,0,0,2,0,0,0,0,-1,
1746	NM_133780	chr1	+	152239967	152297065	152240073	152296917	52	152239967,152240485,152242328,152245729,152249384,152250727,152251004,152253591,152254458,152254619,152255873,152256332,152257109,152259030,152260020,152260773,152261545,152261795,152263198,152264511,152265077,152266967,152268765,152269657,152270186,152270615,152270926,152271792,152272766,152273992,152275249,152276464,152277690,152278291,152279540,152279948,152280807,152282772,152283847,152284532…	152240143,152240788,152242433,152245803,152249481,152250831,152251169,152253684,152254539,152254707,152256014,152256424,152257307,152259138,152260247,152260937,152261679,152261944,152263361,152264646,152265218,152267133,152268932,152269810,152270303,152270819,152271111,152271940,152272904,152274124,152275380,152276675,152277834,152278478,152279746,152280010,152281016,152283045,152283996,152284616…	235883	Tpr	cmpl	cmpl	0,1,1,1,0,1,0,0,0,0,1,1,0,0,0,2,1,0,2,0,0,0,1,0,0,0,0,2,0,0,0,2,0,0,1,0,2,1,1,0,0,0,0,1,0,0,2,1,1,2,1,1,
1753	NM_054102	chr1	+	153191627	153211575	153198128	153210495	15	153191627,153196505,153198110,153198683,153198959,153201049,153201763,153203258,153206751,153207082,153207847,153208061,153208272,153208591,153210241,	153191885,153196733,153198239,153198853,153199035,153201223,153201889,153203366,153206881,153207307,153207969,153208188,153208404,153208765,153211575,	230661	Ivns1abp	cmpl	cmpl	-1,-1,0,0,2,0,0,0,0,1,1,0,1,1,1,
1753	NM_001039512	chr1	+	153191627	153211575	153198128	153210495	14	153191627,153196505,153198110,153198683,153198959,153201049,153203258,153206751,153207082,153207847,153208061,153208272,153208591,153210241,	153191885,153196733,153198239,153198853,153199035,153201223,153203366,153206881,153207307,153207969,153208188,153208404,153208765,153211575,	234908	Ivns1abp	cmpl	cmpl	-1,-1,0,0,2,0,0,0,1,1,0,1,1,1,
1753	NM_001039511	chr1	+	153191627	153203928	153198128	153202305	8	153191627,153196505,153198110,153198683,153198959,153201049,153201763,153202296,	153191885,153196733,153198239,153198853,153199035,153201223,153201889,153203928,	234909	Ivns1abp	cmpl	cmpl	-1,-1,0,0,2,0,0,0,
1754	NM_011277	chr1	-	153316535	153347953	153318445	153325753	7	153316535,153318767,153320201,153323269,153324001,153325666,153347848,	153318547,153318939,153320474,153323485,153324162,153325755,153347953,	224970	Rnf2	cmpl	cmpl	0,2,2,2,0,0,-1,
1754	NM_026876	chr1	+	153275777	153305313	153276006	153305064	15	153275777,153280923,153282857,153286645,153287935,153289716,153290376,153295383,153297029,153299177,153300206,153301014,153302107,153304592,153304811,	153276232,153281034,153282971,153286710,153288065,153289840,153290456,153295627,153297242,153299368,153300285,153301181,153302170,153304719,153305313,	235884	1190005F20Rik	cmpl	cmpl	0,1,1,1,0,1,2,1,2,2,1,2,1,1,2,
1761	NM_025677	chr1	-	154217865	154233812	154218392	154233714	5	154217865,154218883,154230391,154230828,154233588,	154218413,154219025,154230527,154230910,154233812,	235886	Tsen15	cmpl	cmpl	0,2,1,0,0,
1764	NM_001081197	chr1	+	154597680	154604674	154603352	154604477	2	154597680,154603322,	154597894,154604674,	201171	Apobec4	cmpl	cmpl	-1,0,
1764	NM_026369	chr1	+	154613671	154622710	154613854	154621452	4	154613671,154615990,154618493,154621389,	154613997,154616063,154618670,154622710,	235888	Arpc5	cmpl	cmpl	0,2,0,0,
1765	NM_001005507	chr1	-	154684124	154749776	154686401	154749667	22	154684124,154687164,154687431,154688154,154688642,154691165,154692342,154693248,154695725,154697004,154699727,154701439,154702978,154703578,154706008,154706481,154707579,154708810,154713710,154715381,154717889,154749638,	154686515,154687310,154687602,154688314,154688723,154691537,154692725,154693393,154696146,154697124,154699788,154701510,154703132,154703741,154706144,154706632,154707651,154708982,154713843,154715499,154717921,154749776,	235890	Smg7	cmpl	cmpl	0,1,1,0,0,0,1,0,2,2,1,2,1,0,2,1,1,0,2,1,2,0,
1765	NM_001160256	chr1	-	154684124	154749776	154686401	154749667	23	154684124,154687164,154687431,154688154,154688642,154690359,154691165,154692342,154693248,154695863,154697004,154699727,154701439,154702978,154703578,154706008,154706481,154707579,154708810,154713710,154715381,154717889,154749638,	154686515,154687310,154687602,154688314,154688723,154690509,154691537,154692725,154693393,154696146,154697124,154699788,154701510,154703132,154703741,154706144,154706632,154707651,154708982,154713843,154715499,154717921,154749776,	235891	Smg7	cmpl	cmpl	0,1,1,0,0,0,0,1,0,2,2,1,2,1,0,2,1,1,0,2,1,2,0,
1765	NM_001160257	chr1	-	154684124	154725298	154686401	154725223	23	154684124,154687164,154687431,154688154,154688642,154690359,154691165,154692342,154693248,154695863,154697004,154699727,154701439,154702978,154703578,154706008,154706481,154707579,154708810,154713710,154715381,154717889,154725170,	154686515,154687310,154687602,154688314,154688723,154690509,154691537,154692725,154693393,154696146,154697124,154699788,154701510,154703132,154703741,154706144,154706632,154707651,154708982,154713843,154715499,154717921,154725298,	235889	Smg7	cmpl	cmpl	0,1,1,0,0,0,0,1,0,2,2,1,2,1,0,2,1,1,0,2,1,2,0,
1767	NM_008485	chr1	-	154969885	155033577	154971159	155033117	24	154969885,154973945,154974135,154976086,154977165,154977779,154978952,154980728,154981906,154983827,154984320,154986855,154988655,154990855,154991643,154992768,154996057,154997873,154999166,155001521,155005981,155013248,155033038,155033383,	154971413,154974045,154974294,154976286,154977280,154977929,154979097,154980878,154981986,154984033,154984483,154987001,154988901,154991038,154991862,154992881,154996247,154997996,154999303,155001620,155006117,155013437,155033231,155033577,	233967	Lamc2	cmpl	cmpl	1,0,0,1,0,0,2,2,0,1,0,1,1,1,1,2,1,1,2,2,1,1,0,-1,
1768	NM_010683	chr1	-	155066051	155179916	155068602	155179669	28	155066051,155070788,155073513,155074640,155075864,155076171,155077851,155078863,155080614,155081577,155086384,155087446,155089006,155089758,155090360,155094067,155094366,155096169,155096694,155096974,155097516,155097741,155098206,155099081,155102318,155105205,155109519,155179257,	155068859,155070888,155073672,155074840,155075979,155076321,155077996,155079001,155080694,155081783,155086541,155087625,155089149,155089912,155090606,155094256,155094588,155096282,155096884,155097097,155097653,155097840,155098324,155099270,155102485,155105336,155109824,155179916,	233139	Lamc1	cmpl	cmpl	1,0,0,1,0,0,2,2,0,1,0,1,2,1,1,1,1,2,1,1,2,2,1,1,2,0,1,0,
1769	NR_033736	chr1	-	155251315	155261363	155261363	155261363	4	155251315,155254731,155255466,155261274,	155253731,155254819,155255700,155261363,	221643	E330020D12Rik	unk	unk	-1,-1,-1,-1,
1769	NM_001033162	chr1	+	155272338	155299704	155272353	155299594	10	155272338,155275689,155280304,155282892,155283047,155284654,155292927,155294853,155296030,155299342,	155272716,155275839,155280519,155282979,155283266,155284760,155293081,155295104,155296153,155299704,	170385	1700012A16Rik	cmpl	cmpl	0,0,0,2,2,2,0,1,0,0,
1770	NM_028749	chr1	-	155350145	155396844	155350502	155392460	12	155350145,155356241,155359675,155362369,155362531,155366012,155371476,155375194,155383001,155384557,155392392,155396777,	155350687,155356281,155359760,155362416,155362680,155366105,155371552,155375252,155383089,155384631,155392476,155396844,	213339	Npl	cmpl	cmpl	1,0,2,0,1,1,0,2,1,2,0,-1,
1771	NM_026380	chr1	+	155500166	155544795	155515057	155540037	7	155500166,155512965,155514954,155517912,155518883,155538027,155539854,	155500485,155513046,155515083,155518014,155518948,155538194,155544795,	231247	Rgs8	cmpl	cmpl	-1,-1,0,2,2,1,0,
1772	NM_011267	chr1	+	155587482	155592598	155587598	155590985	5	155587482,155587992,155588749,155589092,155590763,	155587642,155588103,155588811,155589259,155592598,	224972	Rgs16	cmpl	cmpl	0,2,2,1,0,
1772	NM_178243	chr1	-	155696671	155698325	155697473	155698256	1	155696671,	155698325,	160315	5830403L16Rik	cmpl	cmpl	0,
1772	NM_011882	chr1	+	155596555	155611351	155600869	155609420	9	155596555,155598988,155599974,155600736,155603080,155605512,155606673,155607904,155609248,	155596737,155599189,155600077,155602343,155603166,155605718,155606806,155608041,155611351,	235892	Rnasel	cmpl	cmpl	-1,-1,-1,0,1,0,2,0,2,
1773	NM_008131	chr1	+	155747074	155756844	155750076	155755312	7	155747074,155750063,155751666,155753478,155754149,155754415,155754993,	155747189,155750242,155751828,155753625,155754277,155754615,155756844,	234115	Glul	cmpl	cmpl	-1,0,1,1,1,0,2,
1773	NM_178244	chr1	+	155738775	155740190	155738921	155739839	1	155738775,	155740190,	188891	Teddm1	cmpl	cmpl	0,
1773	NM_001008426	chr1	+	155721474	155724001	155721576	155722497	1	155721474,	155724001,	169724	Gm5531	cmpl	cmpl	0,
1782	NM_010500	chr1	-	156943496	156946766	156945633	156946560	1	156943496,	156946766,	198559	Ier5	cmpl	cmpl	0,
1782	NM_008209	chr1	-	156975007	156993910	156976396	156993816	6	156975007,156977762,156979489,156983704,156984643,156993761,	156976455,156977861,156979765,156983980,156984904,156993910,	240768	Mr1	cmpl	cmpl	1,1,1,1,1,0,
1787	NM_010712	chr1	-	157548823	157589157	157549351	157589007	6	157548823,157551830,157552301,157557242,157571919,157588931,	157549746,157552002,157552456,157557445,157572091,157589157,	225274	Lhx4	cmpl	cmpl	1,0,1,2,1,0,
1787	NM_023268	chr1	-	157625284	157660029	157625972	157659929	13	157625284,157626847,157628404,157629654,157630532,157633923,157636427,157638110,157639323,157641675,157642480,157650826,157659655,	157625981,157627068,157628584,157629802,157630655,157634053,157636562,157638256,157639414,157641778,157642526,157650927,157660029,	195070	Qsox1	cmpl	cmpl	0,1,1,0,0,2,2,0,2,1,0,1,0,
1787	NM_001024945	chr1	-	157625284	157660029	157626298	157659929	12	157625284,157628404,157629654,157630532,157633923,157636427,157638110,157639323,157641675,157642480,157650826,157659655,	157627068,157628584,157629802,157630655,157634053,157636562,157638256,157639414,157641778,157642526,157650927,157660029,	202253	Qsox1	cmpl	cmpl	1,1,0,0,2,2,0,2,1,0,1,0,
1789	NM_001160181	chr1	+	157887990	157900866	157899007	157899403	3	157887990,157888204,157898423,	157888132,157888264,157900866,	234889	Tor1aip2	cmpl	cmpl	-1,-1,0,
1789	NM_022329	chr1	+	157887990	157900866	157899007	157899403	2	157887990,157898423,	157888132,157900866,	231625	Tor1aip2	cmpl	cmpl	-1,0,
1789	NM_001160019	chr1	-	157851728	157881947	157854054	157878601	10	157851728,157860447,157864640,157865347,157869429,157870278,157877516,157878543,157880855,157881810,	157854839,157860504,157864709,157865389,157869510,157870317,157877561,157878603,157880930,157881947,	235895	Tor1aip1	cmpl	cmpl	1,1,1,1,1,1,1,0,-1,-1,
1789	NM_001160180	chr1	+	157882856	157900866	157899007	157899403	3	157882856,157888204,157898423,	157883050,157888264,157900866,	234837	Tor1aip2	cmpl	cmpl	-1,-1,0,
1789	NM_144791	chr1	-	157851728	157883610	157854054	157883365	7	157851728,157869429,157870278,157877516,157878543,157880855,157882887,	157854839,157869510,157870317,157877561,157878603,157880930,157883610,	235897	Tor1aip1	cmpl	cmpl	1,1,1,1,1,1,0,
1789	NM_172843	chr1	+	157882793	157915989	157906650	157912588	7	157882793,157888204,157898423,157906540,157908717,157910722,157911830,	157883238,157888264,157898753,157906717,157909299,157910824,157915989,	235898	Tor1aip2	cmpl	cmpl	-1,-1,-1,0,1,1,1,
1789	NM_001160018	chr1	-	157851728	157883610	157854054	157883365	10	157851728,157860447,157864640,157865347,157869429,157870278,157877516,157878543,157880855,157882887,	157854839,157860504,157864709,157865389,157869510,157870317,157877561,157878603,157880930,157883610,	235896	Tor1aip1	cmpl	cmpl	1,1,1,1,1,1,1,1,1,0,
1789	NM_001160182	chr1	+	157883165	157900866	157899007	157899403	3	157883165,157888204,157898423,	157883238,157888264,157900866,	234891	Tor1aip2	cmpl	cmpl	-1,-1,0,
1792	NM_130456	chr1	+	158240865	158258166	158240918	158256269	8	158240865,158243105,158246942,158248818,158251014,158253867,158255067,158255990,	158241198,158243209,158247015,158248901,158251218,158253923,158255146,158258166,	223906	Nphs2	cmpl	cmpl	0,1,0,1,0,0,2,0,
1792	NM_001198597	chr1	-	158295059	158330121	158295742	158328624	11	158295059,158306617,158308512,158310910,158318121,158322043,158322779,158325562,158327570,158328622,158329980,	158295948,158306852,158308588,158311074,158318242,158322148,158322920,158325684,158327673,158328679,158330121,	240891	9430070O13Rik	cmpl	cmpl	1,0,2,0,2,2,2,0,2,0,-1,
1792	NM_001033180	chr1	-	158295059	158330121	158295742	158328624	11	158295059,158306617,158308512,158310910,158318121,158322043,158322779,158325562,158327570,158328622,158329980,	158295948,158306852,158308588,158311074,158318242,158322148,158322920,158325684,158327673,158328679,158330121,	169258	9430070O13Rik	cmpl	cmpl	1,0,2,0,2,2,2,0,2,0,-1,
1793	NM_009230	chr1	-	158358238	158404459	158361189	158396899	16	158358238,158362334,158362977,158364283,158365923,158367834,158369418,158369831,158370637,158371359,158372511,158374685,158376671,158388076,158396811,158404278,	158361246,158362480,158363113,158364382,158366021,158367964,158369464,158369913,158370716,158371642,158372619,158374745,158376823,158388135,158396929,158404459,	233523	Soat1	cmpl	cmpl	0,1,0,0,1,0,2,1,0,2,2,2,0,1,0,-1,
1794	NM_009595	chr1	+	158488917	158579750	158489179	158572847	12	158488917,158550969,158552615,158555418,158559983,158561475,158563210,158563883,158565195,158566948,158570569,158571123,	158489336,158551032,158552786,158555714,158560256,158561560,158563388,158564068,158565348,158567038,158570743,158579750,	233197	Abl2	cmpl	cmpl	0,1,1,1,0,0,1,2,1,1,1,1,
1794	NM_001136104	chr1	+	158488917	158579750	158489179	158572847	13	158488917,158550969,158552615,158555418,158559983,158561475,158563210,158563883,158565195,158566948,158570569,158571123,158571672,	158489336,158551032,158552786,158555714,158560256,158561560,158563388,158564068,158565348,158567038,158570743,158571360,158579750,	228841	Abl2	cmpl	cmpl	0,1,1,1,0,0,1,2,1,1,1,1,1,
1795	NM_145413	chr1	-	158608701	158649041	158611541	158636175	8	158608701,158616321,158617486,158620607,158628857,158632529,158635798,158648996,	158611773,158616381,158617678,158620779,158628967,158632616,158636298,158649041,	222328	Fam20b	cmpl	cmpl	2,2,2,1,2,2,0,-1,
1796	NM_028333	chr1	+	158769153	158791209	158774736	158790733	5	158769153,158774710,158787213,158788490,158790545,	158769368,158775556,158787407,158788761,158791209,	213385	Angptl1	cmpl	cmpl	-1,0,1,0,1,
1798	NM_028540	chr1	-	159029278	159038776	159029473	159038700	9	159029278,159029834,159030210,159030590,159034474,159035161,159037320,159037973,159038661,	159029537,159029878,159030394,159030655,159034534,159035218,159037389,159038018,159038776,	170199	1700057K13Rik	cmpl	cmpl	2,0,2,0,0,0,0,0,0,
1800	NR_027984	chr1	+	159342482	159350367	159350367	159350367	3	159342482,159343874,159349999,	159343256,159343926,159350367,	172392	2810025M15Rik	unk	unk	-1,-1,-1,
[truncated: 26,392 more rows]
