# Supplementary material for: Computational prediction of CTCF/cohesin-based intra-TAD loops that insulate chromatin contacts and gene expression in mouse liver
Source: eLife. 2018 May 14;7:e34077. doi: 10.7554/eLife.34077 (PMC5986275; doi:10.7554/eLife.34077)
Supplement: Source Code 1. [file elife-34077-code1.zip › iTAD_loopprediction/bin/additional_utilities/JSD_Figure3DEF/JSD_10.py]

#this will take in a big list of k27me3 signal around a ctcf and calculate the JSD for each site relative to a "perfect" distribution 111000 or 000111
#USAGE:
#JSD_count.py kmer_file.txt
#(kmer file is the first systemargument)

#import items to take in sys arguments and stuff
import sys, string, os, scipy, numpy
from scipy import stats
from numpy import genfromtxt
from scipy.stats import entropy
from numpy.linalg import norm

#read in the file (first system arg is file
#kmer = readcount (george insisted)
jsd_file = open (sys.argv[1])
jsd_file_lines=jsd_file.readlines()
#read in all possible lines...

def JSD(P, Q):
	_P = P / norm(P, ord=1)
	_Q = Q / norm(Q, ord=1)
	_M = 0.5 * (_P + _Q)
	return 0.5 * (entropy(_P, _M) + entropy(_Q, _M))

#create empty kmer dictionary...
jsd_dict = {}
compare = genfromtxt('1_0.txt', delimiter=',')
#print compare
#for each line in the kmer text file...
for line in jsd_file_lines:
	#make the key as a line in the file
	row=line.strip()
	a = numpy.fromstring(row, dtype=float, sep=',')
	b = JSD(a, compare)
	print b
	#print a
	#b = scipy.stats.entropy(a, compare, base=2)
	#print b
	

#close the file...
jsd_file.close()
#print jsd_dict
#lines = kmer_file.readlines()
#print lines
