# Supplementary material for: Computational prediction of CTCF/cohesin-based intra-TAD loops that insulate chromatin contacts and gene expression in mouse liver
Source: eLife. 2018 May 14;7:e34077. doi: 10.7554/eLife.34077 (PMC5986275; doi:10.7554/eLife.34077)
Supplement: Source Code 1. [file elife-34077-code1.zip › iTAD_loopprediction/bin/additional_utilities/JSD_Figure3DEF/1_0.txt]

1,1,1,1,1,1,1,1,1,1,1,1,1,1,1,1,1,1,1,1,1,1,1,1,1,1,1,1,1,1,1,1,1,1,1,1,1,1,1,1,1,1,1,1,1,1,1,1,1,1,0.000001,0.000001,0.000001,0.000001,0.000001,0.000001,0.000001,0.000001,0.000001,0.000001,0.000001,0.000001,0.000001,0.000001,0.000001,0.000001,0.000001,0.000001,0.000001,0.000001,0.000001,0.000001,0.000001,0.000001,0.000001,0.000001,0.000001,0.000001,0.000001,0.000001,0.000001,0.000001,0.000001,0.000001,0.000001,0.000001,0.000001,0.000001,0.000001,0.000001,0.000001,0.000001,0.000001,0.000001,0.000001,0.000001,0.000001,0.000001,0.000001,0.000001
