# Supplementary material for: Computational prediction of CTCF/cohesin-based intra-TAD loops that insulate chromatin contacts and gene expression in mouse liver
Source: eLife. 2018 May 14;7:e34077. doi: 10.7554/eLife.34077 (PMC5986275; doi:10.7554/eLife.34077)
Supplement: Source Code 1. [file elife-34077-code1.zip › iTAD_loopprediction/bin/additional_utilities/JSD_Figure3DEF/JSD_turbo.sh]

#!/bin/bash -l

#$ -N rpm_norm_bw
#$ -m e
#$ -pe omp 16

module load python/2.7.11
module load deeptools/2.3.3
module load samtools
module load bedtools
module load ucscutils/20151124

#usage: ./JSD_turbo.sh <BAM_name.bam>
#requirements: Run this from the top directory above your sample folders. All BAM files should
#			   be placed in the 'bam/' directory. All bed files should be in the same directory
#			   as the script files, and will be moved to 'bedholding/' after completion 
#function:     This script takes a single bam file and multiple bed files as input, then submits
#			   multiple jobs via qsub to run the JSD_wrapper.qsub commands
#output:       Each bed file will produce a single output file in 'output/' with the name
#			   followed by '_JSD.bed'. The 4th and 5th columns indicate

if [ $# -ne 1 ]
then
	echo "Usage: ./JSD_turbo.sh <BAM_file>.bam"
	echo " "
	echo "Please provide a BAM file as input, exiting..."
	exit 
fi
bamname=$1

for inputbed in *.bed;
do

describer=$(echo ${inputbed} | sed 's/.bed//')

qsub -N ${describer} -P waxmanlab JSD_wrapper.qsub ${describer} ${bamname}

echo ${describer}

done
