# Supplementary material for: Computational prediction of CTCF/cohesin-based intra-TAD loops that insulate chromatin contacts and gene expression in mouse liver
Source: eLife. 2018 May 14;7:e34077. doi: 10.7554/eLife.34077 (PMC5986275; doi:10.7554/eLife.34077)
Supplement: Source Code 1. [file elife-34077-code1.zip › iTAD_loopprediction/bin/predict_ctcf_chipseq_loops.sh]

#!/bin/bash -l 

module load bedtools
module load python

#Do some housekeeping and remove prior tmp files
if [ -f tmp/bottom_coh.tx ]
then 
rm tmp/*coh*.tx
fi

if [ -f tmp/bottom_ctcf.tx ]
then 
rm tmp/*ctcf*.tx
fi

# Predict CTCF loops for CTCF ChIP-seq data
for f in ../02_inputanchors/CTCF/*.bed.gz
do
 echo "Predicting CTCF loops based on peak motif orientations for $f"
 bed=`basename $f | sed 's/.bed.gz//'`
 python2 ctcf_peaks2loops_2.py -p 1.0:$1:0.01 -n ${bed} -i $f -o ../03_loops/CTCF/${bed}.bed12
done

wait

# Predict Coh loops for Coh ChIP-seq data (Smc1/3, Stag1/2, or Rad21)
for f in ../02_inputanchors/Coh/*.bed.gz
do
 echo "Predicting CTCF loops based on peak motif orientations for $f"
 bed=`basename $f | sed 's/.bed.gz//'`
 python2 ctcf_peaks2loops_2.py -p 1.0:$1:0.01 -n ${bed} -i $f -o ../03_loops/Coh/${bed}.bed12
done

#takes the file with the most loops (separately for ctcf and coh) and saves it as a variable
ctcf=$(wc -l ../03_loops/CTCF/*.bed12 | grep -v ' total$' | sed 's:   ::g' | 
sed 's: :\t:g' | sed 's:^\t\t::g' | sort -n -r -k1 | cut -f 2 | head -1)
coh=$(wc -l ../03_loops/Coh/*.bed12 | grep -v ' total$' | sed 's:   ::g' | 
sed 's: :\t:g' | sed 's:^\t\t::g' | sort -n -r -k1 | cut -f 2 | head -1)

#takes all the other files in 03_loops (separately for ctcf and coh) and saves a list of filenames
wc -l ../03_loops/CTCF/*.bed12 | grep -v ' total$' | sed 's:   ::g' | 
sed 's: :\t:g' | sed 's:^\t\t::g' | sort -n -r -k1 | cut -f 2 | tail -n +2 > tmp/bottom_ctcf.tx
wc -l ../03_loops/Coh/*.bed12 | grep -v ' total$' | sed 's:   ::g' | 
sed 's: :\t:g' | sed 's:^\t\t::g' | sort -n -r -k1 | cut -f 2 | tail -n +2 > tmp/bottom_coh.tx

wait

echo "bottom ctcf"
head tmp/bottom_ctcf.tx
echo "bottom coh"
head tmp/bottom_coh.tx

#takes the "bottom" ctcf files and compares them to the "top," generating an output of the
#overlaps in the tmp directory (merges all replicates for ctcf based on the loop # input)
ctcf_counter=1
while IFS='' read -r line || [[ -n "$line" ]]; do
	echo $ctcf_counter
	echo $line
	tail -n +2 $ctcf | sort -k 5,5 -n -r | head -$2 | bedtools sort -i stdin |
	bedtools intersect -wa -u -f 0.98 -r -a stdin -b $line > tmp/ctcf_$ctcf_counter'.bed'
	ctcf_counter=$((ctcf_counter+1))
	
done < tmp/bottom_ctcf.tx

#takes the "bottom" coh files and compares them to the "top," generating an output of the
#overlaps in the tmp directory (merges all replicates for coh based on the loop # input)
coh_counter=1
while IFS='' read -r line || [[ -n "$line" ]]; do
	echo $coh_counter
	echo $line
	tail -n +2 $coh | sort -k 5,5 -n -r | head -$2 | bedtools sort -i stdin |
	bedtools intersect -wa -u -f 0.98 -r -a stdin -b $line > tmp/coh_$coh_counter'.bed'
	coh_counter=$((coh_counter+1))
	
done < tmp/bottom_coh.tx

wait

#merge across replicates
bedtools intersect -wa -u -f 1.0 -r -a $ctcf -b tmp/ctcf_*.bed > ../04_mergedloops/CTCF/merged_ctcf_loops.bed12
bedtools intersect -wa -u -f 1.0 -r -a $coh -b tmp/coh_*.bed > ../04_mergedloops/Coh/merged_coh_loops.bed12

#Some moving columns around to report the CTCF positions of loops, but swap out the score for Coh scores
bedtools map -a ../04_mergedloops/CTCF/merged_ctcf_loops.bed12 -b ../04_mergedloops/Coh/merged_coh_loops.bed12 -f 0.98 -r -c 5 -o max |
awk '{ if ($13 >= 0) print }' | cut -f 1-12 > ../04_mergedloops/CTCF/merged_cac_loops.bed12

bedtools map -a ../04_mergedloops/CTCF/merged_ctcf_loops.bed12 -b ../04_mergedloops/Coh/merged_coh_loops.bed12 -f 0.98 -r -c 5 -o max |
awk '{ if ($13 >= 0) print }' | cut -f 1-12 > ../04_mergedloops/CTCF/merged_cac_loops.bed12

bedtools map -a ../04_mergedloops/CTCF/merged_ctcf_loops.bed12 -b ../04_mergedloops/Coh/merged_coh_loops.bed12 -f 0.98 -r -c 5 -o max |
awk '{ if ($13 >= 0) print }' | awk 'BEGIN { OFS = "\t" } { print $1, $2, $3, $4, $13, $6, $7, $8, $9, $10, $11, $12 }' > ../04_mergedloops/Coh/merged_cac_loops.bed12
