# Supplementary material for: Computational prediction of CTCF/cohesin-based intra-TAD loops that insulate chromatin contacts and gene expression in mouse liver
Source: eLife. 2018 May 14;7:e34077. doi: 10.7554/eLife.34077 (PMC5986275; doi:10.7554/eLife.34077)
Supplement: Source Code 1. [file elife-34077-code1.zip › iTAD_loopprediction/annotation/ChIA-PET/hg19_K562_GSM970216.bed]

chr1	121484520	121485419	chr1:121484520..121485419-chr10:42530561..42531081,2	200	.	121484520	121485419	255,0,0	1	899	0
chr10	42530561	42531081	chr1:121484520..121485419-chr10:42530561..42531081,2	200	.	42530561	42531081	255,0,0	1	520	0
chr1	214066326	214066826	chr1:214066326..214066826-chr10:72518556..72519163,2	200	.	214066326	214066826	255,0,0	1	500	0
chr10	72518556	72519163	chr1:214066326..214066826-chr10:72518556..72519163,2	200	.	72518556	72519163	255,0,0	1	607	0
chr1	31180640	31181156	chr1:31180640..31181156-chr11:66049646..66050541,2	200	.	31180640	31181156	255,0,0	1	516	0
chr11	66049646	66050541	chr1:31180640..31181156-chr11:66049646..66050541,2	200	.	66049646	66050541	255,0,0	1	895	0
chr1	68651784	68652284	chr1:68651784..68652284-chr11:1100945..1101530,2	200	.	68651784	68652284	255,0,0	1	500	0
chr11	1100945	1101530	chr1:68651784..68652284-chr11:1100945..1101530,2	200	.	1100945	1101530	255,0,0	1	585	0
chr1	121484496	121485051	chr1:121484496..121485051-chr11:48865024..48865528,2	200	.	121484496	121485051	255,0,0	1	555	0
chr11	48865024	48865528	chr1:121484496..121485051-chr11:48865024..48865528,2	200	.	48865024	48865528	255,0,0	1	504	0
chr1	158173537	158174154	chr1:158173537..158174154-chr11:71849446..71849946,2	200	.	158173537	158174154	255,0,0	1	617	0
chr11	71849446	71849946	chr1:158173537..158174154-chr11:71849446..71849946,2	200	.	71849446	71849946	255,0,0	1	500	0
chr1	181906117	181907004	chr1:181906117..181907004-chr11:19314744..19315244,2	200	.	181906117	181907004	255,0,0	1	887	0
chr11	19314744	19315244	chr1:181906117..181907004-chr11:19314744..19315244,2	200	.	19314744	19315244	255,0,0	1	500	0
chr1	210111478	210111978	chr1:210111478..210111978-chr11:236018..236738,2	200	.	210111478	210111978	255,0,0	1	500	0
chr11	236018	236738	chr1:210111478..210111978-chr11:236018..236738,2	200	.	236018	236738	255,0,0	1	720	0
chr1	212955493	212956202	chr1:212955493..212956202-chr11:62160505..62161088,2	200	.	212955493	212956202	255,0,0	1	709	0
chr11	62160505	62161088	chr1:212955493..212956202-chr11:62160505..62161088,2	200	.	62160505	62161088	255,0,0	1	583	0
chr1	231053194	231054010	chr1:231053194..231054010-chr11:13002886..13003386,2	200	.	231053194	231054010	255,0,0	1	816	0
chr11	13002886	13003386	chr1:231053194..231054010-chr11:13002886..13003386,2	200	.	13002886	13003386	255,0,0	1	500	0
chr1	1494608	1495155	chr1:1494608..1495155-chr12:116946448..116946948,2	200	.	1494608	1495155	255,0,0	1	547	0
chr12	116946448	116946948	chr1:1494608..1495155-chr12:116946448..116946948,2	200	.	116946448	116946948	255,0,0	1	500	0
chr1	4368229	4369226	chr1:4368229..4369226-chr12:131938916..131939821,3	300	.	4368229	4369226	255,0,0	1	997	0
chr12	131938916	131939821	chr1:4368229..4369226-chr12:131938916..131939821,3	300	.	131938916	131939821	255,0,0	1	905	0
chr1	29779442	29780276	chr1:29779442..29780276-chr12:2392236..2392757,2	200	.	29779442	29780276	255,0,0	1	834	0
chr12	2392236	2392757	chr1:29779442..29780276-chr12:2392236..2392757,2	200	.	2392236	2392757	255,0,0	1	521	0
chr1	47993390	47994275	chr1:47993390..47994275-chr12:118813639..118814534,2	200	.	47993390	47994275	255,0,0	1	885	0
chr12	118813639	118814534	chr1:47993390..47994275-chr12:118813639..118814534,2	200	.	118813639	118814534	255,0,0	1	895	0
chr1	91852387	91853335	chr1:91852387..91853335-chr12:127650524..127651402,3	300	.	91852387	91853335	255,0,0	1	948	0
chr12	127650524	127651402	chr1:91852387..91853335-chr12:127650524..127651402,3	300	.	127650524	127651402	255,0,0	1	878	0
chr1	121484703	121485361	chr1:121484703..121485361-chr12:81142764..81143264,2	200	.	121484703	121485361	255,0,0	1	658	0
chr12	81142764	81143264	chr1:121484703..121485361-chr12:81142764..81143264,2	200	.	81142764	81143264	255,0,0	1	500	0
chr1	145457208	145457776	chr1:145457208..145457776-chr12:45889810..45890653,2	200	.	145457208	145457776	255,0,0	1	568	0
chr12	45889810	45890653	chr1:145457208..145457776-chr12:45889810..45890653,2	200	.	45889810	45890653	255,0,0	1	843	0
chr1	5945007	5945940	chr1:5945007..5945940-chr13:99696104..99696604,2	200	.	5945007	5945940	255,0,0	1	933	0
chr13	99696104	99696604	chr1:5945007..5945940-chr13:99696104..99696604,2	200	.	99696104	99696604	255,0,0	1	500	0
chr1	209800748	209801330	chr1:209800748..209801330-chr14:23249783..23250303,2	200	.	209800748	209801330	255,0,0	1	582	0
chr14	23249783	23250303	chr1:209800748..209801330-chr14:23249783..23250303,2	200	.	23249783	23250303	255,0,0	1	520	0
chr1	248567480	248568004	chr1:248567480..248568004-chr14:61152122..61152622,2	200	.	248567480	248568004	255,0,0	1	524	0
chr14	61152122	61152622	chr1:248567480..248568004-chr14:61152122..61152622,2	200	.	61152122	61152622	255,0,0	1	500	0
chr1	38325330	38325945	chr1:38325330..38325945-chr15:67238737..67239636,2	200	.	38325330	38325945	255,0,0	1	615	0
chr15	67238737	67239636	chr1:38325330..38325945-chr15:67238737..67239636,2	200	.	67238737	67239636	255,0,0	1	899	0
chr1	12399202	12400121	chr1:12399202..12400121-chr16:30198326..30198844,2	200	.	12399202	12400121	255,0,0	1	919	0
chr16	30198326	30198844	chr1:12399202..12400121-chr16:30198326..30198844,2	200	.	30198326	30198844	255,0,0	1	518	0
chr1	121484531	121485321	chr1:121484531..121485321-chr16:25680035..25680535,2	200	.	121484531	121485321	255,0,0	1	790	0
chr16	25680035	25680535	chr1:121484531..121485321-chr16:25680035..25680535,2	200	.	25680035	25680535	255,0,0	1	500	0
chr1	147726828	147727804	chr1:147726828..147727804-chr16:71033356..71034286,2	200	.	147726828	147727804	255,0,0	1	976	0
chr16	71033356	71034286	chr1:147726828..147727804-chr16:71033356..71034286,2	200	.	71033356	71034286	255,0,0	1	930	0
chr1	162658361	162658912	chr1:162658361..162658912-chr16:85419366..85420036,2	200	.	162658361	162658912	255,0,0	1	551	0
chr16	85419366	85420036	chr1:162658361..162658912-chr16:85419366..85420036,2	200	.	85419366	85420036	255,0,0	1	670	0
chr1	91852368	91852921	chr1:91852368..91852921-chr17:31149253..31150211,2	200	.	91852368	91852921	255,0,0	1	553	0
chr17	31149253	31150211	chr1:91852368..91852921-chr17:31149253..31150211,2	200	.	31149253	31150211	255,0,0	1	958	0
chr1	156185787	156186993	chr1:156185787..156186993-chr17:31149433..31150362,4	400	.	156185787	156186993	255,0,0	1	1206	0
chr17	31149433	31150362	chr1:156185787..156186993-chr17:31149433..31150362,4	400	.	31149433	31150362	255,0,0	1	929	0
chr1	1840334	1841036	chr1:1840334..1841036-chr18:44336587..44337087,2	200	.	1840334	1841036	255,0,0	1	702	0
chr18	44336587	44337087	chr1:1840334..1841036-chr18:44336587..44337087,2	200	.	44336587	44337087	255,0,0	1	500	0
chr1	207151629	207152578	chr1:207151629..207152578-chr18:56975593..56976125,2	200	.	207151629	207152578	255,0,0	1	949	0
chr18	56975593	56976125	chr1:207151629..207152578-chr18:56975593..56976125,2	200	.	56975593	56976125	255,0,0	1	532	0
chr1	248567008	248567549	chr1:248567008..248567549-chr18:77337207..77337727,3	300	.	248567008	248567549	255,0,0	1	541	0
chr18	77337207	77337727	chr1:248567008..248567549-chr18:77337207..77337727,3	300	.	77337207	77337727	255,0,0	1	520	0
chr1	8421431	8421951	chr1:8421431..8421951-chr19:8461307..8461925,2	200	.	8421431	8421951	255,0,0	1	520	0
chr19	8461307	8461925	chr1:8421431..8421951-chr19:8461307..8461925,2	200	.	8461307	8461925	255,0,0	1	618	0
chr1	22534475	22535439	chr1:22534475..22535439-chr19:7418925..7419467,2	200	.	22534475	22535439	255,0,0	1	964	0
chr19	7418925	7419467	chr1:22534475..22535439-chr19:7418925..7419467,2	200	.	7418925	7419467	255,0,0	1	542	0
chr1	45683089	45683589	chr1:45683089..45683589-chr19:7514711..7515279,2	200	.	45683089	45683589	255,0,0	1	500	0
chr19	7514711	7515279	chr1:45683089..45683589-chr19:7514711..7515279,2	200	.	7514711	7515279	255,0,0	1	568	0
chr1	121484264	121485397	chr1:121484264..121485397-chr19:27732209..27732850,5	500	.	121484264	121485397	255,0,0	1	1133	0
chr19	27732209	27732850	chr1:121484264..121485397-chr19:27732209..27732850,5	500	.	27732209	27732850	255,0,0	1	641	0
chr1	121484518	121485402	chr1:121484518..121485402-chr19:27734128..27734629,2	200	.	121484518	121485402	255,0,0	1	884	0
chr19	27734128	27734629	chr1:121484518..121485402-chr19:27734128..27734629,2	200	.	27734128	27734629	255,0,0	1	501	0
chr1	48180646	48181166	chr1:48180646..48181166-chr2:30934611..30935114,2	200	.	48180646	48181166	255,0,0	1	520	0
chr2	30934611	30935114	chr1:48180646..48181166-chr2:30934611..30935114,2	200	.	30934611	30935114	255,0,0	1	503	0
chr1	95392058	95392560	chr1:95392058..95392560-chr2:71558411..71559066,3	300	.	95392058	95392560	255,0,0	1	502	0
chr2	71558411	71559066	chr1:95392058..95392560-chr2:71558411..71559066,3	300	.	71558411	71559066	255,0,0	1	655	0
chr1	144535146	144535890	chr1:144535146..144535890-chr2:5765818..5766338,2	200	.	144535146	144535890	255,0,0	1	744	0
chr2	5765818	5766338	chr1:144535146..144535890-chr2:5765818..5766338,2	200	.	5765818	5766338	255,0,0	1	520	0
chr1	156185730	156186374	chr1:156185730..156186374-chr2:85980769..85981769,2	200	.	156185730	156186374	255,0,0	1	644	0
chr2	85980769	85981769	chr1:156185730..156186374-chr2:85980769..85981769,2	200	.	85980769	85981769	255,0,0	1	1000	0
chr1	156186313	156187076	chr1:156186313..156187076-chr2:133014713..133015729,4	400	.	156186313	156187076	255,0,0	1	763	0
chr2	133014713	133015729	chr1:156186313..156187076-chr2:133014713..133015729,4	400	.	133014713	133015729	255,0,0	1	1016	0
chr1	221915688	221916409	chr1:221915688..221916409-chr2:62650123..62650945,2	200	.	221915688	221916409	255,0,0	1	721	0
chr2	62650123	62650945	chr1:221915688..221916409-chr2:62650123..62650945,2	200	.	62650123	62650945	255,0,0	1	822	0
chr1	38285792	38286292	chr1:38285792..38286292-chr20:43991164..43991701,2	200	.	38285792	38286292	255,0,0	1	500	0
chr20	43991164	43991701	chr1:38285792..38286292-chr20:43991164..43991701,2	200	.	43991164	43991701	255,0,0	1	537	0
chr1	156185893	156186490	chr1:156185893..156186490-chr20:25062321..25062840,2	200	.	156185893	156186490	255,0,0	1	597	0
chr20	25062321	25062840	chr1:156185893..156186490-chr20:25062321..25062840,2	200	.	25062321	25062840	255,0,0	1	519	0
chr1	156185939	156187111	chr1:156185939..156187111-chr20:26189443..26190983,15	1000	.	156185939	156187111	255,0,0	1	1172	0
chr20	26189443	26190983	chr1:156185939..156187111-chr20:26189443..26190983,15	1000	.	26189443	26190983	255,0,0	1	1540	0
chr1	204472017	204472961	chr1:204472017..204472961-chr20:47950638..47951153,2	200	.	204472017	204472961	255,0,0	1	944	0
chr20	47950638	47951153	chr1:204472017..204472961-chr20:47950638..47951153,2	200	.	47950638	47951153	255,0,0	1	515	0
chr1	17988123	17988668	chr1:17988123..17988668-chr21:36095025..36095642,2	200	.	17988123	17988668	255,0,0	1	545	0
chr21	36095025	36095642	chr1:17988123..17988668-chr21:36095025..36095642,2	200	.	36095025	36095642	255,0,0	1	617	0
chr1	45371261	45371761	chr1:45371261..45371761-chr21:30720510..30721080,2	200	.	45371261	45371761	255,0,0	1	500	0
chr21	30720510	30721080	chr1:45371261..45371761-chr21:30720510..30721080,2	200	.	30720510	30721080	255,0,0	1	570	0
chr1	91852396	91853586	chr1:91852396..91853586-chr21:9825563..9826775,5	500	.	91852396	91853586	255,0,0	1	1190	0
chr21	9825563	9826775	chr1:91852396..91853586-chr21:9825563..9826775,5	500	.	9825563	9826775	255,0,0	1	1212	0
chr1	91852458	91852973	chr1:91852458..91852973-chr21:9826790..9827512,2	200	.	91852458	91852973	255,0,0	1	515	0
chr21	9826790	9827512	chr1:91852458..91852973-chr21:9826790..9827512,2	200	.	9826790	9827512	255,0,0	1	722	0
chr1	156185739	156187054	chr1:156185739..156187054-chr21:9825106..9827915,17	1000	.	156185739	156187054	255,0,0	1	1315	0
chr21	9825106	9827915	chr1:156185739..156187054-chr21:9825106..9827915,17	1000	.	9825106	9827915	255,0,0	1	2809	0
chr1	169515126	169516318	chr1:169515126..169516318-chr21:43623703..43624223,3	300	.	169515126	169516318	255,0,0	1	1192	0
chr21	43623703	43624223	chr1:169515126..169516318-chr21:43623703..43624223,3	300	.	43623703	43624223	255,0,0	1	520	0
chr1	25878078	25878597	chr1:25878078..25878597-chr22:22561964..22562900,3	300	.	25878078	25878597	255,0,0	1	519	0
chr22	22561964	22562900	chr1:25878078..25878597-chr22:22561964..22562900,3	300	.	22561964	22562900	255,0,0	1	936	0
chr1	31255193	31255816	chr1:31255193..31255816-chr22:23130381..23131340,2	200	.	31255193	31255816	255,0,0	1	623	0
chr22	23130381	23131340	chr1:31255193..31255816-chr22:23130381..23131340,2	200	.	23130381	23131340	255,0,0	1	959	0
chr1	177150524	177151408	chr1:177150524..177151408-chr22:22306907..22307792,2	200	.	177150524	177151408	255,0,0	1	884	0
chr22	22306907	22307792	chr1:177150524..177151408-chr22:22306907..22307792,2	200	.	22306907	22307792	255,0,0	1	885	0
chr1	230247398	230248322	chr1:230247398..230248322-chr22:22292106..22293082,2	200	.	230247398	230248322	255,0,0	1	924	0
chr22	22292106	22293082	chr1:230247398..230248322-chr22:22292106..22293082,2	200	.	22292106	22293082	255,0,0	1	976	0
chr1	1284587	1285257	chr1:1284587..1285257-chr3:8811124..8811624,2	200	.	1284587	1285257	255,0,0	1	670	0
chr3	8811124	8811624	chr1:1284587..1285257-chr3:8811124..8811624,2	200	.	8811124	8811624	255,0,0	1	500	0
chr1	65715999	65716645	chr1:65715999..65716645-chr3:154301557..154302470,2	200	.	65715999	65716645	255,0,0	1	646	0
chr3	154301557	154302470	chr1:65715999..65716645-chr3:154301557..154302470,2	200	.	154301557	154302470	255,0,0	1	913	0
chr1	109101906	109102754	chr1:109101906..109102754-chr3:141844774..141845667,2	200	.	109101906	109102754	255,0,0	1	848	0
chr3	141844774	141845667	chr1:109101906..109102754-chr3:141844774..141845667,2	200	.	141844774	141845667	255,0,0	1	893	0
chr1	225997868	225998526	chr1:225997868..225998526-chr3:143572696..143573196,2	200	.	225997868	225998526	255,0,0	1	658	0
chr3	143572696	143573196	chr1:225997868..225998526-chr3:143572696..143573196,2	200	.	143572696	143573196	255,0,0	1	500	0
chr1	9471245	9471745	chr1:9471245..9471745-chr4:7390618..7391126,2	200	.	9471245	9471745	255,0,0	1	500	0
chr4	7390618	7391126	chr1:9471245..9471745-chr4:7390618..7391126,2	200	.	7390618	7391126	255,0,0	1	508	0
chr1	203699333	203699833	chr1:203699333..203699833-chr5:11196529..11197370,2	200	.	203699333	203699833	255,0,0	1	500	0
chr5	11196529	11197370	chr1:203699333..203699833-chr5:11196529..11197370,2	200	.	11196529	11197370	255,0,0	1	841	0
chr1	29063950	29064833	chr1:29063950..29064833-chr6:114274054..114274958,2	200	.	29063950	29064833	255,0,0	1	883	0
chr6	114274054	114274958	chr1:29063950..29064833-chr6:114274054..114274958,2	200	.	114274054	114274958	255,0,0	1	904	0
chr1	40071591	40072098	chr1:40071591..40072098-chr6:30640420..30640992,2	200	.	40071591	40072098	255,0,0	1	507	0
chr6	30640420	30640992	chr1:40071591..40072098-chr6:30640420..30640992,2	200	.	30640420	30640992	255,0,0	1	572	0
chr1	73334829	73335332	chr1:73334829..73335332-chr6:31055423..31055929,2	200	.	73334829	73335332	255,0,0	1	503	0
chr6	31055423	31055929	chr1:73334829..73335332-chr6:31055423..31055929,2	200	.	31055423	31055929	255,0,0	1	506	0
chr1	93224973	93225919	chr1:93224973..93225919-chr6:153207877..153208672,2	200	.	93224973	93225919	255,0,0	1	946	0
chr6	153207877	153208672	chr1:93224973..93225919-chr6:153207877..153208672,2	200	.	153207877	153208672	255,0,0	1	795	0
chr1	37196801	37197670	chr1:37196801..37197670-chr7:99474858..99475858,2	200	.	37196801	37197670	255,0,0	1	869	0
chr7	99474858	99475858	chr1:37196801..37197670-chr7:99474858..99475858,2	200	.	99474858	99475858	255,0,0	1	1000	0
chr1	53253415	53254229	chr1:53253415..53254229-chr7:67357747..67358247,2	200	.	53253415	53254229	255,0,0	1	814	0
chr7	67357747	67358247	chr1:53253415..53254229-chr7:67357747..67358247,2	200	.	67357747	67358247	255,0,0	1	500	0
chr1	75866285	75866785	chr1:75866285..75866785-chr7:55322686..55323666,2	200	.	75866285	75866785	255,0,0	1	500	0
chr7	55322686	55323666	chr1:75866285..75866785-chr7:55322686..55323666,2	200	.	55322686	55323666	255,0,0	1	980	0
chr1	53651100	53651601	chr1:53651100..53651601-chr8:144925838..144926370,2	200	.	53651100	53651601	255,0,0	1	501	0
chr8	144925838	144926370	chr1:53651100..53651601-chr8:144925838..144926370,2	200	.	144925838	144926370	255,0,0	1	532	0
chr1	97409915	97410709	chr1:97409915..97410709-chr8:61676860..61677360,2	200	.	97409915	97410709	255,0,0	1	794	0
chr8	61676860	61677360	chr1:97409915..97410709-chr8:61676860..61677360,2	200	.	61676860	61677360	255,0,0	1	500	0
chr1	121484907	121485538	chr1:121484907..121485538-chr8:34201775..34202754,2	200	.	121484907	121485538	255,0,0	1	631	0
chr8	34201775	34202754	chr1:121484907..121485538-chr8:34201775..34202754,2	200	.	34201775	34202754	255,0,0	1	979	0
chr1	156185756	156186427	chr1:156185756..156186427-chr8:46940757..46941368,2	200	.	156185756	156186427	255,0,0	1	671	0
chr8	46940757	46941368	chr1:156185756..156186427-chr8:46940757..46941368,2	200	.	46940757	46941368	255,0,0	1	611	0
chr1	170321098	170321618	chr1:170321098..170321618-chr8:126444102..126444903,2	200	.	170321098	170321618	255,0,0	1	520	0
chr8	126444102	126444903	chr1:170321098..170321618-chr8:126444102..126444903,2	200	.	126444102	126444903	255,0,0	1	801	0
chr1	208182801	208183301	chr1:208182801..208183301-chr8:21894191..21894937,2	200	.	208182801	208183301	255,0,0	1	500	0
chr8	21894191	21894937	chr1:208182801..208183301-chr8:21894191..21894937,2	200	.	21894191	21894937	255,0,0	1	746	0
chr1	17765848	17766416	chr1:17765848..17766416-chr9:133557634..133558553,2	200	.	17765848	17766416	255,0,0	1	568	0
chr9	133557634	133558553	chr1:17765848..17766416-chr9:133557634..133558553,2	200	.	133557634	133558553	255,0,0	1	919	0
chr1	40609767	40610518	chr1:40609767..40610518-chr9:129467684..129468675,2	200	.	40609767	40610518	255,0,0	1	751	0
chr9	129467684	129468675	chr1:40609767..40610518-chr9:129467684..129468675,2	200	.	129467684	129468675	255,0,0	1	991	0
chr1	91852393	91852981	chr1:91852393..91852981-chr9:79186201..79186708,3	300	.	91852393	91852981	255,0,0	1	588	0
chr9	79186201	79186708	chr1:91852393..91852981-chr9:79186201..79186708,3	300	.	79186201	79186708	255,0,0	1	507	0
chr1	160651034	160651578	chr1:160651034..160651578-chr9:115581816..115582408,2	200	.	160651034	160651578	255,0,0	1	544	0
chr9	115581816	115582408	chr1:160651034..160651578-chr9:115581816..115582408,2	200	.	115581816	115582408	255,0,0	1	592	0
chr1	53950820	53951564	chr1:53950820..53951564-chrX:62066140..62066773,2	200	.	53950820	53951564	255,0,0	1	744	0
chrX	62066140	62066773	chr1:53950820..53951564-chrX:62066140..62066773,2	200	.	62066140	62066773	255,0,0	1	633	0
chr1	91852605	91853609	chr1:91852605..91853609-chrX:108297731..108298318,4	400	.	91852605	91853609	255,0,0	1	1004	0
chrX	108297731	108298318	chr1:91852605..91853609-chrX:108297731..108298318,4	400	.	108297731	108298318	255,0,0	1	587	0
chr1	248567004	248567516	chr1:248567004..248567516-chrX:100129833..100130333,2	200	.	248567004	248567516	255,0,0	1	512	0
chrX	100129833	100130333	chr1:248567004..248567516-chrX:100129833..100130333,2	200	.	100129833	100130333	255,0,0	1	500	0
chr10	106753084	106753584	chr10:106753084..106753584-chr12:113430677..113431286,2	200	.	106753084	106753584	255,0,0	1	500	0
chr12	113430677	113431286	chr10:106753084..106753584-chr12:113430677..113431286,2	200	.	113430677	113431286	255,0,0	1	609	0
chr10	7154539	7155440	chr10:7154539..7155440-chr15:42426209..42426733,2	200	.	7154539	7155440	255,0,0	1	901	0
chr15	42426209	42426733	chr10:7154539..7155440-chr15:42426209..42426733,2	200	.	42426209	42426733	255,0,0	1	524	0
chr10	12016995	12017518	chr10:12016995..12017518-chr16:75419410..75419972,2	200	.	12016995	12017518	255,0,0	1	523	0
chr16	75419410	75419972	chr10:12016995..12017518-chr16:75419410..75419972,2	200	.	75419410	75419972	255,0,0	1	562	0
chr10	81227345	81228202	chr10:81227345..81228202-chr16:67555151..67555937,2	200	.	81227345	81228202	255,0,0	1	857	0
chr16	67555151	67555937	chr10:81227345..81228202-chr16:67555151..67555937,2	200	.	67555151	67555937	255,0,0	1	786	0
chr10	23620041	23620561	chr10:23620041..23620561-chr17:8688897..8689404,2	200	.	23620041	23620561	255,0,0	1	520	0
chr17	8688897	8689404	chr10:23620041..23620561-chr17:8688897..8689404,2	200	.	8688897	8689404	255,0,0	1	507	0
chr10	75638978	75639667	chr10:75638978..75639667-chr17:3326036..3326887,2	200	.	75638978	75639667	255,0,0	1	689	0
chr17	3326036	3326887	chr10:75638978..75639667-chr17:3326036..3326887,2	200	.	3326036	3326887	255,0,0	1	851	0
chr10	103344624	103345124	chr10:103344624..103345124-chr17:63132930..63133458,2	200	.	103344624	103345124	255,0,0	1	500	0
chr17	63132930	63133458	chr10:103344624..103345124-chr17:63132930..63133458,2	200	.	63132930	63133458	255,0,0	1	528	0
chr10	85407819	85408648	chr10:85407819..85408648-chr19:42749968..42750468,2	200	.	85407819	85408648	255,0,0	1	829	0
chr19	42749968	42750468	chr10:85407819..85408648-chr19:42749968..42750468,2	200	.	42749968	42750468	255,0,0	1	500	0
chr10	94639799	94640373	chr10:94639799..94640373-chr19:41475219..41475719,2	200	.	94639799	94640373	255,0,0	1	574	0
chr19	41475219	41475719	chr10:94639799..94640373-chr19:41475219..41475719,2	200	.	41475219	41475719	255,0,0	1	500	0
chr10	52043739	52044593	chr10:52043739..52044593-chr2:55242128..55242713,2	200	.	52043739	52044593	255,0,0	1	854	0
chr2	55242128	55242713	chr10:52043739..52044593-chr2:55242128..55242713,2	200	.	55242128	55242713	255,0,0	1	585	0
chr10	53269330	53270072	chr10:53269330..53270072-chr3:100077124..100077719,2	200	.	53269330	53270072	255,0,0	1	742	0
chr3	100077124	100077719	chr10:53269330..53270072-chr3:100077124..100077719,2	200	.	100077124	100077719	255,0,0	1	595	0
chr10	71561918	71562439	chr10:71561918..71562439-chr3:140910836..140911391,2	200	.	71561918	71562439	255,0,0	1	521	0
chr3	140910836	140911391	chr10:71561918..71562439-chr3:140910836..140911391,2	200	.	140910836	140911391	255,0,0	1	555	0
chr10	71668806	71669307	chr10:71668806..71669307-chr3:157324109..157324687,3	300	.	71668806	71669307	255,0,0	1	501	0
chr3	157324109	157324687	chr10:71668806..71669307-chr3:157324109..157324687,3	300	.	157324109	157324687	255,0,0	1	578	0
chr10	90976929	90977851	chr10:90976929..90977851-chr3:181501046..181501546,2	200	.	90976929	90977851	255,0,0	1	922	0
chr3	181501046	181501546	chr10:90976929..90977851-chr3:181501046..181501546,2	200	.	181501046	181501546	255,0,0	1	500	0
chr10	105472283	105472865	chr10:105472283..105472865-chr4:100256192..100256712,2	200	.	105472283	105472865	255,0,0	1	582	0
chr4	100256192	100256712	chr10:105472283..105472865-chr4:100256192..100256712,2	200	.	100256192	100256712	255,0,0	1	520	0
chr10	73299081	73299890	chr10:73299081..73299890-chr5:1006543..1007301,2	200	.	73299081	73299890	255,0,0	1	809	0
chr5	1006543	1007301	chr10:73299081..73299890-chr5:1006543..1007301,2	200	.	1006543	1007301	255,0,0	1	758	0
chr10	114495472	114496323	chr10:114495472..114496323-chr5:142078431..142079131,2	200	.	114495472	114496323	255,0,0	1	851	0
chr5	142078431	142079131	chr10:114495472..114496323-chr5:142078431..142079131,2	200	.	142078431	142079131	255,0,0	1	700	0
chr10	128154460	128154988	chr10:128154460..128154988-chr5:5111702..5112222,2	200	.	128154460	128154988	255,0,0	1	528	0
chr5	5111702	5112222	chr10:128154460..128154988-chr5:5111702..5112222,2	200	.	5111702	5112222	255,0,0	1	520	0
chr10	130933358	130933880	chr10:130933358..130933880-chr5:34474322..34475252,2	200	.	130933358	130933880	255,0,0	1	522	0
chr5	34474322	34475252	chr10:130933358..130933880-chr5:34474322..34475252,2	200	.	34474322	34475252	255,0,0	1	930	0
chr10	5460405	5461127	chr10:5460405..5461127-chr6:158492215..158493081,2	200	.	5460405	5461127	255,0,0	1	722	0
chr6	158492215	158493081	chr10:5460405..5461127-chr6:158492215..158493081,2	200	.	158492215	158493081	255,0,0	1	866	0
chr10	15210262	15211100	chr10:15210262..15211100-chr7:2686669..2687191,3	300	.	15210262	15211100	255,0,0	1	838	0
chr7	2686669	2687191	chr10:15210262..15211100-chr7:2686669..2687191,3	300	.	2686669	2687191	255,0,0	1	522	0
chr10	46983227	46984129	chr10:46983227..46984129-chr7:4039317..4039836,2	200	.	46983227	46984129	255,0,0	1	902	0
chr7	4039317	4039836	chr10:46983227..46984129-chr7:4039317..4039836,2	200	.	4039317	4039836	255,0,0	1	519	0
chr10	72309738	72310281	chr10:72309738..72310281-chr7:75897288..75897808,2	200	.	72309738	72310281	255,0,0	1	543	0
chr7	75897288	75897808	chr10:72309738..72310281-chr7:75897288..75897808,2	200	.	75897288	75897808	255,0,0	1	520	0
chr10	37822844	37823593	chr10:37822844..37823593-chr8:38687776..38688471,2	200	.	37822844	37823593	255,0,0	1	749	0
chr8	38687776	38688471	chr10:37822844..37823593-chr8:38687776..38688471,2	200	.	38687776	38688471	255,0,0	1	695	0
chr10	65801051	65801615	chr10:65801051..65801615-chr8:144106709..144107229,2	200	.	65801051	65801615	255,0,0	1	564	0
chr8	144106709	144107229	chr10:65801051..65801615-chr8:144106709..144107229,2	200	.	144106709	144107229	255,0,0	1	520	0
chr10	94831275	94831828	chr10:94831275..94831828-chr8:80776663..80777182,2	200	.	94831275	94831828	255,0,0	1	553	0
chr8	80776663	80777182	chr10:94831275..94831828-chr8:80776663..80777182,2	200	.	80776663	80777182	255,0,0	1	519	0
chr10	63754898	63755398	chr10:63754898..63755398-chr9:138593495..138594386,2	200	.	63754898	63755398	255,0,0	1	500	0
chr9	138593495	138594386	chr10:63754898..63755398-chr9:138593495..138594386,2	200	.	138593495	138594386	255,0,0	1	891	0
chr10	11799709	11800460	chr10:11799709..11800460-chrX:77279944..77280508,2	200	.	11799709	11800460	255,0,0	1	751	0
chrX	77279944	77280508	chr10:11799709..11800460-chrX:77279944..77280508,2	200	.	77279944	77280508	255,0,0	1	564	0
chr11	85195110	85195625	chr11:85195110..85195625-chr13:46288167..46288667,2	200	.	85195110	85195625	255,0,0	1	515	0
chr13	46288167	46288667	chr11:85195110..85195625-chr13:46288167..46288667,2	200	.	46288167	46288667	255,0,0	1	500	0
chr11	75917525	75918065	chr11:75917525..75918065-chr14:80382876..80383396,2	200	.	75917525	75918065	255,0,0	1	540	0
chr14	80382876	80383396	chr11:75917525..75918065-chr14:80382876..80383396,2	200	.	80382876	80383396	255,0,0	1	520	0
chr11	112568423	112569238	chr11:112568423..112569238-chr14:32721496..32722311,2	200	.	112568423	112569238	255,0,0	1	815	0
chr14	32721496	32722311	chr11:112568423..112569238-chr14:32721496..32722311,2	200	.	32721496	32722311	255,0,0	1	815	0
chr11	117051696	117052222	chr11:117051696..117052222-chr15:26264219..26264719,2	200	.	117051696	117052222	255,0,0	1	526	0
chr15	26264219	26264719	chr11:117051696..117052222-chr15:26264219..26264719,2	200	.	26264219	26264719	255,0,0	1	500	0
chr11	189786	190532	chr11:189786..190532-chr17:158942..159695,2	200	.	189786	190532	255,0,0	1	746	0
chr17	158942	159695	chr11:189786..190532-chr17:158942..159695,2	200	.	158942	159695	255,0,0	1	753	0
chr11	62609151	62609702	chr11:62609151..62609702-chr17:41465206..41465862,2	200	.	62609151	62609702	255,0,0	1	551	0
chr17	41465206	41465862	chr11:62609151..62609702-chr17:41465206..41465862,2	200	.	41465206	41465862	255,0,0	1	656	0
chr11	85194537	85195256	chr11:85194537..85195256-chr17:33477651..33478689,13	1000	.	85194537	85195256	255,0,0	1	719	0
chr17	33477651	33478689	chr11:85194537..85195256-chr17:33477651..33478689,13	1000	.	33477651	33478689	255,0,0	1	1038	0
chr11	18136867	18137653	chr11:18136867..18137653-chr19:42748556..42749068,2	200	.	18136867	18137653	255,0,0	1	786	0
chr19	42748556	42749068	chr11:18136867..18137653-chr19:42748556..42749068,2	200	.	42748556	42749068	255,0,0	1	512	0
chr11	117787369	117787889	chr11:117787369..117787889-chr19:27738686..27739368,2	200	.	117787369	117787889	255,0,0	1	520	0
chr19	27738686	27739368	chr11:117787369..117787889-chr19:27738686..27739368,2	200	.	27738686	27739368	255,0,0	1	682	0
chr11	3876255	3876755	chr11:3876255..3876755-chr2:240650012..240650538,2	200	.	3876255	3876755	255,0,0	1	500	0
chr2	240650012	240650538	chr11:3876255..3876755-chr2:240650012..240650538,2	200	.	240650012	240650538	255,0,0	1	526	0
chr11	45847793	45848776	chr11:45847793..45848776-chr2:133011952..133012946,3	300	.	45847793	45848776	255,0,0	1	983	0
chr2	133011952	133012946	chr11:45847793..45848776-chr2:133011952..133012946,3	300	.	133011952	133012946	255,0,0	1	994	0
chr11	60940732	60941454	chr11:60940732..60941454-chr2:23574105..23575017,2	200	.	60940732	60941454	255,0,0	1	722	0
chr2	23574105	23575017	chr11:60940732..60941454-chr2:23574105..23575017,2	200	.	23574105	23575017	255,0,0	1	912	0
chr11	72044515	72045442	chr11:72044515..72045442-chr20:62611739..62612415,2	200	.	72044515	72045442	255,0,0	1	927	0
chr20	62611739	62612415	chr11:72044515..72045442-chr20:62611739..62612415,2	200	.	62611739	62612415	255,0,0	1	676	0
chr11	26762440	26762941	chr11:26762440..26762941-chr21:47648989..47649653,2	200	.	26762440	26762941	255,0,0	1	501	0
chr21	47648989	47649653	chr11:26762440..26762941-chr21:47648989..47649653,2	200	.	47648989	47649653	255,0,0	1	664	0
chr11	130786311	130786914	chr11:130786311..130786914-chr22:32021183..32021703,2	200	.	130786311	130786914	255,0,0	1	603	0
chr22	32021183	32021703	chr11:130786311..130786914-chr22:32021183..32021703,2	200	.	32021183	32021703	255,0,0	1	520	0
chr11	727909	728665	chr11:727909..728665-chr3:128018344..128018845,2	200	.	727909	728665	255,0,0	1	756	0
chr3	128018344	128018845	chr11:727909..728665-chr3:128018344..128018845,2	200	.	128018344	128018845	255,0,0	1	501	0
chr11	74557579	74558508	chr11:74557579..74558508-chr3:7588338..7588971,2	200	.	74557579	74558508	255,0,0	1	929	0
chr3	7588338	7588971	chr11:74557579..74558508-chr3:7588338..7588971,2	200	.	7588338	7588971	255,0,0	1	633	0
chr11	67858158	67858815	chr11:67858158..67858815-chr5:18865429..18865929,2	200	.	67858158	67858815	255,0,0	1	657	0
chr5	18865429	18865929	chr11:67858158..67858815-chr5:18865429..18865929,2	200	.	18865429	18865929	255,0,0	1	500	0
chr11	2172562	2173427	chr11:2172562..2173427-chr6:86699284..86699804,2	200	.	2172562	2173427	255,0,0	1	865	0
chr6	86699284	86699804	chr11:2172562..2173427-chr6:86699284..86699804,2	200	.	86699284	86699804	255,0,0	1	520	0
chr11	5177158	5178134	chr11:5177158..5178134-chr6:31164885..31165449,2	200	.	5177158	5178134	255,0,0	1	976	0
chr6	31164885	31165449	chr11:5177158..5178134-chr6:31164885..31165449,2	200	.	31164885	31165449	255,0,0	1	564	0
chr11	85195071	85195734	chr11:85195071..85195734-chr6:137143975..137144475,2	200	.	85195071	85195734	255,0,0	1	663	0
chr6	137143975	137144475	chr11:85195071..85195734-chr6:137143975..137144475,2	200	.	137143975	137144475	255,0,0	1	500	0
chr11	68046789	68047289	chr11:68046789..68047289-chr7:129465672..129466173,2	200	.	68046789	68047289	255,0,0	1	500	0
chr7	129465672	129466173	chr11:68046789..68047289-chr7:129465672..129466173,2	200	.	129465672	129466173	255,0,0	1	501	0
chr11	87001464	87002001	chr11:87001464..87002001-chr7:75943410..75944161,2	200	.	87001464	87002001	255,0,0	1	537	0
chr7	75943410	75944161	chr11:87001464..87002001-chr7:75943410..75944161,2	200	.	75943410	75944161	255,0,0	1	751	0
chr11	117049762	117050283	chr11:117049762..117050283-chr7:90224492..90225283,2	200	.	117049762	117050283	255,0,0	1	521	0
chr7	90224492	90225283	chr11:117049762..117050283-chr7:90224492..90225283,2	200	.	90224492	90225283	255,0,0	1	791	0
chr11	134527652	134528152	chr11:134527652..134528152-chr7:101457119..101458073,2	200	.	134527652	134528152	255,0,0	1	500	0
chr7	101457119	101458073	chr11:134527652..134528152-chr7:101457119..101458073,2	200	.	101457119	101458073	255,0,0	1	954	0
chr11	2421528	2422064	chr11:2421528..2422064-chr8:142216615..142217135,2	200	.	2421528	2422064	255,0,0	1	536	0
chr8	142216615	142217135	chr11:2421528..2422064-chr8:142216615..142217135,2	200	.	142216615	142217135	255,0,0	1	520	0
chr11	11156906	11157406	chr11:11156906..11157406-chr8:102635479..102636016,2	200	.	11156906	11157406	255,0,0	1	500	0
chr8	102635479	102636016	chr11:11156906..11157406-chr8:102635479..102636016,2	200	.	102635479	102636016	255,0,0	1	537	0
chr11	70371597	70372097	chr11:70371597..70372097-chr8:142085313..142086024,2	200	.	70371597	70372097	255,0,0	1	500	0
chr8	142085313	142086024	chr11:70371597..70372097-chr8:142085313..142086024,2	200	.	142085313	142086024	255,0,0	1	711	0
chr12	126015648	126016148	chr12:126015648..126016148-chr13:37878876..37879768,2	200	.	126015648	126016148	255,0,0	1	500	0
chr13	37878876	37879768	chr12:126015648..126016148-chr13:37878876..37879768,2	200	.	37878876	37879768	255,0,0	1	892	0
chr12	133138011	133138603	chr12:133138011..133138603-chr13:56194654..56195613,2	200	.	133138011	133138603	255,0,0	1	592	0
chr13	56194654	56195613	chr12:133138011..133138603-chr13:56194654..56195613,2	200	.	56194654	56195613	255,0,0	1	959	0
chr12	38536304	38537296	chr12:38536304..38537296-chr14:88237622..88238153,2	200	.	38536304	38537296	255,0,0	1	992	0
chr14	88237622	88238153	chr12:38536304..38537296-chr14:88237622..88238153,2	200	.	88237622	88238153	255,0,0	1	531	0
chr12	20703879	20704467	chr12:20703879..20704467-chr16:33963098..33964073,6	600	.	20703879	20704467	255,0,0	1	588	0
chr16	33963098	33964073	chr12:20703879..20704467-chr16:33963098..33964073,6	600	.	33963098	33964073	255,0,0	1	975	0
chr12	54610216	54610955	chr12:54610216..54610955-chr17:41856418..41856938,2	200	.	54610216	54610955	255,0,0	1	739	0
chr17	41856418	41856938	chr12:54610216..54610955-chr17:41856418..41856938,2	200	.	41856418	41856938	255,0,0	1	520	0
chr12	109312944	109313509	chr12:109312944..109313509-chr18:20138425..20138925,2	200	.	109312944	109313509	255,0,0	1	565	0
chr18	20138425	20138925	chr12:109312944..109313509-chr18:20138425..20138925,2	200	.	20138425	20138925	255,0,0	1	500	0
chr12	20703882	20704901	chr12:20703882..20704901-chr2:133012074..133013263,9	900	.	20703882	20704901	255,0,0	1	1019	0
chr2	133012074	133013263	chr12:20703882..20704901-chr2:133012074..133013263,9	900	.	133012074	133013263	255,0,0	1	1189	0
chr12	62831649	62832187	chr12:62831649..62832187-chr2:4887472..4887972,2	200	.	62831649	62832187	255,0,0	1	538	0
chr2	4887472	4887972	chr12:62831649..62832187-chr2:4887472..4887972,2	200	.	4887472	4887972	255,0,0	1	500	0
chr12	113899861	113900817	chr12:113899861..113900817-chr2:172023608..172024284,2	200	.	113899861	113900817	255,0,0	1	956	0
chr2	172023608	172024284	chr12:113899861..113900817-chr2:172023608..172024284,2	200	.	172023608	172024284	255,0,0	1	676	0
chr12	122249555	122250118	chr12:122249555..122250118-chr2:179261422..179262180,2	200	.	122249555	122250118	255,0,0	1	563	0
chr2	179261422	179262180	chr12:122249555..122250118-chr2:179261422..179262180,2	200	.	179261422	179262180	255,0,0	1	758	0
chr12	20703970	20704942	chr12:20703970..20704942-chr20:26190011..26190793,2	200	.	20703970	20704942	255,0,0	1	972	0
chr20	26190011	26190793	chr12:20703970..20704942-chr20:26190011..26190793,2	200	.	26190011	26190793	255,0,0	1	782	0
chr12	20703878	20704934	chr12:20703878..20704934-chr21:9825267..9827892,12	1000	.	20703878	20704934	255,0,0	1	1056	0
chr21	9825267	9827892	chr12:20703878..20704934-chr21:9825267..9827892,12	1000	.	9825267	9827892	255,0,0	1	2625	0
chr12	38543320	38543832	chr12:38543320..38543832-chr21:9825931..9826770,2	200	.	38543320	38543832	255,0,0	1	512	0
chr21	9825931	9826770	chr12:38543320..38543832-chr21:9825931..9826770,2	200	.	9825931	9826770	255,0,0	1	839	0
chr12	2977360	2977880	chr12:2977360..2977880-chr22:22561948..22562503,2	200	.	2977360	2977880	255,0,0	1	520	0
chr22	22561948	22562503	chr12:2977360..2977880-chr22:22561948..22562503,2	200	.	22561948	22562503	255,0,0	1	555	0
chr12	48172779	48173779	chr12:48172779..48173779-chr22:22549488..22550224,3	300	.	48172779	48173779	255,0,0	1	1000	0
chr22	22549488	22550224	chr12:48172779..48173779-chr22:22549488..22550224,3	300	.	22549488	22550224	255,0,0	1	736	0
chr12	30213828	30214334	chr12:30213828..30214334-chr3:150320315..150321086,2	200	.	30213828	30214334	255,0,0	1	506	0
chr3	150320315	150321086	chr12:30213828..30214334-chr3:150320315..150321086,2	200	.	150320315	150321086	255,0,0	1	771	0
chr12	56583086	56583882	chr12:56583086..56583882-chr3:54156501..54157004,2	200	.	56583086	56583882	255,0,0	1	796	0
chr3	54156501	54157004	chr12:56583086..56583882-chr3:54156501..54157004,2	200	.	54156501	54157004	255,0,0	1	503	0
chr12	29705422	29705972	chr12:29705422..29705972-chr4:47631907..47632427,2	200	.	29705422	29705972	255,0,0	1	550	0
chr4	47631907	47632427	chr12:29705422..29705972-chr4:47631907..47632427,2	200	.	47631907	47632427	255,0,0	1	520	0
chr12	53374372	53375148	chr12:53374372..53375148-chr4:5221907..5222427,2	200	.	53374372	53375148	255,0,0	1	776	0
chr4	5221907	5222427	chr12:53374372..53375148-chr4:5221907..5222427,2	200	.	5221907	5222427	255,0,0	1	520	0
chr12	54610784	54611389	chr12:54610784..54611389-chr4:28303417..28303937,3	300	.	54610784	54611389	255,0,0	1	605	0
chr4	28303417	28303937	chr12:54610784..54611389-chr4:28303417..28303937,3	300	.	28303417	28303937	255,0,0	1	520	0
chr12	57632695	57633514	chr12:57632695..57633514-chr4:126234275..126235273,2	200	.	57632695	57633514	255,0,0	1	819	0
chr4	126234275	126235273	chr12:57632695..57633514-chr4:126234275..126235273,2	200	.	126234275	126235273	255,0,0	1	998	0
chr12	94805847	94806347	chr12:94805847..94806347-chr4:3589447..3589978,2	200	.	94805847	94806347	255,0,0	1	500	0
chr4	3589447	3589978	chr12:94805847..94806347-chr4:3589447..3589978,2	200	.	3589447	3589978	255,0,0	1	531	0
chr12	53746088	53746904	chr12:53746088..53746904-chr5:173399839..173400445,2	200	.	53746088	53746904	255,0,0	1	816	0
chr5	173399839	173400445	chr12:53746088..53746904-chr5:173399839..173400445,2	200	.	173399839	173400445	255,0,0	1	606	0
chr12	30997537	30998070	chr12:30997537..30998070-chr6:16265472..16265991,2	200	.	30997537	30998070	255,0,0	1	533	0
chr6	16265472	16265991	chr12:30997537..30998070-chr6:16265472..16265991,2	200	.	16265472	16265991	255,0,0	1	519	0
chr12	120793994	120794835	chr12:120793994..120794835-chr7:43878124..43878739,2	200	.	120793994	120794835	255,0,0	1	841	0
chr7	43878124	43878739	chr12:120793994..120794835-chr7:43878124..43878739,2	200	.	43878124	43878739	255,0,0	1	615	0
chr12	31692214	31692734	chr12:31692214..31692734-chr8:126444102..126444903,2	200	.	31692214	31692734	255,0,0	1	520	0
chr8	126444102	126444903	chr12:31692214..31692734-chr8:126444102..126444903,2	200	.	126444102	126444903	255,0,0	1	801	0
chr12	43448529	43449029	chr12:43448529..43449029-chr8:143626647..143627292,2	200	.	43448529	43449029	255,0,0	1	500	0
chr8	143626647	143627292	chr12:43448529..43449029-chr8:143626647..143627292,2	200	.	143626647	143627292	255,0,0	1	645	0
chr12	128806567	128807067	chr12:128806567..128807067-chr8:23549917..23550550,2	200	.	128806567	128807067	255,0,0	1	500	0
chr8	23549917	23550550	chr12:128806567..128807067-chr8:23549917..23550550,2	200	.	23549917	23550550	255,0,0	1	633	0
chr12	40495673	40496364	chr12:40495673..40496364-chr9:7098775..7099598,2	200	.	40495673	40496364	255,0,0	1	691	0
chr9	7098775	7099598	chr12:40495673..40496364-chr9:7098775..7099598,2	200	.	7098775	7099598	255,0,0	1	823	0
chr13	28033235	28033753	chr13:28033235..28033753-chr14:88237194..88238147,2	200	.	28033235	28033753	255,0,0	1	518	0
chr14	88237194	88238147	chr13:28033235..28033753-chr14:88237194..88238147,2	200	.	88237194	88238147	255,0,0	1	953	0
chr13	110437956	110438456	chr13:110437956..110438456-chr2:100106242..100106983,2	200	.	110437956	110438456	255,0,0	1	500	0
chr2	100106242	100106983	chr13:110437956..110438456-chr2:100106242..100106983,2	200	.	100106242	100106983	255,0,0	1	741	0
chr13	107857339	107857859	chr13:107857339..107857859-chr20:61071572..61072240,2	200	.	107857339	107857859	255,0,0	1	520	0
chr20	61071572	61072240	chr13:107857339..107857859-chr20:61071572..61072240,2	200	.	61071572	61072240	255,0,0	1	668	0
chr13	91669308	91669910	chr13:91669308..91669910-chr5:74664857..74665857,2	200	.	91669308	91669910	255,0,0	1	602	0
chr5	74664857	74665857	chr13:91669308..91669910-chr5:74664857..74665857,2	200	.	74664857	74665857	255,0,0	1	1000	0
chr13	100620180	100620700	chr13:100620180..100620700-chr5:139167203..139167778,3	300	.	100620180	100620700	255,0,0	1	520	0
chr5	139167203	139167778	chr13:100620180..100620700-chr5:139167203..139167778,3	300	.	139167203	139167778	255,0,0	1	575	0
chr13	25557368	25557868	chr13:25557368..25557868-chr6:5783697..5784353,2	200	.	25557368	25557868	255,0,0	1	500	0
chr6	5783697	5784353	chr13:25557368..25557868-chr6:5783697..5784353,2	200	.	5783697	5784353	255,0,0	1	656	0
chr13	70742663	70743163	chr13:70742663..70743163-chr7:56031738..56032521,2	200	.	70742663	70743163	255,0,0	1	500	0
chr7	56031738	56032521	chr13:70742663..70743163-chr7:56031738..56032521,2	200	.	56031738	56032521	255,0,0	1	783	0
chr13	65490694	65491214	chr13:65490694..65491214-chr8:101576105..101576870,2	200	.	65490694	65491214	255,0,0	1	520	0
chr8	101576105	101576870	chr13:65490694..65491214-chr8:101576105..101576870,2	200	.	101576105	101576870	255,0,0	1	765	0
chr13	91519286	91519842	chr13:91519286..91519842-chr9:133933376..133933886,2	200	.	91519286	91519842	255,0,0	1	556	0
chr9	133933376	133933886	chr13:91519286..91519842-chr9:133933376..133933886,2	200	.	133933376	133933886	255,0,0	1	510	0
chr13	94012220	94012949	chr13:94012220..94012949-chr9:134053374..134054309,2	200	.	94012220	94012949	255,0,0	1	729	0
chr9	134053374	134054309	chr13:94012220..94012949-chr9:134053374..134054309,2	200	.	134053374	134054309	255,0,0	1	935	0
chr13	108661117	108661759	chr13:108661117..108661759-chr9:134153745..134154346,3	300	.	108661117	108661759	255,0,0	1	642	0
chr9	134153745	134154346	chr13:108661117..108661759-chr9:134153745..134154346,3	300	.	134153745	134154346	255,0,0	1	601	0
chr14	22859945	22860757	chr14:22859945..22860757-chr2:237074141..237074661,2	200	.	22859945	22860757	255,0,0	1	812	0
chr2	237074141	237074661	chr14:22859945..22860757-chr2:237074141..237074661,2	200	.	237074141	237074661	255,0,0	1	520	0
chr14	68000160	68000660	chr14:68000160..68000660-chr2:133014688..133015244,2	200	.	68000160	68000660	255,0,0	1	500	0
chr2	133014688	133015244	chr14:68000160..68000660-chr2:133014688..133015244,2	200	.	133014688	133015244	255,0,0	1	556	0
chr14	102178442	102178978	chr14:102178442..102178978-chr3:187036766..187037266,2	200	.	102178442	102178978	255,0,0	1	536	0
chr3	187036766	187037266	chr14:102178442..102178978-chr3:187036766..187037266,2	200	.	187036766	187037266	255,0,0	1	500	0
chr14	23764132	23764860	chr14:23764132..23764860-chr7:17336074..17336594,2	200	.	23764132	23764860	255,0,0	1	728	0
chr7	17336074	17336594	chr14:23764132..23764860-chr7:17336074..17336594,2	200	.	17336074	17336594	255,0,0	1	520	0
chr14	21560357	21560921	chr14:21560357..21560921-chr8:56972382..56973272,2	200	.	21560357	21560921	255,0,0	1	564	0
chr8	56972382	56973272	chr14:21560357..21560921-chr8:56972382..56973272,2	200	.	56972382	56973272	255,0,0	1	890	0
chr14	105511776	105512299	chr14:105511776..105512299-chr9:140130487..140131073,2	200	.	105511776	105512299	255,0,0	1	523	0
chr9	140130487	140131073	chr14:105511776..105512299-chr9:140130487..140131073,2	200	.	140130487	140131073	255,0,0	1	586	0
chr15	96062791	96063293	chr15:96062791..96063293-chr17:5342154..5342722,2	200	.	96062791	96063293	255,0,0	1	502	0
chr17	5342154	5342722	chr15:96062791..96063293-chr17:5342154..5342722,2	200	.	5342154	5342722	255,0,0	1	568	0
chr15	96063311	96063811	chr15:96063311..96063811-chr17:5342220..5342818,2	200	.	96063311	96063811	255,0,0	1	500	0
chr17	5342220	5342818	chr15:96063311..96063811-chr17:5342220..5342818,2	200	.	5342220	5342818	255,0,0	1	598	0
chr15	64126184	64127145	chr15:64126184..64127145-chr19:13260753..13261711,2	200	.	64126184	64127145	255,0,0	1	961	0
chr19	13260753	13261711	chr15:64126184..64127145-chr19:13260753..13261711,2	200	.	13260753	13261711	255,0,0	1	958	0
chr15	81082469	81082990	chr15:81082469..81082990-chr19:23254197..23254711,2	200	.	81082469	81082990	255,0,0	1	521	0
chr19	23254197	23254711	chr15:81082469..81082990-chr19:23254197..23254711,2	200	.	23254197	23254711	255,0,0	1	514	0
chr15	29149413	29149913	chr15:29149413..29149913-chr2:119475368..119475869,2	200	.	29149413	29149913	255,0,0	1	500	0
chr2	119475368	119475869	chr15:29149413..29149913-chr2:119475368..119475869,2	200	.	119475368	119475869	255,0,0	1	501	0
chr15	37510985	37511783	chr15:37510985..37511783-chr2:99259575..99260376,2	200	.	37510985	37511783	255,0,0	1	798	0
chr2	99259575	99260376	chr15:37510985..37511783-chr2:99259575..99260376,2	200	.	99259575	99260376	255,0,0	1	801	0
chr15	89901825	89902422	chr15:89901825..89902422-chr20:32900260..32901111,2	200	.	89901825	89902422	255,0,0	1	597	0
chr20	32900260	32901111	chr15:89901825..89902422-chr20:32900260..32901111,2	200	.	32900260	32901111	255,0,0	1	851	0
chr15	40590365	40590885	chr15:40590365..40590885-chr22:22562273..22562851,5	500	.	40590365	40590885	255,0,0	1	520	0
chr22	22562273	22562851	chr15:40590365..40590885-chr22:22562273..22562851,5	500	.	22562273	22562851	255,0,0	1	578	0
chr15	83794208	83795188	chr15:83794208..83795188-chr22:22549482..22550087,2	200	.	83794208	83795188	255,0,0	1	980	0
chr22	22549482	22550087	chr15:83794208..83795188-chr22:22549482..22550087,2	200	.	22549482	22550087	255,0,0	1	605	0
chr15	29359433	29360119	chr15:29359433..29360119-chr3:156848174..156849045,2	200	.	29359433	29360119	255,0,0	1	686	0
chr3	156848174	156849045	chr15:29359433..29360119-chr3:156848174..156849045,2	200	.	156848174	156849045	255,0,0	1	871	0
chr15	37392798	37393300	chr15:37392798..37393300-chr6:3355953..3356658,2	200	.	37392798	37393300	255,0,0	1	502	0
chr6	3355953	3356658	chr15:37392798..37393300-chr6:3355953..3356658,2	200	.	3355953	3356658	255,0,0	1	705	0
chr15	40509302	40509813	chr15:40509302..40509813-chr6:45530780..45531300,2	200	.	40509302	40509813	255,0,0	1	511	0
chr6	45530780	45531300	chr15:40509302..40509813-chr6:45530780..45531300,2	200	.	45530780	45531300	255,0,0	1	520	0
chr15	78312234	78313234	chr15:78312234..78313234-chr6:43805898..43806506,2	200	.	78312234	78313234	255,0,0	1	1000	0
chr6	43805898	43806506	chr15:78312234..78313234-chr6:43805898..43806506,2	200	.	43805898	43806506	255,0,0	1	608	0
chr15	85291539	85292139	chr15:85291539..85292139-chrX:28389752..28390252,2	200	.	85291539	85292139	255,0,0	1	600	0
chrX	28389752	28390252	chr15:85291539..85292139-chrX:28389752..28390252,2	200	.	28389752	28390252	255,0,0	1	500	0
chr16	33966063	33966904	chr16:33966063..33966904-chr17:33478173..33478769,2	200	.	33966063	33966904	255,0,0	1	841	0
chr17	33478173	33478769	chr16:33966063..33966904-chr17:33478173..33478769,2	200	.	33478173	33478769	255,0,0	1	596	0
chr16	50244640	50245280	chr16:50244640..50245280-chr17:207819..208656,2	200	.	50244640	50245280	255,0,0	1	640	0
chr17	207819	208656	chr16:50244640..50245280-chr17:207819..208656,2	200	.	207819	208656	255,0,0	1	837	0
chr16	88803803	88804381	chr16:88803803..88804381-chr18:46478014..46478514,2	200	.	88803803	88804381	255,0,0	1	578	0
chr18	46478014	46478514	chr16:88803803..88804381-chr18:46478014..46478514,2	200	.	46478014	46478514	255,0,0	1	500	0
chr16	2390505	2391322	chr16:2390505..2391322-chr19:3429212..3430104,2	200	.	2390505	2391322	255,0,0	1	817	0
chr19	3429212	3430104	chr16:2390505..2391322-chr19:3429212..3430104,2	200	.	3429212	3430104	255,0,0	1	892	0
chr16	56917670	56918170	chr16:56917670..56918170-chr19:49617274..49617806,2	200	.	56917670	56918170	255,0,0	1	500	0
chr19	49617274	49617806	chr16:56917670..56918170-chr19:49617274..49617806,2	200	.	49617274	49617806	255,0,0	1	532	0
chr16	33955976	33956477	chr16:33955976..33956477-chr2:133025905..133026410,2	200	.	33955976	33956477	255,0,0	1	501	0
chr2	133025905	133026410	chr16:33955976..33956477-chr2:133025905..133026410,2	200	.	133025905	133026410	255,0,0	1	505	0
chr16	33956654	33957368	chr16:33956654..33957368-chr2:133025178..133025822,2	200	.	33956654	33957368	255,0,0	1	714	0
chr2	133025178	133025822	chr16:33956654..33957368-chr2:133025178..133025822,2	200	.	133025178	133025822	255,0,0	1	644	0
chr16	33960780	33961390	chr16:33960780..33961390-chr2:133014727..133015238,2	200	.	33960780	33961390	255,0,0	1	610	0
chr2	133014727	133015238	chr16:33960780..33961390-chr2:133014727..133015238,2	200	.	133014727	133015238	255,0,0	1	511	0
chr16	33963110	33963928	chr16:33963110..33963928-chr2:133012264..133013394,10	1000	.	33963110	33963928	255,0,0	1	818	0
chr2	133012264	133013394	chr16:33963110..33963928-chr2:133012264..133013394,10	1000	.	133012264	133013394	255,0,0	1	1130	0
chr16	89653493	89654021	chr16:89653493..89654021-chr2:41889933..41890453,2	200	.	89653493	89654021	255,0,0	1	528	0
chr2	41889933	41890453	chr16:89653493..89654021-chr2:41889933..41890453,2	200	.	41889933	41890453	255,0,0	1	520	0
chr16	33960778	33961976	chr16:33960778..33961976-chr20:26188545..26190262,6	600	.	33960778	33961976	255,0,0	1	1198	0
chr20	26188545	26190262	chr16:33960778..33961976-chr20:26188545..26190262,6	600	.	26188545	26190262	255,0,0	1	1717	0
chr16	33962856	33963882	chr16:33962856..33963882-chr20:26188364..26189806,5	500	.	33962856	33963882	255,0,0	1	1026	0
chr20	26188364	26189806	chr16:33962856..33963882-chr20:26188364..26189806,5	500	.	26188364	26189806	255,0,0	1	1442	0
chr16	33964537	33965670	chr16:33964537..33965670-chr20:26188912..26190067,3	300	.	33964537	33965670	255,0,0	1	1133	0
chr20	26188912	26190067	chr16:33964537..33965670-chr20:26188912..26190067,3	300	.	26188912	26190067	255,0,0	1	1155	0
chr16	33960805	33961973	chr16:33960805..33961973-chr21:9825108..9826184,5	500	.	33960805	33961973	255,0,0	1	1168	0
chr21	9825108	9826184	chr16:33960805..33961973-chr21:9825108..9826184,5	500	.	9825108	9826184	255,0,0	1	1076	0
chr16	33961272	33961807	chr16:33961272..33961807-chr21:9826557..9827279,2	200	.	33961272	33961807	255,0,0	1	535	0
chr21	9826557	9827279	chr16:33961272..33961807-chr21:9826557..9827279,2	200	.	9826557	9827279	255,0,0	1	722	0
chr16	33962565	33963882	chr16:33962565..33963882-chr21:9826382..9828000,18	1000	.	33962565	33963882	255,0,0	1	1317	0
chr21	9826382	9828000	chr16:33962565..33963882-chr21:9826382..9828000,18	1000	.	9826382	9828000	255,0,0	1	1618	0
chr16	33963239	33964145	chr16:33963239..33964145-chr21:9825276..9826165,3	300	.	33963239	33964145	255,0,0	1	906	0
chr21	9825276	9826165	chr16:33963239..33964145-chr21:9825276..9826165,3	300	.	9825276	9826165	255,0,0	1	889	0
chr16	33964375	33964952	chr16:33964375..33964952-chr21:9826945..9827462,2	200	.	33964375	33964952	255,0,0	1	577	0
chr21	9826945	9827462	chr16:33964375..33964952-chr21:9826945..9827462,2	200	.	9826945	9827462	255,0,0	1	517	0
chr16	33964377	33964927	chr16:33964377..33964927-chr21:9825880..9826590,2	200	.	33964377	33964927	255,0,0	1	550	0
chr21	9825880	9826590	chr16:33964377..33964927-chr21:9825880..9826590,2	200	.	9825880	9826590	255,0,0	1	710	0
chr16	146693	147228	chr16:146693..147228-chr3:184089073..184089815,2	200	.	146693	147228	255,0,0	1	535	0
chr3	184089073	184089815	chr16:146693..147228-chr3:184089073..184089815,2	200	.	184089073	184089815	255,0,0	1	742	0
chr16	50936343	50936843	chr16:50936343..50936843-chr4:152377370..152378176,2	200	.	50936343	50936843	255,0,0	1	500	0
chr4	152377370	152378176	chr16:50936343..50936843-chr4:152377370..152378176,2	200	.	152377370	152378176	255,0,0	1	806	0
chr16	33965082	33965611	chr16:33965082..33965611-chr5:74062938..74063440,2	200	.	33965082	33965611	255,0,0	1	529	0
chr5	74062938	74063440	chr16:33965082..33965611-chr5:74062938..74063440,2	200	.	74062938	74063440	255,0,0	1	502	0
chr16	78268800	78269308	chr16:78268800..78269308-chr6:38461719..38462384,2	200	.	78268800	78269308	255,0,0	1	508	0
chr6	38461719	38462384	chr16:78268800..78269308-chr6:38461719..38462384,2	200	.	38461719	38462384	255,0,0	1	665	0
chr16	85426678	85427943	chr16:85426678..85427943-chr6:16770526..16771538,3	300	.	85426678	85427943	255,0,0	1	1265	0
chr6	16770526	16771538	chr16:85426678..85427943-chr6:16770526..16771538,3	300	.	16770526	16771538	255,0,0	1	1012	0
chr16	85454102	85455031	chr16:85454102..85455031-chr6:16762946..16763778,2	200	.	85454102	85455031	255,0,0	1	929	0
chr6	16762946	16763778	chr16:85454102..85455031-chr6:16762946..16763778,2	200	.	16762946	16763778	255,0,0	1	832	0
chr16	85454379	85454962	chr16:85454379..85454962-chr6:16770894..16771429,2	200	.	85454379	85454962	255,0,0	1	583	0
chr6	16770894	16771429	chr16:85454379..85454962-chr6:16770894..16771429,2	200	.	16770894	16771429	255,0,0	1	535	0
chr16	9228791	9229302	chr16:9228791..9229302-chr7:149119565..149120138,2	200	.	9228791	9229302	255,0,0	1	511	0
chr7	149119565	149120138	chr16:9228791..9229302-chr7:149119565..149120138,2	200	.	149119565	149120138	255,0,0	1	573	0
chr16	30392469	30393303	chr16:30392469..30393303-chr7:12720172..12720899,2	200	.	30392469	30393303	255,0,0	1	834	0
chr7	12720172	12720899	chr16:30392469..30393303-chr7:12720172..12720899,2	200	.	12720172	12720899	255,0,0	1	727	0
chr16	89482706	89483226	chr16:89482706..89483226-chr7:95105991..95106567,3	300	.	89482706	89483226	255,0,0	1	520	0
chr7	95105991	95106567	chr16:89482706..89483226-chr7:95105991..95106567,3	300	.	95105991	95106567	255,0,0	1	576	0
chr16	20044741	20045261	chr16:20044741..20045261-chr9:133932977..133933892,2	200	.	20044741	20045261	255,0,0	1	520	0
chr9	133932977	133933892	chr16:20044741..20045261-chr9:133932977..133933892,2	200	.	133932977	133933892	255,0,0	1	915	0
chr16	23972261	23972762	chr16:23972261..23972762-chr9:68425613..68426320,2	200	.	23972261	23972762	255,0,0	1	501	0
chr9	68425613	68426320	chr16:23972261..23972762-chr9:68425613..68426320,2	200	.	68425613	68426320	255,0,0	1	707	0
chr16	33964948	33965703	chr16:33964948..33965703-chrX:39942257..39942757,2	200	.	33964948	33965703	255,0,0	1	755	0
chrX	39942257	39942757	chr16:33964948..33965703-chrX:39942257..39942757,2	200	.	39942257	39942757	255,0,0	1	500	0
chr16	33965046	33965704	chr16:33965046..33965704-chrX:150152254..150153254,2	200	.	33965046	33965704	255,0,0	1	658	0
chrX	150152254	150153254	chr16:33965046..33965704-chrX:150152254..150153254,2	200	.	150152254	150153254	255,0,0	1	1000	0
chr17	31149798	31150369	chr17:31149798..31150369-chr19:17580554..17581054,2	200	.	31149798	31150369	255,0,0	1	571	0
chr19	17580554	17581054	chr17:31149798..31150369-chr19:17580554..17581054,2	200	.	17580554	17581054	255,0,0	1	500	0
chr17	33477643	33478302	chr17:33477643..33478302-chr19:24184476..24185300,2	200	.	33477643	33478302	255,0,0	1	659	0
chr19	24184476	24185300	chr17:33477643..33478302-chr19:24184476..24185300,2	200	.	24184476	24185300	255,0,0	1	824	0
chr17	56494674	56495566	chr17:56494674..56495566-chr19:33199874..33200553,2	200	.	56494674	56495566	255,0,0	1	892	0
chr19	33199874	33200553	chr17:56494674..56495566-chr19:33199874..33200553,2	200	.	33199874	33200553	255,0,0	1	679	0
chr17	8041945	8042493	chr17:8041945..8042493-chr2:59640816..59641335,2	200	.	8041945	8042493	255,0,0	1	548	0
chr2	59640816	59641335	chr17:8041945..8042493-chr2:59640816..59641335,2	200	.	59640816	59641335	255,0,0	1	519	0
chr17	79194432	79194952	chr17:79194432..79194952-chr2:86595492..86596036,3	300	.	79194432	79194952	255,0,0	1	520	0
chr2	86595492	86596036	chr17:79194432..79194952-chr2:86595492..86596036,3	300	.	86595492	86596036	255,0,0	1	544	0
chr17	80111506	80112036	chr17:80111506..80112036-chr2:62042662..62043162,2	200	.	80111506	80112036	255,0,0	1	530	0
chr2	62042662	62043162	chr17:80111506..80112036-chr2:62042662..62043162,2	200	.	62042662	62043162	255,0,0	1	500	0
chr17	31148965	31149938	chr17:31148965..31149938-chr20:26189585..26190452,2	200	.	31148965	31149938	255,0,0	1	973	0
chr20	26189585	26190452	chr17:31148965..31149938-chr20:26189585..26190452,2	200	.	26189585	26190452	255,0,0	1	867	0
chr17	31148971	31150332	chr17:31148971..31150332-chr21:9825192..9826722,6	600	.	31148971	31150332	255,0,0	1	1361	0
chr21	9825192	9826722	chr17:31148971..31150332-chr21:9825192..9826722,6	600	.	9825192	9826722	255,0,0	1	1530	0
chr17	35868108	35868985	chr17:35868108..35868985-chr3:127293513..127294361,2	200	.	35868108	35868985	255,0,0	1	877	0
chr3	127293513	127294361	chr17:35868108..35868985-chr3:127293513..127294361,2	200	.	127293513	127294361	255,0,0	1	848	0
chr17	41464874	41465698	chr17:41464874..41465698-chr3:73159600..73160443,2	200	.	41464874	41465698	255,0,0	1	824	0
chr3	73159600	73160443	chr17:41464874..41465698-chr3:73159600..73160443,2	200	.	73159600	73160443	255,0,0	1	843	0
chr17	43472054	43473039	chr17:43472054..43473039-chr3:150213268..150214033,2	200	.	43472054	43473039	255,0,0	1	985	0
chr3	150213268	150214033	chr17:43472054..43473039-chr3:150213268..150214033,2	200	.	150213268	150214033	255,0,0	1	765	0
chr17	1939041	1939541	chr17:1939041..1939541-chr5:43105790..43106424,2	200	.	1939041	1939541	255,0,0	1	500	0
chr5	43105790	43106424	chr17:1939041..1939541-chr5:43105790..43106424,2	200	.	43105790	43106424	255,0,0	1	634	0
chr17	62915223	62916068	chr17:62915223..62916068-chr5:147856244..147857008,2	200	.	62915223	62916068	255,0,0	1	845	0
chr5	147856244	147857008	chr17:62915223..62916068-chr5:147856244..147857008,2	200	.	147856244	147857008	255,0,0	1	764	0
chr17	75242792	75243327	chr17:75242792..75243327-chr5:168941581..168942101,2	200	.	75242792	75243327	255,0,0	1	535	0
chr5	168941581	168942101	chr17:75242792..75243327-chr5:168941581..168942101,2	200	.	168941581	168942101	255,0,0	1	520	0
chr17	2146438	2146938	chr17:2146438..2146938-chr7:45674954..45675771,2	200	.	2146438	2146938	255,0,0	1	500	0
chr7	45674954	45675771	chr17:2146438..2146938-chr7:45674954..45675771,2	200	.	45674954	45675771	255,0,0	1	817	0
chr17	8061805	8062674	chr17:8061805..8062674-chr7:78006609..78007498,2	200	.	8061805	8062674	255,0,0	1	869	0
chr7	78006609	78007498	chr17:8061805..8062674-chr7:78006609..78007498,2	200	.	78006609	78007498	255,0,0	1	889	0
chr17	27090921	27091427	chr17:27090921..27091427-chr7:129882136..129883014,2	200	.	27090921	27091427	255,0,0	1	506	0
chr7	129882136	129883014	chr17:27090921..27091427-chr7:129882136..129883014,2	200	.	129882136	129883014	255,0,0	1	878	0
chr17	78169900	78170447	chr17:78169900..78170447-chr7:97276087..97276587,2	200	.	78169900	78170447	255,0,0	1	547	0
chr7	97276087	97276587	chr17:78169900..78170447-chr7:97276087..97276587,2	200	.	97276087	97276587	255,0,0	1	500	0
chr17	48156825	48157714	chr17:48156825..48157714-chr8:74086523..74087133,2	200	.	48156825	48157714	255,0,0	1	889	0
chr8	74086523	74087133	chr17:48156825..48157714-chr8:74086523..74087133,2	200	.	74086523	74087133	255,0,0	1	610	0
chr18	54131310	54132084	chr18:54131310..54132084-chr2:158633367..158634119,2	200	.	54131310	54132084	255,0,0	1	774	0
chr2	158633367	158634119	chr18:54131310..54132084-chr2:158633367..158634119,2	200	.	158633367	158634119	255,0,0	1	752	0
chr18	2217069	2217570	chr18:2217069..2217570-chr20:6123058..6123695,2	200	.	2217069	2217570	255,0,0	1	501	0
chr20	6123058	6123695	chr18:2217069..2217570-chr20:6123058..6123695,2	200	.	6123058	6123695	255,0,0	1	637	0
chr18	12120896	12121904	chr18:12120896..12121904-chr22:17160896..17161585,3	300	.	12120896	12121904	255,0,0	1	1008	0
chr22	17160896	17161585	chr18:12120896..12121904-chr22:17160896..17161585,3	300	.	17160896	17161585	255,0,0	1	689	0
chr18	50436726	50437301	chr18:50436726..50437301-chr6:129203068..129203756,2	200	.	50436726	50437301	255,0,0	1	575	0
chr6	129203068	129203756	chr18:50436726..50437301-chr6:129203068..129203756,2	200	.	129203068	129203756	255,0,0	1	688	0
chr18	33251821	33252438	chr18:33251821..33252438-chr7:61968851..61969524,2	200	.	33251821	33252438	255,0,0	1	617	0
chr7	61968851	61969524	chr18:33251821..33252438-chr7:61968851..61969524,2	200	.	61968851	61969524	255,0,0	1	673	0
chr18	33597362	33598280	chr18:33597362..33598280-chr7:100081000..100081519,2	200	.	33597362	33598280	255,0,0	1	918	0
chr7	100081000	100081519	chr18:33597362..33598280-chr7:100081000..100081519,2	200	.	100081000	100081519	255,0,0	1	519	0
chr18	38090682	38091556	chr18:38090682..38091556-chrX:139031586..139032086,2	200	.	38090682	38091556	255,0,0	1	874	0
chrX	139031586	139032086	chr18:38090682..38091556-chrX:139031586..139032086,2	200	.	139031586	139032086	255,0,0	1	500	0
chr19	18964673	18965173	chr19:18964673..18965173-chr2:166010929..166011432,2	200	.	18964673	18965173	255,0,0	1	500	0
chr2	166010929	166011432	chr19:18964673..18965173-chr2:166010929..166011432,2	200	.	166010929	166011432	255,0,0	1	503	0
chr19	44858582	44859085	chr19:44858582..44859085-chr2:133106403..133107293,2	200	.	44858582	44859085	255,0,0	1	503	0
chr2	133106403	133107293	chr19:44858582..44859085-chr2:133106403..133107293,2	200	.	133106403	133107293	255,0,0	1	890	0
chr19	56764089	56764882	chr19:56764089..56764882-chr2:69533751..69534360,2	200	.	56764089	56764882	255,0,0	1	793	0
chr2	69533751	69534360	chr19:56764089..56764882-chr2:69533751..69534360,2	200	.	69533751	69534360	255,0,0	1	609	0
chr19	56154889	56155389	chr19:56154889..56155389-chr20:26189706..26190477,2	200	.	56154889	56155389	255,0,0	1	500	0
chr20	26189706	26190477	chr19:56154889..56155389-chr20:26189706..26190477,2	200	.	26189706	26190477	255,0,0	1	771	0
chr19	1750919	1751419	chr19:1750919..1751419-chr22:21316315..21317529,3	300	.	1750919	1751419	255,0,0	1	500	0
chr22	21316315	21317529	chr19:1750919..1751419-chr22:21316315..21317529,3	300	.	21316315	21317529	255,0,0	1	1214	0
chr19	13972733	13973733	chr19:13972733..13973733-chr22:23152120..23153185,5	500	.	13972733	13973733	255,0,0	1	1000	0
chr22	23152120	23153185	chr19:13972733..13973733-chr22:23152120..23153185,5	500	.	23152120	23153185	255,0,0	1	1065	0
chr19	49946282	49947158	chr19:49946282..49947158-chr22:22776854..22777550,2	200	.	49946282	49947158	255,0,0	1	876	0
chr22	22776854	22777550	chr19:49946282..49947158-chr22:22776854..22777550,2	200	.	22776854	22777550	255,0,0	1	696	0
chr19	24183615	24184637	chr19:24183615..24184637-chr4:70296138..70296644,3	300	.	24183615	24184637	255,0,0	1	1022	0
chr4	70296138	70296644	chr19:24183615..24184637-chr4:70296138..70296644,3	300	.	70296138	70296644	255,0,0	1	506	0
chr19	48823371	48823919	chr19:48823371..48823919-chr4:35604977..35605497,3	300	.	48823371	48823919	255,0,0	1	548	0
chr4	35604977	35605497	chr19:48823371..48823919-chr4:35604977..35605497,3	300	.	35604977	35605497	255,0,0	1	520	0
chr19	17420783	17421283	chr19:17420783..17421283-chr5:153516062..153516817,2	200	.	17420783	17421283	255,0,0	1	500	0
chr5	153516062	153516817	chr19:17420783..17421283-chr5:153516062..153516817,2	200	.	153516062	153516817	255,0,0	1	755	0
chr19	14200836	14201780	chr19:14200836..14201780-chr6:112600037..112600756,2	200	.	14200836	14201780	255,0,0	1	944	0
chr6	112600037	112600756	chr19:14200836..14201780-chr6:112600037..112600756,2	200	.	112600037	112600756	255,0,0	1	719	0
chr19	1044541	1045041	chr19:1044541..1045041-chr7:128897386..128898290,2	200	.	1044541	1045041	255,0,0	1	500	0
chr7	128897386	128898290	chr19:1044541..1045041-chr7:128897386..128898290,2	200	.	128897386	128898290	255,0,0	1	904	0
chr19	921473	922000	chr19:921473..922000-chr8:126084096..126084596,3	300	.	921473	922000	255,0,0	1	527	0
chr8	126084096	126084596	chr19:921473..922000-chr8:126084096..126084596,3	300	.	126084096	126084596	255,0,0	1	500	0
chr19	23254197	23254711	chr19:23254197..23254711-chr8:46940755..46941394,2	200	.	23254197	23254711	255,0,0	1	514	0
chr8	46940755	46941394	chr19:23254197..23254711-chr8:46940755..46941394,2	200	.	46940755	46941394	255,0,0	1	639	0
chr19	24184475	24185109	chr19:24184475..24185109-chr8:56755053..56755813,3	300	.	24184475	24185109	255,0,0	1	634	0
chr8	56755053	56755813	chr19:24184475..24185109-chr8:56755053..56755813,3	300	.	56755053	56755813	255,0,0	1	760	0
chr19	2950901	2951622	chr19:2950901..2951622-chr9:135602118..135602638,2	200	.	2950901	2951622	255,0,0	1	721	0
chr9	135602118	135602638	chr19:2950901..2951622-chr9:135602118..135602638,2	200	.	135602118	135602638	255,0,0	1	520	0
chr19	10691319	10691986	chr19:10691319..10691986-chr9:97889852..97890568,2	200	.	10691319	10691986	255,0,0	1	667	0
chr9	97889852	97890568	chr19:10691319..10691986-chr9:97889852..97890568,2	200	.	97889852	97890568	255,0,0	1	716	0
chr19	48269238	48269753	chr19:48269238..48269753-chrX:15259447..15259947,2	200	.	48269238	48269753	255,0,0	1	515	0
chrX	15259447	15259947	chr19:48269238..48269753-chrX:15259447..15259947,2	200	.	15259447	15259947	255,0,0	1	500	0
chr2	81268045	81268892	chr2:81268045..81268892-chr20:17770696..17771488,2	200	.	81268045	81268892	255,0,0	1	847	0
chr20	17770696	17771488	chr2:81268045..81268892-chr20:17770696..17771488,2	200	.	17770696	17771488	255,0,0	1	792	0
chr2	133014704	133015213	chr2:133014704..133015213-chr20:26189092..26189806,2	200	.	133014704	133015213	255,0,0	1	509	0
chr20	26189092	26189806	chr2:133014704..133015213-chr20:26189092..26189806,2	200	.	26189092	26189806	255,0,0	1	714	0
chr2	133015237	133015768	chr2:133015237..133015768-chr20:26189161..26190454,3	300	.	133015237	133015768	255,0,0	1	531	0
chr20	26189161	26190454	chr2:133015237..133015768-chr20:26189161..26190454,3	300	.	26189161	26190454	255,0,0	1	1293	0
chr2	133025804	133026802	chr2:133025804..133026802-chr20:57273035..57273556,4	400	.	133025804	133026802	255,0,0	1	998	0
chr20	57273035	57273556	chr2:133025804..133026802-chr20:57273035..57273556,4	400	.	57273035	57273556	255,0,0	1	521	0
chr2	210538146	210538666	chr2:210538146..210538666-chr20:1193654..1194280,2	200	.	210538146	210538666	255,0,0	1	520	0
chr20	1193654	1194280	chr2:210538146..210538666-chr20:1193654..1194280,2	200	.	1193654	1194280	255,0,0	1	626	0
chr2	74626881	74627880	chr2:74626881..74627880-chr21:43959494..43960392,3	300	.	74626881	74627880	255,0,0	1	999	0
chr21	43959494	43960392	chr2:74626881..74627880-chr21:43959494..43960392,3	300	.	43959494	43960392	255,0,0	1	898	0
chr2	128382408	128382928	chr2:128382408..128382928-chr21:9825403..9826159,2	200	.	128382408	128382928	255,0,0	1	520	0
chr21	9825403	9826159	chr2:128382408..128382928-chr21:9825403..9826159,2	200	.	9825403	9826159	255,0,0	1	756	0
chr2	133011973	133013585	chr2:133011973..133013585-chr21:9825264..9828064,24	1000	.	133011973	133013585	255,0,0	1	1612	0
chr21	9825264	9828064	chr2:133011973..133013585-chr21:9825264..9828064,24	1000	.	9825264	9828064	255,0,0	1	2800	0
chr2	133015187	133015799	chr2:133015187..133015799-chr21:9825605..9826185,2	200	.	133015187	133015799	255,0,0	1	612	0
chr21	9825605	9826185	chr2:133015187..133015799-chr21:9825605..9826185,2	200	.	9825605	9826185	255,0,0	1	580	0
chr2	233157253	233157908	chr2:233157253..233157908-chr22:19447423..19448321,2	200	.	233157253	233157908	255,0,0	1	655	0
chr22	19447423	19448321	chr2:233157253..233157908-chr22:19447423..19448321,2	200	.	19447423	19448321	255,0,0	1	898	0
chr2	26074525	26075097	chr2:26074525..26075097-chr3:176025639..176026159,4	400	.	26074525	26075097	255,0,0	1	572	0
chr3	176025639	176026159	chr2:26074525..26075097-chr3:176025639..176026159,4	400	.	176025639	176026159	255,0,0	1	520	0
chr2	44471645	44472524	chr2:44471645..44472524-chr3:1084585..1085105,2	200	.	44471645	44472524	255,0,0	1	879	0
chr3	1084585	1085105	chr2:44471645..44472524-chr3:1084585..1085105,2	200	.	1084585	1085105	255,0,0	1	520	0
chr2	155652277	155652785	chr2:155652277..155652785-chr3:132459006..132459678,2	200	.	155652277	155652785	255,0,0	1	508	0
chr3	132459006	132459678	chr2:155652277..155652785-chr3:132459006..132459678,2	200	.	132459006	132459678	255,0,0	1	672	0
chr2	200075995	200076813	chr2:200075995..200076813-chr3:194543959..194544476,2	200	.	200075995	200076813	255,0,0	1	818	0
chr3	194543959	194544476	chr2:200075995..200076813-chr3:194543959..194544476,2	200	.	194543959	194544476	255,0,0	1	517	0
chr2	201299305	201300026	chr2:201299305..201300026-chr3:197236694..197237605,2	200	.	201299305	201300026	255,0,0	1	721	0
chr3	197236694	197237605	chr2:201299305..201300026-chr3:197236694..197237605,2	200	.	197236694	197237605	255,0,0	1	911	0
chr2	205663276	205663797	chr2:205663276..205663797-chr3:140910816..140911375,4	400	.	205663276	205663797	255,0,0	1	521	0
chr3	140910816	140911375	chr2:205663276..205663797-chr3:140910816..140911375,4	400	.	140910816	140911375	255,0,0	1	559	0
chr2	91818108	91819097	chr2:91818108..91819097-chr4:9766527..9767180,2	200	.	91818108	91819097	255,0,0	1	989	0
chr4	9766527	9767180	chr2:91818108..91819097-chr4:9766527..9767180,2	200	.	9766527	9767180	255,0,0	1	653	0
chr2	103369759	103370489	chr2:103369759..103370489-chr4:81083510..81084030,2	200	.	103369759	103370489	255,0,0	1	730	0
chr4	81083510	81084030	chr2:103369759..103370489-chr4:81083510..81084030,2	200	.	81083510	81084030	255,0,0	1	520	0
chr2	102780138	102780659	chr2:102780138..102780659-chr5:43105712..43106411,5	500	.	102780138	102780659	255,0,0	1	521	0
chr5	43105712	43106411	chr2:102780138..102780659-chr5:43105712..43106411,5	500	.	43105712	43106411	255,0,0	1	699	0
chr2	103442643	103443624	chr2:103442643..103443624-chr5:134761418..134762214,2	200	.	103442643	103443624	255,0,0	1	981	0
chr5	134761418	134762214	chr2:103442643..103443624-chr5:134761418..134762214,2	200	.	134761418	134762214	255,0,0	1	796	0
chr2	133038216	133038968	chr2:133038216..133038968-chr5:71146910..71147410,2	200	.	133038216	133038968	255,0,0	1	752	0
chr5	71146910	71147410	chr2:133038216..133038968-chr5:71146910..71147410,2	200	.	71146910	71147410	255,0,0	1	500	0
chr2	239891948	239892626	chr2:239891948..239892626-chr5:62328345..62328845,2	200	.	239891948	239892626	255,0,0	1	678	0
chr5	62328345	62328845	chr2:239891948..239892626-chr5:62328345..62328845,2	200	.	62328345	62328845	255,0,0	1	500	0
chr2	241663852	241664372	chr2:241663852..241664372-chr5:137688112..137688726,3	300	.	241663852	241664372	255,0,0	1	520	0
chr5	137688112	137688726	chr2:241663852..241664372-chr5:137688112..137688726,3	300	.	137688112	137688726	255,0,0	1	614	0
chr2	117703234	117703758	chr2:117703234..117703758-chr6:36270344..36270926,5	500	.	117703234	117703758	255,0,0	1	524	0
chr6	36270344	36270926	chr2:117703234..117703758-chr6:36270344..36270926,5	500	.	36270344	36270926	255,0,0	1	582	0
chr2	161135020	161135872	chr2:161135020..161135872-chr6:89956663..89957163,2	200	.	161135020	161135872	255,0,0	1	852	0
chr6	89956663	89957163	chr2:161135020..161135872-chr6:89956663..89957163,2	200	.	89956663	89957163	255,0,0	1	500	0
chr2	208898527	208899123	chr2:208898527..208899123-chr7:152160939..152161603,2	200	.	208898527	208899123	255,0,0	1	596	0
chr7	152160939	152161603	chr2:208898527..208899123-chr7:152160939..152161603,2	200	.	152160939	152161603	255,0,0	1	664	0
chr2	11925750	11926250	chr2:11925750..11926250-chr8:82597235..82597772,2	200	.	11925750	11926250	255,0,0	1	500	0
chr8	82597235	82597772	chr2:11925750..11926250-chr8:82597235..82597772,2	200	.	82597235	82597772	255,0,0	1	537	0
chr2	85648147	85648893	chr2:85648147..85648893-chr8:38028632..38029353,2	200	.	85648147	85648893	255,0,0	1	746	0
chr8	38028632	38029353	chr2:85648147..85648893-chr8:38028632..38029353,2	200	.	38028632	38029353	255,0,0	1	721	0
chr2	660751	661274	chr2:660751..661274-chr9:136019526..136020430,5	500	.	660751	661274	255,0,0	1	523	0
chr9	136019526	136020430	chr2:660751..661274-chr9:136019526..136020430,5	500	.	136019526	136020430	255,0,0	1	904	0
chr2	3427737	3428309	chr2:3427737..3428309-chr9:133741848..133742354,2	200	.	3427737	3428309	255,0,0	1	572	0
chr9	133741848	133742354	chr2:3427737..3428309-chr9:133741848..133742354,2	200	.	133741848	133742354	255,0,0	1	506	0
chr2	107158908	107159409	chr2:107158908..107159409-chr9:123381949..123382487,2	200	.	107158908	107159409	255,0,0	1	501	0
chr9	123381949	123382487	chr2:107158908..107159409-chr9:123381949..123382487,2	200	.	123381949	123382487	255,0,0	1	538	0
chr2	219712474	219713044	chr2:219712474..219713044-chr9:133922172..133922775,2	200	.	219712474	219713044	255,0,0	1	570	0
chr9	133922172	133922775	chr2:219712474..219713044-chr9:133922172..133922775,2	200	.	133922172	133922775	255,0,0	1	603	0
chr20	26188275	26190975	chr20:26188275..26190975-chr21:9824996..9827903,45	1000	.	26188275	26190975	255,0,0	1	2700	0
chr21	9824996	9827903	chr20:26188275..26190975-chr21:9824996..9827903,45	1000	.	9824996	9827903	255,0,0	1	2907	0
chr20	52234949	52235450	chr20:52234949..52235450-chr22:46512148..46512809,2	200	.	52234949	52235450	255,0,0	1	501	0
chr22	46512148	46512809	chr20:52234949..52235450-chr22:46512148..46512809,2	200	.	46512148	46512809	255,0,0	1	661	0
chr20	29583334	29584203	chr20:29583334..29584203-chr4:190824893..190826446,5	500	.	29583334	29584203	255,0,0	1	869	0
chr4	190824893	190826446	chr20:29583334..29584203-chr4:190824893..190826446,5	500	.	190824893	190826446	255,0,0	1	1553	0
chr20	43379044	43379544	chr20:43379044..43379544-chr4:92594658..92595640,2	200	.	43379044	43379544	255,0,0	1	500	0
chr4	92594658	92595640	chr20:43379044..43379544-chr4:92594658..92595640,2	200	.	92594658	92595640	255,0,0	1	982	0
chr20	62916814	62917490	chr20:62916814..62917490-chr6:147992..148792,5	500	.	62916814	62917490	255,0,0	1	676	0
chr6	147992	148792	chr20:62916814..62917490-chr6:147992..148792,5	500	.	147992	148792	255,0,0	1	800	0
chr20	36966154	36966695	chr20:36966154..36966695-chr7:69063886..69064406,2	200	.	36966154	36966695	255,0,0	1	541	0
chr7	69063886	69064406	chr20:36966154..36966695-chr7:69063886..69064406,2	200	.	69063886	69064406	255,0,0	1	520	0
chr20	42018712	42019604	chr20:42018712..42019604-chr7:77192322..77193219,2	200	.	42018712	42019604	255,0,0	1	892	0
chr7	77192322	77193219	chr20:42018712..42019604-chr7:77192322..77193219,2	200	.	77192322	77193219	255,0,0	1	897	0
chr20	59055461	59055980	chr20:59055461..59055980-chr8:86363823..86364460,2	200	.	59055461	59055980	255,0,0	1	519	0
chr8	86363823	86364460	chr20:59055461..59055980-chr8:86363823..86364460,2	200	.	86363823	86364460	255,0,0	1	637	0
chr20	29611070	29612139	chr20:29611070..29612139-chr9:68455176..68456091,3	300	.	29611070	29612139	255,0,0	1	1069	0
chr9	68455176	68456091	chr20:29611070..29612139-chr9:68455176..68456091,3	300	.	68455176	68456091	255,0,0	1	915	0
chr20	44065690	44066190	chr20:44065690..44066190-chrX:128252043..128252604,2	200	.	44065690	44066190	255,0,0	1	500	0
chrX	128252043	128252604	chr20:44065690..44066190-chrX:128252043..128252604,2	200	.	128252043	128252604	255,0,0	1	561	0
chr20	55956896	55957460	chr20:55956896..55957460-chrX:3342210..3342730,2	200	.	55956896	55957460	255,0,0	1	564	0
chrX	3342210	3342730	chr20:55956896..55957460-chrX:3342210..3342730,2	200	.	3342210	3342730	255,0,0	1	520	0
chr21	31043774	31044686	chr21:31043774..31044686-chr3:195586314..195586819,2	200	.	31043774	31044686	255,0,0	1	912	0
chr3	195586314	195586819	chr21:31043774..31044686-chr3:195586314..195586819,2	200	.	195586314	195586819	255,0,0	1	505	0
chr21	33358668	33359620	chr21:33358668..33359620-chr6:28464145..28465078,2	200	.	33358668	33359620	255,0,0	1	952	0
chr6	28464145	28465078	chr21:33358668..33359620-chr6:28464145..28465078,2	200	.	28464145	28465078	255,0,0	1	933	0
chr21	9827456	9827981	chr21:9827456..9827981-chr7:80962606..80963109,2	200	.	9827456	9827981	255,0,0	1	525	0
chr7	80962606	80963109	chr21:9827456..9827981-chr7:80962606..80963109,2	200	.	80962606	80963109	255,0,0	1	503	0
chr21	47815105	47815661	chr21:47815105..47815661-chr7:120428881..120429381,2	200	.	47815105	47815661	255,0,0	1	556	0
chr7	120428881	120429381	chr21:47815105..47815661-chr7:120428881..120429381,2	200	.	120428881	120429381	255,0,0	1	500	0
chr21	34293837	34294639	chr21:34293837..34294639-chr9:110754285..110754785,2	200	.	34293837	34294639	255,0,0	1	802	0
chr9	110754285	110754785	chr21:34293837..34294639-chr9:110754285..110754785,2	200	.	110754285	110754785	255,0,0	1	500	0
chr21	37212429	37213000	chr21:37212429..37213000-chr9:139233392..139234294,2	200	.	37212429	37213000	255,0,0	1	571	0
chr9	139233392	139234294	chr21:37212429..37213000-chr9:139233392..139234294,2	200	.	139233392	139234294	255,0,0	1	902	0
chr22	21983584	21984158	chr22:21983584..21984158-chr3:45698398..45699037,2	200	.	21983584	21984158	255,0,0	1	574	0
chr3	45698398	45699037	chr22:21983584..21984158-chr3:45698398..45699037,2	200	.	45698398	45699037	255,0,0	1	639	0
chr22	30561916	30562436	chr22:30561916..30562436-chr4:184393355..184394312,4	400	.	30561916	30562436	255,0,0	1	520	0
chr4	184393355	184394312	chr22:30561916..30562436-chr4:184393355..184394312,4	400	.	184393355	184394312	255,0,0	1	957	0
chr22	20255497	20256187	chr22:20255497..20256187-chr5:131562986..131563966,2	200	.	20255497	20256187	255,0,0	1	690	0
chr5	131562986	131563966	chr22:20255497..20256187-chr5:131562986..131563966,2	200	.	131562986	131563966	255,0,0	1	980	0
chr22	20837170	20837726	chr22:20837170..20837726-chr6:19613664..19614609,2	200	.	20837170	20837726	255,0,0	1	556	0
chr6	19613664	19614609	chr22:20837170..20837726-chr6:19613664..19614609,2	200	.	19613664	19614609	255,0,0	1	945	0
chr22	22292249	22292768	chr22:22292249..22292768-chr6:36853269..36853777,2	200	.	22292249	22292768	255,0,0	1	519	0
chr6	36853269	36853777	chr22:22292249..22292768-chr6:36853269..36853777,2	200	.	36853269	36853777	255,0,0	1	508	0
chr22	22307186	22307807	chr22:22307186..22307807-chr6:92192652..92193172,2	200	.	22307186	22307807	255,0,0	1	621	0
chr6	92192652	92193172	chr22:22307186..22307807-chr6:92192652..92193172,2	200	.	92192652	92193172	255,0,0	1	520	0
chr22	22549381	22549984	chr22:22549381..22549984-chr6:91532351..91533331,2	200	.	22549381	22549984	255,0,0	1	603	0
chr6	91532351	91533331	chr22:22549381..22549984-chr6:91532351..91533331,2	200	.	91532351	91533331	255,0,0	1	980	0
chr22	24898066	24898954	chr22:24898066..24898954-chr6:47381814..47382333,2	200	.	24898066	24898954	255,0,0	1	888	0
chr6	47381814	47382333	chr22:24898066..24898954-chr6:47381814..47382333,2	200	.	47381814	47382333	255,0,0	1	519	0
chr22	33261940	33262596	chr22:33261940..33262596-chr6:3624645..3625439,2	200	.	33261940	33262596	255,0,0	1	656	0
chr6	3624645	3625439	chr22:33261940..33262596-chr6:3624645..3625439,2	200	.	3624645	3625439	255,0,0	1	794	0
chr22	20255501	20256451	chr22:20255501..20256451-chr7:66020783..66021283,3	300	.	20255501	20256451	255,0,0	1	950	0
chr7	66020783	66021283	chr22:20255501..20256451-chr7:66020783..66021283,3	300	.	66020783	66021283	255,0,0	1	500	0
chr22	23112599	23113281	chr22:23112599..23113281-chr7:123133990..123134500,2	200	.	23112599	23113281	255,0,0	1	682	0
chr7	123133990	123134500	chr22:23112599..23113281-chr7:123133990..123134500,2	200	.	123133990	123134500	255,0,0	1	510	0
chr22	17254871	17256834	chr22:17254871..17256834-chr9:133932887..133933985,19	1000	.	17254871	17256834	255,0,0	1	1963	0
chr9	133932887	133933985	chr22:17254871..17256834-chr9:133932887..133933985,19	1000	.	133932887	133933985	255,0,0	1	1098	0
chr22	17255213	17256145	chr22:17255213..17256145-chr9:133873413..133873995,2	200	.	17255213	17256145	255,0,0	1	932	0
chr9	133873413	133873995	chr22:17255213..17256145-chr9:133873413..133873995,2	200	.	133873413	133873995	255,0,0	1	582	0
chr22	17255218	17256334	chr22:17255218..17256334-chr9:134053351..134054595,8	800	.	17255218	17256334	255,0,0	1	1116	0
chr9	134053351	134054595	chr22:17255218..17256334-chr9:134053351..134054595,8	800	.	134053351	134054595	255,0,0	1	1244	0
chr22	17255556	17256076	chr22:17255556..17256076-chr9:133971258..133972219,2	200	.	17255556	17256076	255,0,0	1	520	0
chr9	133971258	133972219	chr22:17255556..17256076-chr9:133971258..133972219,2	200	.	133971258	133972219	255,0,0	1	961	0
chr22	17264640	17265417	chr22:17264640..17265417-chr9:134053774..134054291,2	200	.	17264640	17265417	255,0,0	1	777	0
chr9	134053774	134054291	chr22:17264640..17265417-chr9:134053774..134054291,2	200	.	134053774	134054291	255,0,0	1	517	0
chr22	23191756	23192453	chr22:23191756..23192453-chr9:133873463..133874284,2	200	.	23191756	23192453	255,0,0	1	697	0
chr9	133873463	133874284	chr22:23191756..23192453-chr9:133873463..133874284,2	200	.	133873463	133874284	255,0,0	1	821	0
chr22	23212934	23213822	chr22:23212934..23213822-chr9:133738742..133739661,3	300	.	23212934	23213822	255,0,0	1	888	0
chr9	133738742	133739661	chr22:23212934..23213822-chr9:133738742..133739661,3	300	.	133738742	133739661	255,0,0	1	919	0
chr22	23298269	23298956	chr22:23298269..23298956-chr9:133873466..133874363,2	200	.	23298269	23298956	255,0,0	1	687	0
chr9	133873466	133874363	chr22:23298269..23298956-chr9:133873466..133874363,2	200	.	133873466	133874363	255,0,0	1	897	0
chr22	23301036	23302224	chr22:23301036..23302224-chr9:133921813..133922729,7	700	.	23301036	23302224	255,0,0	1	1188	0
chr9	133921813	133922729	chr22:23301036..23302224-chr9:133921813..133922729,7	700	.	133921813	133922729	255,0,0	1	916	0
chr22	23301047	23302061	chr22:23301047..23302061-chr9:133607069..133607993,4	400	.	23301047	23302061	255,0,0	1	1014	0
chr9	133607069	133607993	chr22:23301047..23302061-chr9:133607069..133607993,4	400	.	133607069	133607993	255,0,0	1	924	0
chr22	23301059	23301715	chr22:23301059..23301715-chr9:133741498..133742055,2	200	.	23301059	23301715	255,0,0	1	656	0
chr9	133741498	133742055	chr22:23301059..23301715-chr9:133741498..133742055,2	200	.	133741498	133742055	255,0,0	1	557	0
chr22	23301060	23302071	chr22:23301060..23302071-chr9:133873402..133874393,9	900	.	23301060	23302071	255,0,0	1	1011	0
chr9	133873402	133874393	chr22:23301060..23302071-chr9:133873402..133874393,9	900	.	133873402	133874393	255,0,0	1	991	0
chr22	23301064	23302052	chr22:23301064..23302052-chr9:133816083..133817399,7	700	.	23301064	23302052	255,0,0	1	988	0
chr9	133816083	133817399	chr22:23301064..23302052-chr9:133816083..133817399,7	700	.	133816083	133817399	255,0,0	1	1316	0
chr22	23301094	23302297	chr22:23301094..23302297-chr9:133738458..133739650,7	700	.	23301094	23302297	255,0,0	1	1203	0
chr9	133738458	133739650	chr22:23301094..23302297-chr9:133738458..133739650,7	700	.	133738458	133739650	255,0,0	1	1192	0
chr22	23470325	23471074	chr22:23470325..23471074-chr9:133873384..133874131,3	300	.	23470325	23471074	255,0,0	1	749	0
chr9	133873384	133874131	chr22:23470325..23471074-chr9:133873384..133874131,3	300	.	133873384	133874131	255,0,0	1	747	0
chr22	23470504	23471287	chr22:23470504..23471287-chr9:133738739..133739577,2	200	.	23470504	23471287	255,0,0	1	783	0
chr9	133738739	133739577	chr22:23470504..23471287-chr9:133738739..133739577,2	200	.	133738739	133739577	255,0,0	1	838	0
chr22	23498644	23499185	chr22:23498644..23499185-chr9:133873411..133873919,2	200	.	23498644	23499185	255,0,0	1	541	0
chr9	133873411	133873919	chr22:23498644..23499185-chr9:133873411..133873919,2	200	.	133873411	133873919	255,0,0	1	508	0
chr22	23515798	23516743	chr22:23515798..23516743-chr9:133738457..133739632,6	600	.	23515798	23516743	255,0,0	1	945	0
chr9	133738457	133739632	chr22:23515798..23516743-chr9:133738457..133739632,6	600	.	133738457	133739632	255,0,0	1	1175	0
chr22	23515800	23516842	chr22:23515800..23516842-chr9:133741551..133742398,3	300	.	23515800	23516842	255,0,0	1	1042	0
chr9	133741551	133742398	chr22:23515800..23516842-chr9:133741551..133742398,3	300	.	133741551	133742398	255,0,0	1	847	0
chr22	23515809	23516755	chr22:23515809..23516755-chr9:133816194..133817056,3	300	.	23515809	23516755	255,0,0	1	946	0
chr9	133816194	133817056	chr22:23515809..23516755-chr9:133816194..133817056,3	300	.	133816194	133817056	255,0,0	1	862	0
chr22	23515840	23516765	chr22:23515840..23516765-chr9:133873737..133874363,3	300	.	23515840	23516765	255,0,0	1	925	0
chr9	133873737	133874363	chr22:23515840..23516765-chr9:133873737..133874363,3	300	.	133873737	133874363	255,0,0	1	626	0
chr22	23520263	23521248	chr22:23520263..23521248-chr9:133735957..133736953,3	300	.	23520263	23521248	255,0,0	1	985	0
chr9	133735957	133736953	chr22:23520263..23521248-chr9:133735957..133736953,3	300	.	133735957	133736953	255,0,0	1	996	0
chr22	23520292	23521317	chr22:23520292..23521317-chr9:133738584..133739634,13	1000	.	23520292	23521317	255,0,0	1	1025	0
chr9	133738584	133739634	chr22:23520292..23521317-chr9:133738584..133739634,13	1000	.	133738584	133739634	255,0,0	1	1050	0
chr22	23520336	23521327	chr22:23520336..23521327-chr9:133646057..133647024,3	300	.	23520336	23521327	255,0,0	1	991	0
chr9	133646057	133647024	chr22:23520336..23521327-chr9:133646057..133647024,3	300	.	133646057	133647024	255,0,0	1	967	0
chr22	23520356	23521778	chr22:23520356..23521778-chr9:133741049..133742733,6	600	.	23520356	23521778	255,0,0	1	1422	0
chr9	133741049	133742733	chr22:23520356..23521778-chr9:133741049..133742733,6	600	.	133741049	133742733	255,0,0	1	1684	0
chr22	23520400	23521352	chr22:23520400..23521352-chr9:133873402..133874291,3	300	.	23520400	23521352	255,0,0	1	952	0
chr9	133873402	133874291	chr22:23520400..23521352-chr9:133873402..133874291,3	300	.	133873402	133874291	255,0,0	1	889	0
chr22	23520547	23521329	chr22:23520547..23521329-chr9:133815605..133817046,4	400	.	23520547	23521329	255,0,0	1	782	0
chr9	133815605	133817046	chr22:23520547..23521329-chr9:133815605..133817046,4	400	.	133815605	133817046	255,0,0	1	1441	0
chr22	23522012	23522748	chr22:23522012..23522748-chr9:133741483..133742228,3	300	.	23522012	23522748	255,0,0	1	736	0
chr9	133741483	133742228	chr22:23522012..23522748-chr9:133741483..133742228,3	300	.	133741483	133742228	255,0,0	1	745	0
chr22	23522764	23523306	chr22:23522764..23523306-chr9:133738661..133739192,2	200	.	23522764	23523306	255,0,0	1	542	0
chr9	133738661	133739192	chr22:23522764..23523306-chr9:133738661..133739192,2	200	.	133738661	133739192	255,0,0	1	531	0
chr22	23627988	23629163	chr22:23627988..23629163-chr9:133607215..133608093,3	300	.	23627988	23629163	255,0,0	1	1175	0
chr9	133607215	133608093	chr22:23627988..23629163-chr9:133607215..133608093,3	300	.	133607215	133608093	255,0,0	1	878	0
chr22	23629945	23630802	chr22:23629945..23630802-chr9:133606657..133607628,2	200	.	23629945	23630802	255,0,0	1	857	0
chr9	133606657	133607628	chr22:23629945..23630802-chr9:133606657..133607628,2	200	.	133606657	133607628	255,0,0	1	971	0
chr22	23631059	23632967	chr22:23631059..23632967-chr9:133606695..133608067,8	800	.	23631059	23632967	255,0,0	1	1908	0
chr9	133606695	133608067	chr22:23631059..23632967-chr9:133606695..133608067,8	800	.	133606695	133608067	255,0,0	1	1372	0
chr22	23631114	23631997	chr22:23631114..23631997-chr9:133608279..133608818,2	200	.	23631114	23631997	255,0,0	1	883	0
chr9	133608279	133608818	chr22:23631114..23631997-chr9:133608279..133608818,2	200	.	133608279	133608818	255,0,0	1	539	0
chr22	23632204	23633014	chr22:23632204..23633014-chr9:133608816..133609543,2	200	.	23632204	23633014	255,0,0	1	810	0
chr9	133608816	133609543	chr22:23632204..23633014-chr9:133608816..133609543,2	200	.	133608816	133609543	255,0,0	1	727	0
chr22	38826457	38827457	chr22:38826457..38827457-chr9:130705718..130706287,3	300	.	38826457	38827457	255,0,0	1	1000	0
chr9	130705718	130706287	chr22:38826457..38827457-chr9:130705718..130706287,3	300	.	130705718	130706287	255,0,0	1	569	0
chr22	46512027	46512895	chr22:46512027..46512895-chr9:98823217..98823802,2	200	.	46512027	46512895	255,0,0	1	868	0
chr9	98823217	98823802	chr22:46512027..46512895-chr9:98823217..98823802,2	200	.	98823217	98823802	255,0,0	1	585	0
chr22	22001071	22001592	chr22:22001071..22001592-chrX:41253386..41253907,2	200	.	22001071	22001592	255,0,0	1	521	0
chrX	41253386	41253907	chr22:22001071..22001592-chrX:41253386..41253907,2	200	.	41253386	41253907	255,0,0	1	521	0
chr3	14962305	14963299	chr3:14962305..14963299-chr4:135339549..135340049,2	200	.	14962305	14963299	255,0,0	1	994	0
chr4	135339549	135340049	chr3:14962305..14963299-chr4:135339549..135340049,2	200	.	135339549	135340049	255,0,0	1	500	0
chr3	191866371	191866915	chr3:191866371..191866915-chr4:11487671..11488171,2	200	.	191866371	191866915	255,0,0	1	544	0
chr4	11487671	11488171	chr3:191866371..191866915-chr4:11487671..11488171,2	200	.	11487671	11488171	255,0,0	1	500	0
chr3	5066218	5066738	chr3:5066218..5066738-chr5:56659879..56660792,2	200	.	5066218	5066738	255,0,0	1	520	0
chr5	56659879	56660792	chr3:5066218..5066738-chr5:56659879..56660792,2	200	.	56659879	56660792	255,0,0	1	913	0
chr3	115503087	115503631	chr3:115503087..115503631-chr5:137688174..137688730,2	200	.	115503087	115503631	255,0,0	1	544	0
chr5	137688174	137688730	chr3:115503087..115503631-chr5:137688174..137688730,2	200	.	137688174	137688730	255,0,0	1	556	0
chr3	4392578	4393170	chr3:4392578..4393170-chr7:147445471..147445972,2	200	.	4392578	4393170	255,0,0	1	592	0
chr7	147445471	147445972	chr3:4392578..4393170-chr7:147445471..147445972,2	200	.	147445471	147445972	255,0,0	1	501	0
chr3	75692090	75692596	chr3:75692090..75692596-chr7:138578273..138578773,2	200	.	75692090	75692596	255,0,0	1	506	0
chr7	138578273	138578773	chr3:75692090..75692596-chr7:138578273..138578773,2	200	.	138578273	138578773	255,0,0	1	500	0
chr3	150301451	150302285	chr3:150301451..150302285-chr9:103189084..103189868,2	200	.	150301451	150302285	255,0,0	1	834	0
chr9	103189084	103189868	chr3:150301451..150302285-chr9:103189084..103189868,2	200	.	103189084	103189868	255,0,0	1	784	0
chr4	32159312	32160248	chr4:32159312..32160248-chr5:112648833..112649616,2	200	.	32159312	32160248	255,0,0	1	936	0
chr5	112648833	112649616	chr4:32159312..32160248-chr5:112648833..112649616,2	200	.	112648833	112649616	255,0,0	1	783	0
chr4	78521675	78522522	chr4:78521675..78522522-chr5:128453764..128454552,2	200	.	78521675	78522522	255,0,0	1	847	0
chr5	128453764	128454552	chr4:78521675..78522522-chr5:128453764..128454552,2	200	.	128453764	128454552	255,0,0	1	788	0
chr4	3076969	3077469	chr4:3076969..3077469-chr6:36853503..36854013,2	200	.	3076969	3077469	255,0,0	1	500	0
chr6	36853503	36854013	chr4:3076969..3077469-chr6:36853503..36854013,2	200	.	36853503	36854013	255,0,0	1	510	0
chr4	134215031	134215860	chr4:134215031..134215860-chr6:38986253..38986839,2	200	.	134215031	134215860	255,0,0	1	829	0
chr6	38986253	38986839	chr4:134215031..134215860-chr6:38986253..38986839,2	200	.	38986253	38986839	255,0,0	1	586	0
chr4	150931384	150932353	chr4:150931384..150932353-chr6:28739643..28740217,2	200	.	150931384	150932353	255,0,0	1	969	0
chr6	28739643	28740217	chr4:150931384..150932353-chr6:28739643..28740217,2	200	.	28739643	28740217	255,0,0	1	574	0
chr4	157762860	157763615	chr4:157762860..157763615-chr6:69116691..69117521,2	200	.	157762860	157763615	255,0,0	1	755	0
chr6	69116691	69117521	chr4:157762860..157763615-chr6:69116691..69117521,2	200	.	69116691	69117521	255,0,0	1	830	0
chr4	33836938	33837728	chr4:33836938..33837728-chr7:57607899..57608399,2	200	.	33836938	33837728	255,0,0	1	790	0
chr7	57607899	57608399	chr4:33836938..33837728-chr7:57607899..57608399,2	200	.	57607899	57608399	255,0,0	1	500	0
chr4	13388482	13389344	chr4:13388482..13389344-chr8:139948295..139948881,2	200	.	13388482	13389344	255,0,0	1	862	0
chr8	139948295	139948881	chr4:13388482..13389344-chr8:139948295..139948881,2	200	.	139948295	139948881	255,0,0	1	586	0
chr4	123221854	123222854	chr4:123221854..123222854-chr9:97919199..97919904,2	200	.	123221854	123222854	255,0,0	1	1000	0
chr9	97919199	97919904	chr4:123221854..123222854-chr9:97919199..97919904,2	200	.	97919199	97919904	255,0,0	1	705	0
chr5	50258508	50259166	chr5:50258508..50259166-chr6:37709321..37710259,2	200	.	50258508	50259166	255,0,0	1	658	0
chr6	37709321	37710259	chr5:50258508..50259166-chr6:37709321..37710259,2	200	.	37709321	37710259	255,0,0	1	938	0
chr5	50258702	50259774	chr5:50258702..50259774-chr6:37758614..37759901,5	500	.	50258702	50259774	255,0,0	1	1072	0
chr6	37758614	37759901	chr5:50258702..50259774-chr6:37758614..37759901,5	500	.	37758614	37759901	255,0,0	1	1287	0
chr5	172571168	172571927	chr5:172571168..172571927-chr6:11496375..11497034,2	200	.	172571168	172571927	255,0,0	1	759	0
chr6	11496375	11497034	chr5:172571168..172571927-chr6:11496375..11497034,2	200	.	11496375	11497034	255,0,0	1	659	0
chr5	36241769	36242372	chr5:36241769..36242372-chr7:43774373..43775352,2	200	.	36241769	36242372	255,0,0	1	603	0
chr7	43774373	43775352	chr5:36241769..36242372-chr7:43774373..43775352,2	200	.	43774373	43775352	255,0,0	1	979	0
chr5	139145188	139145831	chr5:139145188..139145831-chr7:148926012..148926532,3	300	.	139145188	139145831	255,0,0	1	643	0
chr7	148926012	148926532	chr5:139145188..139145831-chr7:148926012..148926532,3	300	.	148926012	148926532	255,0,0	1	520	0
chr5	151917029	151917529	chr5:151917029..151917529-chr8:72739866..72740493,2	200	.	151917029	151917529	255,0,0	1	500	0
chr8	72739866	72740493	chr5:151917029..151917529-chr8:72739866..72740493,2	200	.	72739866	72740493	255,0,0	1	627	0
chr5	35003633	35004245	chr5:35003633..35004245-chr9:7020432..7021432,2	200	.	35003633	35004245	255,0,0	1	612	0
chr9	7020432	7021432	chr5:35003633..35004245-chr9:7020432..7021432,2	200	.	7020432	7021432	255,0,0	1	1000	0
chr5	139145102	139145696	chr5:139145102..139145696-chrX:102884416..102885396,2	200	.	139145102	139145696	255,0,0	1	594	0
chrX	102884416	102885396	chr5:139145102..139145696-chrX:102884416..102885396,2	200	.	102884416	102885396	255,0,0	1	980	0
chr6	28984267	28984790	chr6:28984267..28984790-chr7:128520524..128521044,2	200	.	28984267	28984790	255,0,0	1	523	0
chr7	128520524	128521044	chr6:28984267..28984790-chr7:128520524..128521044,2	200	.	128520524	128521044	255,0,0	1	520	0
chr6	32015575	32016492	chr6:32015575..32016492-chr7:144151300..144151828,2	200	.	32015575	32016492	255,0,0	1	917	0
chr7	144151300	144151828	chr6:32015575..32016492-chr7:144151300..144151828,2	200	.	144151300	144151828	255,0,0	1	528	0
chr6	34131517	34132032	chr6:34131517..34132032-chr7:81305175..81305696,2	200	.	34131517	34132032	255,0,0	1	515	0
chr7	81305175	81305696	chr6:34131517..34132032-chr7:81305175..81305696,2	200	.	81305175	81305696	255,0,0	1	521	0
chr6	73271217	73271941	chr6:73271217..73271941-chr8:79148736..79149236,2	200	.	73271217	73271941	255,0,0	1	724	0
chr8	79148736	79149236	chr6:73271217..73271941-chr8:79148736..79149236,2	200	.	79148736	79149236	255,0,0	1	500	0
chr6	80444712	80445403	chr6:80444712..80445403-chr8:142396594..142397125,2	200	.	80444712	80445403	255,0,0	1	691	0
chr8	142396594	142397125	chr6:80444712..80445403-chr8:142396594..142397125,2	200	.	142396594	142397125	255,0,0	1	531	0
chr6	119374505	119375317	chr6:119374505..119375317-chr8:134874073..134874573,2	200	.	119374505	119375317	255,0,0	1	812	0
chr8	134874073	134874573	chr6:119374505..119375317-chr8:134874073..134874573,2	200	.	134874073	134874573	255,0,0	1	500	0
chr6	137763634	137764426	chr6:137763634..137764426-chr8:16605258..16605931,2	200	.	137763634	137764426	255,0,0	1	792	0
chr8	16605258	16605931	chr6:137763634..137764426-chr8:16605258..16605931,2	200	.	16605258	16605931	255,0,0	1	673	0
chr6	27862961	27863907	chr6:27862961..27863907-chr9:105815485..105816300,2	200	.	27862961	27863907	255,0,0	1	946	0
chr9	105815485	105816300	chr6:27862961..27863907-chr9:105815485..105816300,2	200	.	105815485	105816300	255,0,0	1	815	0
chr6	30509203	30509877	chr6:30509203..30509877-chr9:137590171..137591001,2	200	.	30509203	30509877	255,0,0	1	674	0
chr9	137590171	137591001	chr6:30509203..30509877-chr9:137590171..137591001,2	200	.	137590171	137591001	255,0,0	1	830	0
chr6	74564419	74565369	chr6:74564419..74565369-chr9:17774545..17775065,2	200	.	74564419	74565369	255,0,0	1	950	0
chr9	17774545	17775065	chr6:74564419..74565369-chr9:17774545..17775065,2	200	.	17774545	17775065	255,0,0	1	520	0
chr6	88639659	88640220	chr6:88639659..88640220-chr9:139973779..139974279,2	200	.	88639659	88640220	255,0,0	1	561	0
chr9	139973779	139974279	chr6:88639659..88640220-chr9:139973779..139974279,2	200	.	139973779	139974279	255,0,0	1	500	0
chr7	47751987	47752487	chr7:47751987..47752487-chr8:103822998..103823507,2	200	.	47751987	47752487	255,0,0	1	500	0
chr8	103822998	103823507	chr7:47751987..47752487-chr8:103822998..103823507,2	200	.	103822998	103823507	255,0,0	1	509	0
chr7	130443232	130443825	chr7:130443232..130443825-chr8:69939602..69940122,2	200	.	130443232	130443825	255,0,0	1	593	0
chr8	69939602	69940122	chr7:130443232..130443825-chr8:69939602..69940122,2	200	.	69939602	69940122	255,0,0	1	520	0
chr7	15915546	15916445	chr7:15915546..15916445-chrX:135278373..135279080,2	200	.	15915546	15916445	255,0,0	1	899	0
chrX	135278373	135279080	chr7:15915546..15916445-chrX:135278373..135279080,2	200	.	135278373	135279080	255,0,0	1	707	0
chr7	34192653	34193170	chr7:34192653..34193170-chrX:146931406..146931943,2	200	.	34192653	34193170	255,0,0	1	517	0
chrX	146931406	146931943	chr7:34192653..34193170-chrX:146931406..146931943,2	200	.	146931406	146931943	255,0,0	1	537	0
chr7	121036123	121036641	chr7:121036123..121036641-chrX:23093310..23093823,2	200	.	121036123	121036641	255,0,0	1	518	0
chrX	23093310	23093823	chr7:121036123..121036641-chrX:23093310..23093823,2	200	.	23093310	23093823	255,0,0	1	513	0
chr8	101137556	101138316	chr8:101137556..101138316-chr9:126111841..126112604,2	200	.	101137556	101138316	255,0,0	1	760	0
chr9	126111841	126112604	chr8:101137556..101138316-chr9:126111841..126112604,2	200	.	126111841	126112604	255,0,0	1	763	0
chr8	143626833	143627477	chr8:143626833..143627477-chr9:38002586..38003106,2	200	.	143626833	143627477	255,0,0	1	644	0
chr9	38002586	38003106	chr8:143626833..143627477-chr9:38002586..38003106,2	200	.	38002586	38003106	255,0,0	1	520	0
chr8	119826988	119827833	chr8:119826988..119827833-chrX:129213831..129214649,2	200	.	119826988	119827833	255,0,0	1	845	0
chrX	129213831	129214649	chr8:119826988..119827833-chrX:129213831..129214649,2	200	.	129213831	129214649	255,0,0	1	818	0
chr8	139751661	139752571	chr8:139751661..139752571-chrX:93948807..93949307,2	200	.	139751661	139752571	255,0,0	1	910	0
chrX	93948807	93949307	chr8:139751661..139752571-chrX:93948807..93949307,2	200	.	93948807	93949307	255,0,0	1	500	0
chr8	144325402	144326285	chr8:144325402..144326285-chrX:121509064..121510064,2	200	.	144325402	144326285	255,0,0	1	883	0
chrX	121509064	121510064	chr8:144325402..144326285-chrX:121509064..121510064,2	200	.	121509064	121510064	255,0,0	1	1000	0
chr9	79186190	79186706	chr9:79186190..79186706-chrX:108297294..108298306,3	300	.	79186190	79186706	255,0,0	1	516	0
chrX	108297294	108298306	chr9:79186190..79186706-chrX:108297294..108298306,3	300	.	108297294	108298306	255,0,0	1	1012	0
chr1	839717	874070	chr1:839717..840790-chr1:872838..874070,6	600	.	839717	874070	255,0,0	2	1073,1232	0,33121
chr1	839813	999431	chr1:839813..840540-chr1:998738..999431,2	200	.	839813	999431	255,0,0	2	727,693	0,158925
chr1	839841	856780	chr1:839841..840733-chr1:855600..856780,3	300	.	839841	856780	255,0,0	2	892,1180	0,15759
chr1	839974	848569	chr1:839974..840594-chr1:847929..848569,2	200	.	839974	848569	255,0,0	2	620,640	0,7955
chr1	913753	1200629	chr1:913753..914320-chr1:1199829..1200629,2	200	.	913753	1200629	255,0,0	2	567,800	0,286076
chr1	919077	999932	chr1:919077..920172-chr1:998023..999932,8	800	.	919077	999932	255,0,0	2	1095,1909	0,78946
chr1	919212	1219906	chr1:919212..920171-chr1:1219377..1219906,2	200	.	919212	1219906	255,0,0	2	959,529	0,300165
chr1	919215	1027941	chr1:919215..919720-chr1:1027180..1027941,2	200	.	919215	1027941	255,0,0	2	505,761	0,107965
chr1	919216	937428	chr1:919216..919764-chr1:936906..937428,2	200	.	919216	937428	255,0,0	2	548,522	0,17690
chr1	919228	968557	chr1:919228..920215-chr1:967920..968557,2	200	.	919228	968557	255,0,0	2	987,637	0,48692
chr1	919409	1226182	chr1:919409..920183-chr1:1225259..1226182,2	200	.	919409	1226182	255,0,0	2	774,923	0,305850
chr1	948371	1227517	chr1:948371..949238-chr1:1226955..1227517,2	200	.	948371	1227517	255,0,0	2	867,562	0,278584
chr1	967989	1185940	chr1:967989..968756-chr1:1185336..1185940,2	200	.	967989	1185940	255,0,0	2	767,604	0,217347
chr1	968035	1052298	chr1:968035..968539-chr1:1051641..1052298,2	200	.	968035	1052298	255,0,0	2	504,657	0,83606
chr1	968044	999857	chr1:968044..969118-chr1:998126..999857,7	700	.	968044	999857	255,0,0	2	1074,1731	0,30082
chr1	975708	999437	chr1:975708..976576-chr1:998647..999437,3	300	.	975708	999437	255,0,0	2	868,790	0,22939
chr1	994349	1004606	chr1:994349..995057-chr1:1003880..1004606,2	200	.	994349	1004606	255,0,0	2	708,726	0,9531
chr1	1057205	1168373	chr1:1057205..1058100-chr1:1167387..1168373,2	200	.	1057205	1168373	255,0,0	2	895,986	0,110182
chr1	1057403	1227872	chr1:1057403..1058073-chr1:1226907..1227872,3	300	.	1057403	1227872	255,0,0	2	670,965	0,169504
chr1	1226980	1242514	chr1:1226980..1227913-chr1:1241629..1242514,2	200	.	1226980	1242514	255,0,0	2	933,885	0,14649
chr1	1240324	1280842	chr1:1240324..1241193-chr1:1279846..1280842,2	200	.	1240324	1280842	255,0,0	2	869,996	0,39522
chr1	1284335	1308137	chr1:1284335..1285817-chr1:1306813..1308137,7	700	.	1284335	1308137	255,0,0	2	1482,1324	0,22478
chr1	1334492	1376908	chr1:1334492..1335732-chr1:1376094..1376908,3	300	.	1334492	1376908	255,0,0	2	1240,814	0,41602
chr1	1360373	1376690	chr1:1360373..1361185-chr1:1376037..1376690,2	200	.	1360373	1376690	255,0,0	2	812,653	0,15664
chr1	1709447	1838264	chr1:1709447..1710241-chr1:1837341..1838264,2	200	.	1709447	1838264	255,0,0	2	794,923	0,127894
chr1	1711999	1838385	chr1:1711999..1712594-chr1:1837780..1838385,2	200	.	1711999	1838385	255,0,0	2	595,605	0,125781
chr1	1720225	1838235	chr1:1720225..1721115-chr1:1837412..1838235,2	200	.	1720225	1838235	255,0,0	2	890,823	0,117187
chr1	1720279	1823459	chr1:1720279..1721106-chr1:1822832..1823459,2	200	.	1720279	1823459	255,0,0	2	827,627	0,102553
chr1	1789765	1840851	chr1:1789765..1790757-chr1:1839856..1840851,4	400	.	1789765	1840851	255,0,0	2	992,995	0,50091
chr1	1840128	1851541	chr1:1840128..1841110-chr1:1850231..1851541,8	800	.	1840128	1851541	255,0,0	2	982,1310	0,10103
chr1	1840202	1976969	chr1:1840202..1841396-chr1:1976019..1976969,3	300	.	1840202	1976969	255,0,0	2	1194,950	0,135817
chr1	1875095	1978179	chr1:1875095..1875657-chr1:1977639..1978179,2	200	.	1875095	1978179	255,0,0	2	562,540	0,102544
chr1	1875167	1976906	chr1:1875167..1876119-chr1:1975925..1976906,3	300	.	1875167	1976906	255,0,0	2	952,981	0,100758
chr1	1891152	1978614	chr1:1891152..1892890-chr1:1975348..1978614,18	1000	.	1891152	1978614	255,0,0	2	1738,3266	0,84196
chr1	1891282	2106276	chr1:1891282..1892105-chr1:2105426..2106276,2	200	.	1891282	2106276	255,0,0	2	823,850	0,214144
chr1	1892484	1912473	chr1:1892484..1893270-chr1:1911704..1912473,2	200	.	1892484	1912473	255,0,0	2	786,769	0,19220
chr1	1977890	2313807	chr1:1977890..1978668-chr1:2313256..2313807,2	200	.	1977890	2313807	255,0,0	2	778,551	0,335366
chr1	2023187	2040230	chr1:2023187..2023702-chr1:2039336..2040230,2	200	.	2023187	2040230	255,0,0	2	515,894	0,16149
chr1	2023190	2106521	chr1:2023190..2023788-chr1:2105398..2106521,3	300	.	2023190	2106521	255,0,0	2	598,1123	0,82208
chr1	2063734	2313814	chr1:2063734..2064240-chr1:2312831..2313814,2	200	.	2063734	2313814	255,0,0	2	506,983	0,249097
chr1	2105882	2246887	chr1:2105882..2106801-chr1:2246224..2246887,2	200	.	2105882	2246887	255,0,0	2	919,663	0,140342
chr1	2106035	2344809	chr1:2106035..2106757-chr1:2344239..2344809,2	200	.	2106035	2344809	255,0,0	2	722,570	0,238204
chr1	2126337	2314256	chr1:2126337..2127276-chr1:2312912..2314256,5	500	.	2126337	2314256	255,0,0	2	939,1344	0,186575
chr1	2126412	2247052	chr1:2126412..2127094-chr1:2246400..2247052,2	200	.	2126412	2247052	255,0,0	2	682,652	0,119988
chr1	2129142	2314554	chr1:2129142..2129792-chr1:2313728..2314554,2	200	.	2129142	2314554	255,0,0	2	650,826	0,184586
chr1	2130327	2314252	chr1:2130327..2130984-chr1:2313349..2314252,2	200	.	2130327	2314252	255,0,0	2	657,903	0,183022
chr1	2231999	2246959	chr1:2231999..2232838-chr1:2246270..2246959,2	200	.	2231999	2246959	255,0,0	2	839,689	0,14271
chr1	2345376	2480001	chr1:2345376..2346506-chr1:2478595..2480001,7	700	.	2345376	2480001	255,0,0	2	1130,1406	0,133219
chr1	2345522	2615612	chr1:2345522..2346411-chr1:2615107..2615612,2	200	.	2345522	2615612	255,0,0	2	889,505	0,269585
chr1	2345525	3341624	chr1:2345525..2346416-chr1:3340967..3341624,4	400	.	2345525	3341624	255,0,0	2	891,657	0,995442
chr1	2345540	2718375	chr1:2345540..2346444-chr1:2717864..2718375,2	200	.	2345540	2718375	255,0,0	2	904,511	0,372324
chr1	2486417	2718483	chr1:2486417..2487003-chr1:2717806..2718483,3	300	.	2486417	2718483	255,0,0	2	586,677	0,231389
chr1	2703819	3341858	chr1:2703819..2704597-chr1:3340988..3341858,2	200	.	2703819	3341858	255,0,0	2	778,870	0,637169
chr1	2738255	3341535	chr1:2738255..2739214-chr1:3340947..3341535,4	400	.	2738255	3341535	255,0,0	2	959,588	0,602692
chr1	2792613	3341905	chr1:2792613..2793122-chr1:3341129..3341905,2	200	.	2792613	3341905	255,0,0	2	509,776	0,548516
chr1	2928665	3341908	chr1:2928665..2929666-chr1:3340581..3341908,7	700	.	2928665	3341908	255,0,0	2	1001,1327	0,411916
chr1	3333839	3343308	chr1:3333839..3334715-chr1:3342695..3343308,2	200	.	3333839	3343308	255,0,0	2	876,613	0,8856
chr1	3369029	3401080	chr1:3369029..3370477-chr1:3400135..3401080,14	1000	.	3369029	3401080	255,0,0	2	1448,945	0,31106
chr1	3369339	3532404	chr1:3369339..3370345-chr1:3531770..3532404,3	300	.	3369339	3532404	255,0,0	2	1006,634	0,162431
chr1	3369465	3408462	chr1:3369465..3370090-chr1:3407510..3408462,2	200	.	3369465	3408462	255,0,0	2	625,952	0,38045
chr1	3369477	3536468	chr1:3369477..3371439-chr1:3535219..3536468,11	1000	.	3369477	3536468	255,0,0	2	1962,1249	0,165742
chr1	3369763	3541281	chr1:3369763..3370369-chr1:3540644..3541281,2	200	.	3369763	3541281	255,0,0	2	606,637	0,170881
chr1	3386349	3400577	chr1:3386349..3387320-chr1:3400029..3400577,2	200	.	3386349	3400577	255,0,0	2	971,548	0,13680
chr1	3407249	3641596	chr1:3407249..3407953-chr1:3640716..3641596,2	200	.	3407249	3641596	255,0,0	2	704,880	0,233467
chr1	3407482	3536408	chr1:3407482..3408501-chr1:3535340..3536408,8	800	.	3407482	3536408	255,0,0	2	1019,1068	0,127858
chr1	3407487	3533275	chr1:3407487..3408331-chr1:3532589..3533275,2	200	.	3407487	3533275	255,0,0	2	844,686	0,125102
chr1	3407534	3482418	chr1:3407534..3408497-chr1:3481843..3482418,3	300	.	3407534	3482418	255,0,0	2	963,575	0,74309
chr1	3407674	3644316	chr1:3407674..3408495-chr1:3643519..3644316,3	300	.	3407674	3644316	255,0,0	2	821,797	0,235845
chr1	3476984	3536737	chr1:3476984..3477484-chr1:3535927..3536737,2	200	.	3476984	3536737	255,0,0	2	500,810	0,58943
chr1	3481277	3641664	chr1:3481277..3482770-chr1:3640425..3641664,8	800	.	3481277	3641664	255,0,0	2	1493,1239	0,159148
chr1	3481463	3532653	chr1:3481463..3482476-chr1:3531399..3532653,6	600	.	3481463	3532653	255,0,0	2	1013,1254	0,49936
chr1	3481491	3536269	chr1:3481491..3482827-chr1:3535238..3536269,13	1000	.	3481491	3536269	255,0,0	2	1336,1031	0,53747
chr1	3502802	3536115	chr1:3502802..3503391-chr1:3535288..3536115,2	200	.	3502802	3536115	255,0,0	2	589,827	0,32486
chr1	3535253	3547051	chr1:3535253..3535893-chr1:3546108..3547051,2	200	.	3535253	3547051	255,0,0	2	640,943	0,10855
chr1	3536974	3564223	chr1:3536974..3537844-chr1:3563543..3564223,2	200	.	3536974	3564223	255,0,0	2	870,680	0,26569
chr1	3611931	3641201	chr1:3611931..3612819-chr1:3640687..3641201,2	200	.	3611931	3641201	255,0,0	2	888,514	0,28756
chr1	3701778	3787091	chr1:3701778..3702299-chr1:3786382..3787091,2	200	.	3701778	3787091	255,0,0	2	521,709	0,84604
chr1	3773494	3824472	chr1:3773494..3774466-chr1:3823516..3824472,4	400	.	3773494	3824472	255,0,0	2	972,956	0,50022
chr1	3773729	3816800	chr1:3773729..3774376-chr1:3816277..3816800,2	200	.	3773729	3816800	255,0,0	2	647,523	0,42548
chr1	3826837	4232627	chr1:3826837..3827777-chr1:4231538..4232627,3	300	.	3826837	4232627	255,0,0	2	940,1089	0,404701
chr1	3827015	5891340	chr1:3827015..3827619-chr1:5890839..5891340,2	200	.	3827015	5891340	255,0,0	2	604,501	0,2063824
chr1	5561212	5570472	chr1:5561212..5562045-chr1:5569964..5570472,2	200	.	5561212	5570472	255,0,0	2	833,508	0,8752
chr1	5568770	5681202	chr1:5568770..5569759-chr1:5680696..5681202,2	200	.	5568770	5681202	255,0,0	2	989,506	0,111926
chr1	5569550	5657722	chr1:5569550..5570405-chr1:5656974..5657722,2	200	.	5569550	5657722	255,0,0	2	855,748	0,87424
chr1	5569633	5806512	chr1:5569633..5570931-chr1:5805325..5806512,7	700	.	5569633	5806512	255,0,0	2	1298,1187	0,235692
chr1	5569678	6160424	chr1:5569678..5570603-chr1:6159664..6160424,2	200	.	5569678	6160424	255,0,0	2	925,760	0,589986
chr1	5569703	5891414	chr1:5569703..5571029-chr1:5890202..5891414,5	500	.	5569703	5891414	255,0,0	2	1326,1212	0,320499
chr1	5569971	5975911	chr1:5569971..5570588-chr1:5975021..5975911,2	200	.	5569971	5975911	255,0,0	2	617,890	0,405050
chr1	5696934	5806823	chr1:5696934..5697918-chr1:5805999..5806823,2	200	.	5696934	5806823	255,0,0	2	984,824	0,109065
chr1	6101197	6202025	chr1:6101197..6102154-chr1:6201395..6202025,3	300	.	6101197	6202025	255,0,0	2	957,630	0,100198
chr1	6101252	6246724	chr1:6101252..6102152-chr1:6246087..6246724,2	200	.	6101252	6246724	255,0,0	2	900,637	0,144835
chr1	6101293	6299309	chr1:6101293..6102212-chr1:6298400..6299309,3	300	.	6101293	6299309	255,0,0	2	919,909	0,197107
chr1	6101312	6305794	chr1:6101312..6102173-chr1:6304781..6305794,5	500	.	6101312	6305794	255,0,0	2	861,1013	0,203469
chr1	6101746	6143338	chr1:6101746..6102539-chr1:6142765..6143338,2	200	.	6101746	6143338	255,0,0	2	793,573	0,41019
chr1	6112656	6306204	chr1:6112656..6113870-chr1:6304771..6306204,7	700	.	6112656	6306204	255,0,0	2	1214,1433	0,192115
chr1	6112694	6246414	chr1:6112694..6113206-chr1:6245541..6246414,2	200	.	6112694	6246414	255,0,0	2	512,873	0,132847
chr1	6112770	6306971	chr1:6112770..6113642-chr1:6306295..6306971,2	200	.	6112770	6306971	255,0,0	2	872,676	0,193525
chr1	6113002	6341523	chr1:6113002..6113604-chr1:6340606..6341523,2	200	.	6113002	6341523	255,0,0	2	602,917	0,227604
chr1	6201337	6404165	chr1:6201337..6202330-chr1:6403165..6404165,2	200	.	6201337	6404165	255,0,0	2	993,1000	0,201828
chr1	6298414	6404151	chr1:6298414..6299366-chr1:6403030..6404151,4	400	.	6298414	6404151	255,0,0	2	952,1121	0,104616
chr1	6304712	6341118	chr1:6304712..6305482-chr1:6340599..6341118,2	200	.	6304712	6341118	255,0,0	2	770,519	0,35887
chr1	6305237	6404218	chr1:6305237..6309361-chr1:6402313..6404218,50	1000	.	6305237	6404218	255,0,0	2	4124,1905	0,97076
chr1	6306027	6341490	chr1:6306027..6308050-chr1:6340143..6341490,9	900	.	6306027	6341490	255,0,0	2	2023,1347	0,34116
chr1	6306214	7278540	chr1:6306214..6307434-chr1:7277712..7278540,3	300	.	6306214	7278540	255,0,0	2	1220,828	0,971498
chr1	6306504	6465826	chr1:6306504..6307917-chr1:6464419..6465826,9	900	.	6306504	6465826	255,0,0	2	1413,1407	0,157915
chr1	6306920	6474577	chr1:6306920..6307469-chr1:6473995..6474577,2	200	.	6306920	6474577	255,0,0	2	549,582	0,167075
chr1	6306951	6417944	chr1:6306951..6307533-chr1:6417102..6417944,2	200	.	6306951	6417944	255,0,0	2	582,842	0,110151
chr1	6407696	6465406	chr1:6407696..6408728-chr1:6464336..6465406,16	1000	.	6407696	6465406	255,0,0	2	1032,1070	0,56640
chr1	6407731	6536173	chr1:6407731..6408669-chr1:6535253..6536173,2	200	.	6407731	6536173	255,0,0	2	938,920	0,127522
chr1	6407733	7278553	chr1:6407733..6408628-chr1:7278011..7278553,2	200	.	6407733	7278553	255,0,0	2	895,542	0,870278
chr1	6407740	6550401	chr1:6407740..6408618-chr1:6549624..6550401,3	300	.	6407740	6550401	255,0,0	2	878,777	0,141884
chr1	6408104	6532692	chr1:6408104..6408686-chr1:6532137..6532692,2	200	.	6408104	6532692	255,0,0	2	582,555	0,124033
chr1	6409102	6465315	chr1:6409102..6409958-chr1:6464433..6465315,2	200	.	6409102	6465315	255,0,0	2	856,882	0,55331
chr1	6452067	6465345	chr1:6452067..6453043-chr1:6464455..6465345,2	200	.	6452067	6465345	255,0,0	2	976,890	0,12388
chr1	6454039	6464987	chr1:6454039..6454831-chr1:6464435..6464987,2	200	.	6454039	6464987	255,0,0	2	792,552	0,10396
chr1	6464469	6498766	chr1:6464469..6464980-chr1:6497790..6498766,2	200	.	6464469	6498766	255,0,0	2	511,976	0,33321
chr1	6474094	6485380	chr1:6474094..6475031-chr1:6484677..6485380,2	200	.	6474094	6485380	255,0,0	2	937,703	0,10583
chr1	6483857	6498707	chr1:6483857..6484381-chr1:6497847..6498707,2	200	.	6483857	6498707	255,0,0	2	524,860	0,13990
chr1	6484668	6536218	chr1:6484668..6485238-chr1:6535294..6536218,2	200	.	6484668	6536218	255,0,0	2	570,924	0,50626
chr1	6497774	17036902	chr1:6497774..6498275-chr1:17036193..17036902,2	200	.	6497774	17036902	255,0,0	2	501,709	0,10538419
chr1	6497808	6546813	chr1:6497808..6498712-chr1:6545997..6546813,2	200	.	6497808	6546813	255,0,0	2	904,816	0,48189
chr1	6505040	7278956	chr1:6505040..6505877-chr1:7278220..7278956,2	200	.	6505040	7278956	255,0,0	2	837,736	0,773180
chr1	6505058	6517367	chr1:6505058..6505816-chr1:6516659..6517367,2	200	.	6505058	6517367	255,0,0	2	758,708	0,11601
chr1	6507895	17028269	chr1:6507895..6508426-chr1:17027424..17028269,3	300	.	6507895	17028269	255,0,0	2	531,845	0,10519529
chr1	6535379	6550158	chr1:6535379..6536218-chr1:6548758..6550158,4	400	.	6535379	6550158	255,0,0	2	839,1400	0,13379
chr1	6545140	6708090	chr1:6545140..6546032-chr1:6707476..6708090,2	200	.	6545140	6708090	255,0,0	2	892,614	0,162336
chr1	6546230	6707068	chr1:6546230..6547183-chr1:6706246..6707068,3	300	.	6546230	6707068	255,0,0	2	953,822	0,160016
chr1	6546390	6584285	chr1:6546390..6547166-chr1:6583306..6584285,2	200	.	6546390	6584285	255,0,0	2	776,979	0,36916
chr1	6546660	6614745	chr1:6546660..6547206-chr1:6614074..6614745,2	200	.	6546660	6614745	255,0,0	2	546,671	0,67414
chr1	6606060	6614730	chr1:6606060..6607013-chr1:6614022..6614730,3	300	.	6606060	6614730	255,0,0	2	953,708	0,7962
chr1	6706706	7278903	chr1:6706706..6707467-chr1:7278038..7278903,2	200	.	6706706	7278903	255,0,0	2	761,865	0,571332
chr1	6779676	7023876	chr1:6779676..6780364-chr1:7023303..7023876,2	200	.	6779676	7023876	255,0,0	2	688,573	0,243627
chr1	6779779	6950626	chr1:6779779..6780680-chr1:6949706..6950626,3	300	.	6779779	6950626	255,0,0	2	901,920	0,169927
chr1	6779790	7268575	chr1:6779790..6780634-chr1:7268061..7268575,2	200	.	6779790	7268575	255,0,0	2	844,514	0,488271
chr1	6787182	6950620	chr1:6787182..6788230-chr1:6949636..6950620,5	500	.	6787182	6950620	255,0,0	2	1048,984	0,162454
chr1	6853347	6950439	chr1:6853347..6854877-chr1:6949525..6950439,4	400	.	6853347	6950439	255,0,0	2	1530,914	0,96178
chr1	6854061	7278976	chr1:6854061..6854645-chr1:7278198..7278976,2	200	.	6854061	7278976	255,0,0	2	584,778	0,424137
chr1	7102468	7131055	chr1:7102468..7103035-chr1:7130121..7131055,2	200	.	7102468	7131055	255,0,0	2	567,934	0,27653
chr1	7102502	7268426	chr1:7102502..7103404-chr1:7267669..7268426,3	300	.	7102502	7268426	255,0,0	2	902,757	0,165167
chr1	7102895	7278742	chr1:7102895..7103432-chr1:7278003..7278742,2	200	.	7102895	7278742	255,0,0	2	537,739	0,175108
chr1	7268082	7708018	chr1:7268082..7268796-chr1:7707032..7708018,2	200	.	7268082	7708018	255,0,0	2	714,986	0,438950
chr1	7284495	7707906	chr1:7284495..7285090-chr1:7707002..7707906,2	200	.	7284495	7707906	255,0,0	2	595,904	0,422507
chr1	7509985	7707477	chr1:7509985..7510493-chr1:7706962..7707477,2	200	.	7509985	7707477	255,0,0	2	508,515	0,196977
chr1	7513846	7707902	chr1:7513846..7514809-chr1:7707054..7707902,3	300	.	7513846	7707902	255,0,0	2	963,848	0,193208
chr1	7727360	7963466	chr1:7727360..7728349-chr1:7962414..7963466,6	600	.	7727360	7963466	255,0,0	2	989,1052	0,235054
chr1	7727367	7815768	chr1:7727367..7728314-chr1:7814893..7815768,3	300	.	7727367	7815768	255,0,0	2	947,875	0,87526
chr1	7727547	7813527	chr1:7727547..7728315-chr1:7812630..7813527,3	300	.	7727547	7813527	255,0,0	2	768,897	0,85083
chr1	7727710	8002650	chr1:7727710..7728317-chr1:8002068..8002650,2	200	.	7727710	8002650	255,0,0	2	607,582	0,274358
chr1	7728445	7814276	chr1:7728445..7730325-chr1:7812416..7814276,8	800	.	7728445	7814276	255,0,0	2	1880,1860	0,83971
chr1	7728984	8035966	chr1:7728984..7729964-chr1:8035027..8035966,2	200	.	7728984	8035966	255,0,0	2	980,939	0,306043
chr1	7729088	7812376	chr1:7729088..7730344-chr1:7810957..7812376,4	400	.	7729088	7812376	255,0,0	2	1256,1419	0,81869
chr1	7729205	8076759	chr1:7729205..7729743-chr1:8076190..8076759,2	200	.	7729205	8076759	255,0,0	2	538,569	0,346985
chr1	7729262	7963430	chr1:7729262..7730223-chr1:7962158..7963430,3	300	.	7729262	7963430	255,0,0	2	961,1272	0,232896
chr1	7729658	7815411	chr1:7729658..7730584-chr1:7814494..7815411,2	200	.	7729658	7815411	255,0,0	2	926,917	0,84836
chr1	7730886	7813179	chr1:7730886..7731827-chr1:7812312..7813179,2	200	.	7730886	7813179	255,0,0	2	941,867	0,81426
chr1	7812647	7963048	chr1:7812647..7813569-chr1:7962477..7963048,3	300	.	7812647	7963048	255,0,0	2	922,571	0,149830
chr1	7868136	7963511	chr1:7868136..7869030-chr1:7962212..7963511,4	400	.	7868136	7963511	255,0,0	2	894,1299	0,94076
chr1	8034949	8909605	chr1:8034949..8035907-chr1:8908906..8909605,2	200	.	8034949	8909605	255,0,0	2	958,699	0,873957
chr1	8034999	8047428	chr1:8034999..8035991-chr1:8046918..8047428,2	200	.	8034999	8047428	255,0,0	2	992,510	0,11919
chr1	8035025	8076818	chr1:8035025..8035966-chr1:8076056..8076818,4	400	.	8035025	8076818	255,0,0	2	941,762	0,41031
chr1	8035042	8075232	chr1:8035042..8035776-chr1:8074719..8075232,2	200	.	8035042	8075232	255,0,0	2	734,513	0,39677
chr1	8035047	8375074	chr1:8035047..8035973-chr1:8374100..8375074,4	400	.	8035047	8375074	255,0,0	2	926,974	0,339053
chr1	8035080	8409701	chr1:8035080..8036653-chr1:8408784..8409701,8	800	.	8035080	8409701	255,0,0	2	1573,917	0,373704
chr1	8035130	8406142	chr1:8035130..8036036-chr1:8405299..8406142,2	200	.	8035130	8406142	255,0,0	2	906,843	0,370169
chr1	8035265	8410667	chr1:8035265..8036005-chr1:8410086..8410667,2	200	.	8035265	8410667	255,0,0	2	740,581	0,374821
chr1	8035488	8411544	chr1:8035488..8036355-chr1:8410974..8411544,3	300	.	8035488	8411544	255,0,0	2	867,570	0,375486
chr1	8041983	8411339	chr1:8041983..8042589-chr1:8410382..8411339,2	200	.	8041983	8411339	255,0,0	2	606,957	0,368399
chr1	8042044	8243400	chr1:8042044..8043010-chr1:8242716..8243400,2	200	.	8042044	8243400	255,0,0	2	966,684	0,200672
chr1	8042460	8409716	chr1:8042460..8043226-chr1:8408596..8409716,3	300	.	8042460	8409716	255,0,0	2	766,1120	0,366136
chr1	8074725	8410149	chr1:8074725..8075684-chr1:8408746..8410149,6	600	.	8074725	8410149	255,0,0	2	959,1403	0,334021
chr1	8074752	8374922	chr1:8074752..8075781-chr1:8373970..8374922,7	700	.	8074752	8374922	255,0,0	2	1029,952	0,299218
chr1	8075167	8376343	chr1:8075167..8075714-chr1:8375819..8376343,2	200	.	8075167	8376343	255,0,0	2	547,524	0,300652
chr1	8090958	8410156	chr1:8090958..8092034-chr1:8409001..8410156,7	700	.	8090958	8410156	255,0,0	2	1076,1155	0,318043
chr1	8091022	8374623	chr1:8091022..8092375-chr1:8373993..8374623,4	400	.	8091022	8374623	255,0,0	2	1353,630	0,282971
chr1	8434036	8910318	chr1:8434036..8435023-chr1:8909685..8910318,2	200	.	8434036	8910318	255,0,0	2	987,633	0,475649
chr1	8434575	8731709	chr1:8434575..8435575-chr1:8731058..8731709,2	200	.	8434575	8731709	255,0,0	2	1000,651	0,296483
chr1	8434615	8787236	chr1:8434615..8435478-chr1:8786269..8787236,4	400	.	8434615	8787236	255,0,0	2	863,967	0,351654
chr1	8434638	8909328	chr1:8434638..8435334-chr1:8908718..8909328,2	200	.	8434638	8909328	255,0,0	2	696,610	0,474080
chr1	8524859	8909629	chr1:8524859..8525504-chr1:8909065..8909629,2	200	.	8524859	8909629	255,0,0	2	645,564	0,384206
chr1	8620814	8787271	chr1:8620814..8621747-chr1:8786603..8787271,5	500	.	8620814	8787271	255,0,0	2	933,668	0,165789
chr1	8620815	8731716	chr1:8620815..8621518-chr1:8730951..8731716,7	700	.	8620815	8731716	255,0,0	2	703,765	0,110136
chr1	8620833	8909639	chr1:8620833..8621724-chr1:8908607..8909639,6	600	.	8620833	8909639	255,0,0	2	891,1032	0,287774
chr1	8922267	8939125	chr1:8922267..8923149-chr1:8938154..8939125,2	200	.	8922267	8939125	255,0,0	2	882,971	0,15887
chr1	8977802	9065905	chr1:8977802..8979331-chr1:9064889..9065905,6	600	.	8977802	9065905	255,0,0	2	1529,1016	0,87087
chr1	8977851	9049049	chr1:8977851..8978824-chr1:9047802..9049049,8	800	.	8977851	9049049	255,0,0	2	973,1247	0,69951
chr1	8978319	9161812	chr1:8978319..8978828-chr1:9161098..9161812,2	200	.	8978319	9161812	255,0,0	2	509,714	0,182779
chr1	9024625	9065430	chr1:9024625..9025331-chr1:9064889..9065430,2	200	.	9024625	9065430	255,0,0	2	706,541	0,40264
chr1	9048373	9170957	chr1:9048373..9049298-chr1:9170241..9170957,2	200	.	9048373	9170957	255,0,0	2	925,716	0,121868
chr1	9069856	9161859	chr1:9069856..9070731-chr1:9161238..9161859,2	200	.	9069856	9161859	255,0,0	2	875,621	0,91382
chr1	9161738	9236332	chr1:9161738..9162249-chr1:9235731..9236332,2	200	.	9161738	9236332	255,0,0	2	511,601	0,73993
chr1	9170516	9203082	chr1:9170516..9171466-chr1:9201904..9203082,4	400	.	9170516	9203082	255,0,0	2	950,1178	0,31388
chr1	9170615	9192879	chr1:9170615..9171490-chr1:9192259..9192879,2	200	.	9170615	9192879	255,0,0	2	875,620	0,21644
chr1	9170628	9257175	chr1:9170628..9171463-chr1:9256121..9257175,7	700	.	9170628	9257175	255,0,0	2	835,1054	0,85493
chr1	9170784	9551754	chr1:9170784..9171438-chr1:9550770..9551754,3	300	.	9170784	9551754	255,0,0	2	654,984	0,379986
chr1	9201987	9551311	chr1:9201987..9202959-chr1:9550803..9551311,2	200	.	9201987	9551311	255,0,0	2	972,508	0,348816
chr1	9202402	9256803	chr1:9202402..9202971-chr1:9256221..9256803,3	300	.	9202402	9256803	255,0,0	2	569,582	0,53819
chr1	9223796	9250356	chr1:9223796..9224628-chr1:9249624..9250356,2	200	.	9223796	9250356	255,0,0	2	832,732	0,25828
chr1	9239533	20436344	chr1:9239533..9240474-chr1:20435443..20436344,2	200	.	9239533	20436344	255,0,0	2	941,901	0,11195910
chr1	9241106	9310349	chr1:9241106..9241836-chr1:9309832..9310349,2	200	.	9241106	9310349	255,0,0	2	730,517	0,68726
chr1	9294109	9687651	chr1:9294109..9295088-chr1:9687127..9687651,2	200	.	9294109	9687651	255,0,0	2	979,524	0,393018
chr1	9294295	9516080	chr1:9294295..9295128-chr1:9515563..9516080,2	200	.	9294295	9516080	255,0,0	2	833,517	0,221268
chr1	9326603	9551745	chr1:9326603..9327859-chr1:9550827..9551745,9	900	.	9326603	9551745	255,0,0	2	1256,918	0,224224
chr1	9327007	9516474	chr1:9327007..9327925-chr1:9515435..9516474,10	1000	.	9327007	9516474	255,0,0	2	918,1039	0,188428
chr1	9327253	9349549	chr1:9327253..9327839-chr1:9348738..9349549,2	200	.	9327253	9349549	255,0,0	2	586,811	0,21485
chr1	9327253	9555970	chr1:9327253..9327840-chr1:9555044..9555970,2	200	.	9327253	9555970	255,0,0	2	587,926	0,227791
chr1	9328056	9551453	chr1:9328056..9329213-chr1:9550803..9551453,3	300	.	9328056	9551453	255,0,0	2	1157,650	0,222747
chr1	9348678	9551799	chr1:9348678..9349732-chr1:9550805..9551799,9	900	.	9348678	9551799	255,0,0	2	1054,994	0,202127
chr1	9348687	9516674	chr1:9348687..9350674-chr1:9515546..9516674,10	1000	.	9348687	9516674	255,0,0	2	1987,1128	0,166859
chr1	9349166	9555774	chr1:9349166..9349695-chr1:9555194..9555774,2	200	.	9349166	9555774	255,0,0	2	529,580	0,206028
chr1	9551270	9687705	chr1:9551270..9551817-chr1:9686781..9687705,2	200	.	9551270	9687705	255,0,0	2	547,924	0,135511
chr1	9555024	9634000	chr1:9555024..9555849-chr1:9633147..9634000,2	200	.	9555024	9634000	255,0,0	2	825,853	0,78123
chr1	9648937	9687531	chr1:9648937..9649529-chr1:9686768..9687531,2	200	.	9648937	9687531	255,0,0	2	592,763	0,37831
chr1	9675347	9687716	chr1:9675347..9676268-chr1:9687088..9687716,4	400	.	9675347	9687716	255,0,0	2	921,628	0,11741
chr1	9686630	9785724	chr1:9686630..9687987-chr1:9784514..9785724,11	1000	.	9686630	9785724	255,0,0	2	1357,1210	0,97884
chr1	9686678	9928536	chr1:9686678..9687699-chr1:9926083..9928536,12	1000	.	9686678	9928536	255,0,0	2	1021,2453	0,239405
chr1	9686680	10213334	chr1:9686680..9687464-chr1:10212705..10213334,2	200	.	9686680	10213334	255,0,0	2	784,629	0,526025
chr1	9686692	9935538	chr1:9686692..9687545-chr1:9934662..9935538,2	200	.	9686692	9935538	255,0,0	2	853,876	0,247970
chr1	9686693	9774661	chr1:9686693..9687677-chr1:9773742..9774661,2	200	.	9686693	9774661	255,0,0	2	984,919	0,87049
chr1	9686719	9845208	chr1:9686719..9688039-chr1:9844321..9845208,3	300	.	9686719	9845208	255,0,0	2	1320,887	0,157602
chr1	9686747	9762952	chr1:9686747..9687604-chr1:9762424..9762952,2	200	.	9686747	9762952	255,0,0	2	857,528	0,75677
chr1	9686810	10488748	chr1:9686810..9687638-chr1:10488073..10488748,2	200	.	9686810	10488748	255,0,0	2	828,675	0,801263
chr1	9686888	9883650	chr1:9686888..9687778-chr1:9882718..9883650,3	300	.	9686888	9883650	255,0,0	2	890,932	0,195830
chr1	9687052	9747632	chr1:9687052..9687939-chr1:9746977..9747632,2	200	.	9687052	9747632	255,0,0	2	887,655	0,59925
chr1	9687068	10002909	chr1:9687068..9687634-chr1:10002102..10002909,2	200	.	9687068	10002909	255,0,0	2	566,807	0,315034
chr1	9762037	9785763	chr1:9762037..9762935-chr1:9784830..9785763,2	200	.	9762037	9785763	255,0,0	2	898,933	0,22793
chr1	9844311	9928252	chr1:9844311..9845253-chr1:9926813..9928252,17	1000	.	9844311	9928252	255,0,0	2	942,1439	0,82502
chr1	9934655	10093191	chr1:9934655..9935579-chr1:10092301..10093191,4	400	.	9934655	10093191	255,0,0	2	924,890	0,157646
chr1	9934724	10003333	chr1:9934724..9936023-chr1:10002098..10003333,8	800	.	9934724	10003333	255,0,0	2	1299,1235	0,67374
chr1	9934733	10160540	chr1:9934733..9935570-chr1:10159678..10160540,2	200	.	9934733	10160540	255,0,0	2	837,862	0,224945
chr1	9934997	9975149	chr1:9934997..9935652-chr1:9974260..9975149,2	200	.	9934997	9975149	255,0,0	2	655,889	0,39263
chr1	9935001	9989618	chr1:9935001..9935634-chr1:9989098..9989618,2	200	.	9935001	9989618	255,0,0	2	633,520	0,54097
chr1	9935007	10213638	chr1:9935007..9935595-chr1:10212718..10213638,4	400	.	9935007	10213638	255,0,0	2	588,920	0,277711
chr1	10002756	10093198	chr1:10002756..10003923-chr1:10092230..10093198,5	500	.	10002756	10093198	255,0,0	2	1167,968	0,89474
chr1	10010481	10213669	chr1:10010481..10011034-chr1:10212792..10213669,3	300	.	10010481	10213669	255,0,0	2	553,877	0,202311
chr1	10256368	10398728	chr1:10256368..10257234-chr1:10397784..10398728,2	200	.	10256368	10398728	255,0,0	2	866,944	0,141416
chr1	10269919	10555369	chr1:10269919..10270914-chr1:10554482..10555369,2	200	.	10269919	10555369	255,0,0	2	995,887	0,284563
chr1	10269993	10488767	chr1:10269993..10270712-chr1:10488254..10488767,2	200	.	10269993	10488767	255,0,0	2	719,513	0,218261
chr1	10270003	10398685	chr1:10270003..10270868-chr1:10398126..10398685,2	200	.	10270003	10398685	255,0,0	2	865,559	0,128123
chr1	10437151	10488787	chr1:10437151..10438144-chr1:10487374..10488787,12	1000	.	10437151	10488787	255,0,0	2	993,1413	0,50223
chr1	10437203	10555351	chr1:10437203..10438150-chr1:10554425..10555351,3	300	.	10437203	10555351	255,0,0	2	947,926	0,117222
chr1	10437408	10476423	chr1:10437408..10438442-chr1:10475501..10476423,3	300	.	10437408	10476423	255,0,0	2	1034,922	0,38093
chr1	10475041	10490702	chr1:10475041..10475642-chr1:10489986..10490702,2	200	.	10475041	10490702	255,0,0	2	601,716	0,14945
chr1	10488979	10555160	chr1:10488979..10489550-chr1:10554259..10555160,2	200	.	10488979	10555160	255,0,0	2	571,901	0,65280
chr1	10489865	10554189	chr1:10489865..10490820-chr1:10553369..10554189,2	200	.	10489865	10554189	255,0,0	2	955,820	0,63504
chr1	10489902	10555362	chr1:10489902..10490981-chr1:10554372..10555362,18	1000	.	10489902	10555362	255,0,0	2	1079,990	0,64470
chr1	10489961	10927795	chr1:10489961..10490892-chr1:10926816..10927795,3	300	.	10489961	10927795	255,0,0	2	931,979	0,436855
chr1	10490238	11021718	chr1:10490238..10490868-chr1:11021210..11021718,2	200	.	10490238	11021718	255,0,0	2	630,508	0,530972
chr1	10490334	10551213	chr1:10490334..10490912-chr1:10550382..10551213,2	200	.	10490334	10551213	255,0,0	2	578,831	0,60048
chr1	10490355	10970188	chr1:10490355..10491298-chr1:10969634..10970188,2	200	.	10490355	10970188	255,0,0	2	943,554	0,479279
chr1	10554756	10927459	chr1:10554756..10555464-chr1:10926875..10927459,2	200	.	10554756	10927459	255,0,0	2	708,584	0,372119
chr1	10567095	10927880	chr1:10567095..10568153-chr1:10926865..10927880,8	800	.	10567095	10927880	255,0,0	2	1058,1015	0,359770
chr1	10567319	10622609	chr1:10567319..10568120-chr1:10621986..10622609,2	200	.	10567319	10622609	255,0,0	2	801,623	0,54667
chr1	10567580	10970652	chr1:10567580..10568142-chr1:10969998..10970652,2	200	.	10567580	10970652	255,0,0	2	562,654	0,402418
chr1	10570574	10970645	chr1:10570574..10571091-chr1:10969959..10970645,2	200	.	10570574	10970645	255,0,0	2	517,686	0,399385
chr1	10574408	10927727	chr1:10574408..10575004-chr1:10926842..10927727,2	200	.	10574408	10927727	255,0,0	2	596,885	0,352434
chr1	10590066	10927789	chr1:10590066..10590945-chr1:10927189..10927789,2	200	.	10590066	10927789	255,0,0	2	879,600	0,337123
chr1	10969956	11002232	chr1:10969956..10970645-chr1:11001680..11002232,2	200	.	10969956	11002232	255,0,0	2	689,552	0,31724
chr1	11097702	11680213	chr1:11097702..11098316-chr1:11679354..11680213,2	200	.	11097702	11680213	255,0,0	2	614,859	0,581652
chr1	11097715	11967996	chr1:11097715..11098335-chr1:11967478..11967996,2	200	.	11097715	11967996	255,0,0	2	620,518	0,869763
chr1	11112412	11702716	chr1:11112412..11113161-chr1:11702169..11702716,2	200	.	11112412	11702716	255,0,0	2	749,547	0,589757
chr1	11301387	11703133	chr1:11301387..11302390-chr1:11702229..11703133,3	300	.	11301387	11703133	255,0,0	2	1003,904	0,400842
chr1	11322527	11703104	chr1:11322527..11323369-chr1:11702200..11703104,2	200	.	11322527	11703104	255,0,0	2	842,904	0,379673
chr1	11379858	11595792	chr1:11379858..11380701-chr1:11595065..11595792,2	200	.	11379858	11595792	255,0,0	2	843,727	0,215207
chr1	11396377	11703241	chr1:11396377..11398303-chr1:11702180..11703241,7	700	.	11396377	11703241	255,0,0	2	1926,1061	0,305803
chr1	11397688	11705993	chr1:11397688..11398192-chr1:11705462..11705993,2	200	.	11397688	11705993	255,0,0	2	504,531	0,307774
chr1	11538460	11703106	chr1:11538460..11539352-chr1:11702167..11703106,3	300	.	11538460	11703106	255,0,0	2	892,939	0,163707
chr1	11538463	11780499	chr1:11538463..11539251-chr1:11779406..11780499,3	300	.	11538463	11780499	255,0,0	2	788,1093	0,240943
chr1	11538473	11705948	chr1:11538473..11539162-chr1:11704989..11705948,3	300	.	11538473	11705948	255,0,0	2	689,959	0,166516
chr1	11538503	11554815	chr1:11538503..11539401-chr1:11554197..11554815,2	200	.	11538503	11554815	255,0,0	2	898,618	0,15694
chr1	11702199	11809241	chr1:11702199..11702950-chr1:11808655..11809241,2	200	.	11702199	11809241	255,0,0	2	751,586	0,106456
chr1	11709896	11781191	chr1:11709896..11711373-chr1:11779435..11781191,17	1000	.	11709896	11781191	255,0,0	2	1477,1756	0,69539
chr1	11710227	11809889	chr1:11710227..11711171-chr1:11808831..11809889,6	600	.	11710227	11809889	255,0,0	2	944,1058	0,98604
chr1	11710250	11845885	chr1:11710250..11711030-chr1:11844941..11845885,2	200	.	11710250	11845885	255,0,0	2	780,944	0,134691
chr1	11710324	11775440	chr1:11710324..11711141-chr1:11774584..11775440,2	200	.	11710324	11775440	255,0,0	2	817,856	0,64260
chr1	11723779	11780494	chr1:11723779..11724747-chr1:11779569..11780494,4	400	.	11723779	11780494	255,0,0	2	968,925	0,55790
chr1	11723801	11809916	chr1:11723801..11724662-chr1:11809320..11809916,2	200	.	11723801	11809916	255,0,0	2	861,596	0,85519
chr1	11833902	11845875	chr1:11833902..11834578-chr1:11845111..11845875,2	200	.	11833902	11845875	255,0,0	2	676,764	0,11209
chr1	11898416	11955515	chr1:11898416..11899448-chr1:11953650..11955515,33	1000	.	11898416	11955515	255,0,0	2	1032,1865	0,55234
chr1	11898427	11968331	chr1:11898427..11899690-chr1:11967357..11968331,11	1000	.	11898427	11968331	255,0,0	2	1263,974	0,68930
chr1	11898448	11949571	chr1:11898448..11899312-chr1:11948816..11949571,2	200	.	11898448	11949571	255,0,0	2	864,755	0,50368
chr1	11898460	12269534	chr1:11898460..11899107-chr1:12268828..12269534,2	200	.	11898460	12269534	255,0,0	2	647,706	0,370368
chr1	11925294	11955028	chr1:11925294..11926372-chr1:11952736..11955028,9	900	.	11925294	11955028	255,0,0	2	1078,2292	0,27442
chr1	11928029	11954763	chr1:11928029..11928996-chr1:11954146..11954763,2	200	.	11928029	11954763	255,0,0	2	967,617	0,26117
chr1	11954118	11967946	chr1:11954118..11955144-chr1:11967408..11967946,3	300	.	11954118	11967946	255,0,0	2	1026,538	0,13290
chr1	11970250	12027436	chr1:11970250..11970759-chr1:12026623..12027436,2	200	.	11970250	12027436	255,0,0	2	509,813	0,56373
chr1	12040337	12269119	chr1:12040337..12041011-chr1:12268611..12269119,2	200	.	12040337	12269119	255,0,0	2	674,508	0,228274
chr1	12061056	12091850	chr1:12061056..12062262-chr1:12091016..12091850,3	300	.	12061056	12091850	255,0,0	2	1206,834	0,29960
chr1	12166646	12269555	chr1:12166646..12167518-chr1:12269014..12269555,2	200	.	12166646	12269555	255,0,0	2	872,541	0,102368
chr1	12166768	12336974	chr1:12166768..12167546-chr1:12336022..12336974,3	300	.	12166768	12336974	255,0,0	2	778,952	0,169254
chr1	12178372	12269535	chr1:12178372..12179338-chr1:12268565..12269535,5	500	.	12178372	12269535	255,0,0	2	966,970	0,90193
chr1	12178404	12336850	chr1:12178404..12179288-chr1:12336016..12336850,4	400	.	12178404	12336850	255,0,0	2	884,834	0,157612
chr1	12184514	12269708	chr1:12184514..12185536-chr1:12268512..12269708,20	1000	.	12184514	12269708	255,0,0	2	1022,1196	0,83998
chr1	12184565	12336559	chr1:12184565..12185500-chr1:12335486..12336559,5	500	.	12184565	12336559	255,0,0	2	935,1073	0,150921
chr1	12289597	12719570	chr1:12289597..12290467-chr1:12718793..12719570,2	200	.	12289597	12719570	255,0,0	2	870,777	0,429196
chr1	12331847	12680362	chr1:12331847..12332776-chr1:12679640..12680362,2	200	.	12331847	12680362	255,0,0	2	929,722	0,347793
chr1	12335183	12719600	chr1:12335183..12336244-chr1:12718673..12719600,6	600	.	12335183	12719600	255,0,0	2	1061,927	0,383490
chr1	12335585	12841887	chr1:12335585..12336452-chr1:12841364..12841887,2	200	.	12335585	12841887	255,0,0	2	867,523	0,505779
chr1	12373699	12680541	chr1:12373699..12374663-chr1:12679599..12680541,3	300	.	12373699	12680541	255,0,0	2	964,942	0,305900
chr1	12374259	12719644	chr1:12374259..12375103-chr1:12718719..12719644,5	500	.	12374259	12719644	255,0,0	2	844,925	0,344460
chr1	12374812	12680526	chr1:12374812..12375604-chr1:12679611..12680526,2	200	.	12374812	12680526	255,0,0	2	792,915	0,304799
chr1	12375092	12386396	chr1:12375092..12375734-chr1:12385742..12386396,2	200	.	12375092	12386396	255,0,0	2	642,654	0,10650
chr1	12467638	12678773	chr1:12467638..12468188-chr1:12678195..12678773,2	200	.	12467638	12678773	255,0,0	2	550,578	0,210557
chr1	12527542	12719222	chr1:12527542..12528505-chr1:12718701..12719222,2	200	.	12527542	12719222	255,0,0	2	963,521	0,191159
chr1	12660922	12680591	chr1:12660922..12661884-chr1:12679206..12680591,5	500	.	12660922	12680591	255,0,0	2	962,1385	0,18284
chr1	13870126	14140800	chr1:13870126..13870741-chr1:14140287..14140800,2	200	.	13870126	14140800	255,0,0	2	615,513	0,270161
chr1	13897629	13961802	chr1:13897629..13898129-chr1:13961301..13961802,2	200	.	13897629	13961802	255,0,0	2	500,501	0,63672
chr1	13991798	14288241	chr1:13991798..13992830-chr1:14286536..14288241,11	1000	.	13991798	14288241	255,0,0	2	1032,1705	0,294738
chr1	13991820	14140782	chr1:13991820..13992794-chr1:14139869..14140782,7	700	.	13991820	14140782	255,0,0	2	974,913	0,148049
chr1	13991922	14134379	chr1:13991922..13992855-chr1:14133841..14134379,2	200	.	13991922	14134379	255,0,0	2	933,538	0,141919
chr1	13991946	14052630	chr1:13991946..13992796-chr1:14052091..14052630,2	200	.	13991946	14052630	255,0,0	2	850,539	0,60145
chr1	13992092	14138315	chr1:13992092..13992823-chr1:14137395..14138315,2	200	.	13992092	14138315	255,0,0	2	731,920	0,145303
chr1	13992310	14257392	chr1:13992310..13992904-chr1:14256822..14257392,2	200	.	13992310	14257392	255,0,0	2	594,570	0,264512
chr1	14140000	14287533	chr1:14140000..14140748-chr1:14287029..14287533,2	200	.	14140000	14287533	255,0,0	2	748,504	0,147029
chr1	14155062	14287446	chr1:14155062..14156537-chr1:14286573..14287446,7	700	.	14155062	14287446	255,0,0	2	1475,873	0,131511
chr1	14256240	14287554	chr1:14256240..14257313-chr1:14286605..14287554,7	700	.	14256240	14287554	255,0,0	2	1073,949	0,30365
chr1	14421220	14898661	chr1:14421220..14421803-chr1:14898059..14898661,2	200	.	14421220	14898661	255,0,0	2	583,602	0,476839
chr1	14421666	15373303	chr1:14421666..14422454-chr1:15372729..15373303,2	200	.	14421666	15373303	255,0,0	2	788,574	0,951063
chr1	14440033	15373453	chr1:14440033..14440962-chr1:15372715..15373453,2	200	.	14440033	15373453	255,0,0	2	929,738	0,932682
chr1	14761326	14865300	chr1:14761326..14762044-chr1:14864724..14865300,2	200	.	14761326	14865300	255,0,0	2	718,576	0,103398
chr1	15105332	15354601	chr1:15105332..15106049-chr1:15353698..15354601,3	300	.	15105332	15354601	255,0,0	2	717,903	0,248366
chr1	15105763	15177706	chr1:15105763..15106366-chr1:15176804..15177706,2	200	.	15105763	15177706	255,0,0	2	603,902	0,71041
chr1	15105898	15131800	chr1:15105898..15106467-chr1:15131152..15131800,2	200	.	15105898	15131800	255,0,0	2	569,648	0,25254
chr1	15241584	15354650	chr1:15241584..15242533-chr1:15354132..15354650,2	200	.	15241584	15354650	255,0,0	2	949,518	0,112548
chr1	15373136	15599814	chr1:15373136..15373809-chr1:15598826..15599814,2	200	.	15373136	15599814	255,0,0	2	673,988	0,225690
chr1	15426903	15631660	chr1:15426903..15427569-chr1:15630955..15631660,2	200	.	15426903	15631660	255,0,0	2	666,705	0,204052
chr1	15454770	15599696	chr1:15454770..15455815-chr1:15598659..15599696,11	1000	.	15454770	15599696	255,0,0	2	1045,1037	0,143889
chr1	15454831	15631844	chr1:15454831..15455700-chr1:15630915..15631844,7	700	.	15454831	15631844	255,0,0	2	869,929	0,176084
chr1	15478503	15599899	chr1:15478503..15479765-chr1:15598785..15599899,5	500	.	15478503	15599899	255,0,0	2	1262,1114	0,120282
chr1	15598714	15758301	chr1:15598714..15599556-chr1:15757369..15758301,2	200	.	15598714	15758301	255,0,0	2	842,932	0,158655
chr1	15599165	15631450	chr1:15599165..15599675-chr1:15630938..15631450,2	200	.	15599165	15631450	255,0,0	2	510,512	0,31773
chr1	15649733	15758309	chr1:15649733..15651366-chr1:15757344..15758309,9	900	.	15649733	15758309	255,0,0	2	1633,965	0,107611
chr1	15649969	15744171	chr1:15649969..15650599-chr1:15743629..15744171,2	200	.	15649969	15744171	255,0,0	2	630,542	0,93660
chr1	15654947	15758279	chr1:15654947..15655786-chr1:15757377..15758279,3	300	.	15654947	15758279	255,0,0	2	839,902	0,102430
chr1	15748113	15758301	chr1:15748113..15748736-chr1:15757772..15758301,2	200	.	15748113	15758301	255,0,0	2	623,529	0,9659
chr1	15921287	16068492	chr1:15921287..15922211-chr1:16067537..16068492,4	400	.	15921287	16068492	255,0,0	2	924,955	0,146250
chr1	16118244	16383037	chr1:16118244..16119145-chr1:16382240..16383037,3	300	.	16118244	16383037	255,0,0	2	901,797	0,263996
chr1	16118248	16321741	chr1:16118248..16119136-chr1:16320785..16321741,3	300	.	16118248	16321741	255,0,0	2	888,956	0,202537
chr1	16118606	16284839	chr1:16118606..16119194-chr1:16283706..16284839,3	300	.	16118606	16284839	255,0,0	2	588,1133	0,165100
chr1	16143833	16157122	chr1:16143833..16144409-chr1:16156598..16157122,2	200	.	16143833	16157122	255,0,0	2	576,524	0,12765
chr1	16283653	16383221	chr1:16283653..16284195-chr1:16382340..16383221,2	200	.	16283653	16383221	255,0,0	2	542,881	0,98687
chr1	16334658	16383281	chr1:16334658..16336551-chr1:16380800..16383281,10	1000	.	16334658	16383281	255,0,0	2	1893,2481	0,46142
chr1	16335186	16514892	chr1:16335186..16336177-chr1:16513937..16514892,5	500	.	16335186	16514892	255,0,0	2	991,955	0,178751
chr1	16335204	16353899	chr1:16335204..16335756-chr1:16352978..16353899,2	200	.	16335204	16353899	255,0,0	2	552,921	0,17774
chr1	16335228	16571146	chr1:16335228..16336144-chr1:16570621..16571146,3	300	.	16335228	16571146	255,0,0	2	916,525	0,235393
chr1	16335408	16359980	chr1:16335408..16336301-chr1:16358879..16359980,8	800	.	16335408	16359980	255,0,0	2	893,1101	0,23471
chr1	16335600	16400256	chr1:16335600..16336158-chr1:16399341..16400256,3	300	.	16335600	16400256	255,0,0	2	558,915	0,63741
chr1	16335652	16409514	chr1:16335652..16336179-chr1:16408557..16409514,2	200	.	16335652	16409514	255,0,0	2	527,957	0,72905
chr1	16358974	16383277	chr1:16358974..16360004-chr1:16382268..16383277,6	600	.	16358974	16383277	255,0,0	2	1030,1009	0,23294
chr1	16359237	16384304	chr1:16359237..16360010-chr1:16383489..16384304,4	400	.	16359237	16384304	255,0,0	2	773,815	0,24252
chr1	16359330	16385626	chr1:16359330..16360045-chr1:16384937..16385626,2	200	.	16359330	16385626	255,0,0	2	715,689	0,25607
chr1	16360044	16383202	chr1:16360044..16360734-chr1:16382377..16383202,2	200	.	16360044	16383202	255,0,0	2	690,825	0,22333
chr1	16399651	16514992	chr1:16399651..16400594-chr1:16514031..16514992,6	600	.	16399651	16514992	255,0,0	2	943,961	0,114380
chr1	16404531	16516024	chr1:16404531..16406235-chr1:16513887..16516024,25	1000	.	16404531	16516024	255,0,0	2	1704,2137	0,109356
chr1	16404752	16571504	chr1:16404752..16406036-chr1:16570572..16571504,5	500	.	16404752	16571504	255,0,0	2	1284,932	0,165820
chr1	16408412	16516505	chr1:16408412..16409239-chr1:16515868..16516505,2	200	.	16408412	16516505	255,0,0	2	827,637	0,107456
chr1	16408464	16514941	chr1:16408464..16409535-chr1:16513869..16514941,17	1000	.	16408464	16514941	255,0,0	2	1071,1072	0,105405
chr1	16408549	16571156	chr1:16408549..16409566-chr1:16570233..16571156,4	400	.	16408549	16571156	255,0,0	2	1017,923	0,161684
chr1	16408951	16690080	chr1:16408951..16409481-chr1:16689560..16690080,2	200	.	16408951	16690080	255,0,0	2	530,520	0,280609
chr1	16472405	16514892	chr1:16472405..16473213-chr1:16514319..16514892,2	200	.	16472405	16514892	255,0,0	2	808,573	0,41914
chr1	16513663	16571495	chr1:16513663..16515202-chr1:16570280..16571495,5	500	.	16513663	16571495	255,0,0	2	1539,1215	0,56617
chr1	16531197	16571395	chr1:16531197..16532125-chr1:16570405..16571395,5	500	.	16531197	16571395	255,0,0	2	928,990	0,39208
chr1	16559307	16571514	chr1:16559307..16560166-chr1:16570624..16571514,3	300	.	16559307	16571514	255,0,0	2	859,890	0,11317
chr1	16570620	16690114	chr1:16570620..16571585-chr1:16689510..16690114,2	200	.	16570620	16690114	255,0,0	2	965,604	0,118890
chr1	16616243	16690558	chr1:16616243..16617120-chr1:16689823..16690558,2	200	.	16616243	16690558	255,0,0	2	877,735	0,73580
chr1	16616505	16946063	chr1:16616505..16617301-chr1:16945556..16946063,2	200	.	16616505	16946063	255,0,0	2	796,507	0,329051
chr1	16917968	16948117	chr1:16917968..16918469-chr1:16947421..16948117,2	200	.	16917968	16948117	255,0,0	2	501,696	0,29453
chr1	16942281	17278850	chr1:16942281..16943096-chr1:17278303..17278850,3	300	.	16942281	17278850	255,0,0	2	815,547	0,336022
chr1	16943827	17278365	chr1:16943827..16944462-chr1:17277849..17278365,2	200	.	16943827	17278365	255,0,0	2	635,516	0,334022
chr1	16945153	17278841	chr1:16945153..16946088-chr1:17278141..17278841,10	1000	.	16945153	17278841	255,0,0	2	935,700	0,332988
chr1	16947140	17030312	chr1:16947140..16948106-chr1:17029743..17030312,2	200	.	16947140	17030312	255,0,0	2	966,569	0,82603
chr1	16947200	17373226	chr1:16947200..16948194-chr1:17372287..17373226,4	400	.	16947200	17373226	255,0,0	2	994,939	0,425087
chr1	16947232	17279085	chr1:16947232..16948260-chr1:17277841..17279085,6	600	.	16947232	17279085	255,0,0	2	1028,1244	0,330609
chr1	16951029	17278841	chr1:16951029..16952050-chr1:17277856..17278841,4	400	.	16951029	17278841	255,0,0	2	1021,985	0,326827
chr1	17277912	17373267	chr1:17277912..17278879-chr1:17372312..17373267,3	300	.	17277912	17373267	255,0,0	2	967,955	0,94400
chr1	17278282	17563775	chr1:17278282..17278804-chr1:17563262..17563775,2	200	.	17278282	17563775	255,0,0	2	522,513	0,284980
chr1	17385835	17663310	chr1:17385835..17386811-chr1:17662664..17663310,2	200	.	17385835	17663310	255,0,0	2	976,646	0,276829
chr1	17385898	17733300	chr1:17385898..17386811-chr1:17732347..17733300,3	300	.	17385898	17733300	255,0,0	2	913,953	0,346449
chr1	17386335	17564235	chr1:17386335..17386841-chr1:17563239..17564235,2	200	.	17386335	17564235	255,0,0	2	506,996	0,176904
chr1	17451797	17601446	chr1:17451797..17452917-chr1:17600406..17601446,7	700	.	17451797	17601446	255,0,0	2	1120,1040	0,148609
chr1	17451921	17564231	chr1:17451921..17452976-chr1:17563224..17564231,28	1000	.	17451921	17564231	255,0,0	2	1055,1007	0,111303
chr1	17451980	17663223	chr1:17451980..17452926-chr1:17662366..17663223,3	300	.	17451980	17663223	255,0,0	2	946,857	0,210386
chr1	17451993	17733719	chr1:17451993..17452883-chr1:17732353..17733719,5	500	.	17451993	17733719	255,0,0	2	890,1366	0,280360
chr1	17453035	17563808	chr1:17453035..17453917-chr1:17563266..17563808,2	200	.	17453035	17563808	255,0,0	2	882,542	0,110231
chr1	17513277	17564208	chr1:17513277..17514028-chr1:17563243..17564208,2	200	.	17513277	17564208	255,0,0	2	751,965	0,49966
chr1	17563744	17601351	chr1:17563744..17564418-chr1:17600390..17601351,2	200	.	17563744	17601351	255,0,0	2	674,961	0,36646
chr1	17746036	17766781	chr1:17746036..17746578-chr1:17765835..17766781,2	200	.	17746036	17766781	255,0,0	2	542,946	0,19799
chr1	17746205	17829338	chr1:17746205..17747118-chr1:17828537..17829338,2	200	.	17746205	17829338	255,0,0	2	913,801	0,82332
chr1	17746388	17812057	chr1:17746388..17746965-chr1:17811493..17812057,2	200	.	17746388	17812057	255,0,0	2	577,564	0,65105
chr1	17746411	17933583	chr1:17746411..17746975-chr1:17933043..17933583,3	300	.	17746411	17933583	255,0,0	2	564,540	0,186632
chr1	17766014	17815819	chr1:17766014..17766561-chr1:17815165..17815819,2	200	.	17766014	17815819	255,0,0	2	547,654	0,49151
chr1	17820390	17934013	chr1:17820390..17821415-chr1:17933025..17934013,6	600	.	17820390	17934013	255,0,0	2	1025,988	0,112635
chr1	17820483	17956408	chr1:17820483..17821398-chr1:17955621..17956408,4	400	.	17820483	17956408	255,0,0	2	915,787	0,135138
chr1	17828480	17934109	chr1:17828480..17829484-chr1:17933068..17934109,6	600	.	17828480	17934109	255,0,0	2	1004,1041	0,104588
chr1	17828515	17988285	chr1:17828515..17829184-chr1:17987474..17988285,3	300	.	17828515	17988285	255,0,0	2	669,811	0,158959
chr1	17828518	17899784	chr1:17828518..17829447-chr1:17899284..17899784,2	200	.	17828518	17899784	255,0,0	2	929,500	0,70766
chr1	17828562	18908613	chr1:17828562..17829441-chr1:18908068..18908613,2	200	.	17828562	18908613	255,0,0	2	879,545	0,1079506
chr1	17980387	18152869	chr1:17980387..17980988-chr1:18152190..18152869,3	300	.	17980387	18152869	255,0,0	2	601,679	0,171803
chr1	17987764	18908162	chr1:17987764..17988746-chr1:18907641..18908162,2	200	.	17987764	18908162	255,0,0	2	982,521	0,919877
chr1	17987767	18050483	chr1:17987767..17988679-chr1:18049589..18050483,2	200	.	17987767	18050483	255,0,0	2	912,894	0,61822
chr1	17987774	18326051	chr1:17987774..17988289-chr1:18325389..18326051,2	200	.	17987774	18326051	255,0,0	2	515,662	0,337615
chr1	17987778	18911890	chr1:17987778..17988498-chr1:18911226..18911890,3	300	.	17987778	18911890	255,0,0	2	720,664	0,923448
chr1	17987809	18427613	chr1:17987809..17988655-chr1:18427103..18427613,3	300	.	17987809	18427613	255,0,0	2	846,510	0,439294
chr1	17987811	18153368	chr1:17987811..17989263-chr1:18152037..18153368,6	600	.	17987811	18153368	255,0,0	2	1452,1331	0,164226
chr1	17987834	18270053	chr1:17987834..17988696-chr1:18269366..18270053,2	200	.	17987834	18270053	255,0,0	2	862,687	0,281532
chr1	17988100	18236900	chr1:17988100..17988660-chr1:18235918..18236900,2	200	.	17988100	18236900	255,0,0	2	560,982	0,247818
chr1	18310752	18427576	chr1:18310752..18311576-chr1:18426507..18427576,3	300	.	18310752	18427576	255,0,0	2	824,1069	0,115755
chr1	18700136	18902342	chr1:18700136..18701045-chr1:18901802..18902342,2	200	.	18700136	18902342	255,0,0	2	909,540	0,201666
chr1	18700572	18812971	chr1:18700572..18701452-chr1:18812464..18812971,2	200	.	18700572	18812971	255,0,0	2	880,507	0,111892
chr1	18700675	18712427	chr1:18700675..18701512-chr1:18711854..18712427,2	200	.	18700675	18712427	255,0,0	2	837,573	0,11179
chr1	18901840	19202320	chr1:18901840..18902755-chr1:19201435..19202320,2	200	.	18901840	19202320	255,0,0	2	915,885	0,299595
chr1	18923336	19202417	chr1:18923336..18924569-chr1:19201391..19202417,10	1000	.	18923336	19202417	255,0,0	2	1233,1026	0,278055
chr1	18923575	19240186	chr1:18923575..18924555-chr1:19239118..19240186,3	300	.	18923575	19240186	255,0,0	2	980,1068	0,315543
chr1	18923583	19148154	chr1:18923583..18924910-chr1:19146909..19148154,15	1000	.	18923583	19148154	255,0,0	2	1327,1245	0,223326
chr1	18934485	19147951	chr1:18934485..18935547-chr1:19146928..19147951,4	400	.	18934485	19147951	255,0,0	2	1062,1023	0,212443
chr1	19001307	19147467	chr1:19001307..19001866-chr1:19146745..19147467,2	200	.	19001307	19147467	255,0,0	2	559,722	0,145438
chr1	19029139	19147923	chr1:19029139..19030054-chr1:19146987..19147923,2	200	.	19029139	19147923	255,0,0	2	915,936	0,117848
chr1	19146349	19202420	chr1:19146349..19147623-chr1:19201331..19202420,4	400	.	19146349	19202420	255,0,0	2	1274,1089	0,54982
chr1	19180836	19202305	chr1:19180836..19181385-chr1:19201339..19202305,2	200	.	19180836	19202305	255,0,0	2	549,966	0,20503
chr1	19201904	19210853	chr1:19201904..19202700-chr1:19210116..19210853,2	200	.	19201904	19210853	255,0,0	2	796,737	0,8212
chr1	19209847	19240248	chr1:19209847..19211353-chr1:19238665..19240248,11	1000	.	19209847	19240248	255,0,0	2	1506,1583	0,28818
chr1	19210312	19234035	chr1:19210312..19211307-chr1:19233166..19234035,2	200	.	19210312	19234035	255,0,0	2	995,869	0,22854
chr1	19210767	19219865	chr1:19210767..19211281-chr1:19218830..19219865,3	300	.	19210767	19219865	255,0,0	2	514,1035	0,8063
chr1	19228956	19240198	chr1:19228956..19229511-chr1:19239692..19240198,2	200	.	19228956	19240198	255,0,0	2	555,506	0,10736
chr1	19239216	19360074	chr1:19239216..19239793-chr1:19359460..19360074,2	200	.	19239216	19360074	255,0,0	2	577,614	0,120244
chr1	19239266	19397050	chr1:19239266..19240110-chr1:19396123..19397050,2	200	.	19239266	19397050	255,0,0	2	844,927	0,156857
chr1	19239689	19422930	chr1:19239689..19240222-chr1:19422427..19422930,2	200	.	19239689	19422930	255,0,0	2	533,503	0,182738
chr1	19505786	19980768	chr1:19505786..19506712-chr1:19980179..19980768,2	200	.	19505786	19980768	255,0,0	2	926,589	0,474393
chr1	19505844	19568382	chr1:19505844..19506721-chr1:19567409..19568382,4	400	.	19505844	19568382	255,0,0	2	877,973	0,61565
chr1	19558722	19567993	chr1:19558722..19559431-chr1:19567377..19567993,2	200	.	19558722	19567993	255,0,0	2	709,616	0,8655
chr1	19670372	19978303	chr1:19670372..19671824-chr1:19977353..19978303,6	600	.	19670372	19978303	255,0,0	2	1452,950	0,306981
chr1	19670860	19980836	chr1:19670860..19671391-chr1:19980139..19980836,2	200	.	19670860	19980836	255,0,0	2	531,697	0,309279
chr1	19716449	19978073	chr1:19716449..19717176-chr1:19977398..19978073,2	200	.	19716449	19978073	255,0,0	2	727,675	0,260949
chr1	19717533	19978705	chr1:19717533..19718426-chr1:19977560..19978705,6	600	.	19717533	19978705	255,0,0	2	893,1145	0,260027
chr1	19717623	19980901	chr1:19717623..19718486-chr1:19979881..19980901,3	300	.	19717623	19980901	255,0,0	2	863,1020	0,262258
chr1	19717755	19909250	chr1:19717755..19718520-chr1:19908410..19909250,2	200	.	19717755	19909250	255,0,0	2	765,840	0,190655
chr1	19766301	19909452	chr1:19766301..19767083-chr1:19908776..19909452,3	300	.	19766301	19909452	255,0,0	2	782,676	0,142475
chr1	19987919	20031292	chr1:19987919..19988437-chr1:20030766..20031292,2	200	.	19987919	20031292	255,0,0	2	518,526	0,42847
chr1	19987971	20138445	chr1:19987971..19988904-chr1:20137786..20138445,3	300	.	19987971	20138445	255,0,0	2	933,659	0,149815
chr1	20041825	20138406	chr1:20041825..20042741-chr1:20137453..20138406,2	200	.	20041825	20138406	255,0,0	2	916,953	0,95628
chr1	20041847	20479454	chr1:20041847..20042689-chr1:20478525..20479454,5	500	.	20041847	20479454	255,0,0	2	842,929	0,436678
chr1	20088789	20199254	chr1:20088789..20089357-chr1:20198367..20199254,2	200	.	20088789	20199254	255,0,0	2	568,887	0,109578
chr1	20244172	20820556	chr1:20244172..20244960-chr1:20819992..20820556,4	400	.	20244172	20820556	255,0,0	2	788,564	0,575820
chr1	20244192	20479918	chr1:20244192..20245175-chr1:20478523..20479918,16	1000	.	20244192	20479918	255,0,0	2	983,1395	0,234331
chr1	20244317	20476638	chr1:20244317..20245111-chr1:20475713..20476638,2	200	.	20244317	20476638	255,0,0	2	794,925	0,231396
chr1	20244596	20491629	chr1:20244596..20245099-chr1:20490897..20491629,2	200	.	20244596	20491629	255,0,0	2	503,732	0,246301
chr1	20244618	20257223	chr1:20244618..20245145-chr1:20256671..20257223,2	200	.	20244618	20257223	255,0,0	2	527,552	0,12053
chr1	20244671	20522323	chr1:20244671..20245186-chr1:20521397..20522323,3	300	.	20244671	20522323	255,0,0	2	515,926	0,276726
chr1	20248361	20479513	chr1:20248361..20249118-chr1:20478948..20479513,2	200	.	20248361	20479513	255,0,0	2	757,565	0,230587
chr1	20300482	20479500	chr1:20300482..20301547-chr1:20478139..20479500,4	400	.	20300482	20479500	255,0,0	2	1065,1361	0,177657
chr1	20427113	20820567	chr1:20427113..20427675-chr1:20819988..20820567,2	200	.	20427113	20820567	255,0,0	2	562,579	0,392875
chr1	20427311	20479486	chr1:20427311..20428075-chr1:20478564..20479486,3	300	.	20427311	20479486	255,0,0	2	764,922	0,51253
chr1	20478750	20521915	chr1:20478750..20479450-chr1:20521122..20521915,3	300	.	20478750	20521915	255,0,0	2	700,793	0,42372
chr1	20491675	20521889	chr1:20491675..20492415-chr1:20521384..20521889,2	200	.	20491675	20521889	255,0,0	2	740,505	0,29709
chr1	20492054	20820999	chr1:20492054..20493105-chr1:20819544..20820999,3	300	.	20492054	20820999	255,0,0	2	1051,1455	0,327490
chr1	20521589	20819734	chr1:20521589..20522107-chr1:20818791..20819734,2	200	.	20521589	20819734	255,0,0	2	518,943	0,297202
chr1	20539073	20820932	chr1:20539073..20539993-chr1:20820026..20820932,3	300	.	20539073	20820932	255,0,0	2	920,906	0,280953
chr1	20539188	20756311	chr1:20539188..20540191-chr1:20755532..20756311,3	300	.	20539188	20756311	255,0,0	2	1003,779	0,216344
chr1	20539404	20960333	chr1:20539404..20539964-chr1:20959463..20960333,2	200	.	20539404	20960333	255,0,0	2	560,870	0,420059
chr1	20542880	20757508	chr1:20542880..20543790-chr1:20756651..20757508,3	300	.	20542880	20757508	255,0,0	2	910,857	0,213771
chr1	20542912	20820965	chr1:20542912..20543825-chr1:20820444..20820965,2	200	.	20542912	20820965	255,0,0	2	913,521	0,277532
chr1	20687875	20703898	chr1:20687875..20688911-chr1:20702761..20703898,4	400	.	20687875	20703898	255,0,0	2	1036,1137	0,14886
chr1	20688039	20820964	chr1:20688039..20688991-chr1:20819859..20820964,7	700	.	20688039	20820964	255,0,0	2	952,1105	0,131820
chr1	20688394	20757185	chr1:20688394..20688926-chr1:20756630..20757185,2	200	.	20688394	20757185	255,0,0	2	532,555	0,68236
chr1	20702837	20820987	chr1:20702837..20704024-chr1:20819954..20820987,6	600	.	20702837	20820987	255,0,0	2	1187,1033	0,117117
chr1	20756583	20820874	chr1:20756583..20757313-chr1:20820006..20820874,2	200	.	20756583	20820874	255,0,0	2	730,868	0,63423
chr1	20760690	20820926	chr1:20760690..20761253-chr1:20820415..20820926,2	200	.	20760690	20820926	255,0,0	2	563,511	0,59725
chr1	20768423	20820532	chr1:20768423..20769026-chr1:20819973..20820532,2	200	.	20768423	20820532	255,0,0	2	603,559	0,51550
chr1	20848390	21023558	chr1:20848390..20849477-chr1:21022940..21023558,3	300	.	20848390	21023558	255,0,0	2	1087,618	0,174550
chr1	20848534	20967331	chr1:20848534..20849479-chr1:20966293..20967331,6	600	.	20848534	20967331	255,0,0	2	945,1038	0,117759
chr1	20848573	20960226	chr1:20848573..20849406-chr1:20959390..20960226,2	200	.	20848573	20960226	255,0,0	2	833,836	0,110817
chr1	20901280	20967057	chr1:20901280..20902398-chr1:20966359..20967057,4	400	.	20901280	20967057	255,0,0	2	1118,698	0,65079
chr1	20901313	20965100	chr1:20901313..20902204-chr1:20964202..20965100,2	200	.	20901313	20965100	255,0,0	2	891,898	0,62889
chr1	20901873	21023582	chr1:20901873..20902383-chr1:21022639..21023582,2	200	.	20901873	21023582	255,0,0	2	510,943	0,120766
chr1	21022585	21522325	chr1:21022585..21023575-chr1:21521335..21522325,16	1000	.	21022585	21522325	255,0,0	2	990,990	0,498750
chr1	21022631	21167303	chr1:21022631..21023403-chr1:21166748..21167303,2	200	.	21022631	21167303	255,0,0	2	772,555	0,144117
chr1	21022784	21596928	chr1:21022784..21023611-chr1:21596359..21596928,2	200	.	21022784	21596928	255,0,0	2	827,569	0,573575
chr1	21023030	21032556	chr1:21023030..21023603-chr1:21031881..21032556,2	200	.	21023030	21032556	255,0,0	2	573,675	0,8851
chr1	21023056	21059864	chr1:21023056..21023959-chr1:21059351..21059864,2	200	.	21023056	21059864	255,0,0	2	903,513	0,36295
chr1	21308186	21522381	chr1:21308186..21309039-chr1:21521746..21522381,3	300	.	21308186	21522381	255,0,0	2	853,635	0,213560
chr1	21543487	21695638	chr1:21543487..21544020-chr1:21694703..21695638,2	200	.	21543487	21695638	255,0,0	2	533,935	0,151216
chr1	21543560	21672633	chr1:21543560..21544094-chr1:21671833..21672633,2	200	.	21543560	21672633	255,0,0	2	534,800	0,128273
chr1	21544102	21695251	chr1:21544102..21545015-chr1:21694683..21695251,2	200	.	21544102	21695251	255,0,0	2	913,568	0,150581
chr1	21544159	114889432	chr1:21544159..21545066-chr1:114888765..114889432,2	200	.	21544159	114889432	255,0,0	2	907,667	0,93344606
chr1	21557264	21695588	chr1:21557264..21557788-chr1:21695000..21695588,2	200	.	21557264	21695588	255,0,0	2	524,588	0,137736
chr1	21557843	21695676	chr1:21557843..21559604-chr1:21694648..21695676,11	1000	.	21557843	21695676	255,0,0	2	1761,1028	0,136805
chr1	21558399	21597325	chr1:21558399..21559100-chr1:21596335..21597325,3	300	.	21558399	21597325	255,0,0	2	701,990	0,37936
chr1	21581295	21597380	chr1:21581295..21582311-chr1:21596075..21597380,8	800	.	21581295	21597380	255,0,0	2	1016,1305	0,14780
chr1	21581369	21695664	chr1:21581369..21582384-chr1:21694158..21695664,16	1000	.	21581369	21695664	255,0,0	2	1015,1506	0,112789
chr1	21581846	21661821	chr1:21581846..21582630-chr1:21660921..21661821,3	300	.	21581846	21661821	255,0,0	2	784,900	0,79075
chr1	21588045	21695588	chr1:21588045..21588932-chr1:21694677..21695588,2	200	.	21588045	21695588	255,0,0	2	887,911	0,106632
chr1	21595651	21695369	chr1:21595651..21596370-chr1:21694679..21695369,2	200	.	21595651	21695369	255,0,0	2	719,690	0,99028
chr1	21595695	21617974	chr1:21595695..21596619-chr1:21617335..21617974,2	200	.	21595695	21617974	255,0,0	2	924,639	0,21640
chr1	21596456	21661805	chr1:21596456..21597362-chr1:21661293..21661805,2	200	.	21596456	21661805	255,0,0	2	906,512	0,64837
chr1	21596457	21695254	chr1:21596457..21597354-chr1:21694691..21695254,2	200	.	21596457	21695254	255,0,0	2	897,563	0,98234
chr1	21623218	21687708	chr1:21623218..21623797-chr1:21687130..21687708,2	200	.	21623218	21687708	255,0,0	2	579,578	0,63912
chr1	21628886	21695596	chr1:21628886..21630059-chr1:21694670..21695596,3	300	.	21628886	21695596	255,0,0	2	1173,926	0,65784
chr1	21661088	21795334	chr1:21661088..21661858-chr1:21794833..21795334,2	200	.	21661088	21795334	255,0,0	2	770,501	0,133745
chr1	21694785	21815423	chr1:21694785..21695633-chr1:21814910..21815423,2	200	.	21694785	21815423	255,0,0	2	848,513	0,120125
chr1	21696707	21922395	chr1:21696707..21697669-chr1:21921829..21922395,2	200	.	21696707	21922395	255,0,0	2	962,566	0,225122
chr1	21696758	21795369	chr1:21696758..21697698-chr1:21794824..21795369,4	400	.	21696758	21795369	255,0,0	2	940,545	0,98066
chr1	21696771	21901230	chr1:21696771..21697691-chr1:21900317..21901230,3	300	.	21696771	21901230	255,0,0	2	920,913	0,203546
chr1	21696773	21817988	chr1:21696773..21697699-chr1:21817414..21817988,3	300	.	21696773	21817988	255,0,0	2	926,574	0,120641
chr1	21696793	21824855	chr1:21696793..21697701-chr1:21823904..21824855,4	400	.	21696793	21824855	255,0,0	2	908,951	0,127111
chr1	21814921	21835935	chr1:21814921..21815440-chr1:21835005..21835935,2	200	.	21814921	21835935	255,0,0	2	519,930	0,20084
chr1	21815320	21824493	chr1:21815320..21815855-chr1:21823958..21824493,2	200	.	21815320	21824493	255,0,0	2	535,535	0,8638
chr1	21816948	22332342	chr1:21816948..21817898-chr1:22331808..22332342,2	200	.	21816948	22332342	255,0,0	2	950,534	0,514860
chr1	21834278	21862181	chr1:21834278..21834809-chr1:21861616..21862181,2	200	.	21834278	21862181	255,0,0	2	531,565	0,27338
chr1	21835249	22349572	chr1:21835249..21836242-chr1:22348785..22349572,2	200	.	21835249	22349572	255,0,0	2	993,787	0,513536
chr1	21835335	21901466	chr1:21835335..21836204-chr1:21900257..21901466,3	300	.	21835335	21901466	255,0,0	2	869,1209	0,64922
chr1	21835455	21922787	chr1:21835455..21836262-chr1:21921680..21922787,7	700	.	21835455	21922787	255,0,0	2	807,1107	0,86225
chr1	21921824	21982831	chr1:21921824..21922655-chr1:21982288..21982831,2	200	.	21921824	21982831	255,0,0	2	831,543	0,60464
chr1	21974037	21986400	chr1:21974037..21974651-chr1:21985691..21986400,2	200	.	21974037	21986400	255,0,0	2	614,709	0,11654
chr1	21975364	21985895	chr1:21975364..21976219-chr1:21985344..21985895,2	200	.	21975364	21985895	255,0,0	2	855,551	0,9980
chr1	21985800	22192396	chr1:21985800..21986570-chr1:22191782..22192396,2	200	.	21985800	22192396	255,0,0	2	770,614	0,205982
chr1	22029519	22291030	chr1:22029519..22030092-chr1:22290181..22291030,2	200	.	22029519	22291030	255,0,0	2	573,849	0,260662
chr1	22192223	22290735	chr1:22192223..22193135-chr1:22290166..22290735,3	300	.	22192223	22290735	255,0,0	2	912,569	0,97943
chr1	22431907	22743334	chr1:22431907..22432829-chr1:22742733..22743334,4	400	.	22431907	22743334	255,0,0	2	922,601	0,310826
chr1	22457120	22466241	chr1:22457120..22457866-chr1:22465550..22466241,2	200	.	22457120	22466241	255,0,0	2	746,691	0,8430
chr1	22458087	22743724	chr1:22458087..22459472-chr1:22742316..22743724,14	1000	.	22458087	22743724	255,0,0	2	1385,1408	0,284229
chr1	22458201	22535413	chr1:22458201..22459055-chr1:22534067..22535413,5	500	.	22458201	22535413	255,0,0	2	854,1346	0,75866
chr1	22458528	22969153	chr1:22458528..22459029-chr1:22968313..22969153,2	200	.	22458528	22969153	255,0,0	2	501,840	0,509785
chr1	22536585	22968779	chr1:22536585..22537436-chr1:22968208..22968779,2	200	.	22536585	22968779	255,0,0	2	851,571	0,431623
chr1	22601700	22743727	chr1:22601700..22602988-chr1:22742758..22743727,3	300	.	22601700	22743727	255,0,0	2	1288,969	0,141058
chr1	22643399	22969195	chr1:22643399..22644163-chr1:22968273..22969195,2	200	.	22643399	22969195	255,0,0	2	764,922	0,324874
chr1	22732248	22743281	chr1:22732248..22733036-chr1:22742766..22743281,2	200	.	22732248	22743281	255,0,0	2	788,515	0,10518
chr1	22743209	22969216	chr1:22743209..22743815-chr1:22968556..22969216,3	300	.	22743209	22969216	255,0,0	2	606,660	0,225347
chr1	22746536	22969348	chr1:22746536..22748198-chr1:22967296..22969348,36	1000	.	22746536	22969348	255,0,0	2	1662,2052	0,220760
chr1	22746622	23257537	chr1:22746622..22747537-chr1:23256478..23257537,5	500	.	22746622	23257537	255,0,0	2	915,1059	0,509856
chr1	22746711	23291668	chr1:22746711..22747561-chr1:23290854..23291668,2	200	.	22746711	23291668	255,0,0	2	850,814	0,544143
chr1	22751899	22969109	chr1:22751899..22752556-chr1:22968515..22969109,2	200	.	22751899	22969109	255,0,0	2	657,594	0,216616
chr1	22968293	23259471	chr1:22968293..22969158-chr1:23258860..23259471,2	200	.	22968293	23259471	255,0,0	2	865,611	0,290567
chr1	22992009	23257475	chr1:22992009..22993237-chr1:23256533..23257475,4	400	.	22992009	23257475	255,0,0	2	1228,942	0,264524
chr1	22992396	23290899	chr1:22992396..22993027-chr1:23290106..23290899,3	300	.	22992396	23290899	255,0,0	2	631,793	0,297710
chr1	23000317	23216401	chr1:23000317..23001223-chr1:23215406..23216401,2	200	.	23000317	23216401	255,0,0	2	906,995	0,215089
chr1	23001299	23257217	chr1:23001299..23001908-chr1:23256709..23257217,2	200	.	23001299	23257217	255,0,0	2	609,508	0,255410
chr1	23030275	23188999	chr1:23030275..23031525-chr1:23188182..23188999,4	400	.	23030275	23188999	255,0,0	2	1250,817	0,157907
chr1	23030634	23257494	chr1:23030634..23031617-chr1:23256509..23257494,8	800	.	23030634	23257494	255,0,0	2	983,985	0,225875
chr1	23302616	23511952	chr1:23302616..23303687-chr1:23510831..23511952,8	800	.	23302616	23511952	255,0,0	2	1071,1121	0,208215
chr1	23302645	23866833	chr1:23302645..23303566-chr1:23865961..23866833,2	200	.	23302645	23866833	255,0,0	2	921,872	0,563316
chr1	23302655	23425485	chr1:23302655..23303546-chr1:23424574..23425485,5	500	.	23302655	23425485	255,0,0	2	891,911	0,121919
chr1	23302949	23731118	chr1:23302949..23303684-chr1:23730389..23731118,3	300	.	23302949	23731118	255,0,0	2	735,729	0,427440
chr1	23407581	23511902	chr1:23407581..23408132-chr1:23510911..23511902,2	200	.	23407581	23511902	255,0,0	2	551,991	0,103330
chr1	23424514	23512269	chr1:23424514..23426271-chr1:23510752..23512269,34	1000	.	23424514	23512269	255,0,0	2	1757,1517	0,86238
chr1	23424592	23505709	chr1:23424592..23425916-chr1:23504910..23505709,4	400	.	23424592	23505709	255,0,0	2	1324,799	0,80318
chr1	23424939	23866947	chr1:23424939..23425492-chr1:23866028..23866947,3	300	.	23424939	23866947	255,0,0	2	553,919	0,441089
chr1	23425160	23509633	chr1:23425160..23425887-chr1:23509108..23509633,2	200	.	23425160	23509633	255,0,0	2	727,525	0,83948
chr1	23425332	23543171	chr1:23425332..23425886-chr1:23542358..23543171,2	200	.	23425332	23543171	255,0,0	2	554,813	0,117026
chr1	23426946	23511429	chr1:23426946..23427464-chr1:23510902..23511429,2	200	.	23426946	23511429	255,0,0	2	518,527	0,83956
chr1	23695158	23731080	chr1:23695158..23696139-chr1:23730154..23731080,2	200	.	23695158	23731080	255,0,0	2	981,926	0,34996
chr1	23695535	23866886	chr1:23695535..23696037-chr1:23865890..23866886,2	200	.	23695535	23866886	255,0,0	2	502,996	0,170355
chr1	23823163	23867026	chr1:23823163..23824274-chr1:23865974..23867026,16	1000	.	23823163	23867026	255,0,0	2	1111,1052	0,42811
chr1	23823691	23964513	chr1:23823691..23824386-chr1:23963593..23964513,3	300	.	23823691	23964513	255,0,0	2	695,920	0,139902
chr1	23870458	23962800	chr1:23870458..23872152-chr1:23960873..23962800,12	1000	.	23870458	23962800	255,0,0	2	1694,1927	0,90415
chr1	23870857	23964657	chr1:23870857..23871865-chr1:23962906..23964657,30	1000	.	23870857	23964657	255,0,0	2	1008,1751	0,92049
chr1	23870872	23893009	chr1:23870872..23871634-chr1:23892080..23893009,2	200	.	23870872	23893009	255,0,0	2	762,929	0,21208
chr1	23870896	24078464	chr1:23870896..23871853-chr1:24077468..24078464,9	900	.	23870896	24078464	255,0,0	2	957,996	0,206572
chr1	23870911	23992652	chr1:23870911..23871849-chr1:23991563..23992652,6	600	.	23870911	23992652	255,0,0	2	938,1089	0,120652
chr1	23871107	23880752	chr1:23871107..23871837-chr1:23879575..23880752,3	300	.	23871107	23880752	255,0,0	2	730,1177	0,8468
chr1	23871299	24243519	chr1:23871299..23871819-chr1:24242653..24243519,2	200	.	23871299	24243519	255,0,0	2	520,866	0,371354
chr1	23885148	23895723	chr1:23885148..23886051-chr1:23895058..23895723,2	200	.	23885148	23895723	255,0,0	2	903,665	0,9910
chr1	23939093	23962090	chr1:23939093..23939599-chr1:23961163..23962090,2	200	.	23939093	23962090	255,0,0	2	506,927	0,22070
chr1	23961091	23984846	chr1:23961091..23962061-chr1:23983789..23984846,3	300	.	23961091	23984846	255,0,0	2	970,1057	0,22698
chr1	24098311	24195414	chr1:24098311..24099512-chr1:24194395..24195414,9	900	.	24098311	24195414	255,0,0	2	1201,1019	0,96084
chr1	24098363	24243945	chr1:24098363..24099220-chr1:24243005..24243945,5	500	.	24098363	24243945	255,0,0	2	857,940	0,144642
chr1	24104848	24137884	chr1:24104848..24105805-chr1:24136941..24137884,2	200	.	24104848	24137884	255,0,0	2	957,943	0,32093
chr1	24126771	24136820	chr1:24126771..24127404-chr1:24135891..24136820,2	200	.	24126771	24136820	255,0,0	2	633,929	0,9120
chr1	24130558	24243847	chr1:24130558..24131274-chr1:24242955..24243847,2	200	.	24130558	24243847	255,0,0	2	716,892	0,112397
chr1	24135917	24244418	chr1:24135917..24136905-chr1:24242979..24244418,9	900	.	24135917	24244418	255,0,0	2	988,1439	0,107062
chr1	24135955	24195300	chr1:24135955..24136543-chr1:24194490..24195300,3	300	.	24135955	24195300	255,0,0	2	588,810	0,58535
chr1	24136326	24181648	chr1:24136326..24137537-chr1:24180773..24181648,4	400	.	24136326	24181648	255,0,0	2	1211,875	0,44447
chr1	24136330	24245862	chr1:24136330..24137258-chr1:24245277..24245862,2	200	.	24136330	24245862	255,0,0	2	928,585	0,108947
chr1	24136993	24243889	chr1:24136993..24137936-chr1:24243066..24243889,3	300	.	24136993	24243889	255,0,0	2	943,823	0,106073
chr1	24194439	24397996	chr1:24194439..24195403-chr1:24397127..24397996,2	200	.	24194439	24397996	255,0,0	2	964,869	0,202688
chr1	24194752	24243927	chr1:24194752..24195451-chr1:24242972..24243927,3	300	.	24194752	24243927	255,0,0	2	699,955	0,48220
chr1	24397005	24439695	chr1:24397005..24398114-chr1:24438750..24439695,6	600	.	24397005	24439695	255,0,0	2	1109,945	0,41745
chr1	24397006	24719037	chr1:24397006..24398143-chr1:24717968..24719037,3	300	.	24397006	24719037	255,0,0	2	1137,1069	0,320962
chr1	24397044	24477219	chr1:24397044..24397988-chr1:24476627..24477219,3	300	.	24397044	24477219	255,0,0	2	944,592	0,79583
chr1	24476369	24526433	chr1:24476369..24477102-chr1:24525583..24526433,2	200	.	24476369	24526433	255,0,0	2	733,850	0,49214
chr1	24476620	24529281	chr1:24476620..24477565-chr1:24528551..24529281,2	200	.	24476620	24529281	255,0,0	2	945,730	0,51931
chr1	24476663	24719447	chr1:24476663..24477679-chr1:24718468..24719447,5	500	.	24476663	24719447	255,0,0	2	1016,979	0,241805
chr1	24525418	24712049	chr1:24525418..24526383-chr1:24711423..24712049,2	200	.	24525418	24712049	255,0,0	2	965,626	0,186005
chr1	24525429	24719438	chr1:24525429..24527505-chr1:24717430..24719438,26	1000	.	24525429	24719438	255,0,0	2	2076,2008	0,192001
chr1	24525564	24962364	chr1:24525564..24526447-chr1:24961377..24962364,5	500	.	24525564	24962364	255,0,0	2	883,987	0,435813
chr1	24525594	24717212	chr1:24525594..24526437-chr1:24716339..24717212,3	300	.	24525594	24717212	255,0,0	2	843,873	0,190745
chr1	24527724	24719527	chr1:24527724..24529409-chr1:24717557..24719527,12	1000	.	24527724	24719527	255,0,0	2	1685,1970	0,189833
chr1	24527859	24717137	chr1:24527859..24529020-chr1:24716208..24717137,5	500	.	24527859	24717137	255,0,0	2	1161,929	0,188349
chr1	24528540	24962564	chr1:24528540..24529452-chr1:24961375..24962564,3	300	.	24528540	24962564	255,0,0	2	912,1189	0,432835
chr1	24717618	24854215	chr1:24717618..24718158-chr1:24853677..24854215,2	200	.	24717618	24854215	255,0,0	2	540,538	0,136059
chr1	24717937	24962364	chr1:24717937..24718453-chr1:24961863..24962364,2	200	.	24717937	24962364	255,0,0	2	516,501	0,243926
chr1	24828658	24962333	chr1:24828658..24829571-chr1:24961409..24962333,2	200	.	24828658	24962333	255,0,0	2	913,924	0,132751
chr1	24853819	25174614	chr1:24853819..24854786-chr1:25174071..25174614,2	200	.	24853819	25174614	255,0,0	2	967,543	0,320252
chr1	24868197	24914344	chr1:24868197..24868831-chr1:24913492..24914344,2	200	.	24868197	24914344	255,0,0	2	634,852	0,45295
chr1	24868229	25162330	chr1:24868229..24869117-chr1:25161609..25162330,2	200	.	24868229	25162330	255,0,0	2	888,721	0,293380
chr1	24868584	24962333	chr1:24868584..24869094-chr1:24961533..24962333,2	200	.	24868584	24962333	255,0,0	2	510,800	0,92949
chr1	25014724	25162201	chr1:25014724..25015808-chr1:25161100..25162201,6	600	.	25014724	25162201	255,0,0	2	1084,1101	0,146376
chr1	25014732	25071916	chr1:25014732..25015615-chr1:25070964..25071916,3	300	.	25014732	25071916	255,0,0	2	883,952	0,56232
chr1	25014735	25157857	chr1:25014735..25016264-chr1:25156879..25157857,14	1000	.	25014735	25157857	255,0,0	2	1529,978	0,142144
chr1	25015169	25156682	chr1:25015169..25015818-chr1:25155768..25156682,2	200	.	25015169	25156682	255,0,0	2	649,914	0,140599
chr1	25021907	25032353	chr1:25021907..25022719-chr1:25031749..25032353,2	200	.	25021907	25032353	255,0,0	2	812,604	0,9842
chr1	25022314	25157609	chr1:25022314..25023296-chr1:25156857..25157609,2	200	.	25022314	25157609	255,0,0	2	982,752	0,134543
chr1	25174054	25224882	chr1:25174054..25174791-chr1:25224324..25224882,3	300	.	25174054	25224882	255,0,0	2	737,558	0,50270
chr1	25174104	25428530	chr1:25174104..25175060-chr1:25427596..25428530,9	900	.	25174104	25428530	255,0,0	2	956,934	0,253492
chr1	25174232	25364738	chr1:25174232..25175057-chr1:25363877..25364738,3	300	.	25174232	25364738	255,0,0	2	825,861	0,189645
chr1	25215817	25224824	chr1:25215817..25216716-chr1:25223868..25224824,2	200	.	25215817	25224824	255,0,0	2	899,956	0,8051
chr1	25257655	25364854	chr1:25257655..25259384-chr1:25363578..25364854,9	900	.	25257655	25364854	255,0,0	2	1729,1276	0,105923
chr1	25258455	25532108	chr1:25258455..25259178-chr1:25531454..25532108,2	200	.	25258455	25532108	255,0,0	2	723,654	0,272999
chr1	25258457	25428533	chr1:25258457..25259419-chr1:25427606..25428533,4	400	.	25258457	25428533	255,0,0	2	962,927	0,169149
chr1	25363666	25428615	chr1:25363666..25364368-chr1:25427635..25428615,4	400	.	25363666	25428615	255,0,0	2	702,980	0,63969
chr1	25365286	25428171	chr1:25365286..25366284-chr1:25427667..25428171,3	300	.	25365286	25428171	255,0,0	2	998,504	0,62381
chr1	25482459	25496120	chr1:25482459..25483452-chr1:25495130..25496120,2	200	.	25482459	25496120	255,0,0	2	993,990	0,12671
chr1	25566193	25847395	chr1:25566193..25566972-chr1:25846722..25847395,2	200	.	25566193	25847395	255,0,0	2	779,673	0,280529
chr1	25669213	25687809	chr1:25669213..25670169-chr1:25687122..25687809,2	200	.	25669213	25687809	255,0,0	2	956,687	0,17909
chr1	25729199	25847642	chr1:25729199..25729971-chr1:25846615..25847642,3	300	.	25729199	25847642	255,0,0	2	772,1027	0,117416
chr1	25846935	26125156	chr1:25846935..25847624-chr1:26123941..26125156,3	300	.	25846935	26125156	255,0,0	2	689,1215	0,277006
chr1	25934794	26123531	chr1:25934794..25935734-chr1:26123027..26123531,2	200	.	25934794	26123531	255,0,0	2	940,504	0,188233
chr1	25935192	26019677	chr1:25935192..25935872-chr1:26018858..26019677,3	300	.	25935192	26019677	255,0,0	2	680,819	0,83666
chr1	25937169	26137777	chr1:25937169..25938090-chr1:26137015..26137777,2	200	.	25937169	26137777	255,0,0	2	921,762	0,199846
chr1	25942467	26138006	chr1:25942467..25943082-chr1:26137253..26138006,2	200	.	25942467	26138006	255,0,0	2	615,753	0,194786
chr1	25945211	26137960	chr1:25945211..25946189-chr1:26137102..26137960,2	200	.	25945211	26137960	255,0,0	2	978,858	0,191891
chr1	25945302	26124164	chr1:25945302..25946944-chr1:26123008..26124164,6	600	.	25945302	26124164	255,0,0	2	1642,1156	0,177706
chr1	26080761	26123997	chr1:26080761..26081726-chr1:26123012..26123997,2	200	.	26080761	26123997	255,0,0	2	965,985	0,42251
chr1	26123156	26137519	chr1:26123156..26123958-chr1:26136599..26137519,3	300	.	26123156	26137519	255,0,0	2	802,920	0,13443
chr1	26124220	26363075	chr1:26124220..26124868-chr1:26362455..26363075,2	200	.	26124220	26363075	255,0,0	2	648,620	0,238235
chr1	26146421	26325171	chr1:26146421..26146975-chr1:26324362..26325171,2	200	.	26146421	26325171	255,0,0	2	554,809	0,177941
chr1	26147073	26325279	chr1:26147073..26147842-chr1:26324706..26325279,2	200	.	26147073	26325279	255,0,0	2	769,573	0,177633
chr1	26163895	26324911	chr1:26163895..26164431-chr1:26324386..26324911,2	200	.	26163895	26324911	255,0,0	2	536,525	0,160491
chr1	26221386	26337333	chr1:26221386..26222553-chr1:26336351..26337333,7	700	.	26221386	26337333	255,0,0	2	1167,982	0,114965
chr1	26221552	26472226	chr1:26221552..26222493-chr1:26471208..26472226,3	300	.	26221552	26472226	255,0,0	2	941,1018	0,249656
chr1	26221564	26326082	chr1:26221564..26222628-chr1:26323441..26326082,31	1000	.	26221564	26326082	255,0,0	2	1064,2641	0,101877
chr1	26221569	26357005	chr1:26221569..26222557-chr1:26356034..26357005,8	800	.	26221569	26357005	255,0,0	2	988,971	0,134465
chr1	26221770	26362660	chr1:26221770..26222402-chr1:26362122..26362660,2	200	.	26221770	26362660	255,0,0	2	632,538	0,140352
chr1	26230346	26325297	chr1:26230346..26231279-chr1:26324551..26325297,2	200	.	26230346	26325297	255,0,0	2	933,746	0,94205
chr1	26361775	26497234	chr1:26361775..26362666-chr1:26496008..26497234,3	300	.	26361775	26497234	255,0,0	2	891,1226	0,134233
chr1	26361873	26431676	chr1:26361873..26363013-chr1:26431134..26431676,3	300	.	26361873	26431676	255,0,0	2	1140,542	0,69261
chr1	26361935	26489466	chr1:26361935..26362954-chr1:26488188..26489466,5	500	.	26361935	26489466	255,0,0	2	1019,1278	0,126253
chr1	26362187	26472361	chr1:26362187..26363350-chr1:26471277..26472361,9	900	.	26362187	26472361	255,0,0	2	1163,1084	0,109090
chr1	26362214	26517225	chr1:26362214..26363081-chr1:26516367..26517225,3	300	.	26362214	26517225	255,0,0	2	867,858	0,154153
chr1	26362250	26560716	chr1:26362250..26363056-chr1:26559951..26560716,2	200	.	26362250	26560716	255,0,0	2	806,765	0,197701
chr1	26362522	26491484	chr1:26362522..26363188-chr1:26490199..26491484,5	500	.	26362522	26491484	255,0,0	2	666,1285	0,127677
chr1	26431103	26488987	chr1:26431103..26431843-chr1:26487991..26488987,4	400	.	26431103	26488987	255,0,0	2	740,996	0,56888
chr1	26431121	26472271	chr1:26431121..26432114-chr1:26471057..26472271,24	1000	.	26431121	26472271	255,0,0	2	993,1214	0,39936
chr1	26431159	26648681	chr1:26431159..26431759-chr1:26648158..26648681,2	200	.	26431159	26648681	255,0,0	2	600,523	0,216999
chr1	26431210	26491564	chr1:26431210..26432101-chr1:26490364..26491564,10	1000	.	26431210	26491564	255,0,0	2	891,1200	0,59154
chr1	26431607	26718271	chr1:26431607..26432111-chr1:26717727..26718271,2	200	.	26431607	26718271	255,0,0	2	504,544	0,286120
chr1	26432117	26472215	chr1:26432117..26432785-chr1:26471338..26472215,4	400	.	26432117	26472215	255,0,0	2	668,877	0,39221
chr1	26434713	26472407	chr1:26434713..26435617-chr1:26471467..26472407,2	200	.	26434713	26472407	255,0,0	2	904,940	0,36754
chr1	26437655	26472073	chr1:26437655..26438252-chr1:26471389..26472073,3	300	.	26437655	26472073	255,0,0	2	597,684	0,33734
chr1	26437695	26490962	chr1:26437695..26438364-chr1:26490187..26490962,4	400	.	26437695	26490962	255,0,0	2	669,775	0,52492
chr1	26469947	26490965	chr1:26469947..26470583-chr1:26490407..26490965,2	200	.	26469947	26490965	255,0,0	2	636,558	0,20460
chr1	26471312	26744179	chr1:26471312..26471873-chr1:26743510..26744179,2	200	.	26471312	26744179	255,0,0	2	561,669	0,272198
chr1	26471318	26718235	chr1:26471318..26472508-chr1:26717491..26718235,3	300	.	26471318	26718235	255,0,0	2	1190,744	0,246173
chr1	26490761	26718185	chr1:26490761..26491790-chr1:26717603..26718185,3	300	.	26490761	26718185	255,0,0	2	1029,582	0,226842
chr1	26495817	26648666	chr1:26495817..26496753-chr1:26647735..26648666,7	700	.	26495817	26648666	255,0,0	2	936,931	0,151918
chr1	26495934	26560510	chr1:26495934..26496877-chr1:26559943..26560510,3	300	.	26495934	26560510	255,0,0	2	943,567	0,64009
chr1	26516591	26602807	chr1:26516591..26517507-chr1:26602133..26602807,3	300	.	26516591	26602807	255,0,0	2	916,674	0,85542
chr1	26516610	26528258	chr1:26516610..26518000-chr1:26527294..26528258,4	400	.	26516610	26528258	255,0,0	2	1390,964	0,10684
chr1	26516618	26718647	chr1:26516618..26517329-chr1:26717988..26718647,2	200	.	26516618	26718647	255,0,0	2	711,659	0,201370
chr1	26516730	26648281	chr1:26516730..26517527-chr1:26647750..26648281,2	200	.	26516730	26648281	255,0,0	2	797,531	0,131020
chr1	26550528	26560452	chr1:26550528..26551443-chr1:26559623..26560452,2	200	.	26550528	26560452	255,0,0	2	915,829	0,9095
chr1	26560914	26648676	chr1:26560914..26561868-chr1:26648013..26648676,2	200	.	26560914	26648676	255,0,0	2	954,663	0,87099
chr1	26601694	26718651	chr1:26601694..26602730-chr1:26717422..26718651,12	1000	.	26601694	26718651	255,0,0	2	1036,1229	0,115728
chr1	26601713	26690964	chr1:26601713..26602611-chr1:26690247..26690964,4	400	.	26601713	26690964	255,0,0	2	898,717	0,88534
chr1	26601735	26648622	chr1:26601735..26602837-chr1:26647676..26648622,11	1000	.	26601735	26648622	255,0,0	2	1102,946	0,45941
chr1	26611206	26744142	chr1:26611206..26611952-chr1:26743206..26744142,2	200	.	26611206	26744142	255,0,0	2	746,936	0,132000
chr1	26611282	26648637	chr1:26611282..26612747-chr1:26647710..26648637,6	600	.	26611282	26648637	255,0,0	2	1465,927	0,36428
chr1	26611710	26718647	chr1:26611710..26612740-chr1:26717572..26718647,5	500	.	26611710	26718647	255,0,0	2	1030,1075	0,105862
chr1	26614848	26648897	chr1:26614848..26615933-chr1:26648067..26648897,3	300	.	26614848	26648897	255,0,0	2	1085,830	0,33219
chr1	26615310	26690561	chr1:26615310..26616113-chr1:26690047..26690561,2	200	.	26615310	26690561	255,0,0	2	803,514	0,74737
chr1	26654283	26718230	chr1:26654283..26655251-chr1:26717676..26718230,2	200	.	26654283	26718230	255,0,0	2	968,554	0,63393
chr1	26662504	26718605	chr1:26662504..26663095-chr1:26717699..26718605,2	200	.	26662504	26718605	255,0,0	2	591,906	0,55195
chr1	26826380	27116058	chr1:26826380..26827254-chr1:27115351..27116058,2	200	.	26826380	27116058	255,0,0	2	874,707	0,288971
chr1	26826464	26868919	chr1:26826464..26827339-chr1:26868363..26868919,3	300	.	26826464	26868919	255,0,0	2	875,556	0,41899
chr1	26826781	26947385	chr1:26826781..26827541-chr1:26946501..26947385,2	200	.	26826781	26947385	255,0,0	2	760,884	0,119720
chr1	26864525	26924718	chr1:26864525..26865425-chr1:26924173..26924718,2	200	.	26864525	26924718	255,0,0	2	900,545	0,59648
chr1	26901484	26910803	chr1:26901484..26902193-chr1:26910236..26910803,2	200	.	26901484	26910803	255,0,0	2	709,567	0,8752
chr1	26910308	27205083	chr1:26910308..26911389-chr1:27203958..27205083,4	400	.	26910308	27205083	255,0,0	2	1081,1125	0,293650
chr1	26910387	27115911	chr1:26910387..26911284-chr1:27115000..27115911,4	400	.	26910387	27115911	255,0,0	2	897,911	0,204613
chr1	26923762	27116294	chr1:26923762..26925280-chr1:27115353..27116294,4	400	.	26923762	27116294	255,0,0	2	1518,941	0,191591
chr1	26925088	27004670	chr1:26925088..26925621-chr1:27003895..27004670,2	200	.	26925088	27004670	255,0,0	2	533,775	0,78807
chr1	26928557	27137173	chr1:26928557..26929080-chr1:27136648..27137173,2	200	.	26928557	27137173	255,0,0	2	523,525	0,208091
chr1	26928559	27205113	chr1:26928559..26929580-chr1:27204082..27205113,7	700	.	26928559	27205113	255,0,0	2	1021,1031	0,275523
chr1	26928559	27116820	chr1:26928559..26930017-chr1:27115262..27116820,27	1000	.	26928559	27116820	255,0,0	2	1458,1558	0,186703
chr1	26928570	27004562	chr1:26928570..26930406-chr1:27003610..27004562,7	700	.	26928570	27004562	255,0,0	2	1836,952	0,75040
chr1	26928814	27050808	chr1:26928814..26929557-chr1:27049943..27050808,3	300	.	26928814	27050808	255,0,0	2	743,865	0,121129
chr1	26928943	27115125	chr1:26928943..26929443-chr1:27114550..27115125,2	200	.	26928943	27115125	255,0,0	2	500,575	0,185607
chr1	26928990	27099234	chr1:26928990..26929520-chr1:27098424..27099234,2	200	.	26928990	27099234	255,0,0	2	530,810	0,169434
chr1	26930717	27116300	chr1:26930717..26931759-chr1:27115377..27116300,3	300	.	26930717	27116300	255,0,0	2	1042,923	0,184660
chr1	26946841	27022756	chr1:26946841..26947581-chr1:27021936..27022756,3	300	.	26946841	27022756	255,0,0	2	740,820	0,75095
chr1	27004066	27116239	chr1:27004066..27004604-chr1:27115281..27116239,2	200	.	27004066	27116239	255,0,0	2	538,958	0,111215
chr1	27089445	27115947	chr1:27089445..27090094-chr1:27115441..27115947,2	200	.	27089445	27115947	255,0,0	2	649,506	0,25996
chr1	27136168	27205463	chr1:27136168..27137263-chr1:27203646..27205463,8	800	.	27136168	27205463	255,0,0	2	1095,1817	0,67478
chr1	27179319	27205473	chr1:27179319..27180255-chr1:27204052..27205473,11	1000	.	27179319	27205473	255,0,0	2	936,1421	0,24733
chr1	27293512	27424605	chr1:27293512..27294180-chr1:27423781..27424605,3	300	.	27293512	27424605	255,0,0	2	668,824	0,130269
chr1	27293525	27318773	chr1:27293525..27294026-chr1:27318029..27318773,2	200	.	27293525	27318773	255,0,0	2	501,744	0,24504
chr1	27293540	27324533	chr1:27293540..27294083-chr1:27323855..27324533,2	200	.	27293540	27324533	255,0,0	2	543,678	0,30315
chr1	27323807	27424517	chr1:27323807..27324765-chr1:27423391..27424517,7	700	.	27323807	27424517	255,0,0	2	958,1126	0,99584
chr1	27323827	27372035	chr1:27323827..27324747-chr1:27370737..27372035,5	500	.	27323827	27372035	255,0,0	2	920,1298	0,46910
chr1	27323899	27359567	chr1:27323899..27324680-chr1:27358679..27359567,2	200	.	27323899	27359567	255,0,0	2	781,888	0,34780
chr1	27362574	27372658	chr1:27362574..27363231-chr1:27372095..27372658,2	200	.	27362574	27372658	255,0,0	2	657,563	0,9521
chr1	27367154	27424578	chr1:27367154..27367996-chr1:27423665..27424578,2	200	.	27367154	27424578	255,0,0	2	842,913	0,56511
chr1	27369242	27421413	chr1:27369242..27369754-chr1:27420806..27421413,2	200	.	27369242	27421413	255,0,0	2	512,607	0,51564
chr1	27370645	27525053	chr1:27370645..27371210-chr1:27524235..27525053,2	200	.	27370645	27525053	255,0,0	2	565,818	0,153590
chr1	27370687	27424545	chr1:27370687..27373071-chr1:27423545..27424545,43	1000	.	27370687	27424545	255,0,0	2	2384,1000	0,52858
chr1	27370711	27715536	chr1:27370711..27371684-chr1:27714612..27715536,2	200	.	27370711	27715536	255,0,0	2	973,924	0,343901
chr1	27370713	27423099	chr1:27370713..27371692-chr1:27422342..27423099,2	200	.	27370713	27423099	255,0,0	2	979,757	0,51629
chr1	27370731	27611403	chr1:27370731..27371677-chr1:27610871..27611403,3	300	.	27370731	27611403	255,0,0	2	946,532	0,240140
chr1	27370814	27684622	chr1:27370814..27371669-chr1:27683657..27684622,3	300	.	27370814	27684622	255,0,0	2	855,965	0,312843
chr1	27370983	27429750	chr1:27370983..27371685-chr1:27428856..27429750,4	400	.	27370983	27429750	255,0,0	2	702,894	0,57873
chr1	27371055	27425919	chr1:27371055..27371658-chr1:27424711..27425919,3	300	.	27371055	27425919	255,0,0	2	603,1208	0,53656
chr1	27371085	27397749	chr1:27371085..27371762-chr1:27396976..27397749,2	200	.	27371085	27397749	255,0,0	2	677,773	0,25891
chr1	27371222	27421313	chr1:27371222..27371741-chr1:27420427..27421313,2	200	.	27371222	27421313	255,0,0	2	519,886	0,49205
chr1	27372012	27611961	chr1:27372012..27373133-chr1:27610891..27611961,3	300	.	27372012	27611961	255,0,0	2	1121,1070	0,238879
chr1	27372087	27715604	chr1:27372087..27372810-chr1:27714608..27715604,2	200	.	27372087	27715604	255,0,0	2	723,996	0,342521
chr1	27372515	27423007	chr1:27372515..27373097-chr1:27422496..27423007,2	200	.	27372515	27423007	255,0,0	2	582,511	0,49981
chr1	27428593	27612091	chr1:27428593..27429929-chr1:27610176..27612091,23	1000	.	27428593	27612091	255,0,0	2	1336,1915	0,181583
chr1	27428688	27623835	chr1:27428688..27429829-chr1:27622768..27623835,6	600	.	27428688	27623835	255,0,0	2	1141,1067	0,194080
chr1	27428888	27715439	chr1:27428888..27429421-chr1:27714625..27715439,2	200	.	27428888	27715439	255,0,0	2	533,814	0,285737
chr1	27428906	27722603	chr1:27428906..27429844-chr1:27721613..27722603,5	500	.	27428906	27722603	255,0,0	2	938,990	0,292707
chr1	27428921	27626763	chr1:27428921..27429551-chr1:27625804..27626763,2	200	.	27428921	27626763	255,0,0	2	630,959	0,196883
chr1	27428932	27933563	chr1:27428932..27429831-chr1:27932624..27933563,2	200	.	27428932	27933563	255,0,0	2	899,939	0,503692
chr1	27429274	27627549	chr1:27429274..27429833-chr1:27626965..27627549,2	200	.	27429274	27627549	255,0,0	2	559,584	0,197691
chr1	27434466	27611817	chr1:27434466..27435377-chr1:27611310..27611817,2	200	.	27434466	27611817	255,0,0	2	911,507	0,176844
chr1	27524212	27611853	chr1:27524212..27525396-chr1:27610857..27611853,11	1000	.	27524212	27611853	255,0,0	2	1184,996	0,86645
chr1	27524432	27990011	chr1:27524432..27525032-chr1:27989390..27990011,2	200	.	27524432	27990011	255,0,0	2	600,621	0,464958
chr1	27622927	27933057	chr1:27622927..27623897-chr1:27932305..27933057,3	300	.	27622927	27933057	255,0,0	2	970,752	0,309378
chr1	27622983	27722310	chr1:27622983..27623925-chr1:27721231..27722310,5	500	.	27622983	27722310	255,0,0	2	942,1079	0,98248
chr1	27623315	27720033	chr1:27623315..27624011-chr1:27719350..27720033,2	200	.	27623315	27720033	255,0,0	2	696,683	0,96035
chr1	27626777	27715992	chr1:27626777..27627975-chr1:27714591..27715992,7	700	.	27626777	27715992	255,0,0	2	1198,1401	0,87814
chr1	27626965	27722662	chr1:27626965..27628047-chr1:27721430..27722662,19	1000	.	27626965	27722662	255,0,0	2	1082,1232	0,94465
chr1	27626982	27693959	chr1:27626982..27627619-chr1:27693107..27693959,2	200	.	27626982	27693959	255,0,0	2	637,852	0,66125
chr1	27627015	27719689	chr1:27627015..27627956-chr1:27718469..27719689,5	500	.	27627015	27719689	255,0,0	2	941,1220	0,91454
chr1	27627020	27933526	chr1:27627020..27627885-chr1:27932598..27933526,4	400	.	27627020	27933526	255,0,0	2	865,928	0,305578
chr1	27627241	27990114	chr1:27627241..27627920-chr1:27989366..27990114,2	200	.	27627241	27990114	255,0,0	2	679,748	0,362125
chr1	27628935	27722123	chr1:27628935..27629458-chr1:27721207..27722123,2	200	.	27628935	27722123	255,0,0	2	523,916	0,92272
chr1	27632955	27722106	chr1:27632955..27633927-chr1:27721531..27722106,2	200	.	27632955	27722106	255,0,0	2	972,575	0,88576
chr1	27633406	27715508	chr1:27633406..27633935-chr1:27714669..27715508,2	200	.	27633406	27715508	255,0,0	2	529,839	0,81263
chr1	27659046	27722551	chr1:27659046..27660109-chr1:27721349..27722551,5	500	.	27659046	27722551	255,0,0	2	1063,1202	0,62303
chr1	27659196	27990286	chr1:27659196..27659904-chr1:27989399..27990286,3	300	.	27659196	27990286	255,0,0	2	708,887	0,330203
chr1	27659251	27715155	chr1:27659251..27659967-chr1:27714598..27715155,3	300	.	27659251	27715155	255,0,0	2	716,557	0,55347
chr1	27678031	27692127	chr1:27678031..27678886-chr1:27691208..27692127,4	400	.	27678031	27692127	255,0,0	2	855,919	0,13177
chr1	27683649	27699768	chr1:27683649..27684659-chr1:27699068..27699768,5	500	.	27683649	27699768	255,0,0	2	1010,700	0,15419
chr1	27683672	27715582	chr1:27683672..27684635-chr1:27714610..27715582,5	500	.	27683672	27715582	255,0,0	2	963,972	0,30938
chr1	27683923	27722306	chr1:27683923..27684641-chr1:27721618..27722306,3	300	.	27683923	27722306	255,0,0	2	718,688	0,37695
chr1	27683966	27720259	chr1:27683966..27684560-chr1:27719382..27720259,3	300	.	27683966	27720259	255,0,0	2	594,877	0,35416
chr1	27684000	27933537	chr1:27684000..27684930-chr1:27932955..27933537,2	200	.	27684000	27933537	255,0,0	2	930,582	0,248955
chr1	27684090	27694006	chr1:27684090..27684993-chr1:27693180..27694006,2	200	.	27684090	27694006	255,0,0	2	903,826	0,9090
chr1	27709819	27718545	chr1:27709819..27710332-chr1:27718038..27718545,2	200	.	27709819	27718545	255,0,0	2	513,507	0,8219
chr1	27718388	27933114	chr1:27718388..27719326-chr1:27932408..27933114,5	500	.	27718388	27933114	255,0,0	2	938,706	0,214020
chr1	27742598	27933920	chr1:27742598..27744267-chr1:27932061..27933920,9	900	.	27742598	27933920	255,0,0	2	1669,1859	0,189463
chr1	27849317	27933295	chr1:27849317..27850392-chr1:27932032..27933295,6	600	.	27849317	27933295	255,0,0	2	1075,1263	0,82715
chr1	27882495	27931464	chr1:27882495..27883336-chr1:27930506..27931464,2	200	.	27882495	27931464	255,0,0	2	841,958	0,48011
chr1	27882965	27989936	chr1:27882965..27883825-chr1:27988598..27989936,3	300	.	27882965	27989936	255,0,0	2	860,1338	0,105633
chr1	27882971	27933526	chr1:27882971..27883929-chr1:27932169..27933526,6	600	.	27882971	27933526	255,0,0	2	958,1357	0,49198
chr1	27883396	27931090	chr1:27883396..27884022-chr1:27930198..27931090,3	300	.	27883396	27931090	255,0,0	2	626,892	0,46802
chr1	27883418	27895707	chr1:27883418..27884328-chr1:27894682..27895707,5	500	.	27883418	27895707	255,0,0	2	910,1025	0,11264
chr1	27894633	27933182	chr1:27894633..27895459-chr1:27932594..27933182,3	300	.	27894633	27933182	255,0,0	2	826,588	0,37961
chr1	27916844	27932866	chr1:27916844..27917395-chr1:27931988..27932866,2	200	.	27916844	27932866	255,0,0	2	551,878	0,15144
chr1	27932378	27990296	chr1:27932378..27933067-chr1:27989343..27990296,2	200	.	27932378	27990296	255,0,0	2	689,953	0,56965
chr1	27934817	27990580	chr1:27934817..27936094-chr1:27989277..27990580,25	1000	.	27934817	27990580	255,0,0	2	1277,1303	0,54460
chr1	27935294	28306678	chr1:27935294..27936039-chr1:28305856..28306678,2	200	.	27935294	28306678	255,0,0	2	745,822	0,370562
chr1	27942481	27990293	chr1:27942481..27943209-chr1:27989760..27990293,2	200	.	27942481	27990293	255,0,0	2	728,533	0,47279
chr1	27970114	27990316	chr1:27970114..27971032-chr1:27989372..27990316,6	600	.	27970114	27990316	255,0,0	2	918,944	0,19258
chr1	27995008	28306706	chr1:27995008..27996301-chr1:28305776..28306706,3	300	.	27995008	28306706	255,0,0	2	1293,930	0,310768
chr1	28051912	28157404	chr1:28051912..28052730-chr1:28156821..28157404,3	300	.	28051912	28157404	255,0,0	2	818,583	0,104909
chr1	28184283	28306757	chr1:28184283..28185189-chr1:28305763..28306757,6	600	.	28184283	28306757	255,0,0	2	906,994	0,121480
chr1	28324069	28535631	chr1:28324069..28325002-chr1:28534771..28535631,2	200	.	28324069	28535631	255,0,0	2	933,860	0,210702
chr1	28415139	28536673	chr1:28415139..28415969-chr1:28535799..28536673,2	200	.	28415139	28536673	255,0,0	2	830,874	0,120660
chr1	28417355	28536050	chr1:28417355..28418364-chr1:28535012..28536050,12	1000	.	28417355	28536050	255,0,0	2	1009,1038	0,117657
chr1	28574725	28686863	chr1:28574725..28575406-chr1:28685918..28686863,2	200	.	28574725	28686863	255,0,0	2	681,945	0,111193
chr1	28574730	28586353	chr1:28574730..28575603-chr1:28585369..28586353,2	200	.	28574730	28586353	255,0,0	2	873,984	0,10639
chr1	28686041	28930075	chr1:28686041..28686869-chr1:28929110..28930075,4	400	.	28686041	28930075	255,0,0	2	828,965	0,243069
chr1	28844235	28930061	chr1:28844235..28845168-chr1:28929428..28930061,3	300	.	28844235	28930061	255,0,0	2	933,633	0,85193
chr1	28844587	29204402	chr1:28844587..28845982-chr1:29203446..29204402,3	300	.	28844587	29204402	255,0,0	2	1395,956	0,358859
chr1	28994970	29063871	chr1:28994970..28995737-chr1:29062909..29063871,3	300	.	28994970	29063871	255,0,0	2	767,962	0,67939
chr1	29111278	29204316	chr1:29111278..29112265-chr1:29203399..29204316,8	800	.	29111278	29204316	255,0,0	2	987,917	0,92121
chr1	29111352	29529998	chr1:29111352..29112167-chr1:29529094..29529998,2	200	.	29111352	29529998	255,0,0	2	815,904	0,417742
chr1	29111359	29172953	chr1:29111359..29112218-chr1:29172452..29172953,2	200	.	29111359	29172953	255,0,0	2	859,501	0,61093
chr1	29111809	29168003	chr1:29111809..29112392-chr1:29167168..29168003,2	200	.	29111809	29168003	255,0,0	2	583,835	0,55359
chr1	29123068	29204273	chr1:29123068..29123787-chr1:29203492..29204273,2	200	.	29123068	29204273	255,0,0	2	719,781	0,80424
chr1	29208013	29361030	chr1:29208013..29209225-chr1:29359672..29361030,9	900	.	29208013	29361030	255,0,0	2	1212,1358	0,151659
chr1	29208229	29530010	chr1:29208229..29209215-chr1:29528714..29530010,9	900	.	29208229	29530010	255,0,0	2	986,1296	0,320485
chr1	29208286	29509033	chr1:29208286..29208910-chr1:29508373..29509033,2	200	.	29208286	29509033	255,0,0	2	624,660	0,300087
chr1	29208342	29524312	chr1:29208342..29209189-chr1:29523732..29524312,3	300	.	29208342	29524312	255,0,0	2	847,580	0,315390
chr1	29220128	29360900	chr1:29220128..29220917-chr1:29360068..29360900,3	300	.	29220128	29360900	255,0,0	2	789,832	0,139940
chr1	29360129	29529595	chr1:29360129..29360914-chr1:29528932..29529595,2	200	.	29360129	29529595	255,0,0	2	785,663	0,168803
chr1	29508451	29557730	chr1:29508451..29509075-chr1:29557065..29557730,2	200	.	29508451	29557730	255,0,0	2	624,665	0,48614
chr1	29508534	29529899	chr1:29508534..29509044-chr1:29529197..29529899,2	200	.	29508534	29529899	255,0,0	2	510,702	0,20663
chr1	29562364	31181592	chr1:29562364..29563425-chr1:31180667..31181592,6	600	.	29562364	31181592	255,0,0	2	1061,925	0,1618303
chr1	29562445	30584954	chr1:29562445..29563400-chr1:30583988..30584954,2	200	.	29562445	30584954	255,0,0	2	955,966	0,1021543
chr1	29562468	29742561	chr1:29562468..29563386-chr1:29741977..29742561,3	300	.	29562468	29742561	255,0,0	2	918,584	0,179509
chr1	29562504	29668702	chr1:29562504..29563386-chr1:29667628..29668702,4	400	.	29562504	29668702	255,0,0	2	882,1074	0,105124
chr1	29658406	31181569	chr1:29658406..29658958-chr1:31180677..31181569,3	300	.	29658406	31181569	255,0,0	2	552,892	0,1522271
chr1	29658821	29742633	chr1:29658821..29659389-chr1:29741740..29742633,2	200	.	29658821	29742633	255,0,0	2	568,893	0,82919
chr1	29705693	31192532	chr1:29705693..29706325-chr1:31191548..31192532,2	200	.	29705693	31192532	255,0,0	2	632,984	0,1485855
chr1	29839694	30584639	chr1:29839694..29840429-chr1:30584121..30584639,2	200	.	29839694	30584639	255,0,0	2	735,518	0,744427
chr1	30170531	31181619	chr1:30170531..30171048-chr1:31180671..31181619,2	200	.	30170531	31181619	255,0,0	2	517,948	0,1010140
chr1	30170728	30180554	chr1:30170728..30171511-chr1:30179584..30180554,2	200	.	30170728	30180554	255,0,0	2	783,970	0,8856
chr1	30170988	30853846	chr1:30170988..30171511-chr1:30852965..30853846,2	200	.	30170988	30853846	255,0,0	2	523,881	0,681977
chr1	30265655	30584487	chr1:30265655..30266326-chr1:30583979..30584487,2	200	.	30265655	30584487	255,0,0	2	671,508	0,318324
chr1	30265802	30559276	chr1:30265802..30266476-chr1:30558626..30559276,2	200	.	30265802	30559276	255,0,0	2	674,650	0,292824
chr1	30566813	30579199	chr1:30566813..30567721-chr1:30578694..30579199,2	200	.	30566813	30579199	255,0,0	2	908,505	0,11881
chr1	31169108	31251394	chr1:31169108..31169987-chr1:31250803..31251394,2	200	.	31169108	31251394	255,0,0	2	879,591	0,81695
chr1	31191301	31256003	chr1:31191301..31192275-chr1:31255111..31256003,2	200	.	31191301	31256003	255,0,0	2	974,892	0,63810
chr1	31191331	31253080	chr1:31191331..31193596-chr1:31252027..31253080,27	1000	.	31191331	31253080	255,0,0	2	2265,1053	0,60696
chr1	31191613	31250993	chr1:31191613..31192658-chr1:31250062..31250993,3	300	.	31191613	31250993	255,0,0	2	1045,931	0,58449
chr1	31191821	31384956	chr1:31191821..31192724-chr1:31383870..31384956,8	800	.	31191821	31384956	255,0,0	2	903,1086	0,192049
chr1	31191859	31275207	chr1:31191859..31192643-chr1:31274288..31275207,2	200	.	31191859	31275207	255,0,0	2	784,919	0,82429
chr1	31191914	31252025	chr1:31191914..31192790-chr1:31251247..31252025,4	400	.	31191914	31252025	255,0,0	2	876,778	0,59333
chr1	31191947	31402899	chr1:31191947..31192773-chr1:31401657..31402899,3	300	.	31191947	31402899	255,0,0	2	826,1242	0,209710
chr1	31202543	31384825	chr1:31202543..31203085-chr1:31383930..31384825,2	200	.	31202543	31384825	255,0,0	2	542,895	0,181387
chr1	31251929	31384393	chr1:31251929..31253186-chr1:31383653..31384393,4	400	.	31251929	31384393	255,0,0	2	1257,740	0,131724
chr1	31252636	31401936	chr1:31252636..31253205-chr1:31401371..31401936,2	200	.	31252636	31401936	255,0,0	2	569,565	0,148735
chr1	31254863	31403012	chr1:31254863..31256521-chr1:31401605..31403012,19	1000	.	31254863	31403012	255,0,0	2	1658,1407	0,146742
chr1	31254925	31385128	chr1:31254925..31256793-chr1:31383677..31385128,10	1000	.	31254925	31385128	255,0,0	2	1868,1451	0,128752
chr1	31274178	31386141	chr1:31274178..31275292-chr1:31383714..31386141,29	1000	.	31274178	31386141	255,0,0	2	1114,2427	0,109536
chr1	31274181	31402946	chr1:31274181..31275271-chr1:31401905..31402946,14	1000	.	31274181	31402946	255,0,0	2	1090,1041	0,127724
chr1	31274220	31379822	chr1:31274220..31274824-chr1:31378883..31379822,2	200	.	31274220	31379822	255,0,0	2	604,939	0,104663
chr1	31274325	31297600	chr1:31274325..31274833-chr1:31296831..31297600,2	200	.	31274325	31297600	255,0,0	2	508,769	0,22506
chr1	31274707	31434847	chr1:31274707..31275219-chr1:31434090..31434847,2	200	.	31274707	31434847	255,0,0	2	512,757	0,159383
chr1	31296449	31384423	chr1:31296449..31297332-chr1:31383923..31384423,2	200	.	31296449	31384423	255,0,0	2	883,500	0,87474
chr1	31374640	31384442	chr1:31374640..31375612-chr1:31383895..31384442,2	200	.	31374640	31384442	255,0,0	2	972,547	0,9255
chr1	31628171	31644239	chr1:31628171..31628800-chr1:31643586..31644239,2	200	.	31628171	31644239	255,0,0	2	629,653	0,15415
chr1	31628216	31654877	chr1:31628216..31628778-chr1:31654148..31654877,2	200	.	31628216	31654877	255,0,0	2	562,729	0,25932
chr1	31635239	31808534	chr1:31635239..31635804-chr1:31807988..31808534,2	200	.	31635239	31808534	255,0,0	2	565,546	0,172749
chr1	31653971	31896361	chr1:31653971..31655838-chr1:31895307..31896361,6	600	.	31653971	31896361	255,0,0	2	1867,1054	0,241336
chr1	31656539	31808552	chr1:31656539..31657919-chr1:31807571..31808552,6	600	.	31656539	31808552	255,0,0	2	1380,981	0,151032
chr1	31656546	31894973	chr1:31656546..31657491-chr1:31894437..31894973,2	200	.	31656546	31894973	255,0,0	2	945,536	0,237891
chr1	31656586	31896204	chr1:31656586..31657434-chr1:31895367..31896204,5	500	.	31656586	31896204	255,0,0	2	848,837	0,238781
chr1	31656615	31680704	chr1:31656615..31657408-chr1:31680007..31680704,2	200	.	31656615	31680704	255,0,0	2	793,697	0,23392
chr1	31656949	32014762	chr1:31656949..31657539-chr1:32014200..32014762,3	300	.	31656949	32014762	255,0,0	2	590,562	0,357251
chr1	31769212	31896211	chr1:31769212..31770185-chr1:31895287..31896211,3	300	.	31769212	31896211	255,0,0	2	973,924	0,126075
chr1	31866762	31896982	chr1:31866762..31868524-chr1:31895205..31896982,10	1000	.	31866762	31896982	255,0,0	2	1762,1777	0,28443
chr1	31867176	32255234	chr1:31867176..31868129-chr1:32254522..32255234,2	200	.	31867176	32255234	255,0,0	2	953,712	0,387346
chr1	31867395	32015143	chr1:31867395..31868141-chr1:32014161..32015143,5	500	.	31867395	32015143	255,0,0	2	746,982	0,146766
chr1	31867496	32030107	chr1:31867496..31868169-chr1:32029316..32030107,2	200	.	31867496	32030107	255,0,0	2	673,791	0,161820
chr1	31867604	31879354	chr1:31867604..31868110-chr1:31878708..31879354,2	200	.	31867604	31879354	255,0,0	2	506,646	0,11104
chr1	31869201	31896200	chr1:31869201..31870202-chr1:31894938..31896200,10	1000	.	31869201	31896200	255,0,0	2	1001,1262	0,25737
chr1	31870359	31895820	chr1:31870359..31871253-chr1:31895176..31895820,2	200	.	31870359	31895820	255,0,0	2	894,644	0,24817
chr1	31894029	32014850	chr1:31894029..31895142-chr1:32014260..32014850,4	400	.	31894029	32014850	255,0,0	2	1113,590	0,120231
chr1	31895647	32014652	chr1:31895647..31896180-chr1:32014027..32014652,2	200	.	31895647	32014652	255,0,0	2	533,625	0,118380
chr1	31931220	32059855	chr1:31931220..31931943-chr1:32059305..32059855,2	200	.	31931220	32059855	255,0,0	2	723,550	0,128085
chr1	31932537	32015477	chr1:31932537..31933538-chr1:32014144..32015477,5	500	.	31932537	32015477	255,0,0	2	1001,1333	0,81607
chr1	31932621	32084247	chr1:31932621..31933526-chr1:32083507..32084247,2	200	.	31932621	32084247	255,0,0	2	905,740	0,150886
chr1	31935160	32015084	chr1:31935160..31936059-chr1:32014076..32015084,3	300	.	31935160	32015084	255,0,0	2	899,1008	0,78916
chr1	32014192	32060198	chr1:32014192..32015133-chr1:32059320..32060198,3	300	.	32014192	32060198	255,0,0	2	941,878	0,45128
chr1	32014402	32255388	chr1:32014402..32015322-chr1:32254368..32255388,3	300	.	32014402	32255388	255,0,0	2	920,1020	0,239966
chr1	32028931	32084395	chr1:32028931..32030289-chr1:32083398..32084395,5	500	.	32028931	32084395	255,0,0	2	1358,997	0,54467
chr1	32029025	32211750	chr1:32029025..32030296-chr1:32210903..32211750,4	400	.	32029025	32211750	255,0,0	2	1271,847	0,181878
chr1	32029350	32060577	chr1:32029350..32030385-chr1:32058839..32060577,8	800	.	32029350	32060577	255,0,0	2	1035,1738	0,29489
chr1	32029685	32255504	chr1:32029685..32030500-chr1:32254813..32255504,4	400	.	32029685	32255504	255,0,0	2	815,691	0,225128
chr1	32029781	32099190	chr1:32029781..32030335-chr1:32098428..32099190,3	300	.	32029781	32099190	255,0,0	2	554,762	0,68647
chr1	32035564	32255443	chr1:32035564..32036507-chr1:32254634..32255443,2	200	.	32035564	32255443	255,0,0	2	943,809	0,219070
chr1	32043098	32052169	chr1:32043098..32043894-chr1:32051129..32052169,3	300	.	32043098	32052169	255,0,0	2	796,1040	0,8031
chr1	32059254	32084320	chr1:32059254..32060011-chr1:32083513..32084320,2	200	.	32059254	32084320	255,0,0	2	757,807	0,24259
chr1	32059332	32255518	chr1:32059332..32060274-chr1:32254969..32255518,2	200	.	32059332	32255518	255,0,0	2	942,549	0,195637
chr1	32090993	32180698	chr1:32090993..32091944-chr1:32179767..32180698,2	200	.	32090993	32180698	255,0,0	2	951,931	0,88774
chr1	32117409	32130065	chr1:32117409..32118139-chr1:32129136..32130065,2	200	.	32117409	32130065	255,0,0	2	730,929	0,11727
chr1	32128742	32255867	chr1:32128742..32130640-chr1:32253751..32255867,27	1000	.	32128742	32255867	255,0,0	2	1898,2116	0,125009
chr1	32129132	32171442	chr1:32129132..32129640-chr1:32170939..32171442,2	200	.	32129132	32171442	255,0,0	2	508,503	0,41807
chr1	32129134	32211922	chr1:32129134..32130413-chr1:32210391..32211922,12	1000	.	32129134	32211922	255,0,0	2	1279,1531	0,81257
chr1	32129577	32158232	chr1:32129577..32130091-chr1:32157301..32158232,2	200	.	32129577	32158232	255,0,0	2	514,931	0,27724
chr1	32129597	32429974	chr1:32129597..32130105-chr1:32429376..32429974,2	200	.	32129597	32429974	255,0,0	2	508,598	0,299779
chr1	32130675	32255772	chr1:32130675..32131828-chr1:32254543..32255772,4	400	.	32130675	32255772	255,0,0	2	1153,1229	0,123868
chr1	32182632	32208669	chr1:32182632..32183171-chr1:32208119..32208669,2	200	.	32182632	32208669	255,0,0	2	539,550	0,25487
chr1	32211282	32220027	chr1:32211282..32211855-chr1:32219497..32220027,2	200	.	32211282	32220027	255,0,0	2	573,530	0,8215
chr1	32227900	32255745	chr1:32227900..32228418-chr1:32254998..32255745,2	200	.	32227900	32255745	255,0,0	2	518,747	0,27098
chr1	32229945	32255921	chr1:32229945..32232210-chr1:32254323..32255921,18	1000	.	32229945	32255921	255,0,0	2	2265,1598	0,24378
chr1	32230640	32254074	chr1:32230640..32231429-chr1:32253390..32254074,2	200	.	32230640	32254074	255,0,0	2	789,684	0,22750
chr1	32254268	32430329	chr1:32254268..32255088-chr1:32429431..32430329,3	300	.	32254268	32430329	255,0,0	2	820,898	0,175163
chr1	32254843	32428974	chr1:32254843..32255501-chr1:32428345..32428974,2	200	.	32254843	32428974	255,0,0	2	658,629	0,173502
chr1	32281205	32430341	chr1:32281205..32282244-chr1:32429400..32430341,10	1000	.	32281205	32430341	255,0,0	2	1039,941	0,148195
chr1	32320752	32430311	chr1:32320752..32321389-chr1:32429454..32430311,2	200	.	32320752	32430311	255,0,0	2	637,857	0,108702
chr1	32403643	32429966	chr1:32403643..32404808-chr1:32429304..32429966,4	400	.	32403643	32429966	255,0,0	2	1165,662	0,25661
chr1	32405058	32430356	chr1:32405058..32406099-chr1:32429368..32430356,19	1000	.	32405058	32430356	255,0,0	2	1041,988	0,24310
chr1	32405126	32423948	chr1:32405126..32405793-chr1:32423163..32423948,2	200	.	32405126	32423948	255,0,0	2	667,785	0,18037
chr1	32405237	32428295	chr1:32405237..32406002-chr1:32427750..32428295,2	200	.	32405237	32428295	255,0,0	2	765,545	0,22513
chr1	32443476	32529247	chr1:32443476..32444039-chr1:32528674..32529247,2	200	.	32443476	32529247	255,0,0	2	563,573	0,85198
chr1	32528582	32570389	chr1:32528582..32529256-chr1:32569458..32570389,2	200	.	32528582	32570389	255,0,0	2	674,931	0,40876
chr1	32538442	32575188	chr1:32538442..32539289-chr1:32574676..32575188,2	200	.	32538442	32575188	255,0,0	2	847,512	0,36234
chr1	32666770	32782316	chr1:32666770..32667339-chr1:32781808..32782316,2	200	.	32666770	32782316	255,0,0	2	569,508	0,115038
chr1	32680757	32880230	chr1:32680757..32681805-chr1:32879630..32880230,3	300	.	32680757	32880230	255,0,0	2	1048,600	0,198873
chr1	32680866	32817729	chr1:32680866..32681870-chr1:32816663..32817729,3	300	.	32680866	32817729	255,0,0	2	1004,1066	0,135797
chr1	32680930	32714402	chr1:32680930..32682052-chr1:32713487..32714402,5	500	.	32680930	32714402	255,0,0	2	1122,915	0,32557
chr1	32689289	32782352	chr1:32689289..32690585-chr1:32781807..32782352,3	300	.	32689289	32782352	255,0,0	2	1296,545	0,92518
chr1	32693518	32782705	chr1:32693518..32694351-chr1:32781709..32782705,2	200	.	32693518	32782705	255,0,0	2	833,996	0,88191
chr1	32865898	32879814	chr1:32865898..32866848-chr1:32878850..32879814,2	200	.	32865898	32879814	255,0,0	2	950,964	0,12952
chr1	32866108	33239089	chr1:32866108..32867022-chr1:33238409..33239089,2	200	.	32866108	33239089	255,0,0	2	914,680	0,372301
chr1	32914033	32937276	chr1:32914033..32915378-chr1:32936394..32937276,3	300	.	32914033	32937276	255,0,0	2	1345,882	0,22361
chr1	32985728	33338878	chr1:32985728..32986660-chr1:33337976..33338878,2	200	.	32985728	33338878	255,0,0	2	932,902	0,352248
chr1	33177201	33240388	chr1:33177201..33178468-chr1:33238011..33240388,22	1000	.	33177201	33240388	255,0,0	2	1267,2377	0,60810
chr1	33177441	33338915	chr1:33177441..33178390-chr1:33337953..33338915,3	300	.	33177441	33338915	255,0,0	2	949,962	0,160512
chr1	33177549	33220021	chr1:33177549..33178536-chr1:33219199..33220021,2	200	.	33177549	33220021	255,0,0	2	987,822	0,41650
chr1	33177592	33236954	chr1:33177592..33178423-chr1:33236400..33236954,2	200	.	33177592	33236954	255,0,0	2	831,554	0,58808
chr1	33177700	33552201	chr1:33177700..33178469-chr1:33551665..33552201,2	200	.	33177700	33552201	255,0,0	2	769,536	0,373965
chr1	33177710	33235910	chr1:33177710..33178426-chr1:33234898..33235910,3	300	.	33177710	33235910	255,0,0	2	716,1012	0,57188
chr1	33177860	33207627	chr1:33177860..33178468-chr1:33207043..33207627,2	200	.	33177860	33207627	255,0,0	2	608,584	0,29183
chr1	33177892	33342496	chr1:33177892..33178421-chr1:33341944..33342496,2	200	.	33177892	33342496	255,0,0	2	529,552	0,164052
chr1	33180849	33239326	chr1:33180849..33181760-chr1:33238361..33239326,2	200	.	33180849	33239326	255,0,0	2	911,965	0,57512
chr1	33337779	33358717	chr1:33337779..33338719-chr1:33358067..33358717,2	200	.	33337779	33358717	255,0,0	2	940,650	0,20288
chr1	33337948	33552622	chr1:33337948..33338568-chr1:33552026..33552622,2	200	.	33337948	33552622	255,0,0	2	620,596	0,214078
chr1	33341887	33552559	chr1:33341887..33343407-chr1:33551587..33552559,8	800	.	33341887	33552559	255,0,0	2	1520,972	0,209700
chr1	33341920	33359311	chr1:33341920..33343197-chr1:33358238..33359311,4	400	.	33341920	33359311	255,0,0	2	1277,1073	0,16318
chr1	33342344	33352428	chr1:33342344..33343258-chr1:33351914..33352428,3	300	.	33342344	33352428	255,0,0	2	914,514	0,9570
chr1	33358205	33593094	chr1:33358205..33359052-chr1:33592524..33593094,2	200	.	33358205	33593094	255,0,0	2	847,570	0,234319
chr1	33358210	33367237	chr1:33358210..33359025-chr1:33366703..33367237,2	200	.	33358210	33367237	255,0,0	2	815,534	0,8493
chr1	33358557	33552630	chr1:33358557..33359468-chr1:33552073..33552630,2	200	.	33358557	33552630	255,0,0	2	911,557	0,193516
chr1	33358588	33521006	chr1:33358588..33359144-chr1:33520399..33521006,2	200	.	33358588	33521006	255,0,0	2	556,607	0,161811
chr1	33366695	33552645	chr1:33366695..33367515-chr1:33551921..33552645,2	200	.	33366695	33552645	255,0,0	2	820,724	0,185226
chr1	33399147	33521425	chr1:33399147..33399761-chr1:33520332..33521425,7	700	.	33399147	33521425	255,0,0	2	614,1093	0,121185
chr1	33560304	33834035	chr1:33560304..33561267-chr1:33833187..33834035,4	400	.	33560304	33834035	255,0,0	2	963,848	0,272883
chr1	33560393	33936669	chr1:33560393..33561256-chr1:33935837..33936669,2	200	.	33560393	33936669	255,0,0	2	863,832	0,375444
chr1	33592524	34099224	chr1:33592524..33593104-chr1:34098288..34099224,2	200	.	33592524	34099224	255,0,0	2	580,936	0,505764
chr1	33592932	33834233	chr1:33592932..33593453-chr1:33833492..33834233,2	200	.	33592932	33834233	255,0,0	2	521,741	0,240560
chr1	33613261	33833992	chr1:33613261..33614134-chr1:33833158..33833992,3	300	.	33613261	33833992	255,0,0	2	873,834	0,219897
chr1	33683969	33833868	chr1:33683969..33684934-chr1:33833070..33833868,2	200	.	33683969	33833868	255,0,0	2	965,798	0,149101
chr1	33684035	33936335	chr1:33684035..33685355-chr1:33935522..33936335,3	300	.	33684035	33936335	255,0,0	2	1320,813	0,251487
chr1	33760595	33834001	chr1:33760595..33762081-chr1:33832815..33834001,12	1000	.	33760595	33834001	255,0,0	2	1486,1186	0,72220
chr1	33760764	33936724	chr1:33760764..33761783-chr1:33935652..33936724,8	800	.	33760764	33936724	255,0,0	2	1019,1072	0,174888
chr1	33760862	34079123	chr1:33760862..33761611-chr1:34078288..34079123,2	200	.	33760862	34079123	255,0,0	2	749,835	0,317426
chr1	33761216	33922106	chr1:33761216..33761933-chr1:33921153..33922106,3	300	.	33761216	33922106	255,0,0	2	717,953	0,159937
chr1	33763633	33833971	chr1:33763633..33764663-chr1:33833071..33833971,3	300	.	33763633	33833971	255,0,0	2	1030,900	0,69438
chr1	33763951	33921881	chr1:33763951..33764456-chr1:33921228..33921881,2	200	.	33763951	33921881	255,0,0	2	505,653	0,157277
chr1	33815593	33834048	chr1:33815593..33816301-chr1:33833496..33834048,2	200	.	33815593	33834048	255,0,0	2	708,552	0,17903
chr1	34098327	34628992	chr1:34098327..34099262-chr1:34628483..34628992,3	300	.	34098327	34628992	255,0,0	2	935,509	0,530156
chr1	34098768	35208603	chr1:34098768..34099272-chr1:35207918..35208603,2	200	.	34098768	35208603	255,0,0	2	504,685	0,1109150
chr1	34925578	35063742	chr1:34925578..34926256-chr1:35063226..35063742,2	200	.	34925578	35063742	255,0,0	2	678,516	0,137648
chr1	34925589	35208918	chr1:34925589..34926492-chr1:35207972..35208918,5	500	.	34925589	35208918	255,0,0	2	903,946	0,282383
chr1	35014585	35063928	chr1:35014585..35015440-chr1:35063193..35063928,3	300	.	35014585	35063928	255,0,0	2	855,735	0,48608
chr1	35251739	35332213	chr1:35251739..35252737-chr1:35331274..35332213,5	500	.	35251739	35332213	255,0,0	2	998,939	0,79535
chr1	35251784	35318843	chr1:35251784..35252728-chr1:35317890..35318843,11	1000	.	35251784	35318843	255,0,0	2	944,953	0,66106
chr1	35252124	35315981	chr1:35252124..35252689-chr1:35315196..35315981,2	200	.	35252124	35315981	255,0,0	2	565,785	0,63072
chr1	35252162	35325838	chr1:35252162..35252721-chr1:35325151..35325838,2	200	.	35252162	35325838	255,0,0	2	559,687	0,72989
chr1	35253497	36240712	chr1:35253497..35254359-chr1:36240000..36240712,2	200	.	35253497	36240712	255,0,0	2	862,712	0,986503
chr1	35253541	35318385	chr1:35253541..35254864-chr1:35317428..35318385,4	400	.	35253541	35318385	255,0,0	2	1323,957	0,63887
chr1	35317522	35332206	chr1:35317522..35318404-chr1:35331540..35332206,2	200	.	35317522	35332206	255,0,0	2	882,666	0,14018
chr1	35318354	35909944	chr1:35318354..35318962-chr1:35909141..35909944,2	200	.	35318354	35909944	255,0,0	2	608,803	0,590787
chr1	35318415	35332396	chr1:35318415..35319024-chr1:35331656..35332396,5	500	.	35318415	35332396	255,0,0	2	609,740	0,13241
chr1	35331869	35352467	chr1:35331869..35332616-chr1:35351539..35352467,2	200	.	35331869	35352467	255,0,0	2	747,928	0,19670
chr1	35350584	45285360	chr1:35350584..35351084-chr1:45284769..45285360,2	200	.	35350584	45285360	255,0,0	2	500,591	0,9934185
chr1	35916358	36011451	chr1:35916358..35917253-chr1:36010328..36011451,4	400	.	35916358	36011451	255,0,0	2	895,1123	0,93970
chr1	35916432	36030907	chr1:35916432..35917331-chr1:36029965..36030907,7	700	.	35916432	36030907	255,0,0	2	899,942	0,113533
chr1	35916755	36193005	chr1:35916755..35917266-chr1:36192215..36193005,2	200	.	35916755	36193005	255,0,0	2	511,790	0,275460
chr1	35917382	36010851	chr1:35917382..35917937-chr1:36010344..36010851,2	200	.	35917382	36010851	255,0,0	2	555,507	0,92962
chr1	35918665	36011232	chr1:35918665..35919376-chr1:36010629..36011232,2	200	.	35918665	36011232	255,0,0	2	711,603	0,91964
chr1	36022712	36240940	chr1:36022712..36023563-chr1:36240034..36240940,2	200	.	36022712	36240940	255,0,0	2	851,906	0,217322
chr1	36029942	36241000	chr1:36029942..36030938-chr1:36240085..36241000,4	400	.	36029942	36241000	255,0,0	2	996,915	0,210143
chr1	36029987	36193011	chr1:36029987..36031008-chr1:36192132..36193011,3	300	.	36029987	36193011	255,0,0	2	1021,879	0,162145
chr1	36033743	36193541	chr1:36033743..36035244-chr1:36191812..36193541,19	1000	.	36033743	36193541	255,0,0	2	1501,1729	0,158069
chr1	36034209	36181430	chr1:36034209..36035354-chr1:36180739..36181430,6	600	.	36034209	36181430	255,0,0	2	1145,691	0,146530
chr1	36034214	36184613	chr1:36034214..36034891-chr1:36183969..36184613,2	200	.	36034214	36184613	255,0,0	2	677,644	0,149755
chr1	36034218	36240916	chr1:36034218..36035213-chr1:36239877..36240916,9	900	.	36034218	36240916	255,0,0	2	995,1039	0,205659
chr1	36180797	36191621	chr1:36180797..36181320-chr1:36190999..36191621,2	200	.	36180797	36191621	255,0,0	2	523,622	0,10202
chr1	36348213	36554864	chr1:36348213..36349111-chr1:36553979..36554864,2	200	.	36348213	36554864	255,0,0	2	898,885	0,205766
chr1	36553986	36565942	chr1:36553986..36554490-chr1:36565408..36565942,2	200	.	36553986	36565942	255,0,0	2	504,534	0,11422
chr1	36562351	36751499	chr1:36562351..36563031-chr1:36750796..36751499,2	200	.	36562351	36751499	255,0,0	2	680,703	0,188445
chr1	36564251	36601052	chr1:36564251..36566399-chr1:36598898..36601052,46	1000	.	36564251	36601052	255,0,0	2	2148,2154	0,34647
chr1	36564523	36887103	chr1:36564523..36566001-chr1:36885991..36887103,10	1000	.	36564523	36887103	255,0,0	2	1478,1112	0,321468
chr1	36564897	36654438	chr1:36564897..36566216-chr1:36653438..36654438,18	1000	.	36564897	36654438	255,0,0	2	1319,1000	0,88541
chr1	36564905	36752572	chr1:36564905..36566252-chr1:36750746..36752572,18	1000	.	36564905	36752572	255,0,0	2	1347,1826	0,185841
chr1	36564985	36587577	chr1:36564985..36565771-chr1:36587041..36587577,2	200	.	36564985	36587577	255,0,0	2	786,536	0,22056
chr1	36565230	36835265	chr1:36565230..36566263-chr1:36834427..36835265,3	300	.	36565230	36835265	255,0,0	2	1033,838	0,269197
chr1	36565269	36615677	chr1:36565269..36565791-chr1:36614678..36615677,3	300	.	36565269	36615677	255,0,0	2	522,999	0,49409
chr1	36565323	36655398	chr1:36565323..36566042-chr1:36654556..36655398,2	200	.	36565323	36655398	255,0,0	2	719,842	0,89233
chr1	36566463	36600904	chr1:36566463..36567202-chr1:36600083..36600904,3	300	.	36566463	36600904	255,0,0	2	739,821	0,33620
chr1	36599662	36751758	chr1:36599662..36601303-chr1:36750739..36751758,6	600	.	36599662	36751758	255,0,0	2	1641,1019	0,151077
chr1	36600125	36654348	chr1:36600125..36600922-chr1:36653778..36654348,2	200	.	36600125	36654348	255,0,0	2	797,570	0,53653
chr1	36614526	36887038	chr1:36614526..36615820-chr1:36886091..36887038,5	500	.	36614526	36887038	255,0,0	2	1294,947	0,271565
chr1	36614766	36654434	chr1:36614766..36616123-chr1:36653399..36654434,18	1000	.	36614766	36654434	255,0,0	2	1357,1035	0,38633
chr1	36614791	36752276	chr1:36614791..36615874-chr1:36750811..36752276,13	1000	.	36614791	36752276	255,0,0	2	1083,1465	0,136020
chr1	36614885	36835315	chr1:36614885..36615762-chr1:36834384..36835315,5	500	.	36614885	36835315	255,0,0	2	877,931	0,219499
chr1	36615119	36690444	chr1:36615119..36615744-chr1:36689366..36690444,3	300	.	36615119	36690444	255,0,0	2	625,1078	0,74247
chr1	36653386	36751960	chr1:36653386..36653963-chr1:36750891..36751960,3	300	.	36653386	36751960	255,0,0	2	577,1069	0,97505
chr1	36653515	36887111	chr1:36653515..36654387-chr1:36886128..36887111,2	200	.	36653515	36887111	255,0,0	2	872,983	0,232613
chr1	36690833	36751315	chr1:36690833..36691473-chr1:36750765..36751315,2	200	.	36690833	36751315	255,0,0	2	640,550	0,59932
chr1	36750774	36887021	chr1:36750774..36751761-chr1:36886155..36887021,3	300	.	36750774	36887021	255,0,0	2	987,866	0,135381
chr1	36807968	36887035	chr1:36807968..36808945-chr1:36886033..36887035,5	500	.	36807968	36887035	255,0,0	2	977,1002	0,78065
chr1	36808132	36835209	chr1:36808132..36808991-chr1:36834348..36835209,4	400	.	36808132	36835209	255,0,0	2	859,861	0,26216
chr1	36834449	36851637	chr1:36834449..36835392-chr1:36851021..36851637,2	200	.	36834449	36851637	255,0,0	2	943,616	0,16572
chr1	36834533	36886981	chr1:36834533..36835275-chr1:36886398..36886981,3	300	.	36834533	36886981	255,0,0	2	742,583	0,51865
chr1	36981629	37019834	chr1:36981629..36982607-chr1:37019105..37019834,4	400	.	36981629	37019834	255,0,0	2	978,729	0,37476
chr1	36982068	37116749	chr1:36982068..36982682-chr1:37115729..37116749,3	300	.	36982068	37116749	255,0,0	2	614,1020	0,133661
chr1	36982090	37504254	chr1:36982090..36982778-chr1:37503543..37504254,2	200	.	36982090	37504254	255,0,0	2	688,711	0,521453
chr1	37018982	37790020	chr1:37018982..37020047-chr1:37789096..37790020,4	400	.	37018982	37790020	255,0,0	2	1065,924	0,770114
chr1	37019111	37169975	chr1:37019111..37019957-chr1:37169315..37169975,2	200	.	37019111	37169975	255,0,0	2	846,660	0,150204
chr1	37041390	37551225	chr1:37041390..37042356-chr1:37550701..37551225,2	200	.	37041390	37551225	255,0,0	2	966,524	0,509311
chr1	37045490	37062313	chr1:37045490..37046315-chr1:37061369..37062313,2	200	.	37045490	37062313	255,0,0	2	825,944	0,15879
chr1	37074744	37116740	chr1:37074744..37075511-chr1:37115740..37116740,3	300	.	37074744	37116740	255,0,0	2	767,1000	0,40996
chr1	37169168	37330522	chr1:37169168..37170010-chr1:37329978..37330522,2	200	.	37169168	37330522	255,0,0	2	842,544	0,160810
chr1	37170972	37790253	chr1:37170972..37171921-chr1:37789424..37790253,2	200	.	37170972	37790253	255,0,0	2	949,829	0,618452
chr1	37486167	37900351	chr1:37486167..37486835-chr1:37899615..37900351,2	200	.	37486167	37900351	255,0,0	2	668,736	0,413448
chr1	37562030	37900179	chr1:37562030..37562689-chr1:37899574..37900179,2	200	.	37562030	37900179	255,0,0	2	659,605	0,337544
chr1	37564887	37789598	chr1:37564887..37565554-chr1:37789076..37789598,2	200	.	37564887	37789598	255,0,0	2	667,522	0,224189
chr1	37856897	37900392	chr1:37856897..37857458-chr1:37899741..37900392,2	200	.	37856897	37900392	255,0,0	2	561,651	0,42844
chr1	37919437	37953750	chr1:37919437..37921164-chr1:37952290..37953750,18	1000	.	37919437	37953750	255,0,0	2	1727,1460	0,32853
chr1	37920086	38148746	chr1:37920086..37921126-chr1:38147722..38148746,10	1000	.	37920086	38148746	255,0,0	2	1040,1024	0,227636
chr1	37920607	38244944	chr1:37920607..37921292-chr1:38244035..38244944,2	200	.	37920607	38244944	255,0,0	2	685,909	0,323428
chr1	38068445	38148627	chr1:38068445..38069395-chr1:38147738..38148627,8	800	.	38068445	38148627	255,0,0	2	950,889	0,79293
chr1	38068874	38356265	chr1:38068874..38069497-chr1:38355473..38356265,2	200	.	38068874	38356265	255,0,0	2	623,792	0,286599
chr1	38276510	38503704	chr1:38276510..38277455-chr1:38503051..38503704,2	200	.	38276510	38503704	255,0,0	2	945,653	0,226541
chr1	38355757	38485166	chr1:38355757..38356760-chr1:38484348..38485166,4	400	.	38355757	38485166	255,0,0	2	1003,818	0,128591
chr1	38355763	38402320	chr1:38355763..38356711-chr1:38401328..38402320,4	400	.	38355763	38402320	255,0,0	2	948,992	0,45565
chr1	38355767	38441263	chr1:38355767..38356737-chr1:38440365..38441263,5	500	.	38355767	38441263	255,0,0	2	970,898	0,84598
chr1	38355769	38412251	chr1:38355769..38356714-chr1:38411580..38412251,2	200	.	38355769	38412251	255,0,0	2	945,671	0,55811
chr1	38355778	38385670	chr1:38355778..38356408-chr1:38385083..38385670,2	200	.	38355778	38385670	255,0,0	2	630,587	0,29305
chr1	38397410	38456311	chr1:38397410..38398308-chr1:38455399..38456311,2	200	.	38397410	38456311	255,0,0	2	898,912	0,57989
chr1	38455168	38484870	chr1:38455168..38456385-chr1:38483169..38484870,9	900	.	38455168	38484870	255,0,0	2	1217,1701	0,28001
chr1	38455692	38481983	chr1:38455692..38456324-chr1:38481031..38481983,2	200	.	38455692	38481983	255,0,0	2	632,952	0,25339
chr1	38503036	38591810	chr1:38503036..38503975-chr1:38590820..38591810,2	200	.	38503036	38591810	255,0,0	2	939,990	0,87784
chr1	38955217	39301571	chr1:38955217..38955736-chr1:39300880..39301571,2	200	.	38955217	39301571	255,0,0	2	519,691	0,345663
chr1	39073632	39284319	chr1:39073632..39074567-chr1:39283570..39284319,5	500	.	39073632	39284319	255,0,0	2	935,749	0,209938
chr1	39074086	39301551	chr1:39074086..39074617-chr1:39300602..39301551,2	200	.	39074086	39301551	255,0,0	2	531,949	0,226516
chr1	39076387	39301115	chr1:39076387..39077208-chr1:39300578..39301115,3	300	.	39076387	39301115	255,0,0	2	821,537	0,224191
chr1	39563866	39724999	chr1:39563866..39565028-chr1:39723983..39724999,9	900	.	39563866	39724999	255,0,0	2	1162,1016	0,160117
chr1	39564053	40005539	chr1:39564053..39565454-chr1:40004439..40005539,8	800	.	39564053	40005539	255,0,0	2	1401,1100	0,440386
chr1	39564193	39657519	chr1:39564193..39564983-chr1:39656945..39657519,3	300	.	39564193	39657519	255,0,0	2	790,574	0,92752
chr1	39567930	39724987	chr1:39567930..39569040-chr1:39723861..39724987,10	1000	.	39567930	39724987	255,0,0	2	1110,1126	0,155931
chr1	39567948	39657968	chr1:39567948..39569295-chr1:39656961..39657968,4	400	.	39567948	39657968	255,0,0	2	1347,1007	0,89013
chr1	39568276	40005111	chr1:39568276..39568890-chr1:40004570..40005111,3	300	.	39568276	40005111	255,0,0	2	614,541	0,436294
chr1	39602052	39724632	chr1:39602052..39602958-chr1:39723980..39724632,2	200	.	39602052	39724632	255,0,0	2	906,652	0,121928
chr1	39602256	39650726	chr1:39602256..39602994-chr1:39650140..39650726,2	200	.	39602256	39650726	255,0,0	2	738,586	0,47884
chr1	39657902	39724947	chr1:39657902..39658743-chr1:39723985..39724947,5	500	.	39657902	39724947	255,0,0	2	841,962	0,66083
chr1	39657904	39876757	chr1:39657904..39658743-chr1:39876194..39876757,2	200	.	39657904	39876757	255,0,0	2	839,563	0,218290
chr1	39728320	39742328	chr1:39728320..39729071-chr1:39741617..39742328,2	200	.	39728320	39742328	255,0,0	2	751,711	0,13297
chr1	39943650	40005091	chr1:39943650..39944551-chr1:40004552..40005091,2	200	.	39943650	40005091	255,0,0	2	901,539	0,60902
chr1	39973040	40005523	chr1:39973040..39973550-chr1:40004978..40005523,2	200	.	39973040	40005523	255,0,0	2	510,545	0,31938
chr1	40071048	40120193	chr1:40071048..40072526-chr1:40118841..40120193,14	1000	.	40071048	40120193	255,0,0	2	1478,1352	0,47793
chr1	40071333	40186323	chr1:40071333..40072560-chr1:40185437..40186323,5	500	.	40071333	40186323	255,0,0	2	1227,886	0,114104
chr1	40071578	40106198	chr1:40071578..40072506-chr1:40105296..40106198,2	200	.	40071578	40106198	255,0,0	2	928,902	0,33718
chr1	40071588	40265658	chr1:40071588..40072546-chr1:40265050..40265658,2	200	.	40071588	40265658	255,0,0	2	958,608	0,193462
chr1	40074996	40119846	chr1:40074996..40075938-chr1:40118929..40119846,2	200	.	40074996	40119846	255,0,0	2	942,917	0,43933
chr1	40123425	40186233	chr1:40123425..40124375-chr1:40185459..40186233,4	400	.	40123425	40186233	255,0,0	2	950,774	0,62034
chr1	40138040	40186351	chr1:40138040..40139392-chr1:40185316..40186351,8	800	.	40138040	40186351	255,0,0	2	1352,1035	0,47276
chr1	40138090	40168674	chr1:40138090..40139015-chr1:40167654..40168674,3	300	.	40138090	40168674	255,0,0	2	925,1020	0,29564
chr1	40167179	40187208	chr1:40167179..40168831-chr1:40185372..40187208,14	1000	.	40167179	40187208	255,0,0	2	1652,1836	0,18193
chr1	40167285	40265982	chr1:40167285..40168129-chr1:40265044..40265982,5	500	.	40167285	40265982	255,0,0	2	844,938	0,97759
chr1	40185225	40311077	chr1:40185225..40185901-chr1:40310356..40311077,2	200	.	40185225	40311077	255,0,0	2	676,721	0,125131
chr1	40264623	40368113	chr1:40264623..40265552-chr1:40367607..40368113,2	200	.	40264623	40368113	255,0,0	2	929,506	0,102984
chr1	40265349	40282036	chr1:40265349..40266045-chr1:40281310..40282036,2	200	.	40265349	40282036	255,0,0	2	696,726	0,15961
chr1	40282148	40439808	chr1:40282148..40283185-chr1:40438515..40439808,11	1000	.	40282148	40439808	255,0,0	2	1037,1293	0,156367
chr1	40282150	40368336	chr1:40282150..40283154-chr1:40367533..40368336,7	700	.	40282150	40368336	255,0,0	2	1004,803	0,85383
chr1	40282175	40385887	chr1:40282175..40283097-chr1:40384968..40385887,2	200	.	40282175	40385887	255,0,0	2	922,919	0,102793
chr1	40282461	40498619	chr1:40282461..40283126-chr1:40497698..40498619,3	300	.	40282461	40498619	255,0,0	2	665,921	0,215237
chr1	40283198	40439429	chr1:40283198..40283713-chr1:40438849..40439429,2	200	.	40283198	40439429	255,0,0	2	515,580	0,155651
chr1	40368028	40439704	chr1:40368028..40369027-chr1:40438936..40439704,2	200	.	40368028	40439704	255,0,0	2	999,768	0,70908
chr1	40384836	40498796	chr1:40384836..40385835-chr1:40497706..40498796,3	300	.	40384836	40498796	255,0,0	2	999,1090	0,112870
chr1	40384862	40439848	chr1:40384862..40385883-chr1:40438909..40439848,4	400	.	40384862	40439848	255,0,0	2	1021,939	0,54047
chr1	40416327	40439883	chr1:40416327..40417221-chr1:40438851..40439883,3	300	.	40416327	40439883	255,0,0	2	894,1032	0,22524
chr1	40609398	40805024	chr1:40609398..40610322-chr1:40804081..40805024,7	700	.	40609398	40805024	255,0,0	2	924,943	0,194683
chr1	40609424	40871209	chr1:40609424..40610079-chr1:40870252..40871209,4	400	.	40609424	40871209	255,0,0	2	655,957	0,260828
chr1	40609464	40778179	chr1:40609464..40610311-chr1:40777551..40778179,2	200	.	40609464	40778179	255,0,0	2	847,628	0,168087
chr1	40609512	40777222	chr1:40609512..40610308-chr1:40776282..40777222,2	200	.	40609512	40777222	255,0,0	2	796,940	0,166770
chr1	40618659	40781499	chr1:40618659..40619219-chr1:40780666..40781499,2	200	.	40618659	40781499	255,0,0	2	560,833	0,162007
chr1	40618710	40804993	chr1:40618710..40619326-chr1:40804492..40804993,2	200	.	40618710	40804993	255,0,0	2	616,501	0,185782
chr1	40618815	40649159	chr1:40618815..40619380-chr1:40648395..40649159,2	200	.	40618815	40649159	255,0,0	2	565,764	0,29580
chr1	40780718	40789695	chr1:40780718..40781627-chr1:40789094..40789695,2	200	.	40780718	40789695	255,0,0	2	909,601	0,8376
chr1	40781011	40805199	chr1:40781011..40781691-chr1:40804350..40805199,2	200	.	40781011	40805199	255,0,0	2	680,849	0,23339
chr1	40901414	40915974	chr1:40901414..40902185-chr1:40915102..40915974,2	200	.	40901414	40915974	255,0,0	2	771,872	0,13688
chr1	41057635	41314823	chr1:41057635..41058223-chr1:41313931..41314823,2	200	.	41057635	41314823	255,0,0	2	588,892	0,256296
chr1	41059791	41314902	chr1:41059791..41060370-chr1:41313956..41314902,2	200	.	41059791	41314902	255,0,0	2	579,946	0,254165
chr1	41077379	41418761	chr1:41077379..41078175-chr1:41417889..41418761,3	300	.	41077379	41418761	255,0,0	2	796,872	0,340510
chr1	41077449	41240921	chr1:41077449..41078378-chr1:41240227..41240921,2	200	.	41077449	41240921	255,0,0	2	929,694	0,162778
chr1	41077581	41316329	chr1:41077581..41078613-chr1:41315384..41316329,7	700	.	41077581	41316329	255,0,0	2	1032,945	0,237803
chr1	41077632	41314836	chr1:41077632..41078592-chr1:41313839..41314836,3	300	.	41077632	41314836	255,0,0	2	960,997	0,236207
chr1	41077916	41135182	chr1:41077916..41078633-chr1:41134311..41135182,7	700	.	41077916	41135182	255,0,0	2	717,871	0,56395
chr1	41078092	41132481	chr1:41078092..41078602-chr1:41131641..41132481,2	200	.	41078092	41132481	255,0,0	2	510,840	0,53549
chr1	41095895	41316127	chr1:41095895..41096826-chr1:41315407..41316127,3	300	.	41095895	41316127	255,0,0	2	931,720	0,219512
chr1	41095925	41418798	chr1:41095925..41096796-chr1:41417891..41418798,2	200	.	41095925	41418798	255,0,0	2	871,907	0,321966
chr1	41095939	41135154	chr1:41095939..41096883-chr1:41134291..41135154,6	600	.	41095939	41135154	255,0,0	2	944,863	0,38352
chr1	41095946	41116745	chr1:41095946..41096448-chr1:41115890..41116745,2	200	.	41095946	41116745	255,0,0	2	502,855	0,19944
chr1	41239374	41418781	chr1:41239374..41240474-chr1:41417580..41418781,5	500	.	41239374	41418781	255,0,0	2	1100,1201	0,178206
chr1	41239547	41316315	chr1:41239547..41240501-chr1:41315369..41316315,7	700	.	41239547	41316315	255,0,0	2	954,946	0,75822
chr1	41239576	41286696	chr1:41239576..41240093-chr1:41285896..41286696,2	200	.	41239576	41286696	255,0,0	2	517,800	0,46320
chr1	41239591	41314842	chr1:41239591..41240499-chr1:41314317..41314842,3	300	.	41239591	41314842	255,0,0	2	908,525	0,74726
chr1	41293078	41314922	chr1:41293078..41293739-chr1:41314285..41314922,2	200	.	41293078	41314922	255,0,0	2	661,637	0,21207
chr1	41313904	41418654	chr1:41313904..41316377-chr1:41417399..41418654,20	1000	.	41313904	41418654	255,0,0	2	2473,1255	0,103495
chr1	41313936	41415238	chr1:41313936..41314858-chr1:41414324..41415238,2	200	.	41313936	41415238	255,0,0	2	922,914	0,100388
chr1	41314116	41898981	chr1:41314116..41314831-chr1:41898131..41898981,2	200	.	41314116	41898981	255,0,0	2	715,850	0,584015
chr1	41315418	41414381	chr1:41315418..41316261-chr1:41413828..41414381,2	200	.	41315418	41414381	255,0,0	2	843,553	0,98410
chr1	41317095	41415021	chr1:41317095..41318007-chr1:41414205..41415021,2	200	.	41317095	41415021	255,0,0	2	912,816	0,97110
chr1	41327644	41418414	chr1:41327644..41328878-chr1:41417830..41418414,5	500	.	41327644	41418414	255,0,0	2	1234,584	0,90186
chr1	41327998	41415223	chr1:41327998..41328792-chr1:41414543..41415223,3	300	.	41327998	41415223	255,0,0	2	794,680	0,86545
chr1	41328191	41469951	chr1:41328191..41328765-chr1:41469325..41469951,2	200	.	41328191	41469951	255,0,0	2	574,626	0,141134
chr1	41329088	41415509	chr1:41329088..41329936-chr1:41414507..41415509,4	400	.	41329088	41415509	255,0,0	2	848,1002	0,85419
chr1	41731750	41899046	chr1:41731750..41732260-chr1:41898084..41899046,2	200	.	41731750	41899046	255,0,0	2	510,962	0,166334
chr1	41733060	41889762	chr1:41733060..41734499-chr1:41888703..41889762,7	700	.	41733060	41889762	255,0,0	2	1439,1059	0,155643
chr1	41733472	41899193	chr1:41733472..41734521-chr1:41898115..41899193,13	1000	.	41733472	41899193	255,0,0	2	1049,1078	0,164643
chr1	41733519	41996411	chr1:41733519..41734492-chr1:41995319..41996411,5	500	.	41733519	41996411	255,0,0	2	973,1092	0,261800
chr1	41733776	42044948	chr1:41733776..41734403-chr1:42044374..42044948,2	200	.	41733776	42044948	255,0,0	2	627,574	0,310598
chr1	41733944	41883007	chr1:41733944..41734521-chr1:41882483..41883007,2	200	.	41733944	41883007	255,0,0	2	577,524	0,148539
chr1	41733948	41953075	chr1:41733948..41734453-chr1:41952339..41953075,2	200	.	41733948	41953075	255,0,0	2	505,736	0,218391
chr1	41733960	41882387	chr1:41733960..41734498-chr1:41881688..41882387,2	200	.	41733960	41882387	255,0,0	2	538,699	0,147728
chr1	41736238	41899028	chr1:41736238..41737111-chr1:41898468..41899028,2	200	.	41736238	41899028	255,0,0	2	873,560	0,162230
chr1	41747936	41898996	chr1:41747936..41749265-chr1:41898173..41898996,4	400	.	41747936	41898996	255,0,0	2	1329,823	0,150237
chr1	41748028	41982360	chr1:41748028..41748611-chr1:41981846..41982360,2	200	.	41748028	41982360	255,0,0	2	583,514	0,233818
chr1	41779075	41883431	chr1:41779075..41780010-chr1:41882443..41883431,2	200	.	41779075	41883431	255,0,0	2	935,988	0,103368
chr1	41779240	41899059	chr1:41779240..41779990-chr1:41898210..41899059,4	400	.	41779240	41899059	255,0,0	2	750,849	0,118970
chr1	41788229	41889710	chr1:41788229..41788930-chr1:41889156..41889710,2	200	.	41788229	41889710	255,0,0	2	701,554	0,100927
chr1	41788287	41883341	chr1:41788287..41789579-chr1:41881878..41883341,10	1000	.	41788287	41883341	255,0,0	2	1292,1463	0,93591
chr1	41788515	41894916	chr1:41788515..41789209-chr1:41894121..41894916,2	200	.	41788515	41894916	255,0,0	2	694,795	0,105606
chr1	41788594	41899014	chr1:41788594..41789202-chr1:41898104..41899014,3	300	.	41788594	41899014	255,0,0	2	608,910	0,109510
chr1	41790127	41899128	chr1:41790127..41790758-chr1:41898560..41899128,2	200	.	41790127	41899128	255,0,0	2	631,568	0,108433
chr1	41882473	41895567	chr1:41882473..41883473-chr1:41894629..41895567,2	200	.	41882473	41895567	255,0,0	2	1000,938	0,12156
chr1	41882653	41899495	chr1:41882653..41883427-chr1:41898096..41899495,3	300	.	41882653	41899495	255,0,0	2	774,1399	0,15443
chr1	41957638	41982262	chr1:41957638..41958367-chr1:41981431..41982262,4	400	.	41957638	41982262	255,0,0	2	729,831	0,23793
chr1	41969324	41982374	chr1:41969324..41970145-chr1:41981378..41982374,2	200	.	41969324	41982374	255,0,0	2	821,996	0,12054
chr1	42038983	42639256	chr1:42038983..42040322-chr1:42638670..42639256,3	300	.	42038983	42639256	255,0,0	2	1339,586	0,599687
chr1	42039487	42334951	chr1:42039487..42040382-chr1:42334417..42334951,3	300	.	42039487	42334951	255,0,0	2	895,534	0,294930
chr1	42612276	42639680	chr1:42612276..42613165-chr1:42638732..42639680,4	400	.	42612276	42639680	255,0,0	2	889,948	0,26456
chr1	42627004	42639206	chr1:42627004..42627875-chr1:42638608..42639206,2	200	.	42627004	42639206	255,0,0	2	871,598	0,11604
chr1	42977396	43044228	chr1:42977396..42978396-chr1:43043307..43044228,2	200	.	42977396	43044228	255,0,0	2	1000,921	0,65911
chr1	43043313	43223281	chr1:43043313..43044222-chr1:43222376..43223281,4	400	.	43043313	43223281	255,0,0	2	909,905	0,179063
chr1	43043713	43202530	chr1:43043713..43044231-chr1:43201549..43202530,2	200	.	43043713	43202530	255,0,0	2	518,981	0,157836
chr1	43043728	43213301	chr1:43043728..43044242-chr1:43212588..43213301,2	200	.	43043728	43213301	255,0,0	2	514,713	0,168860
chr1	43148014	43539931	chr1:43148014..43148703-chr1:43539042..43539931,2	200	.	43148014	43539931	255,0,0	2	689,889	0,391028
chr1	43210085	43222894	chr1:43210085..43210830-chr1:43222384..43222894,2	200	.	43210085	43222894	255,0,0	2	745,510	0,12299
chr1	43243240	43539663	chr1:43243240..43244509-chr1:43538696..43539663,13	1000	.	43243240	43539663	255,0,0	2	1269,967	0,295456
chr1	43244651	43539487	chr1:43244651..43245389-chr1:43538758..43539487,2	200	.	43244651	43539487	255,0,0	2	738,729	0,294107
chr1	43377830	43540152	chr1:43377830..43379901-chr1:43538345..43540152,31	1000	.	43377830	43540152	255,0,0	2	2071,1807	0,160515
chr1	43378708	43609677	chr1:43378708..43379301-chr1:43608959..43609677,2	200	.	43378708	43609677	255,0,0	2	593,718	0,230251
chr1	43378819	43693351	chr1:43378819..43379695-chr1:43692796..43693351,2	200	.	43378819	43693351	255,0,0	2	876,555	0,313977
chr1	43396322	43539827	chr1:43396322..43397357-chr1:43538951..43539827,6	600	.	43396322	43539827	255,0,0	2	1035,876	0,142629
chr1	43413399	43539831	chr1:43413399..43414302-chr1:43539068..43539831,2	200	.	43413399	43539831	255,0,0	2	903,763	0,125669
chr1	43539276	43609681	chr1:43539276..43539936-chr1:43608899..43609681,2	200	.	43539276	43609681	255,0,0	2	660,782	0,69623
chr1	43608706	43693566	chr1:43608706..43609896-chr1:43692560..43693566,3	300	.	43608706	43693566	255,0,0	2	1190,1006	0,83854
chr1	43608900	43995352	chr1:43608900..43609668-chr1:43994461..43995352,3	300	.	43608900	43995352	255,0,0	2	768,891	0,385561
chr1	43692650	43881004	chr1:43692650..43693911-chr1:43879863..43881004,10	1000	.	43692650	43881004	255,0,0	2	1261,1141	0,187213
chr1	43692665	43933205	chr1:43692665..43693392-chr1:43932233..43933205,2	200	.	43692665	43933205	255,0,0	2	727,972	0,239568
chr1	43693078	43709877	chr1:43693078..43693692-chr1:43709256..43709877,2	200	.	43693078	43709877	255,0,0	2	614,621	0,16178
chr1	43703483	43880988	chr1:43703483..43704571-chr1:43879988..43880988,11	1000	.	43703483	43880988	255,0,0	2	1088,1000	0,176505
chr1	43994497	44400872	chr1:43994497..43995409-chr1:44399637..44400872,6	600	.	43994497	44400872	255,0,0	2	912,1235	0,405140
chr1	44228269	44402014	chr1:44228269..44230428-chr1:44399559..44402014,35	1000	.	44228269	44402014	255,0,0	2	2159,2455	0,171290
chr1	44228853	44502882	chr1:44228853..44229758-chr1:44501965..44502882,3	300	.	44228853	44502882	255,0,0	2	905,917	0,273112
chr1	44228857	44412707	chr1:44228857..44229430-chr1:44412144..44412707,2	200	.	44228857	44412707	255,0,0	2	573,563	0,183287
chr1	44374504	44400471	chr1:44374504..44375183-chr1:44399511..44400471,2	200	.	44374504	44400471	255,0,0	2	679,960	0,25007
chr1	44399973	44413109	chr1:44399973..44400621-chr1:44411812..44413109,4	400	.	44399973	44413109	255,0,0	2	648,1297	0,11839
chr1	44411793	44513873	chr1:44411793..44412427-chr1:44513037..44513873,2	200	.	44411793	44513873	255,0,0	2	634,836	0,101244
chr1	44460134	44514125	chr1:44460134..44461235-chr1:44513093..44514125,3	300	.	44460134	44514125	255,0,0	2	1101,1032	0,52959
chr1	44460202	44471977	chr1:44460202..44461107-chr1:44471025..44471977,3	300	.	44460202	44471977	255,0,0	2	905,952	0,10823
chr1	44460216	44502889	chr1:44460216..44461082-chr1:44502022..44502889,2	200	.	44460216	44502889	255,0,0	2	866,867	0,41806
chr1	44470925	44514085	chr1:44470925..44472185-chr1:44512874..44514085,9	900	.	44470925	44514085	255,0,0	2	1260,1211	0,41949
chr1	44471006	44503285	chr1:44471006..44472026-chr1:44501253..44503285,21	1000	.	44471006	44503285	255,0,0	2	1020,2032	0,30247
chr1	44487585	44502756	chr1:44487585..44488306-chr1:44501956..44502756,2	200	.	44487585	44502756	255,0,0	2	721,800	0,14371
chr1	44526439	44536526	chr1:44526439..44527057-chr1:44535691..44536526,2	200	.	44526439	44536526	255,0,0	2	618,835	0,9252
chr1	44557214	44761074	chr1:44557214..44558511-chr1:44760022..44761074,5	500	.	44557214	44761074	255,0,0	2	1297,1052	0,202808
chr1	44557557	45118980	chr1:44557557..44558170-chr1:45118291..45118980,3	300	.	44557557	45118980	255,0,0	2	613,689	0,560734
chr1	44558062	44785079	chr1:44558062..44559586-chr1:44783659..44785079,4	400	.	44558062	44785079	255,0,0	2	1524,1420	0,225597
chr1	44682738	44783101	chr1:44682738..44684080-chr1:44782463..44783101,3	300	.	44682738	44783101	255,0,0	2	1342,638	0,99725
chr1	44683084	44784672	chr1:44683084..44683854-chr1:44784044..44784672,4	400	.	44683084	44784672	255,0,0	2	770,628	0,100960
chr1	44683095	45119178	chr1:44683095..44684013-chr1:45118225..45119178,2	200	.	44683095	45119178	255,0,0	2	918,953	0,435130
chr1	44683106	45061514	chr1:44683106..44684402-chr1:45060924..45061514,3	300	.	44683106	45061514	255,0,0	2	1296,590	0,377818
chr1	44683109	44704072	chr1:44683109..44684014-chr1:44703513..44704072,4	400	.	44683109	44704072	255,0,0	2	905,559	0,20404
chr1	44683161	44761116	chr1:44683161..44684014-chr1:44760397..44761116,2	200	.	44683161	44761116	255,0,0	2	853,719	0,77236
chr1	44683343	44844522	chr1:44683343..44684134-chr1:44843867..44844522,2	200	.	44683343	44844522	255,0,0	2	791,655	0,160524
chr1	44703635	44734398	chr1:44703635..44704473-chr1:44733660..44734398,2	200	.	44703635	44734398	255,0,0	2	838,738	0,30025
chr1	44783193	45061466	chr1:44783193..44784139-chr1:45060762..45061466,2	200	.	44783193	45061466	255,0,0	2	946,704	0,277569
chr1	44843013	45061407	chr1:44843013..44844547-chr1:45060251..45061407,11	1000	.	44843013	45061407	255,0,0	2	1534,1156	0,217238
chr1	44843589	45119150	chr1:44843589..44844862-chr1:45118240..45119150,5	500	.	44843589	45119150	255,0,0	2	1273,910	0,274651
chr1	44843630	44966858	chr1:44843630..44844530-chr1:44966327..44966858,2	200	.	44843630	44966858	255,0,0	2	900,531	0,122697
chr1	44843919	44973562	chr1:44843919..44844491-chr1:44972615..44973562,2	200	.	44843919	44973562	255,0,0	2	572,947	0,128696
chr1	44844014	45058074	chr1:44844014..44844555-chr1:45057231..45058074,2	200	.	44844014	45058074	255,0,0	2	541,843	0,213217
chr1	44844064	45076187	chr1:44844064..44844579-chr1:45075487..45076187,2	200	.	44844064	45076187	255,0,0	2	515,700	0,231423
chr1	45032494	45118814	chr1:45032494..45033476-chr1:45118184..45118814,2	200	.	45032494	45118814	255,0,0	2	982,630	0,85690
chr1	45037397	45118774	chr1:45037397..45038432-chr1:45117995..45118774,4	400	.	45037397	45118774	255,0,0	2	1035,779	0,80598
chr1	45037445	45061427	chr1:45037445..45038410-chr1:45060557..45061427,3	300	.	45037445	45061427	255,0,0	2	965,870	0,23112
chr1	45040199	45061040	chr1:45040199..45041181-chr1:45060510..45061040,2	200	.	45040199	45061040	255,0,0	2	982,530	0,20311
chr1	45060517	45119159	chr1:45060517..45061058-chr1:45118359..45119159,2	200	.	45060517	45119159	255,0,0	2	541,800	0,57842
[truncated: 23,721 more rows]
