# Supplementary material for: Computational prediction of CTCF/cohesin-based intra-TAD loops that insulate chromatin contacts and gene expression in mouse liver
Source: eLife. 2018 May 14;7:e34077. doi: 10.7554/eLife.34077 (PMC5986275; doi:10.7554/eLife.34077)
Supplement: Source Code 1. [file elife-34077-code1.zip › iTAD_loopprediction/annotation/ChIA-PET/mm9_mesc_ctcfloops_GSE57913.bed]

chr1	5007494	5061130	8
chr1	5904967	6125995	23
chr1	6399654	6849949	5
chr1	6848434	7195669	3
chr1	9459120	9532024	3
chr1	9562716	9693978	3
chr1	9611081	9693978	6
chr1	11375388	11405199	3
chr1	10825595	11556383	3
chr1	11223531	11556383	5
chr1	12691220	12827836	11
chr1	12688510	12827836	5
chr1	11647228	12827836	5
chr1	12854095	13041392	7
chr1	13039584	13125339	21
chr1	13041583	13125339	34
chr1	12979738	13125339	4
chr1	13041583	13133859	3
chr1	13131762	13522426	3
chr1	13773920	13780963	3
chr1	13773920	14719939	4
chr1	14729362	14999216	3
chr1	14997197	15613006	4
chr1	16787936	17114353	8
chr1	17153029	17620660	12
chr1	17153029	18097595	3
chr1	20301105	20441017	5
chr1	20301105	20504651	8
chr1	19195103	20504651	4
chr1	20928594	21092186	7
chr1	20689668	21153411	3
chr1	20923081	21153411	5
chr1	20928594	21153411	23
chr1	20932571	21153411	4
chr1	21155776	21262664	7
chr1	21207921	21262664	14
chr1	21400993	22260051	8
chr1	21450729	22260051	4
chr1	23711857	23800447	7
chr1	23768513	23800447	8
chr1	23833303	24142583	3
chr1	23833303	24144791	3
chr1	23711857	24179112	3
chr1	24143590	24179112	3
chr1	23912398	24179112	3
chr1	23833303	24179112	6
chr1	23833303	24256757	3
chr1	23711857	24256757	4
chr1	30834912	30988507	5
chr1	30756951	31211709	4
chr1	30834912	31211709	8
chr1	33728885	33797108	4
chr1	33728885	33800529	5
chr1	33728885	33933385	3
chr1	33949160	34022333	14
chr1	33949160	34064856	3
chr1	34061676	34222447	9
chr1	34274676	34467512	4
chr1	34567423	34659721	5
chr1	34567423	34700244	3
chr1	34794833	34924990	5
chr1	34698863	34954448	3
chr1	35089008	35324261	8
chr1	35902972	36122905	4
chr1	35895775	36122905	18
chr1	35895775	36192303	10
chr1	36116104	36192303	5
chr1	36311068	36336884	4
chr1	36510843	36558933	3
chr1	36510843	36606369	3
chr1	36570065	36606369	3
chr1	36602282	36616069	9
chr1	36602282	36673579	9
chr1	36602282	36692675	9
chr1	36602282	36741938	8
chr1	36612257	36741938	3
chr1	36602282	36802213	5
chr1	36602282	36804135	4
chr1	36793708	36844195	5
chr1	36840760	37308537	15
chr1	36840760	37330732	5
chr1	37328686	37459543	6
chr1	37306142	37693851	3
chr1	37328686	37693851	9
chr1	37457992	37693851	3
chr1	37328686	37696896	7
chr1	37988379	38043442	6
chr1	38449304	38697310	4
chr1	38449304	38825569	3
chr1	38241774	38827541	3
chr1	38845405	38913878	4
chr1	38855755	38913878	6
chr1	38891422	38913878	4
chr1	38918644	38992394	7
chr1	38912621	38992394	3
chr1	38891422	38992394	3
chr1	39066910	39311479	3
chr1	39057530	39398321	4
chr1	39066910	39398321	6
chr1	39066910	39450012	3
chr1	39447298	39555548	10
chr1	39447298	39561891	3
chr1	39447298	39580225	5
chr1	39447298	39585991	3
chr1	39447298	39587986	4
chr1	39670860	39708493	4
chr1	39670860	39743533	3
chr1	39817573	39969136	3
chr1	40057198	40174461	5
chr1	40171541	40437870	12
chr1	40171541	40602037	3
chr1	40434951	40602037	17
chr1	40859212	40902207	3
chr1	41866903	42296093	4
chr1	42971310	43123504	9
chr1	42971310	43168238	4
chr1	42971310	43197491	3
chr1	43194669	43322402	26
chr1	43169377	43322402	3
chr1	42971310	43322402	4
chr1	42971310	43327010	4
chr1	43194669	43327010	6
chr1	44285396	44798878	5
chr1	44801888	45371598	5
chr1	44801888	45685538	5
chr1	45488269	45685538	9
chr1	45488269	45730290	3
chr1	51018639	51391941	10
chr1	51515254	51524172	3
chr1	51515254	51654730	4
chr1	51521640	51654730	17
chr1	51653180	51673180	3
chr1	51515254	51673180	4
chr1	51700730	52056253	3
chr1	53008870	53022287	6
chr1	53109502	53330314	5
chr1	53109502	53410241	3
chr1	53762843	53948135	3
chr1	53771904	53948135	7
chr1	53762843	53985333	3
chr1	54722418	55220243	4
chr1	55248515	55421186	5
chr1	55248515	55440925	3
chr1	55295712	55440925	4
chr1	55460708	55794049	9
chr1	55460708	55813374	3
chr1	55460708	55932393	3
chr1	55942804	57035831	4
chr1	56809694	57035831	3
chr1	57485070	58006940	4
chr1	57480144	58006940	3
chr1	57485070	58027837	8
chr1	57485070	58088877	5
chr1	58026000	58088877	3
chr1	58213122	58328872	17
chr1	58213122	58354141	4
chr1	58327412	58354141	7
chr1	59124412	59200496	4
chr1	58826408	59295610	4
chr1	59127214	59295610	5
chr1	59200898	59295610	3
chr1	59303985	59374861	3
chr1	59371337	59642817	6
chr1	59303985	59642817	3
chr1	59303985	59680988	9
chr1	59670082	59680988	3
chr1	59940106	60058127	8
chr1	61111700	61238788	3
chr1	61237494	61818705	4
chr1	61433387	61818705	4
chr1	62768579	62843190	3
chr1	62747033	62867728	9
chr1	62768579	62867728	19
chr1	62747033	62977083	3
chr1	63449561	63705450	5
chr1	63449561	63716212	3
chr1	63705466	63716212	3
chr1	63999390	64465978	3
chr1	63705466	64495638	4
chr1	63713776	64495638	4
chr1	63999390	64495638	5
chr1	63704077	64495638	3
chr1	64763531	65033685	11
chr1	64756012	65057592	3
chr1	64763531	65057592	9
chr1	64751209	65057592	9
chr1	65092606	65227196	9
chr1	65158122	65227196	9
chr1	65328883	65435810	5
chr1	67227252	69186353	3
chr1	69423005	69736233	3
chr1	70833317	71578808	5
chr1	71335586	71578808	11
chr1	72762515	72902355	9
chr1	72764891	72902355	44
chr1	72810841	72902355	8
chr1	72911922	73321874	6
chr1	73947682	74035106	27
chr1	73972396	74035106	4
chr1	74032682	74043759	4
chr1	73947682	74043759	5
chr1	74032682	74124738	3
chr1	73972396	74124738	3
chr1	73947682	74124738	13
chr1	73947682	74130291	11
chr1	73972396	74172469	3
chr1	73947682	74172469	11
chr1	74032682	74172469	3
chr1	74042282	74172469	3
chr1	74123394	74172469	5
chr1	74128962	74172469	6
chr1	73947682	74243403	4
chr1	74359411	74409431	7
chr1	74252115	74409431	7
chr1	74359411	74438885	5
chr1	74432681	74438885	4
chr1	74435942	74445592	3
chr1	74809202	74831880	3
chr1	74834000	74856527	15
chr1	74829912	74856527	9
chr1	74809202	74856527	8
chr1	74805920	74856527	4
chr1	74809202	74909200	3
chr1	74834000	74909200	4
chr1	74851728	74909200	12
chr1	74927030	74940957	6
chr1	74927030	74963127	3
chr1	74972911	74998091	3
chr1	74994132	75001564	5
chr1	74994132	75047975	5
chr1	74927030	75047975	3
chr1	74972911	75064325	8
chr1	74927030	75064325	3
chr1	74809202	75064325	3
chr1	74994132	75064325	9
chr1	75046583	75064325	4
chr1	74972911	75099647	3
chr1	74994132	75099647	5
chr1	75062068	75099647	3
chr1	75338917	75368924	8
chr1	75338917	75411179	3
chr1	75338917	75445152	3
chr1	75338917	75455715	3
chr1	75367504	75455715	3
chr1	75409858	75455715	3
chr1	75338917	75465046	28
chr1	75367504	75465046	9
chr1	75421950	75465046	3
chr1	75441655	75465046	12
chr1	75338917	75476954	5
chr1	75541989	75557560	6
chr1	75495577	75557560	10
chr1	75473043	75557560	27
chr1	75462986	75557560	3
chr1	75441655	75557560	3
chr1	75648688	75923270	3
chr1	75921685	77513925	3
chr1	77939236	77969781	3
chr1	77974835	78416978	3
chr1	77974835	78452078	3
chr1	78521391	78722154	3
chr1	80176309	80405950	18
chr1	80176309	80513289	4
chr1	80176309	80719962	3
chr1	82799508	82837456	10
chr1	82799508	82985180	10
chr1	82783471	82985180	4
chr1	82783471	83073541	3
chr1	82799508	83073541	3
chr1	82783471	83714424	3
chr1	83742149	84099450	3
chr1	83807673	84099450	4
chr1	84124638	84284265	3
chr1	83742149	84284265	4
chr1	83723274	84284265	3
chr1	83742149	84467930	3
chr1	84577948	84694683	4
chr1	84619069	84694683	3
chr1	84729932	84867039	3
chr1	84691186	84879632	3
chr1	87831565	87905389	10
chr1	87749229	87905389	10
chr1	87831565	87919015	3
chr1	87831565	87956874	4
chr1	88074846	88111756	3
chr1	88074846	88211170	7
chr1	88074846	88236918	37
chr1	88110181	88236918	10
chr1	88268082	88286711	3
chr1	88336361	88370180	8
chr1	88366914	88401579	13
chr1	88336361	88401579	12
chr1	88336361	88429805	11
chr1	88366914	88429805	5
chr1	88394090	88429805	12
chr1	88336361	88435795	5
chr1	88514594	88567873	3
chr1	88546393	88597464	3
chr1	88868764	88939503	14
chr1	88594872	88939503	6
chr1	88565564	88939503	11
chr1	88546393	88939503	6
chr1	88868764	88968055	3
chr1	88994744	89073481	3
chr1	88994744	89084425	3
chr1	89070367	89084425	12
chr1	89142254	89190277	7
chr1	89080535	89190277	3
chr1	89070367	89190277	6
chr1	89343396	89506415	5
chr1	89437678	89506415	5
chr1	90173074	90182517	3
chr1	90341567	90364150	3
chr1	90370039	90460410	4
chr1	90361825	90460410	5
chr1	90352757	90460410	6
chr1	90320721	90460410	6
chr1	90330087	90603739	4
chr1	90341567	90603739	3
chr1	90320721	90603739	4
chr1	90352757	90603739	3
chr1	90457062	90603739	28
chr1	90361825	90603739	6
chr1	90370039	90603739	5
chr1	90253565	90639907	4
chr1	90320721	90639907	5
chr1	90457062	90639907	5
chr1	90330087	90639907	5
chr1	90600935	90639907	3
chr1	90641187	90649946	4
chr1	90641187	91090252	9
chr1	91071515	91090252	4
chr1	90648224	91090252	6
chr1	90702972	91090252	3
chr1	90864544	91090252	5
chr1	90864544	91093596	3
chr1	90648224	91093596	5
chr1	91219143	91421879	4
chr1	91421984	91504062	5
chr1	91542788	91650013	3
chr1	91542788	91840923	16
chr1	91652511	91840923	15
chr1	91666367	91840923	15
chr1	91755202	91840923	31
chr1	92367857	92454606	8
chr1	92098251	92454606	3
chr1	92055669	92485785	3
chr1	91956397	92485785	5
chr1	91956397	92488209	5
chr1	91909015	92488209	4
chr1	92098251	92490273	4
chr1	92546738	92737656	8
chr1	92546738	92747280	4
chr1	92546738	92826042	3
chr1	92824435	92854159	11
chr1	92802543	92854159	13
chr1	92546738	92854159	7
chr1	92869243	92996300	10
chr1	92869243	93108509	4
chr1	93075201	93108509	3
chr1	92869243	93136500	4
chr1	93075201	93136500	3
chr1	92869243	93278058	4
chr1	93243085	93278058	3
chr1	93075201	93380766	3
chr1	93419889	93461477	3
chr1	93419889	93652622	3
chr1	93470392	93772067	3
chr1	93808912	93859825	3
chr1	93808912	93866426	3
chr1	93808912	94258057	5
chr1	94417430	94508415	9
chr1	94417430	94546117	4
chr1	94510681	94546117	3
chr1	94593029	94731425	4
chr1	94543856	94731425	10
chr1	94510681	94731425	3
chr1	94543856	94792475	3
chr1	94593029	94792475	3
chr1	94745673	94792475	3
chr1	95070548	95121271	4
chr1	95070548	95135586	9
chr1	97293332	97659704	4
chr1	98742824	98916427	12
chr1	98742824	98935983	4
chr1	98934579	99586306	5
chr1	98742824	99586306	3
chr1	106882224	107260304	3
chr1	106882224	107527954	3
chr1	106988549	107527954	3
chr1	107787202	107934427	6
chr1	107967350	108049192	3
chr1	107967350	108244134	3
chr1	108047865	108287234	5
chr1	107967350	108287234	7
chr1	108047865	108292938	5
chr1	107967350	108292938	8
chr1	108285721	108292938	5
chr1	108321173	108609694	3
chr1	108321173	108614618	3
chr1	108438753	108614618	3
chr1	108910665	109379000	6
chr1	113556421	113762022	3
chr1	113556421	114277307	9
chr1	113760043	114277307	10
chr1	119415435	120172500	3
chr1	120216825	120374194	4
chr1	120460689	120657075	11
chr1	120654608	120981204	5
chr1	120664464	120981204	24
chr1	120667669	120981204	14
chr1	120664464	120985071	3
chr1	120989689	121017306	3
chr1	120989689	121051121	8
chr1	121152113	121243118	3
chr1	120989689	121243118	4
chr1	120989689	121321742	4
chr1	121056459	121321742	4
chr1	120983636	121321742	4
chr1	121152113	121321742	4
chr1	121241277	121321742	16
chr1	121241277	121355787	4
chr1	120989689	121355787	3
chr1	120983636	121355787	4
chr1	121317187	121360826	3
chr1	120989689	121380331	3
chr1	121444782	121572363	9
chr1	121444782	121792426	4
chr1	121912337	121990967	5
chr1	121928996	121990967	16
chr1	121928996	122052868	12
chr1	121912337	122094765	4
chr1	122264266	122366310	3
chr1	122223855	122366310	4
chr1	122234083	122366310	4
chr1	122264266	122447592	7
chr1	122223855	122447592	3
chr1	122093160	122447592	3
chr1	122482601	123077811	3
chr1	122563845	123077811	5
chr1	123145283	123286974	3
chr1	123337195	123446825	3
chr1	127503569	127687336	3
chr1	127503569	128329651	4
chr1	127685932	128329651	3
chr1	128392960	128466243	3
chr1	129392883	129577246	3
chr1	129396087	129577246	17
chr1	129396087	129662855	5
chr1	129575641	129662855	3
chr1	130771323	131141742	6
chr1	132063408	132089997	4
chr1	132772948	132876895	5
chr1	132771261	132950824	3
chr1	132772948	132950824	11
chr1	132875573	132950824	3
chr1	133012000	133104817	8
chr1	133103585	133143809	5
chr1	133012000	133143809	6
chr1	133076652	133143809	4
chr1	133103585	133157790	3
chr1	133076652	133157790	10
chr1	133012000	133157790	6
chr1	133165955	133188027	4
chr1	133186713	133446339	3
chr1	133165955	133452392	3
chr1	133186713	133452392	3
chr1	133509366	133555516	4
chr1	133608158	133663152	16
chr1	133604465	133663152	5
chr1	133509366	133663152	7
chr1	133608158	133743740	4
chr1	133659816	133743740	4
chr1	133509366	133781191	3
chr1	133801639	133880343	3
chr1	133833826	133880343	4
chr1	133877631	133943761	6
chr1	133891245	133943761	4
chr1	133942347	134014111	3
chr1	133896615	134014111	4
chr1	133877631	134014111	5
chr1	133891245	134014111	5
chr1	133877631	134018811	3
chr1	133891245	134053317	5
chr1	133877631	134053317	3
chr1	134012479	134053317	4
chr1	134017274	134053317	13
chr1	134017274	134056541	4
chr1	133891245	134109779	3
chr1	134053555	134109779	10
chr1	134086980	134109779	7
chr1	134062007	134109779	9
chr1	134106493	134135145	11
chr1	134062007	134135145	8
chr1	134053555	134135145	13
chr1	134017274	134135145	3
chr1	134053555	134151863	3
chr1	134157216	134190373	3
chr1	134053555	134204198	3
chr1	134062007	134204198	3
chr1	134132616	134204198	3
chr1	134187054	134204198	5
chr1	134106493	134210288	3
chr1	134208641	134229247	4
chr1	134208641	134253493	28
chr1	134201790	134253493	9
chr1	134132616	134253493	4
chr1	134106493	134253493	9
chr1	134249843	134288989	3
chr1	134263624	134288989	6
chr1	134263624	134418502	5
chr1	134263624	134421427	3
chr1	134420124	134492113	3
chr1	134421836	134492113	25
chr1	134421836	134506701	8
chr1	134416717	134506701	3
chr1	134490603	134575516	3
chr1	134654738	134668754	4
chr1	134698539	134866556	4
chr1	134667505	134866556	4
chr1	134654738	134866556	21
chr1	134654738	134880103	3
chr1	134654738	134937153	3
chr1	134935526	134985150	17
chr1	134935526	134998939	9
chr1	134935526	135023056	5
chr1	134654738	135075233	3
chr1	134935526	135075233	6
chr1	135042033	135123395	5
chr1	135077064	135123395	6
chr1	135122074	135204912	11
chr1	135077064	135204912	27
chr1	135073290	135204912	17
chr1	135042033	135204912	9
chr1	134935526	135204912	3
chr1	135202812	135211918	3
chr1	135073290	135215578	3
chr1	135073290	135250963	4
chr1	135077064	135250963	4
chr1	135202812	135250963	4
chr1	135207361	135250963	4
chr1	135212701	135250963	14
chr1	135210450	135250963	13
chr1	135212701	135280502	4
chr1	135210450	135280502	4
chr1	135212701	135507877	6
chr1	135207361	135507877	5
chr1	135275837	135507877	10
chr1	135280673	135507877	7
chr1	135632106	135793889	40
chr1	135632106	135809125	4
chr1	135807428	135943711	10
chr1	135632106	135943711	13
chr1	135792090	135943711	6
chr1	135807428	135946244	6
chr1	135632106	135946244	4
chr1	135944062	136004268	4
chr1	135807428	136019653	4
chr1	136001442	136019653	5
chr1	136016266	136049218	3
chr1	136047556	136099515	5
chr1	136050291	136099515	5
chr1	136016266	136142502	3
chr1	136047556	136142502	14
chr1	136050291	136142502	6
chr1	136092650	136142502	3
chr1	136098058	136142502	3
chr1	136047556	136188318	5
chr1	136140011	136188318	4
chr1	136050291	136229425	5
chr1	136047556	136237190	3
chr1	136415022	136535897	3
chr1	136621442	136751763	3
chr1	136600877	136751763	4
chr1	136885473	137003390	6
chr1	136926165	137003390	9
chr1	136885473	137006077	3
chr1	136926165	137006077	3
chr1	136885473	137029815	3
chr1	136885473	137033922	3
chr1	137006177	137033922	5
chr1	137067918	137156537	29
chr1	137050462	137156537	6
chr1	137067918	137266493	17
chr1	137050462	137266493	4
chr1	137154356	137266493	6
chr1	137357172	137437867	14
chr1	137439701	137569173	44
chr1	137357172	137569173	14
chr1	137439701	137598093	13
chr1	137357172	137598093	5
chr1	137564312	137598093	12
chr1	137594489	137650409	3
chr1	137615555	137650409	27
chr1	137615555	137678733	3
chr1	137648594	137678733	4
chr1	137615555	137687247	9
chr1	137594489	137687247	3
chr1	137648594	137687247	11
chr1	137684018	137726271	4
chr1	137707402	137726271	5
chr1	137761631	137780066	3
chr1	137778833	137843100	3
chr1	137761631	137843100	15
chr1	137746888	137843100	4
chr1	137743214	137843100	5
chr1	137707402	137843100	3
chr1	137684018	137843100	3
chr1	137648594	137843100	4
chr1	137840781	137948930	3
chr1	138012141	138072609	4
chr1	138066180	138110192	4
chr1	138012141	138110192	5
chr1	138012141	138356333	3
chr1	138461016	138637013	6
chr1	138461016	138646624	5
chr1	138669873	138753607	3
chr1	140224018	140649765	4
chr1	140454482	140649765	3
chr1	140731509	141053781	6
chr1	142067514	142429316	36
chr1	142067514	142557037	6
chr1	142067514	142558855	3
chr1	142427281	142558855	3
chr1	151703347	152114485	3
chr1	151705428	152114485	4
chr1	152386942	152439214	5
chr1	152386942	152768364	4
chr1	152386942	152857338	3
chr1	152881667	153238072	3
chr1	152925601	153238072	3
chr1	153343763	153412460	4
chr1	153410512	153550772	8
chr1	153410512	153554124	13
chr1	153307937	153554124	5
chr1	154371652	154526420	10
chr1	154371652	154594481	10
chr1	154636776	154752553	7
chr1	154636776	154914421	4
chr1	154625759	154944968	3
chr1	154636776	154944968	8
chr1	154886733	154944968	6
chr1	154894744	154944968	4
chr1	154938028	154950096	5
chr1	155410280	155590628	12
chr1	155405687	155590628	24
chr1	155403650	155590628	5
chr1	155403650	155594949	6
chr1	155405687	155594949	17
chr1	155410280	155594949	10
chr1	155405687	155597383	6
chr1	155403650	155655400	3
chr1	155595587	155694799	4
chr1	155741559	155924921	3
chr1	155741559	155966760	13
chr1	155923217	155966760	16
chr1	155923217	156028893	8
chr1	155741559	156028893	11
chr1	156128071	156577556	9
chr1	156632684	156854851	25
chr1	156634714	156854851	14
chr1	156643378	156854851	6
chr1	156872466	156988156	5
chr1	156895492	156988156	18
chr1	156895492	157066681	26
chr1	156872466	157066681	11
chr1	156872466	157072344	3
chr1	156872466	157129526	3
chr1	156895492	157129526	5
chr1	157064216	157129526	5
chr1	157139944	157364569	4
chr1	157127890	157385237	3
chr1	157139944	157385237	12
chr1	157932532	158160364	8
chr1	157932532	158172759	7
chr1	158468073	158564458	3
chr1	158469648	158564458	3
chr1	158660463	158683303	3
chr1	158671528	159008223	6
chr1	158694245	159008223	3
chr1	158847090	159008223	16
chr1	158671528	159013042	3
chr1	158671528	159017501	3
chr1	159011099	159217541	3
chr1	159011099	159396185	3
chr1	159216136	159396185	3
chr1	159482775	159491538	3
chr1	159675325	160198352	4
chr1	159675325	160585517	4
chr1	160526752	160585517	5
chr1	160599859	160884536	3
chr1	160599859	161066263	5
chr1	161325974	161496964	3
chr1	161325974	161714585	5
chr1	161840634	161992847	4
chr1	161325974	162011982	3
chr1	161325974	162115479	4
chr1	162124467	162144085	4
chr1	162491080	162645636	9
chr1	162687552	162774563	4
chr1	163144138	163217730	8
chr1	163329837	163618522	11
chr1	163677834	163893990	4
chr1	163677834	163907840	8
chr1	164825576	165001472	4
chr1	164825576	165081587	3
chr1	166081281	166115534	3
chr1	166296473	166836238	8
chr1	166246411	166836238	3
chr1	166834621	167051364	4
chr1	167181742	167251525	6
chr1	167219714	167251525	7
chr1	167513202	167589518	12
chr1	167513202	167667148	5
chr1	167590422	167667148	14
chr1	167932089	168034334	3
chr1	167705109	168085769	4
chr1	167709601	168085769	14
chr1	167783240	168085769	16
chr1	167932089	168085769	19
chr1	168032824	168085769	23
chr1	168089958	168250297	17
chr1	167709601	168250297	3
chr1	168089958	168291154	3
chr1	167709601	168291154	3
chr1	168667284	169143364	6
chr1	169150382	169237365	5
chr1	169150382	169244162	5
chr1	169150382	169268382	22
chr1	169150382	169300975	11
chr1	169299367	169325207	6
chr1	169322861	169346054	3
chr1	169299367	169346054	8
chr1	169150382	169346054	3
chr1	169344087	169379509	3
chr1	169299367	169569063	9
chr1	169344087	169569063	38
chr1	169377856	169569063	7
chr1	169150382	169575869	4
chr1	169344087	169575869	9
chr1	169564987	169575869	3
chr1	169574573	169600676	3
chr1	169564987	169600676	4
chr1	169344087	169600676	3
chr1	169711758	169846406	4
chr1	169871610	170145396	4
chr1	169871610	170253862	4
chr1	169871610	171390365	3
chr1	170305792	171390365	4
chr1	171600370	171850186	9
chr1	171851286	172067375	5
chr1	171847588	172067375	3
chr1	171851286	172544180	3
chr1	172065871	172544180	4
chr1	172148182	172544180	7
chr1	172830837	172923534	15
chr1	172830837	172927708	7
chr1	173047955	173153688	8
chr1	173040593	173153688	3
chr1	173150233	173169487	5
chr1	173047955	173188229	13
chr1	173150233	173188229	3
chr1	173290401	173310997	4
chr1	173290401	173318184	8
chr1	173290401	173410023	8
chr1	173399819	173410023	3
chr1	173290401	173434281	3
chr1	173745515	173757160	3
chr1	173755159	173905922	5
chr1	173745515	173931751	3
chr1	173755159	173931751	7
chr1	173976582	174050599	4
chr1	174091696	174149568	4
chr1	174146653	174174818	3
chr1	174049314	174178628	3
chr1	174073154	174178628	5
chr1	174146653	174178628	3
chr1	174177356	174243025	12
chr1	174049314	174243025	4
chr1	174073154	174243025	4
chr1	174091696	174243025	3
chr1	174239189	174257457	4
chr1	174146653	174257457	4
chr1	174049314	174288506	3
chr1	173976582	174288506	4
chr1	174254415	174288506	4
chr1	174254415	174295599	3
chr1	174340488	174413055	3
chr1	174340488	174421343	27
chr1	174340488	174459824	8
chr1	174458289	174525458	11
chr1	174340488	174543696	3
chr1	174458289	174543696	7
chr1	174524202	174550358	4
chr1	174458289	174564092	16
chr1	174340488	174564092	5
chr1	175253355	175308478	24
chr1	175269160	175308478	12
chr1	175253355	175329514	5
chr1	176399383	176484568	7
chr1	176524650	176930721	5
chr1	177555328	177854752	3
chr1	177866097	178154251	3
chr1	178261066	178589586	9
chr1	178807361	179119777	8
chr1	178807361	179633783	4
chr1	179118399	179633783	3
chr1	180232872	180380289	3
chr1	180456716	180620481	5
chr1	180456716	180891378	3
chr1	180460050	180891378	4
chr1	180456716	181073117	3
chr1	181126167	181162994	6
chr1	181522604	181555300	3
chr1	181575333	181665905	8
chr1	181788980	182047594	9
chr1	181788980	182146162	4
chr1	182104662	182146162	15
chr1	182111914	182146162	4
chr1	182104662	182161490	4
chr1	182198098	182338395	47
chr1	182198098	182353878	17
chr1	182335444	182353878	6
chr1	182193292	182359435	3
chr1	182198098	182359435	11
chr1	182335444	182359435	5
chr1	182362849	182415016	5
chr1	182357879	182415016	3
chr1	182335444	182415016	3
chr1	182351256	182481787	3
chr1	182362849	182481787	7
chr1	182413175	182481787	3
chr1	182650000	182694809	15
chr1	182691919	182699619	3
chr1	182803710	182842693	4
chr1	182803710	182850703	13
chr1	182803710	182905559	6
chr1	182840720	182905559	6
chr1	182849231	182905559	13
chr1	182803710	182907579	4
chr1	182905994	182918944	4
chr1	182849231	182918944	6
chr1	182803710	182918944	5
chr1	182803710	182953231	3
chr1	182803710	182970611	4
chr1	182905994	182970611	3
chr1	182921843	182970611	4
chr1	182951995	182970611	4
chr1	183309329	183476346	4
chr1	183202549	183476346	5
chr1	183545729	183812670	5
chr1	183658398	183812670	10
chr1	183818337	184046719	51
chr1	183818337	184071344	9
chr1	184079112	184242416	8
chr1	184305978	184406276	3
chr1	184419274	184448306	4
chr1	184419274	184470443	9
chr1	184305978	184470443	5
chr1	184079112	184470443	5
chr1	184490183	184826627	4
chr1	184490183	184891860	3
chr1	184825428	184891860	3
chr1	186089510	186219926	5
chr1	186315551	186562611	7
chr1	186315551	186596382	3
chr1	186271368	186596382	4
chr1	186675699	186743217	5
chr1	186647851	187012114	3
chr1	186788885	187012114	12
chr1	186647851	187018467	4
chr1	186788885	187018467	7
chr1	188279429	188537637	6
chr1	188651080	188784124	7
chr1	188651080	188962319	4
chr1	190850105	191052218	3
chr1	190850105	191453252	3
chr1	190904218	191453252	4
chr1	191076532	191453252	3
chr1	191693342	191709076	4
chr1	191524469	191709076	9
chr1	191693342	191752448	5
chr1	191706266	191752448	3
chr1	191710861	191752448	22
chr1	191526629	191797855	3
chr1	191706266	191797855	6
chr1	191710861	191797855	4
chr1	192767787	192814397	3
chr1	192767787	192950664	3
chr1	193098743	193113607	3
chr1	193135813	193642822	3
chr1	193398422	193642822	7
chr1	193407976	193642822	3
chr1	193658137	193732223	7
chr1	193658137	193789623	9
chr1	193729792	193789623	6
chr1	193787418	193820137	3
chr1	193658137	193917596	5
chr1	193787418	193917596	9
chr1	193818912	193917596	4
chr1	193658137	193919154	4
chr1	193818912	193919154	3
chr1	194012441	194269272	4
chr1	194012441	194423201	22
chr1	194012441	194538986	14
chr1	194012441	194549106	5
chr1	195081238	195151272	9
chr1	195081238	195190616	3
chr1	195081238	195203719	6
chr1	195033974	195203719	3
chr1	195081238	195210035	4
chr1	195033974	195210035	3
chr1	195149980	195210035	3
chr1	195275126	195331811	5
chr1	195275126	195402987	4
chr1	195329517	195402987	3
chr1	195275126	195416193	6
chr1	195401633	195416193	3
chr1	195329517	195416193	17
chr1	195329517	195500231	3
chr1	195275126	195500231	4
chr1	195275126	195530093	6
chr1	195329517	195530093	3
chr1	195401633	195530093	3
chr1	195568484	196050011	5
chr1	196705224	196789208	3
chr1	196801995	196867435	3
chr1	196866202	197003621	3
chr10	3269530	4311289	3
chr10	4504539	4712613	3
chr10	4554931	4712613	3
chr10	4554931	4746974	6
chr10	4558656	4746974	10
chr10	4711413	4866824	3
chr10	4772380	4866824	3
chr10	5719213	5748622	3
chr10	5719213	5942095	3
chr10	5800212	5942095	4
chr10	5998865	6014514	3
chr10	6194191	6258207	10
chr10	5953866	6258207	3
chr10	6256606	6305321	3
chr10	6194191	6351647	4
chr10	6349068	6388382	3
chr10	6401499	6541586	13
chr10	6401499	6545856	3
chr10	6544483	6773974	5
chr10	6401499	6773974	11
chr10	3012386	7298564	3
chr10	7297364	7321146	5
chr10	7529300	7591583	3
chr10	7590099	7604421	5
chr10	7529300	7916930	4
chr10	7590099	7916930	8
chr10	7602753	7916930	24
chr10	7590099	7960987	4
chr10	7602753	7960987	12
chr10	7961647	8436609	4
chr10	8462200	8515967	3
chr10	8462200	8792300	3
chr10	8732162	8792300	3
chr10	9294857	9397759	17
chr10	8894455	9397759	4
chr10	8732162	9397759	5
chr10	10074928	10278723	5
chr10	12267949	12333526	4
chr10	12735907	12808133	3
chr10	12737721	12808133	5
chr10	12806588	12847978	4
chr10	12735907	12847978	3
chr10	12735907	13150516	11
chr10	12737721	13150516	3
chr10	12806588	13150516	5
chr10	13283805	13921056	5
chr10	13919568	14042098	4
chr10	14040743	14111846	4
chr10	14171248	14426206	4
chr10	17446783	17454059	4
chr10	17452287	17590645	17
chr10	17452287	17918058	5
chr10	18110990	18150321	3
chr10	18112697	18150321	5
chr10	18110990	18174211	3
chr10	18037795	18249251	3
chr10	18110990	18249251	7
chr10	18172766	18249251	23
chr10	18110990	18266452	3
chr10	18282305	18322628	7
chr10	18291903	18322628	14
chr10	18555249	18624861	14
chr10	18479469	18624861	8
chr10	18282305	18624861	3
chr10	18479469	18631493	7
chr10	18291903	18631493	3
chr10	18489290	18631493	5
chr10	18636350	18906687	5
chr10	18718745	18906687	3
chr10	18959237	19212199	3
chr10	19016883	19212199	3
chr10	18636350	19239431	3
chr10	18959237	19239431	16
chr10	19016883	19239431	10
chr10	19132265	19239431	4
chr10	19016883	19414121	4
chr10	19430992	19532365	3
chr10	19427631	19532365	3
chr10	19430992	19628043	4
chr10	19427631	19636011	4
chr10	19427631	19794016	3
chr10	19430992	19794016	3
chr10	19427631	19845937	3
chr10	19696963	19845937	3
chr10	19792467	19845937	6
chr10	20124799	20669022	6
chr10	20712014	20755410	3
chr10	20753144	20882251	5
chr10	20712014	20882251	3
chr10	20753144	20909870	24
chr10	20712014	20909870	7
chr10	20877360	20909870	5
chr10	20712014	21099216	3
chr10	21140362	21178974	3
chr10	21140362	21186506	5
chr10	21140362	21728617	3
chr10	21184388	21728617	18
chr10	21320132	21728617	6
chr10	21184388	21731026	7
chr10	21140362	21731026	3
chr10	22338245	22435188	3
chr10	22338245	22496786	4
chr10	22497247	22801962	6
chr10	22500836	22801962	6
chr10	22835943	22871061	3
chr10	22835943	23331973	4
chr10	22835943	23392086	3
chr10	23697606	23800697	4
chr10	23697606	23831813	4
chr10	23697606	23853020	5
chr10	23697606	24019295	5
chr10	23534743	24019295	4
chr10	23799523	24019295	3
chr10	23830320	24019295	3
chr10	23850706	24019295	3
chr10	24016916	24032952	3
chr10	24016916	24343365	3
chr10	24031784	24343365	8
chr10	24052144	24343365	8
chr10	24101397	24343365	12
chr10	24129220	24343365	12
chr10	24309923	24343365	3
chr10	24101397	24345723	4
chr10	24508995	24590333	3
chr10	24516593	24616464	3
chr10	24588878	24940145	4
chr10	24938137	24959828	3
chr10	24987812	25209154	6
chr10	25400573	25799500	9
chr10	24987812	25860190	3
chr10	25400573	25860190	7
chr10	26092318	26431696	4
chr10	26092318	26611318	7
chr10	26430305	26611318	6
chr10	26638890	26716210	4
chr10	28204920	28450817	3
chr10	28826382	28927448	11
chr10	28826382	29059257	7
chr10	29252035	29524795	9
chr10	30342318	30439732	6
chr10	30438282	30531559	4
chr10	30544388	31019796	7
chr10	30557543	31019796	7
chr10	31017512	31166396	3
chr10	33753205	33817189	4
chr10	33755936	33817189	6
chr10	33753205	33955006	3
chr10	33755936	33955006	4
chr10	33871092	33955006	3
chr10	33871092	34002469	6
chr10	33755936	34002469	6
chr10	33999558	34048882	3
chr10	36733638	36793525	3
chr10	38595027	38785331	3
chr10	38889528	38960975	7
chr10	38889528	39241133	21
chr10	38959037	39241133	10
chr10	39679262	39933461	3
chr10	40735034	40992519	3
chr10	40723309	40992519	4
chr10	40723309	41009535	6
chr10	41153859	41227059	15
chr10	41237635	41352645	8
chr10	41228460	41352645	8
chr10	41228460	41399512	3
chr10	41237635	41399512	7
chr10	41228460	41403545	9
chr10	41237635	41403545	9
chr10	41237635	41411424	6
chr10	41228460	41411424	6
chr10	41699932	41751815	7
chr10	41549564	42012145	3
chr10	41790052	42012145	6
chr10	41699932	42012145	16
chr10	41748805	42012145	10
chr10	41699932	42015657	5
chr10	41748805	42015657	3
chr10	41699932	42029697	5
chr10	42027361	42322178	9
chr10	42027361	42455203	4
chr10	42416346	42455203	4
chr10	42632505	42662955	3
chr10	42561022	42662955	11
chr10	42632505	42710679	6
chr10	42561022	42710679	14
chr10	42661102	42710679	6
chr10	42677393	42710679	8
chr10	42706539	43098902	3
chr10	42931101	43098902	8
chr10	43171634	43196018	6
chr10	43171634	43281386	5
chr10	43294317	43639689	14
chr10	43546706	43639689	4
chr10	43294317	43674845	4
chr10	43294317	43791966	5
chr10	43672890	43791966	17
chr10	43294317	43869673	3
chr10	43672890	43869673	8
chr10	43790211	43869673	3
chr10	43672890	43897845	5
chr10	44011558	44482037	3
chr10	44047591	44482037	4
chr10	44011558	44765905	3
chr10	44770333	44853041	9
chr10	44833825	44853041	3
chr10	44770333	45068796	5
chr10	45101196	45532431	3
chr10	50635011	50974221	3
chr10	50635011	51125866	4
chr10	50972826	51125866	3
chr10	51936020	52051744	14
chr10	51951826	52051744	8
chr10	51936020	52073986	7
chr10	51936020	52105942	9
chr10	51936020	52137772	3
chr10	53067502	53229735	14
chr10	53065824	53248971	5
chr10	53067502	53248971	8
chr10	53228568	53248971	3
chr10	54278058	55700770	5
chr10	56088440	56258865	3
chr10	57182660	57464423	3
chr10	57462661	57562515	14
chr10	57182660	57569157	3
chr10	57462661	57569157	3
chr10	57821501	58023508	4
chr10	58021379	58139150	3
chr10	58274281	58572566	3
chr10	58274281	58613704	7
chr10	58571170	58613704	9
chr10	58274281	58752765	3
chr10	58628490	58752765	5
chr10	58274281	58756337	5
chr10	58571170	58756337	9
chr10	58612069	58756337	7
chr10	58628490	58756337	6
chr10	58628490	58759985	6
chr10	58757482	58787143	3
chr10	58914101	59251434	5
chr10	58914101	59278431	3
chr10	58757482	59328859	6
chr10	59277115	59328859	3
chr10	59356750	59468872	5
chr10	59355291	59468872	5
chr10	59355291	59529975	4
chr10	59610260	59655574	6
chr10	59610260	59701269	8
chr10	59653548	59701269	8
chr10	59610260	59708650	11
chr10	59653548	59708650	6
chr10	59767503	59871595	6
chr10	59767503	59875467	8
chr10	59880365	59906664	6
chr10	59870189	59906664	5
chr10	59767503	59906664	7
chr10	59993401	60076799	5
chr10	60083661	60160547	4
chr10	59880365	60160547	5
chr10	60149527	60220590	4
chr10	60083661	60220590	4
chr10	59880365	60220590	4
chr10	59767503	60220590	4
chr10	60222609	60244964	5
chr10	60240798	60298709	17
chr10	60222609	60448858	7
chr10	60240798	60448858	12
chr10	60295527	60448858	5
chr10	60295527	60483005	3
chr10	60240798	60515953	11
chr10	60295527	60515953	7
chr10	60447274	60532703	6
chr10	60222609	60532703	4
chr10	60240798	60532703	7
chr10	60295527	60532703	4
chr10	60295527	60535959	3
chr10	60222609	60535959	3
chr10	60240798	60535959	10
chr10	60661814	60799860	4
chr10	60673955	60799860	3
chr10	60638130	60805113	3
chr10	60661814	60807481	3
chr10	60798396	60863062	4
chr10	60803650	60863062	14
chr10	60806262	60863062	3
chr10	60803650	60930338	3
chr10	60954354	61066413	9
chr10	60928536	61066413	14
chr10	60661814	61066413	3
chr10	60928536	61069463	3
chr10	60954354	61082472	3
chr10	61207497	61302640	3
chr10	61300812	61341805	3
chr10	61282357	61341805	5
chr10	61207497	61444236	4
chr10	61300812	61444236	16
chr10	61339546	61444236	29
chr10	61339546	61455440	7
chr10	61439050	61519096	4
chr10	61453832	61566044	5
chr10	61517670	61566044	16
chr10	61439050	61566044	22
chr10	61339546	61566044	8
chr10	61300812	61566044	12
chr10	61282357	61566044	3
chr10	61207497	61566044	3
chr10	61517670	61570167	3
chr10	61572777	61593465	3
chr10	61567356	61593465	6
chr10	61567356	61647017	62
chr10	61563664	61647017	8
chr10	61572777	61647017	8
chr10	61589218	61647017	29
chr10	61517670	61647017	3
chr10	61439050	61647017	9
chr10	61563664	61651896	4
chr10	61567356	61651896	5
chr10	61649008	61706756	28
chr10	61643638	61706756	13
chr10	61649008	61726039	27
chr10	61643638	61726039	4
chr10	61567356	61726039	3
chr10	61649008	61738989	5
chr10	61737303	61875073	5
chr10	61723278	61875073	5
chr10	61962607	62013348	13
chr10	62449344	62529597	3
chr10	62615754	62772864	4
chr10	62770866	62841126	5
chr10	62770866	62846172	5
chr10	62884596	63037753	4
chr10	63044816	63155444	4
chr10	63546659	63865014	4
chr10	63546659	64214400	6
chr10	66727159	66774906	3
chr10	66371398	66774906	3
chr10	66777268	67192868	3
chr10	66780210	67192868	3
chr10	67184088	67268746	3
chr10	66777268	67322441	4
chr10	67228313	67322441	3
chr10	66777268	67326047	3
chr10	67324473	67387630	6
chr10	67324473	67476699	3
chr10	67513270	67553274	6
chr10	67460392	67553274	3
chr10	67513270	67611854	15
chr10	67460392	67611854	6
chr10	67475421	67620631	4
chr10	67513270	67620631	3
chr10	67460392	67620631	3
chr10	67607509	67620631	3
chr10	67607509	67746779	4
chr10	68364877	68565548	3
chr10	68364877	68628683	4
chr10	68648505	68770629	5
chr10	68648505	68784812	5
chr10	68914511	68986712	7
chr10	68914511	69019880	4
chr10	69118654	69125869	3
chr10	69124596	69256724	5
chr10	69124596	69309367	10
chr10	69243823	69309367	4
chr10	69124596	69428418	3
chr10	69332470	69428418	17
chr10	69332470	69485121	3
chr10	69332470	69636896	3
chr10	69332470	69760511	3
chr10	69635609	69760511	3
chr10	69717934	69760511	4
chr10	69731155	69760511	5
chr10	69780819	69939897	5
chr10	69780819	69971469	9
chr10	69780819	70027567	5
chr10	69758545	70027567	5
chr10	69968773	70027567	5
chr10	70025408	70279035	3
chr10	70056246	70279035	4
chr10	70555672	70681838	6
chr10	70789106	70864882	10
chr10	70768513	70864882	6
chr10	70789106	70943420	3
chr10	72568120	72864000	4
chr10	74387544	74484812	3
chr10	74399316	74484812	4
chr10	74397082	74484812	7
chr10	74521569	74615249	36
chr10	74400823	74615249	3
chr10	74399316	74615249	7
chr10	74397082	74615249	12
chr10	74387544	74615249	5
chr10	74383097	74615249	4
chr10	74644703	74655406	8
chr10	74644703	74900210	3
chr10	74653857	74900210	4
chr10	74778949	74900210	4
chr10	74739786	74949975	3
chr10	75048432	75099636	4
chr10	75097631	75167144	6
chr10	75097631	75172231	6
chr10	75048432	75207719	3
chr10	75048432	75295852	5
chr10	75206078	75295852	6
chr10	75235633	75295852	3
chr10	75097631	75317448	3
chr10	75299584	75317448	4
chr10	75294439	75317448	4
chr10	75206078	75317448	8
chr10	75313304	75346773	3
chr10	75206078	75346773	3
chr10	75580136	75665637	6
chr10	75975506	76198529	4
chr10	76012782	76198529	3
chr10	76085452	76198529	12
chr10	76253797	76300101	3
chr10	76297857	76485303	18
chr10	76297857	76528223	5
chr10	76253797	76546275	3
chr10	76297857	76546275	3
chr10	76544625	76595317	7
chr10	76544625	76716478	8
chr10	76592621	76716478	35
chr10	76592621	76746585	3
chr10	76544625	76816950	3
chr10	76744402	76816950	12
chr10	76744402	76973352	8
chr10	77053139	77188391	3
chr10	77446956	77482340	4
chr10	77446956	77623728	6
chr10	77481019	77623728	6
chr10	77490262	77623728	21
chr10	77490262	77627487	6
chr10	77715421	77855689	3
chr10	77982526	78211112	3
chr10	78003328	78211112	3
chr10	78094635	78211112	7
chr10	78218212	78580094	5
chr10	79057439	79113042	21
chr10	79042529	79113042	4
chr10	79057439	79127773	3
chr10	79042529	79133049	4
chr10	79057439	79133049	4
chr10	79157532	79232105	3
chr10	79229269	79244247	3
chr10	79229269	79251990	6
chr10	79229269	79275803	3
chr10	79250744	79275803	3
chr10	79255469	79275803	11
chr10	79297075	79347240	3
chr10	79355045	79391160	10
chr10	79345904	79391160	10
chr10	79297075	79391160	20
chr10	79229269	79391160	3
chr10	79355045	79417447	4
chr10	79387168	79417447	6
chr10	79297075	79421789	3
chr10	79255469	79421789	3
chr10	79387168	79421789	13
chr10	79387168	79451962	3
chr10	79449261	79527506	3
chr10	79495253	79527506	7
chr10	79387168	79578297	3
chr10	79495253	79578297	3
chr10	79387168	79605609	8
chr10	79387168	79629000	12
chr10	79422171	79629000	3
chr10	79607797	79629000	21
chr10	79661726	79709189	7
chr10	79637021	79709189	11
chr10	79637021	79812369	4
chr10	79757433	79812369	3
chr10	79802236	79812369	6
chr10	79757433	79813916	3
chr10	79802236	79813916	3
chr10	79812609	79837658	7
chr10	79802236	79837658	4
chr10	79637021	79839784	3
chr10	79908131	79950582	9
chr10	79908131	79970767	13
chr10	79838483	79970767	5
chr10	79908131	79973097	3
chr10	79838483	79973097	3
chr10	79965080	79973097	3
chr10	80073405	80151017	3
chr10	80220167	80238169	4
chr10	80209807	80269604	3
chr10	80209807	80285569	3
chr10	80284242	80340018	4
chr10	80209807	80345384	4
chr10	80284242	80345384	4
chr10	80342658	80396880	3
chr10	80390774	80451883	76
chr10	80342658	80451883	8
chr10	80338379	80451883	3
chr10	80390774	80458742	11
chr10	80342658	80458742	10
chr10	80461084	80505059	8
chr10	80479129	80505059	7
chr10	80590834	80638715	3
chr10	80461084	80638715	3
chr10	80660549	80768380	3
chr10	80750010	80768380	5
chr10	80750010	80805130	10
chr10	80857316	80869396	12
chr10	80851805	80869396	6
chr10	80869994	80904632	5
chr10	80857316	80904632	4
chr10	80857316	80913876	15
chr10	80851805	80913876	7
chr10	80750010	80913876	3
chr10	80964843	80990206	4
chr10	80946312	80990206	4
chr10	80912301	80990206	3
chr10	80946312	81013799	5
chr10	80851805	81015255	3
chr10	81013801	81069560	3
chr10	81015605	81069560	4
chr10	81508970	81634456	5
chr10	82128755	82365016	8
chr10	82371345	82646280	3
chr10	82371345	82661574	5
chr10	82713583	82972530	3
chr10	82687361	82972530	3
chr10	82371345	83080911	3
chr10	83186730	83240064	4
chr10	83281505	83459962	3
chr10	83281505	83901776	3
chr10	83628790	83901776	3
chr10	83854282	83901776	5
chr10	83899569	83914353	5
chr10	83977704	84022010	15
chr10	84475725	84508920	5
chr10	84683038	85008645	5
chr10	84916886	85008645	19
chr10	84916886	85048466	13
chr10	85000489	85048466	6
chr10	84916886	85088671	10
chr10	84683038	85088671	5
chr10	85000489	85088671	5
chr10	85086878	85115371	4
chr10	85047050	85115371	3
chr10	84683038	85115371	5
chr10	84916886	85115371	5
chr10	85430306	85485219	3
chr10	85765024	85915990	8
chr10	85430306	85915990	4
chr10	85527085	85915990	6
chr10	85554166	85915990	8
chr10	85527085	85927522	7
chr10	85554166	85927522	3
chr10	85430306	85947417	3
chr10	85554166	85962267	3
chr10	86487144	86590371	15
chr10	86588382	86967665	3
chr10	86487144	86967665	21
chr10	87111748	87318496	3
chr10	87059018	87767908	4
chr10	87111748	87767908	3
chr10	88131859	88188917	6
chr10	88789183	88847094	11
chr10	88789183	89093827	5
chr10	88923795	89093827	40
chr10	90191031	90495925	4
chr10	90760078	90991877	4
chr10	92513068	92755908	6
chr10	92532776	92755908	14
chr10	92622648	92755908	8
chr10	92753227	92829596	18
chr10	92753227	92885274	6
chr10	92513068	92889387	3
chr10	92753227	92889387	3
chr10	92753227	92893153	6
chr10	92887696	93012624	3
chr10	92887696	93041168	6
chr10	93056115	93226786	8
chr10	92887696	93226786	3
chr10	92887696	93277350	5
chr10	93056115	93277350	3
chr10	93280905	93579983	4
chr10	93475475	93579983	10
chr10	93497586	93579983	12
chr10	93870751	93924999	8
chr10	93795011	94072887	4
chr10	93870751	94072887	3
chr10	94085810	94422002	5
chr10	94085810	94428620	4
chr10	94453497	94551762	8
chr10	94453497	94619914	7
chr10	94680080	94750870	3
chr10	94552240	94881514	3
chr10	94550191	94881514	7
chr10	94453497	94881514	7
chr10	94550191	94939572	9
chr10	94453497	94939572	11
chr10	94618270	94939572	4
chr10	94877636	94939572	10
chr10	95360656	95497153	7
chr10	95360656	95568615	5
chr10	95495651	95568615	3
chr10	95675908	96776559	8
chr10	96807536	97168041	3
chr10	98569158	98615472	3
chr10	98652794	99040712	19
chr10	98624205	99040712	4
chr10	98624205	99079303	5
chr10	98652794	99079303	10
chr10	99107155	99616433	3
chr10	102716017	102865673	9
chr10	105010034	105212215	3
chr10	107236600	107360615	3
chr10	107295336	107360615	3
chr10	107735465	107873964	7
chr10	107735465	107975544	6
chr10	108941237	109150926	5
chr10	109357255	109523099	9
chr10	110231034	110378761	3
chr10	110231034	110415151	11
chr10	110248401	110415151	4
chr10	110164543	110538102	3
chr10	110231034	110538102	3
chr10	110412450	110538102	3
chr10	110543989	110618494	7
chr10	110941749	111074189	4
chr10	110941749	111363394	5
chr10	110939250	111395620	4
chr10	114759925	115056261	8
chr10	114843005	115056261	4
chr10	115644615	115757731	12
chr10	115767000	115882725	5
chr10	115767000	116227024	5
chr10	115900327	116227024	3
chr10	115767000	116286821	4
chr10	116417526	116473129	5
chr10	116417526	116647650	3
chr10	116470252	116647650	3
chr10	116661765	116874604	6
chr10	116653390	116874604	3
chr10	116892061	117074847	4
chr10	116653390	117114854	3
chr10	116892061	117114854	10
chr10	117002784	117114854	4
chr10	117806456	117983901	6
chr10	118515904	118606715	7
chr10	118537164	118606715	3
chr10	119082891	119241720	7
chr10	119239965	119502466	5
chr10	119322134	119502466	6
chr10	119322134	119563178	3
chr10	119500787	119563178	5
chr10	120138364	120302358	3
chr10	120374965	120471987	5
chr10	120469895	120694270	4
chr10	120846218	120954122	6
chr10	121131140	121202383	3
chr10	121137960	121202383	6
chr10	121207435	121293785	4
chr10	121270081	121485691	5
chr10	121207435	121485691	3
chr10	121270081	121489794	3
chr10	121207435	121489794	5
chr10	121131140	121489794	3
chr10	121541944	121885923	3
chr10	122242431	122443228	14
chr10	121989701	122529615	3
chr10	122239141	122529615	5
chr10	122242431	122529615	6
chr10	124550966	124702889	3
chr10	125161852	125202314	5
chr10	126100082	126202702	3
chr10	126269442	126307591	4
chr10	126355669	126428187	20
chr10	126363668	126428187	3
chr10	126355669	126468580	9
chr10	126561834	126608875	4
chr10	126601432	126608875	6
chr10	126612870	126666832	5
chr10	126601432	126666832	4
chr10	126665337	126750239	3
chr10	126669724	126750239	4
chr10	126761070	126780074	3
chr10	126775412	126947018	3
chr10	126944762	126952059	3
chr10	126947405	126975889	19
chr10	126944762	126975889	13
chr10	126947405	126993749	5
chr10	126944762	126993749	16
chr10	126944762	127007370	4
chr10	127005999	127014253	3
chr10	127012969	127061186	9
chr10	127005999	127061186	5
chr10	127078353	127115849	3
chr10	127078353	127172325	5
chr10	127114458	127172325	4
chr10	127131347	127172325	5
chr10	127309180	127375502	4
chr10	127262284	127375502	5
chr10	127181196	127375502	5
chr10	127174642	127375502	6
chr10	127111463	127375502	3
chr10	127078353	127375502	3
chr10	127381914	127394437	3
chr10	127381914	127446148	14
chr10	127391109	127446148	5
chr10	127527317	127626067	12
chr10	127577135	127626067	8
chr10	127799252	127893243	3
chr10	127955427	127974138	3
chr10	127955427	128050539	3
chr10	128063281	128112530	9
chr10	129664750	129736477	16
chr11	3041122	3100474	29
chr11	3213564	3254156	3
chr11	3246598	3254156	7
chr11	3246598	3288029	4
chr11	3246598	3309978	6
chr11	3286457	3309978	8
chr11	3246598	3354182	3
chr11	3246598	3357163	3
chr11	3351750	3416003	4
chr11	3371879	3416003	9
chr11	3374225	3416003	6
chr11	3434739	3472062	3
chr11	3371879	3672137	3
chr11	3613974	3687460	5
chr11	3374225	3687460	4
chr11	3371879	3687460	5
chr11	3685838	3780513	3
chr11	3707699	3780513	4
chr11	3685838	3815317	4
chr11	3779383	3815317	3
chr11	3953176	3981145	7
chr11	3901115	3981145	5
chr11	3901115	3984182	3
chr11	3821068	3984182	3
chr11	3901115	3995792	4
chr11	3993876	4024736	6
chr11	4034452	4121535	10
chr11	4117630	4160003	33
chr11	4156632	4352015	6
chr11	4633749	4673930	5
chr11	4633749	4722491	7
chr11	4633749	4766722	3
chr11	4743087	4766722	6
chr11	4815669	4876435	4
chr11	4915278	4966415	4
chr11	5081400	5191729	3
chr11	5190170	5374975	3
chr11	5384760	5530000	8
chr11	5368610	5530000	5
chr11	5785628	5813397	4
chr11	5895408	6088773	11
chr11	5895408	6162518	6
chr11	5895408	6175648	3
chr11	6265525	6303610	4
chr11	6364662	6390907	7
chr11	6528125	6670092	3
chr11	6554388	6670092	21
chr11	6668180	7041385	3
chr11	6554388	7041385	5
chr11	6554388	7062447	3
chr11	6554388	7089668	4
chr11	7099592	7111324	3
chr11	7113280	7469371	14
chr11	7113280	8146664	11
chr11	7099592	8203626	4
chr11	7109884	8306487	4
chr11	7113280	8306487	3
chr11	8323721	8424780	4
chr11	8323721	8761806	24
chr11	8423361	8761806	3
chr11	8434431	8761806	10
chr11	8445206	8761806	9
chr11	8323721	8857877	13
chr11	8304890	8857877	4
chr11	8434431	8857877	3
chr11	8757944	8857877	10
chr11	8882362	9037343	24
chr11	8855224	9037343	4
chr11	8757944	9037343	3
chr11	11361057	11643743	3
chr11	11399515	11643743	6
chr11	11456770	11643743	8
chr11	11361057	11689558	5
chr11	11399515	11689558	7
chr11	11456770	11689558	10
chr11	11711388	11723619	4
chr11	11743860	11876081	4
chr11	11719612	11876081	82
chr11	11711388	11876081	16
chr11	11687961	11876081	13
chr11	11642056	11876081	4
chr11	11456770	11876081	5
chr11	11399515	11876081	5
chr11	11925186	12441361	4
chr11	16160535	16304450	5
chr11	16160535	16313955	6
chr11	16424431	16771984	5
chr11	16424431	16849385	5
chr11	18773550	18925479	7
chr11	19729090	19932400	9
chr11	19816714	19932400	3
chr11	20203772	20233960	4
chr11	20203772	20301749	7
chr11	20162461	20301749	5
chr11	20133750	20301749	3
chr11	20032505	20301749	5
chr11	20344774	20357099	3
chr11	20354470	20492849	6
chr11	20344774	20492849	3
chr11	20344774	20541077	3
chr11	20354470	20541077	8
chr11	20538359	20563066	3
chr11	20354470	20572662	3
chr11	20344774	20591884	7
chr11	20354470	20591884	6
chr11	20589785	20815029	3
chr11	20693784	20815029	31
chr11	20815420	21079441	6
chr11	20693784	21079441	9
chr11	20815420	21354177	3
chr11	21077626	21354177	3
chr11	21207773	21354177	3
chr11	22215358	22518671	10
chr11	22439607	22518671	6
chr11	22215358	22533731	4
chr11	22439607	22533731	3
chr11	22516046	22533731	4
chr11	22527340	22678887	3
chr11	22913130	23050702	3
chr11	23578695	23756336	5
chr11	25761962	25974765	3
chr11	27920238	28485038	5
chr11	27653069	28485038	6
chr11	29761376	29786042	4
chr11	29784479	30123532	4
chr11	29991523	30123532	16
chr11	30575526	30700284	7
chr11	30575526	31274311	3
chr11	31148018	31274311	5
chr11	31148018	31515922	5
chr11	31514528	31538864	3
chr11	31148018	31538864	3
chr11	31574923	31843080	3
chr11	31841876	32033035	4
chr11	31899070	32033035	3
chr11	31899070	32062867	3
chr11	32040561	32062867	7
chr11	32082046	32139233	8
chr11	32104838	32139233	4
chr11	32116398	32139233	4
chr11	32116398	32221988	4
chr11	32082046	32221988	5
chr11	32349701	32489208	8
chr11	32525184	32610409	4
chr11	32705496	32857798	4
chr11	32928545	32998743	3
chr11	32861165	33049272	5
chr11	32997423	33049272	4
chr11	33070077	33078681	5
chr11	33070077	33455087	3
chr11	33076054	33455087	6
chr11	33236011	33455087	5
chr11	33453238	33515254	5
chr11	33236011	33515254	3
chr11	33076054	33515254	16
chr11	33070077	33515254	3
chr11	33076054	33622081	10
chr11	33513284	33622081	4
chr11	33625143	33818417	11
chr11	33632824	33818417	15
chr11	34022683	34113871	10
chr11	34048989	34113871	12
chr11	34175467	34238744	6
chr11	34135929	34238744	3
chr11	34128075	34238744	4
chr11	34175467	34519328	4
chr11	34656639	35222136	5
chr11	34932291	35222136	6
chr11	35179444	35222136	17
chr11	34932291	35268465	6
chr11	35219690	35268465	4
chr11	35179444	35268465	20
chr11	35264296	35418259	3
chr11	35179444	35479294	4
chr11	35219690	35479294	3
chr11	34656639	35479294	4
chr11	35264296	35479294	15
chr11	35416990	35479294	3
chr11	35179444	35481737	3
chr11	35264296	35481737	3
chr11	35264296	35507414	6
chr11	35179444	35517769	3
chr11	35665792	35815842	6
chr11	35858676	36035911	7
chr11	35858676	36340866	3
chr11	36033615	36340866	4
chr11	42812303	43163667	3
chr11	43224499	43310951	5
chr11	43305713	43330964	6
chr11	43305713	43370825	9
chr11	43305713	43400723	10
chr11	43305713	43427448	13
chr11	43649338	43901382	4
chr11	43900048	44026079	3
chr11	43305713	44145803	4
chr11	43580178	44145803	3
chr11	43596776	44145803	7
chr11	43649338	44145803	10
chr11	43900048	44145803	4
chr11	44143695	44267717	3
chr11	44399058	44428111	3
chr11	44423726	44822739	30
chr11	44399058	44822739	6
chr11	44423726	45353757	4
chr11	45607459	45741112	3
chr11	45865445	45943197	13
chr11	45829133	46031020	4
chr11	45865445	46031020	12
chr11	45940977	46031020	4
chr11	46082069	46245494	3
chr11	46089953	46245494	3
chr11	46444724	46480284	8
chr11	47991308	48403207	8
chr11	48401920	48590938	3
chr11	48587741	48673373	6
chr11	48592474	48673373	3
chr11	48601170	48673373	3
chr11	48603263	48673373	3
chr11	48687483	48917644	8
chr11	48687483	49085579	5
chr11	48916174	49085579	3
chr11	48921986	49085579	3
chr11	49002811	49085579	9
chr11	49540787	49639245	5
chr11	49540787	49660727	10
chr11	49637869	49660727	3
chr11	49465712	49684129	3
chr11	49540787	49684129	11
chr11	49463476	49684129	5
chr11	49540787	49770187	4
chr11	49716423	49770187	3
chr11	49463476	49775626	3
chr11	49716423	49775626	5
chr11	49799275	49928736	5
chr11	49927381	49945501	5
chr11	49799275	49945501	16
chr11	49799275	50178935	3
chr11	50177622	50254255	3
chr11	50372107	50583815	4
chr11	50752872	50847143	10
chr11	50752872	50867500	5
chr11	50752872	51104693	3
chr11	51102385	51348699	10
chr11	51102385	51354023	9
chr11	51102385	51432303	3
chr11	51102385	51495981	3
chr11	51395802	51495981	5
chr11	51430726	51495981	10
chr11	51633001	52034659	3
chr11	52066949	52076359	4
chr11	52074194	52111879	8
chr11	52066949	52111879	5
chr11	52066949	52157627	11
chr11	52035999	52157627	5
chr11	52074194	52157627	8
chr11	52110214	52157627	3
chr11	52234408	52576122	3
chr11	52578652	52846751	5
chr11	53397853	53404759	4
chr11	53403247	53442210	4
chr11	53282985	53457033	4
chr11	53397853	53551866	3
chr11	53571100	53664246	13
chr11	53550060	53664246	13
chr11	53548628	53688980	3
chr11	53815195	53868611	13
chr11	53815195	53903224	14
chr11	53815195	54071377	6
chr11	53906069	54071377	4
chr11	53957933	54071377	8
chr11	54120489	54169566	5
chr11	54111843	54169566	4
chr11	54069657	54169566	3
chr11	53957933	54169566	7
chr11	54516307	54675280	4
chr11	54516307	54677270	9
chr11	54692478	54742060	3
chr11	54692478	54798550	5
chr11	54743351	54798550	8
chr11	54744747	54798550	7
chr11	54516307	54802309	3
chr11	54692478	54802309	6
chr11	54743351	54802309	4
chr11	54810997	54854011	25
chr11	54800972	54854011	7
chr11	54692478	54854011	5
chr11	54854407	54901460	5
chr11	54810997	54973213	4
chr11	54854407	54973213	10
chr11	54859775	54973213	5
chr11	54899954	54973213	6
chr11	55017007	55188013	4
chr11	55017007	55201812	22
chr11	55008322	55201812	4
chr11	54977768	55201812	7
chr11	54975824	55201812	8
chr11	54859775	55201812	3
chr11	54854407	55201812	3
chr11	55017007	55259291	4
chr11	55202704	55259291	25
chr11	54977768	55261005	3
chr11	55017007	55261005	5
chr11	55202704	55261005	21
chr11	55331840	55385532	3
chr11	55331840	55604694	4
chr11	55402938	55604694	3
chr11	55602536	55795975	3
chr11	55384318	55795975	3
chr11	55402938	55807078	3
chr11	55404316	55807078	7
chr11	55602536	55807078	4
chr11	55331840	55807078	9
chr11	55804061	55922179	4
chr11	57288337	57441401	3
chr11	57361950	57441401	6
chr11	57361950	57561689	5
chr11	57361950	57593160	4
chr11	57430652	57593160	3
chr11	57599549	57634677	3
chr11	57632883	57732427	7
chr11	57681821	57732427	6
chr11	57632883	57748883	5
chr11	57764125	58039970	3
chr11	57992888	58039970	5
chr11	58215123	58450955	3
chr11	59043458	59107993	3
chr11	59045934	59107993	7
chr11	59051979	59107993	14
chr11	59043458	59112331	3
chr11	59045934	59112331	9
chr11	59051979	59112331	10
chr11	59051979	59114674	3
chr11	59119206	59144947	4
chr11	59115761	59144947	3
chr11	59051979	59180939	3
chr11	59119206	59180939	4
chr11	59119206	59297567	9
chr11	59115761	59297567	5
chr11	59113232	59297567	3
chr11	59119206	59340808	3
chr11	59338165	59383654	10
chr11	59338165	59428476	7
chr11	59338165	59592890	3
chr11	59692984	59779699	3
chr11	59692984	59841650	9
chr11	59777903	59841650	3
chr11	59692984	59891115	13
chr11	59660217	59891115	3
chr11	59777903	59891115	5
chr11	59897652	59920332	3
chr11	59897652	60009442	3
chr11	59917585	60009442	6
chr11	59897652	60014284	3
chr11	59917585	60014284	4
chr11	60011052	60065724	3
chr11	60007935	60108825	3
chr11	59897652	60108825	4
chr11	60011052	60108825	4
chr11	60064293	60121881	5
chr11	60105571	60121881	3
chr11	60064293	60226688	3
chr11	60119900	60226688	4
chr11	60766722	60857802	9
[truncated: 11,987 more rows]
