# Supplementary material for: Computational prediction of CTCF/cohesin-based intra-TAD loops that insulate chromatin contacts and gene expression in mouse liver
Source: eLife. 2018 May 14;7:e34077. doi: 10.7554/eLife.34077 (PMC5986275; doi:10.7554/eLife.34077)
Supplement: Source Code 1. [file elife-34077-code1.zip › iTAD_loopprediction/annotation/ChIA-PET/mesc_INs_GSE57913.bed]

chr6	129044750	129189083	chr6_129044750_129046031_chr6_129186641_129189083
chr13	113061540	113300664	chr13_113061540_113063188_chr13_113298770_113300664
chr18	43715133	44447387	chr18_43715133_43716337_chr18_44446181_44447387
chr4	104823955	104990313	chr4_104823955_104828310_chr4_104988877_104990313
chr13	52633503	52720256	chr13_52633503_52634979_chr13_52718850_52720256
chr9	107865466	107956076	chr9_107865466_107866997_chr9_107954721_107956076
chr9	57067195	57199898	chr9_57067195_57069159_chr9_57198480_57199898
chr3	128904635	129390699	chr3_128904635_128908582_chr3_129388862_129390699
chr5	149850985	149883937	chr5_149850985_149852957_chr5_149882716_149883937
chr8	89457303	90095669	chr8_89457303_89459071_chr8_90093713_90095669
chr11	61230952	61319523	chr11_61230952_61232465_chr11_61317431_61319523
chr12	33604605	33695663	chr12_33604605_33605865_chr12_33694265_33695663
chr13	83864184	84898991	chr13_83864184_83865514_chr13_84897495_84898991
chr15	83039500	83163688	chr15_83039500_83041619_chr15_83162287_83163688
chr2	160423058	160711375	chr2_160423058_160424344_chr2_160710117_160711375
chr14	24886474	25093669	chr14_24886474_24888731_chr14_25092174_25093669
chr16	44483606	44721384	chr16_44483606_44485542_chr16_44720217_44721384
chr14	64510165	64667124	chr14_64510165_64511523_chr14_64664707_64667124
chr8	12978210	13327388	chr8_12978210_12979767_chr8_13326172_13327388
chr5	134969700	135053242	chr5_134969700_134971040_chr5_135051956_135053242
chr1	75338917	75595000	chr1_75338917_75342795_chr1_75590940_75595000
chr11	53957933	54169566	chr11_53957933_53959372_chr11_54167515_54169566
chr7	87300923	87391965	chr7_87300923_87302578_chr7_87390802_87391965
chr8	33117748	33493869	chr8_33117748_33122471_chr8_33492633_33493869
chr14	54846611	54949439	chr14_54846611_54849781_chr14_54947676_54949439
chr2	77179019	77548121	chr2_77179019_77180929_chr2_77546562_77548121
chr9	113364307	113555457	chr9_113364307_113365466_chr9_113554044_113555457
chr12	109850829	109997074	chr12_109850829_109852298_chr12_109995382_109997074
chr3	96350545	96468463	chr3_96350545_96352423_chr3_96466696_96468463
chr16	55950620	56065360	chr16_55950620_55952054_chr16_56064116_56065360
chr1	174340488	174449003	chr1_174340488_174343638_chr1_174447697_174449003
chr8	107661817	107784497	chr8_107661817_107663138_chr8_107780861_107784497
chr11	54692478	54854011	chr11_54692478_54693876_chr11_54852647_54854011
chr9	45223513	45563760	chr9_45223513_45226311_chr9_45562274_45563760
chr9	78187833	78234729	chr9_78187833_78188810_chr9_78232562_78234729
chr7	20385916	20429844	chr7_20385916_20386936_chr7_20428041_20429844
chr9	119871813	119937684	chr9_119871813_119873205_chr9_119936463_119937684
chr17	84043913	84250567	chr17_84043913_84046355_chr17_84249231_84250567
chr10	77481019	77623728	chr10_77481019_77482340_chr10_77620821_77623728
chr8	10414375	11007869	chr8_10414375_10415998_chr8_11004765_11007869
chr11	30137484	30557920	chr11_30137484_30138966_chr11_30556621_30557920
chr15	77580515	77748455	chr15_77580515_77581709_chr15_77747013_77748455
chr16	32636712	32690415	chr16_32636712_32639456_chr16_32688885_32690415
chr5	35937925	36039327	chr5_35937925_35939575_chr5_36038061_36039327
chr7	148710554	148852912	chr7_148710554_148712026_chr7_148851683_148852912
chr6	149074773	149324577	chr6_149074773_149076033_chr6_149322844_149324577
chr1	89437678	89506415	chr1_89437678_89439067_chr1_89503752_89506415
chr15	84831169	84901814	chr15_84831169_84832760_chr15_84900374_84901814
chr3	93165236	93211759	chr3_93165236_93167261_chr3_93210295_93211759
chr7	28112084	28170601	chr7_28112084_28123417_chr7_28169089_28170601
chr13	51058868	51306748	chr13_51058868_51062596_chr13_51305547_51306748
chr16	22353924	22555937	chr16_22353924_22355262_chr16_22553702_22555937
chr3	127539917	127652644	chr3_127539917_127541148_chr3_127651069_127652644
chr5	123514024	123589220	chr5_123514024_123515168_chr5_123581884_123589220
chrX	157836625	158228944	chrX_157836625_157837787_chrX_158227659_158228944
chr4	140344490	140459215	chr4_140344490_140346027_chr4_140457346_140459215
chr11	113508992	113674035	chr11_113508992_113511864_chr11_113670469_113674035
chr7	152117171	152430014	chr7_152117171_152118618_chr7_152426774_152430014
chr11	102433358	102513548	chr11_102433358_102435498_chr11_102512231_102513548
chr9	21870409	21948718	chr9_21870409_21871839_chr9_21947194_21948718
chr11	100843016	100920853	chr11_100843016_100845720_chr11_100918020_100920853
chr10	79297075	79421789	chr10_79297075_79298589_chr10_79420335_79421789
chr5	24179598	24409496	chr5_24179598_24180929_chr5_24408142_24409496
chr12	118641538	119008489	chr12_118641538_118643483_chr12_119006539_119008489
chr13	45125744	45538794	chr13_45125744_45127207_chr13_45537308_45538794
chr5	137411599	137447479	chr5_137411599_137413179_chr5_137446107_137447479
chr7	52725756	52818227	chr7_52725756_52727134_chr7_52815513_52818227
chr8	27202052	27280445	chr8_27202052_27203061_chr8_27278423_27280445
chr16	59420260	59617771	chr16_59420260_59421664_chr16_59616185_59617771
chr8	109241377	109412672	chr8_109241377_109242976_chr8_109411053_109412672
chr16	17910946	17987560	chr16_17910946_17912308_chr16_17986441_17987560
chr5	143198999	143617423	chr5_143198999_143200682_chr5_143615501_143617423
chr7	86640359	86698531	chr7_86640359_86644913_chr7_86697134_86698531
chr2	29619993	29674311	chr2_29619993_29621367_chr2_29672625_29674311
chr5	103772427	104085239	chr5_103772427_103773836_chr5_104082650_104085239
chr17	32665334	32866803	chr17_32665334_32666475_chr17_32865627_32866803
chr15	99389024	99428304	chr15_99389024_99390100_chr15_99425402_99428304
chr1	38912621	38992394	chr1_38912621_38913878_chr1_38991070_38992394
chr6	87415764	87620990	chr6_87415764_87417166_chr6_87619635_87620990
chr4	138477307	138541427	chr4_138477307_138478974_chr4_138540244_138541427
chr5	87315235	87980784	chr5_87315235_87316444_chr5_87979546_87980784
chr1	20301105	20441017	chr1_20301105_20302532_chr1_20439716_20441017
chr1	122264266	122447592	chr1_122264266_122265584_chr1_122445437_122447592
chr12	102162883	102269230	chr12_102162883_102165252_chr12_102264602_102269230
chr2	118525313	118586356	chr2_118525313_118527275_chr2_118585099_118586356
chr7	52333496	52411343	chr7_52333496_52337126_chr7_52409368_52411343
chr5	129836291	130101137	chr5_129836291_129838825_chr5_130099568_130101137
chr12	113315365	113380330	chr12_113315365_113316791_chr12_113378021_113380330
chr10	85527085	85915990	chr10_85527085_85529165_chr10_85914463_85915990
chr3	83702932	84119615	chr3_83702932_83704396_chr3_84115526_84119615
chr11	61317431	61434807	chr11_61317431_61319523_chr11_61432452_61434807
chr9	56047897	56355947	chr9_56047897_56049592_chr9_56353101_56355947
chr19	5528726	5788212	chr19_5528726_5530475_chr19_5784674_5788212
chr2	166896216	167048595	chr2_166896216_166898747_chr2_167046254_167048595
chr16	38344479	38472644	chr16_38344479_38346158_chr16_38471181_38472644
chr17	57357969	57417093	chr17_57357969_57360125_chr17_57415577_57417093
chr8	109909940	110101571	chr8_109909940_109912992_chr8_110099690_110101571
chr19	58984921	59283800	chr19_58984921_58986902_chr19_59282454_59283800
chr18	66562127	66680813	chr18_66562127_66564986_chr18_66678184_66680813
chr12	88619135	88758531	chr12_88619135_88621628_chr12_88757069_88758531
chr1	90320721	90639907	chr1_90320721_90322175_chr1_90638395_90639907
chr9	31366495	31734459	chr9_31366495_31368261_chr9_31732543_31734459
chr2	71436017	71652869	chr2_71436017_71438616_chr2_71649615_71652869
chr16	88392906	88543460	chr16_88392906_88393831_chr16_88542291_88543460
chr8	42046134	42503363	chr8_42046134_42050158_chr8_42501863_42503363
chr5	125379780	125749298	chr5_125379780_125382324_chr5_125747377_125749298
chr11	70264757	70320729	chr11_70264757_70266499_chr11_70318002_70320729
chr13	111183821	111759275	chr13_111183821_111186263_chr13_111756801_111759275
chrX	137025922	137136096	chrX_137025922_137027247_chrX_137134573_137136096
chr8	41235790	41504268	chr8_41235790_41237324_chr8_41502312_41504268
chr5	143696846	143828934	chr5_143696846_143698927_chr5_143827602_143828934
chr8	74628762	74739757	chr8_74628762_74630001_chr8_74738356_74739757
chr4	144355183	144463581	chr4_144355183_144356561_chr4_144462551_144463581
chr9	29468308	30289505	chr9_29468308_29470075_chr9_30287435_30289505
chr11	116932982	117222591	chr11_116932982_116935493_chr11_117218500_117222591
chr5	34026131	34081332	chr5_34026131_34027288_chr5_34079962_34081332
chr8	96690619	96712132	chr8_96690619_96692121_chr8_96709589_96712132
chr6	124211915	124330869	chr6_124211915_124213692_chr6_124328757_124330869
chr3	88210470	88271958	chr3_88210470_88211969_chr3_88270490_88271958
chr19	45186689	45236347	chr19_45186689_45187627_chr19_45232983_45236347
chr3	85727215	85934482	chr3_85727215_85728902_chr3_85933231_85934482
chr3	104572475	104771906	chr3_104572475_104573879_chr3_104770184_104771906
chr1	136016266	136142502	chr1_136016266_136017598_chr1_136140011_136142502
chr8	96690619	96724304	chr8_96690619_96692121_chr8_96722953_96724304
chr13	73562773	73830807	chr13_73562773_73564284_chr13_73829316_73830807
chr9	107514144	107581298	chr9_107514144_107516041_chr9_107577415_107581298
chr1	82783471	82985180	chr1_82783471_82784835_chr1_82983726_82985180
chr3	127467060	127652644	chr3_127467060_127468306_chr3_127651069_127652644
chr12	114383983	114395564	chr12_114383983_114385793_chr12_114392835_114395564
chr2	77885934	78772513	chr2_77885934_77888351_chr2_78771065_78772513
chr17	69560057	69699375	chr17_69560057_69561062_chr17_69698121_69699375
chr9	62637062	62677281	chr9_62637062_62638099_chr9_62675388_62677281
chr5	137139672	137232421	chr5_137139672_137141289_chr5_137231025_137232421
chr8	34457238	34833390	chr8_34457238_34458464_chr8_34831890_34833390
chr12	12623890	13222600	chr12_12623890_12625347_chr12_13220825_13222600
chr10	85430306	85915990	chr10_85430306_85431720_chr10_85914463_85915990
chr5	135875687	136092919	chr5_135875687_135877081_chr5_136091375_136092919
chr12	8895593	9009743	chr12_8895593_8897111_chr12_9008279_9009743
chr5	89220120	89813995	chr5_89220120_89221445_chr5_89812720_89813995
chr7	128877142	129119385	chr7_128877142_128878857_chr7_129118088_129119385
chr10	117591702	117808604	chr10_117591702_117593959_chr10_117806456_117808604
chr11	103624481	103773502	chr11_103624481_103626389_chr11_103770783_103773502
chr5	92889862	93086128	chr5_92889862_92891252_chr5_93084734_93086128
chr4	43642175	43725554	chr4_43642175_43645217_chr4_43723964_43725554
chr8	128745161	129007728	chr8_128745161_128746403_chr8_129005100_129007728
chr8	116187983	116894347	chr8_116187983_116189609_chr8_116892374_116894347
chr11	11456770	11689558	chr11_11456770_11458448_chr11_11687961_11689558
chr3	51284520	52001136	chr3_51284520_51285914_chr3_51999498_52001136
chr10	66780210	67192868	chr10_66780210_66783501_chr10_67191534_67192868
chr17	71095259	71318675	chr17_71095259_71098441_chr17_71316203_71318675
chr10	58628490	58756337	chr10_58628490_58630184_chr10_58754549_58756337
chr4	119902181	120054345	chr4_119902181_119903893_chr4_120053001_120054345
chr1	186271368	186596382	chr1_186271368_186272662_chr1_186595029_186596382
chr5	137727466	137757568	chr5_137727466_137729888_chr5_137756345_137757568
chr13	9561667	9846947	chr13_9561667_9562947_chr13_9845528_9846947
chr11	53815195	53903224	chr11_53815195_53816948_chr11_53901756_53903224
chr11	75594932	75781420	chr11_75594932_75596440_chr11_75779341_75781420
chr18	76130067	76311532	chr18_76130067_76131523_chr18_76309753_76311532
chr1	121912337	122094765	chr1_121912337_121913626_chr1_122093160_122094765
chr5	50366832	50608125	chr5_50366832_50368246_chr5_50606577_50608125
chr11	59051979	59180939	chr11_59051979_59053460_chr11_59179625_59180939
chr10	81013801	81069560	chr10_81013801_81015255_chr10_81067244_81069560
chr8	107780861	107808029	chr8_107780861_107784497_chr8_107806366_107808029
chr2	105455899	105641044	chr2_105455899_105457397_chr2_105639369_105641044
chr2	165604017	165740846	chr2_165604017_165605246_chr2_165737871_165740846
chr5	23841239	23901255	chr5_23841239_23843999_chr5_23898355_23901255
chr18	36142488	36282781	chr18_36142488_36143708_chr18_36281239_36282781
chr12	33711454	34019612	chr12_33711454_33714342_chr12_34018247_34019612
chr10	126669724	126750239	chr10_126669724_126671010_chr10_126748151_126750239
chr3	96921714	96990071	chr3_96921714_96923003_chr3_96987179_96990071
chr2	127433310	127510536	chr2_127433310_127435292_chr2_127509071_127510536
chr9	43016095	43093261	chr9_43016095_43020138_chr9_43090798_43093261
chr4	117376729	117444406	chr4_117376729_117378927_chr4_117442902_117444406
chr14	56440819	56538352	chr14_56440819_56445251_chr14_56536601_56538352
chr18	32440650	32576572	chr18_32440650_32442032_chr18_32573786_32576572
chr11	96776870	96799586	chr11_96776870_96778883_chr11_96798278_96799586
chr3	121010003	121235994	chr3_121010003_121011928_chr3_121234620_121235994
chr9	99746742	100202840	chr9_99746742_99748280_chr9_100201431_100202840
chr15	75844978	75987325	chr15_75844978_75846429_chr15_75985798_75987325
chr11	107669404	107845365	chr11_107669404_107670752_chr11_107843141_107845365
chr10	30544388	31019796	chr10_30544388_30545866_chr10_31017512_31019796
chr19	17237490	17463812	chr19_17237490_17238850_chr19_17462344_17463812
chr9	121385947	121589527	chr9_121385947_121387489_chr9_121588212_121589527
chr19	43569861	43606266	chr19_43569861_43572246_chr19_43604230_43606266
chr7	16682778	16739757	chr7_16682778_16684272_chr7_16738317_16739757
chr4	144783630	144877557	chr4_144783630_144785610_chr4_144874551_144877557
chr13	112363959	112533468	chr13_112363959_112365256_chr13_112531414_112533468
chr8	107093162	107127562	chr8_107093162_107095788_chr8_107125859_107127562
chr12	25776461	26101043	chr12_25776461_25778889_chr12_26099571_26101043
chr4	117501629	117757068	chr4_117501629_117503633_chr4_117755446_117757068
chr13	24034283	24389947	chr13_24034283_24035628_chr13_24388523_24389947
chr18	24207870	24461951	chr18_24207870_24209984_chr18_24460083_24461951
chr15	103006762	103146373	chr15_103006762_103009377_chr15_103143442_103146373
chr3	91854221	91911254	chr3_91854221_91855387_chr3_91909974_91911254
chr4	153822831	154050097	chr4_153822831_153824376_chr4_154047402_154050097
chr11	109304771	109447151	chr11_109304771_109307917_chr11_109445568_109447151
chr10	79757433	79813916	chr10_79757433_79759327_chr10_79812609_79813916
chr10	95675908	96776559	chr10_95675908_95678152_chr10_96774904_96776559
chr11	111398534	113027538	chr11_111398534_111399776_chr11_113024760_113027538
chr19	23089343	23275420	chr19_23089343_23090888_chr19_23274053_23275420
chr1	169150382	169268382	chr1_169150382_169154440_chr1_169266914_169268382
chr2	164232765	164344184	chr2_164232765_164234183_chr2_164342707_164344184
chr7	128877142	129108219	chr7_128877142_128878857_chr7_129106920_129108219
chr16	44242255	44436510	chr16_44242255_44243814_chr16_44435171_44436510
chr2	123925046	124982088	chr2_123925046_123927854_chr2_124980840_124982088
chr11	69576597	69691397	chr11_69576597_69577797_chr11_69689243_69691397
chr8	60018354	60271349	chr8_60018354_60020687_chr8_60268697_60271349
chr10	124550966	124976173	chr10_124550966_124552419_chr10_124974895_124976173
chr4	136449419	136538159	chr4_136449419_136451422_chr4_136536645_136538159
chr6	122618790	122670811	chr6_122618790_122621085_chr6_122669485_122670811
chr12	113380875	113689905	chr12_113380875_113385830_chr12_113688517_113689905
chr2	4419610	4557667	chr2_4419610_4421607_chr2_4556369_4557667
chr4	81209497	82260968	chr4_81209497_81211953_chr4_82259500_82260968
chr10	79838483	79973097	chr10_79838483_79839784_chr10_79971643_79973097
chr12	57790262	58087936	chr12_57790262_57792017_chr12_58086452_58087936
chr10	95360656	95568615	chr10_95360656_95362113_chr10_95566361_95568615
chr11	69070842	69328302	chr11_69070842_69072634_chr11_69326738_69328302
chr8	60018354	60280123	chr8_60018354_60020687_chr8_60277973_60280123
chr4	108470615	108649875	chr4_108470615_108471847_chr4_108648239_108649875
chr4	104337701	104567509	chr4_104337701_104338959_chr4_104565830_104567509
chr2	33285785	33352075	chr2_33285785_33289380_chr2_33350668_33352075
chr2	25283385	25339318	chr2_25283385_25284731_chr2_25338026_25339318
chr16	23547541	23954618	chr16_23547541_23549269_chr16_23953174_23954618
chr18	46312112	46725273	chr18_46312112_46313708_chr18_46723716_46725273
chr8	116700355	116894347	chr8_116700355_116701362_chr8_116892374_116894347
chr10	126601432	126666832	chr10_126601432_126603850_chr10_126665337_126666832
chr8	18953537	19162674	chr8_18953537_18954894_chr8_19160468_19162674
chr9	99369607	99563681	chr9_99369607_99370999_chr9_99561657_99563681
chr14	15406943	15697218	chr14_15406943_15408509_chr14_15695181_15697218
chr11	69392015	69442633	chr11_69392015_69396546_chr11_69441487_69442633
chr8	85783728	85931755	chr8_85783728_85785564_chr8_85930292_85931755
chr1	88074846	88208807	chr1_88074846_88076477_chr1_88204166_88208807
chr15	79053826	79302675	chr15_79053826_79056120_chr15_79299489_79302675
chr10	4554931	4746974	chr10_4554931_4556422_chr10_4745462_4746974
chr7	139073193	139406191	chr7_139073193_139074947_chr7_139404527_139406191
chr7	20387871	20433943	chr7_20387871_20389870_chr7_20432307_20433943
chr11	81861140	81992079	chr11_81861140_81862420_chr11_81990589_81992079
chr2	156698942	156921639	chr2_156698942_156700234_chr2_156920116_156921639
chr17	14264071	14359808	chr17_14264071_14264825_chr17_14358830_14359808
chr13	54817838	54868428	chr13_54817838_54819246_chr13_54866689_54868428
chr1	133801639	133880343	chr1_133801639_133802931_chr1_133877631_133880343
chr7	79544457	80568248	chr7_79544457_79546254_chr7_80566627_80568248
chr12	88111152	88265918	chr12_88111152_88114342_chr12_88263008_88265918
chr4	57913617	57941539	chr4_57913617_57915990_chr4_57940074_57941539
chr9	83275916	83504398	chr9_83275916_83277380_chr9_83502926_83504398
chr8	123221300	123321032	chr8_123221300_123222796_chr8_123319461_123321032
chr11	5895408	6175648	chr11_5895408_5897146_chr11_6174392_6175648
chr9	44830389	44931310	chr9_44830389_44832072_chr9_44929349_44931310
chr11	87780691	88011554	chr11_87780691_87783110_chr11_88009694_88011554
chr6	119742180	119875076	chr6_119742180_119743550_chr6_119873658_119875076
chr6	83645094	83677967	chr6_83645094_83647359_chr6_83676719_83677967
chr10	77053139	77188391	chr10_77053139_77054523_chr10_77187123_77188391
chr7	129342399	129396113	chr7_129342399_129343837_chr7_129394382_129396113
chr2	112614450	113143435	chr2_112614450_112615844_chr2_113141781_113143435
chr8	95582646	95922799	chr8_95582646_95583895_chr8_95921374_95922799
chr8	128097360	128244840	chr8_128097360_128099989_chr8_128241873_128244840
chr1	134654738	135075233	chr1_134654738_134656719_chr1_135073290_135075233
chr19	9990037	10064741	chr19_9990037_9991569_chr19_10063395_10064741
chr16	44708828	45024502	chr16_44708828_44709999_chr16_45023574_45024502
chr13	56663529	56760485	chr13_56663529_56665254_chr13_56758783_56760485
chr1	92546738	92854159	chr1_92546738_92548558_chr1_92852408_92854159
chr6	124796794	125035314	chr6_124796794_124798050_chr6_125033965_125035314
chr19	29898279	30121190	chr19_29898279_29900222_chr19_30119855_30121190
chr14	121677695	121826825	chr14_121677695_121679449_chr14_121825280_121826825
chr8	97345816	97433616	chr8_97345816_97347497_chr8_97432110_97433616
chr11	116746091	117039648	chr11_116746091_116747954_chr11_117035314_117039648
chr11	116361766	116490992	chr11_116361766_116363260_chr11_116489521_116490992
chr11	93994069	94088214	chr11_93994069_93996508_chr11_94086610_94088214
chr14	55642580	55721340	chr14_55642580_55645239_chr14_55719391_55721340
chr13	41179716	41335135	chr13_41179716_41181622_chr13_41332936_41335135
chr6	22071418	22397674	chr6_22071418_22073051_chr6_22395950_22397674
chr10	110231034	110412299	chr10_110231034_110233590_chr10_110411123_110412299
chr11	34656639	35479294	chr11_34656639_34658045_chr11_35476931_35479294
chr17	35394621	35412519	chr17_35394621_35395826_chr17_35411183_35412519
chr10	66777268	67322441	chr10_66777268_66778791_chr10_67321012_67322441
chr16	56919337	57093458	chr16_56919337_56921446_chr16_57091966_57093458
chr11	99240306	99327173	chr11_99240306_99241783_chr11_99325532_99327173
chr14	37675197	37847268	chr14_37675197_37676396_chr14_37845599_37847268
chr7	19824362	19862429	chr7_19824362_19825719_chr7_19860973_19862429
chr3	92917995	93164942	chr3_92917995_92919196_chr3_93163419_93164942
chr17	35720766	35874080	chr17_35720766_35722102_chr17_35872759_35874080
chr6	149079221	149324577	chr6_149079221_149081890_chr6_149322844_149324577
chr13	69834782	70131102	chr13_69834782_69836199_chr13_70129746_70131102
chr11	103858122	104057976	chr11_103858122_103859854_chr11_104056459_104057976
chrX	6999440	7270818	chrX_6999440_7000968_chrX_7269557_7270818
chr14	24886474	25002213	chr14_24886474_24888731_chr14_24999864_25002213
chr3	104591025	104771906	chr3_104591025_104592928_chr3_104770184_104771906
chr9	86486303	86696236	chr9_86486303_86487872_chr9_86694801_86696236
chr8	77655769	77758819	chr8_77655769_77657651_chr8_77757642_77758819
chr10	60634816	60799860	chr10_60634816_60636019_chr10_60798396_60799860
chr10	79637021	79812369	chr10_79637021_79639268_chr10_79810305_79812369
chr8	74784396	74890930	chr8_74784396_74788297_chr8_74887061_74890930
chr13	73855361	73960472	chr13_73855361_73856683_chr13_73959116_73960472
chr10	18282305	18624861	chr10_18282305_18283933_chr10_18623624_18624861
chr10	127527317	127626067	chr10_127527317_127530949_chr10_127622234_127626067
chr17	73650153	74232327	chr17_73650153_73653527_chr17_74231023_74232327
chr7	91062668	91505489	chr7_91062668_91064214_chr7_91503667_91505489
chr9	121789490	121895103	chr9_121789490_121790961_chr9_121893763_121895103
chr8	108119706	108241727	chr8_108119706_108121485_chr8_108237580_108241727
chr4	43940133	43996626	chr4_43940133_43941801_chr4_43994617_43996626
chr17	37050504	37341488	chr17_37050504_37053932_chr17_37340075_37341488
chr4	140318521	140514606	chr4_140318521_140320047_chr4_140512371_140514606
chr12	12623890	13017241	chr12_12623890_12625347_chr12_13015444_13017241
chr2	167510148	167718345	chr2_167510148_167511638_chr2_167716702_167718345
chr11	88065071	88227072	chr11_88065071_88067827_chr11_88225491_88227072
chr5	90631680	91018763	chr5_90631680_90633059_chr5_91017528_91018763
chrX	103989591	104632023	chrX_103989591_103990655_chrX_104630811_104632023
chr8	3718008	4141002	chr8_3718008_3719641_chr8_4139627_4141002
chr4	11255492	11381817	chr4_11255492_11256688_chr4_11380513_11381817
chr3	87047053	87212891	chr3_87047053_87049025_chr3_87211481_87212891
chr6	4363759	4496617	chr6_4363759_4365045_chr6_4494158_4496617
chr8	36912603	37248573	chr8_36912603_36914312_chr8_37246583_37248573
chr1	98934579	99586306	chr1_98934579_98935983_chr1_99584713_99586306
chr8	41235790	41467663	chr8_41235790_41237324_chr8_41466004_41467663
chr6	48488895	48593585	chr6_48488895_48489908_chr6_48592322_48593585
chr11	102198888	102273945	chr11_102198888_102201539_chr11_102272161_102273945
chr6	81936460	82334558	chr6_81936460_81938118_chr6_82333184_82334558
chr7	25917176	26025325	chr7_25917176_25920137_chr7_26021705_26025325
chr11	61006405	61151912	chr11_61006405_61008108_chr11_61149719_61151912
chr4	140344490	140514606	chr4_140344490_140346027_chr4_140512371_140514606
chr2	173636859	174111205	chr2_173636859_173638293_chr2_174108143_174111205
chr9	30760260	30890857	chr9_30760260_30761819_chr9_30888935_30890857
chr5	112669138	112765391	chr5_112669138_112670756_chr5_112764153_112765391
chr14	69799415	69857068	chr14_69799415_69800665_chr14_69855778_69857068
chr5	130519612	130640429	chr5_130519612_130520806_chr5_130639130_130640429
chr8	124373315	124450400	chr8_124373315_124377664_chr8_124448960_124450400
chr1	134935526	135204912	chr1_134935526_134937153_chr1_135202812_135204912
chr7	31120905	31279354	chr7_31120905_31122421_chr7_31277322_31279354
chr2	63351064	64692861	chr2_63351064_63352642_chr2_64691304_64692861
chrX	71369933	71659382	chrX_71369933_71371064_chrX_71658275_71659382
chr2	28447958	28911222	chr2_28447958_28449273_chr2_28907792_28911222
chr1	136050291	136099515	chr1_136050291_136052661_chr1_136098058_136099515
chr15	76247017	76365620	chr15_76247017_76248305_chr15_76363276_76365620
chr5	107419220	107750537	chr5_107419220_107420699_chr5_107748991_107750537
chr1	183818337	184069102	chr1_183818337_183820543_chr1_184067172_184069102
chr17	5795316	5924154	chr17_5795316_5797165_chr17_5922800_5924154
chr10	28826382	28927448	chr10_28826382_28827669_chr10_28925926_28927448
chr13	58388729	58646045	chr13_58388729_58391586_chr13_58643349_58646045
chr3	90385545	90457605	chr3_90385545_90386903_chr3_90456306_90457605
chr14	122264003	122460904	chr14_122264003_122265563_chr14_122459477_122460904
chr4	138641462	138845774	chr4_138641462_138642982_chr4_138844521_138845774
chr2	155339820	155583419	chr2_155339820_155344806_chr2_155580943_155583419
chr2	180009831	180082751	chr2_180009831_180011440_chr2_180081068_180082751
chr1	135210450	135250963	chr1_135210450_135211918_chr1_135249175_135250963
chr8	108039376	108058680	chr8_108039376_108040752_chr8_108057405_108058680
chr6	135037164	135328592	chr6_135037164_135038866_chr6_135326852_135328592
chr5	139839693	139875147	chr5_139839693_139841529_chr5_139873856_139875147
chr5	136378761	136459209	chr5_136378761_136380715_chr5_136457732_136459209
chr3	127153549	127258407	chr3_127153549_127157429_chr3_127257306_127258407
chr16	90381371	90636205	chr16_90381371_90382882_chr16_90635131_90636205
chr6	124996214	125035314	chr6_124996214_124997597_chr6_125033965_125035314
chr3	145720631	145841783	chr3_145720631_145722005_chr3_145839934_145841783
chr10	79637021	79839784	chr10_79637021_79639268_chr10_79838483_79839784
chr9	45811254	46126850	chr9_45811254_45812778_chr9_46125851_46126850
chr8	128473643	129007728	chr8_128473643_128475197_chr8_129005100_129007728
chr8	55592734	56190094	chr8_55592734_55595620_chr8_56189053_56190094
chr1	51515254	51654730	chr1_51515254_51516852_chr1_51653180_51654730
chr9	123067134	123162867	chr9_123067134_123069303_chr9_123161085_123162867
chr2	180730670	180807640	chr2_180730670_180732051_chr2_180806253_180807640
chr12	101403999	101719914	chr12_101403999_101405343_chr12_101717413_101719914
chr1	138202545	138356333	chr1_138202545_138203836_chr1_138354587_138356333
chr9	32078771	32398591	chr9_32078771_32081035_chr9_32396705_32398591
chr8	64177248	64540127	chr8_64177248_64180107_chr8_64538152_64540127
chr5	36376012	36567359	chr5_36376012_36377466_chr5_36565967_36567359
chr19	5963713	6068422	chr19_5963713_5967545_chr19_6066547_6068422
chr7	4816066	4892642	chr7_4816066_4818529_chr7_4891124_4892642
chr3	121587049	121826110	chr3_121587049_121590212_chr3_121824319_121826110
chr13	41005134	41074021	chr13_41005134_41006321_chr13_41072457_41074021
chr9	105369696	105761126	chr9_105369696_105370907_chr9_105759450_105761126
chr19	45819723	46028746	chr19_45819723_45822802_chr19_46027170_46028746
chr8	10438201	11189109	chr8_10438201_10439775_chr8_11186878_11189109
chr9	99358606	99563681	chr9_99358606_99360087_chr9_99561657_99563681
chr18	47068302	47108015	chr18_47068302_47069789_chr18_47106229_47108015
chr1	137154356	137266493	chr1_137154356_137156537_chr1_137263498_137266493
chr10	69635609	69760511	chr10_69635609_69636896_chr10_69758545_69760511
chr6	34242226	34297355	chr6_34242226_34244132_chr6_34295771_34297355
chr6	54965701	55128205	chr6_54965701_54967936_chr6_55126730_55128205
chr7	96585666	96992844	chr7_96585666_96586990_chr7_96989616_96992844
chr5	104428165	104487893	chr5_104428165_104430011_chr5_104486608_104487893
chr3	100719968	101100438	chr3_100719968_100721638_chr3_101097952_101100438
chr12	32192367	32405321	chr12_32192367_32193945_chr12_32403877_32405321
chr11	83369433	83447021	chr11_83369433_83370888_chr11_83445853_83447021
chr17	87317552	87444776	chr17_87317552_87319133_chr17_87443161_87444776
chr10	23697606	24019295	chr10_23697606_23700177_chr10_24016916_24019295
chr1	123145283	123286974	chr1_123145283_123146453_chr1_123285720_123286974
chr14	9440495	9641259	chr14_9440495_9442182_chr14_9640040_9641259
chr19	58836947	58979530	chr19_58836947_58838324_chr19_58977696_58979530
chr7	148144348	148197348	chr7_148144348_148146436_chr7_148191935_148197348
chr14	34919244	35215308	chr14_34919244_34920806_chr14_35213961_35215308
chr1	155595587	155694799	chr1_155595587_155597383_chr1_155693687_155694799
chr19	42196419	42227410	chr19_42196419_42197631_chr19_42225921_42227410
chr5	30693394	30941398	chr5_30693394_30694717_chr5_30939034_30941398
chr11	33070077	33515254	chr11_33070077_33071330_chr11_33513284_33515254
chr19	44437221	44494537	chr19_44437221_44439143_chr19_44492644_44494537
chr15	85546009	85710412	chr15_85546009_85547345_chr15_85708870_85710412
chr11	98560791	98651030	chr11_98560791_98562519_chr11_98646672_98651030
chr10	92753227	92893153	chr10_92753227_92755908_chr10_92891682_92893153
chr2	26155558	26426481	chr2_26155558_26157157_chr2_26424993_26426481
chrX	10227597	10364903	chrX_10227597_10228831_chrX_10363775_10364903
chr19	5963713	6017369	chr19_5963713_5967545_chr19_6014670_6017369
chr2	167103286	167431786	chr2_167103286_167107149_chr2_167429834_167431786
chr3	141957355	142107142	chr3_141957355_141958774_chr3_142105629_142107142
chr11	55017007	55188013	chr11_55017007_55018764_chr11_55186890_55188013
chr12	85353774	85405143	chr12_85353774_85354955_chr12_85401586_85405143
chr3	59674193	59917138	chr3_59674193_59675854_chr3_59915581_59917138
chr4	82288457	82580977	chr4_82288457_82289749_chr4_82578937_82580977
chr11	54977768	55201812	chr11_54977768_54979109_chr11_55199338_55201812
chr15	65740216	65866522	chr15_65740216_65742251_chr15_65864973_65866522
chr10	61649008	61706756	chr10_61649008_61651896_chr10_61704423_61706756
chr7	135064644	135080192	chr7_135064644_135065870_chr7_135078461_135080192
chr2	109743812	110406105	chr2_109743812_109745518_chr2_110404505_110406105
chr14	68683447	68770123	chr14_68683447_68686840_chr14_68768713_68770123
chr7	141047606	141758809	chr7_141047606_141049382_chr7_141757561_141758809
chr2	28372267	28441561	chr2_28372267_28374441_chr2_28440185_28441561
chr1	40600725	40715582	chr1_40600725_40602037_chr1_40714360_40715582
chr18	67523427	67614677	chr18_67523427_67525153_chr18_67613272_67614677
chr15	56167701	56688539	chr15_56167701_56169124_chr15_56686873_56688539
chr7	54277598	54402628	chr7_54277598_54279900_chr7_54401310_54402628
chr11	72239597	72349950	chr11_72239597_72243921_chr11_72348515_72349950
chr8	124070581	124199245	chr8_124070581_124071972_chr8_124197717_124199245
chr13	74233743	74439596	chr13_74233743_74235083_chr13_74438056_74439596
chr15	85353258	85414686	chr15_85353258_85354281_chr15_85411854_85414686
chr6	29183871	29229749	chr6_29183871_29185094_chr6_29228068_29229749
chr18	82933204	83146163	chr18_82933204_82935579_chr18_83143773_83146163
chr7	96316654	96568309	chr7_96316654_96318122_chr7_96566106_96568309
chr5	33735981	33839656	chr5_33735981_33737509_chr5_33838257_33839656
chr19	21638062	21822757	chr19_21638062_21639480_chr19_21821255_21822757
chr2	92325302	92651948	chr2_92325302_92327365_chr2_92649941_92651948
chr9	60787462	61748384	chr9_60787462_60788822_chr9_61745743_61748384
chr12	86483190	86630259	chr12_86483190_86484747_chr12_86627451_86630259
chr2	32719818	32784852	chr2_32719818_32721686_chr2_32783108_32784852
chr2	30324315	30651382	chr2_30324315_30328294_chr2_30649312_30651382
chr4	119132405	119340835	chr4_119132405_119133924_chr4_119339820_119340835
chr11	66724677	66836889	chr11_66724677_66728807_chr11_66833208_66836889
chr5	35937925	36201704	chr5_35937925_35939575_chr5_36199241_36201704
chr1	13039584	13125339	chr1_13039584_13041392_chr1_13123202_13125339
chr2	119075950	119115024	chr2_119075950_119077861_chr2_119113015_119115024
chr8	93317041	93672992	chr8_93317041_93320510_chr8_93671058_93672992
chr7	27944341	28071563	chr7_27944341_27945810_chr7_28069112_28071563
chr9	56060724	56355947	chr9_56060724_56062440_chr9_56353101_56355947
chr8	28230309	28391457	chr8_28230309_28233119_chr8_28388688_28391457
chr3	92922563	93164942	chr3_92922563_92924034_chr3_93163419_93164942
chr2	181145257	181232682	chr2_181145257_181146600_chr2_181230616_181232682
chr2	71489292	71655886	chr2_71489292_71491733_chr2_71654125_71655886
chr5	120954778	121057843	chr5_120954778_120956127_chr5_121054428_121057843
chr4	41010522	41066857	chr4_41010522_41012076_chr4_41064916_41066857
chr6	5955031	6835966	chr6_5955031_5957206_chr6_6834136_6835966
chr14	46982283	47008927	chr14_46982283_46983852_chr14_47006576_47008927
chr15	97612269	97681872	chr15_97612269_97614011_chr15_97679165_97681872
chr3	67250727	67373101	chr3_67250727_67252400_chr3_67371717_67373101
chr5	102141657	102284547	chr5_102141657_102143239_chr5_102283169_102284547
chr2	26932976	27093684	chr2_26932976_26934180_chr2_27092291_27093684
chr11	102634706	102855265	chr11_102634706_102636908_chr11_102853015_102855265
chr4	125903653	125940407	chr4_125903653_125905439_chr4_125936318_125940407
chr4	40247593	40625025	chr4_40247593_40249254_chr4_40623716_40625025
chr11	117098932	117247425	chr11_117098932_117100502_chr11_117245486_117247425
chr18	61707865	61800780	chr18_61707865_61711152_chr18_61795720_61800780
chr6	137403672	137609306	chr6_137403672_137405228_chr6_137606656_137609306
chr11	66711853	66799394	chr11_66711853_66713857_chr11_66795807_66799394
chr15	87455304	87791798	chr15_87455304_87457083_chr15_87790553_87791798
chr11	72155455	72243921	chr11_72155455_72158944_chr11_72239597_72243921
chr3	79390066	79613989	chr3_79390066_79391599_chr3_79612269_79613989
chr19	29898279	30280712	chr19_29898279_29900222_chr19_30279322_30280712
chr5	44284843	44496227	chr5_44284843_44286381_chr5_44494844_44496227
chr9	53838157	53968109	chr9_53838157_53840788_chr9_53966956_53968109
chr16	23451930	23899782	chr16_23451930_23453596_chr16_23897756_23899782
chr17	73445347	73653527	chr17_73445347_73446699_chr17_73650153_73653527
chr7	6610533	6871829	chr7_6610533_6613305_chr7_6870343_6871829
chr3	104567531	104771906	chr3_104567531_104568681_chr3_104770184_104771906
chr6	120921186	121068072	chr6_120921186_120922718_chr6_121066417_121068072
chr4	114018280	114309260	chr4_114018280_114019481_chr4_114307995_114309260
chr5	115152209	115310142	chr5_115152209_115153509_chr5_115308515_115310142
chr2	179785026	179823028	chr2_179785026_179787475_chr2_179821668_179823028
chr5	130389484	130475854	chr5_130389484_130390844_chr5_130474554_130475854
chr6	16944261	17310081	chr6_16944261_16945600_chr6_17308651_17310081
chr12	8863688	9009743	chr12_8863688_8865015_chr12_9008279_9009743
chr11	121336540	121514889	chr11_121336540_121337864_chr11_121513456_121514889
chr6	122208373	122343761	chr6_122208373_122209868_chr6_122340560_122343761
chr2	17946499	18265975	chr2_17946499_17951262_chr2_18264590_18265975
chr13	103468137	103862696	chr13_103468137_103469987_chr13_103861457_103862696
chr19	4206495	4230493	chr19_4206495_4209731_chr19_4227357_4230493
chr11	69343952	69396546	chr11_69343952_69345076_chr11_69392015_69396546
chr2	6140600	6390907	chr2_6140600_6142403_chr2_6389603_6390907
chr8	13550156	13726539	chr8_13550156_13552071_chr8_13724986_13726539
chr9	77254218	77399855	chr9_77254218_77255734_chr9_77398271_77399855
chr3	95869568	96068005	chr3_95869568_95870855_chr3_96065635_96068005
chr6	32276915	32542241	chr6_32276915_32279077_chr6_32540626_32542241
chr7	128978490	129108219	chr7_128978490_128979701_chr7_129106920_129108219
chr2	65233693	65632580	chr2_65233693_65235104_chr2_65629930_65632580
chr5	119742364	120143281	chr5_119742364_119743811_chr5_120140013_120143281
chr7	53534863	53863753	chr7_53534863_53536805_chr7_53861090_53863753
chr9	95440367	95599095	chr9_95440367_95442045_chr9_95597626_95599095
chr2	162926702	163227862	chr2_162926702_162928458_chr2_163226333_163227862
chr15	99425402	99500248	chr15_99425402_99428304_chr15_99498650_99500248
chr11	61442722	61528989	chr11_61442722_61443811_chr11_61526200_61528989
chr1	90253565	90639907	chr1_90253565_90254933_chr1_90638395_90639907
chr4	115403784	115626304	chr4_115403784_115405152_chr4_115624873_115626304
chr4	106285867	106381919	chr4_106285867_106288990_chr4_106379834_106381919
chr11	116504069	116600586	chr11_116504069_116506099_chr11_116599297_116600586
chr16	10873274	10952516	chr16_10873274_10874847_chr16_10950378_10952516
chr1	120664464	120981204	chr1_120664464_120666487_chr1_120978344_120981204
chr10	92887696	93277350	chr10_92887696_92889387_chr10_93275227_93277350
chr5	101254496	101344985	chr5_101254496_101255928_chr5_101343585_101344985
chr6	142683291	142734774	chr6_142683291_142684732_chr6_142733411_142734774
chr6	48127489	48489908	chr6_48127489_48128963_chr6_48488895_48489908
chr17	86560596	86693566	chr17_86560596_86563006_chr17_86692124_86693566
chr4	126926536	127003763	chr4_126926536_126928424_chr4_127000508_127003763
chr6	86078040	86316222	chr6_86078040_86079288_chr6_86313619_86316222
chr4	133148028	133208091	chr4_133148028_133149677_chr4_133205278_133208091
chr2	102978610	103188559	chr2_102978610_102979732_chr2_103186019_103188559
chr18	82202955	82739205	chr18_82202955_82204408_chr18_82736342_82739205
chr5	35704009	35854077	chr5_35704009_35705407_chr5_35852680_35854077
chr17	80782601	80960957	chr17_80782601_80783315_chr17_80957631_80960957
chr3	57467255	57620209	chr3_57467255_57468481_chr3_57619087_57620209
chr11	118177850	118241725	chr11_118177850_118180817_chr11_118240344_118241725
chr15	78786319	78870166	chr15_78786319_78787514_chr15_78867762_78870166
chr12	25401131	25660866	chr12_25401131_25402914_chr12_25659364_25660866
chr5	124442320	124535698	chr5_124442320_124443673_chr5_124534013_124535698
chr10	58628490	58752765	chr10_58628490_58630184_chr10_58751337_58752765
chr6	5360429	5540654	chr6_5360429_5364011_chr6_5538563_5540654
chr14	64088419	64414820	chr14_64088419_64090894_chr14_64413261_64414820
chr18	74971314	75146632	chr18_74971314_74972773_chr18_75145116_75146632
chr13	73388336	73543982	chr13_73388336_73390334_chr13_73542715_73543982
chr6	83111697	83219120	chr6_83111697_83113737_chr6_83217664_83219120
chr12	86686880	86833900	chr12_86686880_86688180_chr12_86832442_86833900
chr2	25083193	25108661	chr2_25083193_25084972_chr2_25107538_25108661
chr3	35958476	36037357	chr3_35958476_35959874_chr3_36036049_36037357
chr1	74435942	74445592	chr1_74435942_74438885_chr1_74442758_74445592
chr4	45120449	45293858	chr4_45120449_45122322_chr4_45291889_45293858
chr3	63357968	63733968	chr3_63357968_63359852_chr3_63732571_63733968
chr14	67429410	67572771	chr14_67429410_67430576_chr14_67571464_67572771
chr10	70789106	70943420	chr10_70789106_70790507_chr10_70942264_70943420
chr3	79005680	79251026	chr3_79005680_79007777_chr3_79249307_79251026
chr13	111172211	111759275	chr13_111172211_111173834_chr13_111756801_111759275
chr15	9384505	9679333	chr15_9384505_9385985_chr15_9677861_9679333
chr4	62221767	62355808	chr4_62221767_62223285_chr4_62353887_62355808
chr13	30979771	31074334	chr13_30979771_30981389_chr13_31073083_31074334
chr15	101040197	101147157	chr15_101040197_101041519_chr15_101145776_101147157
chr19	9994851	10077640	chr19_9994851_9996460_chr19_10073578_10077640
chr4	95940126	96350997	chr4_95940126_95941648_chr4_96349610_96350997
chr1	135632106	135946244	chr1_135632106_135634149_chr1_135944062_135946244
chr3	89620524	89882231	chr3_89620524_89621888_chr3_89880639_89882231
chr6	98474474	99550982	chr6_98474474_98478408_chr6_99549669_99550982
chr15	75921195	75987325	chr15_75921195_75923984_chr15_75985798_75987325
chr14	56300014	56401013	chr14_56300014_56301728_chr14_56399688_56401013
chr12	68530916	69964451	chr12_68530916_68532093_chr12_69963169_69964451
chr15	78008415	78070796	chr15_78008415_78009789_chr15_78069474_78070796
chr7	17283981	17398399	chr7_17283981_17285236_chr7_17394596_17398399
chr17	84370959	84428961	chr17_84370959_84374243_chr17_84424874_84428961
chr18	67616740	67802543	chr18_67616740_67618750_chr18_67800712_67802543
chr17	37028701	37341488	chr17_37028701_37030399_chr17_37340075_37341488
chr6	53744181	54179882	chr6_53744181_53746642_chr6_54177632_54179882
chr1	195081238	195151272	chr1_195081238_195082534_chr1_195149980_195151272
chr9	60867265	61727572	chr9_60867265_60868906_chr9_61725075_61727572
chr4	41075910	41174237	chr4_41075910_41077441_chr4_41172246_41174237
chr7	20331547	20383417	chr7_20331547_20336698_chr7_20381195_20383417
chr15	8578679	8835904	chr15_8578679_8580522_chr15_8834171_8835904
chr5	122578532	122643043	chr5_122578532_122583009_chr5_122639682_122643043
chr6	112649797	112952405	chr6_112649797_112651673_chr6_112950092_112952405
chr4	41560620	41602072	chr4_41560620_41562093_chr4_41599580_41602072
chr1	164825576	165081587	chr1_164825576_164826951_chr1_165079952_165081587
chr16	29727965	30237264	chr16_29727965_29730298_chr16_30233884_30237264
chr16	22563652	22808557	chr16_22563652_22565877_chr16_22806131_22808557
chr11	76065958	76221169	chr11_76065958_76068560_chr11_76219470_76221169
chr18	24100202	24206886	chr18_24100202_24101587_chr18_24205593_24206886
chr2	127386157	127510536	chr2_127386157_127387332_chr2_127509071_127510536
chr9	30287435	30749110	chr9_30287435_30289505_chr9_30747116_30749110
chr16	75779089	76131073	chr16_75779089_75780375_chr16_76129821_76131073
chr2	162823799	163157608	chr2_162823799_162826277_chr2_163155201_163157608
chr15	3907360	3993952	chr15_3907360_3908971_chr15_3992427_3993952
chr2	118527947	118710066	chr2_118527947_118530528_chr2_118708275_118710066
chr5	143198999	143639860	chr5_143198999_143200682_chr5_143638466_143639860
chr5	74851053	75553930	chr5_74851053_74852343_chr5_75550606_75553930
chr16	30596339	30736875	chr16_30596339_30599106_chr16_30735179_30736875
chr11	45607459	45698408	chr11_45607459_45610058_chr11_45697167_45698408
chrX	162604835	162790546	chrX_162604835_162606190_chrX_162789242_162790546
chr16	18118936	18173479	chr16_18118936_18120260_chr16_18172032_18173479
chr4	34907659	35140934	chr4_34907659_34908881_chr4_35139479_35140934
chr18	75571330	75758635	chr18_75571330_75573085_chr18_75756332_75758635
chr16	78197165	78347766	chr16_78197165_78200144_chr16_78346544_78347766
chr5	135593887	135713344	chr5_135593887_135595446_chr5_135712026_135713344
chr6	66790198	67109704	chr6_66790198_66791500_chr6_67108044_67109704
chr17	86895126	87306694	chr17_86895126_86896689_chr17_87304139_87306694
chr1	23174970	23294423	chr1_23174970_23176180_chr1_23293218_23294423
chr4	128290048	128455253	chr4_128290048_128291512_chr4_128453421_128455253
chr4	43772495	43875005	chr4_43772495_43775046_chr4_43873240_43875005
chr1	134086980	134109779	chr1_134086980_134089609_chr1_134106493_134109779
chr11	96006370	96097170	chr11_96006370_96008049_chr11_96095707_96097170
chr6	57519825	57810560	chr6_57519825_57521215_chr6_57809289_57810560
chr9	57885470	58053538	chr9_57885470_57888108_chr9_58048791_58053538
chr12	113789592	113946197	chr12_113789592_113791308_chr12_113944657_113946197
chr6	122618790	122737156	chr6_122618790_122621085_chr6_122734163_122737156
chr2	13969530	14217588	chr2_13969530_13970886_chr2_14216393_14217588
chr11	106605808	106842546	chr11_106605808_106607118_chr11_106841297_106842546
chr9	41036313	41270694	chr9_41036313_41038032_chr9_41269293_41270694
chr4	140828422	140920032	chr4_140828422_140833872_chr4_140915976_140920032
chr8	79943189	80049641	chr8_79943189_79944817_chr8_80048361_80049641
chr4	53171056	53368737	chr4_53171056_53173394_chr4_53366085_53368737
chr19	60964734	61342342	chr19_60964734_60966976_chr19_61340712_61342342
chr1	174146653	174257457	chr1_174146653_174149568_chr1_174254415_174257457
chr5	53716833	54547675	chr5_53716833_53718468_chr5_54545259_54547675
chr4	129378198	129440414	chr4_129378198_129379728_chr4_129439388_129440414
chr12	100321570	101077776	chr12_100321570_100323432_chr12_101076305_101077776
chr2	66357543	66638805	chr2_66357543_66358942_chr2_66637334_66638805
chr19	45130399	45157368	chr19_45130399_45131605_chr19_45154975_45157368
chr4	3533900	3895510	chr4_3533900_3537035_chr4_3894204_3895510
chr5	17593100	17952267	chr5_17593100_17594859_chr5_17951161_17952267
chr14	27125211	27279849	chr14_27125211_27126148_chr14_27278612_27279849
chr17	44925968	45183669	chr17_44925968_44927309_chr17_45182174_45183669
chr3	96616099	96701035	chr3_96616099_96618031_chr3_96700022_96701035
chr15	75378540	75491511	chr15_75378540_75380615_chr15_75490171_75491511
chr12	32651982	32931572	chr12_32651982_32653622_chr12_32930272_32931572
chr11	97367040	97494118	chr11_97367040_97368535_chr11_97492222_97494118
chr8	86607130	86629316	chr8_86607130_86609522_chr8_86627646_86629316
chr8	128479026	128605976	chr8_128479026_128480500_chr8_128604722_128605976
chr8	128241873	128395545	chr8_128241873_128244840_chr8_128393772_128395545
chr11	62569732	62723963	chr11_62569732_62571381_chr11_62722787_62723963
chr9	14650271	14926242	chr9_14650271_14652093_chr9_14923485_14926242
chr10	59610260	59701269	chr10_59610260_59611882_chr10_59699959_59701269
chr9	107802921	107889560	chr9_107802921_107804926_chr9_107887441_107889560
chr18	37924723	38044192	chr18_37924723_37926837_chr18_38042621_38044192
chr17	56641571	56694530	chr17_56641571_56642815_chr17_56689820_56694530
chr5	123417236	123465403	chr5_123417236_123419355_chr5_123463124_123465403
chr9	100420520	100811639	chr9_100420520_100421802_chr9_100810340_100811639
chr5	30818072	30986928	chr5_30818072_30819903_chr5_30984916_30986928
chr15	96350641	96498035	chr15_96350641_96352060_chr15_96495740_96498035
chr8	25674732	25716903	chr8_25674732_25676012_chr8_25715689_25716903
chr19	43906257	44034463	chr19_43906257_43908010_chr19_44033180_44034463
chr5	139332566	139656129	chr5_139332566_139334650_chr5_139654056_139656129
chr12	88608210	88676678	chr12_88608210_88609499_chr12_88675179_88676678
chr5	114263131	114405325	chr5_114263131_114266761_chr5_114403946_114405325
chr8	108119706	108210960	chr8_108119706_108121485_chr8_108209065_108210960
chr5	137500214	137583728	chr5_137500214_137501960_chr5_137582252_137583728
chr4	141668591	141806679	chr4_141668591_141671318_chr4_141803654_141806679
chr17	30695944	30819374	chr17_30695944_30697366_chr17_30818039_30819374
chr8	123246581	123321032	chr8_123246581_123247715_chr8_123319461_123321032
chr6	55329299	55462611	chr6_55329299_55330555_chr6_55461168_55462611
chr5	125753484	125849819	chr5_125753484_125755027_chr5_125848558_125849819
chr8	73964776	74234839	chr8_73964776_73966850_chr8_74231383_74234839
chr10	41790052	42012145	chr10_41790052_41793214_chr10_42010053_42012145
chr12	73616011	73757521	chr12_73616011_73617568_chr12_73755289_73757521
chr1	37959594	37989573	chr1_37959594_37960788_chr1_37988379_37989573
chr11	85330944	85659081	chr11_85330944_85332514_chr11_85654458_85659081
chr19	42108906	42241528	chr19_42108906_42110997_chr19_42239880_42241528
chr4	141560318	141742947	chr4_141560318_141562827_chr4_141740894_141742947
chr18	44256516	44447387	chr18_44256516_44257725_chr18_44446181_44447387
chr4	119902181	120042621	chr4_119902181_119903893_chr4_120040953_120042621
chr9	102538383	102687723	chr9_102538383_102540948_chr9_102684896_102687723
chr19	37722067	38012521	chr19_37722067_37723302_chr19_38010950_38012521
chr2	148577162	148677998	chr2_148577162_148578823_chr2_148676327_148677998
chr18	80650823	80926892	chr18_80650823_80653133_chr18_80925278_80926892
chr16	13116903	13441413	chr16_13116903_13120613_chr16_13439999_13441413
chr3	63357968	64595653	chr3_63357968_63359852_chr3_64594351_64595653
chr4	153981410	154050097	chr4_153981410_153982636_chr4_154047402_154050097
chr11	22676783	22858881	chr11_22676783_22678887_chr11_22855451_22858881
chr15	98409888	98448334	chr15_98409888_98411675_chr15_98446343_98448334
chr2	121985758	122070493	chr2_121985758_121987945_chr2_122069035_122070493
chr9	121856465	121895103	chr9_121856465_121857762_chr9_121893763_121895103
chr13	21030595	21253954	chr13_21030595_21033560_chr13_21249481_21253954
chr19	47732998	47870673	chr19_47732998_47734197_chr19_47868500_47870673
chr19	4125159	4230493	chr19_4125159_4126567_chr19_4227357_4230493
chr5	20770396	20927465	chr5_20770396_20771952_chr5_20925840_20927465
chr2	106270596	106796736	chr2_106270596_106273368_chr2_106793827_106796736
chr8	108004674	108078864	chr8_108004674_108006246_chr8_108077537_108078864
chr16	37994256	38198196	chr16_37994256_37995595_chr16_38196708_38198196
chr11	11399515	11876081	chr11_11399515_11400954_chr11_11871619_11876081
chr7	106522625	106618029	chr7_106522625_106524745_chr7_106617183_106618029
chr7	29274897	29387751	chr7_29274897_29276762_chr7_29385106_29387751
chr16	90379632	90679893	chr16_90379632_90381052_chr16_90678196_90679893
chr8	112492267	112596534	chr8_112492267_112495222_chr8_112594888_112596534
chr2	34904138	34965866	chr2_34904138_34905263_chr2_34963123_34965866
chr13	73968407	74439596	chr13_73968407_73969804_chr13_74438056_74439596
chr9	57056649	57504367	chr9_57056649_57058043_chr9_57500316_57504367
chr19	12591826	12895647	chr19_12591826_12593552_chr19_12894119_12895647
chr17	48555749	48607859	chr17_48555749_48557181_chr17_48605661_48607859
chr14	47953984	48154370	chr14_47953984_47955475_chr14_48152997_48154370
chr8	124373315	124461035	chr8_124373315_124377664_chr8_124457963_124461035
chr6	146813782	146943865	chr6_146813782_146815075_chr6_146942160_146943865
chr10	126612870	126666832	chr10_126612870_126615672_chr10_126665337_126666832
chr15	43822419	44665118	chr15_43822419_43823715_chr15_44663674_44665118
chr11	100431288	100557101	chr11_100431288_100432894_chr11_100555616_100557101
chr8	73964776	74043923	chr8_73964776_73966850_chr8_74042505_74043923
chr13	33095959	33166747	chr13_33095959_33097249_chr13_33165435_33166747
chr5	93156774	93412535	chr5_93156774_93158746_chr5_93411330_93412535
chr7	70466530	70817697	chr7_70466530_70468113_chr7_70816342_70817697
chr11	43397873	43459608	chr11_43397873_43400723_chr11_43458414_43459608
chr12	29273801	29781754	chr12_29273801_29275272_chr12_29780170_29781754
chr8	12895154	13254951	chr8_12895154_12897669_chr8_13253113_13254951
chrX	96329784	96719235	chrX_96329784_96332110_chrX_96716991_96719235
chr2	152739582	152907803	chr2_152739582_152741266_chr2_152906420_152907803
chr14	34486439	34747955	chr14_34486439_34487652_chr14_34745412_34747955
chr8	123203873	123325272	chr8_123203873_123205289_chr8_123323750_123325272
chr11	35264296	35479294	chr11_35264296_35268465_chr11_35476931_35479294
chr2	75721179	75804102	chr2_75721179_75722589_chr2_75801222_75804102
chr4	80518269	80674148	chr4_80518269_80521876_chr4_80673053_80674148
chr9	77653925	77873488	chr9_77653925_77655631_chr9_77871898_77873488
chr11	113726496	114498615	chr11_113726496_113727935_chr11_114496959_114498615
chr13	41378141	41668393	chr13_41378141_41379602_chr13_41666721_41668393
chr7	75518444	75968988	chr7_75518444_75519989_chr7_75967602_75968988
chr16	56800020	56921446	chr16_56800020_56801586_chr16_56919337_56921446
chr14	55642580	55796912	chr14_55642580_55645239_chr14_55795737_55796912
chr8	109639411	109849095	chr8_109639411_109640939_chr8_109847353_109849095
chr9	65452763	65509647	chr9_65452763_65455939_chr9_65508466_65509647
chr11	94977809	95113634	chr11_94977809_94982537_chr11_95111458_95113634
chr6	5350956	5540654	chr6_5350956_5352287_chr6_5538563_5540654
chr17	45717687	45768502	chr17_45717687_45720523_chr17_45766146_45768502
chr9	107577415	107642012	chr9_107577415_107581298_chr9_107639808_107642012
chr11	55008322	55201812	chr11_55008322_55009482_chr11_55199338_55201812
chr8	95341592	95536606	chr8_95341592_95344060_chr8_95533829_95536606
chr11	72155455	72378537	chr11_72155455_72158944_chr11_72377291_72378537
chr7	51516311	51804976	chr7_51516311_51519516_chr7_51803419_51804976
chr2	90954639	91321620	chr2_90954639_90956308_chr2_91320380_91321620
chr18	75629082	75760435	chr18_75629082_75632379_chr18_75758785_75760435
chr2	33414684	33500008	chr2_33414684_33416127_chr2_33496106_33500008
chr10	85554166	85962267	chr10_85554166_85555489_chr10_85961019_85962267
chr7	148282138	148362842	chr7_148282138_148283518_chr7_148359762_148362842
chr11	59051979	59114674	chr11_59051979_59053460_chr11_59113232_59114674
chr14	20658423	20887416	chr14_20658423_20660823_chr14_20885496_20887416
chr2	155628130	155778489	chr2_155628130_155629109_chr2_155777290_155778489
chr12	109850829	110002580	chr12_109850829_109852298_chr12_110001315_110002580
chr8	122700754	122806261	chr8_122700754_122703858_chr8_122804932_122806261
chr3	95685515	95711812	chr3_95685515_95687908_chr3_95708544_95711812
chr11	95380421	95511145	chr11_95380421_95383898_chr11_95508264_95511145
chr16	18677576	18859570	chr16_18677576_18680035_chr16_18858179_18859570
chr17	47544890	47620166	chr17_47544890_47546389_chr17_47618804_47620166
chr4	59862593	59942287	chr4_59862593_59863924_chr4_59940155_59942287
chr11	103848238	104057976	chr11_103848238_103849640_chr11_104056459_104057976
chr3	87572271	87792587	chr3_87572271_87575248_chr3_87790216_87792587
chr19	44437221	44549627	chr19_44437221_44439143_chr19_44548050_44549627
chr1	138461016	138637013	chr1_138461016_138463449_chr1_138635681_138637013
chr12	112120053	112231406	chr12_112120053_112121322_chr12_112229064_112231406
chr9	107501289	107581298	chr9_107501289_107505517_chr9_107577415_107581298
chr6	86091270	86316222	chr6_86091270_86092615_chr6_86313619_86316222
chr1	34061676	34222447	chr1_34061676_34064856_chr1_34220694_34222447
chr18	61277886	61650166	chr18_61277886_61279062_chr18_61648556_61650166
chr2	103973933	104263430	chr2_103973933_103975763_chr2_104261790_104263430
chr9	50969362	51101685	chr9_50969362_50970848_chr9_51100288_51101685
chr14	121677695	121851298	chr14_121677695_121679449_chr14_121849533_121851298
chr7	78726301	79294771	chr7_78726301_78727494_chr7_79293412_79294771
chr5	145758922	145831480	chr5_145758922_145760180_chr5_145830194_145831480
chr6	126513425	126653016	chr6_126513425_126514673_chr6_126651419_126653016
chr19	43834510	44034463	chr19_43834510_43836880_chr19_44033180_44034463
chr15	66730417	66931312	chr15_66730417_66732179_chr15_66929261_66931312
chr9	57885470	58048306	chr9_57885470_57888108_chr9_58043619_58048306
chr13	117986789	118101171	chr13_117986789_117988049_chr13_118099682_118101171
chr3	30490662	30596156	chr3_30490662_30493577_chr3_30594311_30596156
chr6	71116307	71219752	chr6_71116307_71117841_chr6_71218432_71219752
chr13	35977824	36040126	chr13_35977824_35979080_chr13_36038573_36040126
chr9	62694944	62972796	chr9_62694944_62696505_chr9_62971295_62972796
chr17	35620607	35716335	chr17_35620607_35624489_chr17_35714660_35716335
chr1	167513202	167667148	chr1_167513202_167514730_chr1_167665704_167667148
chr5	44284843	44382593	chr5_44284843_44286381_chr5_44379553_44382593
chr6	6892393	7621382	chr6_6892393_6893617_chr6_7620192_7621382
chr2	91125534	91321620	chr2_91125534_91127147_chr2_91320380_91321620
chr14	67429410	67492981	chr14_67429410_67430576_chr14_67491590_67492981
chr4	154467813	154625262	chr4_154467813_154471077_chr4_154621697_154625262
chr7	26265560	26385657	chr7_26265560_26266638_chr7_26384030_26385657
chr15	75557525	75715387	chr15_75557525_75559180_chr15_75712891_75715387
chr9	63986252	64123567	chr9_63986252_63987236_chr9_64122297_64123567
chr2	165933321	166391774	chr2_165933321_165934855_chr2_166388483_166391774
chr15	66730417	66933799	chr15_66730417_66732179_chr15_66932246_66933799
chr11	95393171	95511145	chr11_95393171_95396326_chr11_95508264_95511145
chr16	36472055	36818301	chr16_36472055_36474947_chr16_36816981_36818301
chr3	127704409	128040871	chr3_127704409_127705788_chr3_128039396_128040871
chr11	22592707	22858881	chr11_22592707_22594903_chr11_22855451_22858881
chr7	133730837	133787600	chr7_133730837_133732329_chr7_133785690_133787600
chr9	43792270	43861733	chr9_43792270_43793913_chr9_43860574_43861733
chr6	121221462	121483769	chr6_121221462_121222957_chr6_121481700_121483769
chr17	36074202	36131861	chr17_36074202_36075606_chr17_36130112_36131861
chr14	63110760	63559103	chr14_63110760_63112269_chr14_63557820_63559103
chr17	52698790	53528071	chr17_52698790_52700253_chr17_53526669_53528071
chr5	116681107	116993333	chr5_116681107_116683200_chr5_116990600_116993333
chr5	147749251	148040071	chr5_147749251_147752681_chr5_148036975_148040071
chr2	26155558	26418139	chr2_26155558_26157157_chr2_26415924_26418139
chr2	167103286	167245588	chr2_167103286_167107149_chr2_167242492_167245588
chr6	113165816	113420251	chr6_113165816_113167097_chr6_113418474_113420251
chr18	58135821	58642654	chr18_58135821_58137305_chr18_58640681_58642654
chr7	105629042	105738344	chr7_105629042_105630508_chr7_105737199_105738344
chr3	84148412	84347195	chr3_84148412_84149875_chr3_84345680_84347195
chr1	183818337	184046719	chr1_183818337_183820543_chr1_184041750_184046719
chr15	81968458	82068136	chr15_81968458_81971545_chr15_82065819_82068136
chr2	70541863	70865656	chr2_70541863_70543899_chr2_70864331_70865656
chr17	27348670	27531783	chr17_27348670_27350942_chr17_27528088_27531783
chr2	129264148	129486600	chr2_129264148_129265132_chr2_129485344_129486600
chr11	70442633	70569984	chr11_70442633_70444456_chr11_70567810_70569984
chr17	56270194	56396061	chr17_56270194_56274922_chr17_56394491_56396061
chrX	54684400	54775090	chrX_54684400_54685577_chrX_54774074_54775090
chr1	158193035	158312151	chr1_158193035_158194416_chr1_158310922_158312151
chr17	57386369	57475958	chr17_57386369_57390958_chr17_57473509_57475958
chr3	58589255	58864016	chr3_58589255_58591007_chr3_58862397_58864016
chr7	19481553	19593306	chr7_19481553_19482757_chr7_19591056_19593306
chr4	137934476	137983525	chr4_137934476_137935850_chr4_137981818_137983525
chr9	32396705	32904076	chr9_32396705_32398591_chr9_32902712_32904076
chr9	107806553	107968618	chr9_107806553_107807944_chr9_107967220_107968618
chr17	80688975	80960957	chr17_80688975_80691333_chr17_80957631_80960957
chr18	65648743	65912689	chr18_65648743_65651182_chr18_65911116_65912689
chr2	116725178	117076308	chr2_116725178_116726861_chr2_117074568_117076308
chr4	120427356	120474914	chr4_120427356_120429305_chr4_120473648_120474914
chr15	78958310	78979798	chr15_78958310_78959456_chr15_78978562_78979798
chr19	41729935	41839221	chr19_41729935_41731709_chr19_41837964_41839221
chr1	120460689	120657075	chr1_120460689_120462135_chr1_120654608_120657075
chr11	100574270	100623997	chr11_100574270_100576926_chr11_100622342_100623997
chr8	97778231	97856795	chr8_97778231_97779880_chr8_97854567_97856795
chr5	37349525	37394073	chr5_37349525_37351070_chr5_37392669_37394073
chr10	26092318	26473462	chr10_26092318_26094310_chr10_26471885_26473462
chr11	62746143	62950053	chr11_62746143_62747509_chr11_62948476_62950053
chr17	35770543	35875700	chr17_35770543_35773953_chr17_35874198_35875700
chr8	67468197	67635305	chr8_67468197_67469582_chr8_67632455_67635305
chr6	142472815	142680822	chr6_142472815_142474541_chr6_142679551_142680822
chr9	118829083	119012146	chr9_118829083_118831266_chr9_119010752_119012146
chr3	9076228	9467121	chr3_9076228_9077719_chr3_9465861_9467121
chr2	62123368	62297248	chr2_62123368_62124926_chr2_62295502_62297248
chr14	46982283	47125745	chr14_46982283_46983852_chr14_47124464_47125745
chr8	92523954	93233708	chr8_92523954_92526142_chr8_93230742_93233708
chr11	99325532	99826324	chr11_99325532_99327173_chr11_99825081_99826324
chr11	75005737	75221150	chr11_75005737_75009611_chr11_75219863_75221150
chr6	126449696	126502822	chr6_126449696_126450939_chr6_126501580_126502822
chr12	86848813	86989145	chr12_86848813_86850603_chr12_86987855_86989145
chr16	4303736	4541171	chr16_4303736_4305061_chr16_4539293_4541171
chr13	103454745	103536161	chr13_103454745_103456346_chr13_103534080_103536161
chr7	51183462	51519516	chr7_51183462_51184758_chr7_51516311_51519516
chr4	141668591	141905627	chr4_141668591_141671318_chr4_141904213_141905627
chr1	63705466	64493598	chr1_63705466_63707109_chr1_64491691_64493598
chr7	149707852	149768011	chr7_149707852_149709161_chr7_149764592_149768011
chr2	127947536	128175167	chr2_127947536_127952360_chr2_128173888_128175167
chr18	82747711	82887616	chr18_82747711_82748881_chr18_82885661_82887616
chr13	93756188	94014080	chr13_93756188_93758029_chr13_94012557_94014080
chr15	102052340	102105506	chr15_102052340_102056229_chr15_102104037_102105506
chr8	114199695	114349941	chr8_114199695_114203090_chr8_114347792_114349941
chr9	110824885	110976199	chr9_110824885_110826245_chr9_110974144_110976199
chr9	119928926	119983088	chr9_119928926_119930237_chr9_119981695_119983088
chr3	36340717	36395142	chr3_36340717_36342153_chr3_36393923_36395142
chr5	115808277	115916461	chr5_115808277_115810519_chr5_115913974_115916461
chr2	123925046	125041119	chr2_123925046_123927854_chr2_125039813_125041119
chr13	111183821	112028926	chr13_111183821_111186263_chr13_112027061_112028926
chr5	113002319	113073418	chr5_113002319_113003768_chr5_113071342_113073418
chr6	55469359	55763191	chr6_55469359_55471135_chr6_55761739_55763191
chr5	64868926	65258932	chr5_64868926_64871099_chr5_65255432_65258932
chr2	136421624	136662425	chr2_136421624_136423105_chr2_136661224_136662425
chr1	173047955	173188229	chr1_173047955_173049359_chr1_173185888_173188229
chr1	30756951	31211709	chr1_30756951_30758052_chr1_31209406_31211709
chr14	55202024	55261822	chr14_55202024_55203551_chr14_55259464_55261822
chr11	98782850	98897469	chr11_98782850_98784434_chr11_98896260_98897469
chr6	85109923	85361523	chr6_85109923_85111066_chr6_85358417_85361523
chr4	137880986	137986542	chr4_137880986_137883069_chr4_137985131_137986542
chr6	124694525	124760328	chr6_124694525_124696484_chr6_124758246_124760328
chr11	94883536	94982537	chr11_94883536_94884846_chr11_94977809_94982537
chr17	57238730	57307271	chr17_57238730_57240255_chr17_57305688_57307271
chr6	142936667	143053649	chr6_142936667_142938706_chr6_143051985_143053649
chr6	55469359	55901596	chr6_55469359_55471135_chr6_55899994_55901596
chr11	4815669	4876435	chr11_4815669_4816834_chr11_4875072_4876435
chr8	122700754	122801791	chr8_122700754_122703858_chr8_122799315_122801791
chr8	87480185	87515455	chr8_87480185_87481491_chr8_87512773_87515455
chr8	89740935	90061709	chr8_89740935_89743966_chr8_90059857_90061709
chr5	116681107	116861214	chr5_116681107_116683200_chr5_116857064_116861214
chr18	67275138	67431503	chr18_67275138_67276592_chr18_67429173_67431503
chr8	118984240	119280352	chr8_118984240_118985460_chr8_119278738_119280352
chr15	85428813	85541604	chr15_85428813_85430520_chr15_85539156_85541604
chr2	151930446	152023854	chr2_151930446_151932855_chr2_152021383_152023854
chr8	64372216	64526426	chr8_64372216_64373829_chr8_64525344_64526426
chr6	122545229	122564946	chr6_122545229_122546509_chr6_122563560_122564946
chr18	37920644	38096036	chr18_37920644_37923122_chr18_38094612_38096036
chr18	70057828	70345109	chr18_70057828_70059435_chr18_70343727_70345109
chr1	51521640	51654730	chr1_51521640_51524172_chr1_51653180_51654730
chr18	38717261	38962847	chr18_38717261_38718734_chr18_38960977_38962847
chr7	152036565	152075769	chr7_152036565_152038090_chr7_152072534_152075769
chr9	63844930	63936201	chr9_63844930_63846238_chr9_63932293_63936201
chr9	21900016	21948718	chr9_21900016_21901279_chr9_21947194_21948718
chr5	33545768	33614227	chr5_33545768_33547251_chr5_33612827_33614227
chr3	82802483	82885496	chr3_82802483_82803754_chr3_82884114_82885496
chr16	84954920	85679130	chr16_84954920_84956587_chr16_85676889_85679130
chrX	150070354	150143059	chrX_150070354_150071612_chrX_150141849_150143059
chr10	58757482	59328859	chr10_58757482_58759985_chr10_59326918_59328859
chr11	22592707	22851015	chr11_22592707_22594903_chr11_22848437_22851015
chr6	24479684	24672650	chr6_24479684_24481191_chr6_24670719_24672650
chr11	113036199	113158463	chr11_113036199_113038314_chr11_113157062_113158463
chr4	134765500	134929705	chr4_134765500_134766810_chr4_134928933_134929705
chr15	91611159	91758702	chr15_91611159_91612509_chr15_91757483_91758702
chr11	79448782	79501234	chr11_79448782_79450396_chr11_79498955_79501234
chr19	43569861	43699410	chr19_43569861_43572246_chr19_43697875_43699410
chr8	112653896	113003411	chr8_112653896_112655451_chr8_113001761_113003411
chr10	59767503	60220590	chr10_59767503_59769190_chr10_60219048_60220590
chr8	73243792	73418644	chr8_73243792_73245838_chr8_73416719_73418644
chr5	142974483	143027957	chr5_142974483_142975731_chr5_143024840_143027957
chr11	114719411	114774888	chr11_114719411_114720815_chr11_114773668_114774888
chr17	67985258	68187704	chr17_67985258_67986455_chr17_68186359_68187704
chr19	45148223	45236347	chr19_45148223_45150291_chr19_45232983_45236347
chr10	86487144	86967665	chr10_86487144_86489620_chr10_86965984_86967665
chr10	85757705	85927522	chr10_85757705_85759689_chr10_85926051_85927522
chr9	32396705	32749881	chr9_32396705_32398591_chr9_32747395_32749881
chr3	28063387	28868715	chr3_28063387_28065721_chr3_28865777_28868715
chr7	80566627	80773894	chr7_80566627_80568248_chr7_80770874_80773894
chr13	98004422	98359006	chr13_98004422_98013384_chr13_98356255_98359006
chr2	116722008	117007187	chr2_116722008_116723428_chr2_117005681_117007187
chr6	29154728	29229749	chr6_29154728_29156130_chr6_29228068_29229749
chr17	66213553	66458225	chr17_66213553_66214928_chr17_66455763_66458225
chr12	113350529	113689905	chr12_113350529_113352793_chr12_113688517_113689905
chr4	130515479	130810099	chr4_130515479_130517204_chr4_130808087_130810099
chr16	59474110	59617771	chr16_59474110_59475486_chr16_59616185_59617771
chr8	109082569	109172310	chr8_109082569_109086373_chr8_109168011_109172310
chr7	149707852	149858881	chr7_149707852_149709161_chr7_149856571_149858881
chr9	75146795	75283065	chr9_75146795_75148008_chr9_75281537_75283065
chr9	21759245	21861061	chr9_21759245_21760757_chr9_21857749_21861061
chr18	65954389	66053460	chr18_65954389_65955991_chr18_66051831_66053460
chr11	101624623	101767500	chr11_101624623_101626464_chr11_101765867_101767500
chr16	22579655	22808557	chr16_22579655_22580968_chr16_22806131_22808557
chr5	53745413	54064489	chr5_53745413_53747661_chr5_54061659_54064489
chr4	44185584	44306339	chr4_44185584_44186849_chr4_44304893_44306339
chr2	166009330	166165943	chr2_166009330_166010974_chr2_166163190_166165943
chr8	11505596	11602990	chr8_11505596_11507746_chr8_11601357_11602990
chr6	88024687	88056809	chr6_88024687_88025787_chr6_88055342_88056809
chr16	95011128	95219958	chr16_95011128_95012452_chr16_95218374_95219958
chr6	129204088	129316756	chr6_129204088_129206940_chr6_129315325_129316756
chr19	25401624	25711248	chr19_25401624_25402859_chr19_25709523_25711248
chr8	87223040	87337839	chr8_87223040_87224671_chr8_87334243_87337839
chr10	96807536	97168041	chr10_96807536_96808838_chr10_97166652_97168041
chr19	4628343	4757367	chr19_4628343_4629834_chr19_4755068_4757367
chr2	110069342	110822718	chr2_110069342_110070973_chr2_110821543_110822718
chr1	67227252	69186353	chr1_67227252_67228738_chr1_69184800_69186353
chr3	83958450	84119615	chr3_83958450_83960487_chr3_84115526_84119615
chr4	8593283	8956333	chr4_8593283_8595026_chr4_8953955_8956333
chr5	66654130	67055081	chr5_66654130_66655579_chr5_67053606_67055081
chr11	52035999	52157627	chr11_52035999_52037270_chr11_52156049_52157627
chr7	151771102	151962934	chr7_151771102_151772567_chr7_151960511_151962934
chr12	114385952	114395564	chr12_114385952_114387721_chr12_114392835_114395564
chr18	62413028	63131684	chr18_62413028_62414496_chr18_63130001_63131684
chr1	181436578	181564336	chr1_181436578_181437797_chr1_181563063_181564336
chr19	11842058	11895590	chr19_11842058_11843532_chr19_11893911_11895590
chr11	114950646	115016030	chr11_114950646_114951996_chr11_115013001_115016030
chr5	74706947	75301463	chr5_74706947_74708416_chr5_75299421_75301463
chr2	120801706	120928615	chr2_120801706_120803937_chr2_120927278_120928615
chr9	59570487	59808097	chr9_59570487_59572149_chr9_59806652_59808097
chr17	35314982	35369821	chr17_35314982_35316402_chr17_35368330_35369821
chr9	106208631	106324948	chr9_106208631_106210086_chr9_106322650_106324948
chr8	90892630	91146252	chr8_90892630_90893921_chr8_91144698_91146252
chr14	35047688	35215308	chr14_35047688_35049059_chr14_35213961_35215308
chr17	88666930	88911490	chr17_88666930_88668401_chr17_88909380_88911490
chr6	145365103	145606245	chr6_145365103_145366599_chr6_145603815_145606245
chr4	136206962	136538159	chr4_136206962_136208296_chr4_136536645_136538159
chr14	32767454	32891143	chr14_32767454_32769109_chr14_32889403_32891143
chr17	86883178	87306694	chr17_86883178_86884676_chr17_87304139_87306694
chr15	72377804	72854302	chr15_72377804_72380852_chr15_72850953_72854302
chr3	154315526	154481560	chr3_154315526_154316965_chr3_154479689_154481560
chr9	121385947	121515351	chr9_121385947_121387489_chr9_121513956_121515351
chr12	113378021	113712802	chr12_113378021_113380330_chr12_113711390_113712802
chr1	193658137	193789623	chr1_193658137_193659850_chr1_193787418_193789623
chr15	79658311	79897893	chr15_79658311_79659773_chr15_79894955_79897893
chr9	108102879	108187537	chr9_108102879_108106137_chr9_108186262_108187537
chr6	148361845	148637132	chr6_148361845_148362949_chr6_148635782_148637132
chr6	92734137	93708773	chr6_92734137_92735827_chr6_93706254_93708773
chr7	86515764	86618501	chr7_86515764_86517307_chr7_86617259_86618501
chr7	6679376	6871829	chr7_6679376_6683812_chr7_6870343_6871829
chr15	79053826	79112562	chr15_79053826_79056120_chr15_79110196_79112562
chr9	14671068	14926242	chr9_14671068_14672334_chr9_14923485_14926242
chr19	44269153	44439143	chr19_44269153_44270593_chr19_44437221_44439143
chr7	52333496	52454697	chr7_52333496_52337126_chr7_52453399_52454697
chr7	30085482	30149939	chr7_30085482_30087285_chr7_30148601_30149939
chr1	57485070	58027837	chr1_57485070_57488093_chr1_58026000_58027837
chr4	117376729	117473304	chr4_117376729_117378927_chr4_117472094_117473304
chr14	32028247	32139491	chr14_32028247_32029605_chr14_32137590_32139491
chr3	89252343	89289791	chr3_89252343_89254414_chr3_89288204_89289791
chr10	68648505	68770629	chr10_68648505_68649924_chr10_68768207_68770629
chr18	61017775	61229013	chr18_61017775_61020076_chr18_61227423_61229013
chr9	71058190	71207512	chr9_71058190_71059696_chr9_71206246_71207512
chr10	19427631	19845937	chr10_19427631_19429767_chr10_19843679_19845937
chr11	44143695	44267717	chr11_44143695_44145803_chr11_44266345_44267717
chr12	88211553	88248387	chr12_88211553_88214163_chr12_88244152_88248387
chr1	137746888	137843100	chr1_137746888_137748122_chr1_137840781_137843100
chr13	34168860	34250264	chr13_34168860_34170849_chr13_34244366_34250264
chr14	65244350	65614510	chr14_65244350_65247822_chr14_65613257_65614510
chr13	14741457	15852217	chr13_14741457_14742362_chr13_15850207_15852217
chr7	150970448	151094146	chr7_150970448_150971743_chr7_151092727_151094146
chr8	24453739	24643060	chr8_24453739_24456125_chr8_24641382_24643060
chr2	130920186	131243218	chr2_130920186_130921221_chr2_131241715_131243218
chr5	130116560	130231568	chr5_130116560_130117829_chr5_130229631_130231568
chr11	119872892	120072491	chr11_119872892_119875423_chr11_120069633_120072491
chr12	106288374	106666466	chr12_106288374_106290157_chr12_106664679_106666466
chr11	111396967	113027538	chr11_111396967_111398203_chr11_113024760_113027538
chr11	117944532	118082739	chr11_117944532_117946202_chr11_118081085_118082739
chr17	5439683	5749282	chr17_5439683_5441504_chr17_5747991_5749282
chr11	80509382	80666193	chr11_80509382_80510822_chr11_80664981_80666193
chr6	81925515	82334558	chr6_81925515_81927007_chr6_82333184_82334558
chr17	45720864	45793655	chr17_45720864_45724641_chr17_45792336_45793655
chr18	36850622	36900226	chr18_36850622_36851831_chr18_36898984_36900226
chr13	40941301	41074021	chr13_40941301_40944182_chr13_41072457_41074021
chr11	95834038	95895364	chr11_95834038_95835300_chr11_95894085_95895364
chr2	150503687	150562359	chr2_150503687_150505339_chr2_150561017_150562359
chr9	30958144	31157205	chr9_30958144_30959535_chr9_31155787_31157205
chr11	83255949	83370888	chr11_83255949_83259258_chr11_83369433_83370888
chr7	17515721	17652582	chr7_17515721_17519133_chr7_17651210_17652582
chr7	91062668	91421928	chr7_91062668_91064214_chr7_91420107_91421928
chrX	45345423	45478716	chrX_45345423_45346726_chrX_45477373_45478716
chr1	190850105	191453252	chr1_190850105_190853060_chr1_191451071_191453252
chr13	56676507	56743977	chr13_56676507_56677999_chr13_56742549_56743977
chr2	147672633	147936683	chr2_147672633_147673877_chr2_147935457_147936683
chr5	27401089	27943256	chr5_27401089_27403540_chr5_27941656_27943256
chr6	142727289	142914414	chr6_142727289_142729193_chr6_142911984_142914414
chr15	7083751	7177405	chr15_7083751_7085308_chr15_7175027_7177405
chr6	71116307	71623962	chr6_71116307_71117841_chr6_71622666_71623962
chr6	34397281	34710995	chr6_34397281_34398893_chr6_34708807_34710995
chr1	107967350	108287234	chr1_107967350_107969462_chr1_108285721_108287234
chr9	114326858	114411088	chr9_114326858_114328117_chr9_114406360_114411088
chr6	120847679	121129879	chr6_120847679_120849009_chr6_121128282_121129879
chr1	75495577	75595000	chr1_75495577_75496943_chr1_75590940_75595000
chr10	60661814	60782135	chr10_60661814_60664500_chr10_60779457_60782135
chr2	129327784	129542238	chr2_129327784_129329357_chr2_129540746_129542238
chr17	56115289	56150738	chr17_56115289_56116737_chr17_56149390_56150738
chr6	146956166	147065979	chr6_146956166_146957617_chr6_147064615_147065979
chr3	101700355	102047718	chr3_101700355_101701745_chr3_102045873_102047718
chr6	83306007	83624293	chr6_83306007_83307403_chr6_83622942_83624293
chr19	46661905	46746325	chr19_46661905_46663300_chr19_46744430_46746325
chr19	10788603	10935365	chr19_10788603_10790247_chr19_10934165_10935365
chr1	9611081	9693978	chr1_9611081_9612317_chr1_9691493_9693978
chr8	124792084	124894575	chr8_124792084_124794340_chr8_124892926_124894575
chr19	59527901	60221270	chr19_59527901_59529736_chr19_60219293_60221270
chr10	43171634	43281386	chr10_43171634_43173039_chr10_43279993_43281386
chr2	4631904	4786521	chr2_4631904_4633112_chr2_4784692_4786521
chr1	63449561	63705450	chr1_63449561_63451541_chr1_63704077_63705450
chr6	122257932	122343761	chr6_122257932_122259224_chr6_122340560_122343761
chr3	79657928	79863509	chr3_79657928_79659280_chr3_79862217_79863509
chr4	87013307	87997612	chr4_87013307_87016462_chr4_87996274_87997612
chr14	55041636	55068940	chr14_55041636_55043172_chr14_55066970_55068940
chr11	83597691	83846358	chr11_83597691_83599816_chr11_83844944_83846358
chr6	98474474	99403518	chr6_98474474_98478408_chr6_99402039_99403518
chr12	74121281	74656015	chr12_74121281_74123108_chr12_74654332_74656015
chr6	38599185	38969729	chr6_38599185_38601522_chr6_38968416_38969729
chr6	142472815	142764135	chr6_142472815_142474541_chr6_142762261_142764135
chr7	107136814	107273505	chr7_107136814_107138136_chr7_107271566_107273505
chr10	76085452	76198529	chr10_76085452_76087114_chr10_76197171_76198529
chr9	48889098	49295473	chr9_48889098_48892028_chr9_49292842_49295473
chr3	116035746	116454977	chr3_116035746_116037056_chr3_116453252_116454977
chr8	108935341	109081175	chr8_108935341_108937651_chr8_109077568_109081175
chr15	27245723	27513743	chr15_27245723_27247005_chr15_27510634_27513743
chr3	30959172	31038836	chr3_30959172_30961484_chr3_31036731_31038836
chr3	30490662	31038836	chr3_30490662_30493577_chr3_31036731_31038836
chr6	89628890	90379507	chr6_89628890_89631198_chr6_90377847_90379507
chr3	107755730	107865223	chr3_107755730_107757402_chr3_107863742_107865223
chr8	123201827	123321032	chr8_123201827_123203262_chr8_123319461_123321032
chr6	83642589	83681939	chr6_83642589_83644643_chr6_83680631_83681939
chr1	12854095	13041392	chr1_12854095_12856319_chr1_13039584_13041392
chr13	29048869	29593913	chr13_29048869_29052520_chr13_29592966_29593913
chr19	4018545	4230493	chr19_4018545_4020229_chr19_4227357_4230493
chr1	88110181	88208807	chr1_88110181_88111756_chr1_88204166_88208807
chr8	13411118	13726539	chr8_13411118_13414784_chr8_13724986_13726539
chr6	53732339	54179882	chr6_53732339_53734114_chr6_54177632_54179882
chr2	151937066	152170435	chr2_151937066_151942295_chr2_152168702_152170435
chr3	51314339	51457436	chr3_51314339_51315789_chr3_51455611_51457436
chr15	82915857	83036408	chr15_82915857_82917155_chr15_83034676_83036408
chr1	167513202	167589518	chr1_167513202_167514730_chr1_167588115_167589518
chr2	17946499	18023459	chr2_17946499_17951262_chr2_18021988_18023459
chr10	81026496	81066320	chr10_81026496_81028370_chr10_81065236_81066320
chr10	42561022	42710679	chr10_42561022_42563094_chr10_42706539_42710679
chr15	101051491	101147157	chr15_101051491_101053089_chr15_101145776_101147157
chr4	128886056	128954560	chr4_128886056_128887599_chr4_128952733_128954560
chr2	151937066	152190297	chr2_151937066_151942295_chr2_152188758_152190297
chr15	100287195	100514307	chr15_100287195_100289297_chr15_100512844_100514307
chr16	23897756	23954618	chr16_23897756_23899782_chr16_23953174_23954618
chr13	89918411	90981507	chr13_89918411_89920484_chr13_90979812_90981507
chr11	8887662	9037343	chr11_8887662_8889250_chr11_9034629_9037343
chr1	132875573	132950824	chr1_132875573_132876895_chr1_132949025_132950824
chr1	135073290	135204912	chr1_135073290_135075233_chr1_135202812_135204912
chr9	14501627	14820973	chr9_14501627_14504197_chr9_14819200_14820973
chr8	129713778	130888139	chr8_129713778_129716251_chr8_130886502_130888139
chr11	119770102	119853570	chr11_119770102_119771905_chr11_119851931_119853570
chr16	45578525	45631305	chr16_45578525_45580774_chr16_45629893_45631305
chr15	5035702	5866537	chr15_5035702_5037032_chr15_5864454_5866537
chr5	107288982	107750537	chr5_107288982_107290233_chr5_107748991_107750537
chr17	46573231	46648931	chr17_46573231_46576102_chr17_46647577_46648931
chr8	123636646	123739751	chr8_123636646_123638275_chr8_123738356_123739751
chr1	134263624	134418502	chr1_134263624_134265218_chr1_134416717_134418502
chr16	36468411	36818301	chr16_36468411_36471683_chr16_36816981_36818301
chrX	131280535	131448885	chrX_131280535_131281767_chrX_131447557_131448885
chr3	94259861	94311538	chr3_94259861_94261562_chr3_94310343_94311538
chr8	126313370	126449487	chr8_126313370_126314894_chr8_126448145_126449487
chr5	64202589	64462282	chr5_64202589_64204316_chr5_64460496_64462282
chr16	30262285	30505021	chr16_30262285_30263654_chr16_30503514_30505021
chr11	4160172	4322879	chr11_4160172_4162697_chr11_4321132_4322879
chr3	141957355	142138055	chr3_141957355_141958774_chr3_142136965_142138055
chr15	89452517	89923345	chr15_89452517_89454874_chr15_89922083_89923345
chr12	102189798	102269230	chr12_102189798_102191699_chr12_102264602_102269230
chr11	116746091	116905678	chr11_116746091_116747954_chr11_116904427_116905678
chr10	79229269	79247488	chr10_79229269_79232105_chr10_79245717_79247488
chr7	16552098	16684272	chr7_16552098_16553559_chr7_16682778_16684272
chr2	180730670	180795722	chr2_180730670_180732051_chr2_180794330_180795722
chr7	75518444	75626509	chr7_75518444_75519989_chr7_75625052_75626509
chr2	91760879	91828760	chr2_91760879_91765197_chr2_91825792_91828760
chr15	85145187	85414686	chr15_85145187_85147519_chr15_85411854_85414686
chr13	108949700	109120784	chr13_108949700_108951010_chr13_109119124_109120784
chr18	39004632	39271715	chr18_39004632_39006237_chr18_39269719_39271715
chr6	30061800	30156673	chr6_30061800_30063326_chr6_30154056_30156673
chr6	34242226	34710995	chr6_34242226_34244132_chr6_34708807_34710995
chr19	29133819	29431012	chr19_29133819_29135588_chr19_29428797_29431012
chr12	112905982	112971563	chr12_112905982_112907761_chr12_112970217_112971563
chr7	151983330	152083468	chr7_151983330_151985439_chr7_152079610_152083468
chr8	106103609	106553461	chr8_106103609_106105063_chr8_106550951_106553461
chr1	174091696	174243025	chr1_174091696_174092849_chr1_174239189_174243025
chr2	84293857	84503918	chr2_84293857_84296247_chr2_84502413_84503918
chr7	125881891	126140590	chr7_125881891_125884747_chr7_126134946_126140590
chr13	58289330	58646045	chr13_58289330_58290575_chr13_58643349_58646045
chr1	88546393	88597464	chr1_88546393_88547820_chr1_88594872_88597464
chr8	129855044	130884372	chr8_129855044_129856706_chr8_130880269_130884372
chr2	129554908	129700482	chr2_129554908_129556234_chr2_129698696_129700482
chr6	108605249	108661498	chr6_108605249_108606838_chr6_108658511_108661498
chr11	96172353	96444340	chr11_96172353_96174779_chr11_96442913_96444340
chr15	54937567	55123899	chr15_54937567_54939088_chr15_55122482_55123899
chr8	108954239	109086373	chr8_108954239_108958823_chr8_109082569_109086373
chr17	34386236	34488045	chr17_34386236_34387964_chr17_34485884_34488045
chr4	43938151	44079555	chr4_43938151_43939741_chr4_44077931_44079555
chr4	14746448	14850000	chr4_14746448_14747735_chr4_14848571_14850000
chr4	139428021	139645471	chr4_139428021_139429521_chr4_139644208_139645471
chr4	132903128	132976326	chr4_132903128_132904858_chr4_132974972_132976326
chr4	98552554	98850116	chr4_98552554_98554929_chr4_98848695_98850116
chr15	36507752	36639035	chr15_36507752_36509200_chr15_36637623_36639035
chr11	109488624	109722782	chr11_109488624_109489706_chr11_109721040_109722782
chr2	125485255	125558274	chr2_125485255_125487037_chr2_125556921_125558274
chr16	18046834	18212670	chr16_18046834_18048627_chr16_18210416_18212670
chr2	173011224	173243265	chr2_173011224_173013747_chr2_173240883_173243265
chr10	60928536	61069463	chr10_60928536_60930338_chr10_61068150_61069463
chr13	64416373	64534994	chr13_64416373_64417544_chr13_64533207_64534994
chr13	21291485	21420155	chr13_21291485_21293187_chr13_21417573_21420155
chr4	124351280	124525700	chr4_124351280_124353269_chr4_124524316_124525700
chr6	136369209	136570282	chr6_136369209_136372346_chr6_136567799_136570282
chr4	139239619	139415427	chr4_139239619_139241313_chr4_139413936_139415427
chr11	11399515	11643743	chr11_11399515_11400954_chr11_11642056_11643743
chr11	70121507	70148747	chr11_70121507_70123805_chr11_70147782_70148747
chr11	54899954	54973213	chr11_54899954_54901460_chr11_54971569_54973213
chr8	119295371	119397732	chr8_119295371_119296611_chr8_119396248_119397732
chr11	98205955	98321438	chr11_98205955_98207431_chr11_98318178_98321438
chr9	22034377	22133202	chr9_22034377_22035822_chr9_22131726_22133202
chr12	112639200	112698672	chr12_112639200_112640531_chr12_112696778_112698672
chr14	72776609	73499319	chr14_72776609_72777992_chr14_73497976_73499319
chr5	122563809	122716110	chr5_122563809_122565213_chr5_122713354_122716110
chr1	75495577	75557560	chr1_75495577_75496943_chr1_75555326_75557560
chr3	96087971	96245540	chr3_96087971_96089344_chr3_96243877_96245540
chr17	68525512	69456178	chr17_68525512_68528025_chr17_69454338_69456178
chr13	43266461	43417777	chr13_43266461_43269493_chr13_43416438_43417777
chr15	78573696	78679967	chr15_78573696_78575580_chr15_78678458_78679967
chr10	80209807	80269604	chr10_80209807_80212038_chr10_80268158_80269604
chr12	33594470	33955596	chr12_33594470_33596564_chr12_33953766_33955596
chr11	77705300	77759107	chr11_77705300_77709025_chr11_77756931_77759107
chr2	167353342	167429259	chr2_167353342_167354632_chr2_167427994_167429259
chr6	115558701	115685805	chr6_115558701_115559957_chr6_115684363_115685805
chr15	10850327	10939447	chr15_10850327_10851934_chr15_10938068_10939447
chr1	134062007	134135145	chr1_134062007_134063430_chr1_134132616_134135145
chr10	88789183	89093827	chr10_88789183_88790677_chr10_89091968_89093827
chr1	167709601	168085769	chr1_167709601_167711840_chr1_168081240_168085769
chr11	116447348	116490992	chr11_116447348_116449010_chr11_116489521_116490992
chr14	49201179	49509716	chr14_49201179_49202929_chr14_49507682_49509716
chr14	67491590	67572771	chr14_67491590_67492981_chr14_67571464_67572771
chr9	51584906	51718075	chr9_51584906_51586166_chr9_51716564_51718075
chr15	78867762	78957784	chr15_78867762_78870166_chr15_78956231_78957784
chr2	129540746	129700482	chr2_129540746_129542238_chr2_129698696_129700482
chr15	58214579	58709249	chr15_58214579_58215999_chr15_58708079_58709249
chr10	59355291	59468872	chr10_59355291_59356697_chr10_59467597_59468872
chr10	77740210	77855689	chr10_77740210_77741393_chr10_77853228_77855689
chr1	171851286	172067375	chr1_171851286_171852581_chr1_172065871_172067375
chr6	114998627	115178629	chr6_114998627_115000035_chr6_115176848_115178629
chr4	140828422	140942576	chr4_140828422_140833872_chr4_140940572_140942576
chr2	49213870	49590766	chr2_49213870_49215758_chr2_49588839_49590766
chr3	31044234	31502832	chr3_31044234_31046087_chr3_31501715_31502832
chr13	51512928	51714192	chr13_51512928_51515766_chr13_51710943_51714192
chr13	77108069	77989046	chr13_77108069_77109640_chr13_77987387_77989046
chr6	4602201	5352287	chr6_4602201_4605062_chr6_5350956_5352287
chr11	96727984	96825807	chr11_96727984_96729521_chr11_96824176_96825807
chr11	93988938	94266917	chr11_93988938_93992250_chr11_94264861_94266917
chr15	3907360	3978565	chr15_3907360_3908971_chr15_3975623_3978565
chr2	104948695	105071337	chr2_104948695_104949853_chr2_105069692_105071337
chr1	108797625	108858197	chr1_108797625_108799003_chr1_108857201_108858197
chr13	48331432	48370048	chr13_48331432_48333838_chr13_48367879_48370048
chr7	29274897	29314790	chr7_29274897_29276762_chr7_29312351_29314790
chr11	100843016	101043158	chr11_100843016_100845720_chr11_101041689_101043158
chr8	107644469	107784497	chr8_107644469_107645788_chr8_107780861_107784497
chr13	51058868	51515766	chr13_51058868_51062596_chr13_51512928_51515766
chr16	64754064	64899689	chr16_64754064_64755586_chr16_64898350_64899689
chr12	85312510	85372745	chr12_85312510_85314017_chr12_85371359_85372745
chr2	163359827	163425763	chr2_163359827_163361524_chr2_163424584_163425763
chr6	28969460	29094482	chr6_28969460_28977405_chr6_29093146_29094482
chr13	31892385	32504264	chr13_31892385_31894431_chr13_32502707_32504264
chr15	51982585	52291285	chr15_51982585_51985815_chr15_52289865_52291285
chr3	90192533	90271243	chr3_90192533_90194758_chr3_90268059_90271243
chr18	38010962	38040892	chr18_38010962_38013058_chr18_38036064_38040892
chr7	81515667	82256405	chr7_81515667_81516914_chr7_82255002_82256405
chr7	107996849	108035855	chr7_107996849_107998244_chr7_108034623_108035855
chr18	53686542	53915690	chr18_53686542_53688571_chr18_53914349_53915690
chr5	127714651	127834192	chr5_127714651_127716510_chr5_127832962_127834192
chr4	154317719	154342058	chr4_154317719_154319205_chr4_154340873_154342058
chr10	41748805	42018863	chr10_41748805_41751815_chr10_42016946_42018863
chr9	44830389	44942864	chr9_44830389_44832072_chr9_44941399_44942864
chr7	70066719	70465442	chr7_70066719_70067926_chr7_70463260_70465442
chr9	76238177	77230198	chr9_76238177_76239593_chr9_77228903_77230198
chr5	37339586	37539669	chr5_37339586_37340950_chr5_37538218_37539669
chr4	137282987	137502332	chr4_137282987_137287519_chr4_137500640_137502332
chr6	49268268	49349173	chr6_49268268_49270516_chr6_49347075_49349173
chr12	33321846	33596564	chr12_33321846_33323250_chr12_33594470_33596564
chr16	30251376	30505021	chr16_30251376_30253367_chr16_30503514_30505021
chrX	68900690	69192763	chrX_68900690_68902836_chrX_69191533_69192763
chr11	83255949	83553638	chr11_83255949_83259258_chr11_83552156_83553638
chr6	54965701	55117945	chr6_54965701_54967936_chr6_55115165_55117945
chr17	31665834	31802552	chr17_31665834_31667131_chr17_31800973_31802552
chr3	83601297	83704396	chr3_83601297_83602538_chr3_83702932_83704396
chr8	26384388	26687503	chr8_26384388_26386906_chr8_26684273_26687503
chr18	75942631	76311532	chr18_75942631_75944104_chr18_76309753_76311532
chr9	121388025	121740879	chr9_121388025_121389544_chr9_121738873_121740879
chr11	48916174	49085579	chr11_48916174_48917644_chr11_49084704_49085579
chr10	76297857	76546275	chr10_76297857_76300101_chr10_76544625_76546275
chr19	45110928	45291559	chr19_45110928_45112187_chr19_45290181_45291559
chr10	110231034	110538102	chr10_110231034_110233590_chr10_110536474_110538102
chr2	173410361	174111205	chr2_173410361_173413069_chr2_174108143_174111205
chr15	79303129	79438954	chr15_79303129_79305270_chr15_79437766_79438954
chr10	74397082	74484812	chr10_74397082_74398641_chr10_74483297_74484812
chr2	154237288	154412944	chr2_154237288_154238726_chr2_154411248_154412944
chr1	122967384	123077811	chr1_122967384_122969025_chr1_123073594_123077811
chr14	64163792	64379447	chr14_64163792_64165280_chr14_64378184_64379447
chr6	34423489	34705460	chr6_34423489_34424868_chr6_34703914_34705460
chr6	115850549	115958682	chr6_115850549_115851981_chr6_115957134_115958682
chr18	75996832	76307418	chr18_75996832_75999736_chr18_76303816_76307418
chr10	75580136	75693057	chr10_75580136_75582591_chr10_75691944_75693057
chr1	74805920	74856527	chr1_74805920_74807259_chr1_74851728_74856527
chr5	37251936	37312176	chr5_37251936_37253125_chr5_37310754_37312176
chr4	138263954	138408230	chr4_138263954_138265505_chr4_138406622_138408230
chr2	102926155	103265635	chr2_102926155_102927557_chr2_103264365_103265635
chr7	16879376	16912428	chr7_16879376_16881429_chr7_16911151_16912428
chr1	106988549	107527954	chr1_106988549_106990267_chr1_107526494_107527954
chr7	28438283	28471534	chr7_28438283_28440421_chr7_28470110_28471534
chr19	23089343	23300416	chr19_23089343_23090888_chr19_23298975_23300416
chr11	58215123	58450955	chr11_58215123_58216427_chr11_58449483_58450955
chr11	82426405	82498397	chr11_82426405_82428016_chr11_82497089_82498397
chr18	49647477	49719860	chr18_49647477_49648986_chr18_49718195_49719860
chr6	22071418	22444951	chr6_22071418_22073051_chr6_22443308_22444951
chr13	111181421	112202127	chr13_111181421_111183679_chr13_112200211_112202127
chr1	137648594	137687247	chr1_137648594_137650409_chr1_137684018_137687247
chr18	61664746	61845496	chr18_61664746_61667278_chr18_61843795_61845496
chr11	114605965	114771597	chr11_114605965_114607380_chr11_114770342_114771597
chr17	56115289	56149185	chr17_56115289_56116737_chr17_56146012_56149185
chr12	106821206	106961733	chr12_106821206_106823964_chr12_106960291_106961733
chr11	3351750	3416003	chr11_3351750_3354182_chr11_3413786_3416003
chr19	10332395	10561757	chr19_10332395_10333923_chr19_10560111_10561757
chr2	25048288	25113092	chr2_25048288_25049905_chr2_25111957_25113092
chr7	148594364	148645007	chr7_148594364_148595727_chr7_148643794_148645007
chr4	106922710	107022654	chr4_106922710_106923931_chr4_107021311_107022654
chr1	156872466	156988156	chr1_156872466_156874105_chr1_156986684_156988156
chr1	94417430	94508415	chr1_94417430_94418862_chr1_94507017_94508415
chr15	66735263	66931312	chr15_66735263_66736981_chr15_66929261_66931312
chr16	90826158	91074597	chr16_90826158_90827629_chr16_91072304_91074597
chr19	44319625	44439143	chr19_44319625_44323373_chr19_44437221_44439143
chr13	110018945	110134610	chr13_110018945_110021667_chr13_110131865_110134610
chr5	121114496	121165287	chr5_121114496_121115735_chr5_121163487_121165287
chr16	71247696	72216847	chr16_71247696_71248706_chr16_72215329_72216847
chr8	28470229	28592785	chr8_28470229_28473675_chr8_28591227_28592785
chr11	28510365	28712774	chr11_28510365_28511588_chr11_28711409_28712774
chr8	120220723	120388731	chr8_120220723_120221982_chr8_120387146_120388731
chr11	102753807	102965137	chr11_102753807_102755110_chr11_102962017_102965137
chr15	78311548	78363396	chr15_78311548_78312635_chr15_78361730_78363396
chr1	162491080	162645636	chr1_162491080_162492551_chr1_162644279_162645636
chr5	139323423	139656129	chr5_139323423_139325253_chr5_139654056_139656129
chr8	18615650	18900197	chr8_18615650_18616944_chr8_18897629_18900197
chr5	127714651	127962627	chr5_127714651_127716510_chr5_127961391_127962627
chr17	46864484	47171457	chr17_46864484_46867096_chr17_47170037_47171457
chr6	125168641	125222602	chr6_125168641_125169994_chr6_125220982_125222602
chr17	85236662	85518414	chr17_85236662_85238071_chr17_85514428_85518414
chr13	41397560	41668393	chr13_41397560_41399073_chr13_41666721_41668393
chr3	82680738	82800141	chr3_82680738_82682143_chr3_82798843_82800141
chr10	28807492	28927448	chr10_28807492_28808481_chr10_28925926_28927448
chr4	135625374	135716894	chr4_135625374_135628011_chr4_135715266_135716894
chr3	146225484	146530346	chr3_146225484_146228242_chr3_146528947_146530346
chr11	109531247	109722782	chr11_109531247_109533580_chr11_109721040_109722782
chr4	88341920	88514866	chr4_88341920_88343503_chr4_88512780_88514866
chr11	120376481	120584261	chr11_120376481_120377915_chr11_120581108_120584261
chr6	48531524	48593585	chr6_48531524_48532736_chr6_48592322_48593585
chr9	119369079	119661450	chr9_119369079_119370445_chr9_119660108_119661450
chr1	133509366	133781191	chr1_133509366_133510866_chr1_133778932_133781191
chr2	68400877	68595702	chr2_68400877_68402267_chr2_68594246_68595702
chr11	69542118	69691397	chr11_69542118_69543531_chr11_69689243_69691397
chr11	78772912	79028521	chr11_78772912_78774324_chr11_79026598_79028521
chr8	127706297	128384085	chr8_127706297_127709559_chr8_128382485_128384085
chr3	88017739	88048806	chr3_88017739_88019040_chr3_88044425_88048806
chr19	3586118	3725640	chr19_3586118_3587310_chr19_3723493_3725640
chr11	102638142	102714137	chr11_102638142_102639911_chr11_102712691_102714137
chr13	54208617	54474969	chr13_54208617_54210685_chr13_54472244_54474969
chr6	91114422	91228430	chr6_91114422_91116081_chr6_91226952_91228430
chr11	61006405	61202523	chr11_61006405_61008108_chr11_61200585_61202523
chr12	3925562	4081266	chr12_3925562_3927126_chr12_4079346_4081266
chr4	137523530	137710813	chr4_137523530_137524893_chr4_137709440_137710813
chr11	100028734	100160529	chr11_100028734_100032195_chr11_100158630_100160529
chr12	103816741	103947344	chr12_103816741_103818238_chr12_103942761_103947344
chr19	9990037	10068300	chr19_9990037_9991569_chr19_10065392_10068300
chr7	28090707	28183538	chr7_28090707_28092035_chr7_28180001_28183538
chr18	62182292	62411149	chr18_62182292_62183711_chr18_62409374_62411149
chr11	101519277	101594760	chr11_101519277_101521243_chr11_101593132_101594760
chr2	35394465	35762896	chr2_35394465_35396088_chr2_35760437_35762896
chr9	121156481	121515351	chr9_121156481_121158333_chr9_121513956_121515351
chr5	137404531	137447479	chr5_137404531_137406001_chr5_137446107_137447479
chr5	129236074	129316154	chr5_129236074_129237341_chr5_129313994_129316154
chr11	110433457	110928353	chr11_110433457_110434679_chr11_110925404_110928353
chr17	66674595	66840188	chr17_66674595_66676924_chr17_66838201_66840188
chr2	92436943	92651948	chr2_92436943_92438308_chr2_92649941_92651948
chr1	182803710	182832479	chr1_182803710_182806255_chr1_182830742_182832479
chr15	84365876	84460981	chr15_84365876_84367377_chr15_84459604_84460981
chr3	57071018	57253400	chr3_57071018_57072364_chr3_57251458_57253400
chr2	169928394	170107099	chr2_169928394_169931604_chr2_170105794_170107099
chr12	11356944	12157212	chr12_11356944_11358542_chr12_12155398_12157212
chr2	26303391	26418139	chr2_26303391_26306138_chr2_26415924_26418139
chr6	134379989	134566207	chr6_134379989_134381307_chr6_134564353_134566207
chrX	20405560	20523945	chrX_20405560_20406821_chrX_20522758_20523945
chr15	84365876	84445511	chr15_84365876_84367377_chr15_84443893_84445511
chr9	73010126	73831603	chr9_73010126_73011707_chr9_73830194_73831603
chr9	99663558	100301740	chr9_99663558_99664778_chr9_100300211_100301740
chr2	158371939	158440135	chr2_158371939_158373504_chr2_158438780_158440135
chr11	72037910	72243921	chr11_72037910_72039691_chr11_72239597_72243921
chr19	38428691	38504710	chr19_38428691_38430171_chr19_38503194_38504710
chr8	24706052	25658643	chr8_24706052_24708434_chr8_25655993_25658643
chr6	128150460	128259182	chr6_128150460_128152090_chr6_128257919_128259182
chr12	113115303	113240349	chr12_113115303_113117523_chr12_113238825_113240349
chr10	126665337	126750239	chr10_126665337_126666832_chr10_126748151_126750239
chr3	101885116	102047718	chr3_101885116_101889797_chr3_102045873_102047718
chr1	73947682	74243403	chr1_73947682_73950950_chr1_74242098_74243403
chr15	37286235	37837105	chr15_37286235_37287649_chr15_37834807_37837105
chr9	50260019	50337570	chr9_50260019_50261382_chr9_50335699_50337570
chr15	101156253	101815965	chr15_101156253_101158495_chr15_101813548_101815965
chr12	118689464	119004319	chr12_118689464_118690793_chr12_119001301_119004319
chr18	24100202	24198772	chr18_24100202_24101587_chr18_24197418_24198772
chr11	48687483	49085579	chr11_48687483_48688848_chr11_49084704_49085579
chrX	74989217	75054653	chrX_74989217_74990378_chrX_75053571_75054653
chr7	28075114	28189281	chr7_28075114_28076254_chr7_28187199_28189281
chr2	74990126	75429074	chr2_74990126_74991418_chr2_75426083_75429074
chr12	87742959	87956056	chr12_87742959_87744704_chr12_87952904_87956056
chr7	56004083	56378081	chr7_56004083_56006261_chr7_56375255_56378081
chr5	123893525	123950416	chr5_123893525_123895058_chr5_123949256_123950416
chr7	29580417	29653514	chr7_29580417_29582528_chr7_29651825_29653514
chr10	114759925	115056261	chr10_114759925_114761228_chr10_115053975_115056261
chr5	143701536	143875272	chr5_143701536_143702903_chr5_143874166_143875272
chr10	77982526	78211112	chr10_77982526_77984149_chr10_78208037_78211112
chr1	34567423	34700244	chr1_34567423_34568846_chr1_34698863_34700244
chr6	127619445	127830367	chr6_127619445_127621142_chr6_127828969_127830367
chr1	54722418	55220243	chr1_54722418_54723786_chr1_55217943_55220243
chr1	80826671	81284401	chr1_80826671_80827797_chr1_81283347_81284401
chr11	96642413	96724071	chr11_96642413_96643210_chr11_96721258_96724071
chr15	81747612	81821096	chr15_81747612_81748893_chr15_81819450_81821096
chr1	88110181	88236918	chr1_88110181_88111756_chr1_88235044_88236918
chr8	47326713	47397752	chr8_47326713_47328849_chr8_47396104_47397752
chr3	107498935	107671070	chr3_107498935_107500652_chr3_107669465_107671070
chr8	126176077	126289399	chr8_126176077_126180302_chr8_126288052_126289399
chr11	60119900	60226688	chr11_60119900_60121881_chr11_60225131_60226688
chr15	78417049	78455005	chr15_78417049_78418527_chr15_78453437_78455005
chr7	128077749	128264649	chr7_128077749_128079034_chr7_128263209_128264649
chr7	35278474	35457905	chr7_35278474_35279557_chr7_35455332_35457905
chr2	105455899	105749284	chr2_105455899_105457397_chr2_105747874_105749284
chr18	68508917	68635087	chr18_68508917_68510153_chr18_68633759_68635087
chr1	121241277	121355787	chr1_121241277_121243118_chr1_121352988_121355787
chr5	140143926	140227250	chr5_140143926_140146164_chr5_140226099_140227250
chr1	155397528	155597383	chr1_155397528_155398731_chr1_155595587_155597383
chr12	113789592	113862796	chr12_113789592_113791308_chr12_113861518_113862796
chr11	109105423	109307917	chr11_109105423_109106976_chr11_109304771_109307917
chr12	101436979	101577118	chr12_101436979_101441057_chr12_101575077_101577118
chr17	7647518	8015536	chr17_7647518_7649541_chr17_8012756_8015536
chr2	149175610	149926134	chr2_149175610_149176968_chr2_149924977_149926134
chr14	21394881	21481507	chr14_21394881_21396482_chr14_21479480_21481507
chr4	63077797	63609803	chr4_63077797_63080167_chr4_63608515_63609803
chr12	12329799	12403892	chr12_12329799_12331648_chr12_12402535_12403892
chr2	174135612	174678342	chr2_174135612_174138788_chr2_174676943_174678342
chr10	58628490	58759985	chr10_58628490_58630184_chr10_58757482_58759985
chr15	101169503	101815965	chr15_101169503_101170822_chr15_101813548_101815965
chr5	117740945	117944827	chr5_117740945_117743265_chr5_117943014_117944827
chr17	23910629	23987861	chr17_23910629_23911927_chr17_23986583_23987861
chr11	94977809	95076628	chr11_94977809_94982537_chr11_95074436_95076628
chr7	107427856	107579158	chr7_107427856_107429197_chr7_107577090_107579158
chr4	98388589	98554929	chr4_98388589_98390114_chr4_98552554_98554929
chr12	57641209	57739089	chr12_57641209_57642931_chr12_57737335_57739089
chr7	148603805	148645007	chr7_148603805_148604988_chr7_148643794_148645007
chr1	30834912	31211709	chr1_30834912_30838094_chr1_31209406_31211709
chr1	155405687	155594949	chr1_155405687_155408636_chr1_155592934_155594949
chr6	53911546	54179882	chr6_53911546_53912827_chr6_54177632_54179882
chr10	92513068	92755908	chr10_92513068_92514706_chr10_92753227_92755908
chr9	69509751	69639239	chr9_69509751_69511062_chr9_69637804_69639239
chr1	108321173	108609694	chr1_108321173_108322908_chr1_108608403_108609694
chr14	76877794	77412416	chr14_76877794_76880762_chr14_77410930_77412416
chr13	29048869	29927836	chr13_29048869_29052520_chr13_29926493_29927836
chr1	59065755	59295610	chr1_59065755_59066854_chr1_59293570_59295610
chr9	74133591	74719719	chr9_74133591_74135005_chr9_74718226_74719719
chr3	87214422	87304862	chr3_87214422_87216001_chr3_87302371_87304862
chr7	133722228	133781493	chr7_133722228_133723556_chr7_133780028_133781493
chr10	127381914	127446148	chr10_127381914_127383491_chr10_127444674_127446148
chr9	75609898	76085278	chr9_75609898_75611238_chr9_76083509_76085278
chr4	140826229	140920032	chr4_140826229_140828153_chr4_140915976_140920032
chr5	39172473	40031553	chr5_39172473_39174155_chr5_40030197_40031553
chr3	96742037	96990071	chr3_96742037_96744056_chr3_96987179_96990071
chr12	70858375	71026026	chr12_70858375_70860437_chr12_71024577_71026026
chr11	8323721	8761806	chr11_8323721_8325786_chr11_8757944_8761806
chr5	137414750	137447479	chr5_137414750_137415911_chr5_137446107_137447479
chr5	67920966	68119849	chr5_67920966_67924607_chr5_68118476_68119849
chr17	57190705	57307271	chr17_57190705_57191918_chr17_57305688_57307271
chr3	83973073	84119615	chr3_83973073_83974409_chr3_84115526_84119615
chr6	31024966	31322047	chr6_31024966_31026893_chr6_31317442_31322047
chr13	54906357	55160232	chr13_54906357_54908034_chr13_55158721_55160232
chr13	23389232	23494644	chr13_23389232_23392531_chr13_23492250_23494644
chr2	31337979	31523694	chr2_31337979_31340784_chr2_31522423_31523694
chr19	53493838	53654456	chr19_53493838_53498794_chr19_53652291_53654456
chr5	137490030	137583728	chr5_137490030_137491165_chr5_137582252_137583728
chr1	77974835	78452078	chr1_77974835_77976267_chr1_78450828_78452078
chr11	4633749	4722491	chr11_4633749_4637121_chr11_4720988_4722491
chr6	88138316	88193555	chr6_88138316_88141540_chr6_88191938_88193555
chr8	23091727	23202775	chr8_23091727_23092994_chr8_23201779_23202775
chr11	49799275	49928736	chr11_49799275_49801178_chr11_49927381_49928736
chr9	53838157	53961271	chr9_53838157_53840788_chr9_53959571_53961271
chr13	13608409	13960951	chr13_13608409_13610103_chr13_13959250_13960951
chr3	58923969	59013586	chr3_58923969_58925940_chr3_59012357_59013586
chr8	108119706	108147869	chr8_108119706_108121485_chr8_108145673_108147869
chr13	58388729	58692852	chr13_58388729_58391586_chr13_58690118_58692852
chr14	122463315	123276405	chr14_122463315_122464744_chr14_123274780_123276405
chr8	119004259	119397732	chr8_119004259_119005784_chr8_119396248_119397732
chr12	101403999	101441057	chr12_101403999_101405343_chr12_101436979_101441057
chr9	56060724	56401717	chr9_56060724_56062440_chr9_56399158_56401717
chr6	124809257	124856113	chr6_124809257_124810796_chr6_124852967_124856113
chr19	55134823	55273720	chr19_55134823_55138856_chr19_55272260_55273720
chr9	49054371	49298047	chr9_49054371_49055996_chr9_49296138_49298047
chr2	127384433	127494483	chr2_127384433_127386023_chr2_127493051_127494483
chr3	28063387	28462438	chr3_28063387_28065721_chr3_28461051_28462438
chr9	40642242	40791552	chr9_40642242_40643772_chr9_40790067_40791552
chr8	28302097	28391457	chr8_28302097_28303686_chr8_28388688_28391457
chr12	102087169	102269230	chr12_102087169_102088851_chr12_102264602_102269230
chr1	132772948	132876895	chr1_132772948_132775550_chr1_132875573_132876895
chr14	68610744	68753695	chr14_68610744_68613463_chr14_68752213_68753695
chr3	127334839	127652644	chr3_127334839_127338036_chr3_127651069_127652644
chr2	76899453	77180929	chr2_76899453_76900930_chr2_77179019_77180929
chr10	85527085	85759689	chr10_85527085_85529165_chr10_85757705_85759689
chr9	54677089	54959365	chr9_54677089_54679461_chr9_54957444_54959365
chr18	20971806	21136008	chr18_20971806_20975639_chr18_21134555_21136008
chr8	127651769	128384085	chr8_127651769_127653060_chr8_128382485_128384085
chr5	106897836	107232947	chr5_106897836_106900307_chr5_107230063_107232947
chr4	99316265	99329115	chr4_99316265_99318264_chr4_99327205_99329115
chr5	143057010	143617423	chr5_143057010_143058816_chr5_143615501_143617423
chr11	53935938	54071377	chr11_53935938_53937048_chr11_54069657_54071377
chr9	7602828	7898514	chr9_7602828_7604716_chr9_7897117_7898514
chr4	40129448	40233651	chr4_40129448_40130981_chr4_40232523_40233651
chr17	8580889	8655235	chr17_8580889_8583525_chr17_8653971_8655235
chr6	123289676	124211568	chr6_123289676_123290959_chr6_124209895_124211568
chr18	32077363	32287884	chr18_32077363_32078991_chr18_32286731_32287884
chr16	33317331	33746279	chr16_33317331_33318625_chr16_33744214_33746279
chr9	110350917	110535685	chr9_110350917_110352248_chr9_110532936_110535685
chr17	47783169	47931333	chr17_47783169_47784487_chr17_47928597_47931333
chr15	39192046	39567731	chr15_39192046_39195281_chr15_39565892_39567731
chr6	37694163	37958457	chr6_37694163_37695916_chr6_37956608_37958457
chr19	9994851	10068300	chr19_9994851_9996460_chr19_10065392_10068300
chr17	35303141	35374123	chr17_35303141_35304433_chr17_35372137_35374123
chr6	97227476	97692104	chr6_97227476_97229728_chr6_97689359_97692104
chr11	110433457	110905547	chr11_110433457_110434679_chr11_110902907_110905547
chr17	42749584	42919915	chr17_42749584_42750856_chr17_42918515_42919915
chr18	65459856	65651182	chr18_65459856_65461361_chr18_65648743_65651182
chr17	31274858	31380492	chr17_31274858_31276484_chr17_31379239_31380492
chr4	40997274	41066857	chr4_40997274_40999946_chr4_41064916_41066857
chr12	74121281	74552045	chr12_74121281_74123108_chr12_74548747_74552045
chr2	107808286	109535988	chr2_107808286_107810498_chr2_109531818_109535988
chr7	25890256	26084360	chr7_25890256_25892811_chr7_26081649_26084360
chr9	119064930	119102123	chr9_119064930_119066623_chr9_119100757_119102123
chr17	87361192	87444776	chr17_87361192_87363564_chr17_87443161_87444776
chr6	82689717	82843387	chr6_82689717_82691176_chr6_82840638_82843387
chr17	45652983	45687508	chr17_45652983_45654604_chr17_45684950_45687508
chr4	34648303	34730767	chr4_34648303_34650218_chr4_34729598_34730767
chr15	76803664	77199664	chr15_76803664_76805809_chr15_77196225_77199664
chr7	73855669	73985965	chr7_73855669_73856856_chr7_73983682_73985965
chr7	104572895	105126938	chr7_104572895_104574376_chr7_105124429_105126938
chr9	43931942	44077952	chr9_43931942_43936250_chr9_44075109_44077952
chr4	136631327	136844703	chr4_136631327_136633088_chr4_136843209_136844703
chr11	4915278	4966415	chr11_4915278_4916483_chr11_4964776_4966415
chr5	135712026	135762952	chr5_135712026_135713344_chr5_135761501_135762952
chr6	129283391	129316756	chr6_129283391_129284663_chr6_129315325_129316756
chr9	34790629	34974606	chr9_34790629_34791993_chr9_34973210_34974606
chr13	34055849	34095373	chr13_34055849_34057339_chr13_34093440_34095373
chr4	88927486	89192220	chr4_88927486_88928967_chr4_89190099_89192220
chr4	118284745	118318786	chr4_118284745_118286135_chr4_118317314_118318786
chr13	3663868	3896967	chr13_3663868_3665736_chr13_3895568_3896967
chr2	172655919	172915802	chr2_172655919_172658050_chr2_172914467_172915802
chr2	28274987	28320287	chr2_28274987_28276302_chr2_28319069_28320287
chr15	96799661	96966567	chr15_96799661_96801200_chr15_96964952_96966567
chr5	120975289	121041541	chr5_120975289_120976761_chr5_121040308_121041541
chr10	115767000	116227024	chr10_115767000_115768996_chr10_116225702_116227024
chr1	176098714	176397165	chr1_176098714_176100015_chr1_176395785_176397165
chr13	59791477	59830627	chr13_59791477_59793293_chr13_59827104_59830627
chr11	31574923	31843080	chr11_31574923_31577373_chr11_31841876_31843080
chr9	35089439	35343406	chr9_35089439_35091686_chr9_35341988_35343406
chr3	87764026	87792587	chr3_87764026_87765747_chr3_87790216_87792587
chr16	71247696	72606266	chr16_71247696_71248706_chr16_72604803_72606266
chr2	165980466	166391774	chr2_165980466_165985682_chr2_166388483_166391774
chr1	74252115	74409431	chr1_74252115_74253918_chr1_74407806_74409431
chr8	69963163	70339396	chr8_69963163_69964608_chr8_70338053_70339396
chr4	43454278	43725554	chr4_43454278_43456299_chr4_43723964_43725554
chr19	10788603	10906760	chr19_10788603_10790247_chr19_10905362_10906760
chr4	126009237	126204887	chr4_126009237_126010568_chr4_126203581_126204887
chr3	10008918	10308385	chr3_10008918_10010374_chr3_10306479_10308385
chr12	81860531	81997124	chr12_81860531_81862368_chr12_81995572_81997124
chr19	35067209	36158491	chr19_35067209_35068658_chr19_36156866_36158491
chr6	128360611	128430650	chr6_128360611_128361987_chr6_128429229_128430650
chr13	38156067	38327997	chr13_38156067_38157874_chr13_38326692_38327997
chr9	36723506	37038280	chr9_36723506_36725213_chr9_37036823_37038280
chr12	117473438	117859283	chr12_117473438_117474377_chr12_117857910_117859283
chr14	55146821	55197784	chr14_55146821_55148220_chr14_55195884_55197784
chr11	79026598	79110593	chr11_79026598_79028521_chr11_79109149_79110593
chr15	56175369	56577478	chr15_56175369_56176829_chr15_56573227_56577478
chr6	82663473	82837313	chr6_82663473_82665474_chr6_82836007_82837313
chr3	100777262	101100438	chr3_100777262_100779202_chr3_101097952_101100438
chr9	121385947	121552549	chr9_121385947_121387489_chr9_121550504_121552549
chr18	65648743	65910656	chr18_65648743_65651182_chr18_65909001_65910656
chr8	95170050	95344060	chr8_95170050_95171534_chr8_95341592_95344060
chr16	10784548	10847466	chr16_10784548_10788759_chr16_10846033_10847466
chr3	92723868	92835969	chr3_92723868_92724974_chr3_92834792_92835969
chr2	32611941	32713931	chr2_32611941_32613722_chr2_32712651_32713931
chr8	86562422	86712237	chr8_86562422_86563963_chr8_86709850_86712237
chr13	18148481	18791414	chr13_18148481_18150053_chr13_18789938_18791414
chr19	58984921	59271634	chr19_58984921_58986902_chr19_59270288_59271634
chr5	139332566	139483966	chr5_139332566_139334650_chr5_139482737_139483966
chr19	6225741	6261709	chr19_6225741_6227043_chr19_6259962_6261709
chr1	173047955	173153688	chr1_173047955_173049359_chr1_173150233_173153688
chr9	64025970	64102254	chr9_64025970_64028212_chr9_64100963_64102254
chr1	135122074	135204912	chr1_135122074_135123395_chr1_135202812_135204912
chr15	103012162	103139923	chr15_103012162_103015178_chr15_103137056_103139923
chr16	4315558	4542879	chr16_4315558_4317109_chr16_4541385_4542879
chr5	10647633	12542066	chr5_10647633_10649123_chr5_12540676_12542066
chr5	112669138	112858797	chr5_112669138_112670756_chr5_112857443_112858797
chr5	124396895	124535698	chr5_124396895_124398207_chr5_124534013_124535698
chr1	75338917	75411179	chr1_75338917_75342795_chr1_75409858_75411179
chr7	135617327	135850079	chr7_135617327_135619008_chr7_135848648_135850079
chr19	17198314	17440064	chr19_17198314_17200618_chr19_17438710_17440064
chr1	170305792	171390365	chr1_170305792_170307480_chr1_171388701_171390365
chr16	10950378	11035517	chr16_10950378_10952516_chr16_11033430_11035517
chr11	61328012	61434807	chr11_61328012_61329307_chr11_61432452_61434807
chr5	129683143	130091325	chr5_129683143_129685200_chr5_130088755_130091325
chr5	130513466	130640429	chr5_130513466_130514737_chr5_130639130_130640429
chr1	55248515	55440925	chr1_55248515_55250802_chr1_55439331_55440925
chr2	158371939	158468601	chr2_158371939_158373504_chr2_158466811_158468601
chr13	38434003	38673406	chr13_38434003_38435698_chr13_38671559_38673406
chr2	165910064	166391774	chr2_165910064_165912529_chr2_166388483_166391774
chr1	157139944	157385237	chr1_157139944_157141573_chr1_157383741_157385237
chr1	57485070	58006940	chr1_57485070_57488093_chr1_58005476_58006940
chrX	70253119	70676176	chrX_70253119_70254261_chrX_70675058_70676176
chr4	140318521	140588501	chr4_140318521_140320047_chr4_140587217_140588501
chr5	109120921	109156659	chr5_109120921_109122165_chr5_109155392_109156659
chr12	52100170	52290046	chr12_52100170_52101581_chr12_52288749_52290046
chr16	33317331	33741045	chr16_33317331_33318625_chr16_33739051_33741045
chr14	33041743	33287052	chr14_33041743_33043035_chr14_33285691_33287052
chr3	93210295	93298739	chr3_93210295_93211759_chr3_93297278_93298739
chr17	14424768	14658377	chr17_14424768_14426045_chr17_14656658_14658377
chr7	17331046	17390821	chr7_17331046_17332374_chr7_17389588_17390821
chr16	10088391	10273381	chr16_10088391_10089831_chr16_10271906_10273381
chr2	52075259	52447332	chr2_52075259_52076429_chr2_52445954_52447332
chr8	116604364	116894347	chr8_116604364_116606068_chr8_116892374_116894347
chr2	110069342	110406105	chr2_110069342_110070973_chr2_110404505_110406105
chr14	60223802	60563048	chr14_60223802_60225512_chr14_60561336_60563048
chr10	118515904	118606715	chr10_118515904_118518505_chr10_118605134_118606715
chr11	83369433	83543110	chr11_83369433_83370888_chr11_83541846_83543110
chr17	31274858	31325213	chr17_31274858_31276484_chr17_31324315_31325213
chr8	24706052	25444963	chr8_24706052_24708434_chr8_25443756_25444963
chr19	4643877	4848334	chr19_4643877_4645106_chr19_4847051_4848334
chr2	154125880	154200484	chr2_154125880_154126951_chr2_154199248_154200484
chr9	96473291	96660570	chr9_96473291_96474688_chr9_96658747_96660570
chr4	154251445	154439494	chr4_154251445_154252786_chr4_154437614_154439494
chr8	58541261	58965848	chr8_58541261_58543146_chr8_58963195_58965848
chr8	113579469	113614803	chr8_113579469_113581726_chr8_113613907_113614803
chr8	74628762	74782848	chr8_74628762_74630001_chr8_74780728_74782848
chr15	25734456	25889840	chr15_25734456_25736419_chr15_25888850_25889840
chr16	26233677	27140991	chr16_26233677_26235083_chr16_27138596_27140991
chr10	41153859	41227059	chr10_41153859_41155581_chr10_41224468_41227059
chr8	124274170	124461035	chr8_124274170_124276189_chr8_124457963_124461035
chr11	3597103	3815317	chr11_3597103_3598240_chr11_3812914_3815317
chr7	3198402	3222975	chr7_3198402_3199723_chr7_3220083_3222975
chr11	98299565	98321438	chr11_98299565_98301075_chr11_98318178_98321438
chr9	78892580	79567030	chr9_78892580_78894065_chr9_79564051_79567030
chr7	110941103	111092122	chr7_110941103_110942342_chr7_111091180_111092122
chr1	180232872	180380289	chr1_180232872_180234325_chr1_180378192_180380289
chr4	84808028	85038578	chr4_84808028_84810266_chr4_85037358_85038578
chr19	12540287	12667254	chr19_12540287_12542730_chr19_12665774_12667254
chr11	72738680	72853853	chr11_72738680_72741079_chr11_72852485_72853853
chr18	67288025	67431503	chr18_67288025_67289234_chr18_67429173_67431503
chr15	34465303	34673897	chr15_34465303_34466450_chr15_34672164_34673897
chr11	68298301	68373810	chr11_68298301_68299645_chr11_68372632_68373810
chr11	97654031	97746445	chr11_97654031_97656773_chr11_97744280_97746445
chr11	93988938	94088214	chr11_93988938_93992250_chr11_94086610_94088214
chr4	149024072	149073237	chr4_149024072_149025498_chr4_149071878_149073237
chr2	119795868	119984239	chr2_119795868_119799114_chr2_119982960_119984239
chr1	75473043	75557560	chr1_75473043_75476954_chr1_75555326_75557560
chr11	105804051	105938463	chr11_105804051_105806528_chr11_105937262_105938463
chr6	89628890	90488809	chr6_89628890_89631198_chr6_90487311_90488809
chr14	122589704	122977920	chr14_122589704_122590998_chr14_122976603_122977920
chr7	38967115	39052904	chr7_38967115_38969176_chr7_39051662_39052904
chr9	13653083	14147546	chr9_13653083_13654397_chr9_14146042_14147546
chr19	41729935	41837371	chr19_41729935_41731709_chr19_41835455_41837371
chr6	58496364	58722869	chr6_58496364_58497538_chr6_58720136_58722869
chr2	128998894	129085408	chr2_128998894_129001179_chr2_129083338_129085408
chr19	46949681	47066543	chr19_46949681_46951276_chr19_47065172_47066543
chr17	35966213	36011738	chr17_35966213_35967747_chr17_36010271_36011738
chr4	115403784	115572028	chr4_115403784_115405152_chr4_115569850_115572028
chr1	44801888	45685538	chr1_44801888_44803703_chr1_45684022_45685538
chr13	4131853	4281595	chr13_4131853_4133170_chr13_4279441_4281595
chr8	85623483	85931755	chr8_85623483_85625230_chr8_85930292_85931755
chr17	56270194	56391698	chr17_56270194_56274922_chr17_56390171_56391698
chr14	104131741	104427224	chr14_104131741_104132615_chr14_104425677_104427224
chr17	29405078	29509767	chr17_29405078_29406359_chr17_29507454_29509767
chr10	19016883	19414121	chr10_19016883_19018616_chr10_19412251_19414121
chr4	140812787	140920032	chr4_140812787_140814097_chr4_140915976_140920032
chr13	81020542	81295197	chr13_81020542_81023145_chr13_81293723_81295197
chr8	66501853	67028286	chr8_66501853_66503614_chr8_67025740_67028286
chr8	124373315	124457670	chr8_124373315_124377664_chr8_124456458_124457670
chr15	101072655	101115024	chr15_101072655_101073995_chr15_101112612_101115024
chr11	69693549	69763147	chr11_69693549_69695708_chr11_69760341_69763147
chr16	15838057	16105209	chr16_15838057_15839504_chr16_16103005_16105209
chr7	140996848	141758809	chr7_140996848_140998228_chr7_141757561_141758809
chr11	59660217	59891115	chr11_59660217_59661636_chr11_59889608_59891115
chr17	24105355	24131292	chr17_24105355_24106990_chr17_24129885_24131292
chr19	55292173	55407917	chr19_55292173_55293945_chr19_55406638_55407917
chr2	170179823	170335132	chr2_170179823_170181307_chr2_170332260_170335132
chr2	181126758	181317348	chr2_181126758_181128409_chr2_181315028_181317348
chr8	22866400	23067339	chr8_22866400_22867833_chr8_23065339_23067339
chr11	74794474	74979718	chr11_74794474_74795866_chr11_74977947_74979718
chr11	99867458	100160529	chr11_99867458_99868799_chr11_100158630_100160529
chr1	90361825	90460410	chr1_90361825_90364150_chr1_90457062_90460410
chr8	106550951	106744546	chr8_106550951_106553461_chr8_106742116_106744546
chr11	116087328	116156661	chr11_116087328_116088757_chr11_116154725_116156661
chr7	86943481	87060280	chr7_86943481_86945582_chr7_87058850_87060280
chr16	17208170	17293731	chr16_17208170_17211470_chr16_17292486_17293731
chr7	117306223	117576644	chr7_117306223_117310491_chr7_117575323_117576644
chr7	53534863	53649584	chr7_53534863_53536805_chr7_53647930_53649584
chr18	21196783	21275629	chr18_21196783_21198265_chr18_21274159_21275629
chr5	140812272	140873277	chr5_140812272_140813421_chr5_140871944_140873277
chr5	135382400	135444028	chr5_135382400_135384131_chr5_135438947_135444028
chr4	120261959	120355700	chr4_120261959_120263555_chr4_120353157_120355700
chr18	36559687	36682588	chr18_36559687_36561040_chr18_36680598_36682588
chr11	79402329	79501234	chr11_79402329_79405002_chr11_79498955_79501234
chr5	137731494	137929679	chr5_137731494_137732799_chr5_137928471_137929679
chr13	45259967	45573610	chr13_45259967_45262018_chr13_45571838_45573610
chr11	57764125	58039970	chr11_57764125_57766702_chr11_58038633_58039970
chr7	135617327	135707742	chr7_135617327_135619008_chr7_135706507_135707742
chr8	3463887	3677087	chr8_3463887_3466228_chr8_3675599_3677087
chr15	85307388	85414686	chr15_85307388_85309015_chr15_85411854_85414686
chr11	100286544	100557101	chr11_100286544_100288164_chr11_100555616_100557101
chr10	70025408	70279035	chr10_70025408_70027567_chr10_70276625_70279035
chr1	182198098	182318530	chr1_182198098_182199995_chr1_182317003_182318530
chr10	80479129	80500730	chr10_80479129_80480262_chr10_80498663_80500730
chr7	133964879	133976667	chr7_133964879_133967770_chr7_133974991_133976667
chr7	132563255	132614307	chr7_132563255_132564582_chr7_132613037_132614307
chr3	84418993	84517378	chr3_84418993_84420436_chr3_84516463_84517378
chr2	127947536	128399776	chr2_127947536_127952360_chr2_128398458_128399776
chr2	155498874	155583419	chr2_155498874_155500137_chr2_155580943_155583419
chr8	108129954	108161345	chr8_108129954_108132296_chr8_108159034_108161345
chr17	5428899	5734357	chr17_5428899_5430425_chr17_5732900_5734357
chr10	3269530	3461611	chr10_3269530_3270805_chr10_3460119_3461611
chr5	122578532	122716110	chr5_122578532_122583009_chr5_122713354_122716110
chr5	136690682	136729633	chr5_136690682_136691872_chr5_136728027_136729633
chr11	109105423	109303363	chr11_109105423_109106976_chr11_109300570_109303363
chr9	42749397	43093261	chr9_42749397_42754157_chr9_43090798_43093261
chr7	51653526	51741544	chr7_51653526_51655467_chr7_51739850_51741544
chr11	98202644	98251736	chr11_98202644_98204996_chr11_98250252_98251736
chr3	121010003	121204127	chr3_121010003_121011928_chr3_121202238_121204127
chr10	75206078	75295852	chr10_75206078_75207719_chr10_75294439_75295852
chr4	43684537	43725554	chr4_43684537_43685780_chr4_43723964_43725554
chr2	112639114	113143435	chr2_112639114_112641232_chr2_113141781_113143435
chr17	87720559	87971870	chr17_87720559_87721908_chr17_87968212_87971870
chr6	128754903	129206940	chr6_128754903_128755947_chr6_129204088_129206940
chr8	67545858	67610445	chr8_67545858_67547472_chr8_67608624_67610445
chr7	96647947	97057245	chr7_96647947_96649660_chr7_97056061_97057245
chr6	145778132	145918769	chr6_145778132_145780122_chr6_145917498_145918769
chr2	32714073	32784852	chr2_32714073_32716261_chr2_32783108_32784852
chr9	107792957	107971045	chr9_107792957_107794142_chr9_107969218_107971045
chr11	106163406	106187963	chr11_106163406_106164962_chr11_106186351_106187963
chr7	36541079	36645470	chr7_36541079_36542955_chr7_36644253_36645470
chr3	87739083	87765747	chr3_87739083_87740740_chr3_87764026_87765747
chr16	96335861	96567721	chr16_96335861_96337256_chr16_96566151_96567721
chr13	43277794	43494657	chr13_43277794_43279766_chr13_43492945_43494657
chr13	31884093	32306768	chr13_31884093_31885634_chr13_32305420_32306768
chr2	172302839	172651573	chr2_172302839_172304538_chr2_172650080_172651573
chr8	123636646	124057107	chr8_123636646_123638275_chr8_124055649_124057107
chr10	119082891	119241720	chr10_119082891_119084621_chr10_119239965_119241720
chr5	147725372	148132108	chr5_147725372_147727180_chr5_148130775_148132108
chr7	17394596	17478289	chr7_17394596_17398399_chr7_17475906_17478289
chr7	115957890	116078339	chr7_115957890_115959195_chr7_116076893_116078339
chr9	45029244	45226311	chr9_45029244_45030516_chr9_45223513_45226311
chr12	112173902	112231406	chr12_112173902_112175421_chr12_112229064_112231406
chr3	86567079	86781471	chr3_86567079_86568275_chr3_86778699_86781471
chr10	121541944	121967050	chr10_121541944_121543469_chr10_121965175_121967050
chr6	83114883	83216057	chr6_83114883_83116494_chr6_83214063_83216057
chr10	61567356	61726039	chr10_61567356_61570167_chr10_61723278_61726039
chr12	25359692	25634071	chr12_25359692_25361116_chr12_25632495_25634071
chr2	5000517	5318264	chr2_5000517_5002002_chr2_5317013_5318264
chr13	48745584	48897136	chr13_48745584_48746771_chr13_48895266_48897136
chr7	53350954	53536805	chr7_53350954_53352460_chr7_53534863_53536805
chr9	110036372	110200426	chr9_110036372_110037446_chr9_110199186_110200426
chr1	64763531	64966450	chr1_64763531_64765187_chr1_64964783_64966450
chr5	136026574	136092919	chr5_136026574_136027652_chr5_136091375_136092919
chr9	45811254	46544766	chr9_45811254_45812778_chr9_46542828_46544766
chr13	91106520	91788605	chr13_91106520_91107950_chr13_91787544_91788605
chr10	128058623	128112530	chr10_128058623_128059839_chr10_128110009_128112530
chr1	133018138	133052851	chr1_133018138_133019356_chr1_133051630_133052851
chr8	97225959	97337631	chr8_97225959_97229658_chr8_97335184_97337631
chr10	24101397	24345723	chr10_24101397_24102600_chr10_24344249_24345723
chr2	162747472	162928458	chr2_162747472_162749453_chr2_162926702_162928458
chr4	94674293	95592378	chr4_94674293_94675978_chr4_95590514_95592378
chr17	25707218	25836188	chr17_25707218_25708661_chr17_25834744_25836188
chr8	46538864	47021027	chr8_46538864_46540839_chr8_47019166_47021027
chr11	105787796	105831678	chr11_105787796_105789716_chr11_105830413_105831678
chr13	63335409	63434881	chr13_63335409_63336723_chr13_63430436_63434881
chr8	10414375	11174668	chr8_10414375_10415998_chr8_11173396_11174668
chr6	125104296	125161283	chr6_125104296_125105309_chr6_125160088_125161283
chr13	51746586	51912053	chr13_51746586_51747919_chr13_51910917_51912053
chr16	38344479	38507093	chr16_38344479_38346158_chr16_38505684_38507093
chr1	160273086	160585517	chr1_160273086_160274222_chr1_160583708_160585517
chr9	41282175	41760333	chr9_41282175_41283702_chr9_41757412_41760333
chr1	181563063	181665905	chr1_181563063_181564336_chr1_181664115_181665905
chr5	37392669	37539669	chr5_37392669_37394073_chr5_37538218_37539669
chr17	71102362	71318675	chr17_71102362_71105803_chr17_71316203_71318675
chr7	150080081	150274114	chr7_150080081_150081572_chr7_150271593_150274114
chr13	55578694	55615713	chr13_55578694_55580535_chr13_55613640_55615713
chr5	143057010	143195064	chr5_143057010_143058816_chr5_143192539_143195064
chr4	147488386	147539638	chr4_147488386_147492088_chr4_147537659_147539638
chr6	106613311	106755864	chr6_106613311_106614854_chr6_106754394_106755864
chr18	74982695	75146632	chr18_74982695_74984044_chr18_75145116_75146632
chr12	73935328	74078604	chr12_73935328_73937419_chr12_74076502_74078604
chr18	12337174	12599959	chr18_12337174_12338588_chr18_12597829_12599959
chr17	56335881	56391698	chr17_56335881_56337088_chr17_56390171_56391698
chr19	10073578	10274128	chr19_10073578_10077640_chr19_10272473_10274128
chr14	58303063	58530413	chr14_58303063_58304220_chr14_58528348_58530413
chr11	97892168	97937539	chr11_97892168_97894116_chr11_97936100_97937539
chr11	115085767	115132689	chr11_115085767_115087049_chr11_115130964_115132689
chr15	43867142	44242815	chr15_43867142_43868178_chr15_44241431_44242815
chr2	165980466	166266869	chr2_165980466_165985682_chr2_166263391_166266869
chr4	132764828	132854500	chr4_132764828_132766249_chr4_132852716_132854500
chr10	85527085	85927522	chr10_85527085_85529165_chr10_85926051_85927522
chr4	45430543	45563049	chr4_45430543_45433645_chr4_45561863_45563049
chr8	124070581	124116100	chr8_124070581_124071972_chr8_124114737_124116100
chr6	53476070	53672561	chr6_53476070_53477340_chr6_53670990_53672561
chr4	129636129	129867089	chr4_129636129_129639157_chr4_129865573_129867089
chr13	9561667	9826318	chr13_9561667_9562947_chr13_9824999_9826318
chr4	104186762	104567509	chr4_104186762_104188189_chr4_104565830_104567509
chr15	103012162	103146373	chr15_103012162_103015178_chr15_103143442_103146373
chr11	77634726	77759107	chr11_77634726_77637132_chr11_77756931_77759107
chr8	48827264	48929333	chr8_48827264_48829993_chr8_48927663_48929333
chr19	17198314	17463812	chr19_17198314_17200618_chr19_17462344_17463812
chr13	31299149	31713020	chr13_31299149_31300287_chr13_31709607_31713020
chr1	108047865	108287234	chr1_108047865_108049192_chr1_108285721_108287234
chr8	122305890	122412040	chr8_122305890_122308877_chr8_122409773_122412040
chr10	41699932	42012145	chr10_41699932_41701656_chr10_42010053_42012145
chr13	81020542	81509560	chr13_81020542_81023145_chr13_81507811_81509560
chr13	43660278	43821999	chr13_43660278_43661552_chr13_43820502_43821999
chr8	95341592	95523477	chr8_95341592_95344060_chr8_95520301_95523477
chr5	21163927	21242296	chr5_21163927_21165375_chr5_21240675_21242296
chr18	11994923	12019777	chr18_11994923_11996329_chr18_12018400_12019777
chr4	132379022	132487507	chr4_132379022_132380734_chr4_132486193_132487507
chr5	113482693	113509830	chr5_113482693_113484514_chr5_113507313_113509830
chr11	3371879	3687460	chr11_3371879_3373557_chr11_3685838_3687460
chr8	27036770	27105527	chr8_27036770_27038022_chr8_27103363_27105527
chr5	136352719	136443470	chr5_136352719_136354627_chr5_136440919_136443470
chr5	73505675	73772909	chr5_73505675_73506861_chr5_73770023_73772909
chr11	62733964	62986317	chr11_62733964_62736427_chr11_62985046_62986317
chr16	44242255	44393055	chr16_44242255_44243814_chr16_44391898_44393055
chr7	148091905	148236275	chr7_148091905_148096047_chr7_148232273_148236275
chr15	34470175	34768874	chr15_34470175_34471843_chr15_34766436_34768874
chr18	65671431	66082622	chr18_65671431_65673435_chr18_66080688_66082622
chr10	26092318	26611318	chr10_26092318_26094310_chr10_26609797_26611318
chr9	108948421	108963039	chr9_108948421_108949647_chr9_108961282_108963039
chr5	23672614	23773351	chr5_23672614_23673935_chr5_23770350_23773351
chr13	94012557	94383612	chr13_94012557_94014080_chr13_94382297_94383612
chr14	54858112	55037579	chr14_54858112_54859591_chr14_55033971_55037579
chr4	136526320	136629497	chr4_136526320_136527669_chr4_136627064_136629497
chr12	111836167	112084206	chr12_111836167_111837733_chr12_112081231_112084206
chr4	130515479	130811420	chr4_130515479_130517204_chr4_130810227_130811420
chr15	101051491	101073995	chr15_101051491_101053089_chr15_101072655_101073995
chr7	107577090	107669851	chr7_107577090_107579158_chr7_107668749_107669851
chr14	63685070	63992355	chr14_63685070_63686533_chr14_63989515_63992355
chr12	114457913	114849722	chr12_114457913_114461832_chr12_114848946_114849722
chr4	137937707	137983525	chr4_137937707_137940427_chr4_137981818_137983525
chr2	127947536	128235276	chr2_127947536_127952360_chr2_128233806_128235276
chr7	147090999	147181566	chr7_147090999_147092652_chr7_147179527_147181566
chr5	52906067	53026126	chr5_52906067_52907255_chr5_53024846_53026126
chr8	109948296	110101571	chr8_109948296_109949820_chr8_110099690_110101571
chr16	95868918	96118552	chr16_95868918_95870642_chr16_96117301_96118552
chr8	24453739	24616271	chr8_24453739_24456125_chr8_24614608_24616271
chr4	137545938	137839649	chr4_137545938_137547332_chr4_137838301_137839649
chr2	91767514	91785470	chr2_91767514_91769149_chr2_91783687_91785470
chr2	180206560	180480868	chr2_180206560_180208766_chr2_180479038_180480868
chr8	37264557	37410967	chr8_37264557_37266228_chr8_37408755_37410967
chr14	57711442	57982545	chr14_57711442_57712747_chr14_57980969_57982545
chr11	103193377	103326744	chr11_103193377_103196255_chr11_103325202_103326744
chr6	121316142	121483769	chr6_121316142_121317302_chr6_121481700_121483769
chr3	8922826	9068169	chr3_8922826_8924854_chr3_9066281_9068169
chr2	148200472	148407138	chr2_148200472_148202081_chr2_148405861_148407138
chr14	104119428	104427224	chr14_104119428_104120767_chr14_104425677_104427224
chr6	70870940	70963929	chr6_70870940_70872647_chr6_70962067_70963929
chr11	88769377	88838441	chr11_88769377_88770728_chr11_88837104_88838441
chr3	96742037	96923003	chr3_96742037_96744056_chr3_96921714_96923003
chr2	103195938	103265635	chr2_103195938_103197193_chr2_103264365_103265635
chr17	56250817	56274922	chr17_56250817_56252200_chr17_56270194_56274922
chr11	115759751	115861842	chr11_115759751_115761964_chr11_115860173_115861842
chr8	96866586	96922095	chr8_96866586_96868305_chr8_96920739_96922095
chr1	138461016	138646624	chr1_138461016_138463449_chr1_138645187_138646624
chr6	88514565	88782289	chr6_88514565_88515835_chr6_88780898_88782289
chr2	164785965	164903162	chr2_164785965_164788130_chr2_164898763_164903162
chr13	48750476	49094940	chr13_48750476_48752012_chr13_49093303_49094940
chr3	96742037	97199024	chr3_96742037_96744056_chr3_97196522_97199024
chr5	150515329	150619414	chr5_150515329_150516717_chr5_150618023_150619414
chr7	79544457	80523032	chr7_79544457_79546254_chr7_80519433_80523032
chr11	109304771	109483317	chr11_109304771_109307917_chr11_109482092_109483317
chr12	17373342	17561995	chr12_17373342_17374580_chr12_17559694_17561995
chr18	61707865	61808308	chr18_61707865_61711152_chr18_61806357_61808308
chr1	20923081	21153411	chr1_20923081_20924374_chr1_21151213_21153411
chr7	20337607	20368816	chr7_20337607_20340832_chr7_20366651_20368816
chr1	138012141	138110192	chr1_138012141_138013604_chr1_138108810_138110192
chr7	56870962	57179746	chr7_56870962_56873395_chr7_57178224_57179746
chr13	103468137	104487196	chr13_103468137_103469987_chr13_104485890_104487196
chr10	98627046	99082881	chr10_98627046_98629296_chr10_99081595_99082881
chr9	57885470	58130191	chr9_57885470_57888108_chr9_58126292_58130191
chr14	34508171	34747955	chr14_34508171_34509405_chr14_34745412_34747955
chr19	45885148	46089931	chr19_45885148_45889139_chr19_46088760_46089931
chr18	5138439	5990943	chr18_5138439_5139767_chr18_5989072_5990943
chr9	44777066	44955184	chr9_44777066_44778652_chr9_44953063_44955184
chr3	120873989	121204127	chr3_120873989_120875265_chr3_121202238_121204127
chr6	117625007	117776382	chr6_117625007_117626287_chr6_117774636_117776382
chr10	66375750	66564168	chr10_66375750_66377896_chr10_66560710_66564168
chr5	147517176	147625842	chr5_147517176_147521103_chr5_147624615_147625842
chr1	134053555	134135145	chr1_134053555_134056541_chr1_134132616_134135145
chr15	88657884	89042379	chr15_88657884_88661069_chr15_89039959_89042379
chr11	117730560	117884092	chr11_117730560_117737960_chr11_117882312_117884092
chr15	78656548	78701091	chr15_78656548_78658332_chr15_78699636_78701091
chr14	32934682	33007223	chr14_32934682_32935967_chr14_33005001_33007223
chr14	30949584	31330275	chr14_30949584_30951047_chr14_31329042_31330275
chr16	10398486	10522115	chr16_10398486_10400428_chr16_10520540_10522115
chr4	128633510	128760975	chr4_128633510_128636225_chr4_128759315_128760975
chr18	75298472	75758635	chr18_75298472_75300691_chr18_75756332_75758635
chr13	56071605	56254077	chr13_56071605_56072883_chr13_56252540_56254077
chr16	18052132	18173479	chr16_18052132_18053642_chr16_18172032_18173479
chr17	87443161	87649440	chr17_87443161_87444776_chr17_87647846_87649440
chr13	48895266	49094940	chr13_48895266_48897136_chr13_49093303_49094940
chr12	77596263	77695653	chr12_77596263_77598229_chr12_77692705_77695653
chr9	106208631	106321452	chr9_106208631_106210086_chr9_106319752_106321452
chr15	102184089	102356390	chr15_102184089_102186959_chr15_102355039_102356390
chr1	34567423	34641483	chr1_34567423_34568846_chr1_34640687_34641483
chr19	9990037	10114944	chr19_9990037_9991569_chr19_10113692_10114944
chr2	51397314	51771411	chr2_51397314_51398580_chr2_51769825_51771411
chr14	58426967	58530413	chr14_58426967_58428338_chr14_58528348_58530413
chr9	65446045	65512877	chr9_65446045_65447434_chr9_65511155_65512877
chr14	69997681	70536115	chr14_69997681_69999301_chr14_70534314_70536115
chr1	164288998	164596382	chr1_164288998_164290040_chr1_164594857_164596382
chr18	75004770	75125030	chr18_75004770_75006113_chr18_75123965_75125030
chr9	97197518	98439991	chr9_97197518_97198829_chr9_98438415_98439991
chr9	48074201	48395216	chr9_48074201_48076531_chr9_48393800_48395216
chr4	116818190	116863322	chr4_116818190_116819739_chr4_116861465_116863322
chr8	107962421	108001955	chr8_107962421_107963734_chr8_108000302_108001955
chr17	30161154	30592637	chr17_30161154_30162417_chr17_30590996_30592637
chr17	85514428	86033886	chr17_85514428_85518414_chr17_86032435_86033886
chr3	87127210	87212891	chr3_87127210_87128652_chr3_87211481_87212891
chr4	53396786	53753625	chr4_53396786_53398584_chr4_53751678_53753625
chr7	20385916	20435767	chr7_20385916_20386936_chr7_20434367_20435767
chr15	51982585	52339242	chr15_51982585_51985815_chr15_52337973_52339242
chr17	84030247	84250567	chr17_84030247_84033511_chr17_84249231_84250567
chr8	28230309	28303686	chr8_28230309_28233119_chr8_28302097_28303686
chr16	10873274	11035517	chr16_10873274_10874847_chr16_11033430_11035517
chr11	57632883	57748883	chr11_57632883_57634677_chr11_57747213_57748883
chr11	87475335	87530261	chr11_87475335_87476923_chr11_87529111_87530261
chr8	114199695	114360133	chr8_114199695_114203090_chr8_114358943_114360133
chr2	74552598	74804510	chr2_74552598_74555242_chr2_74801788_74804510
chr19	45647671	45822802	chr19_45647671_45649333_chr19_45819723_45822802
chr15	73517409	73547845	chr15_73517409_73518911_chr15_73546086_73547845
chr2	33256274	33352075	chr2_33256274_33258653_chr2_33350668_33352075
chr2	26206791	26426481	chr2_26206791_26208384_chr2_26424993_26426481
chr2	79207428	79340487	chr2_79207428_79210479_chr2_79338472_79340487
chr10	18479469	18631493	chr10_18479469_18481042_chr10_18630315_18631493
chr7	51516311	51775752	chr7_51516311_51519516_chr7_51774143_51775752
chr7	6233794	6383991	chr7_6233794_6235930_chr7_6381891_6383991
chr4	59581455	59752963	chr4_59581455_59583401_chr4_59751752_59752963
chr10	20712014	20909870	chr10_20712014_20713499_chr10_20907828_20909870
chr1	168111437	168250297	chr1_168111437_168112404_chr1_168248381_168250297
chr6	41553862	41712686	chr6_41553862_41555850_chr6_41711219_41712686
chr1	195275126	195416193	chr1_195275126_195277144_chr1_195414152_195416193
chr7	108968701	108999826	chr7_108968701_108972621_chr7_108998589_108999826
chr3	87572271	87643393	chr3_87572271_87575248_chr3_87642137_87643393
chr7	80798563	80954994	chr7_80798563_80802677_chr7_80953751_80954994
chr10	121131140	121202383	chr10_121131140_121132406_chr10_121201077_121202383
chr8	108039376	108056538	chr8_108039376_108040752_chr8_108055303_108056538
chr10	98624205	99040712	chr10_98624205_98625422_chr10_99038803_99040712
chr2	118463167	118710066	chr2_118463167_118464831_chr2_118708275_118710066
chr7	106858400	107025737	chr7_106858400_106859837_chr7_107024304_107025737
chr17	62659064	63234352	chr17_62659064_62660255_chr17_63230942_63234352
chr8	121935507	122044858	chr8_121935507_121937708_chr8_122043396_122044858
chr5	112960618	113073418	chr5_112960618_112963488_chr5_113071342_113073418
chr4	150447056	150514458	chr4_150447056_150448421_chr4_150513060_150514458
chr11	32116398	32139233	chr11_32116398_32117653_chr11_32137935_32139233
chr2	92794244	92905019	chr2_92794244_92795732_chr2_92902203_92905019
chr2	74137835	74494698	chr2_74137835_74139347_chr2_74492810_74494698
chr9	45107266	45221207	chr9_45107266_45110065_chr9_45219398_45221207
chr2	76767331	77180929	chr2_76767331_76768659_chr2_77179019_77180929
chr18	4235727	4370014	chr18_4235727_4237270_chr18_4368128_4370014
chr19	8641213	8758389	chr19_8641213_8642590_chr19_8756901_8758389
chr2	37780790	38232361	chr2_37780790_37782146_chr2_38230746_38232361
chr13	46947366	47113475	chr13_46947366_46948602_chr13_47112189_47113475
chr16	65715556	66007273	chr16_65715556_65716703_chr16_66005908_66007273
chr15	6831174	7177405	chr15_6831174_6833009_chr15_7175027_7177405
chr4	139480825	139504088	chr4_139480825_139482515_chr4_139502778_139504088
chr1	88311999	88327354	chr1_88311999_88313647_chr1_88326129_88327354
chr8	18817245	18900197	chr8_18817245_18818798_chr8_18897629_18900197
chr7	31594761	31741796	chr7_31594761_31597487_chr7_31740202_31741796
chr5	123385455	123465403	chr5_123385455_123386732_chr5_123463124_123465403
chr6	83111697	83231183	chr6_83111697_83113737_chr6_83228331_83231183
chr16	33819726	33989269	chr16_33819726_33822648_chr16_33987988_33989269
chr16	18351312	18618580	chr16_18351312_18352562_chr16_18616858_18618580
chr8	85823695	85867134	chr8_85823695_85824837_chr8_85866043_85867134
chr8	126151225	126308863	chr8_126151225_126153616_chr8_126306977_126308863
chr1	88336361	88429805	chr1_88336361_88340706_chr1_88427350_88429805
chr10	110939250	111395620	chr10_110939250_110941688_chr10_111394191_111395620
chr4	80511637	80898861	chr4_80511637_80512857_chr4_80897268_80898861
chr17	35770543	35874080	chr17_35770543_35773953_chr17_35872759_35874080
chr2	147146382	147614485	chr2_147146382_147147612_chr2_147613481_147614485
chr8	72832951	72885761	chr8_72832951_72834052_chr8_72884221_72885761
chr10	18718745	18906687	chr10_18718745_18719946_chr10_18905124_18906687
chr4	12167572	14363530	chr4_12167572_12169098_chr4_14362053_14363530
chr19	42389021	42730461	chr19_42389021_42393952_chr19_42728915_42730461
chr2	131355168	131639384	chr2_131355168_131357146_chr2_131637874_131639384
chr4	34907659	35105396	chr4_34907659_34908881_chr4_35102291_35105396
chr6	136369209	136692295	chr6_136369209_136372346_chr6_136690342_136692295
chr1	175386070	176034677	chr1_175386070_175387338_chr1_176033472_176034677
chr18	61618571	61650166	chr18_61618571_61619937_chr18_61648556_61650166
chr5	121070166	121125234	chr5_121070166_121071676_chr5_121123097_121125234
chr4	45624035	45785645	chr4_45624035_45626064_chr4_45781857_45785645
chr8	35242361	35880314	chr8_35242361_35244523_chr8_35876779_35880314
chr1	82783471	83073541	chr1_82783471_82784835_chr1_83072107_83073541
chr2	144173928	144279180	chr2_144173928_144175054_chr2_144277897_144279180
chr5	39172473	40353019	chr5_39172473_39174155_chr5_40351630_40353019
chr13	22065408	22121612	chr13_22065408_22067437_chr13_22119387_22121612
chr5	138326693	138415809	chr5_138326693_138328028_chr5_138414320_138415809
chr17	83424175	83653343	chr17_83424175_83425671_chr17_83651584_83653343
chr15	36899017	37032500	chr15_36899017_36900415_chr15_37029561_37032500
chr6	72889921	73104472	chr6_72889921_72891529_chr6_73103110_73104472
chr6	88885303	89504171	chr6_88885303_88886702_chr6_89502498_89504171
chr1	90320721	90460410	chr1_90320721_90322175_chr1_90457062_90460410
chr1	23912398	24179112	chr1_23912398_23913901_chr1_24177734_24179112
chr11	6364662	6390907	chr11_6364662_6365983_chr11_6389174_6390907
chr9	53737437	53833571	chr9_53737437_53738861_chr9_53832031_53833571
chr3	106706016	106991995	chr3_106706016_106707003_chr3_106990735_106991995
chr3	107498935	107667773	chr3_107498935_107500652_chr3_107666042_107667773
chr5	144194863	144310072	chr5_144194863_144196089_chr5_144307901_144310072
chr4	135719014	135759260	chr4_135719014_135720428_chr4_135757970_135759260
chr7	52333496	52354793	chr7_52333496_52337126_chr7_52353893_52354793
chr10	61791236	61875073	chr10_61791236_61793795_chr10_61873209_61875073
chr11	61230952	61528989	chr11_61230952_61232465_chr11_61526200_61528989
chr9	86360013	86478171	chr9_86360013_86361444_chr9_86476801_86478171
chr4	117330842	117444406	chr4_117330842_117332128_chr4_117442902_117444406
chr15	99425402	99520067	chr15_99425402_99428304_chr15_99518791_99520067
chr6	134608866	134781006	chr6_134608866_134610536_chr6_134777806_134781006
chr18	38143478	38175401	chr18_38143478_38144763_chr18_38172591_38175401
chr2	84293857	84501267	chr2_84293857_84296247_chr2_84499936_84501267
chr7	26264138	26385657	chr7_26264138_26265240_chr7_26384030_26385657
chr11	96006370	96085858	chr11_96006370_96008049_chr11_96084492_96085858
chrX	149352422	149480776	chrX_149352422_149353545_chrX_149479586_149480776
chr1	72764891	72902355	chr1_72764891_72766442_chr1_72899989_72902355
chr6	8885196	11234919	chr6_8885196_8886741_chr6_11233474_11234919
chr11	100028734	100144891	chr11_100028734_100032195_chr11_100141956_100144891
chr11	59119206	59340808	chr11_59119206_59123449_chr11_59338165_59340808
chr1	51018639	51391941	chr1_51018639_51020078_chr1_51389870_51391941
chr7	109285532	109371876	chr7_109285532_109286815_chr7_109370352_109371876
chr1	51700730	52056253	chr1_51700730_51702384_chr1_52054817_52056253
chr9	62142346	62264316	chr9_62142346_62143670_chr9_62262175_62264316
chrX	136285954	136367874	chrX_136285954_136287293_chrX_136366434_136367874
chr14	79012886	79507800	chr14_79012886_79013966_chr14_79506087_79507800
chr10	75206078	75346773	chr10_75206078_75207719_chr10_75343765_75346773
chr4	40719452	40854265	chr4_40719452_40722296_chr4_40852888_40854265
chr15	100948508	101029916	chr15_100948508_100949903_chr15_101028228_101029916
chr6	113165816	113253007	chr6_113165816_113167097_chr6_113251626_113253007
chr4	144786084	144877557	chr4_144786084_144787546_chr4_144874551_144877557
chr4	154317719	154439494	chr4_154317719_154319205_chr4_154437614_154439494
chr17	55841299	56024968	chr17_55841299_55842661_chr17_56023779_56024968
chr3	146007632	146087537	chr3_146007632_146009157_chr3_146086264_146087537
chr19	38302819	38399935	chr19_38302819_38304155_chr19_38397665_38399935
chr7	88306057	88485418	chr7_88306057_88308119_chr7_88482823_88485418
chr5	112960618	113484514	chr5_112960618_112963488_chr5_113482693_113484514
chr5	32623973	32823562	chr5_32623973_32625512_chr5_32822258_32823562
chr11	79397269	79501234	chr11_79397269_79398548_chr11_79498955_79501234
chr4	133200700	133386480	chr4_133200700_133202294_chr4_133383219_133386480
chr8	119747417	120000188	chr8_119747417_119749563_chr8_119998246_120000188
chr1	36602282	36802213	chr1_36602282_36606369_chr1_36800865_36802213
chr10	116470252	116647650	chr10_116470252_116473129_chr10_116645884_116647650
chr17	30980985	31088731	chr17_30980985_30982385_chr17_31086987_31088731
chr17	35620607	35672311	chr17_35620607_35624489_chr17_35670801_35672311
chr11	3685838	3815317	chr11_3685838_3687460_chr11_3812914_3815317
chr9	63765586	63949256	chr9_63765586_63767516_chr9_63947707_63949256
chr2	139206913	139792880	chr2_139206913_139208377_chr2_139791538_139792880
chr14	66489797	66588133	chr14_66489797_66491115_chr14_66586400_66588133
chr11	89880109	90032074	chr11_89880109_89881300_chr11_90028447_90032074
chr1	34117144	34222447	chr1_34117144_34118986_chr1_34220694_34222447
chr1	182803710	182907579	chr1_182803710_182806255_chr1_182905994_182907579
chr12	114087155	114113127	chr12_114087155_114088313_chr12_114111280_114113127
chr1	134698539	134866556	chr1_134698539_134699815_chr1_134864644_134866556
chr14	65175865	65243974	chr14_65175865_65176981_chr14_65242834_65243974
chr11	103618989	103773502	chr11_103618989_103620942_chr11_103770783_103773502
chr11	79037336	79151084	chr11_79037336_79039193_chr11_79149848_79151084
chr1	37457992	37693851	chr1_37457992_37459543_chr1_37690742_37693851
chr8	88222322	89433250	chr8_88222322_88225747_chr8_89431916_89433250
chr13	108941491	109120784	chr13_108941491_108943999_chr13_109119124_109120784
chr3	89420176	89577630	chr3_89420176_89421731_chr3_89575816_89577630
chr1	140731509	141060221	chr1_140731509_140732851_chr1_141059008_141060221
chr11	82048537	82498397	chr11_82048537_82050044_chr11_82497089_82498397
chr9	110824885	110857997	chr9_110824885_110826245_chr9_110853471_110857997
chr8	46538864	47096914	chr8_46538864_46540839_chr8_47095646_47096914
chr2	162823799	162916341	chr2_162823799_162826277_chr2_162914910_162916341
chr18	66572837	66680813	chr18_66572837_66575702_chr18_66678184_66680813
chr2	113375404	113648575	chr2_113375404_113376637_chr2_113646839_113648575
[truncated: 9,592 more rows]
