# Supplementary material for: Computational prediction of CTCF/cohesin-based intra-TAD loops that insulate chromatin contacts and gene expression in mouse liver
Source: eLife. 2018 May 14;7:e34077. doi: 10.7554/eLife.34077 (PMC5986275; doi:10.7554/eLife.34077)
Supplement: Source Code 1. [file elife-34077-code1.zip › iTAD_loopprediction/annotation/Hi-C/hg19_GSE63525_K562_HiCCUPS_looplist.txt]

chr10	100180000	100420000	39
chr10	101600000	101810000	93
chr10	102100000	102195000	59
chr10	102100000	102270000	40
chr10	102190000	102270000	90
chr10	102800000	102900000	78
chr10	102850000	102910000	96
chr10	102920000	102975000	51
chr10	103060000	103330000	31
chr10	103060000	103200000	76
chr10	103360000	103545000	40
chr10	103985000	104115000	45
chr10	104480000	104670000	57
chr10	104485000	104595000	42
chr10	104590000	104665000	36
chr10	104590000	104840000	61
chr10	104675000	104830000	33
chr10	104675000	105005000	26
chr10	105360000	105450000	37
chr10	105470000	105620000	85
chr10	106060000	106110000	57
chr10	111895000	112045000	27
chr10	112070000	112310000	65
chr10	115460000	115870000	51
chr10	115550000	115870000	51
chr10	11555000	11770000	46
chr10	11650000	11750000	152
chr10	11835000	12025000	31
chr10	118560000	118940000	77
chr10	118980000	119080000	83
chr10	120220000	120310000	82
chr10	120320000	120480000	40
chr10	120325000	120570000	28
chr10	120950000	121180000	82
chr10	121500000	121630000	67
chr10	12300000	12760000	64
chr10	124050000	124200000	53
chr10	124800000	125150000	41
chr10	124800000	125320000	40
chr10	125340000	125730000	28
chr10	125750000	126080000	62
chr10	126220000	126430000	56
chr10	134030000	134180000	59
chr10	134035000	134270000	33
chr10	13410000	13485000	47
chr10	13410000	13560000	35
chr10	13410000	13820000	47
chr10	134200000	134270000	56
chr10	134270000	134450000	43
chr10	134750000	134940000	56
chr10	13700000	13825000	39
chr10	15020000	15150000	48
chr10	15475000	15770000	42
chr10	15500000	15630000	68
chr10	16885000	17300000	47
chr10	21365000	21565000	49
chr10	25310000	25370000	98
chr10	27020000	27170000	55
chr10	27180000	27645000	20
chr10	28530000	28690000	64
chr10	28955000	29280000	43
chr10	29520000	29600000	105
chr10	2970000	3090000	73
chr10	30675000	30880000	56
chr10	30680000	30825000	40
chr10	32130000	32300000	70
chr10	33085000	33300000	32
chr10	35410000	35510000	40
chr10	43130000	43280000	95
chr10	43785000	43960000	52
chr10	44160000	45360000	36
chr10	45730000	45940000	63
chr10	46960000	88980000	14
chr10	47025000	47065000	143
chr10	47650000	48360000	22
chr10	4890000	5320000	32
chr10	4890000	5030000	75
chr10	49570000	49715000	48
chr10	49650000	49720000	161
chr10	49760000	49870000	84
chr10	50180000	50730000	32
chr10	50200000	50370000	83
chr10	50610000	50730000	89
chr10	52080000	52320000	86
chr10	5485000	5665000	46
chr10	59940000	60050000	94
chr10	59940000	60150000	53
chr10	60060000	60150000	83
chr10	61380000	61810000	44
chr10	61385000	61570000	29
chr10	6150000	6440000	58
chr10	61870000	61970000	73
chr10	61870000	62200000	50
chr10	61970000	62200000	85
chr10	62000000	62200000	87
chr10	62210000	62390000	51
chr10	62570000	62730000	75
chr10	62570000	63050000	45
chr10	6460000	6720000	22
chr10	6480000	6630000	84
chr10	64910000	65480000	64
chr10	69610000	69920000	71
chr10	70310000	70480000	64
chr10	70750000	71170000	53
chr10	70765000	70855000	48
chr10	70990000	71150000	76
chr10	70990000	71270000	61
chr10	71170000	71270000	167
chr10	71170000	71400000	82
chr10	71190000	71260000	52
chr10	71275000	71400000	85
chr10	71410000	71475000	40
chr10	71975000	72125000	53
chr10	72220000	72300000	73
chr10	72305000	72645000	53
chr10	72310000	72525000	65
chr10	72310000	72440000	114
chr10	72380000	72510000	143
chr10	72570000	72635000	71
chr10	72680000	73050000	130
chr10	73070000	73465000	53
chr10	73070000	73340000	115
chr10	73070000	73580000	100
chr10	73140000	73470000	119
chr10	73605000	73655000	52
chr10	73655000	74100000	21
chr10	73660000	73810000	117
chr10	73800000	74100000	83
chr10	73980000	74090000	114
chr10	74035000	74085000	88
chr10	74110000	74820000	43
chr10	74120000	74600000	96
chr10	74990000	75410000	57
chr10	75285000	75405000	104
chr10	7560000	7740000	50
chr10	7560000	9350000	25
chr10	75640000	75850000	39
chr10	75645000	75700000	80
chr10	76000000	77000000	45
chr10	76020000	76790000	92
chr10	76020000	76860000	68
chr10	78925000	79410000	28
chr10	79475000	79515000	72
chr10	79605000	79735000	45
chr10	80840000	80960000	160
chr10	81135000	81250000	56
chr10	81320000	81700000	84
chr10	81900000	81975000	36
chr10	82140000	82200000	43
chr10	82140000	82270000	100
chr10	82205000	82270000	96
chr10	82460000	82625000	33
chr10	86020000	86100000	127
chr10	86025000	86295000	51
chr10	86110000	86300000	75
chr10	86140000	86300000	89
chr10	86190000	86300000	69
chr10	88155000	88345000	28
chr10	88465000	88665000	33
chr10	89620000	89680000	55
chr10	90780000	90980000	42
chr10	91550000	92630000	26
chr10	93845000	94195000	30
chr10	94450000	94600000	71
chr10	94510000	94590000	81
chr10	95140000	95260000	66
chr10	96890000	97130000	53
chr10	97000000	97130000	102
chr10	97125000	97365000	34
chr10	97190000	97365000	56
chr10	97450000	97610000	79
chr10	98400000	98510000	80
chr10	98830000	98970000	88
chr10	98830000	99120000	45
chr10	99510000	99630000	96
chr10	99680000	99810000	82
chr1	10000000	10100000	102
chr1	100270000	100510000	76
chr1	100270000	101340000	27
chr1	101380000	101760000	71
chr1	10435000	10555000	41
chr1	10490000	10555000	71
chr1	10560000	10940000	104
chr1	10565000	11005000	44
chr1	108325000	108670000	30
chr1	109050000	109110000	41
chr1	109360000	109660000	64
chr1	109365000	109445000	39
chr1	109665000	109740000	57
chr1	109790000	110080000	102
chr1	109805000	109945000	70
chr1	110035000	110075000	155
chr11	100440000	100810000	36
chr1	110080000	110530000	88
chr1	110085000	110170000	102
chr1	110085000	110320000	80
chr1	110315000	110530000	95
chr11	10420000	10680000	67
chr11	10425000	10760000	46
chr1	110595000	110650000	91
chr11	10640000	10750000	135
chr11	107430000	107560000	77
chr1	110745000	110855000	66
chr1	110745000	111000000	98
chr11	107880000	108530000	43
chr11	107990000	108530000	64
chr11	10810000	11045000	46
chr1	11090000	11710000	68
chr11	10955000	11045000	30
chr1	110955000	111000000	144
chr11	109720000	109810000	39
chr11	110070000	110250000	81
chr11	110070000	110310000	53
chr11	11060000	11810000	54
chr1	111070000	111330000	100
chr1	111100000	111160000	69
chr11	111150000	111310000	57
chr11	111450000	111720000	79
chr11	111470000	111650000	45
chr1	111170000	111330000	113
chr1	111170000	111530000	56
chr11	111980000	112160000	52
chr11	112090000	112155000	71
chr11	113180000	113410000	67
chr11	113180000	113600000	54
chr11	113760000	114140000	54
chr11	113860000	114140000	95
chr11	113900000	114060000	113
chr11	113900000	114140000	110
chr11	116750000	116975000	40
chr1	111760000	111940000	114
chr11	117690000	117820000	65
chr11	117705000	117925000	36
chr11	117790000	117930000	93
chr11	117820000	117920000	141
chr11	118060000	118170000	109
chr11	118060000	118230000	84
chr11	11820000	12070000	54
chr11	119225000	119350000	60
chr11	120040000	120100000	74
chr11	120040000	120175000	40
chr11	120115000	120170000	60
chr1	112020000	112210000	100
chr1	112020000	112300000	138
chr11	120380000	120560000	63
chr1	112050000	112200000	132
chr11	12070000	12310000	63
chr11	12110000	12260000	150
chr11	121110000	121470000	47
chr11	121190000	121470000	50
chr1	112255000	112300000	64
chr11	122980000	123130000	56
chr11	123510000	123580000	84
chr11	123940000	124070000	95
chr11	124280000	124460000	60
chr11	12430000	12920000	93
chr11	124530000	124640000	101
chr11	124540000	124710000	76
chr11	124630000	124710000	99
chr11	125800000	126070000	37
chr11	126170000	126300000	76
chr11	12620000	12910000	80
chr11	128040000	128500000	33
chr1	112930000	113255000	50
chr1	112930000	113160000	91
chr1	112935000	113010000	52
chr11	129785000	130005000	35
chr11	12980000	13370000	59
chr11	13000000	13140000	110
chr11	130080000	130300000	97
chr11	130300000	130740000	82
chr1	113040000	113160000	108
chr1	113040000	113260000	87
chr1	113160000	113250000	55
chr11	13230000	13370000	106
chr1	113260000	113350000	79
chr1	113260000	113590000	71
chr1	113350000	113590000	67
chr11	133910000	134020000	71
chr1	113420000	113585000	53
chr1	113680000	114230000	73
chr11	13800000	14270000	52
chr11	13980000	14270000	59
chr11	14810000	14930000	26
chr1	114890000	115110000	77
chr11	15130000	15240000	56
chr1	115680000	116140000	32
chr1	115680000	116010000	70
chr11	15960000	16640000	48
chr1	116150000	116260000	131
chr1	116150000	116320000	66
chr11	1620000	71275000	19
chr11	16210000	16630000	51
chr1	116675000	117045000	49
chr11	1670000	2025000	47
chr11	16800000	17090000	61
chr11	16840000	16900000	132
chr1	116900000	117030000	127
chr11	16960000	17090000	73
chr11	1710000	2180000	50
chr1	117120000	117600000	57
chr1	11715000	11780000	90
chr11	1715000	1855000	44
chr11	1715000	2025000	77
chr11	17250000	17410000	65
chr1	117280000	117365000	68
chr1	117280000	117600000	87
chr11	17410000	17550000	116
chr11	17610000	18010000	54
chr11	17620000	17760000	67
chr11	17750000	18010000	73
chr11	17780000	18005000	52
chr1	118060000	118300000	76
chr1	118075000	118215000	64
chr1	118150000	118215000	79
chr11	18560000	18760000	68
chr11	1870000	2180000	51
chr1	11900000	11955000	115
chr11	1900000	2025000	73
chr11	19090000	19580000	58
chr11	1915000	1965000	65
chr11	19580000	19770000	91
chr11	19580000	19930000	66
chr11	1970000	2030000	159
chr11	19955000	20155000	49
chr11	20150000	20635000	27
chr11	20150000	20360000	50
chr1	120160000	120205000	60
chr11	2030000	2180000	101
chr1	120340000	120520000	78
chr1	12185000	12275000	102
chr11	2210000	2450000	78
chr11	2215000	2320000	53
chr11	2320000	2440000	57
chr1	12375000	12725000	40
chr11	2440000	2920000	72
chr11	2450000	2550000	86
chr11	250000	360000	108
chr11	2550000	2920000	53
chr11	27200000	27520000	84
chr11	305000	360000	45
chr11	3060000	3115000	63
chr11	31410000	31900000	56
chr11	32075000	32195000	33
chr11	32460000	32610000	66
chr11	32980000	33095000	34
chr11	33185000	33350000	29
chr11	33380000	33710000	68
chr11	33880000	33995000	72
chr11	34020000	34390000	39
chr11	34190000	34515000	33
chr11	34195000	34385000	45
chr11	34390000	34515000	41
chr11	34605000	34915000	40
chr11	34940000	35420000	46
chr11	35010000	35270000	47
chr11	35260000	35420000	60
chr11	35510000	36290000	44
chr11	35630000	36290000	30
chr11	35630000	35860000	62
chr11	35860000	36180000	57
chr11	36055000	36165000	44
chr11	36310000	36520000	83
chr11	36310000	36770000	26
chr11	36580000	36650000	61
chr11	36580000	36770000	52
chr11	3865000	4095000	38
chr1	13990000	14160000	80
chr1	14150000	14290000	102
chr11	4200000	4520000	100
chr11	43530000	43590000	88
chr11	43900000	44070000	91
chr11	44150000	44560000	65
chr11	44300000	44640000	50
chr11	44305000	44565000	49
chr11	44580000	44640000	204
chr11	44640000	44935000	42
chr1	144930000	145070000	62
chr11	44945000	45130000	75
chr11	45380000	45800000	75
chr1	145415000	145465000	54
chr1	145420000	145590000	38
chr11	45990000	46030000	36
chr11	46260000	46335000	81
chr11	46410000	46570000	97
chr11	4650000	5020000	53
chr1	146750000	146870000	88
chr1	147110000	147370000	65
chr1	147190000	147370000	73
chr11	47200000	47380000	64
chr11	47955000	48135000	56
chr1	149930000	150150000	32
chr1	149930000	150030000	107
chr1	150040000	150145000	40
chr1	150530000	150790000	70
chr1	150550000	150590000	49
chr1	151070000	151130000	116
chr1	151270000	151320000	80
chr11	5140000	5320000	59
chr11	5140000	5390000	40
chr11	5145000	5230000	35
chr1	151900000	151975000	34
chr1	152020000	152420000	54
chr1	152030000	152160000	47
chr1	152160000	152430000	44
chr11	5220000	5320000	99
chr11	5220000	5390000	44
chr1	15250000	15355000	47
chr1	152830000	153170000	59
chr11	5325000	5470000	21
chr1	153325000	153480000	49
chr1	153480000	153540000	205
chr1	153480000	153750000	70
chr1	153640000	153960000	62
chr1	153650000	153750000	145
chr1	153770000	153960000	98
chr1	154160000	154320000	87
chr1	154245000	154305000	47
chr1	154320000	154520000	53
chr1	15440000	15760000	63
chr1	154450000	154520000	41
chr1	15450000	15620000	117
chr1	154530000	154730000	75
chr1	154550000	154920000	69
chr1	154630000	154860000	83
chr1	155065000	155145000	96
chr1	155900000	156040000	102
chr1	156060000	156100000	87
chr1	156060000	156185000	44
chr1	156110000	156195000	55
chr1	156355000	156415000	112
chr1	15650000	15755000	58
chr11	56600000	57030000	34
chr1	156655000	156695000	61
chr1	156690000	156860000	113
chr11	56895000	57010000	58
chr1	156910000	157050000	129
chr1	157065000	157135000	67
chr11	57110000	57420000	65
chr1	157130000	157470000	84
chr1	157160000	157465000	38
chr1	157165000	157275000	43
chr1	157270000	157470000	79
chr11	57335000	57410000	57
chr1	157340000	157460000	105
chr1	157930000	158100000	93
chr1	1580000	1650000	24
chr11	58440000	58560000	107
chr11	58950000	59200000	66
chr1	159130000	159190000	86
chr11	59520000	59570000	72
chr11	59580000	59690000	95
chr11	59580000	59900000	61
chr1	159760000	159980000	99
chr1	159905000	159980000	53
chr1	160060000	160350000	64
chr11	60130000	60390000	46
chr1	160160000	160360000	49
chr1	160390000	160580000	67
chr1	160390000	160655000	46
chr11	6040000	6380000	65
chr1	160510000	160580000	146
chr11	60605000	60660000	111
chr1	160690000	160810000	101
chr1	160805000	160925000	54
chr1	16110000	16330000	92
chr11	61105000	61155000	61
chr1	161190000	161360000	125
chr11	61240000	61410000	122
chr11	61245000	61290000	64
chr11	61560000	61720000	100
chr11	61560000	61880000	80
chr11	61660000	61830000	116
chr11	61665000	61715000	88
chr11	61665000	61880000	54
chr11	61980000	62090000	141
chr1	162020000	162250000	66
chr11	62105000	62145000	66
chr11	62190000	62315000	56
chr11	62670000	62990000	64
chr11	62675000	62790000	72
chr11	62800000	62990000	50
chr1	162810000	163290000	46
chr1	162820000	163160000	47
chr11	63245000	63405000	38
chr1	16335000	16385000	73
chr1	16335000	16515000	42
chr1	163380000	164590000	43
chr11	63600000	63930000	72
chr11	63970000	64070000	59
chr1	16400000	16520000	93
chr11	6400000	6530000	73
chr1	16405000	16575000	55
chr11	64320000	64420000	61
chr11	64610000	64770000	139
chr11	64615000	64665000	119
chr1	164640000	164760000	43
chr11	64900000	64950000	73
chr11	64970000	65030000	49
chr11	65130000	65240000	128
chr11	65185000	65280000	61
chr11	65235000	65275000	64
chr1	165360000	165570000	41
chr1	165360000	165890000	46
chr11	6550000	6710000	102
chr1	165565000	165885000	33
chr11	65650000	65760000	47
chr1	165685000	165885000	41
chr11	66170000	66450000	71
chr11	66460000	66605000	38
chr11	66850000	67090000	87
chr1	166880000	167030000	44
chr1	167030000	167660000	52
chr11	67030000	67085000	83
chr11	67030000	67155000	37
chr1	167035000	167415000	52
chr1	167035000	167500000	39
chr11	67115000	67155000	100
chr1	167230000	167415000	38
chr1	167235000	167500000	31
chr1	167570000	167660000	78
chr1	167680000	167780000	115
chr11	67770000	67980000	58
chr11	68020000	68160000	98
chr11	68025000	68070000	66
chr1	16830000	234920000	25
chr1	168410000	168560000	101
chr1	168570000	169320000	41
chr1	168570000	169520000	41
chr11	68875000	69485000	33
chr11	69260000	69460000	59
chr11	69500000	70040000	59
chr11	69930000	70040000	80
chr11	70310000	70610000	51
chr1	1710000	1840000	103
chr1	171610000	171960000	48
chr1	171710000	171750000	68
chr11	71730000	71900000	121
chr11	71730000	72150000	80
chr11	71735000	71805000	56
chr1	171770000	171960000	58
chr1	172180000	172610000	40
chr11	72190000	72290000	67
chr11	72290000	72400000	177
chr1	172410000	172690000	76
chr11	72435000	72505000	62
chr11	72540000	72895000	47
chr1	172710000	173175000	32
chr1	172710000	173390000	47
chr1	17280000	17380000	101
chr11	73010000	73050000	68
chr11	73010000	73110000	95
chr11	73060000	73105000	87
chr11	73110000	73380000	100
chr1	173220000	173390000	114
chr1	17330000	234920000	25
chr11	73960000	74170000	76
chr11	74030000	74160000	87
chr1	174060000	174720000	47
chr1	174070000	174190000	81
chr11	74160000	74280000	109
chr1	174220000	174710000	62
chr1	17450000	17560000	65
chr11	74640000	74960000	32
chr1	174730000	175100000	53
chr11	74730000	74855000	51
chr11	74730000	74920000	55
chr1	174735000	174970000	37
chr1	174850000	174960000	81
chr11	74850000	74960000	126
chr11	74855000	74920000	65
chr11	74985000	75095000	57
chr1	175000000	175100000	115
chr11	75040000	75100000	68
chr11	75100000	75245000	44
chr1	175120000	175295000	46
chr11	75150000	75245000	72
chr11	75510000	75580000	89
chr11	75600000	75870000	94
chr11	75600000	76030000	55
chr11	76440000	76630000	61
chr11	76510000	76640000	50
chr1	176525000	176855000	48
chr11	76755000	76805000	60
chr11	76835000	76890000	37
chr1	176870000	177920000	30
chr11	76900000	77260000	65
chr11	77480000	77720000	64
chr11	77930000	78130000	79
chr11	77930000	78280000	77
chr1	17825000	17930000	49
chr1	178500000	178730000	66
chr1	178500000	178980000	55
chr1	178730000	178980000	81
chr1	179210000	179340000	83
chr1	179670000	180150000	39
chr1	179680000	179780000	122
chr1	179830000	180150000	82
chr1	180150000	180390000	80
chr1	180150000	180460000	67
chr1	180220000	180390000	54
chr1	180220000	180450000	99
chr11	8025000	8115000	45
chr1	180480000	181130000	63
chr1	180500000	180600000	117
chr1	180500000	180830000	89
chr11	8050000	8120000	129
chr1	180850000	181125000	49
chr1	181005000	181115000	48
chr1	181055000	181115000	96
chr1	181155000	181395000	36
chr1	182050000	182370000	96
chr1	182050000	182580000	58
chr1	182050000	182760000	64
chr1	182110000	182370000	73
chr1	182265000	182360000	74
chr1	18240000	18430000	72
chr1	182410000	182760000	78
chr11	82420000	83530000	28
chr11	82430000	82580000	70
chr1	182565000	182760000	62
chr1	184050000	184200000	65
chr1	184770000	185140000	78
chr1	184775000	184945000	46
chr11	850000	1050000	46
chr11	85570000	86010000	45
chr11	85760000	85930000	123
chr11	86160000	86290000	101
chr11	86165000	86530000	43
chr1	186290000	187040000	38
chr11	86570000	86640000	84
chr11	86650000	87010000	76
chr11	87060000	87140000	95
chr1	1890000	1970000	83
chr1	18925000	19150000	51
chr1	18925000	19195000	51
chr11	9030000	9160000	101
chr11	9180000	9540000	50
chr11	92670000	92960000	32
chr11	92960000	93390000	55
chr1	193020000	193090000	139
chr11	93620000	94250000	42
chr11	93900000	94240000	42
chr11	94800000	94880000	117
chr11	94890000	95500000	51
chr11	9630000	9780000	83
chr1	19660000	19980000	120
chr1	19715000	19910000	53
chr1	197490000	197900000	58
chr11	9770000	10350000	49
chr1	200590000	200775000	31
chr1	200940000	201090000	97
chr1	200945000	201015000	127
chr1	201210000	201340000	76
chr1	201520000	201760000	172
chr1	201525000	201675000	103
chr1	201680000	201760000	68
chr1	201855000	202095000	38
chr1	201865000	201940000	91
chr1	201970000	202095000	117
chr1	202155000	202290000	45
chr1	202160000	202690000	58
chr1	20240000	20485000	35
chr1	20240000	20825000	35
chr1	202430000	202570000	70
chr1	202475000	202540000	39
chr1	203000000	203190000	47
chr1	203240000	203310000	153
chr1	203240000	203460000	112
chr1	203305000	203455000	43
chr1	203470000	203675000	70
chr1	203580000	203675000	58
chr1	203830000	204100000	53
chr1	204130000	204340000	117
chr1	204140000	204180000	67
chr1	204140000	204480000	78
chr1	204180000	204335000	52
chr1	204415000	204465000	92
chr1	204535000	204780000	66
chr1	204780000	204920000	100
chr1	204945000	205030000	67
chr1	204945000	205230000	44
chr1	205245000	205295000	88
chr1	20530000	20830000	93
chr1	205360000	205460000	161
chr1	205455000	205495000	103
chr1	205550000	205690000	91
chr1	205555000	205625000	56
chr1	205640000	205680000	78
chr1	205760000	205885000	51
chr1	205760000	206240000	95
chr1	206230000	206310000	46
chr1	206650000	207090000	73
chr1	206670000	206760000	93
chr1	206720000	206760000	110
chr1	206900000	207090000	48
chr1	206900000	207160000	39
chr1	206910000	206975000	80
chr1	20695000	20820000	35
chr1	207260000	207575000	35
chr1	207870000	207970000	92
chr1	207980000	208160000	79
chr1	208070000	208140000	65
chr1	208190000	208420000	59
chr1	208300000	208420000	136
chr1	20845000	20970000	45
chr1	209745000	209870000	49
chr1	210040000	210170000	87
chr12	101800000	102240000	52
chr1	21025000	21525000	31
chr1	210320000	210830000	26
chr12	104270000	104510000	55
chr12	104380000	104500000	50
chr12	104590000	104760000	84
chr12	105810000	106530000	45
chr12	106620000	106675000	41
chr12	106770000	107320000	43
chr12	107520000	107800000	51
chr12	107520000	108010000	65
chr12	108070000	108280000	86
chr12	108160000	108280000	68
chr12	108490000	108590000	46
chr12	108950000	109540000	61
chr12	108955000	109015000	93
chr12	109055000	109200000	43
chr12	10920000	11360000	41
chr12	109700000	109825000	32
chr12	109860000	110220000	98
chr12	109955000	110215000	51
chr12	110030000	110215000	52
chr12	110900000	111050000	108
chr12	111460000	111760000	80
chr12	112190000	112250000	48
chr12	112390000	112450000	108
chr12	112630000	112830000	87
chr12	113485000	113615000	38
chr12	113630000	113750000	98
chr12	113630000	113870000	52
chr12	11380000	11640000	46
chr12	113870000	114360000	78
chr1	211490000	211830000	83
chr12	115090000	116360000	44
chr1	211690000	211830000	76
chr12	11730000	12180000	57
chr12	117475000	117560000	57
chr1	211750000	211830000	175
chr12	117650000	118290000	47
chr12	117800000	118280000	53
chr1	211850000	212630000	60
chr1	211870000	212020000	131
chr12	120660000	120705000	118
chr12	120790000	120870000	49
chr12	121020000	121155000	41
chr12	121020000	121410000	58
chr12	121495000	121675000	40
chr12	121935000	122125000	40
chr12	121985000	122115000	42
chr12	1220000	1690000	52
chr12	122065000	122105000	55
chr12	122130000	122235000	52
chr12	122135000	122330000	29
chr12	122235000	122330000	60
chr12	12230000	12490000	34
chr1	212240000	212630000	94
chr1	212250000	212470000	89
chr12	123125000	123235000	46
chr12	123340000	123440000	116
chr12	124520000	124810000	82
chr12	124525000	125255000	29
chr12	12530000	12860000	63
chr1	212630000	213170000	42
chr1	212840000	213170000	61
chr1	2130000	2320000	39
chr12	130530000	130820000	57
chr12	13060000	13360000	52
chr12	130880000	131240000	36
chr1	214375000	214505000	38
chr1	214430000	214505000	47
chr1	21560000	21695000	61
chr1	21690000	21800000	92
chr1	21690000	21990000	54
chr12	1755000	1900000	51
chr12	1760000	2050000	74
chr1	21830000	21990000	78
chr12	1900000	2050000	49
chr1	221040000	221380000	50
chr12	21460000	21590000	60
chr1	22180000	22300000	80
chr12	22230000	22600000	38
chr1	222635000	222810000	40
chr1	223310000	223880000	58
chr1	223885000	223940000	66
chr1	223885000	224235000	26
chr1	224300000	224520000	100
chr1	22450000	22980000	63
chr1	22455000	22745000	52
chr1	224700000	224825000	49
chr1	224705000	225040000	31
chr12	25140000	25290000	79
chr1	225660000	225970000	98
chr1	225665000	226170000	37
chr1	226180000	226310000	86
chr1	226190000	226250000	205
chr1	226255000	226310000	43
chr12	26590000	26810000	43
chr1	226820000	227020000	41
chr1	226820000	227650000	44
chr1	22740000	22975000	45
chr1	227420000	227620000	99
chr1	227650000	228150000	84
chr12	27890000	28100000	50
chr1	227940000	228150000	132
chr1	227970000	228130000	146
chr1	22850000	22970000	83
chr1	229390000	229620000	145
chr1	229390000	230450000	32
chr1	229695000	229760000	52
chr1	229790000	230450000	69
chr1	229850000	230450000	66
chr1	22990000	23270000	77
chr1	230930000	231350000	93
chr1	231040000	231350000	76
chr1	231220000	231350000	105
chr1	231495000	231725000	44
chr12	31550000	31795000	27
chr12	31800000	32460000	50
chr12	3240000	3390000	63
chr12	32910000	34180000	26
chr1	23300000	23515000	44
chr1	23300000	23430000	134
chr1	23420000	23515000	104
chr1	234240000	234450000	92
chr12	34270000	34380000	72
chr1	2345000	2485000	31
chr1	234635000	234735000	71
chr1	234640000	235010000	65
chr1	234740000	234870000	147
chr1	234740000	235020000	113
chr1	235400000	235580000	81
chr1	236270000	236660000	60
chr1	23820000	23860000	60
chr1	23870000	23965000	142
chr1	241700000	241780000	99
chr1	241770000	242010000	94
chr1	241770000	242160000	58
chr1	241800000	242000000	98
chr1	244180000	244440000	71
chr1	244765000	244960000	39
chr12	4490000	4640000	39
chr1	244960000	245210000	80
chr1	245020000	245140000	93
chr1	24525000	24720000	85
chr1	245310000	246170000	43
chr1	246160000	246620000	58
chr1	246170000	246450000	73
chr1	246650000	246860000	75
chr1	246660000	246920000	66
chr12	47420000	47790000	53
chr12	48105000	48235000	48
chr12	48110000	48350000	76
chr12	48130000	48240000	204
chr12	48130000	48580000	52
chr12	48180000	48235000	83
chr12	48930000	49015000	45
chr12	49680000	49735000	105
chr12	49755000	49905000	49
chr12	50035000	50105000	87
chr1	25005000	25155000	40
chr12	50170000	50235000	63
chr12	50260000	50450000	74
chr12	50360000	50465000	80
chr12	50360000	50570000	74
chr12	50360000	50710000	50
chr12	50470000	50710000	62
chr12	50490000	50570000	41
chr12	50570000	50710000	73
chr12	50900000	51030000	99
chr12	51220000	51390000	62
chr12	5130000	5570000	34
chr12	51660000	51740000	172
chr1	25170000	25435000	39
chr1	25170000	25370000	98
chr12	51810000	51930000	84
chr12	52280000	52380000	168
chr12	52415000	52480000	105
chr12	52535000	53270000	26
chr12	52540000	53380000	44
chr12	52770000	53280000	63
chr12	52975000	53270000	56
chr12	53275000	53375000	87
chr12	53300000	53345000	76
chr12	53450000	53690000	99
chr12	53605000	53680000	63
chr12	53720000	53900000	109
chr12	53745000	53815000	45
chr12	54095000	54140000	161
chr12	54380000	54595000	78
chr12	54380000	54770000	66
chr12	54610000	54765000	64
chr12	54685000	54725000	106
chr12	54685000	54760000	86
chr12	54790000	54850000	208
chr12	550000	660000	83
chr12	55140000	55470000	51
chr12	55150000	55360000	60
chr12	55385000	55465000	35
chr12	55590000	56030000	57
chr12	56130000	56340000	104
chr12	56130000	56430000	101
chr12	56210000	56325000	45
chr12	56390000	56430000	72
chr12	56580000	56860000	51
chr12	56900000	56970000	104
chr12	57150000	57400000	49
chr12	57230000	57385000	78
chr12	57400000	57575000	40
chr12	57400000	57460000	149
chr12	57405000	57510000	51
chr12	57460000	57510000	74
chr12	57515000	57575000	96
chr12	57640000	57850000	116
chr12	57700000	57850000	114
chr12	57980000	58140000	95
chr12	58220000	58305000	66
chr1	25935000	26125000	74
chr12	6170000	6390000	39
chr1	26220000	26330000	98
chr12	62830000	63190000	53
chr12	6310000	6390000	40
chr1	26365000	26430000	75
chr1	26365000	26485000	63
chr12	64230000	64650000	51
chr1	26430000	26475000	103
chr12	64950000	65090000	45
chr12	6535000	6575000	51
chr1	26600000	26720000	205
chr1	26610000	26650000	93
chr12	66670000	66810000	50
chr12	680000	925000	32
chr12	680000	870000	74
chr12	685000	1060000	28
chr12	6860000	6940000	129
chr1	26920000	27210000	63
chr1	26930000	27120000	43
chr1	26945000	27020000	77
chr12	70270000	71130000	46
chr12	70290000	70970000	67
chr12	70980000	71125000	43
chr12	71120000	71240000	56
chr1	27130000	27210000	82
chr12	71600000	71790000	43
chr1	27320000	27425000	48
chr1	27330000	27370000	69
chr1	27370000	27430000	92
chr12	7370000	7615000	31
chr12	7370000	7790000	36
chr1	27425000	27615000	53
chr1	27425000	27720000	39
chr12	75900000	76430000	49
chr1	27620000	27940000	82
chr1	27625000	27720000	70
chr12	77010000	77185000	30
chr1	27725000	27935000	57
chr1	27880000	27930000	79
chr1	27935000	27990000	133
chr12	8010000	8150000	30
chr12	8080000	8150000	125
chr1	28180000	28540000	46
chr1	28185000	28310000	46
chr1	28415000	28535000	59
chr1	28570000	28690000	91
chr1	28730000	28940000	69
chr1	28735000	28825000	32
chr1	28845000	28930000	60
chr12	89410000	89860000	62
chr1	28970000	29210000	77
chr12	89860000	89920000	80
chr1	29100000	29540000	58
chr1	29105000	29190000	60
chr1	29110000	29360000	51
chr1	29200000	29535000	41
chr1	2920000	3350000	68
chr1	29205000	29365000	53
chr12	92400000	92540000	58
chr12	92530000	92970000	45
chr12	93380000	93810000	73
chr12	93900000	94500000	33
chr12	93960000	94140000	108
chr12	94160000	94500000	78
chr12	94530000	94930000	49
chr12	95500000	95730000	55
chr1	29560000	31190000	46
chr12	96450000	96910000	40
chr12	96460000	96610000	71
chr13	100090000	100270000	41
chr13	100105000	100155000	43
chr13	100550000	100900000	36
chr13	109450000	109510000	43
chr13	111590000	111700000	68
chr1	31195000	31390000	63
chr1	31200000	31255000	154
chr1	31270000	31390000	139
chr13	21060000	21500000	36
chr1	32120000	32260000	117
chr13	21510000	21760000	43
chr13	21870000	22050000	50
chr13	25580000	25690000	45
chr13	26750000	27070000	70
chr13	27520000	27940000	96
chr13	27950000	28410000	60
chr13	27950000	28560000	38
chr13	29380000	29950000	29
chr1	32980000	33340000	50
chr1	33390000	33530000	107
chr13	36550000	36850000	35
chr1	33760000	33835000	63
chr1	33760000	33925000	47
chr1	33830000	33940000	45
chr1	3415000	3540000	38
chr13	41640000	42230000	20
chr13	41650000	41800000	54
chr13	44490000	45040000	32
chr13	44810000	45020000	58
chr13	45620000	45890000	83
chr13	49870000	50190000	48
chr13	50220000	50430000	53
chr13	52010000	52380000	49
chr13	52390000	52710000	50
chr1	35250000	35320000	83
chr13	52570000	52700000	93
chr1	35910000	36030000	131
chr1	36030000	36190000	70
chr1	36030000	36240000	46
chr1	36560000	36600000	44
chr1	36560000	36660000	117
chr13	76450000	77050000	29
chr1	37920000	38150000	36
chr13	80000000	80115000	27
chr13	81095000	81470000	42
chr13	81105000	90450000	54
chr13	81420000	90450000	40
chr13	81460000	90470000	18
chr1	38500000	39300000	75
chr1	39070000	39290000	140
chr13	92950000	93860000	80
chr13	92950000	108530000	65
chr13	93880000	108530000	93
chr13	93920000	108510000	68
chr13	93980000	108510000	95
chr13	94010000	108510000	93
chr13	94010000	108655000	36
chr1	39560000	39730000	42
chr1	39565000	39645000	37
chr13	95830000	96040000	62
chr13	95840000	95950000	70
chr1	39650000	39730000	114
chr13	97770000	97870000	80
chr13	99090000	99320000	72
chr13	99820000	99920000	67
chr13	99920000	100090000	35
chr1	40070000	40125000	58
chr1	40285000	40375000	61
chr1	40285000	40440000	51
chr1	40380000	40440000	205
chr1	40610000	40880000	106
chr14	100870000	101120000	105
chr14	100995000	101110000	43
chr14	102910000	102985000	48
chr14	103540000	103760000	86
chr14	103670000	103750000	80
chr14	104270000	104450000	72
chr14	105110000	105180000	45
chr14	105235000	105295000	52
chr14	105430000	105520000	87
chr14	105670000	105830000	39
chr14	105830000	105960000	59
chr14	106100000	106200000	15
chr1	41080000	41320000	88
chr1	41240000	41420000	101
chr1	41245000	41315000	65
chr1	41310000	41420000	75
chr1	41730000	41900000	83
chr1	41790000	41900000	80
chr1	41790000	41880000	202
chr14	21090000	21160000	33
chr14	21160000	21325000	30
chr14	22780000	22860000	74
chr14	22860000	22940000	55
chr14	23020000	23330000	55
chr14	23035000	23120000	39
chr14	23210000	23810000	28
chr14	23240000	23330000	124
chr14	23445000	23525000	112
chr14	23595000	23660000	114
chr14	23950000	24030000	48
chr14	24710000	24770000	73
chr14	24800000	24905000	87
chr14	29220000	30010000	31
chr14	30850000	31000000	37
chr14	31450000	31555000	32
chr14	32400000	32730000	39
chr1	43240000	43540000	46
chr1	43240000	43390000	106
chr1	43385000	43535000	61
chr14	34310000	34570000	42
chr14	34475000	34520000	43
chr14	35605000	35880000	28
chr1	43690000	43885000	100
chr1	43690000	44410000	49
chr14	37710000	38350000	27
chr1	43990000	44410000	77
chr1	44235000	44405000	43
chr1	44465000	44510000	72
chr1	44840000	45065000	40
chr14	50330000	50570000	63
chr1	45075000	45120000	82
chr14	50790000	51000000	56
chr14	51000000	51250000	51
chr1	45190000	45290000	106
chr1	45470000	45970000	65
chr1	45475000	45770000	69
chr14	55020000	55250000	70
chr14	55900000	56940000	26
chr1	45810000	46040000	73
chr1	45815000	45960000	61
chr14	59590000	59920000	54
chr1	45975000	46040000	66
chr14	61925000	62305000	22
chr14	64810000	64960000	47
chr1	46500000	46650000	155
chr14	65285000	65360000	51
chr14	68080000	68140000	123
chr1	46910000	46995000	167
chr1	46910000	47200000	82
chr14	69370000	69590000	56
chr1	46940000	46995000	132
chr14	70050000	70195000	64
chr14	70200000	70500000	38
chr14	70280000	70490000	53
chr1	47080000	47190000	55
chr14	71280000	71440000	46
chr14	72980000	73420000	70
chr14	73210000	73370000	47
chr14	73760000	73940000	60
chr14	74190000	74295000	34
chr14	74580000	74720000	54
chr14	74820000	74950000	75
chr14	75070000	75260000	61
chr14	75380000	75550000	83
chr14	75590000	75770000	86
chr14	75780000	75960000	86
chr14	76040000	76120000	81
chr14	76170000	76440000	54
chr14	76370000	76450000	61
chr1	47640000	47900000	93
chr1	47645000	47735000	84
chr14	76510000	76860000	52
chr14	77180000	77240000	77
chr14	77340000	77540000	94
chr14	77375000	77525000	46
chr14	77600000	77690000	78
chr1	47990000	48190000	78
chr14	80810000	81190000	19
chr14	81460000	81640000	71
chr14	81730000	81920000	75
chr1	48570000	48690000	70
chr14	91360000	91760000	34
chr14	91365000	91645000	29
chr14	91640000	91755000	34
chr14	91790000	91890000	53
chr14	93175000	93250000	38
chr14	93410000	93600000	57
chr14	93690000	94090000	36
chr14	94500000	94610000	66
chr14	95910000	96000000	68
chr14	96570000	96740000	64
chr14	96760000	96900000	44
chr14	97050000	97200000	104
chr14	99980000	100095000	28
chr15	101170000	101420000	44
chr15	101170000	101550000	63
chr15	101555000	101800000	65
chr15	101625000	101800000	54
chr15	101830000	102185000	39
chr1	51240000	51660000	59
chr1	51800000	52010000	86
chr15	20560000	22510000	66
chr1	52090000	52240000	83
chr1	52365000	52465000	42
chr1	52600000	52770000	96
chr1	52860000	53150000	83
chr15	31490000	31730000	73
chr15	33580000	34000000	50
chr1	53360000	53660000	68
chr15	34350000	34500000	58
chr15	34910000	35210000	34
chr15	35360000	35740000	44
chr15	35580000	35740000	45
chr15	37180000	37400000	62
chr1	53740000	53860000	93
chr15	38760000	38990000	66
chr15	39980000	40055000	32
chr15	40330000	40570000	112
chr15	40340000	40720000	41
chr15	40520000	40565000	66
chr15	40630000	40715000	68
chr15	41200000	41480000	30
chr15	41200000	41320000	83
chr15	41860000	42110000	78
chr15	42065000	42105000	68
chr15	42280000	42430000	80
chr15	42285000	42350000	56
chr1	54330000	54430000	160
chr15	43520000	43580000	51
chr15	44190000	44360000	76
chr15	44550000	44670000	58
chr15	45450000	45750000	77
chr15	45740000	45910000	72
chr1	54790000	54960000	115
chr1	54875000	54955000	54
chr15	49160000	49260000	98
chr15	50440000	50620000	80
chr15	50550000	50610000	109
chr15	50960000	51180000	79
chr1	55140000	55260000	126
chr15	51450000	51680000	99
chr15	51935000	52070000	51
chr15	52270000	52370000	91
chr15	52550000	53030000	75
chr1	55410000	55465000	72
chr15	55500000	55720000	42
chr15	55510000	55585000	62
chr1	5560000	5810000	62
chr1	55605000	55745000	41
chr15	57110000	57600000	38
chr15	57630000	57830000	118
chr15	57850000	58370000	42
chr15	58150000	58370000	57
chr15	58150000	58480000	66
chr15	58370000	58475000	54
chr15	58400000	58460000	184
chr15	59450000	59790000	82
chr15	59820000	59920000	87
chr15	60630000	60810000	55
chr15	61460000	62130000	44
chr15	63450000	63570000	106
chr15	63580000	63700000	46
chr15	63890000	64370000	57
chr15	64040000	64360000	59
chr15	64110000	64370000	69
chr15	64120000	64190000	156
chr15	64490000	64650000	70
chr15	64975000	65025000	73
chr15	65020000	65105000	52
chr15	65025000	65195000	34
chr15	65480000	65565000	52
chr15	65610000	65680000	82
chr15	65930000	66170000	82
chr15	66880000	67150000	71
chr15	67085000	67135000	51
chr15	67230000	67590000	89
chr15	68150000	68460000	74
chr15	68540000	68600000	38
chr15	68600000	68835000	29
chr15	68850000	69170000	29
chr15	68850000	68970000	108
chr15	69020000	69170000	45
chr15	69075000	69170000	35
chr15	69350000	69520000	101
chr15	69760000	70790000	46
chr15	72100000	72460000	74
chr15	73080000	73370000	49
chr15	73850000	73995000	31
chr15	74240000	74620000	54
chr15	74665000	74925000	42
chr15	74665000	75065000	29
chr15	74675000	74735000	127
chr15	74835000	74905000	63
chr15	74925000	75065000	77
chr15	75060000	75250000	32
chr15	75320000	75500000	83
chr15	75980000	76100000	92
chr15	76100000	76215000	44
chr15	76340000	76440000	74
chr15	76480000	77160000	52
chr15	76680000	76980000	43
chr15	77480000	77790000	78
chr15	78255000	78405000	54
chr15	78255000	78535000	38
chr15	78405000	78490000	48
chr15	78425000	78535000	44
chr15	79320000	79480000	47
chr15	79670000	79890000	67
chr15	80190000	80290000	85
chr15	80740000	81080000	51
chr15	81070000	81270000	63
chr15	81270000	81560000	59
chr15	81285000	81400000	43
chr15	81395000	81560000	50
chr15	81445000	81560000	70
chr15	81575000	81695000	35
chr15	83520000	83660000	76
chr15	83910000	84110000	64
chr15	84100000	84230000	98
chr15	85120000	85370000	73
chr15	85380000	85470000	41
chr15	85490000	85590000	125
chr15	86270000	86380000	71
chr15	86400000	88990000	36
chr15	89020000	89160000	71
chr15	89190000	89380000	53
chr15	89450000	89565000	74
chr15	89600000	89675000	56
chr15	89600000	89725000	41
chr1	58980000	59120000	72
chr15	89890000	89975000	46
chr15	89890000	90020000	93
chr15	90290000	90620000	53
chr15	90300000	90420000	49
chr15	90440000	90620000	50
chr15	90680000	90830000	72
chr15	90700000	90765000	71
chr15	90860000	91020000	93
chr15	91190000	91440000	87
chr15	91595000	91770000	56
chr15	91840000	92060000	51
chr15	91840000	92630000	47
chr1	59200000	60230000	49
chr15	93340000	93460000	153
chr15	99060000	99210000	51
chr15	99630000	99760000	60
chr16	10345000	10610000	39
chr16	10400000	10610000	109
chr16	10410000	10490000	86
chr16	10605000	10835000	51
chr16	10620000	11030000	22
chr1	6110000	6310000	83
chr1	6110000	6410000	62
chr16	11060000	11355000	50
chr16	11060000	11460000	52
chr16	11060000	11270000	93
chr16	11350000	11460000	42
chr16	11490000	11910000	41
chr16	1160000	1250000	58
chr16	11620000	11760000	110
chr16	12660000	12920000	102
chr16	14015000	14385000	39
chr1	61430000	62060000	50
chr16	14400000	14625000	39
chr16	155000	235000	58
chr16	15520000	15650000	96
chr16	15850000	16290000	84
chr16	15870000	16225000	39
chr16	18980000	19090000	87
chr16	19095000	19195000	40
chr16	19100000	19390000	72
chr16	19400000	19520000	77
chr16	19610000	19900000	61
chr16	19910000	20400000	80
chr16	2070000	2200000	112
chr16	20860000	21100000	108
chr16	21160000	21320000	74
chr16	21200000	21290000	109
chr16	21590000	22710000	57
chr16	22010000	22195000	44
chr16	22215000	22310000	76
chr16	23190000	23450000	56
chr16	23740000	24030000	67
chr16	24050000	24520000	66
chr16	25060000	25240000	85
chr16	25075000	25125000	44
chr16	25130000	25240000	111
chr1	62640000	62880000	67
chr16	27185000	27380000	38
chr16	27240000	27390000	128
chr16	27700000	27880000	72
chr16	2885000	2925000	62
chr16	2920000	2965000	59
chr1	62990000	63220000	53
chr16	30440000	30650000	112
chr1	6305000	6405000	63
chr1	6305000	6470000	37
chr16	30855000	30920000	53
chr1	63780000	63910000	63
chr1	6405000	6465000	73
chr1	64080000	64720000	39
chr16	4410000	4455000	51
chr1	6450000	6620000	27
chr16	46700000	46950000	42
chr16	46980000	48200000	53
chr1	64730000	65290000	29
chr16	4765000	5005000	27
chr16	48570000	48660000	73
chr16	50050000	50250000	85
chr16	50705000	50845000	34
chr1	65520000	66160000	45
chr1	65530000	65680000	90
chr16	55500000	55740000	54
chr16	55740000	55890000	97
chr16	55790000	55870000	25
chr16	55970000	56360000	60
chr16	56610000	56740000	41
chr1	65680000	66160000	64
chr1	65700000	65880000	94
chr16	57120000	57205000	44
chr16	57120000	57340000	87
chr16	57335000	57455000	68
chr16	57335000	57555000	33
chr16	57450000	57550000	93
chr16	57620000	57685000	68
chr16	57685000	57755000	63
chr16	57935000	58040000	41
chr16	58365000	58530000	44
chr16	58520000	58800000	48
chr16	58560000	58610000	37
chr1	65890000	66160000	49
chr1	66180000	66710000	26
chr1	66430000	66710000	39
chr16	66430000	66630000	85
chr16	66440000	66520000	42
chr16	66640000	66910000	62
chr16	66760000	66910000	74
chr16	66925000	66965000	90
chr16	67050000	67190000	120
chr16	67570000	67680000	51
chr16	67700000	67965000	33
chr16	67710000	68090000	53
chr16	67850000	67965000	41
chr16	68295000	68365000	62
chr16	68400000	68550000	79
chr16	68740000	68835000	42
chr16	68920000	69160000	82
chr16	69185000	69325000	32
chr16	69830000	69965000	46
chr16	70150000	74400000	29
chr16	70425000	70505000	62
chr16	70715000	70790000	38
chr16	71460000	71540000	147
chr1	67225000	67615000	37
chr1	67460000	67620000	76
chr16	74740000	74900000	54
chr16	75240000	75430000	82
chr16	75250000	75800000	42
chr16	75540000	75580000	80
chr16	75820000	77210000	20
chr16	760000	840000	55
chr1	67690000	67960000	57
chr16	77270000	77620000	44
chr16	77700000	78010000	64
chr1	6780000	6960000	78
chr1	6780000	7280000	41
chr1	67810000	67970000	108
chr16	79790000	80120000	59
chr1	67995000	68230000	52
chr16	81390000	81760000	109
chr16	81430000	81760000	159
chr16	81970000	82270000	87
chr16	82060000	82270000	65
chr16	82290000	83250000	29
chr1	68310000	68580000	64
chr1	68320000	68470000	74
chr16	83980000	84520000	59
chr16	83990000	84100000	64
chr16	83990000	84220000	85
chr16	84115000	84205000	45
chr16	84310000	84520000	145
chr16	84540000	84760000	78
chr16	84540000	85010000	59
chr16	84545000	84655000	69
chr16	84660000	84780000	97
chr16	84785000	85005000	84
chr16	84955000	85005000	99
chr16	85470000	85645000	67
chr1	68585000	68810000	32
chr16	85855000	86025000	68
chr16	86100000	86560000	64
chr16	86380000	86560000	53
chr16	86590000	87100000	76
chr16	8750000	8980000	67
chr16	87620000	87810000	50
chr16	87810000	87910000	110
chr16	88510000	88640000	124
chr16	88590000	88860000	75
chr16	88810000	88855000	68
chr16	88880000	89285000	33
chr16	88880000	89240000	66
chr16	88950000	89170000	50
chr1	70590000	70980000	45
chr1	70990000	71515000	28
chr17	10200000	10530000	61
chr17	10530000	10750000	30
chr17	10670000	10750000	59
chr17	1180000	1230000	33
chr17	1270000	1420000	75
chr17	1480000	1535000	38
chr17	15160000	15410000	40
chr17	15730000	15850000	33
chr17	17250000	17480000	70
chr17	17255000	17550000	34
chr17	17715000	17765000	33
chr17	17820000	17940000	80
chr17	1810000	1940000	110
chr17	19265000	19355000	62
chr17	19410000	19670000	25
chr17	19890000	20020000	89
chr17	20020000	20130000	49
chr17	20130000	20220000	68
chr17	21180000	21420000	42
chr17	21320000	25320000	24
chr17	21340000	25340000	19
chr17	2280000	2320000	52
chr17	25570000	25660000	97
chr17	25680000	25930000	110
chr17	25780000	25930000	128
chr17	25980000	26070000	39
chr17	26085000	26210000	58
chr17	26820000	26875000	66
chr17	26905000	27265000	40
chr17	27090000	27230000	108
chr17	27295000	27450000	52
chr17	27470000	27560000	111
chr17	27950000	28260000	50
chr17	27965000	28105000	40
chr17	28130000	28270000	75
chr17	28130000	28430000	45
chr17	28430000	28665000	35
chr17	29760000	29850000	68
chr17	29880000	30180000	92
chr17	30575000	30650000	45
chr17	30800000	31080000	44
chr17	31110000	31210000	84
chr17	32100000	32280000	113
chr17	32100000	32480000	56
chr17	32525000	32690000	35
chr17	32750000	33220000	42
chr17	33325000	33450000	73
chr17	33490000	33870000	67
chr17	33640000	33865000	39
chr17	33640000	34080000	47
chr17	33880000	34070000	71
chr17	34970000	35610000	54
chr17	34980000	35120000	58
chr17	36495000	36570000	43
chr17	36580000	36820000	64
chr17	36645000	36820000	26
chr17	36830000	36890000	58
chr17	37135000	37310000	37
chr17	37775000	37915000	57
chr17	38460000	38510000	76
chr17	38520000	38695000	45
chr17	38770000	38960000	99
chr17	38950000	39820000	41
chr17	39060000	39810000	42
chr17	39640000	39705000	92
chr17	39705000	39820000	49
chr17	39890000	40050000	101
chr17	39890000	40120000	92
chr17	39895000	39960000	86
chr17	40115000	40270000	47
chr17	40180000	40265000	52
chr17	40470000	40560000	84
chr17	40985000	41090000	46
chr17	41465000	41565000	73
chr17	41590000	41760000	86
chr17	41655000	41840000	28
chr17	41665000	41755000	61
chr17	41760000	41840000	155
chr17	42020000	42075000	91
chr17	42270000	42600000	43
chr17	42285000	42405000	67
chr17	42610000	42720000	95
chr17	42610000	42760000	79
chr17	42840000	43090000	53
chr17	42850000	42945000	58
chr17	42980000	43190000	81
chr17	43210000	43280000	55
chr17	43290000	43470000	139
chr17	43355000	43465000	77
chr17	43720000	43910000	141
chr17	44080000	44300000	69
chr17	45305000	45395000	65
chr17	45915000	45975000	150
chr17	45915000	46100000	44
chr17	46055000	46100000	103
chr17	46105000	46160000	53
chr17	46105000	46215000	38
chr17	4630000	4790000	63
chr17	46410000	46670000	124
chr17	46570000	46665000	63
chr17	46750000	46865000	43
chr17	46750000	46960000	51
chr17	46800000	46870000	55
chr17	46880000	46960000	85
chr17	47025000	47110000	45
chr17	47390000	47475000	51
chr17	47390000	47450000	136
chr17	47510000	47630000	58
chr17	47640000	48080000	80
chr17	47645000	47925000	46
chr17	47650000	47770000	83
chr17	47780000	47930000	118
chr17	47785000	47870000	64
chr17	47935000	48080000	68
chr17	48095000	48175000	53
chr17	4810000	4970000	43
chr17	48170000	48370000	101
chr17	48275000	48350000	78
chr17	48440000	48560000	116
chr17	48560000	48700000	102
chr17	48620000	48710000	52
chr17	48620000	48920000	71
chr17	48625000	48760000	41
chr17	48860000	48920000	77
chr17	48860000	49040000	120
chr17	48940000	49030000	94
chr17	49080000	49240000	102
chr17	53160000	53650000	22
chr17	53600000	53680000	69
chr17	53600000	53800000	91
chr17	53600000	53850000	111
chr17	54670000	54800000	69
chr17	54890000	55020000	117
chr17	55200000	55820000	74
chr17	55930000	56080000	119
chr17	56200000	56260000	90
chr17	56395000	56525000	50
chr17	56415000	56500000	66
chr17	56660000	57090000	49
chr17	56790000	57080000	59
chr17	57290000	57530000	46
chr17	57390000	57520000	49
chr17	57820000	57925000	46
chr17	59500000	59640000	76
chr17	59710000	59920000	61
chr17	60780000	61050000	71
chr17	61500000	61690000	36
chr17	61500000	61560000	179
chr17	61990000	62110000	97
chr17	61990000	62220000	62
chr17	62000000	62370000	62
chr17	62100000	62220000	94
chr17	62150000	62210000	130
chr17	62220000	62350000	103
chr17	62385000	62490000	23
chr17	64250000	64570000	93
chr17	64345000	64505000	35
chr17	64710000	64905000	35
chr17	6565000	6915000	21
chr17	66250000	66460000	71
chr17	66770000	67240000	46
chr17	66770000	66970000	62
chr17	6740000	6920000	65
chr17	6815000	6910000	64
chr17	68630000	70540000	23
chr17	6950000	7040000	42
chr17	70720000	71190000	30
chr17	70720000	71250000	28
chr17	70720000	71370000	63
chr17	71250000	71370000	61
chr17	7180000	7250000	113
chr1	7720000	8080000	45
chr17	72205000	72360000	30
chr17	72295000	72355000	50
chr17	72360000	72490000	112
chr17	72360000	72610000	70
chr17	72375000	72455000	64
chr17	72780000	72950000	100
chr17	72915000	72955000	61
chr1	7730000	7815000	45
chr1	7730000	7970000	74
chr17	73055000	73110000	57
chr17	73320000	73400000	133
chr17	73420000	73750000	51
chr17	73610000	73750000	143
chr17	73900000	74290000	59
chr17	73905000	74005000	94
chr17	74000000	74290000	128
chr17	74115000	74280000	69
chr17	74300000	74400000	71
chr17	74300000	74460000	80
chr17	74300000	74510000	74
chr17	74465000	74505000	100
chr17	74620000	74680000	144
chr17	74740000	74780000	55
chr17	74790000	75070000	55
chr17	75080000	75245000	55
chr17	75325000	75500000	39
chr17	75680000	75900000	22
chr17	75760000	76020000	87
chr17	76290000	76420000	93
chr17	76480000	76970000	66
chr17	77180000	77390000	89
chr17	7720000	7765000	88
chr17	7725000	7805000	45
chr17	7760000	7805000	72
chr17	7815000	7895000	47
chr17	78170000	78330000	127
chr17	78400000	78960000	64
chr17	78400000	78550000	106
chr17	78960000	79070000	60
chr17	79100000	79220000	68
chr17	7975000	8020000	87
chr17	8025000	8080000	52
chr17	80300000	80730000	37
chr17	80310000	80520000	67
chr17	80620000	80730000	63
chr17	80740000	80870000	74
chr1	78470000	78580000	81
chr1	8035000	8075000	63
chr1	8080000	8375000	49
chr18	11730000	11870000	70
chr18	11935000	12000000	45
chr18	12090000	12240000	68
chr18	12380000	12950000	37
chr18	12390000	12670000	26
chr18	12725000	12935000	47
chr18	12730000	13170000	33
chr18	13810000	14090000	35
chr18	19480000	20140000	33
chr18	20710000	21000000	75
chr18	2100000	2540000	57
chr18	21080000	21300000	41
chr18	21095000	21170000	63
chr18	21940000	22070000	56
chr18	24970000	25070000	60
chr18	29140000	29560000	52
chr18	2930000	3250000	98
chr18	32580000	32730000	81
chr18	3270000	3870000	42
chr18	3280000	3670000	60
chr18	3280000	10790000	40
chr18	3280000	10860000	43
chr18	3280000	3460000	104
chr18	3285000	3595000	38
chr18	33330000	33870000	43
chr18	33590000	33870000	53
chr18	33670000	33865000	50
chr18	3450000	3670000	46
chr18	3475000	10860000	36
chr18	3595000	3665000	105
chr18	430000	19510000	22
chr18	43240000	43660000	45
chr1	84390000	84590000	46
chr18	44625000	44735000	32
chr18	44740000	45280000	40
chr18	45290000	45560000	50
chr18	45550000	45980000	43
chr18	46000000	46190000	38
chr18	470000	19510000	31
chr18	47030000	47390000	52
chr18	480000	3485000	22
chr1	84905000	85220000	25
chr18	52340000	52660000	46
chr1	85410000	85730000	47
chr18	55620000	55790000	50
chr18	55710000	55790000	88
chr1	85580000	85730000	70
chr18	56195000	56435000	33
chr18	56430000	56730000	57
chr18	57660000	58220000	19
chr1	85980000	145730000	33
chr18	59850000	59920000	57
chr18	610000	3600000	58
chr18	610000	3670000	56
chr1	8615000	8735000	38
chr18	620000	850000	70
chr1	8620000	8915000	33
chr18	6530000	6890000	57
chr18	6920000	7020000	98
chr18	71860000	72020000	58
chr18	72010000	72220000	41
chr1	87290000	87560000	52
chr18	7300000	23530000	15
chr18	74110000	74420000	43
chr18	74510000	74700000	45
chr18	7480000	23530000	30
chr18	77130000	77300000	52
chr18	77130000	77410000	42
chr18	8100000	24360000	16
chr18	8110000	21310000	21
chr18	860000	2560000	42
chr18	8650000	8990000	112
chr18	9570000	9780000	64
chr1	89940000	90070000	62
chr1	89960000	90230000	49
chr18	9970000	10530000	66
chr1	90090000	90230000	107
chr1	90270000	90460000	48
chr1	90270000	90420000	95
chr19	10030000	10370000	54
chr19	10030000	10510000	40
chr19	10045000	10115000	55
chr19	10380000	10500000	89
chr19	10690000	10760000	108
chr19	10690000	10815000	58
chr19	11140000	11320000	82
chr19	1115000	1195000	48
chr19	11240000	11315000	74
chr19	11400000	11555000	38
chr19	11990000	12100000	74
chr19	12670000	12785000	40
chr19	13090000	13205000	77
chr19	13095000	13140000	74
chr19	13380000	13710000	80
chr19	13475000	13540000	49
chr19	13710000	13830000	95
chr19	13710000	13980000	63
chr19	13895000	13975000	54
chr19	13990000	14185000	59
chr19	14310000	14460000	43
chr19	14680000	14900000	78
chr19	14685000	14800000	50
chr19	14980000	15270000	46
chr19	15270000	15670000	97
chr19	1540000	1660000	86
chr19	15730000	16290000	45
chr19	16150000	16285000	39
chr19	16355000	16495000	65
chr19	1670000	1800000	94
chr19	1680000	1770000	57
chr19	16890000	17020000	76
chr19	16940000	17010000	49
chr1	9170000	9260000	52
chr19	17180000	17400000	88
chr19	17400000	17500000	42
chr19	17455000	17500000	74
chr19	17505000	17580000	47
chr19	17800000	17970000	62
chr19	17830000	17885000	45
chr19	17970000	18110000	94
chr19	17975000	18040000	55
chr19	18045000	18170000	35
chr19	18055000	18105000	68
chr19	18310000	18520000	64
chr19	18315000	18365000	54
chr19	18385000	18440000	73
chr19	18460000	18520000	60
chr19	18560000	18980000	57
chr19	18575000	18790000	37
chr19	18990000	19100000	117
chr19	19160000	19260000	209
chr19	19250000	19460000	83
chr19	19475000	19605000	66
chr19	19640000	19760000	106
chr19	19640000	20070000	36
chr1	91995000	92395000	27
chr19	2150000	2320000	94
chr19	2235000	2275000	67
chr19	2470000	2580000	123
chr19	2470000	2620000	127
chr19	2640000	2750000	108
chr19	2640000	2880000	57
chr1	92770000	93070000	68
chr19	28950000	29210000	68
chr19	28960000	29125000	53
chr19	29030000	29100000	83
chr19	29220000	29370000	54
chr19	2950000	3170000	99
chr19	30100000	30185000	86
chr19	30230000	30370000	90
chr19	32780000	33060000	66
chr1	93315000	93460000	57
chr19	3325000	3475000	47
chr19	3340000	3435000	45
chr19	33460000	33610000	95
chr19	33725000	33905000	51
chr19	33910000	34265000	37
chr19	340000	490000	112
chr1	9340000	9520000	143
chr19	34270000	34590000	46
chr1	9345000	9555000	68
chr1	93490000	93530000	53
chr19	35330000	35510000	81
chr19	35550000	35630000	56
chr19	35840000	35990000	108
chr19	36190000	36430000	68
chr19	36375000	36430000	61
chr19	3660000	3710000	70
chr19	36610000	36670000	112
chr19	38390000	38730000	48
chr19	38735000	38825000	74
chr19	38890000	39120000	65
chr1	93900000	94080000	75
chr1	93900000	94310000	55
chr19	39030000	39130000	134
chr19	39230000	39420000	76
chr19	39610000	39690000	56
chr19	39610000	39820000	45
chr19	39700000	39825000	37
chr19	3990000	4200000	49
chr19	39930000	40030000	142
chr19	40655000	40730000	55
chr1	94090000	94290000	87
chr19	41160000	41650000	44
chr19	41710000	41770000	67
chr19	41950000	42050000	95
chr19	41950000	42080000	143
chr19	42375000	42455000	70
chr19	42610000	42930000	109
chr19	4265000	4355000	41
chr19	42955000	43030000	53
chr19	43950000	44030000	51
chr19	43950000	44160000	60
chr19	44250000	44290000	82
chr19	45075000	45165000	76
chr1	94520000	94810000	68
chr19	45225000	45270000	80
chr19	45280000	45350000	120
chr19	45405000	45455000	60
chr19	4560000	4800000	42
chr19	45680000	45850000	89
chr19	4575000	4640000	90
chr19	45940000	45985000	123
chr19	46090000	46150000	51
chr19	46310000	46520000	51
chr19	46525000	46770000	32
chr19	46580000	46770000	119
chr19	46780000	47020000	74
chr19	46900000	46995000	71
chr19	47030000	47170000	33
chr19	47115000	47170000	65
chr19	47260000	47350000	48
chr19	4730000	4795000	69
chr19	4730000	5035000	20
chr19	47350000	47500000	147
chr19	47350000	47630000	37
chr19	47580000	47635000	79
chr19	47650000	47760000	87
chr19	47790000	48210000	44
chr19	47795000	47895000	62
chr19	47940000	48205000	58
chr19	4805000	4915000	43
chr19	4805000	5035000	41
chr19	49010000	49090000	71
chr19	49145000	49290000	52
chr19	49295000	49340000	83
chr19	49295000	49475000	51
chr19	49375000	49475000	77
chr19	49610000	49710000	116
chr19	49650000	49710000	166
chr19	49890000	49950000	216
chr1	94990000	95280000	63
chr19	50000000	50070000	203
chr19	50000000	50180000	86
chr19	50440000	50500000	122
chr19	50870000	50970000	61
chr19	51030000	51290000	57
chr19	51200000	51430000	74
chr19	51205000	51295000	57
chr19	51430000	51600000	87
chr19	51530000	51590000	122
chr19	51845000	51915000	55
chr19	51930000	52155000	33
chr19	51970000	52060000	175
chr19	51970000	52160000	134
chr1	95320000	95510000	32
chr19	53925000	54255000	26
chr19	54340000	54530000	64
chr19	56030000	56135000	47
chr1	9565000	9635000	34
chr19	56580000	56870000	54
chr19	56590000	56690000	78
chr19	5800000	5900000	113
chr19	5800000	6030000	93
chr19	6040000	6130000	158
chr19	665000	735000	71
chr19	6730000	6870000	107
chr1	9680000	9930000	52
chr19	760000	930000	74
chr19	760000	990000	65
chr19	7630000	7750000	96
chr19	8225000	8310000	50
chr19	8420000	8465000	44
chr1	9845000	9930000	49
chr19	860000	920000	80
chr19	860000	990000	78
chr19	8765000	8805000	81
chr19	920000	985000	103
chr1	9930000	10010000	126
chr1	9930000	10100000	79
chr19	9735000	9905000	49
chr20	13300000	13530000	35
chr20	17520000	17600000	71
chr20	19180000	19650000	32
chr20	1940000	2160000	69
chr20	21215000	21485000	24
chr20	2190000	2340000	55
chr20	22315000	22670000	24
chr20	22320000	22570000	52
chr20	22710000	23330000	35
chr20	23030000	23330000	66
chr20	2500000	2640000	75
chr20	25270000	25390000	72
chr20	2660000	2740000	67
chr20	2730000	2840000	88
chr20	30045000	30090000	44
chr20	30160000	30200000	87
chr20	30220000	30320000	109
chr20	30440000	30540000	130
chr20	30740000	31250000	47
[truncated: 4,057 more rows]
