# Supplementary material for: Computational prediction of CTCF/cohesin-based intra-TAD loops that insulate chromatin contacts and gene expression in mouse liver
Source: eLife. 2018 May 14;7:e34077. doi: 10.7554/eLife.34077 (PMC5986275; doi:10.7554/eLife.34077)
Supplement: Source Code 1. [file elife-34077-code1.zip › iTAD_loopprediction/annotation/Hi-C/hg19_GSE63525_GM12878_HiCCUPS_looplist.txt]

chr10	100225000	100425000	95
chr10	100225000	101010000	56
chr10	101190000	101375000	152
chr10	101190000	101480000	181
chr10	101600000	101810000	152
chr10	102100000	102195000	238
chr10	102100000	102280000	318
chr10	102430000	102505000	112
chr10	102430000	102635000	65
chr10	102810000	102905000	137
chr10	102855000	102905000	221
chr10	102970000	103205000	83
chr10	102970000	103335000	178
chr10	102970000	103545000	76
chr10	103050000	103210000	216
chr10	103360000	103545000	255
chr10	103360000	103840000	154
chr10	103600000	103775000	279
chr10	103600000	103835000	158
chr10	103640000	103770000	206
chr10	103930000	104115000	112
chr10	103985000	104115000	284
chr10	103985000	104165000	124
chr10	103985000	104240000	101
chr10	104265000	104350000	162
chr10	104485000	104665000	82
chr10	104590000	104830000	82
chr10	104595000	105005000	85
chr10	104675000	104830000	185
chr10	104675000	105005000	138
chr10	104840000	105005000	131
chr10	105175000	105240000	437
chr10	105360000	105450000	153
chr10	105470000	105625000	175
chr10	105470000	105970000	125
chr10	105650000	105970000	97
chr10	105725000	105885000	102
chr10	106050000	106110000	777
chr10	106070000	106110000	343
chr10	106170000	106380000	108
chr10	107550000	107950000	82
chr10	107710000	107950000	117
chr10	108470000	108750000	120
chr10	108555000	108745000	58
chr10	109170000	109575000	65
chr10	11150000	11515000	38
chr10	11155000	11315000	94
chr10	111895000	111985000	145
chr10	111895000	112045000	134
chr10	112060000	112440000	122
chr10	11210000	11730000	98
chr10	112110000	112265000	275
chr10	11220000	11290000	273
chr10	112340000	112650000	121
chr10	112360000	112670000	134
chr10	112365000	112435000	141
chr10	112505000	112640000	118
chr10	113510000	113900000	101
chr10	113895000	114075000	86
chr10	114230000	115150000	68
chr10	114480000	115150000	89
chr10	115460000	115865000	84
chr10	11555000	11770000	184
chr10	11555000	11805000	194
chr10	115555000	115865000	181
chr10	116060000	116890000	56
chr10	116230000	116460000	50
chr10	116230000	116890000	56
chr10	116235000	116310000	81
chr10	116300000	116890000	64
chr10	116635000	116885000	43
chr10	11835000	12030000	92
chr10	118440000	118935000	51
chr10	118440000	118550000	190
chr10	118550000	118935000	123
chr10	118980000	119075000	93
chr10	119250000	120005000	66
chr10	119410000	121470000	34
chr10	120325000	120480000	81
chr10	120325000	120565000	69
chr10	120955000	121180000	174
chr10	121445000	121620000	136
chr10	121460000	125160000	25
chr10	121505000	121620000	114
chr10	122180000	122500000	74
chr10	122700000	123495000	67
chr10	122700000	123380000	104
chr10	122705000	123650000	29
chr10	12280000	12950000	103
chr10	12300000	12700000	92
chr10	12300000	12755000	133
chr10	124055000	124195000	113
chr10	124100000	124195000	101
chr10	124800000	124895000	94
chr10	124805000	125315000	95
chr10	124880000	125730000	149
chr10	124890000	125315000	206
chr10	124910000	125155000	176
chr10	125150000	125315000	254
chr10	125150000	125980000	95
chr10	125160000	125610000	39
chr10	125330000	126080000	123
chr10	125340000	125730000	243
chr10	125600000	125980000	84
chr10	125750000	126080000	162
chr10	126215000	126520000	120
chr10	126225000	126425000	173
chr10	126730000	127040000	118
chr10	127660000	128190000	79
chr10	127665000	129655000	41
chr10	129510000	129655000	74
chr10	129510000	129810000	92
chr10	129510000	129870000	83
chr10	129830000	129870000	146
chr10	129875000	129950000	120
chr10	130060000	130670000	55
chr10	131260000	131910000	101
chr10	131980000	133620000	61
chr10	131980000	133840000	83
chr10	13200000	13345000	188
chr10	134035000	134165000	109
chr10	134035000	134270000	91
chr10	13410000	13485000	123
chr10	134140000	135080000	64
chr10	134270000	134450000	195
chr10	134340000	135070000	70
chr10	134380000	135210000	64
chr10	135140000	135335000	68
chr10	13700000	13820000	251
chr10	13750000	13820000	263
chr10	13830000	14135000	66
chr10	14540000	14870000	100
chr10	14650000	14690000	211
chr10	14650000	14785000	118
chr10	14700000	14785000	199
chr10	15030000	15150000	53
chr10	15470000	15770000	154
chr10	16880000	17480000	90
chr10	16885000	17300000	137
chr10	17640000	18400000	79
chr10	17640000	18510000	68
chr10	21150000	21310000	177
chr10	21150000	21560000	89
chr10	21560000	22030000	100
chr10	21560000	22240000	94
chr10	21780000	22240000	140
chr10	21810000	22610000	74
chr10	22270000	22870000	126
chr10	22285000	22715000	60
chr10	22290000	22610000	87
chr10	22290000	23280000	61
chr10	22540000	23280000	123
chr10	22620000	23000000	99
chr10	22860000	23280000	309
chr10	23445000	23585000	74
chr10	23600000	23815000	104
chr10	23600000	23990000	51
chr10	24280000	24485000	60
chr10	24280000	24805000	62
chr10	24280000	24660000	114
chr10	24920000	25280000	256
chr10	24930000	25370000	68
chr10	26620000	26845000	160
chr10	26620000	27155000	48
chr10	26620000	26990000	165
chr10	26895000	27175000	54
chr10	27020000	27155000	151
chr10	27180000	27645000	90
chr10	27530000	27650000	77
chr10	27530000	27800000	114
chr10	27530000	28830000	46
chr10	27565000	28260000	14
chr10	27655000	27945000	38
chr10	27735000	27945000	59
chr10	27845000	27945000	79
chr10	28535000	28675000	79
chr10	28910000	29600000	121
chr10	28950000	29285000	68
chr10	28950000	29600000	59
chr10	2970000	3090000	118
chr10	29800000	30965000	54
chr10	30285000	30530000	74
chr10	30680000	30880000	211
chr10	30705000	30825000	232
chr10	30975000	31015000	193
chr10	31010000	32100000	75
chr10	31070000	32100000	184
chr10	31610000	32070000	102
chr10	32150000	32295000	67
chr10	32340000	32650000	46
chr10	32545000	32635000	162
chr10	3280000	4710000	96
chr10	33080000	33300000	105
chr10	33080000	33450000	102
chr10	33615000	34930000	32
chr10	35400000	35860000	165
chr10	35400000	37170000	32
chr10	35410000	35510000	275
chr10	35410000	35630000	163
chr10	35525000	35855000	75
chr10	35925000	37175000	28
chr10	36680000	37880000	18
chr10	38140000	38390000	135
chr10	38270000	38660000	64
chr10	38315000	43115000	36
chr10	38375000	43060000	79
chr10	43630000	43960000	156
chr10	43700000	43960000	183
chr10	43785000	43960000	138
chr10	43850000	43955000	114
chr10	43890000	43950000	230
chr10	44165000	44890000	62
chr10	44165000	45365000	58
chr10	44180000	44545000	54
chr10	45425000	45470000	270
chr10	47025000	47065000	300
chr10	4890000	5330000	121
chr10	4890000	5430000	122
chr10	4890000	5670000	93
chr10	49420000	49500000	202
chr10	49570000	49865000	71
chr10	49575000	49715000	104
chr10	49755000	49865000	232
chr10	49820000	49860000	179
chr10	49860000	50730000	98
chr10	49865000	49910000	255
chr10	49865000	50015000	130
chr10	49870000	50390000	117
chr10	4995000	5045000	31
chr10	50180000	50725000	59
chr10	50620000	50725000	93
chr10	52190000	52270000	277
chr10	5290000	5340000	26
chr10	53140000	53730000	82
chr10	53160000	53970000	65
chr10	54070000	54250000	153
chr10	54400000	54550000	138
chr10	54405000	54485000	53
chr10	54500000	54545000	141
chr10	5480000	5920000	71
chr10	5485000	5625000	113
chr10	5485000	5670000	149
chr10	56850000	57030000	72
chr10	59100000	59420000	42
chr10	59945000	60050000	109
chr10	60100000	60140000	108
chr10	6050000	6450000	93
chr10	60540000	61385000	42
chr10	60540000	61800000	60
chr10	6055000	6130000	142
chr10	60710000	61005000	118
chr10	60710000	60940000	262
chr10	60710000	61390000	123
chr10	60755000	60810000	208
chr10	61380000	61970000	83
chr10	61385000	61570000	72
chr10	61385000	61795000	69
chr10	6150000	6195000	416
chr10	6150000	6245000	157
chr10	6150000	6455000	108
chr10	61850000	62200000	124
chr10	61995000	62195000	75
chr10	6240000	6445000	103
chr10	62570000	62730000	160
chr10	62570000	63490000	53
chr10	62895000	63050000	55
chr10	63655000	63810000	193
chr10	63655000	64005000	93
chr10	63660000	63705000	198
chr10	63805000	64005000	117
chr10	64350000	64920000	54
chr10	64350000	64850000	211
chr10	64370000	64575000	251
chr10	6450000	7460000	44
chr10	6460000	6725000	72
chr10	64920000	65485000	90
chr10	64965000	65395000	115
chr10	65790000	67950000	37
chr10	6730000	7460000	56
chr10	69280000	69540000	99
chr10	69455000	69540000	166
chr10	69540000	69920000	174
chr10	69610000	69920000	120
chr10	69610000	70065000	52
chr10	69645000	70095000	61
chr10	6965000	7465000	57
chr10	69975000	70060000	113
chr10	70750000	70985000	103
chr10	70750000	71160000	149
chr10	70760000	70855000	236
chr10	70990000	71150000	212
chr10	70995000	71270000	57
chr10	71000000	71400000	103
chr10	71170000	71270000	156
chr10	71170000	71400000	247
chr10	71275000	71400000	283
chr10	7160000	7460000	52
chr10	71985000	72125000	252
chr10	72030000	72125000	277
chr10	72220000	72300000	185
chr10	72220000	72525000	90
chr10	72220000	72650000	141
chr10	72305000	72525000	236
chr10	72310000	72645000	94
chr10	72570000	72645000	192
chr10	72680000	72975000	87
chr10	73070000	73335000	174
chr10	73070000	73660000	106
chr10	73075000	73465000	99
chr10	73075000	73575000	74
chr10	73080000	73120000	203
chr10	73140000	73335000	136
chr10	73140000	73470000	305
chr10	73650000	74100000	145
chr10	73715000	73810000	111
chr10	73810000	74100000	124
chr10	73890000	74100000	163
chr10	73985000	74100000	143
chr10	74120000	74595000	169
chr10	74120000	74830000	127
chr10	75015000	75405000	68
chr10	75290000	75405000	266
chr10	7560000	8100000	62
chr10	75605000	75645000	431
chr10	75605000	75700000	175
chr10	75640000	75845000	108
chr10	75640000	76000000	120
chr10	75650000	75700000	236
chr10	7570000	7730000	88
chr10	7570000	9260000	50
chr10	7570000	9350000	73
chr10	76020000	77000000	108
chr10	76025000	76785000	110
chr10	76025000	76865000	130
chr10	76870000	76995000	107
chr10	77150000	77800000	90
chr10	78310000	78750000	97
chr10	78925000	79475000	93
chr10	78930000	79405000	129
chr10	79010000	79405000	88
chr10	7910000	9255000	52
chr10	7910000	9350000	88
chr10	79475000	79600000	166
chr10	79800000	80955000	69
chr10	81000000	82240000	37
chr10	81135000	81230000	144
chr10	81320000	81700000	219
chr10	81900000	81980000	76
chr10	81925000	81975000	111
chr10	82205000	82265000	300
chr10	82210000	82690000	67
chr10	82450000	82690000	164
chr10	82455000	82940000	40
chr10	84560000	85640000	92
chr10	84570000	84730000	208
chr10	85900000	85970000	692
chr10	85900000	86090000	129
chr10	85920000	85960000	273
chr10	86025000	86305000	153
chr10	86130000	86305000	100
chr10	86300000	86480000	137
chr10	86685000	88135000	19
chr10	87310000	88140000	71
chr10	87540000	88140000	89
chr10	88020000	88350000	124
chr10	88155000	88350000	175
chr10	88460000	88655000	173
chr10	89620000	89830000	138
chr10	89620000	89875000	133
chr10	89620000	90150000	128
chr10	89620000	90315000	100
chr10	90030000	90150000	282
chr10	90330000	90575000	55
chr10	90590000	90980000	162
chr10	90595000	90695000	254
chr10	90695000	90975000	132
chr10	90790000	90975000	181
chr10	90790000	91330000	74
chr10	91020000	91135000	171
chr10	91020000	91335000	55
chr10	91185000	91325000	106
chr10	91550000	92630000	40
chr10	91550000	91910000	130
chr10	91550000	92360000	114
chr10	92505000	92620000	82
chr10	92670000	92765000	124
chr10	92670000	93010000	133
chr10	92765000	93005000	140
chr10	93055000	93405000	46
chr10	93145000	93680000	28
chr10	93520000	93670000	167
chr10	9370000	10720000	71
chr10	9370000	11520000	38
chr10	93845000	94055000	97
chr10	93845000	94195000	155
chr10	94280000	94335000	176
chr10	94640000	95120000	107
chr10	94835000	95055000	99
chr10	94840000	95110000	84
chr10	95135000	95245000	154
chr10	95310000	95440000	74
chr10	95570000	96080000	86
chr10	95670000	96080000	107
chr10	96030000	96210000	68
chr10	96120000	96160000	189
chr10	96390000	97130000	66
chr10	96890000	97125000	93
chr10	96940000	97125000	124
chr10	97005000	97125000	214
chr10	97130000	97365000	106
chr10	97185000	97365000	154
chr10	97450000	97605000	285
chr10	97515000	97595000	314
chr10	97550000	97595000	395
chr10	97590000	98040000	100
chr10	97780000	98080000	261
chr10	97850000	97890000	235
chr10	97985000	98060000	331
chr10	980000	1035000	168
chr10	98155000	98275000	149
chr10	98160000	99460000	18
chr10	98405000	98590000	130
chr10	98525000	98590000	167
chr10	98525000	98785000	59
chr10	98830000	98970000	222
chr10	99215000	99310000	122
chr10	99455000	99495000	177
chr10	99550000	99630000	129
chr10	99675000	99805000	94
chr1	100270000	100505000	82
chr1	100270000	100610000	155
chr1	100275000	100925000	82
chr1	100275000	101335000	41
chr1	100920000	101330000	85
chr1	101380000	101760000	133
chr1	101775000	101825000	304
chr1	101775000	101905000	233
chr1	101980000	102910000	55
chr1	103570000	104060000	73
chr1	10490000	10555000	196
chr1	1050000	1190000	241
chr1	10565000	10930000	136
chr1	10570000	11010000	290
chr1	106560000	107690000	62
chr1	107500000	107690000	154
chr1	107600000	107690000	59
chr1	107740000	108080000	127
chr1	107820000	108290000	66
chr1	107825000	108075000	62
chr1	107970000	108075000	69
chr1	108320000	108670000	135
chr1	109050000	109110000	166
chr1	109370000	109445000	112
chr1	109370000	109655000	44
chr1	109805000	110075000	121
chr1	109820000	109945000	184
chr1	109955000	110075000	107
chr1	109980000	110020000	179
chr1	110035000	110075000	596
chr11	100445000	100730000	93
chr11	100445000	100805000	100
chr11	100550000	100730000	191
chr11	100550000	100800000	136
chr1	110085000	110170000	378
chr1	110085000	110320000	211
chr1	110090000	110530000	79
chr11	101730000	101880000	143
chr1	110180000	110320000	205
chr1	110195000	110530000	105
chr11	102155000	102215000	184
chr11	102160000	102370000	104
chr11	102160000	102485000	136
chr11	10220000	10760000	98
chr11	102210000	102370000	225
chr11	102210000	102485000	208
chr11	102260000	102370000	224
chr11	10230000	10345000	101
chr11	102365000	102485000	200
chr11	102600000	102820000	133
chr1	110315000	110525000	328
chr11	103195000	103475000	52
chr11	103550000	104040000	129
chr11	103550000	104210000	66
chr11	103790000	104020000	131
chr11	10425000	10675000	108
chr11	10425000	10760000	182
chr11	104480000	104880000	80
chr11	105950000	106920000	54
chr1	110595000	110650000	198
chr11	107445000	107560000	112
chr1	110745000	110860000	232
chr1	110745000	111000000	206
chr11	107610000	107770000	82
chr11	107880000	108540000	101
chr11	107990000	108525000	65
chr11	108090000	108540000	175
chr11	10810000	11050000	105
chr11	10810000	11810000	99
chr11	108290000	108520000	119
chr11	10830000	10880000	167
chr11	108570000	109570000	45
chr11	108650000	109570000	59
chr1	110875000	110955000	144
chr11	10950000	11050000	95
chr1	11095000	11705000	76
chr11	10955000	11810000	65
chr11	109730000	110250000	50
chr11	109735000	109810000	110
chr11	109810000	110310000	83
chr11	109820000	109900000	214
chr11	109820000	109955000	160
chr11	109820000	111250000	63
chr11	109825000	110245000	69
chr11	109900000	109950000	243
chr11	110070000	110250000	193
chr11	110070000	111105000	34
chr11	110075000	110310000	88
chr11	110310000	111110000	168
chr11	110310000	111300000	109
chr11	11045000	11810000	153
chr1	111070000	111160000	136
chr11	111155000	111295000	241
chr11	111230000	111290000	1765
chr11	111235000	111290000	603
chr11	111470000	111650000	210
chr11	111470000	111715000	175
chr1	111170000	111310000	257
chr11	111750000	111960000	103
chr11	111800000	111860000	376
chr11	111800000	112150000	93
chr11	111980000	112160000	181
chr11	112090000	112155000	335
chr11	112090000	112460000	181
chr11	112090000	113160000	119
chr11	112155000	113160000	55
chr11	112455000	112665000	96
chr11	112455000	113160000	77
chr11	113180000	113405000	158
chr11	113180000	113655000	70
chr1	111325000	111540000	70
chr11	113670000	114140000	77
chr11	113765000	114135000	52
chr11	113860000	114135000	54
chr1	111420000	111770000	47
chr11	114210000	114470000	124
chr11	114430000	131235000	22
chr11	115200000	116150000	103
chr11	115200000	115790000	123
chr11	115200000	116100000	177
chr11	115795000	115950000	161
chr11	115800000	115870000	217
chr11	116320000	116565000	75
chr11	116660000	116980000	139
chr11	116745000	116975000	269
chr11	116795000	116970000	137
chr11	117000000	117085000	94
chr11	117050000	117090000	212
chr11	117290000	117680000	290
chr11	117295000	117495000	122
chr11	117300000	117930000	108
chr1	111760000	112145000	104
chr1	111765000	111880000	165
chr1	111765000	112300000	56
chr11	117690000	117820000	312
chr11	117690000	117920000	174
chr11	117815000	117925000	252
chr11	11805000	12070000	74
chr11	118065000	118165000	179
chr11	118065000	118225000	200
chr11	118780000	118830000	284
chr11	119225000	119350000	193
chr11	119350000	119405000	251
chr11	119350000	119980000	62
chr11	119540000	119980000	300
chr11	120040000	120100000	391
chr11	120040000	120180000	236
chr11	120105000	120170000	333
chr1	112025000	112295000	170
chr11	120380000	120560000	165
chr11	120380000	120825000	102
chr1	112050000	112200000	216
chr11	12070000	12260000	184
chr11	12070000	12305000	181
chr11	121105000	121465000	125
chr11	121185000	121465000	277
chr11	121520000	122080000	93
chr11	121520000	122380000	65
chr11	122085000	122380000	108
chr11	122500000	122650000	120
chr11	122500000	122630000	394
chr11	122665000	122725000	228
chr11	122665000	122895000	89
chr11	122735000	122895000	148
chr11	122980000	123120000	140
chr11	122980000	123350000	160
chr11	123170000	123280000	204
chr11	123170000	123350000	209
chr11	123275000	123350000	147
chr11	12345000	12915000	64
chr11	123510000	123580000	467
chr11	123940000	124070000	124
chr11	123940000	124460000	83
chr11	124285000	124460000	81
chr11	12430000	12920000	154
chr11	124510000	124710000	393
chr11	124540000	124635000	270
chr11	124540000	124710000	135
chr11	124630000	124710000	127
chr11	124820000	125020000	326
chr11	124820000	125220000	208
chr11	125290000	125750000	147
chr11	125790000	126065000	178
chr11	12620000	12915000	92
chr11	126310000	126860000	139
chr11	126310000	127220000	82
chr11	126310000	127370000	53
chr11	126580000	126950000	166
chr11	126585000	126865000	111
chr11	127890000	128730000	158
chr11	127900000	128040000	64
chr11	127900000	128510000	91
chr11	128040000	128505000	115
chr11	128040000	128730000	116
chr11	128050000	128635000	76
chr11	128150000	128710000	229
chr11	128155000	128630000	101
chr11	128160000	128500000	192
chr11	128160000	128350000	429
chr11	128340000	128425000	126
chr11	128425000	128480000	229
chr11	128505000	128630000	163
chr11	128750000	129210000	74
chr11	128755000	128830000	242
chr11	128980000	129205000	76
chr11	128980000	129620000	71
chr11	129230000	129620000	112
chr11	129235000	129570000	58
chr1	112930000	113350000	105
chr1	112935000	113010000	161
chr1	112935000	113165000	185
chr1	112935000	113255000	133
chr11	129790000	130005000	180
chr11	12980000	13370000	72
chr1	11300000	11705000	65
chr11	130075000	130300000	100
chr11	130080000	130735000	53
chr11	130305000	130735000	184
chr1	113045000	113255000	98
chr11	130790000	131550000	61
chr11	130935000	131385000	61
chr11	130940000	131545000	54
chr11	131450000	131540000	120
chr11	131620000	131900000	85
chr11	131730000	132000000	164
chr11	131745000	131900000	85
chr11	131750000	132230000	102
chr11	132145000	132265000	94
chr11	13230000	13370000	646
chr1	113260000	113350000	209
chr1	113260000	113590000	58
chr11	13270000	13370000	204
chr11	132955000	133705000	63
chr11	133000000	133500000	103
chr11	133005000	133700000	75
chr1	113350000	113590000	68
chr11	133795000	134015000	75
chr11	133920000	134015000	94
chr1	113420000	113585000	115
chr1	113680000	113995000	55
chr1	113680000	114230000	67
chr11	13790000	14270000	59
chr1	11380000	11705000	114
chr11	13980000	14280000	94
chr11	14320000	14475000	120
chr1	114370000	114830000	56
chr1	114375000	114450000	187
chr1	114520000	114825000	125
chr11	14540000	14790000	94
chr11	14540000	14920000	169
chr1	114880000	115220000	109
chr11	15120000	15225000	89
chr1	115520000	115660000	96
chr1	115680000	116015000	78
chr1	115680000	116140000	103
chr1	115680000	116320000	92
chr1	116150000	116260000	118
chr1	116150000	116315000	85
chr11	1615000	71275000	29
chr1	116350000	116525000	98
chr11	16800000	17090000	300
chr11	16810000	17530000	102
chr11	16840000	17090000	105
chr1	116905000	117030000	126
chr11	16965000	17085000	152
chr1	117100000	118210000	21
chr1	117110000	117605000	91
chr1	117115000	117365000	68
chr1	117120000	117220000	131
chr1	11715000	11780000	189
chr11	1715000	1845000	140
chr11	1715000	2025000	183
chr11	1715000	2175000	88
chr11	17250000	17525000	69
chr1	117280000	117365000	286
chr1	117280000	117600000	129
chr11	17400000	17550000	149
chr11	17400000	17530000	559
chr11	17615000	18005000	72
chr11	17750000	18005000	156
chr11	17780000	18005000	193
chr1	117900000	118210000	120
chr11	18010000	18130000	281
chr1	118060000	118450000	98
chr1	118075000	118215000	152
chr1	118075000	118295000	123
chr11	18130000	18760000	215
chr11	1855000	2025000	129
chr11	1855000	2175000	45
chr11	18560000	18755000	104
chr1	118690000	119540000	100
chr11	1870000	2410000	112
chr1	11900000	11955000	225
chr1	11900000	12030000	98
chr11	19090000	19580000	78
chr11	19090000	19930000	89
chr11	1915000	1965000	367
chr11	19285000	19575000	82
chr11	19330000	19580000	387
chr11	19330000	19930000	132
chr11	19585000	19760000	199
chr11	19585000	19930000	122
chr11	1975000	2025000	206
chr1	119825000	119910000	165
chr11	19960000	20380000	108
chr11	20145000	20380000	137
chr11	20150000	20640000	108
chr1	120160000	120215000	197
chr11	20405000	20635000	85
chr1	120480000	145100000	99
chr1	120500000	145120000	122
chr11	2055000	2175000	184
chr11	20660000	22160000	55
chr11	20665000	21535000	32
chr1	12180000	12680000	128
chr1	12185000	12270000	451
chr11	2215000	2445000	92
chr11	22185000	22330000	80
chr11	22350000	22815000	71
chr11	22695000	22810000	115
chr11	2315000	2445000	177
chr1	12330000	12680000	141
chr1	12370000	12680000	173
chr11	2450000	2550000	197
chr11	2450000	2905000	72
chr11	2550000	2920000	201
chr11	26000000	26160000	49
chr11	26000000	26250000	49
chr11	26310000	26580000	94
chr11	26315000	26675000	69
chr11	26315000	27185000	43
chr11	26770000	27190000	93
chr11	27205000	27320000	68
chr11	27205000	27515000	103
chr11	27720000	28555000	42
chr11	27720000	29355000	29
chr11	27720000	28720000	106
chr11	27720000	29190000	72
chr11	30220000	30340000	128
chr11	30365000	30945000	61
chr11	3060000	3115000	236
chr11	310000	355000	226
chr11	31120000	32200000	70
chr11	31415000	31895000	64
chr11	31415000	31980000	108
chr11	31510000	31980000	135
chr11	31660000	31980000	115
chr11	32070000	32195000	245
chr11	32340000	32815000	48
chr11	32600000	33190000	60
chr11	32970000	33360000	78
chr11	32980000	33090000	170
chr11	33185000	33355000	122
chr11	33380000	33860000	132
chr11	33385000	33570000	100
chr11	33385000	33710000	155
chr11	33385000	33765000	103
chr11	33850000	34390000	146
chr11	33880000	33995000	269
chr11	33880000	34390000	181
chr11	34015000	34385000	154
chr11	34195000	34385000	223
chr11	34265000	34380000	131
chr11	34380000	34520000	440
chr11	34605000	34915000	95
chr11	34605000	35435000	68
chr11	3490000	3600000	68
chr11	34945000	35415000	112
chr11	34955000	35000000	74
chr11	35015000	35260000	92
chr11	35030000	35170000	648
chr11	35630000	35850000	322
chr11	35630000	36500000	78
chr11	35635000	36160000	70
chr11	35635000	36295000	111
chr11	35840000	36290000	142
chr11	36315000	36515000	160
chr11	36580000	36770000	86
chr11	36580000	36700000	143
chr11	36725000	36770000	283
chr11	37020000	38820000	32
chr11	37965000	38815000	28
chr11	3865000	4090000	253
chr1	13990000	14055000	161
chr1	13990000	14135000	108
chr1	13990000	14290000	71
chr11	40325000	41225000	21
chr11	41480000	42550000	38
chr11	41485000	43305000	30
chr1	14155000	14290000	130
chr11	4200000	4515000	112
chr11	4200000	5030000	71
chr11	4205000	4565000	130
chr1	14210000	234920000	14
chr11	42795000	43305000	69
chr11	43590000	43880000	185
chr11	43910000	44060000	58
chr11	44110000	44565000	65
chr11	44300000	44930000	104
chr1	14430000	14900000	117
chr11	44305000	44565000	170
chr11	44570000	44800000	127
chr11	44585000	44625000	471
chr11	44585000	44935000	76
chr11	44650000	44940000	327
chr1	144915000	145060000	227
chr11	44955000	45130000	379
chr11	44965000	45360000	54
chr11	450000	505000	237
chr1	145110000	149240000	33
chr11	45125000	45355000	121
chr11	45360000	45795000	77
chr11	45390000	45800000	202
chr1	145415000	145545000	135
chr1	145415000	145590000	118
chr1	145420000	145460000	279
chr11	46260000	46335000	426
chr11	4640000	5410000	59
chr11	46405000	46565000	116
chr11	4655000	5030000	52
chr1	146570000	149240000	30
chr1	146640000	146720000	144
chr1	146750000	146865000	80
chr1	146750000	147370000	73
chr11	46790000	47770000	70
chr11	46905000	47185000	246
chr1	146965000	147365000	45
chr11	47200000	47285000	199
chr11	47390000	47430000	175
chr11	47875000	48135000	125
chr11	47955000	48135000	182
chr11	48380000	50020000	64
chr11	48980000	49850000	19
chr11	49240000	89360000	14
chr11	49475000	88980000	55
chr1	149930000	150145000	133
chr1	149935000	150020000	139
chr1	150045000	150145000	259
chr1	150535000	150590000	200
chr1	150980000	151130000	284
chr1	151065000	151225000	53
chr1	151070000	151130000	233
chr11	5140000	5410000	140
chr1	15150000	234920000	16
chr1	151565000	151710000	107
chr1	151565000	151810000	95
chr1	151900000	151970000	382
chr1	152030000	152160000	136
chr1	152030000	152420000	179
chr1	152160000	152435000	130
chr11	5225000	5395000	79
chr1	152625000	152900000	47
chr1	152840000	152900000	393
chr1	152840000	153170000	145
chr1	153325000	153460000	153
chr1	153325000	153545000	76
chr1	153480000	153545000	260
chr1	153480000	153725000	53
chr1	153480000	153965000	46
chr1	153645000	153720000	204
chr1	153645000	153960000	83
chr1	153770000	153960000	619
chr1	153960000	154245000	65
chr1	154155000	154245000	200
chr1	15445000	15600000	128
chr1	154455000	154525000	219
chr1	154535000	154855000	101
chr1	154635000	154855000	149
chr1	154640000	155040000	124
chr11	5495000	5835000	38
chr1	155065000	155145000	310
chr1	155220000	155570000	70
chr11	55360000	55435000	40
chr11	55705000	56550000	31
chr1	155900000	156040000	139
chr1	155905000	155960000	262
chr1	156060000	156100000	485
chr1	156060000	156195000	148
chr1	156115000	156290000	89
chr1	156125000	156195000	251
chr11	5620000	5830000	67
chr1	156355000	156415000	365
chr11	56390000	56550000	106
chr1	156420000	156580000	163
chr1	15655000	15755000	137
chr1	15660000	234920000	21
chr11	56605000	57020000	68
chr1	156770000	156835000	271
chr11	56880000	57010000	78
chr1	157060000	157135000	294
chr11	57110000	57225000	113
chr11	57115000	57295000	117
chr11	57115000	57410000	83
chr1	157160000	157465000	133
chr1	157165000	157340000	98
chr11	57330000	57570000	162
chr1	157335000	157465000	167
chr11	57335000	57415000	260
chr11	57430000	57565000	95
chr11	57430000	58300000	113
chr11	57510000	57570000	685
chr1	157930000	158095000	112
chr11	57960000	78370000	30
chr11	58320000	58560000	99
chr11	58340000	58920000	129
chr1	158470000	159050000	115
chr1	158475000	158970000	63
chr1	1585000	1650000	80
chr11	58550000	58930000	90
chr11	58720000	58905000	57
chr1	158760000	158970000	88
chr1	158790000	159050000	140
chr11	58820000	58915000	68
chr11	58870000	58910000	142
chr11	58935000	59055000	143
chr11	58935000	59200000	137
chr1	158985000	159025000	238
chr11	59050000	59200000	105
chr1	159100000	159190000	321
chr1	159130000	159170000	233
chr11	59305000	59580000	40
chr11	59320000	59440000	481
chr11	59525000	59570000	242
chr11	59590000	60025000	70
chr1	159765000	159865000	196
chr1	159765000	159980000	81
chr1	159805000	159860000	184
chr1	159905000	159980000	241
chr1	160015000	160055000	299
chr11	60025000	60120000	97
chr11	60030000	60260000	59
chr11	60030000	60405000	85
chr1	160065000	160225000	142
chr1	160065000	160265000	168
chr1	160070000	160350000	265
chr11	60130000	60255000	279
chr11	60130000	60390000	106
chr11	60130000	60230000	816
chr11	60130000	60530000	143
chr1	160165000	160225000	224
chr11	60220000	60840000	60
chr11	60250000	60380000	232
chr1	16030000	234920000	20
chr1	160395000	160520000	306
chr1	160395000	160580000	307
chr11	6040000	6380000	162
chr1	160515000	160580000	389
chr11	60540000	60670000	428
chr11	60595000	60895000	115
chr11	60605000	60670000	277
chr1	160650000	160740000	256
chr1	160650000	160925000	145
chr1	160695000	160740000	444
chr1	160695000	160805000	211
chr1	160695000	160925000	143
chr1	160745000	160805000	251
chr1	160745000	160925000	160
chr1	160805000	160850000	203
chr1	160805000	160925000	285
chr1	16090000	234920000	23
chr11	61105000	61155000	333
chr1	161165000	161360000	167
chr1	161195000	161265000	263
chr1	161195000	161355000	210
chr11	61240000	61410000	408
chr1	161500000	161720000	169
chr11	61560000	61880000	85
chr11	61560000	61720000	313
chr1	161610000	161710000	151
chr11	61665000	61855000	178
chr11	61665000	61880000	199
chr1	161755000	162010000	65
chr11	61985000	62080000	97
chr1	162025000	162365000	49
chr1	162030000	162250000	48
chr11	62105000	62145000	187
chr11	62190000	62330000	641
chr11	62190000	62470000	216
chr11	62495000	62610000	153
chr1	162590000	162775000	56
chr11	62675000	62795000	309
chr11	62675000	62980000	58
chr1	162820000	163150000	120
chr1	162825000	163290000	52
chr1	163040000	163290000	64
chr1	16310000	234920000	25
chr11	63240000	63510000	166
chr11	63245000	63405000	149
chr1	163375000	164760000	41
chr1	163490000	164760000	94
chr11	63600000	63715000	259
chr11	63600000	63920000	112
chr11	63765000	63920000	130
chr11	63970000	64070000	283
chr1	16400000	16515000	234
chr1	16400000	16690000	47
chr1	16400000	234920000	41
chr11	6400000	6465000	218
chr11	6400000	6710000	174
chr1	16405000	16570000	108
chr11	64320000	64425000	128
chr11	64615000	64665000	571
chr1	16470000	234920000	38
chr11	65140000	65280000	256
chr11	65180000	65280000	313
chr1	16520000	234920000	34
chr11	65235000	65275000	257
chr1	165360000	165565000	186
chr1	165360000	165890000	42
chr11	65480000	65590000	186
chr11	65480000	65760000	123
chr11	6550000	6710000	423
chr11	65540000	65590000	197
chr1	165570000	165885000	109
chr11	65650000	65760000	293
chr1	165680000	166450000	81
chr1	165685000	165885000	146
chr1	165900000	166405000	63
chr1	165900000	166450000	82
chr11	660000	730000	119
chr11	66170000	66450000	79
chr11	66170000	66610000	193
chr11	6625000	6705000	276
chr11	6630000	7550000	86
chr11	66330000	66610000	317
chr11	66345000	66450000	157
chr11	66460000	66605000	235
chr1	16660000	234920000	28
chr11	66845000	66935000	175
chr1	166880000	167030000	202
chr1	166880000	167420000	134
chr1	167030000	167510000	59
chr11	67030000	67085000	319
chr11	67030000	67155000	175
chr1	167035000	167095000	158
chr1	167035000	167415000	140
chr11	67115000	67155000	408
chr1	167230000	167510000	69
chr1	167230000	167410000	389
chr1	167235000	167315000	152
chr1	16730000	234920000	58
chr11	67400000	67570000	87
chr1	167570000	167660000	326
chr1	167680000	167910000	149
chr11	67775000	67980000	91
chr11	68020000	68070000	426
chr11	68020000	68150000	165
chr1	168185000	182275000	14
chr1	16830000	234920000	115
chr1	168310000	168540000	116
chr1	168400000	169320000	101
chr1	168400000	169520000	77
chr1	168570000	169315000	67
chr1	168570000	169515000	39
chr11	68850000	69460000	117
chr1	16930000	234920000	488
chr11	69500000	70040000	130
chr1	16955000	17035000	116
chr1	169560000	169780000	138
chr1	169570000	169680000	148
chr1	169880000	170510000	115
chr11	70050000	70120000	68
chr11	70315000	70605000	99
chr1	170500000	171460000	43
chr11	70655000	71130000	46
chr1	170660000	170855000	49
chr11	70820000	71140000	171
chr1	170930000	171200000	61
chr1	1710000	1840000	154
chr11	7110000	7470000	135
chr11	7110000	8010000	61
chr11	7115000	7720000	64
chr1	171630000	171950000	109
chr11	71730000	72150000	235
chr1	171770000	171955000	101
chr1	171960000	172400000	205
chr11	72005000	72135000	164
chr11	72190000	72290000	215
chr11	72295000	72360000	306
chr1	17230000	149230000	16
chr1	172310000	172365000	222
chr1	172415000	172690000	49
chr11	72435000	72890000	94
chr11	72540000	72890000	478
chr1	172575000	172690000	81
chr11	72635000	72890000	148
chr1	17270000	17570000	84
chr1	172710000	172795000	123
chr1	172710000	173175000	131
chr1	172710000	173385000	76
chr1	172710000	173800000	115
chr1	172790000	173175000	92
chr1	172790000	173390000	58
chr1	17285000	17375000	77
chr11	72895000	72950000	338
chr11	72895000	73000000	282
chr11	72895000	73055000	107
chr1	17290000	234920000	77
chr11	73000000	73050000	362
chr11	73060000	73375000	185
chr1	173330000	173370000	189
chr1	173400000	173795000	123
chr1	173400000	174050000	103
chr1	173400000	174720000	52
chr11	73670000	73970000	246
chr11	7370000	7720000	166
chr1	17385000	17565000	138
chr1	17390000	17665000	66
chr1	174065000	174190000	67
chr1	174070000	174710000	114
chr11	74100000	74165000	114
chr11	74165000	74285000	124
chr1	174220000	174960000	66
chr1	174225000	174710000	107
chr1	17450000	17565000	313
chr1	17450000	17665000	103
chr11	74630000	74950000	250
chr11	74640000	74920000	335
chr11	74730000	74920000	197
chr11	74730000	74960000	138
chr1	174735000	174970000	149
chr1	174740000	175100000	48
chr11	74850000	74915000	223
chr11	74850000	74960000	150
chr11	74985000	75100000	235
chr1	174990000	175100000	159
chr1	174990000	175295000	55
chr11	75040000	75100000	206
chr11	75105000	75245000	151
chr1	175120000	175295000	237
chr1	175120000	176050000	71
chr11	75150000	75245000	372
chr1	175335000	176045000	42
chr1	175440000	176050000	101
chr11	75510000	75865000	94
chr11	75520000	75580000	251
chr1	17560000	234920000	44
chr11	75610000	75865000	160
chr11	75610000	76030000	64
chr11	75910000	76030000	194
chr11	76305000	76395000	162
chr11	76520000	76630000	120
chr1	176525000	176855000	83
chr11	76750000	76810000	610
chr1	176860000	177150000	109
chr1	176860000	177910000	70
chr11	76910000	77260000	115
chr1	17730000	234920000	39
chr11	77485000	77715000	105
chr11	77930000	78280000	137
chr1	178000000	178155000	60
chr1	17800000	234920000	26
chr11	78130000	78275000	165
chr1	17825000	17935000	168
chr1	178280000	178475000	71
chr11	78355000	78430000	79
chr1	178495000	178975000	109
chr1	178500000	179340000	39
chr1	178510000	178725000	94
chr1	178740000	178975000	80
chr1	179050000	179340000	168
chr11	7910000	8010000	195
chr11	7910000	8130000	143
chr11	79115000	79195000	100
chr1	17920000	234920000	27
chr11	79410000	79860000	78
chr1	179675000	179780000	128
chr1	179680000	180150000	113
chr1	179840000	180150000	94
chr1	179850000	179925000	163
chr1	180220000	180455000	178
chr11	8025000	8125000	181
chr1	180480000	181125000	57
chr1	180505000	180835000	98
chr1	180850000	180890000	220
chr1	180850000	181125000	139
chr1	181000000	181110000	203
chr1	181065000	181105000	407
chr1	181160000	181395000	193
chr11	81350000	82420000	43
chr11	81355000	81940000	50
chr1	18140000	234920000	22
chr1	181445000	181650000	203
chr1	181445000	181910000	114
chr1	181445000	182025000	71
chr1	182050000	182760000	85
chr1	182055000	182360000	88
chr1	182055000	182565000	46
chr1	182110000	182370000	187
chr11	8240000	8590000	158
chr1	182415000	182755000	103
chr1	182565000	182755000	414
chr11	82610000	82965000	158
chr11	82610000	82790000	535
chr11	82680000	82780000	653
chr1	182820000	182860000	160
chr1	182850000	186300000	18
chr1	182920000	183600000	60
chr1	182930000	183195000	52
chr11	83000000	83530000	59
chr1	183250000	183595000	61
chr1	183250000	183520000	215
chr1	183440000	183790000	98
chr1	183440000	183880000	121
chr11	83540000	83980000	123
chr11	83540000	84280000	101
chr11	8355000	8590000	139
chr1	183620000	183660000	155
chr1	183620000	183890000	164
chr1	183620000	184195000	36
chr1	183620000	184030000	70
chr1	184045000	184195000	101
chr1	184050000	184640000	152
chr1	18420000	234920000	19
chr11	84270000	85300000	55
chr11	84490000	85300000	60
chr1	184770000	184955000	181
chr1	184770000	185150000	47
chr1	184770000	185670000	62
chr11	85560000	86530000	82
chr11	85755000	85930000	293
chr11	85755000	86005000	145
chr1	185780000	186185000	52
chr1	18610000	234920000	17
chr11	86165000	86320000	120
chr11	86165000	86530000	200
chr1	186300000	186340000	122
chr1	186370000	186960000	103
chr1	186450000	186960000	54
chr1	186575000	186960000	59
chr11	86645000	87005000	63
chr11	86655000	87135000	53
chr11	8705000	8985000	72
chr11	87060000	87135000	213
chr11	87060000	88290000	38
chr11	87430000	88290000	61
chr11	87835000	88280000	104
chr11	87960000	88280000	193
chr1	18920000	234920000	19
chr1	18925000	19150000	127
chr1	189700000	189790000	45
chr11	9035000	9160000	178
chr1	19130000	234920000	20
chr1	19230000	19425000	150
chr1	192440000	192790000	113
chr1	192440000	192990000	136
chr1	192445000	192580000	243
chr1	192485000	192525000	273
chr1	192485000	192580000	244
chr1	192520000	192580000	243
chr11	92670000	92965000	46
chr11	92670000	93390000	89
chr1	192780000	192980000	156
chr1	192780000	193100000	92
chr11	92965000	93390000	109
chr11	92970000	93280000	79
chr11	93470000	93520000	274
chr11	93650000	94240000	101
chr11	93905000	94235000	78
chr11	94055000	94240000	130
chr11	94250000	94340000	158
chr11	94250000	94500000	97
chr11	94355000	94635000	54
chr11	94800000	94875000	170
chr11	94800000	95500000	150
chr11	94820000	94970000	178
chr11	94885000	95500000	122
chr11	94890000	95440000	125
chr11	94890000	96160000	33
chr11	95570000	96130000	314
chr11	95745000	96125000	168
chr11	95985000	96075000	181
chr1	196115000	196630000	32
chr1	196120000	196290000	91
chr11	96190000	97010000	39
chr11	96195000	98890000	28
chr11	9630000	9775000	178
chr1	19665000	19990000	134
chr1	197490000	198440000	71
chr1	197495000	197895000	47
chr1	197580000	197850000	96
chr11	9775000	9995000	77
chr11	9780000	10350000	142
chr1	198050000	198340000	108
chr1	198730000	199520000	101
chr1	198740000	199220000	245
chr1	198740000	199440000	113
chr11	9880000	10100000	58
chr11	9880000	10000000	59
chr11	9880000	10350000	112
chr1	199650000	200490000	105
chr1	199655000	200460000	33
chr1	19985000	20140000	102
chr1	200100000	200460000	218
chr1	200245000	200455000	118
chr1	200590000	200775000	163
chr1	200590000	200940000	62
chr1	200940000	201090000	325
chr1	200945000	201015000	388
chr1	201410000	201490000	645
chr1	201530000	201680000	171
chr1	201530000	201755000	119
chr1	201675000	201760000	162
chr1	201860000	202095000	125
chr1	201865000	201945000	203
chr1	201980000	202095000	258
chr1	202155000	202290000	136
chr1	202155000	202690000	55
chr1	20240000	20485000	121
chr1	20240000	20825000	53
chr1	202460000	202540000	92
chr1	203005000	203190000	137
chr1	203240000	203310000	577
chr1	203240000	203455000	163
chr1	203240000	203675000	66
chr1	203305000	203415000	200
chr1	203305000	203460000	222
chr1	203310000	203680000	169
chr1	203470000	203675000	209
chr1	203830000	204100000	147
chr1	203830000	204340000	126
chr1	204130000	204335000	107
chr1	204400000	204780000	150
chr1	204415000	204475000	561
chr1	204535000	204735000	118
chr1	204535000	204780000	183
chr1	204940000	205230000	117
chr1	204945000	205030000	164
chr1	205245000	205295000	391
chr1	205245000	205460000	98
chr1	205320000	205460000	173
chr1	20535000	20825000	150
chr1	205365000	205455000	179
chr1	205365000	205495000	117
chr1	205495000	205625000	141
chr1	205540000	206220000	70
chr1	205555000	205610000	300
chr1	205555000	205680000	114
chr1	205630000	205680000	255
chr1	205760000	205880000	132
chr1	205760000	206235000	77
chr1	206230000	206310000	204
chr1	206670000	206760000	1020
chr1	206720000	206760000	366
chr1	206800000	207090000	221
chr1	206800000	207160000	237
chr1	206900000	207090000	227
chr1	206900000	207160000	148
chr1	206910000	206980000	388
chr1	206980000	207090000	208
chr1	206980000	207160000	126
chr1	207260000	207575000	100
chr1	207260000	207675000	136
chr1	207590000	207675000	141
chr1	208000000	208040000	375
chr1	208000000	208140000	102
chr1	208075000	208140000	209
chr1	208190000	208420000	106
chr1	208300000	208420000	114
chr1	20850000	20970000	165
chr1	209240000	209375000	57
chr1	209740000	209800000	182
chr1	209745000	209870000	129
chr1	210030000	210580000	71
chr1	210035000	210160000	55
chr1	210035000	210490000	44
chr12	100620000	100945000	41
chr12	101220000	101720000	83
chr12	10150000	10195000	84
chr12	101800000	102230000	63
chr12	101800000	102160000	201
chr12	10185000	10295000	94
chr1	21020000	21520000	98
chr12	102165000	102225000	200
chr12	102320000	103130000	249
chr12	102325000	102880000	87
chr1	210310000	210580000	102
chr1	210320000	210490000	56
chr12	103275000	103950000	139
chr12	103345000	103900000	167
chr12	103345000	103940000	130
chr12	103495000	103900000	149
chr12	10385000	10715000	88
chr12	10385000	10830000	55
chr12	10385000	10905000	49
chr12	103975000	104030000	110
chr12	104275000	104505000	121
chr12	104375000	125805000	17
chr12	104450000	104505000	153
chr12	104600000	105460000	99
chr12	104610000	104755000	128
chr12	104775000	104850000	155
chr12	104775000	105455000	96
chr12	104850000	104970000	347
chr12	105075000	105450000	66
chr12	105670000	105780000	146
chr12	105715000	105755000	221
chr1	210580000	211310000	59
chr12	105810000	106530000	119
chr12	105810000	106620000	158
chr12	106100000	106530000	69
chr12	106620000	106680000	186
chr12	106770000	107500000	77
chr12	106775000	107305000	80
chr12	106780000	107240000	51
chr1	210750000	211130000	76
chr12	107520000	107800000	63
chr12	107525000	108005000	85
chr1	210760000	211310000	46
chr12	108075000	108280000	173
chr12	108155000	108280000	128
chr12	108955000	109015000	585
chr12	108955000	109200000	140
chr12	108955000	109250000	114
chr12	108955000	109535000	76
chr12	109050000	109540000	161
chr12	109055000	109200000	235
chr12	109195000	109535000	86
chr12	10925000	11355000	67
chr12	10925000	11640000	101
chr12	109280000	109350000	123
chr12	109705000	109830000	135
chr12	109865000	110215000	105
chr12	109955000	110215000	142
chr12	110030000	110215000	152
chr12	110235000	110325000	99
chr12	110520000	111040000	110
chr12	110535000	110870000	77
chr12	110885000	111045000	137
chr12	110940000	111040000	643
chr12	110950000	111270000	176
chr12	111050000	111270000	80
chr12	111135000	111265000	166
chr12	111330000	111755000	117
chr12	111375000	111740000	86
chr12	111460000	111755000	82
chr12	111830000	111975000	94
chr12	111830000	112120000	125
chr12	111845000	111885000	545
chr12	112120000	112260000	274
chr12	112380000	112830000	161
chr12	112635000	112825000	114
chr12	113485000	113540000	388
chr12	113485000	113615000	200
chr12	113635000	113865000	70
chr12	11380000	11645000	129
chr12	113870000	114360000	220
chr12	114410000	116360000	77
chr12	114420000	114945000	85
chr1	211495000	211655000	119
chr1	211495000	211690000	113
chr1	211495000	211830000	86
chr12	115090000	116080000	96
chr12	115100000	116195000	77
chr12	115100000	116355000	69
chr12	116430000	116680000	151
chr12	116435000	117150000	57
chr12	116440000	117040000	98
chr1	211690000	211830000	187
chr12	11710000	12170000	348
chr12	117135000	117560000	45
chr12	11720000	12870000	73
chr12	11730000	11805000	133
chr12	11730000	11885000	123
chr12	11730000	11990000	114
chr12	11730000	12190000	136
chr12	11730000	12490000	157
chr12	117460000	117560000	201
chr1	211750000	211830000	454
chr12	117650000	118030000	139
chr12	117805000	118030000	63
chr12	117805000	118280000	51
chr12	11800000	12170000	298
chr12	11805000	11990000	112
chr12	118310000	118475000	108
chr1	211850000	212480000	100
chr1	211855000	212630000	61
chr12	118620000	118815000	108
chr1	211870000	212010000	131
chr1	211870000	212210000	368
chr12	118840000	119860000	71
chr12	119875000	119985000	69
chr1	2120000	2320000	506
chr12	120660000	120705000	338
chr12	120790000	120870000	124
chr12	121020000	121155000	175
chr12	121080000	121155000	284
chr12	12160000	14930000	20
chr12	121775000	121880000	143
chr12	121930000	122125000	182
chr12	121985000	122125000	184
chr12	121990000	122065000	118
chr12	122130000	122220000	763
chr12	122230000	122330000	166
chr12	12235000	12490000	147
chr1	212235000	212545000	109
chr1	212235000	212630000	129
chr1	212240000	212470000	288
chr12	122490000	122610000	275
chr12	122490000	122680000	133
chr12	1225000	1700000	149
chr12	122615000	122680000	177
chr12	122885000	122960000	128
chr12	123120000	123240000	185
chr12	123275000	123440000	118
chr12	123340000	123440000	262
chr12	123340000	123730000	102
chr12	123460000	123720000	113
chr12	123750000	124070000	112
chr12	124510000	125260000	101
chr12	124520000	125390000	68
chr12	124525000	124805000	132
chr12	12530000	12860000	203
chr1	212545000	212630000	154
chr12	125665000	125890000	67
chr12	126550000	127360000	80
chr12	127590000	127870000	82
chr12	12870000	14550000	23
chr12	128740000	130400000	62
chr12	129120000	130400000	122
chr12	129300000	131590000	47
chr12	12940000	13365000	45
chr12	12940000	13140000	150
chr12	129450000	130400000	88
chr1	212990000	213170000	131
chr1	2130000	2520000	52
chr12	130525000	130820000	45
chr12	130530000	131240000	36
chr12	13065000	13365000	138
chr12	131590000	132310000	84
chr12	131815000	132115000	37
chr1	213290000	214300000	42
chr12	132990000	133195000	100
chr12	132990000	133140000	345
chr12	132995000	133090000	96
chr1	213410000	214300000	71
chr12	13430000	14100000	82
chr12	13515000	13820000	58
chr1	213540000	214510000	61
chr1	213545000	214295000	37
chr12	1380000	1700000	149
chr12	13890000	14330000	75
chr12	14015000	14325000	61
chr12	14100000	14330000	137
chr12	14380000	14880000	151
chr12	14380000	15150000	54
chr1	214380000	215700000	39
chr1	214385000	214505000	99
chr12	14390000	14520000	161
chr12	14390000	14770000	113
chr12	14390000	14610000	228
chr1	214435000	214505000	212
chr1	214500000	214765000	86
chr12	14515000	14770000	80
chr12	14520000	14925000	43
chr12	14780000	14870000	69
chr12	14780000	15150000	96
chr1	214800000	215700000	85
chr12	14870000	15380000	68
chr12	14875000	15155000	67
chr12	14995000	15150000	159
chr12	15420000	16010000	82
chr12	15425000	15675000	92
chr12	15425000	15740000	55
chr1	21550000	21990000	117
chr12	15685000	15735000	226
chr12	15685000	16010000	84
chr12	15740000	16010000	145
chr1	21580000	21695000	258
chr12	1755000	2050000	149
chr12	1760000	2700000	63
chr12	1765000	1900000	293
chr12	17915000	18005000	61
chr12	18290000	18480000	77
chr12	18290000	19340000	48
chr1	218510000	219740000	82
chr1	218510000	219840000	74
chr1	218510000	219990000	68
chr1	218515000	218695000	63
chr12	1900000	2050000	292
chr12	1900000	2150000	142
chr12	19890000	20380000	93
chr1	220390000	220950000	146
chr1	220470000	220955000	59
chr12	20790000	21320000	53
chr1	220980000	221380000	144
chr1	221045000	221380000	117
chr1	221045000	221615000	43
chr12	21100000	21320000	34
chr12	21405000	21835000	24
chr12	21450000	21830000	93
chr12	2160000	2700000	191
chr1	221650000	222345000	76
chr1	221650000	222190000	134
chr1	221650000	222630000	145
chr12	21850000	22180000	121
chr12	21850000	22600000	73
chr1	221910000	222350000	186
chr1	221925000	222015000	194
chr12	22250000	22600000	290
chr1	222260000	222630000	101
chr1	222630000	223270000	140
chr1	222635000	222810000	136
chr12	22695000	22780000	192
chr1	222965000	223265000	84
chr1	22330000	22750000	59
chr1	223305000	223875000	40
chr1	223315000	223420000	134
chr12	23350000	24940000	60
chr1	223880000	224240000	162
chr1	223880000	224520000	102
chr1	223885000	223940000	203
chr1	224300000	224520000	160
chr1	224300000	224650000	190
chr1	22450000	22980000	181
chr1	22455000	22605000	125
chr1	22455000	22745000	134
chr1	224700000	224830000	114
chr1	224700000	225040000	106
chr1	224700000	225115000	63
chr1	224825000	225040000	105
chr1	224885000	225040000	139
chr12	24990000	25105000	143
chr12	25000000	25290000	157
chr12	25140000	25540000	113
chr12	25145000	25210000	239
chr12	25145000	25275000	194
chr12	25395000	25540000	145
chr12	25590000	26180000	79
chr1	225655000	226170000	139
chr1	225660000	226100000	375
chr12	25955000	104380000	24
chr12	25955000	125805000	35
chr1	225965000	226100000	113
chr1	226170000	226310000	223
chr1	226250000	226310000	368
chr1	226310000	226390000	606
chr1	226310000	226520000	202
chr1	226825000	227015000	220
chr1	226920000	227015000	226
chr1	227100000	227630000	83
chr12	27175000	27460000	101
chr1	22745000	22975000	109
chr12	27590000	27800000	207
chr12	27880000	28095000	76
chr12	27885000	29030000	23
chr1	227970000	228370000	99
chr1	228290000	228330000	155
chr1	228805000	229365000	65
chr12	29220000	29475000	57
chr1	229390000	229620000	280
chr1	229390000	230450000	72
chr1	229550000	231970000	16
chr12	29670000	30965000	37
chr1	229695000	229765000	150
chr1	229790000	230450000	265
chr1	229850000	230450000	60
chr1	230770000	231350000	109
chr12	30995000	31145000	109
chr12	31000000	31395000	82
chr12	31000000	31800000	33
chr1	231055000	231350000	99
chr12	31270000	31395000	124
chr12	31400000	31800000	114
chr1	231495000	231725000	147
chr1	231550000	231670000	506
chr12	31550000	32470000	102
chr12	31555000	31795000	171
chr12	31800000	32910000	105
chr12	3180000	3385000	64
chr12	31805000	32465000	80
chr12	31810000	32830000	37
chr12	31830000	32460000	231
chr12	31835000	31965000	97
chr12	31900000	31965000	153
chr1	232000000	232770000	79
chr1	232010000	233380000	54
chr12	32215000	32465000	76
chr12	3240000	3385000	147
chr12	32510000	32830000	152
chr12	32600000	32910000	190
chr12	32600000	34180000	52
chr12	32605000	32830000	94
chr1	232765000	233380000	47
chr12	32905000	34175000	80
chr12	32910000	33075000	62
chr1	23300000	23425000	114
chr1	23300000	23515000	142
chr1	233530000	234205000	97
chr1	233570000	233930000	87
chr1	233930000	234210000	122
chr12	3400000	3890000	309
chr12	3405000	3910000	109
chr12	34185000	34375000	29
chr1	23420000	23515000	345
chr1	23420000	23610000	206
chr12	34270000	34370000	61
chr1	234285000	234450000	148
chr1	2345000	2475000	115
chr1	2345000	3345000	54
chr1	234630000	235150000	113
chr1	234630000	235270000	102
chr1	234630000	234870000	305
chr1	234630000	235120000	474
chr1	234635000	234745000	174
chr1	234635000	234980000	110
chr1	234740000	235110000	127
chr1	234740000	234910000	401
chr1	234740000	235150000	355
chr1	234745000	234865000	156
chr1	234745000	234980000	111
chr1	234865000	235150000	111
chr1	234900000	234980000	542
chr1	234975000	235150000	116
chr1	235110000	235150000	318
chr1	23540000	23730000	187
chr1	235415000	235580000	118
chr1	235675000	235940000	85
chr1	235675000	236145000	70
chr1	236040000	236330000	96
chr1	236260000	237040000	78
chr1	236260000	237560000	27
chr1	236260000	237730000	34
chr1	236270000	236655000	164
chr1	236770000	237550000	41
chr1	236920000	237730000	65
chr1	237970000	240060000	61
chr1	23820000	23865000	227
chr1	23820000	23965000	148
chr12	38530000	38710000	64
chr12	38530000	39505000	34
chr12	38530000	39670000	79
chr1	23870000	23965000	512
chr12	38715000	39300000	52
chr12	38725000	39500000	60
chr12	38725000	39670000	26
chr12	39310000	39670000	94
chr12	39315000	39500000	76
chr12	39710000	40090000	134
chr12	3990000	4390000	100
chr12	3990000	4650000	126
chr12	40160000	40390000	119
chr1	24020000	24085000	254
chr12	40400000	40510000	247
chr12	40400000	40710000	112
chr12	40545000	40710000	100
chr12	40550000	40625000	138
chr12	40710000	41310000	48
chr1	240890000	241650000	55
chr12	4100000	4390000	150
chr12	41015000	41315000	46
chr12	41330000	42420000	57
chr1	24135000	24195000	174
chr12	41665000	42420000	42
chr1	241690000	242020000	141
chr1	241690000	242170000	103
chr1	241695000	241795000	79
chr1	241770000	242170000	127
chr12	4215000	4390000	238
chr12	42525000	42725000	116
chr1	242610000	243490000	48
chr12	42870000	43680000	103
chr12	42870000	43740000	81
chr1	243505000	244435000	41
chr1	243510000	243910000	98
chr12	43835000	44280000	31
chr1	243860000	244440000	97
chr12	44170000	44280000	91
chr12	44350000	45330000	91
chr12	44400000	45330000	103
chr1	244610000	245140000	74
chr1	244615000	244820000	77
chr1	244765000	244965000	134
chr1	244765000	245210000	78
chr1	244960000	245210000	120
chr12	45180000	45330000	89
chr1	24525000	24720000	442
chr1	24525000	24960000	72
chr1	245315000	246170000	81
chr1	245315000	246615000	44
chr12	45940000	46115000	67
chr1	246050000	246170000	225
chr1	246175000	246615000	101
chr12	46380000	46660000	169
chr12	46380000	46790000	121
chr12	46540000	47330000	85
chr12	46540000	47420000	100
chr1	246660000	246865000	118
chr1	246660000	246920000	74
chr12	46730000	47070000	172
chr12	46730000	47330000	120
chr12	46730000	47420000	125
chr12	46760000	47060000	177
chr12	4680000	4870000	167
chr1	246850000	246920000	120
chr12	47425000	47705000	74
chr1	247550000	247655000	117
chr1	247550000	247740000	129
chr1	2480000	2520000	138
chr12	48045000	48175000	103
chr12	48110000	48170000	693
chr12	48115000	48235000	127
chr12	48135000	48175000	541
chr12	48360000	48560000	299
chr1	248400000	248860000	153
chr12	48475000	48560000	140
chr1	248565000	249105000	112
chr12	48935000	49015000	150
chr12	49145000	49195000	246
chr12	49245000	49285000	207
chr12	49245000	49390000	116
chr12	4960000	5200000	213
chr12	4965000	5110000	287
chr12	49680000	49735000	347
chr12	49750000	50110000	123
chr12	49755000	49905000	180
chr12	50035000	50105000	519
chr12	50035000	50235000	110
chr1	25015000	25155000	216
chr12	50170000	50235000	267
chr12	50365000	50465000	220
chr12	50475000	50710000	67
chr12	50480000	50570000	142
chr12	50895000	51035000	164
chr12	51220000	51740000	142
chr12	5130000	5190000	285
chr12	51655000	51740000	156
chr1	25170000	25370000	99
chr1	25170000	25430000	151
chr1	25170000	25535000	121
chr12	51810000	52080000	108
chr12	51815000	51925000	198
chr12	52415000	52480000	409
chr12	52415000	52515000	300
chr12	52550000	53380000	129
chr12	52555000	52675000	177
chr12	52555000	53270000	60
chr12	52770000	53380000	162
chr1	25285000	25360000	349
chr12	52970000	53380000	136
chr12	52975000	53275000	87
chr12	53275000	53375000	197
chr12	53420000	53870000	78
chr12	53455000	53495000	229
chr12	53555000	53685000	186
chr12	53600000	53685000	301
chr12	53750000	53810000	204
chr12	53935000	54070000	262
chr12	54095000	54140000	577
chr12	54425000	54590000	217
chr12	54615000	54760000	189
chr12	54685000	54760000	253
chr12	54790000	54830000	333
chr12	55140000	55350000	76
chr12	55150000	55465000	67
chr12	55240000	55360000	250
chr12	55245000	55335000	90
chr12	55245000	55465000	58
chr12	55380000	55540000	117
chr12	55385000	55470000	288
chr12	55585000	56010000	55
chr1	25570000	25670000	268
chr1	25610000	25730000	24
chr1	25610000	25755000	49
chr1	25610000	25850000	50
chr12	56130000	56335000	160
chr12	56130000	56430000	126
chr12	56390000	56430000	217
chr12	56510000	56870000	169
chr12	56585000	56655000	138
chr12	56585000	56860000	102
chr12	56905000	56980000	116
chr12	570000	650000	499
chr12	57030000	57080000	184
chr12	57150000	57385000	226
chr1	25720000	26140000	69
chr12	57230000	57390000	328
chr12	57400000	57460000	661
chr12	57400000	57580000	506
chr12	57405000	57505000	189
chr12	57460000	57505000	360
chr12	57460000	57580000	168
chr12	57515000	57575000	287
chr12	57655000	57850000	131
chr12	57695000	57850000	129
chr12	58230000	58295000	250
chr12	58370000	59550000	43
chr12	58730000	59550000	90
chr12	58735000	58840000	67
chr12	58930000	59550000	75
chr1	25935000	26140000	155
chr12	59790000	60220000	87
chr12	6090000	6150000	135
chr12	6090000	6400000	163
chr1	26150000	26330000	274
chr12	6170000	6395000	147
chr1	26220000	26330000	243
chr12	62825000	63190000	129
chr12	62975000	63190000	191
chr12	6310000	6390000	205
chr12	63500000	64060000	31
chr12	63810000	64200000	90
chr12	63930000	64140000	16
chr12	64060000	64660000	23
chr12	64065000	64200000	21
chr12	64230000	64650000	124
chr1	26430000	26475000	273
chr12	64940000	65090000	436
chr12	64950000	65105000	149
chr12	65185000	65505000	78
chr12	65190000	65285000	91
chr12	65280000	65515000	95
chr12	65280000	65630000	62
chr12	6535000	6575000	431
chr12	6535000	6645000	178
chr12	65690000	66510000	73
chr12	65950000	66500000	49
chr1	26610000	26650000	511
chr12	66660000	66805000	74
chr12	66660000	67090000	124
chr12	66660000	67260000	53
chr12	67080000	67260000	52
chr12	675000	925000	173
chr12	6770000	6835000	166
chr12	67750000	68340000	91
chr12	680000	865000	140
chr12	680000	1210000	162
chr12	68435000	68710000	48
chr12	685000	1060000	111
chr12	68610000	69090000	133
chr12	68625000	68710000	219
chr12	68760000	68880000	115
chr12	68765000	69010000	90
chr12	69255000	69460000	81
chr1	26930000	27120000	195
chr1	26930000	27210000	96
chr1	26945000	27020000	232
chr12	69540000	69970000	99
chr12	69545000	118735000	25
chr12	69555000	69645000	121
chr12	69750000	69965000	104
chr12	6975000	7080000	154
chr12	69780000	69970000	341
chr12	70290000	70970000	82
chr12	70290000	71125000	65
chr12	70980000	71115000	60
chr1	27135000	27210000	129
chr12	71810000	72145000	46
chr12	72035000	72145000	79
chr12	72050000	72240000	144
chr1	27370000	27430000	241
chr12	7370000	7615000	107
chr12	7370000	7790000	77
chr1	27425000	27615000	219
chr1	27425000	27715000	85
chr1	27525000	27605000	137
chr12	75720000	75880000	259
chr12	75725000	76430000	33
chr12	75780000	75875000	123
chr12	75920000	76430000	84
chr12	76030000	76430000	197
chr1	27625000	27720000	282
chr1	27625000	27935000	83
chr12	76470000	76750000	182
chr12	77010000	77185000	116
chr12	77010000	77405000	46
chr12	77010000	77330000	96
chr12	77080000	77185000	77
chr1	27720000	27940000	565
chr1	27725000	27995000	129
chr12	77440000	78080000	43
[truncated: 7,448 more rows]
