# Supplementary material for: Computational prediction of CTCF/cohesin-based intra-TAD loops that insulate chromatin contacts and gene expression in mouse liver
Source: eLife. 2018 May 14;7:e34077. doi: 10.7554/eLife.34077 (PMC5986275; doi:10.7554/eLife.34077)
Supplement: Source Code 1. [file elife-34077-code1.zip › iTAD_loopprediction/annotation/Hi-C/mm9_GSE63525_CH12_HiCCUPS_looplist.txt]

chr1	x1	x2	chr2	y1	y2	color	o	e_bl	e_donut	e_h	e_v	fdr_bl	fdr_donut	fdr_h	fdr_v	number collapsed	centroid1	centroid2	radius
chr1	85270000	85280000	chr1	87480000	87490000	0,255,0	805	5.59873	21.1447	14.7561	53.4993	0.0	0.0	0.0	0.0	3	85271666	87488333	7453.559925
chr11	117100000	117110000	chr11	117210000	117220000	0,255,0	246	75.4288	71.6506	103.513	91.99	4.1956713854e-47	1.5902947993e-47	8.89183334159e-20	8.79315035072e-32	6	117101666	117218333	14907.11985
chr11	66920000	66930000	chr11	67160000	67170000	0,255,0	233	44.8411	39.2186	54.2566	54.7963	1.82486666228e-73	1.07846546907e-73	3.48765262803e-56	1.68002779033e-56	9	66925000	67165000	20000.0
chr11	77630000	77640000	chr11	77780000	77790000	0,255,0	222	68.6746	47.8745	53.8228	63.4814	2.9319459294e-36	8.13488492335e-67	2.08178846368e-50	1.37375853628e-35	9	77645000	77775000	14142.1356237
chr11	116180000	116190000	chr11	116300000	116310000	0,255,0	203	46.9769	54.4633	73.2533	82.2895	9.47104812159e-55	1.02455956307e-40	1.35828424086e-27	2.26533266648e-17	8	116176250	116313750	14252.1928137
chr11	118910000	118920000	chr11	119050000	119060000	0,255,0	200	84.9983	81.7159	92.2268	118.172	3.87164175762e-17	1.82194906241e-17	2.09524142177e-16	3.91940274126e-08	5	118905000	119061000	20880.6130178
chr17	39980000	39990000	chr17	71310000	71320000	0,255,0	200	0.00786522	0.053056	0.0436029	0.105648	0.0	0.0	0.0	0.0	1	39985000	71315000	0
chr11	100430000	100440000	chr11	100560000	100570000	0,255,0	188	59.3215	57.8086	63.5537	91.9423	1.52964830226e-33	5.17525549799e-34	2.90444807684e-22	3.50044399519e-13	5	100429000	100559000	15231.5462117
chr2	26300000	26310000	chr2	26410000	26420000	0,255,0	185	42.2131	40.0616	48.5542	65.6935	2.02809095209e-44	8.9892570174e-45	7.53401087524e-44	2.41563141818e-21	4	26305000	26422500	10307.764064
chr11	78830000	78840000	chr11	79020000	79030000	0,255,0	178	54.1579	52.6579	59.8331	82.515	3.54185463725e-29	1.59775312687e-29	3.99799437487e-29	9.19101744431e-11	6	78843333	79026666	11785.1130198
chr11	11710000	11720000	chr11	11870000	11880000	0,255,0	177	48.6226	30.8776	36.5797	43.0768	3.28563734826e-40	3.76817982822e-66	3.09960940829e-52	2.03307362623e-39	12	11718333	11865833	25069.3482608
chr11	95250000	95260000	chr11	95380000	95390000	0,255,0	175	57.0238	47.1322	59.4777	57.125	5.40201463923e-28	1.68204638288e-39	7.46970225542e-28	1.43928409312e-27	7	95255000	95377857	12857.1428571
chr11	103870000	103880000	chr11	104020000	104030000	0,255,0	175	56.4145	72.4627	73.5429	92.9196	5.40201463923e-28	2.14659575896e-18	9.06023263158e-18	4.25761780627e-10	11	103855000	104036818	23230.7860712
chr16	10410000	10420000	chr16	10520000	10530000	0,255,0	174	62.1585	46.9889	64.3681	54.0627	9.26207419869e-18	4.51745918651e-39	1.58052814552e-17	3.15861308881e-27	2	10415000	10530000	5000.0
chr11	53950000	53960000	chr11	54060000	54070000	0,255,0	173	39.1076	38.5028	49.4958	47.864	3.37434323479e-38	7.46049943031e-50	3.72617753565e-27	1.46157389162e-37	2	53945000	54065000	10000.0
chr11	76060000	76070000	chr11	76210000	76220000	0,255,0	173	50.3746	43.5688	50.7838	59.3411	3.14385710777e-27	1.26902365691e-38	3.72617753565e-27	6.15403537247e-27	8	76070000	76215000	15000.0
chr11	87870000	87880000	chr11	88000000	88010000	0,255,0	173	49.8186	40.7592	53.1069	54.3475	3.14385710777e-27	1.26902365691e-38	3.72617753565e-27	6.15403537247e-27	9	87876111	88003888	18921.5404066
chr2	27140000	27150000	chr2	27270000	27280000	0,255,0	166	52.2895	49.8877	65.3251	64.941	2.70362975267e-24	2.0327075942e-24	5.47821771308e-15	4.51253944891e-15	11	27143181	27278636	22119.1364738
chr9	45220000	45230000	chr9	45330000	45340000	0,255,0	165	50.9491	43.6016	61.6403	44.2019	6.39862157599e-24	1.68228797754e-34	9.71994289268e-15	1.52654920592e-33	2	45225000	45340000	5000.0
chr3	145710000	145720000	chr3	145840000	145850000	0,255,0	162	50.9882	42.7366	54.2533	56.1487	7.98597329574e-23	4.94607182433e-33	1.35216770241e-22	1.82377741326e-22	5	145723000	145841000	12649.1106407
chr11	74990000	75000000	chr11	75100000	75110000	0,255,0	162	50.7433	47.0691	71.7791	52.7924	7.98597329574e-23	4.94607182433e-33	6.46958727851e-14	1.82377741326e-22	3	74995000	75108333	12018.5042515
chr11	79390000	79400000	chr11	79500000	79510000	0,255,0	160	56.9191	46.0497	38.1341	84.881	4.80533509377e-22	4.71327112011e-32	6.04520219202e-42	6.38158662957e-07	2	79400000	79510000	7071.06781187
chr16	10880000	10890000	chr16	11030000	11040000	0,255,0	160	36.4203	33.4238	49.9528	40.6775	1.07284967638e-41	2.68388889145e-42	8.10012802103e-22	3.94794216985e-31	12	10890000	11030000	21213.2034356
chr11	117740000	117750000	chr11	117880000	117890000	0,255,0	159	63.4787	67.6131	86.0928	75.7889	3.68697323607e-13	1.67697814931e-13	2.61630913157e-06	5.75841787677e-13	4	117752500	117885000	22500.0
chr4	154460000	154470000	chr4	154620000	154630000	0,255,0	158	44.1341	34.8239	52.2252	42.2608	1.26534378582e-30	3.16352550038e-41	4.4755700856e-21	3.13185760495e-30	10	154466000	154618000	22135.9436212
chr16	57240000	57250000	chr16	57390000	57400000	0,255,0	158	42.8767	39.7938	54.3177	55.2017	1.26534378582e-30	4.3988051218e-31	4.4755700856e-21	6.66373683477e-21	5	57253000	57401000	12649.1106407
chr15	79780000	79790000	chr15	79900000	79910000	0,255,0	155	39.7056	34.2593	49.6674	41.1259	2.89954413975e-29	1.50413516131e-39	5.98750467172e-20	7.77472975248e-29	9	79778333	79906111	16703.6626426
chr1	183820000	183830000	chr1	184040000	184050000	0,255,0	154	34.7531	28.7889	38.3368	40.944	1.93058100195e-38	5.31422905639e-50	1.45043650405e-38	1.78476239046e-28	9	183823888	184048333	16703.6626426
chr8	123200000	123210000	chr8	123310000	123320000	0,255,0	152	33.0601	28.8236	41.6321	39.1426	1.87415743357e-37	6.13469884496e-49	4.37607003136e-27	1.31205316557e-27	5	123205000	123325000	10000.0
chr15	102810000	102820000	chr15	103000000	103010000	0,255,0	152	44.6011	29.9345	35.0687	44.6009	7.57285989489e-28	6.13469884496e-49	1.58405145778e-37	1.31205316557e-27	13	102825000	103001153	30245.5434636
chr11	77870000	77880000	chr11	77980000	77990000	0,255,0	151	57.3219	57.7312	64.6417	78.122	1.34748340119e-18	9.94677254687e-19	6.79305271966e-11	2.57033443993e-05	6	77865000	77988333	21081.8510678
chr11	97330000	97340000	chr11	97480000	97490000	0,255,0	151	73.3607	57.6986	56.7667	80.8708	4.45850265457e-11	9.94677254687e-19	1.91648495733e-18	2.57033443993e-05	6	97350000	97481666	15365.9074288
chr2	166890000	166900000	chr2	167030000	167040000	0,255,0	149	47.2492	36.5335	39.3047	57.1876	1.7577320015e-26	3.72088928969e-36	8.7062315106e-26	1.37439079114e-17	7	166902142	167035000	12857.1428571
chr2	167510000	167520000	chr2	167720000	167730000	0,255,0	148	31.2482	28.6159	36.1479	38.0631	2.20412967021e-35	2.41800197644e-46	2.48392851436e-35	1.20797508758e-34	9	167513888	167719444	18223.5771854
chr11	116080000	116090000	chr11	116310000	116320000	0,255,0	148	32.2112	41.3031	45.3475	61.4262	2.20412967021e-35	2.32944881965e-26	2.04995778204e-25	6.24925652154e-10	5	116087000	116317000	18110.7702763
chr18	80680000	80690000	chr18	80920000	80930000	0,255,0	147	21.626	17.4697	25.4559	27.98	1.64748594085e-56	8.58532516998e-69	6.68258674087e-45	6.7275372548e-45	9	80682777	80925000	20123.0780847
chr11	93990000	94000000	chr11	94130000	94140000	0,255,0	146	51.2409	50.4899	93.3979	43.8257	8.49857291858e-17	6.38960038609e-17	0.000311725964749	7.90676758482e-25	2	93990000	94135000	5000.0
chr14	122330000	122340000	chr14	122460000	122470000	0,255,0	146	53.3909	48.2425	63.2596	57.6469	8.49857291858e-17	1.80582413642e-25	1.32941612088e-09	1.61736759773e-16	7	122335000	122457857	12857.1428571
chr11	61940000	61950000	chr11	62080000	62090000	0,255,0	144	47.7029	42.9443	46.7602	59.543	2.90385530837e-24	1.37290367214e-24	1.1985917348e-23	7.11333287332e-16	9	61946111	62081666	18888.8888889
chr11	69080000	69090000	chr11	69190000	69200000	0,255,0	144	47.2345	51.3287	81.6352	63.6556	2.90385530837e-24	2.86038782208e-16	0.000563823259876	5.5218133579e-09	5	69077000	69199000	12649.1106407
chr11	94980000	94990000	chr11	95090000	95100000	0,255,0	144	38.2204	38.092	51.4287	51.4625	3.23450565997e-33	1.82060651207e-33	6.09937953585e-16	7.11333287332e-16	7	94979285	95102142	17670.4526812
chr11	78650000	78660000	chr11	78760000	78770000	0,255,0	143	63.9468	52.5767	66.2509	57.3467	5.40209334746e-09	5.32867649692e-16	6.67121841869e-09	1.38969460914e-15	4	78655000	78767500	16007.8105936
chr11	115210000	115220000	chr11	115330000	115340000	0,255,0	143	51.4612	49.8748	55.3204	59.7035	8.0324739321e-16	5.32867649692e-16	1.3222621703e-15	1.38969460914e-15	3	115218333	115331666	7453.559925
chr16	18440000	18450000	chr16	18610000	18620000	0,255,0	143	34.9568	33.2041	40.0882	47.3458	9.92846295664e-33	5.79541397013e-33	2.55778340462e-23	1.70419160409e-23	8	18442500	18615000	17500.0
chr9	35090000	35100000	chr9	35340000	35350000	0,255,0	141	41.1119	30.5781	35.2296	48.3639	5.95607998711e-23	6.86153005519e-42	1.40534450004e-31	1.24739306628e-22	9	35091666	35340555	17249.0829958
chr11	102150000	102160000	chr11	102270000	102280000	0,255,0	141	63.2635	56.5131	57.4857	68.7101	1.57344281496e-08	2.52267080016e-15	6.36287827393e-15	2.76462784927e-08	8	102163750	102286250	14252.1928137
chr18	32440000	32450000	chr18	32570000	32580000	0,255,0	141	32.1282	30.4574	40.6518	37.7807	9.69921031703e-32	6.86153005519e-42	1.80284443378e-22	4.784094208e-31	11	32443181	32580454	25519.3979048
chr11	94200000	94210000	chr11	94340000	94350000	0,255,0	140	34.9049	38.6043	51.031	50.0303	3.06136431289e-31	1.91461158375e-31	1.21536015519e-14	1.25762877847e-14	9	94205000	94345000	14142.1356237
chr11	110220000	110230000	chr11	110340000	110350000	0,255,0	140	43.6963	38.5034	52.2919	51.4638	1.40437922419e-22	1.91461158375e-31	1.21536015519e-14	1.25762877847e-14	2	110225000	110350000	5000.0
chr14	64480000	64490000	chr14	64660000	64670000	0,255,0	140	39.6497	33.7899	36.384	52.9348	1.40437922419e-22	1.91461158375e-31	4.31247887341e-31	1.25762877847e-14	15	64501000	64671000	21260.2916255
chr16	33560000	33570000	chr16	33730000	33740000	0,255,0	140	63.9593	49.3259	63.4219	57.3258	2.56247410395e-08	5.29527906724e-15	3.38366636191e-08	1.25762877847e-14	5	33571000	33735000	14000.0
chr1	156890000	156900000	chr1	157060000	157070000	0,255,0	139	34.9379	37.3659	48.2921	49.8604	8.88381203654e-31	5.71477958383e-31	1.137356363e-21	2.57623264885e-14	10	156881000	157067000	18439.0889146
chr1	182210000	182220000	chr1	182330000	182340000	0,255,0	139	47.4708	45.3952	51.9373	65.0717	3.60839153183e-22	1.99033205913e-22	2.50154399305e-14	8.04350009405e-08	14	182200000	182340714	21724.1518939
chr11	87780000	87790000	chr11	88010000	88020000	0,255,0	139	31.5706	26.1982	37.4982	35.4611	8.88381203654e-31	1.16217535531e-40	1.33487331119e-30	3.89502442362e-30	8	87785000	88010000	15000.0
chr15	58420000	58430000	chr15	58700000	58710000	0,255,0	139	39.0414	33.5198	48.1667	44.7433	3.60839153183e-22	5.71477958383e-31	1.137356363e-21	8.33573506382e-22	6	58421666	58700000	15365.9074288
chr11	31890000	31900000	chr11	32000000	32010000	0,255,0	138	45.15	48.5344	76.0644	54.382	9.25299768575e-22	5.12659296006e-22	9.02622077553e-08	5.44083374907e-14	6	31900000	32021666	17400.5108482
chr16	10660000	10670000	chr16	10770000	10780000	0,255,0	138	55.9119	57.0237	73.6281	64.9492	3.8289170597e-14	2.3029984123e-14	9.02622077553e-08	1.18961836006e-07	5	10663000	10781000	12649.1106407
chr4	118670000	118680000	chr4	118840000	118850000	0,255,0	136	42.6732	36.7161	69.5456	35.6833	6.61566590399e-21	2.02284818166e-29	2.56872749946e-07	9.45403460195e-29	6	118678333	118838333	14907.11985
chr9	57100000	57110000	chr9	57270000	57280000	0,255,0	136	27.6811	36.662	41.9241	50.3785	2.990548957e-38	2.02284818166e-29	2.11627242537e-20	2.46013290057e-13	8	57107500	57276250	20804.1462214
chr2	166410000	166420000	chr2	166600000	166610000	0,255,0	134	34.8573	24.3469	34.8247	28.8769	3.50069910501e-28	1.79844469978e-47	3.94508836964e-28	5.41068533569e-37	8	166418750	166606250	28559.149147
chr16	95430000	95440000	chr16	95550000	95560000	0,255,0	134	40.1129	35.7601	46.5231	45.4267	3.87340007451e-20	1.75150119297e-28	1.13913063344e-19	9.58706844441e-20	7	95430714	95557857	17261.494248
chr17	29530000	29540000	chr17	29640000	29650000	0,255,0	134	40.6776	35.3831	38.2374	54.0365	3.87340007451e-20	1.75150119297e-28	3.94508836964e-28	9.89186185585e-13	10	29520000	29647000	17000.0
chr3	142150000	142160000	chr3	142280000	142290000	0,255,0	133	27.2974	26.3722	44.8673	28.6797	1.69546637029e-36	5.15722342349e-37	2.84077539553e-19	1.70320998404e-36	5	142153000	142289000	16124.5154966
chr9	45030000	45040000	chr9	45190000	45200000	0,255,0	133	20.6838	30.8114	35.6496	46.1108	2.10336941692e-46	5.15722342349e-37	1.15091216566e-27	2.41324679839e-19	8	45030000	45202500	23048.8611432
chr15	76020000	76030000	chr15	76160000	76170000	0,255,0	133	56.755	46.3133	49.2844	77.6387	1.40955622842e-12	6.06540449694e-20	2.04691156222e-12	0.0128704631687	8	76041250	76170000	24270.6097987
chr11	11460000	11470000	chr11	11630000	11640000	0,255,0	132	41.633	56.7876	86.6144	52.4005	2.44227839123e-19	1.88453419735e-12	0.0221535182887	4.01703342068e-12	3	11458333	11638333	7453.559925
chr15	66500000	66510000	chr15	66730000	66740000	0,255,0	132	36.8522	27.8495	37.0857	33.5504	3.1809745112e-27	1.39020377292e-36	2.90196231314e-27	6.5859349048e-27	8	66510000	66730000	15811.3883008
chr16	8490000	8500000	chr16	8670000	8680000	0,255,0	132	25.9219	25.8642	35.2111	34.6046	4.70886970263e-36	1.39020377292e-36	2.90196231314e-27	6.5859349048e-27	7	8487857	8673571	19897.6975388
chr16	21190000	21200000	chr16	21390000	21400000	0,255,0	132	39.7456	29.0658	38.3297	40.7933	2.44227839123e-19	1.39020377292e-36	2.90196231314e-27	5.51925038984e-19	11	21202272	21394090	22745.4472785
chr16	22560000	22570000	chr16	22800000	22810000	0,255,0	132	32.8491	29.7664	37.2567	38.6646	3.1809745112e-27	1.39020377292e-36	2.90196231314e-27	6.5859349048e-27	11	22569545	22806818	18741.3892074
chr18	39100000	39110000	chr18	39250000	39260000	0,255,0	132	30.3611	28.2697	36.7889	44.8653	4.70886970263e-36	1.39020377292e-36	2.90196231314e-27	5.51925038984e-19	9	39103888	39262777	23934.0658095
chr10	60660000	60670000	chr10	60790000	60800000	0,255,0	131	36.4386	39.1343	49.1361	52.5903	9.86809080947e-27	3.85986696951e-19	8.22574541975e-12	7.92480351415e-12	10	60660000	60797000	17000.0
chr16	8410000	8420000	chr16	8670000	8680000	0,255,0	131	23.9512	22.0447	37.7497	29.8353	3.8297367708e-45	2.0767161886e-45	8.70321593131e-27	2.34712211367e-35	6	8410000	8670000	15811.3883008
chr19	41720000	41730000	chr19	41830000	41840000	0,255,0	131	29.0514	28.5085	36.2917	37.4788	1.66889354637e-35	5.42892235731e-36	8.70321593131e-27	1.94695751685e-26	4	41725000	41842500	10307.764064
chr16	30590000	30600000	chr16	31070000	31080000	0,255,0	130	28.9248	30.0575	40.3531	44.519	5.99254053823e-35	2.11060434113e-35	4.2957788918e-18	3.43461309846e-18	6	30593333	31066666	11785.1130198
chr5	138090000	138100000	chr5	138200000	138210000	0,255,0	129	42.5368	36.4865	43.3896	50.6744	3.79614047371e-18	5.02149733908e-26	9.60571854369e-18	2.90583620748e-11	2	138095000	138210000	5000.0
chr6	88500000	88510000	chr6	88800000	88810000	0,255,0	129	43.8757	37.358	52.3368	47.763	3.79614047371e-18	5.02149733908e-26	2.95201028134e-11	7.88579671036e-18	11	88511363	88798636	27287.8745815
chr11	83610000	83620000	chr11	83740000	83750000	0,255,0	129	42.9061	41.0403	46.7733	52.4156	3.79614047371e-18	2.19671645011e-18	9.60571854369e-18	2.90583620748e-11	12	83619166	83749166	24860.7231503
chr17	31820000	31830000	chr17	32160000	32170000	0,255,0	129	24.8776	25.0198	35.6764	30.9054	2.1693192397e-34	7.77689334878e-35	8.44512921436e-26	3.26884058485e-34	6	31821666	32166666	13437.0962472
chr10	77490000	77500000	chr10	77620000	77630000	0,255,0	128	34.1567	31.0533	34.7766	47.7878	2.40600766361e-25	1.55663191395e-25	2.6071476028e-25	1.94302964599e-17	9	77489444	77623888	18223.5771854
chr11	100940000	100950000	chr11	101050000	101060000	0,255,0	128	71.9151	59.4874	76.3138	59.2045	1.09001998094e-05	2.97828194218e-11	1.12731294217e-05	5.77438174428e-11	3	100938333	101051666	7453.559925
chr15	103010000	103020000	chr15	103140000	103150000	0,255,0	127	50.8922	38.4904	46.8364	44.1307	8.76056971965e-11	4.4944358314e-25	5.49155320454e-17	4.60312496157e-17	7	103022142	103140714	17261.494248
chr11	22590000	22600000	chr11	22750000	22760000	0,255,0	125	46.5491	51.6795	68.3883	56.4595	1.36313152447e-16	2.00887706122e-10	4.19160048391e-05	4.25409260024e-10	5	22589000	22749000	15231.5462117
chr11	109300000	109310000	chr11	109430000	109440000	0,255,0	125	42.9167	37.9599	46.6055	45.1773	1.36313152447e-16	4.07457348605e-24	3.19501690514e-16	2.70933786751e-16	7	109306428	109440714	15779.0871674
chr16	33820000	33830000	chr16	33950000	33960000	0,255,0	125	36.9759	37.6591	54.3011	44.8024	7.03784215183e-24	4.07457348605e-24	4.4156404205e-10	2.70933786751e-16	7	33825000	33952142	12857.1428571
chr1	155400000	155410000	chr1	155590000	155600000	0,255,0	124	24.2773	22.0705	27.5879	25.6545	2.40147217587e-40	1.24021358388e-40	4.85695266653e-31	2.44481151356e-31	6	155405000	155590000	11180.3398875
chr4	136230000	136240000	chr4	136390000	136400000	0,255,0	124	30.854	31.1201	42.7687	33.3405	1.6224641478e-31	1.13793338443e-23	7.37707332704e-16	4.32109790642e-23	7	136225000	136410714	26263.9661583
chr11	54540000	54550000	chr11	54670000	54680000	0,255,0	124	50.3989	49.041	52.3187	81.4553	6.37624942306e-10	3.42054408929e-10	7.7782625668e-10	0.0885050805493	9	54523888	54675000	21111.1111111
chr12	88130000	88140000	chr12	88240000	88250000	0,255,0	124	45.7796	43.5383	58.1887	47.2027	3.02925464759e-16	2.03123213072e-16	7.7782625668e-10	5.5295689637e-16	9	88125000	88266111	23359.7733796
chr14	66800000	66810000	chr14	66910000	66920000	0,255,0	124	46.3363	37.9269	50.6863	45.0097	3.02925464759e-16	1.13793338443e-23	7.7782625668e-10	5.5295689637e-16	4	66795000	66910000	11180.3398875
chr16	30370000	30380000	chr16	30510000	30520000	0,255,0	124	44.8648	38.5271	42.9506	51.4818	3.02925464759e-16	1.13793338443e-23	7.37707332704e-16	8.21423929135e-10	8	30380000	30510000	15811.3883008
chr16	30590000	30600000	chr16	30960000	30970000	0,255,0	124	41.7243	41.9777	65.052	45.2829	3.02925464759e-16	2.03123213072e-16	5.78122280141e-05	5.5295689637e-16	6	30596666	30966666	21730.674684
chr1	192910000	192920000	chr1	193100000	193110000	0,255,0	123	39.1031	34.263	44.122	52.7628	6.96276455219e-16	3.26217195049e-23	1.697422057e-15	1.57427835225e-09	6	192921666	193106666	13437.0962472
chr14	34500000	34510000	chr14	34720000	34730000	0,255,0	123	29.6038	35.3355	42.829	40.3556	5.40374481612e-31	3.26217195049e-23	1.697422057e-15	1.32404235503e-15	10	34503000	34738000	25553.8646784
chr14	70260000	70270000	chr14	70530000	70540000	0,255,0	123	30.2236	33.9073	50.804	38.5376	5.40374481612e-31	3.26217195049e-23	1.4434206158e-09	1.17709397818e-22	6	70266666	70528333	13437.0962472
chr16	32500000	32510000	chr16	32670000	32680000	0,255,0	123	48.4479	39.7476	68.3594	37.5012	6.96276455219e-16	4.80068937438e-16	8.21076154714e-05	1.17709397818e-22	4	32510000	32685000	11180.3398875
chr11	60740000	60750000	chr11	60850000	60860000	0,255,0	122	52.3267	60.9209	69.4231	75.6764	2.25975493123e-09	1.14074573395e-09	0.000121601894869	0.000169651200286	1	60745000	60855000	0
chr9	77650000	77660000	chr9	77860000	77870000	0,255,0	121	23.9247	21.9985	31.3888	28.6834	2.19556559737e-38	1.10237888303e-38	5.98179234373e-22	1.12001770231e-29	12	77655833	77869166	20034.6921336
chr1	136880000	136890000	chr1	137000000	137010000	0,255,0	120	30.482	28.3499	35.3798	37.5429	2.64256584556e-29	1.30991011718e-29	1.7478612144e-21	2.33753716187e-21	6	136883333	137003333	11785.1130198
chr2	103710000	103720000	chr2	103820000	103830000	0,255,0	120	25.816	23.4312	28.4091	32.1305	2.64256584556e-29	4.3062285449e-38	6.02719534913e-29	2.33753716187e-21	5	103711000	103833000	12649.1106407
chr11	106510000	106520000	chr11	106620000	106630000	0,255,0	120	59.0193	53.4088	72.2814	57.0061	7.48972119485e-09	3.73809281133e-09	0.000256911324843	1.07809994945e-08	2	106515000	106630000	5000.0
chr16	11460000	11470000	chr16	11570000	11580000	0,255,0	120	49.8641	54.7664	70.7284	70.1735	7.48972119485e-09	3.73809281133e-09	0.000256911324843	0.000366814978552	8	11466250	11591250	19764.2353761
chr14	63690000	63700000	chr14	63810000	63820000	0,255,0	119	33.793	28.6141	38.7272	34.1256	4.02537746208e-21	4.43408911787e-29	4.65897559503e-21	6.44863345538e-21	6	63693333	63813333	11785.1130198
chr15	72900000	72910000	chr15	73010000	73020000	0,255,0	119	28.8258	27.3182	33.2767	41.2652	9.35442915843e-29	4.43408911787e-29	4.65897559503e-21	3.95120347454e-14	4	72895000	73012500	10307.764064
chr16	84580000	84590000	chr16	84700000	84710000	0,255,0	119	35.8	31.4699	31.6049	51.1968	4.02537746208e-21	2.3916404105e-21	4.65897559503e-21	1.96811267041e-08	4	84587500	84705000	10307.764064
chr11	61860000	61870000	chr11	62080000	62090000	0,255,0	118	37.165	40.3512	41.4285	60.2518	1.1625175916e-20	3.40938097787e-14	1.07154211892e-13	3.50865080621e-08	6	61863333	62086666	21730.674684
chr15	12510000	12520000	chr15	12720000	12730000	0,255,0	118	27.379	21.2694	28.5762	28.8203	3.29537747912e-28	8.77711822122e-37	7.39869620053e-28	5.41706446169e-28	6	12516666	12723333	11785.1130198
chr16	38340000	38350000	chr16	38460000	38470000	0,255,0	118	47.7445	51.016	71.5799	59.4053	4.61519880902e-14	1.19953873717e-08	0.000540367365095	3.50865080621e-08	7	38346428	38486428	28607.1205636
chr17	26640000	26650000	chr17	26770000	26780000	0,255,0	118	45.119	47.6204	45.918	71.6849	4.61519880902e-14	3.40938097787e-14	1.07154211892e-13	0.0007553442426	10	26616000	26777000	29068.8837075
chr2	35500000	35510000	chr2	35760000	35770000	0,255,0	117	26.3705	34.3462	41.0672	49.0507	1.15477314218e-27	1.81842525039e-20	2.27687254021e-13	6.21947941039e-08	4	35505000	35770000	15000.0
chr6	91520000	91530000	chr6	91690000	91700000	0,255,0	117	20.8447	22.7453	25.9776	34.7862	7.75256537349e-36	3.77274192434e-36	2.43262560418e-27	5.41001287171e-20	4	91530000	91690000	7071.06781187
chr11	59700000	59710000	chr11	59840000	59850000	0,255,0	117	38.6558	57.2686	74.6087	67.1107	3.25032937708e-20	2.19050847158e-08	0.000775923865618	0.00109838615516	6	59695000	59840000	11180.3398875
chr7	86940000	86950000	chr7	87050000	87060000	0,255,0	116	32.1615	33.6772	43.4952	38.3859	8.82772556999e-20	4.94079007018e-20	4.83768301442e-13	1.41915907325e-19	5	86939000	87057000	12649.1106407
chr11	113560000	113570000	chr11	113670000	113680000	0,255,0	116	25.6891	25.0449	31.4506	37.0647	4.02368166939e-27	2.17145771516e-27	1.0943177941e-19	1.41915907325e-19	4	113565000	113680000	11180.3398875
chr11	116740000	116750000	chr11	116890000	116900000	0,255,0	116	40.1051	36.9195	48.6251	42.4796	2.3151336432e-13	4.94079007018e-20	4.83768301442e-13	4.29764759677e-13	11	116747727	116902272	22890.3242037
chr14	69990000	70000000	chr14	70100000	70110000	0,255,0	116	36.6886	32.4902	48.0728	37.3227	8.82772556999e-20	4.94079007018e-20	4.83768301442e-13	1.41915907325e-19	1	69995000	70105000	0
chr17	56490000	56500000	chr17	56690000	56700000	0,255,0	116	34.6606	31.0555	35.526	42.5899	8.82772556999e-20	4.94079007018e-20	1.0943177941e-19	4.29764759677e-13	8	56498750	56693750	23782.8719881
chr11	103030000	103040000	chr11	103170000	103180000	0,255,0	115	52.8983	50.8794	66.2813	62.1119	1.47399789587e-07	7.0055105462e-08	0.00159294130731	0.00222335510681	7	103032142	103185000	12857.1428571
chr1	72760000	72770000	chr1	72900000	72910000	0,255,0	114	31.0849	19.4935	25.5422	23.7094	6.84370688094e-19	2.73756108584e-42	1.05292113103e-25	1.66733218128e-33	9	72769444	72898333	16923.9402353
chr11	5890000	5900000	chr11	6090000	6100000	0,255,0	114	38.778	36.7722	42.2711	51.4741	6.84370688094e-19	3.71383679341e-19	2.29484726142e-12	3.38525731559e-07	3	5891666	6091666	7453.559925
chr11	53560000	53570000	chr11	53670000	53680000	0,255,0	114	44.7579	36.5206	48.6947	38.1074	1.06763860009e-12	3.71383679341e-19	2.29484726142e-12	1.06838098788e-18	3	53558333	53671666	7453.559925
chr15	98710000	98720000	chr15	98820000	98830000	0,255,0	114	40.4074	36.2859	44.1474	54.0816	1.06763860009e-12	3.71383679341e-19	2.29484726142e-12	3.38525731559e-07	4	98707500	98825000	10307.764064
chr16	4300000	4310000	chr16	4470000	4480000	0,255,0	114	51.951	40.3114	54.184	47.4957	2.63115276167e-07	8.17577352442e-13	3.24000790586e-07	2.1325573265e-12	8	4313750	4473750	14252.1928137
chr2	26930000	26940000	chr2	27080000	27090000	0,255,0	113	33.8931	36.5028	36.8833	52.0107	1.69211773363e-18	9.14344772689e-19	2.28830429263e-18	5.34120542662e-07	5	26933000	27089000	12649.1106407
chr2	103400000	103410000	chr2	103530000	103540000	0,255,0	113	36.8196	34.5486	57.6646	37.5849	1.69211773363e-18	9.14344772689e-19	5.47642581716e-07	2.63567327456e-18	8	103408750	103555000	30233.4665561
chr11	4150000	4160000	chr11	4310000	4320000	0,255,0	113	40.9254	37.8396	41.533	53.4251	2.17578097326e-12	9.14344772689e-19	4.4324231798e-12	5.34120542662e-07	8	4163750	4318750	31868.87196
chr11	76910000	76920000	chr11	77120000	77130000	0,255,0	113	29.1218	25.2844	29.5451	33.7562	1.6398665671e-25	8.30256360869e-26	2.68828816212e-25	2.63567327456e-18	7	76917857	77122142	17379.3215151
chr15	76550000	76560000	chr15	76730000	76740000	0,255,0	113	56.7323	48.9009	65.1515	47.5811	4.44008829274e-07	2.13648217065e-07	0.00312474353913	4.16135615012e-12	2	76555000	76745000	10000.0
chr15	80900000	80910000	chr15	81020000	81030000	0,255,0	113	32.4455	34.8248	42.0627	50.3762	1.69211773363e-18	9.14344772689e-19	4.4324231798e-12	5.34120542662e-07	4	80905000	81027500	10307.764064
chr16	10570000	10580000	chr16	10840000	10850000	0,255,0	113	37.9305	35.402	49.5886	40.1134	1.69211773363e-18	9.14344772689e-19	5.47642581716e-07	4.16135615012e-12	11	10574090	10858636	18719.3275291
chr16	33990000	34000000	chr16	34110000	34120000	0,255,0	113	26.5457	24.703	28.7456	32.5193	1.6398665671e-25	8.30256360869e-26	2.68828816212e-25	2.63567327456e-18	5	33995000	34115000	10000.0
chr17	24660000	24670000	chr17	24790000	24800000	0,255,0	113	46.5395	49.6721	49.8023	64.1542	2.17578097326e-12	2.13648217065e-07	5.47642581716e-07	0.00428987711776	3	24671666	24791666	7453.559925
chr19	17230000	17240000	chr19	17430000	17440000	0,255,0	113	17.9727	23.2656	24.7556	36.3164	1.09943599097e-41	1.51236641473e-33	2.68828816212e-25	2.63567327456e-18	4	17232500	17432500	17677.6695297
chr19	40680000	40690000	chr19	40790000	40800000	0,255,0	113	28.2002	27.2189	34.2215	39.8707	1.6398665671e-25	8.30256360869e-26	2.28830429263e-18	4.16135615012e-12	7	40676428	40802142	15452.3626091
chr1	182360000	182370000	chr1	182470000	182480000	0,255,0	112	36.175	34.0993	47.2882	43.0629	4.59504457073e-18	2.47588270192e-18	9.18767057492e-12	8.9161433497e-12	4	182360000	182480000	7071.06781187
chr2	118590000	118600000	chr2	118700000	118710000	0,255,0	112	28.4042	26.3509	32.6532	35.9976	5.34574588216e-25	2.72661564585e-25	6.04141222706e-18	7.05129033004e-18	4	118590000	118705000	11180.3398875
chr11	66920000	66930000	chr11	67040000	67050000	0,255,0	112	42.3971	39.8794	47.0765	49.4957	4.68982667003e-12	3.76654500899e-12	9.18767057492e-12	9.19213965001e-07	5	66923000	67051000	16124.5154966
chr4	107410000	107420000	chr4	107520000	107530000	0,255,0	111	31.6338	31.8356	43.341	38.0384	1.15857811674e-17	6.57430837646e-18	1.84717673942e-11	1.60683677792e-17	3	107408333	107521666	7453.559925
chr5	134970000	134980000	chr5	135090000	135100000	0,255,0	111	45.1894	37.147	63.3911	35.6615	9.76886632436e-12	6.57430837646e-18	0.00604179093391	1.60683677792e-17	3	134975000	135095000	10000.0
chr6	83300000	83310000	chr6	83460000	83470000	0,255,0	111	29.6894	29.5313	40.5139	35.799	1.61857638997e-24	7.69875471889e-25	1.84717673942e-11	1.60683677792e-17	6	83306666	83460000	19002.9237516
chr7	87530000	87540000	chr7	87720000	87730000	0,255,0	111	32.0115	28.0711	39.2112	36.3083	1.15857811674e-17	7.69875471889e-25	1.84717673942e-11	1.60683677792e-17	10	87536000	87716000	28319.604517
chr9	57880000	57890000	chr9	58050000	58060000	0,255,0	111	38.071	28.9665	40.0202	34.8099	1.15857811674e-17	7.69875471889e-25	1.84717673942e-11	1.60683677792e-17	9	57891666	58053888	16703.6626426
chr11	85670000	85680000	chr11	85780000	85790000	0,255,0	111	28.103	28.7222	41.3828	33.7011	1.61857638997e-24	7.69875471889e-25	1.84717673942e-11	1.60683677792e-17	8	85665000	85790000	15000.0
chr11	107730000	107740000	chr11	107850000	107860000	0,255,0	111	32.5891	28.5758	32.5894	34.7783	1.15857811674e-17	7.69875471889e-25	1.52736591106e-17	1.60683677792e-17	8	107730000	107855000	15000.0
chr16	58450000	58460000	chr16	58660000	58670000	0,255,0	111	31.7304	27.5929	50.7158	22.8227	1.15857811674e-17	7.69875471889e-25	1.64901395311e-06	8.8763745669e-32	3	58458333	58641666	23570.2260396
chr18	80200000	80210000	chr18	80310000	80320000	0,255,0	111	28.3815	27.9385	45.9907	32.6089	1.61857638997e-24	7.69875471889e-25	1.84717673942e-11	1.60683677792e-17	4	80200000	80315000	11180.3398875
chr19	11680000	11690000	chr19	11840000	11850000	0,255,0	111	27.0398	19.3461	27.3894	24.0831	1.61857638997e-24	3.23256898998e-40	3.12253595239e-24	8.8763745669e-32	8	11692500	11833750	22534.6954716
chr1	37530000	37540000	chr1	37680000	37690000	0,255,0	110	30.9999	29.1434	33.2503	50.286	2.76042888222e-17	2.44074722994e-24	4.07238024452e-17	2.63374756423e-06	5	37527000	37689000	22803.508502
chr1	135630000	135640000	chr1	135790000	135800000	0,255,0	110	33.5635	29.0654	34.2772	43.8852	2.76042888222e-17	2.44074722994e-24	4.07238024452e-17	3.75869249653e-11	5	135633000	135791000	12649.1106407
chr11	80510000	80520000	chr11	80620000	80630000	0,255,0	110	31.2424	32.9527	60.8597	33.8804	2.76042888222e-17	1.67596893903e-17	2.7040484761e-06	3.96093031993e-17	3	80508333	80628333	7453.559925
chr14	35430000	35440000	chr14	35580000	35590000	0,255,0	110	21.444	20.2848	27.6015	29.1846	2.53037562582e-31	1.21966538053e-31	9.59113398217e-24	1.26266177663e-23	7	35433571	35585000	15185.9225896
chr16	32500000	32510000	chr16	32610000	32620000	0,255,0	110	41.3743	37.9929	47.9353	48.6587	2.05911831261e-11	1.67596893903e-17	3.66916309294e-11	3.75869249653e-11	5	32509000	32627000	12649.1106407
chr16	92320000	92330000	chr16	92440000	92450000	0,255,0	110	37.707	44.0137	52.8149	58.7976	2.76042888222e-17	1.73005664448e-11	2.7040484761e-06	2.63374756423e-06	8	92321250	92455000	19080.4219031
chr2	131640000	131650000	chr2	131770000	131780000	0,255,0	109	26.7069	21.1901	27.7285	26.9743	1.87911509991e-23	4.96546576511e-31	3.12514116519e-23	4.04506603453e-23	8	131650000	131770000	15811.3883008
chr11	70320000	70330000	chr11	70430000	70440000	0,255,0	109	55.9527	47.2436	49.2789	56.9282	3.5551798792e-06	3.55995739501e-11	4.41433928715e-06	4.38713925046e-06	2	70325000	70440000	5000.0
chr15	61810000	61820000	chr15	62090000	62100000	0,255,0	109	44.8494	37.7038	53.1291	38.6984	4.27494646622e-11	4.44610165898e-17	4.41433928715e-06	1.06680024953e-16	5	61815000	62095000	20000.0
chr15	74590000	74600000	chr15	74740000	74750000	0,255,0	109	40.0116	35.6711	41.1499	41.4187	4.27494646622e-11	4.44610165898e-17	7.72237701468e-11	7.80973963421e-11	8	74590000	74740000	15811.3883008
chr2	6130000	6140000	chr2	6320000	6330000	0,255,0	108	30.3806	25.947	32.7499	38.4747	5.50678541375e-23	2.73258478909e-23	2.82921868895e-16	2.66156805482e-16	8	6137500	6327500	22638.4628453
chr2	90320000	90330000	chr2	90510000	90520000	0,255,0	108	35.1079	36.5644	57.2274	33.5083	1.85151225351e-16	1.13432476767e-16	7.3107399136e-06	2.66156805482e-16	4	90322500	90517500	22638.4628453
chr3	83970000	83980000	chr3	84110000	84120000	0,255,0	108	30.5555	23.9718	31.3872	32.0179	5.50678541375e-23	1.89938761473e-30	2.82921868895e-16	2.66156805482e-16	7	83975000	84112142	12857.1428571
chr7	91230000	91240000	chr7	91420000	91430000	0,255,0	108	28.6942	24.6116	35.0315	31.1166	5.50678541375e-23	2.73258478909e-23	2.82921868895e-16	2.66156805482e-16	8	91238750	91421250	16677.0800802
chr11	22530000	22540000	chr11	22850000	22860000	0,255,0	108	24.7747	20.2747	24.5551	34.5527	5.50678541375e-23	1.89938761473e-30	3.63943457042e-29	2.66156805482e-16	7	22537857	22863571	15452.3626091
chr11	46120000	46130000	chr11	46230000	46240000	0,255,0	108	38.9634	41.4817	48.8717	61.4131	9.02512403941e-11	7.28364983541e-11	7.3107399136e-06	0.0196719975328	9	46110555	46243888	19116.2783712
chr11	67340000	67350000	chr11	67450000	67460000	0,255,0	108	40.7304	42.5625	43.6087	68.8618	9.02512403941e-11	7.28364983541e-11	1.54271830838e-10	0.0196719975328	2	67350000	67460000	7071.06781187
chr11	98200000	98210000	chr11	98310000	98320000	0,255,0	108	36.5806	33.851	39.3012	42.9336	1.85151225351e-16	1.13432476767e-16	1.54271830838e-10	1.59378732792e-10	1	98205000	98315000	0
chr16	17120000	17130000	chr16	17280000	17290000	0,255,0	108	35.8879	35.6034	46.6662	45.7763	1.85151225351e-16	1.13432476767e-16	1.54271830838e-10	1.59378732792e-10	5	17127000	17281000	12649.1106407
chr19	46210000	46220000	chr19	46320000	46330000	0,255,0	108	28.9887	33.2363	46.2961	40.9088	5.50678541375e-23	1.13432476767e-16	1.54271830838e-10	1.59378732792e-10	4	46207500	46330000	13462.9120178
chr2	33010000	33020000	chr2	33200000	33210000	0,255,0	107	34.2208	35.8366	49.4879	43.9832	4.7487997164e-16	2.96407152052e-16	1.21336687543e-05	3.23354677293e-10	4	33015000	33202500	10307.764064
chr11	79510000	79520000	chr11	79730000	79740000	0,255,0	107	33.3853	28.3714	41.4948	34.4763	4.7487997164e-16	8.80964511781e-23	3.20138186537e-10	6.94022295916e-16	9	79518333	79731666	18856.1808316
chr19	47430000	47440000	chr19	47540000	47550000	0,255,0	107	30.6427	29.8975	43.9213	34.1848	1.81379475726e-22	8.80964511781e-23	3.20138186537e-10	6.94022295916e-16	6	47435000	47560000	18027.7563773
chr8	109960000	109970000	chr8	110100000	110110000	0,255,0	106	48.5837	36.3105	34.6205	64.5889	3.80677994789e-10	7.46599657347e-16	1.79040713767e-15	0.033867775211	6	109975000	110100000	11180.3398875
chr8	129020000	129030000	chr8	129440000	129450000	0,255,0	106	23.9199	27.7031	31.1307	34.9463	6.19554152165e-29	2.82070739672e-22	1.79040713767e-15	1.74140858437e-15	6	129015000	129450000	11180.3398875
chr11	52040000	52050000	chr11	52150000	52160000	0,255,0	106	47.4952	41.7069	43.8263	59.8293	3.80677994789e-10	3.11328050693e-10	6.65769915258e-10	1.99848622887e-05	3	52048333	52161666	7453.559925
chr11	57630000	57640000	chr11	57740000	57750000	0,255,0	106	24.5659	23.4388	25.6619	37.2948	6.19554152165e-29	3.0796327876e-29	9.94161087373e-22	1.74140858437e-15	7	57625000	57747857	12857.1428571
chr11	74790000	74800000	chr11	74970000	74980000	0,255,0	106	35.1564	33.0989	34.1362	50.4103	1.20960055889e-15	7.46599657347e-16	1.79040713767e-15	1.99848622887e-05	11	74794090	74975909	30478.2811168
chr11	75580000	75590000	chr11	75710000	75720000	0,255,0	106	47.6046	49.8688	52.261	61.0829	3.80677994789e-10	8.10302408587e-06	1.96123021402e-05	1.99848622887e-05	5	75595000	75719000	11661.9037897
chr11	116930000	116940000	chr11	117040000	117050000	0,255,0	106	39.8514	35.6579	50.2601	39.8865	3.80677994789e-10	7.46599657347e-16	1.96123021402e-05	6.58590922063e-10	4	116930000	117045000	11180.3398875
chr11	117960000	117970000	chr11	118070000	118080000	0,255,0	106	49.6356	49.0278	50.3758	63.5126	1.66482246173e-05	8.10302408587e-06	1.96123021402e-05	0.033867775211	4	117962500	118085000	10307.764064
chr12	80020000	80030000	chr12	80190000	80200000	0,255,0	106	23.4689	25.3056	36.0388	32.8498	6.19554152165e-29	2.82070739672e-22	1.79040713767e-15	1.74140858437e-15	6	80015000	80200000	11180.3398875
chr12	81860000	81870000	chr12	81990000	82000000	0,255,0	106	25.8237	24.3347	27.9401	33.0285	5.92393397626e-22	3.0796327876e-29	9.94161087373e-22	1.74140858437e-15	7	81872142	81995000	12857.1428571
chr14	65240000	65250000	chr14	65370000	65380000	0,255,0	106	32.6623	26.3033	38.6356	26.3994	1.20960055889e-15	2.82070739672e-22	1.79040713767e-15	1.46791087805e-21	6	65251666	65373333	13437.0962472
chr16	25370000	25380000	chr16	25950000	25960000	0,255,0	106	19.4988	17.6009	25.4575	20.2057	1.20320334515e-36	1.13158873875e-36	9.94161087373e-22	1.09120438044e-28	8	25377500	25952500	17677.6695297
chr9	44280000	44290000	chr9	44450000	44460000	0,255,0	105	57.3057	48.0882	44.699	64.0892	2.6952061897e-05	6.29600125871e-10	1.30650520794e-09	0.0449392747812	6	44281666	44456666	33374.9739908
chr9	44830000	44840000	chr9	44940000	44950000	0,255,0	105	31.7444	30.0001	35.9236	35.7739	2.99390016555e-15	8.96693316964e-22	4.59640225912e-15	4.47061128322e-15	1	44835000	44945000	0
chr11	22590000	22600000	chr11	22850000	22860000	0,255,0	105	20.7778	30.3998	28.2204	53.5751	2.37713516379e-28	8.96693316964e-22	3.16251836962e-21	3.006807688e-05	2	22585000	22855000	10000.0
chr11	46080000	46090000	chr11	46240000	46250000	0,255,0	105	50.3247	36.4585	34.6745	55.6527	2.6952061897e-05	1.88579316883e-15	4.59640225912e-15	3.006807688e-05	1	46085000	46245000	0
chr15	97540000	97550000	chr15	97680000	97690000	0,255,0	105	42.8778	42.0249	50.0815	53.8237	7.72749227605e-10	6.29600125871e-10	3.17574447349e-05	3.006807688e-05	4	97545000	97677500	10307.764064
chr1	135280000	135290000	chr1	135500000	135510000	0,255,0	104	26.7171	21.1367	27.3518	28.1346	5.45814382607e-21	4.45404956861e-28	9.21704720053e-21	1.26976416189e-20	5	135283000	135501000	16124.5154966
chr3	145600000	145610000	chr3	145710000	145720000	0,255,0	104	36.5952	30.1829	42.4277	34.7993	7.59934900106e-15	2.75191016378e-21	2.5986356347e-09	1.07730256433e-14	3	145608333	145721666	7453.55992499
chr5	100970000	100980000	chr5	101090000	101100000	0,255,0	104	34.5166	24.6396	25.2612	32.6482	7.59934900106e-15	2.75191016378e-21	9.21704720053e-21	1.07730256433e-14	2	100980000	101095000	5000.0
chr9	45810000	45820000	chr9	45980000	45990000	0,255,0	104	28.6403	30.3457	44.5984	37.3296	5.45814382607e-21	2.75191016378e-21	2.5986356347e-09	1.07730256433e-14	6	45813333	45995000	15365.9074288
chr11	33630000	33640000	chr11	33810000	33820000	0,255,0	104	21.7383	20.7769	22.5958	27.1048	8.44853249152e-28	4.45404956861e-28	3.7930873328e-27	1.26976416189e-20	10	33636000	33818000	19235.3840617
chr11	117740000	117750000	chr11	117950000	117960000	0,255,0	104	49.3979	45.3967	60.101	49.3681	4.32928187491e-05	1.20701150906e-09	4.97568234173e-05	4.75435300925e-05	4	117735000	117957500	10307.764064
chr12	103810000	103820000	chr12	103940000	103950000	0,255,0	104	26.8001	28.408	28.9134	43.186	5.45814382607e-21	2.75191016378e-21	9.21704720053e-21	2.74840403821e-09	4	103817500	103952500	12747.548784
chr17	29180000	29190000	chr17	29300000	29310000	0,255,0	104	29.5083	29.794	40.9101	44.5551	5.45814382607e-21	2.75191016378e-21	2.5986356347e-09	2.74840403821e-09	4	29182500	29305000	10307.764064
chr17	57350000	57360000	chr17	57470000	57480000	0,255,0	104	39.6787	33.9432	32.566	49.4022	1.52497620757e-09	4.85277533844e-15	1.15376558398e-14	4.75435300925e-05	3	57358333	57478333	7453.559925
chr17	80440000	80450000	chr17	80580000	80590000	0,255,0	104	24.9533	22.7235	23.8554	30.6913	5.45814382607e-21	4.45404956861e-28	3.7930873328e-27	1.26976416189e-20	11	80445909	80583181	24017.8996611
chr1	108460000	108470000	chr1	108600000	108610000	0,255,0	103	31.348	36.3907	32.9403	63.8434	1.80439017227e-14	1.13026299852e-14	2.72841971678e-14	0.0739948364515	5	108447000	108609000	22803.508502
chr2	180200000	180210000	chr2	180310000	180320000	0,255,0	103	40.1648	37.9681	51.3063	42.4503	2.989977884e-09	1.13026299852e-14	7.6314956929e-05	5.22000015563e-09	2	180200000	180315000	5000.0
chr6	115840000	115850000	chr6	115950000	115960000	0,255,0	103	33.2895	30.5692	38.2948	42.0143	1.80439017227e-14	8.29887221851e-21	2.72841971678e-14	5.22000015563e-09	1	115845000	115955000	0
chr11	19820000	19830000	chr11	19930000	19940000	0,255,0	103	32.6563	38.2577	53.1388	44.905	1.80439017227e-14	1.13026299852e-14	7.6314956929e-05	5.22000015563e-09	3	19825000	19945000	10000.0
chr11	20690000	20700000	chr11	20810000	20820000	0,255,0	103	33.3818	28.0724	32.9174	31.9412	1.80439017227e-14	8.29887221851e-21	2.72841971678e-14	2.5258587394e-14	4	20695000	20812500	10307.764064
chr11	72250000	72260000	chr11	72370000	72380000	0,255,0	103	44.0889	33.7374	37.9394	41.1314	2.989977884e-09	1.13026299852e-14	2.72841971678e-14	5.22000015563e-09	5	72253000	72371000	12649.1106407
chr15	38230000	38240000	chr15	38400000	38410000	0,255,0	103	29.0061	28.9373	36.496	37.3039	1.56753304226e-20	8.29887221851e-21	2.72841971678e-14	2.5258587394e-14	9	38223888	38408333	21372.6489574
chr16	4060000	4070000	chr16	4280000	4290000	0,255,0	103	30.1462	26.4121	29.1089	34.0674	1.56753304226e-20	8.29887221851e-21	2.79316238403e-20	2.5258587394e-14	8	4071250	4280000	20348.5257451
chr16	10650000	10660000	chr16	10840000	10850000	0,255,0	103	32.8149	37.0063	43.6251	45.5851	1.80439017227e-14	1.13026299852e-14	5.22305502039e-09	5.22000015563e-09	4	10655000	10847500	10307.764064
chr16	22580000	22590000	chr16	22690000	22700000	0,255,0	103	48.1995	47.1702	66.959	55.7054	2.989977884e-09	2.44903684197e-09	0.05786086057	7.52597088209e-05	3	22571666	22691666	13743.6854187
chr16	91720000	91730000	chr16	91910000	91920000	0,255,0	103	32.5467	32.2616	41.5223	41.7887	1.80439017227e-14	1.13026299852e-14	5.22305502039e-09	5.22000015563e-09	8	91713750	91907500	20804.1462214
chr18	32070000	32080000	chr18	32220000	32230000	0,255,0	103	28.0404	21.0443	29.679	25.1163	1.56753304226e-20	1.75619614207e-27	2.79316238403e-20	3.93673088226e-20	8	32081250	32221250	17410.4853465
chr19	46950000	46960000	chr19	47060000	47070000	0,255,0	103	29.1597	28.2149	38.5578	36.6454	1.56753304226e-20	8.29887221851e-21	2.72841971678e-14	2.5258587394e-14	5	46953000	47071000	12649.1106407
chr1	88560000	88570000	chr1	88930000	88940000	0,255,0	102	23.7643	30.4666	31.1688	42.0902	1.23513992543e-26	2.55330797022e-20	6.44162440081e-14	9.96747905509e-09	4	88562500	88937500	17677.6695297
chr1	156630000	156640000	chr1	156850000	156860000	0,255,0	102	18.1156	16.9467	21.6816	26.689	7.012038302e-34	6.59468211268e-34	3.80251487096e-26	1.06044855694e-19	5	156637000	156851000	16124.5154966
chr9	40430000	40440000	chr9	40550000	40560000	0,255,0	102	23.2902	21.0459	27.1795	24.9247	1.23513992543e-26	6.15878606479e-27	8.15506912434e-20	1.06044855694e-19	7	40439285	40557857	17261.494248
chr12	56480000	56490000	chr12	56590000	56600000	0,255,0	102	34.1043	31.2373	32.7224	56.2029	4.31208234743e-14	2.75317623348e-14	6.44162440081e-14	0.000117334488397	1	56485000	56595000	0
chr14	35210000	35220000	chr14	35380000	35390000	0,255,0	102	48.6607	38.882	31.0922	59.6188	5.89330956032e-09	4.75989050999e-09	6.44162440081e-14	0.000117334488397	3	35228333	35378333	14907.11985
chr15	66730000	66740000	chr15	66920000	66930000	0,255,0	102	28.3455	22.7877	24.6983	34.9094	4.60637343938e-20	6.15878606479e-27	8.15506912434e-20	6.19331939289e-14	7	66739285	66932142	17261.494248
chr16	10270000	10280000	chr16	10390000	10400000	0,255,0	102	27.1534	21.472	24.5239	27.1261	4.60637343938e-20	6.15878606479e-27	3.80251487096e-26	1.06044855694e-19	6	10280000	10401666	17400.5108482
chr16	18100000	18110000	chr16	18210000	18220000	0,255,0	102	50.9221	48.6778	63.8144	55.8801	0.000112637554425	4.75989050999e-09	0.0717210472718	0.000117334488397	2	18100000	18215000	5000.0
chr16	36880000	36890000	chr16	36990000	37000000	0,255,0	102	40.029	42.0858	51.1642	60.1389	5.89330956032e-09	4.75989050999e-09	0.000122712881709	0.000117334488397	2	36885000	37000000	5000.0
chr16	59470000	59480000	chr16	59610000	59620000	0,255,0	102	24.9185	22.5803	24.6097	34.4124	4.60637343938e-20	6.15878606479e-27	8.15506912434e-20	6.19331939289e-14	4	59475000	59612500	10307.764064
chr18	61020000	61030000	chr18	61130000	61140000	0,255,0	102	35.5217	37.0304	48.6756	45.2887	4.31208234743e-14	2.75317623348e-14	1.02290382095e-08	9.96747905509e-09	2	61020000	61135000	5000.0
chr4	116500000	116510000	chr4	116660000	116670000	0,255,0	101	37.3804	29.9697	40.9125	35.8022	1.01735197154e-13	7.53842361496e-20	2.00439843274e-08	1.49086853117e-13	8	116500000	116655000	15000.0
chr8	125140000	125150000	chr8	125350000	125360000	0,255,0	101	32.4076	28.6102	33.5678	35.2803	1.01735197154e-13	7.53842361496e-20	1.53281756131e-13	1.49086853117e-13	8	125145000	125350000	15000.0
chr8	126570000	126580000	chr8	126870000	126880000	0,255,0	101	31.0028	26.9027	31.33	39.555	1.01735197154e-13	7.53842361496e-20	1.53281756131e-13	1.90858549544e-08	8	126577500	126878750	22810.3594886
chr9	40850000	40860000	chr9	40970000	40980000	0,255,0	101	39.0304	41.8748	46.8755	55.2581	1.14539624208e-08	9.18663425013e-09	2.00439843274e-08	0.000185615414381	5	40857000	40989000	16124.5154966
chr11	87460000	87470000	chr11	87570000	87580000	0,255,0	101	48.7844	47.0276	52.8308	55.684	1.14539624208e-08	9.18663425013e-09	0.000192664101003	0.000185615414381	2	87460000	87570000	7071.06781187
chr11	100220000	100230000	chr11	100340000	100350000	0,255,0	101	39.9835	37.7437	51.0342	39.8368	1.14539624208e-08	6.8052513295e-14	0.000192664101003	1.90858549544e-08	1	100225000	100345000	0
chr16	15880000	15890000	chr16	16100000	16110000	0,255,0	101	28.9118	33.2608	39.365	42.168	1.42294702482e-19	6.8052513295e-14	2.00439843274e-08	1.90858549544e-08	5	15885000	16111000	14000.0
chr16	37680000	37690000	chr16	37810000	37820000	0,255,0	101	38.2428	29.2707	33.5561	32.5072	1.01735197154e-13	7.53842361496e-20	1.53281756131e-13	1.49086853117e-13	3	37691666	37811666	7453.559925
chr2	11250000	11260000	chr2	11420000	11430000	0,255,0	100	26.6168	23.635	36.6733	25.4225	4.14743999475e-19	8.20209470831e-26	3.62765794341e-13	8.61052358072e-19	8	11255000	11427500	17500.0
chr8	96860000	96870000	chr8	97010000	97020000	0,255,0	100	31.4193	30.9562	42.4971	36.003	2.44546101191e-13	1.63278636217e-13	3.80313553753e-08	3.49273866311e-13	8	96861250	97007500	16441.1830475
chr9	20690000	20700000	chr9	20800000	20810000	0,255,0	100	37.473	34.2751	36.3666	51.9434	2.44546101191e-13	1.63278636217e-13	3.62765794341e-13	0.000284887292701	2	20700000	20810000	7071.06781187
chr11	74210000	74220000	chr11	74340000	74350000	0,255,0	100	38.697	38.6895	44.9534	49.0076	2.44546101191e-13	1.63278636217e-13	3.80313553753e-08	0.000284887292701	10	74205000	74350000	18027.7563773
chr11	81790000	81800000	chr11	81990000	82000000	0,255,0	100	33.271	31.517	31.5718	44.023	2.44546101191e-13	1.63278636217e-13	3.62765794341e-13	3.7424356002e-08	6	81805000	81990000	11180.3398875
chr11	106360000	106370000	chr11	106490000	106500000	0,255,0	100	40.5489	30.4303	35.5424	32.5258	2.1962470006e-08	2.31285450123e-19	3.62765794341e-13	3.49273866311e-13	6	106371666	106488333	14907.11985
chr12	106730000	106740000	chr12	106840000	106850000	0,255,0	100	29.6965	27.4137	39.8858	28.2375	4.14743999475e-19	2.31285450123e-19	3.80313553753e-08	8.61052358072e-19	2	106730000	106845000	5000.0
chr13	51930000	51940000	chr13	52310000	52320000	0,255,0	100	24.0122	20.9047	37.3455	24.8812	1.76466936215e-25	8.20209470831e-26	3.62765794341e-13	8.61052358072e-19	8	51933750	52330000	18750.0
chr14	76290000	76300000	chr14	76470000	76480000	0,255,0	100	30.4554	37.2499	47.1811	45.3266	4.14743999475e-19	1.63278636217e-13	3.80313553753e-08	3.7424356002e-08	8	76288750	76477500	23881.2164682
chr16	44760000	44770000	chr16	44960000	44970000	0,255,0	100	29.9068	32.69	49.0469	31.9334	4.14743999475e-19	1.63278636217e-13	0.000297803001725	3.49273866311e-13	1	44765000	44965000	0
chr1	137150000	137160000	chr1	137260000	137270000	0,255,0	99	32.3071	31.7367	32.2819	42.9372	5.5460781908e-13	3.74079714953e-13	8.37279425764e-13	6.81063455628e-08	3	137158333	137271666	7453.55992499
chr2	118310000	118320000	chr2	118430000	118440000	0,255,0	99	24.5163	25.8551	36.782	36.1358	6.27398233361e-25	6.8903126925e-19	8.37279425764e-13	8.14365374703e-13	8	118312500	118441250	16441.1830475
chr3	157230000	157240000	chr3	157380000	157390000	0,255,0	99	24.2791	24.8638	33.1947	33.8071	6.27398233361e-25	6.8903126925e-19	8.37279425764e-13	8.14365374703e-13	9	157229444	157378333	16923.9402352
chr4	130340000	130350000	chr4	130500000	130510000	0,255,0	99	18.4652	17.0358	29.3977	20.1909	7.40202203151e-32	6.96145402899e-32	2.23753868876e-18	1.7221090187e-24	2	130350000	130505000	5000.0
chr7	17090000	17100000	chr7	17200000	17210000	0,255,0	99	31.8677	30.1064	33.8036	42.4923	5.5460781908e-13	6.8903126925e-19	8.37279425764e-13	6.81063455628e-08	3	17085000	17205000	10000.0
chr11	69860000	69870000	chr11	70010000	70020000	0,255,0	99	44.1737	39.5924	41.7042	50.7382	4.20145292723e-08	3.34663590982e-08	6.91197201559e-08	0.000433919514025	8	69875000	70011250	19080.4219031
chr11	76590000	76600000	chr11	76700000	76710000	0,255,0	99	36.3922	37.1131	44.674	47.3927	5.5460781908e-13	3.74079714953e-13	6.91197201559e-08	6.81063455628e-08	4	76595000	76712500	10307.764064
chr11	81860000	81870000	chr11	81990000	82000000	0,255,0	99	32.8664	36.5499	35.3055	52.9113	5.5460781908e-13	3.74079714953e-13	8.37279425764e-13	0.000433919514025	4	81872500	81990000	13462.9120178
chr11	119360000	119370000	chr11	119760000	119770000	0,255,0	99	27.8131	24.767	31.5454	32.1053	1.24191590748e-18	6.8903126925e-19	8.37279425764e-13	8.14365374703e-13	7	119366428	119762142	18789.9234828
chr5	35260000	35270000	chr5	35380000	35390000	0,255,0	98	29.5446	32.7777	36.995	46.5882	3.53398560009e-18	8.80128719674e-13	1.92444041447e-12	1.29507356575e-07	3	35258333	35381666	7453.559925
chr6	127090000	127100000	chr6	127300000	127310000	0,255,0	98	17.8312	20.7516	31.1945	25.7777	3.12373987868e-31	1.13729212111e-24	1.92444041447e-12	7.00163775442e-18	6	127091666	127315000	16666.6666667
chr7	105630000	105640000	chr7	105750000	105760000	0,255,0	98	38.9318	36.1013	50.7216	34.6755	7.97059952497e-08	8.80128719674e-13	0.00069878713243	1.93983823597e-12	6	105626666	105746666	11785.1130198
chr9	66890000	66900000	chr9	67060000	67070000	0,255,0	98	26.9204	32.2682	45.4183	38.5311	3.53398560009e-18	8.80128719674e-13	1.28707585468e-07	1.93983823597e-12	1	66895000	67065000	0
chr10	80030000	80040000	chr10	80140000	80150000	0,255,0	98	43.4966	39.2398	42.5845	55.2045	7.97059952497e-08	6.31336521007e-08	1.28707585468e-07	0.000655735470328	3	80035000	80148333	12018.5042515
chr16	96450000	96460000	chr16	96560000	96570000	0,255,0	98	21.8189	20.5526	22.3517	28.3863	2.04488280214e-24	1.13729212111e-24	5.90193550982e-24	7.00163775442e-18	5	96447000	96565000	12806.2484749
chr18	65670000	65680000	chr18	65900000	65910000	0,255,0	98	20.961	18.1863	28.1962	20.7272	2.04488280214e-24	2.57058814976e-31	6.10670267009e-18	4.71481936024e-24	9	65666111	65901666	21372.6489574
chr7	87880000	87890000	chr7	87990000	88000000	0,255,0	97	26.8302	25.3274	31.3242	38.6433	1.01594090289e-17	6.09306250441e-18	4.55017565665e-12	4.6627381575e-12	3	87885000	87998333	12018.5042515
chr7	133860000	133870000	chr7	134910000	134920000	0,255,0	97	17.727	7.90542	14.5255	11.3381	1.18417980535e-30	3.99281277286e-54	5.71039552244e-38	1.18205117296e-45	9	133863888	134916111	30225.4900194
chr11	68400000	68410000	chr11	68520000	68530000	0,255,0	97	36.1281	37.6431	48.5007	40.1451	3.1552318004e-12	2.07886689684e-12	2.39545925817e-07	2.47386013997e-07	5	68403000	68531000	18973.665961
chr12	8320000	8330000	chr12	8550000	8560000	0,255,0	97	46.9107	26.5973	46.5374	20.4261	1.50678001048e-07	6.09306250441e-18	2.39545925817e-07	1.40428064138e-23	6	8338333	8516666	40585.9855396
chr17	12230000	12240000	chr17	12400000	12410000	0,255,0	97	18.9882	17.5482	27.9517	23.4907	1.18417980535e-30	1.11369747913e-30	1.67491091967e-17	1.40428064138e-23	6	12235000	12408333	16666.6666667
chr18	66560000	66570000	chr18	66670000	66680000	0,255,0	97	31.8871	25.9806	24.8895	40.5362	3.1552318004e-12	6.09306250441e-18	1.67491091967e-17	2.47386013997e-07	2	66565000	66680000	5000.0
chr1	88070000	88080000	chr1	88230000	88240000	0,255,0	96	39.1111	28.9928	37.4602	34.9198	2.79554552467e-07	1.66731028145e-17	1.01631135022e-11	1.04568350082e-11	10	88085000	88226000	23259.4066992
chr1	108410000	108420000	chr1	108600000	108610000	0,255,0	96	34.9328	32.5684	31.9176	51.1368	7.08185758295e-12	4.81292618551e-12	1.01631135022e-11	0.00146142696943	2	108415000	108610000	5000.0
chr1	158860000	158870000	chr1	158970000	158980000	0,255,0	96	33.2369	36.1642	45.6515	47.434	7.08185758295e-12	4.81292618551e-12	4.26525689061e-07	4.56142709279e-07	3	158865000	158985000	10000.0
chr3	105490000	105500000	chr3	105690000	105700000	0,255,0	96	20.0698	23.9194	31.0643	33.2546	2.69750442733e-23	1.37132901889e-23	1.01631135022e-11	1.04568350082e-11	9	105489444	105703888	18223.5771854
chr3	122020000	122030000	chr3	122160000	122170000	0,255,0	96	27.9806	27.3232	38.7968	29.1696	2.7670693857e-17	1.66731028145e-17	1.01631135022e-11	5.36988905426e-17	6	122020000	122168333	15365.9074288
chr5	123510000	123520000	chr5	123620000	123630000	0,255,0	96	28.1236	27.2756	42.1108	33.7764	2.7670693857e-17	1.66731028145e-17	4.26525689061e-07	1.04568350082e-11	1	123515000	123625000	0
chr7	25630000	25640000	chr7	25750000	25760000	0,255,0	96	35.0979	34.0758	33.835	53.2027	7.08185758295e-12	4.81292618551e-12	1.01631135022e-11	0.00146142696943	6	25620000	25751666	16414.763003
chr7	106810000	106820000	chr7	106940000	106950000	0,255,0	96	33.0459	36.3185	38.7984	56.3611	7.08185758295e-12	4.81292618551e-12	1.01631135022e-11	0.00146142696943	3	106801666	106945000	16666.6666667
chr8	23540000	23550000	chr8	23670000	23680000	0,255,0	96	27.5945	27.2216	39.7611	26.444	2.7670693857e-17	1.66731028145e-17	4.26525689061e-07	5.36988905426e-17	5	23541000	23675000	20396.0780544
chr11	59110000	59120000	chr11	59290000	59300000	0,255,0	96	27.2116	23.8611	25.7827	32.2142	2.7670693857e-17	1.37132901889e-23	4.69392859091e-17	1.04568350082e-11	6	59121666	59301666	14907.11985
chr11	61750000	61760000	chr11	61860000	61870000	0,255,0	96	43.9001	38.5741	51.8387	41.0747	2.79554552467e-07	4.81292618551e-12	0.001624576881	4.56142709279e-07	1	61755000	61865000	0
chr12	30600000	30610000	chr12	30720000	30730000	0,255,0	96	26.9853	21.4503	24.438	28.0989	2.7670693857e-17	1.37132901889e-23	7.78553037414e-23	5.36988905426e-17	6	30600000	30721666	15365.9074288
chr13	53210000	53220000	chr13	53450000	53460000	0,255,0	96	26.013	22.3313	40.5508	22.3547	2.7670693857e-17	1.37132901889e-23	4.26525689061e-07	4.99785081839e-23	4	53210000	53450000	7071.06781187
chr14	66600000	66610000	chr14	66760000	66770000	0,255,0	96	27.3288	23.8698	25.1118	36.3319	2.7670693857e-17	1.37132901889e-23	4.69392859091e-17	1.04568350082e-11	5	66607000	66769000	12649.1106407
chr16	20500000	20510000	chr16	20610000	20620000	0,255,0	96	36.0963	41.195	55.2239	51.4052	7.08185758295e-12	2.24992703081e-07	0.001624576881	0.00146142696943	9	20505000	20637222	22222.2222222
chr18	61470000	61480000	chr18	61640000	61650000	0,255,0	96	24.9458	24.8531	27.3585	38.9984	2.7670693857e-17	1.66731028145e-17	4.69392859091e-17	4.56142709279e-07	8	61475000	61646250	15051.9932235
chr5	105940000	105950000	chr5	106080000	106090000	0,255,0	95	30.2174	28.1314	40.2099	31.0819	7.46493752927e-17	4.59853538918e-17	7.91373900319e-07	2.3164545239e-11	7	105943571	106082142	22587.6975726
chr5	117830000	117840000	chr5	117940000	117950000	0,255,0	95	33.8864	29.9912	30.7274	46.2285	1.60959196226e-11	4.59853538918e-17	1.26365716298e-16	8.34314695579e-07	1	117835000	117945000	0
chr7	86380000	86390000	chr7	86490000	86500000	0,255,0	95	27.4429	23.9174	24.3837	31.8744	7.46493752927e-17	4.80209382084e-23	2.21513677711e-22	2.3164545239e-11	2	86390000	86500000	7071.06781187
chr11	31570000	31580000	chr11	31840000	31850000	0,255,0	95	26.166	22.1757	29.7648	26.0418	7.46493752927e-17	4.80209382084e-23	1.26365716298e-16	1.5157617353e-16	6	31580000	31848333	15365.9074288
chr11	75580000	75590000	chr11	75770000	75780000	0,255,0	95	51.0058	46.3181	52.7599	53.5873	0.0022127528981	4.10949303009e-07	0.00240405889009	0.00217986401512	5	75593000	75781000	12649.1106407
chr12	8330000	8340000	chr12	8500000	8510000	0,255,0	95	23.456	19.909	32.5171	22.7863	9.52750122364e-23	4.80209382084e-23	2.31106640983e-11	1.65898485943e-22	3	8328333	8508333	7453.559925
chr15	36430000	36440000	chr15	36630000	36640000	0,255,0	95	25.8949	20.1072	23.5427	31.0704	7.46493752927e-17	4.80209382084e-23	2.21513677711e-22	2.3164545239e-11	7	36442142	36635000	12857.1428571
chr15	78010000	78020000	chr15	78160000	78170000	0,255,0	95	27.8904	30.4828	48.8476	29.1517	7.46493752927e-17	4.59853538918e-17	0.00240405889009	1.5157617353e-16	5	78017000	78183000	22090.7220344
chr17	29390000	29400000	chr17	29500000	29510000	0,255,0	95	37.1629	30.6851	35.3611	40.1866	1.60959196226e-11	4.59853538918e-17	2.31106640983e-11	8.34314695579e-07	2	29395000	29510000	5000.0
chr18	80800000	80810000	chr18	80920000	80930000	0,255,0	95	27.464	25.1959	29.8887	32.7053	7.46493752927e-17	4.59853538918e-17	1.26365716298e-16	2.3164545239e-11	8	80801250	80922500	18582.5859341
chr1	163930000	163940000	chr1	164240000	164250000	0,255,0	94	21.0528	21.8714	26.408	24.724	3.24167436862e-22	1.58900157306e-22	3.46184101558e-16	4.01118406446e-16	9	163925000	164252777	23438.9145664
chr2	26500000	26510000	chr2	26750000	26760000	0,255,0	94	25.7587	21.57	32.2058	26.267	2.03486736782e-16	1.58900157306e-22	5.1077176124e-11	4.01118406446e-16	4	26502500	26757500	12747.548784
chr2	35860000	35870000	chr2	36060000	36070000	0,255,0	94	21.3323	22.4377	27.6102	28.1864	3.24167436862e-22	1.58900157306e-22	3.46184101558e-16	4.01118406446e-16	6	35856666	36066666	14337.2087784
chr3	107500000	107510000	chr3	107660000	107670000	0,255,0	94	25.4704	23.5535	27.8851	32.1168	2.03486736782e-16	1.58900157306e-22	3.46184101558e-16	5.03741491688e-11	6	107496666	107663333	11785.1130198
chr3	122870000	122880000	chr3	123020000	123030000	0,255,0	94	15.6044	19.4098	32.8738	20.5795	1.05481692897e-28	8.39413617362e-29	5.1077176124e-11	5.86213530302e-22	5	122871000	123041000	16492.4225025
chr3	135060000	135070000	chr3	135240000	135250000	0,255,0	94	26.0903	28.3299	34.0749	35.3178	2.03486736782e-16	1.28277303048e-16	5.1077176124e-11	5.03741491688e-11	5	135073000	135249000	12649.1106407
chr4	116670000	116680000	chr4	116810000	116820000	0,255,0	94	30.7817	24.1729	32.4886	31.2527	2.03486736782e-16	1.58900157306e-22	5.1077176124e-11	5.03741491688e-11	8	116680000	116810000	15811.3883008
chr4	118670000	118680000	chr4	118810000	118820000	0,255,0	94	32.4391	30.2753	53.0093	27.1152	3.57170108404e-11	1.28277303048e-16	0.00332476460636	4.01118406446e-16	2	118675000	118800000	15000.0
chr8	86560000	86570000	chr8	86690000	86700000	0,255,0	94	31.7248	31.3133	34.7163	39.7283	3.57170108404e-11	2.58229868653e-11	5.1077176124e-11	1.51338619641e-06	5	86563000	86691000	16124.5154966
chr11	54680000	54690000	chr11	54790000	54800000	0,255,0	94	39.3278	35.3128	50.7421	44.3974	9.37729416737e-07	2.58229868653e-11	0.00332476460636	1.51338619641e-06	2	54690000	54800000	7071.06781187
chr11	66710000	66720000	chr11	66830000	66840000	0,255,0	94	29.0364	22.6881	38.7	19.5086	2.03486736782e-16	1.58900157306e-22	5.1077176124e-11	3.6404205522e-28	3	66718333	66831666	7453.559925
chr11	74460000	74470000	chr11	74640000	74650000	0,255,0	94	48.7357	44.406	51.2406	48.2935	9.37729416737e-07	7.1850378967e-07	0.00332476460636	1.51338619641e-06	7	74455000	74655000	14142.1356237
chr11	104180000	104190000	chr11	104320000	104330000	0,255,0	94	38.3428	34.493	39.173	40.2412	3.57170108404e-11	2.58229868653e-11	1.41497534926e-06	1.51338619641e-06	8	104180000	104320000	21213.2034356
chr15	97680000	97690000	chr15	97790000	97800000	0,255,0	94	48.1032	41.6496	47.0659	54.4144	9.37729416737e-07	7.1850378967e-07	1.41497534926e-06	0.00313154862263	1	97685000	97795000	0
chr16	31450000	31460000	chr16	31710000	31720000	0,255,0	94	31.542	27.8863	37.0274	32.5379	3.57170108404e-11	1.28277303048e-16	5.1077176124e-11	5.03741491688e-11	9	31463888	31711666	18888.8888889
chr1	133180000	133190000	chr1	133440000	133450000	0,255,0	93	26.1987	24.7244	28.1296	36.0585	5.78666457589e-16	3.68148623262e-16	9.59414362492e-16	1.12075402362e-10	8	133181250	133445000	24270.6097987
chr9	51980000	51990000	chr9	52090000	52100000	0,255,0	93	28.582	29.7783	42.3514	37.7926	5.78666457589e-16	3.68148623262e-16	2.55138577072e-06	1.12075402362e-10	4	51975000	52092500	10307.764064
chr15	36090000	36100000	chr15	36430000	36440000	0,255,0	93	32.638	22.6877	34.0316	24.5806	8.04146530575e-11	5.70996516603e-22	1.1522890271e-10	1.85123570873e-21	5	36097000	36431000	16124.5154966
chr2	152510000	152520000	chr2	152650000	152660000	0,255,0	92	25.9499	27.4645	32.1674	40.5259	1.57431935865e-15	1.00500147113e-15	2.48166878379e-10	4.72462891008e-06	6	152521666	152661666	14907.11985
chr5	122390000	122400000	chr5	122530000	122540000	0,255,0	92	30.3883	31.1605	34.0738	42.5197	1.57431935865e-15	1.21894499725e-10	2.48166878379e-10	4.72462891008e-06	5	122399000	122535000	20396.0780544
chr5	139330000	139340000	chr5	139470000	139480000	0,255,0	92	26.3404	24.7457	33.8707	27.4507	1.57431935865e-15	1.00500147113e-15	2.48166878379e-10	3.16301932814e-15	5	139337000	139477000	19697.7156036
chr8	36920000	36930000	chr8	37250000	37260000	0,255,0	92	18.7019	14.9561	22.0996	19.9014	1.93111660024e-27	6.52477825933e-34	1.048459544e-20	6.4812137766e-21	5	36927000	37251000	12649.1106407
chr8	60010000	60020000	chr8	60270000	60280000	0,255,0	92	27.3091	19.8993	17.2933	40.8667	1.57431935865e-15	2.06516868491e-21	1.17594010282e-26	4.72462891008e-06	6	60040000	60275000	25000.0
chr8	72900000	72910000	chr8	73020000	73030000	0,255,0	92	31.6885	33.2124	34.6829	46.9246	1.70116725542e-10	1.21894499725e-10	2.48166878379e-10	4.72462891008e-06	3	72908333	73028333	7453.559925
chr9	63760000	63770000	chr9	63940000	63950000	0,255,0	92	29.4839	25.0003	27.5714	42.6102	1.57431935865e-15	1.00500147113e-15	2.67984342238e-15	4.72462891008e-06	6	63761666	63945000	16666.6666667
chr10	59760000	59770000	chr10	59870000	59880000	0,255,0	92	41.5154	38.0674	43.2022	47.4546	3.00982181618e-06	1.21894499725e-10	4.42465436308e-06	4.72462891008e-06	1	59765000	59875000	0
chr11	116500000	116510000	chr11	116660000	116670000	0,255,0	92	31.6347	32.2526	31.5618	44.4668	1.70116725542e-10	1.21894499725e-10	2.48166878379e-10	4.72462891008e-06	5	116523000	116673000	23409.3998214
chr15	10960000	10970000	chr15	11240000	11250000	0,255,0	92	29.752	32.439	39.1306	38.5491	1.57431935865e-15	1.21894499725e-10	4.42465436308e-06	2.38449468376e-10	6	10963333	11251666	13437.0962472
chr15	25730000	25740000	chr15	25880000	25890000	0,255,0	92	38.2441	31.1718	42.9752	35.9471	1.70116725542e-10	1.21894499725e-10	4.42465436308e-06	2.38449468376e-10	7	25743571	25893571	23079.2777449
chr19	9980000	9990000	chr19	10090000	10100000	0,255,0	92	31.4122	25.588	43.5071	17.3389	1.70116725542e-10	1.00500147113e-15	4.42465436308e-06	5.90737980466e-27	1	9985000	10095000	0
chr3	89140000	89150000	chr3	89280000	89290000	0,255,0	91	35.4944	29.3408	36.298	37.1426	3.71940111102e-10	2.79524804462e-15	5.41002779389e-10	5.17176490745e-10	8	89143750	89288750	21578.345627
chr4	140960000	140970000	chr4	141150000	141160000	0,255,0	91	43.5981	34.419	48.2471	37.1169	5.27808678414e-06	2.68263090794e-10	7.69627991544e-06	5.17176490745e-10	7	140957857	141137857	18571.4285714
chr7	148090000	148100000	chr7	148230000	148240000	0,255,0	91	36.5747	33.4481	34.7866	46.1543	3.71940111102e-10	2.68263090794e-10	5.41002779389e-10	8.35553604515e-06	1	148095000	148235000	0
chr10	74780000	74790000	chr10	74890000	74900000	0,255,0	91	30.3757	35.9548	43.7322	48.6238	4.29252533846e-15	2.68263090794e-10	7.69627991544e-06	8.35553604515e-06	1	74785000	74895000	0
chr13	48620000	48630000	chr13	48730000	48740000	0,255,0	91	15.7839	15.1078	22.4812	19.2315	8.20811053141e-27	2.50678444678e-33	3.30473054791e-20	2.16323780072e-26	5	48623000	48741000	12649.1106407
chr13	55500000	55510000	chr13	55610000	55620000	0,255,0	91	37.5776	38.0626	54.5758	39.3983	3.71940111102e-10	2.68263090794e-10	0.00948630445587	8.35553604515e-06	5	55509000	55627000	12649.1106407
chr14	20940000	20950000	chr14	21060000	21070000	0,255,0	91	31.7399	42.9957	51.4426	55.1388	3.71940111102e-10	4.13712433783e-06	0.00948630445587	0.00913924453675	12	20929166	21075833	20034.6921336
chr14	121670000	121680000	chr14	121850000	121860000	0,255,0	91	26.6722	22.3254	33.7038	25.768	4.29252533846e-15	6.84810786191e-21	5.41002779389e-10	8.41892118312e-15	7	121672142	121850714	17670.4526812
chr16	21610000	21620000	chr16	21720000	21730000	0,255,0	91	35.833	36.6377	36.1922	47.0367	3.71940111102e-10	2.68263090794e-10	5.41002779389e-10	8.35553604515e-06	2	21615000	21730000	5000.0
chr19	53490000	53500000	chr19	53610000	53620000	0,255,0	91	32.079	36.6143	48.7393	34.1875	3.71940111102e-10	2.68263090794e-10	7.69627991544e-06	5.17176490745e-10	1	53495000	53615000	0
chr19	56990000	57000000	chr19	57100000	57110000	0,255,0	91	22.8032	22.5181	29.3859	28.5726	1.35593519918e-20	6.84810786191e-21	7.31733587233e-15	8.41892118312e-15	4	56995000	57112500	10307.764064
chr1	88070000	88080000	chr1	88200000	88210000	0,255,0	90	38.3687	40.8267	54.3068	46.8296	7.8628709351e-10	7.13135598605e-06	0.0133210020901	1.43590975457e-05	2	88075000	88200000	5000.0
chr2	116720000	116730000	chr2	117000000	117010000	0,255,0	90	15.0613	15.5322	29.6051	12.8133	2.24406417538e-32	1.07176069234e-32	1.90741516565e-14	4.20933541346e-32	2	116725000	117010000	5000.0
chr2	155330000	155340000	chr2	155440000	155450000	0,255,0	90	33.2066	29.1771	42.3096	30.579	7.8628709351e-10	7.21815538401e-15	1.32231865968e-05	2.10693594766e-14	4	155335000	155447500	16007.8105936
chr3	137650000	137660000	chr3	137800000	137810000	0,255,0	90	25.6071	21.907	25.5096	31.668	1.10226050857e-14	2.20443311147e-20	1.90741516565e-14	1.0956504752e-09	8	137661250	137807500	18582.5859341
chr5	30810000	30820000	chr5	30930000	30940000	0,255,0	90	24.0243	24.5445	31.5845	31.1936	4.31107014269e-20	2.20443311147e-20	1.12051892531e-09	1.0956504752e-09	5	30819000	30937000	12649.1106407
chr5	53790000	53800000	chr5	53980000	53990000	0,255,0	90	29.457	34.5672	37.0588	49.0513	1.10226050857e-14	5.827879922e-10	1.12051892531e-09	0.0125309679693	2	53780000	53985000	15000.0
chr7	150330000	150340000	chr7	150650000	150660000	0,255,0	90	19.0499	18.9161	23.1942	29.1977	3.46884626792e-26	2.71865058459e-26	8.91719638861e-20	2.10693594766e-14	5	150345000	150651000	20396.0780544
chr9	71490000	71500000	chr9	71650000	71660000	0,255,0	90	20.3334	17.2016	23.0122	21.4817	4.31107014269e-20	2.71865058459e-26	8.91719638861e-20	7.42040649598e-20	8	71490000	71655000	15000.0
chr9	89720000	89730000	chr9	89860000	89870000	0,255,0	90	21.6439	22.1905	28.7959	27.5614	4.31107014269e-20	2.20443311147e-20	1.90741516565e-14	2.10693594766e-14	6	89723333	89866666	11785.1130198
chr10	79450000	79460000	chr10	79570000	79580000	0,255,0	90	34.23	41.0199	54.7805	46.2293	7.8628709351e-10	7.13135598605e-06	0.0133210020901	1.43590975457e-05	4	79450000	79595000	20615.5281281
chr11	57760000	57770000	chr11	57870000	57880000	0,255,0	90	30.4787	29.139	52.8654	26.9304	1.10226050857e-14	7.21815538401e-15	0.0133210020901	2.10693594766e-14	1	57765000	57875000	0
chr11	61000000	61010000	chr11	61220000	61230000	0,255,0	90	34.2182	27.8094	37.2001	32.2089	7.8628709351e-10	7.21815538401e-15	1.12051892531e-09	1.0956504752e-09	6	61006666	61221666	18633.8998125
chr11	72380000	72390000	chr11	72530000	72540000	0,255,0	90	29.9925	23.6133	31.4495	26.9138	1.10226050857e-14	2.20443311147e-20	1.12051892531e-09	2.10693594766e-14	6	72395000	72540000	26925.8240357
chr11	95120000	95130000	chr11	95380000	95390000	0,255,0	90	27.462	23.037	22.3157	37.3016	1.10226050857e-14	2.20443311147e-20	8.91719638861e-20	1.0956504752e-09	4	95120000	95380000	7071.06781187
chr11	100030000	100040000	chr11	100140000	100150000	0,255,0	90	30.8047	28.7736	26.3712	46.9243	1.10226050857e-14	7.21815538401e-15	1.90741516565e-14	1.43590975457e-05	2	100035000	100150000	5000.0
chr11	107130000	107140000	chr11	107330000	107340000	0,255,0	90	27.1475	25.0951	29.0181	37.3466	1.10226050857e-14	7.21815538401e-15	1.90741516565e-14	1.0956504752e-09	3	107138333	107328333	13743.6854187
chr16	8680000	8690000	chr16	8860000	8870000	0,255,0	90	36.5167	26.6109	29.4038	32.5448	7.8628709351e-10	7.21815538401e-15	1.90741516565e-14	1.0956504752e-09	3	8688333	8868333	7453.559925
chr1	51520000	51530000	chr1	51650000	51660000	0,255,0	89	20.5965	16.0352	21.8852	21.8319	1.31935785687e-19	9.96191336316e-26	2.75936758675e-19	2.18534499712e-19	6	51523333	51653333	11785.1130198
chr2	155650000	155660000	chr2	155760000	155770000	0,255,0	89	32.8802	29.6794	30.2508	42.2373	1.7129468262e-09	1.98540260858e-14	5.01545357399e-14	2.45963791573e-05	4	155655000	155772500	10307.764064
chr2	168290000	168300000	chr2	168450000	168460000	0,255,0	89	23.6004	18.2671	27.9072	20.7025	1.31935785687e-19	9.96191336316e-26	5.01545357399e-14	2.18534499712e-19	5	168291000	168457000	12649.1106407
chr4	40720000	40730000	chr4	40850000	40860000	0,255,0	89	19.1843	19.291	26.1096	22.5036	1.29462309441e-25	9.96191336316e-26	5.01545357399e-14	2.18534499712e-19	3	40721666	40848333	13743.6854187
chr5	115570000	115580000	chr5	115680000	115690000	0,255,0	89	25.4073	27.1761	34.3824	34.5187	3.05164209611e-14	1.98540260858e-14	2.40811707412e-09	2.37824754063e-09	2	115570000	115685000	5000.0
chr7	146490000	146500000	chr7	146660000	146670000	0,255,0	89	24.0307	22.449	31.2318	32.5876	1.31935785687e-19	7.27069175633e-20	2.40811707412e-09	2.37824754063e-09	5	146491000	146657000	12649.1106407
chr8	26380000	26390000	chr8	26680000	26690000	0,255,0	89	16.9313	14.6475	24.0827	14.8774	1.29462309441e-25	4.8342919186e-32	2.75936758675e-19	1.1866662678e-31	7	26385000	26680714	18626.2925863
chr11	76340000	76350000	chr11	76450000	76460000	0,255,0	89	33.1161	33.6676	42.8775	51.0691	1.7129468262e-09	1.28037170209e-09	2.28304196973e-05	0.0176942014324	5	76343000	76461000	12649.1106407
chr11	95390000	95400000	chr11	95510000	95520000	0,255,0	89	31.7117	26.3269	33.3081	41.5148	1.7129468262e-09	1.98540260858e-14	2.40811707412e-09	2.45963791573e-05	2	95395000	95510000	5000.0
chr14	61130000	61140000	chr14	61310000	61320000	0,255,0	89	29.2671	22.8845	29.9222	25.7264	3.05164209611e-14	7.27069175633e-20	5.01545357399e-14	5.72241543892e-14	5	61141000	61307000	12649.1106407
chr16	91930000	91940000	chr16	92290000	92300000	0,255,0	89	22.5741	16.9925	24.0709	20.4758	1.31935785687e-19	9.96191336316e-26	2.75936758675e-19	2.18534499712e-19	6	91940000	92295000	11180.3398875
chr18	35970000	35980000	chr18	36090000	36100000	0,255,0	89	40.6739	32.6194	38.3378	45.6737	1.59292487062e-05	1.28037170209e-09	2.40811707412e-09	2.45963791573e-05	3	35975000	36095000	10000.0
chr19	10790000	10800000	chr19	10910000	10920000	0,255,0	89	40.1904	38.8194	46.8227	47.5778	1.59292487062e-05	1.28037170209e-09	2.28304196973e-05	2.45963791573e-05	3	10791666	10911666	7453.559925
chr2	26010000	26020000	chr2	26130000	26140000	0,255,0	88	34.9555	31.9525	44.8513	37.0748	3.63800166648e-09	2.69903352749e-09	3.87370997616e-05	5.03801700934e-09	3	26018333	26141666	7453.559925
chr2	30290000	30300000	chr2	30640000	30650000	0,255,0	88	24.6399	20.8687	26.7926	26.342	7.76277490403e-14	2.35762619324e-19	1.26904600993e-13	1.42967539269e-13	8	30293750	30650000	26010.8150584
chr6	50250000	50260000	chr6	50480000	50490000	0,255,0	88	25.5414	19.8788	27.1712	25.9147	7.76277490403e-14	2.35762619324e-19	1.26904600993e-13	1.42967539269e-13	7	50265000	50485000	14142.1356237
chr6	72370000	72380000	chr6	72500000	72510000	0,255,0	88	40.4377	34.9702	54.7155	30.4334	2.66285063064e-05	2.69903352749e-09	0.0247773537728	1.42967539269e-13	7	72370714	72495000	20800.3139694
chr10	60240000	60250000	chr10	60510000	60520000	0,255,0	88	24.5134	21.2838	27.588	27.1821	4.38058499869e-19	2.35762619324e-19	1.26904600993e-13	1.42967539269e-13	9	60245000	60523888	22879.1780911
chr10	61730000	61740000	chr10	61840000	61850000	0,255,0	88	24.696	27.056	39.3583	27.8132	7.76277490403e-14	5.34755879081e-14	3.87370997616e-05	1.42967539269e-13	2	61730000	61845000	5000.0
chr11	78770000	78780000	chr11	79020000	79030000	0,255,0	88	29.7911	29.3747	32.9894	42.3575	7.76277490403e-14	5.34755879081e-14	5.10506498797e-09	4.06997992347e-05	2	78780000	79025000	5000.0
chr13	30690000	30700000	chr13	30810000	30820000	0,255,0	88	30.7038	41.5005	52.3208	46.7864	7.76277490403e-14	2.01238613463e-05	0.0247773537728	4.06997992347e-05	4	30695000	30835000	20000.0
chr14	55520000	55530000	chr14	55630000	55640000	0,255,0	88	28.9186	29.0618	34.6547	35.8342	7.76277490403e-14	5.34755879081e-14	5.10506498797e-09	5.03801700934e-09	3	55518333	55631666	7453.559925
chr15	54940000	54950000	chr15	55100000	55110000	0,255,0	88	24.603	22.1897	30.7422	24.6796	7.76277490403e-14	2.35762619324e-19	1.26904600993e-13	1.42967539269e-13	10	54937000	55110000	17000.0
chr17	25640000	25650000	chr17	25830000	25840000	0,255,0	88	25.7642	27.1289	29.1604	38.6916	7.76277490403e-14	5.34755879081e-14	1.26904600993e-13	5.03801700934e-09	3	25631666	25835000	16666.6666667
chr1	75340000	75350000	chr1	75460000	75470000	0,255,0	87	42.6597	36.8522	46.2697	36.7748	4.46253052594e-05	5.58261433466e-09	6.41506234734e-05	1.04349231704e-08	2	75340000	75465000	5000.0
chr1	158660000	158670000	chr1	159000000	159010000	0,255,0	87	17.9748	16.8546	21.3569	26.246	2.15262560356e-24	1.63517423117e-24	2.77634568564e-18	3.61220576381e-13	9	158675000	159002777	20397.2886119
chr5	125380000	125390000	chr5	125750000	125760000	0,255,0	87	27.2392	19.8348	26.1969	24.6289	2.01714652444e-13	7.45173987366e-19	3.26834149713e-13	3.61220576381e-13	8	125386250	125746250	14252.1928137
chr7	133920000	133930000	chr7	134220000	134230000	0,255,0	87	19.2785	17.8343	14.2434	22.5228	2.15262560356e-24	1.63517423117e-24	1.8176682624e-30	2.28314379871e-18	13	133910384	134236538	26029.1143318
chr9	96570000	96580000	chr9	96680000	96690000	0,255,0	87	33.8171	33.5852	39.6236	36.4483	7.46534909045e-09	5.58261433466e-09	6.41506234734e-05	1.04349231704e-08	4	96575000	96700000	15000.0
chr9	106190000	106200000	chr9	106320000	106330000	0,255,0	87	24.2977	23.8936	33.3746	30.1872	1.39315293705e-18	7.45173987366e-19	1.06310017135e-08	3.61220576381e-13	6	106203333	106323333	11785.1130198
chr9	111260000	111270000	chr9	111380000	111390000	0,255,0	87	23.8077	19.8242	24.3475	25.1458	1.39315293705e-18	7.45173987366e-19	2.77634568564e-18	3.61220576381e-13	4	111260000	111380000	7071.06781187
chr11	11450000	11460000	chr11	11680000	11690000	0,255,0	87	33.0436	35.7153	48.335	42.1333	7.46534909045e-09	5.58261433466e-09	6.41506234734e-05	6.74738704996e-05	1	11455000	11685000	0
chr11	20810000	20820000	chr11	21070000	21080000	0,255,0	87	23.3056	20.3012	23.4497	26.4043	1.39315293705e-18	7.45173987366e-19	2.77634568564e-18	3.61220576381e-13	5	20823000	21079000	12649.1106407
chr11	61760000	61770000	chr11	62090000	62100000	0,255,0	87	18.4243	17.4054	20.6472	22.1462	2.15262560356e-24	1.63517423117e-24	2.77634568564e-18	2.28314379871e-18	5	61757000	62087000	16970.5627485
chr11	77120000	77130000	chr11	77260000	77270000	0,255,0	87	36.1584	30.7758	32.7876	41.5686	7.46534909045e-09	1.40467071615e-13	1.06310017135e-08	6.74738704996e-05	5	77131000	77263000	12649.1106407
chr15	99330000	99340000	chr15	99500000	99510000	0,255,0	87	25.9942	29.9206	37.8092	36.246	2.01714652444e-13	1.40467071615e-13	1.06310017135e-08	1.04349231704e-08	7	99330714	99506428	19430.6721553
chr16	4470000	4480000	chr16	4610000	4620000	0,255,0	87	46.5344	37.432	52.02	40.0649	4.46253052594e-05	5.58261433466e-09	0.0333146256387	6.74738704996e-05	2	4480000	4610000	7071.06781187
chr2	31040000	31050000	chr2	31150000	31160000	0,255,0	86	35.7069	30.7977	39.1585	34.7025	1.48700868627e-08	3.58852965075e-13	0.000102822417718	2.1449933094e-08	1	31045000	31155000	0
chr4	149210000	149220000	chr4	149330000	149340000	0,255,0	86	30.2697	32.9102	32.2315	47.7254	5.11406528151e-13	1.12338096065e-08	2.11383944996e-08	0.000104610521282	2	149215000	149330000	5000.0
chr6	82680000	82690000	chr6	82790000	82800000	0,255,0	86	30.6688	32.3271	44.4081	34.8235	5.11406528151e-13	1.12338096065e-08	0.000102822417718	2.1449933094e-08	1	82685000	82795000	0
chr7	35810000	35820000	chr7	35950000	35960000	0,255,0	86	23.7989	20.1678	24.1498	25.242	4.34465254188e-18	2.26396140309e-18	8.91699558869e-18	8.82838620522e-13	12	35822500	35953333	22561.6439511
chr10	77740000	77750000	chr10	77850000	77860000	0,255,0	86	35.4975	37.2337	41.6197	43.916	1.48700868627e-08	1.12338096065e-08	0.000102822417718	0.000104610521282	2	77735000	77865000	14142.1356237
chr11	20360000	20370000	chr11	20540000	20550000	0,255,0	86	32.6523	40.7663	56.3106	41.9596	1.48700868627e-08	5.38284763941e-05	0.0435544077965	0.000104610521282	2	20360000	20540000	7071.06781187
chr11	62730000	62740000	chr11	62950000	62960000	0,255,0	86	28.7966	28.5425	38.5697	35.1448	5.11406528151e-13	3.58852965075e-13	2.11383944996e-08	2.1449933094e-08	7	62730714	62950714	16720.9998725
chr11	67810000	67820000	chr11	68210000	68220000	0,255,0	86	25.192	23.5088	26.4611	35.383	5.11406528151e-13	2.26396140309e-18	8.13736998444e-13	2.1449933094e-08	6	67818333	68223333	18633.8998125
chr11	95680000	95690000	chr11	95800000	95810000	0,255,0	86	31.0118	40.0247	45.4941	42.7675	1.48700868627e-08	5.38284763941e-05	0.000102822417718	0.000104610521282	1	95685000	95805000	0
chr11	113040000	113050000	chr11	113150000	113160000	0,255,0	86	27.2698	22.5231	30.2009	22.9706	5.11406528151e-13	2.26396140309e-18	8.13736998444e-13	7.21969239035e-18	3	113038333	113151666	7453.559925
chr12	85980000	85990000	chr12	86090000	86100000	0,255,0	86	30.9446	29.3877	33.1093	41.8329	1.48700868627e-08	3.58852965075e-13	2.11383944996e-08	0.000104610521282	1	85985000	86095000	0
chr12	86840000	86850000	chr12	87000000	87010000	0,255,0	86	22.9104	19.293	31.9767	20.4529	4.34465254188e-18	6.81864135999e-24	2.11383944996e-08	7.21969239035e-18	6	86845000	86998333	16666.6666667
chr13	51780000	51790000	chr13	51890000	51900000	0,255,0	86	38.4413	39.8239	44.0234	54.4326	1.48700868627e-08	5.38284763941e-05	0.000102822417718	0.0414730357846	2	51780000	51905000	11180.3398875
chr15	59220000	59230000	chr15	59350000	59360000	0,255,0	86	31.6507	27.0012	35.5087	27.678	1.48700868627e-08	3.58852965075e-13	2.11383944996e-08	8.82838620522e-13	3	59228333	59351666	7453.559925
chr16	37810000	37820000	chr16	37940000	37950000	0,255,0	86	26.9923	25.318	28.2433	33.2806	5.11406528151e-13	3.58852965075e-13	8.13736998444e-13	2.1449933094e-08	7	37820714	37952142	19219.4629244
chr16	87580000	87590000	chr16	87750000	87760000	0,255,0	86	23.2908	21.7677	26.3299	29.2715	4.34465254188e-18	2.26396140309e-18	8.13736998444e-13	8.82838620522e-13	7	87585000	87749285	24578.0721916
chr19	7130000	7140000	chr19	7280000	7290000	0,255,0	86	41.0808	29.9008	42.3259	32.0061	7.27535457473e-05	3.58852965075e-13	0.000102822417718	2.1449933094e-08	7	7142142	7270714	15971.914125
chr1	135070000	135080000	chr1	135200000	135210000	0,255,0	85	28.8265	29.4136	37.2681	31.3153	1.30256869829e-12	9.0637831819e-13	4.31972348664e-08	4.44659221283e-08	4	135075000	135200000	15000.0
chr2	26180000	26190000	chr2	26420000	26430000	0,255,0	85	21.0018	23.2228	21.3686	38.3822	1.29584971042e-17	7.18435043636e-18	2.60024478652e-17	4.44659221283e-08	6	26178333	26428333	17950.5493571
chr3	151770000	151780000	chr3	151880000	151890000	0,255,0	85	34.0919	29.663	51.1453	27.2375	3.04255006842e-08	9.0637831819e-13	0.0587408574496	2.23637596406e-12	2	151775000	151895000	10000.0
chr4	102170000	102180000	chr4	102320000	102330000	0,255,0	85	23.0715	21.4274	36.1287	24.5006	1.29584971042e-17	7.18435043636e-18	4.31972348664e-08	2.21655766114e-17	10	102167000	102325000	18000.0
chr4	149170000	149180000	chr4	149330000	149340000	0,255,0	85	26.6229	25.9279	26.1696	39.1628	1.30256869829e-12	9.0637831819e-13	2.05342588792e-12	0.000170605698127	3	149181666	149338333	7453.55992499
chr4	151540000	151550000	chr4	151660000	151670000	0,255,0	85	29.875	28.2012	32.7256	41.4929	1.30256869829e-12	9.0637831819e-13	4.31972348664e-08	0.000170605698127	1	151545000	151665000	0
chr5	36200000	36210000	chr5	36310000	36320000	0,255,0	85	33.7359	30.2073	28.918	49.7835	3.04255006842e-08	9.0637831819e-13	2.05342588792e-12	0.0553200758085	2	36210000	36320000	7071.06781187
chr5	139320000	139330000	chr5	139550000	139560000	0,255,0	85	20.955	21.7489	31.2543	23.8291	1.29584971042e-17	7.18435043636e-18	4.31972348664e-08	2.21655766114e-17	5	139329000	139563000	12649.1106407
chr6	30040000	30050000	chr6	30150000	30160000	0,255,0	85	30.192	27.7184	31.2908	38.8565	1.30256869829e-12	9.0637831819e-13	4.31972348664e-08	0.000170605698127	2	30040000	30155000	5000.0
chr11	107980000	107990000	chr11	108230000	108240000	0,255,0	85	33.3291	34.9974	35.2698	43.092	3.04255006842e-08	2.35707244701e-08	4.31972348664e-08	0.000170605698127	3	107991666	108238333	7453.559925
chr11	108070000	108080000	chr11	108230000	108240000	0,255,0	85	40.4837	35.9534	40.3704	45.5281	0.000123146999095	2.35707244701e-08	0.000170705540525	0.000170605698127	2	108065000	108235000	10000.0
chr14	54680000	54690000	chr14	54840000	54850000	0,255,0	85	21.0547	18.6138	30.2444	20.2469	1.29584971042e-17	2.71772741233e-23	2.05342588792e-12	2.21655766114e-17	6	54683333	54846666	11785.1130198
chr15	55130000	55140000	chr15	55370000	55380000	0,255,0	85	17.6767	14.6593	18.9753	19.1056	3.2231532756e-23	2.72882678322e-29	1.96271690371e-22	1.1268323394e-22	9	55139444	55381666	16923.9402352
chr16	22310000	22320000	chr16	22550000	22560000	0,255,0	85	25.2085	23.5228	30.707	31.55	1.30256869829e-12	7.18435043636e-18	2.05342588792e-12	4.44659221283e-08	6	22310000	22555000	11180.3398875
chr16	95880000	95890000	chr16	96160000	96170000	0,255,0	85	28.2729	30.5165	31.2464	44.2937	1.30256869829e-12	9.0637831819e-13	4.31972348664e-08	0.000170605698127	8	95875000	96173750	18750.0
chr19	45380000	45390000	chr19	45500000	45510000	0,255,0	85	23.8599	26.7906	30.2621	36.0859	1.29584971042e-17	9.0637831819e-13	2.05342588792e-12	4.44659221283e-08	4	45380000	45510000	7071.06781187
chr1	136040000	136050000	chr1	136200000	136210000	0,255,0	84	37.8637	37.2674	45.9722	45.5425	6.09769151506e-08	4.74370240383e-08	0.000278752330349	0.000277678870927	5	136045000	136215000	14142.1356237
chr2	38280000	38290000	chr2	38440000	38450000	0,255,0	84	24.541	22.3881	29.0319	28.9426	3.92746908033e-17	2.21162461329e-17	5.06594962627e-12	5.4372175968e-12	8	38288750	38445000	20348.5257451
chr2	164240000	164250000	chr2	164350000	164360000	0,255,0	84	30.7207	28.2341	36.0405	37.9073	3.27456091742e-12	2.27313635386e-12	8.58968850081e-08	8.80796323608e-08	5	164237000	164353000	14422.2051019
chr3	121250000	121260000	chr3	121420000	121430000	0,255,0	84	18.9481	22.5123	34.2261	26.9958	1.26648323403e-22	2.21162461329e-17	8.58968850081e-08	5.4372175968e-12	7	121249285	121439285	26068.9822727
chr3	142150000	142160000	chr3	142360000	142370000	0,255,0	84	20.7204	25.5883	42.9118	24.9958	3.92746908033e-17	2.27313635386e-12	0.000278752330349	5.4372175968e-12	3	142151666	142368333	7453.55992499
chr5	36080000	36090000	chr5	36200000	36210000	0,255,0	84	40.9765	37.8919	37.036	55.7823	0.000201347576478	4.74370240383e-08	8.58968850081e-08	0.0731031986602	3	36075000	36205000	10000.0
chr6	71110000	71120000	chr6	71240000	71250000	0,255,0	84	30.8503	24.297	38.3618	19.16	3.27456091742e-12	2.21162461329e-17	8.58968850081e-08	4.17225193812e-22	3	71111666	71241666	7453.559925
chr7	120280000	120290000	chr7	120390000	120400000	0,255,0	84	21.8744	19.5365	26.3558	25.1847	3.92746908033e-17	1.04221443517e-22	5.06594962627e-12	5.4372175968e-12	4	120285000	120400000	11180.3398875
chr8	129100000	129110000	chr8	129370000	129380000	0,255,0	84	34.8392	37.2664	48.6	38.6561	6.09769151506e-08	4.74370240383e-08	0.000278752330349	8.80796323608e-08	5	129119000	129373000	16124.5154966
chr10	18730000	18740000	chr10	18900000	18910000	0,255,0	84	21.8709	24.0843	27.643	34.5375	3.92746908033e-17	2.21162461329e-17	5.06594962627e-12	8.80796323608e-08	2	18735000	18915000	10000.0
chr10	76590000	76600000	chr10	76710000	76720000	0,255,0	84	20.4509	19.0331	22.3774	23.9129	3.92746908033e-17	1.04221443517e-22	8.05413638437e-17	6.79157770217e-17	4	76597500	76715000	10307.764064
chr11	54850000	54860000	chr11	54970000	54980000	0,255,0	84	33.4797	30.0155	31.631	42.8491	6.09769151506e-08	2.27313635386e-12	8.58968850081e-08	0.000277678870927	2	54860000	54975000	5000.0
chr11	70440000	70450000	chr11	70570000	70580000	0,255,0	84	36.5758	33.6219	35.0487	44.6119	6.09769151506e-08	4.74370240383e-08	8.58968850081e-08	0.000277678870927	5	70437000	70571000	12649.1106407
chr12	12180000	12190000	chr12	12320000	12330000	0,255,0	84	20.7778	16.7697	20.7083	23.682	3.92746908033e-17	1.04221443517e-22	8.05413638437e-17	6.79157770217e-17	3	12181666	12328333	7453.559925
chr13	24570000	24580000	chr13	24770000	24780000	0,255,0	84	27.9793	26.8511	27.7959	35.0745	3.27456091742e-12	2.27313635386e-12	5.06594962627e-12	8.80796323608e-08	8	24596250	24776250	28339.4601219
chr13	41370000	41380000	chr13	41660000	41670000	0,255,0	84	23.3283	22.0026	27.3695	28.5596	3.92746908033e-17	2.21162461329e-17	5.06594962627e-12	5.4372175968e-12	6	41385000	41665000	20000.0
chr14	79520000	79530000	chr14	79700000	79710000	0,255,0	84	26.4109	24.4852	31.8647	29.2256	3.27456091742e-12	2.21162461329e-17	8.58968850081e-08	5.4372175968e-12	8	79526250	79717500	22534.6954716
chr14	103200000	103210000	chr14	103380000	103390000	0,255,0	84	24.8519	22.5845	23.4052	33.7125	3.27456091742e-12	2.21162461329e-17	8.05413638437e-17	8.80796323608e-08	5	103199000	103379000	15231.5462117
chr15	10960000	10970000	chr15	11310000	11320000	0,255,0	84	29.0596	29.673	39.208	38.3555	3.27456091742e-12	2.27313635386e-12	0.000278752330349	8.80796323608e-08	3	10965000	11325000	10000.0
chr15	100290000	100300000	chr15	100440000	100450000	0,255,0	84	35.6272	36.1619	43.5171	43.1717	6.09769151506e-08	4.74370240383e-08	0.000278752330349	0.000277678870927	2	100295000	100440000	5000.0
chr17	45870000	45880000	chr17	46170000	46180000	0,255,0	84	18.5904	20.7677	30.1552	24.0815	1.26648323403e-22	2.21162461329e-17	5.06594962627e-12	6.79157770217e-17	4	45872500	46175000	10307.764064
chr1	129100000	129110000	chr1	129350000	129360000	0,255,0	83	22.181	19.2779	30.0319	22.9472	1.17488602262e-16	3.76973595466e-22	1.25183027699e-11	1.95353095344e-16	5	129105000	129355000	10000.0
chr1	137060000	137070000	chr1	137270000	137280000	0,255,0	83	22.4968	23.157	31.3361	28.3068	1.17488602262e-16	6.7298731057e-17	1.67285493767e-07	1.27878382998e-11	7	137066428	137267857	15452.3626091
chr2	79210000	79220000	chr2	79330000	79340000	0,255,0	83	18.4427	16.6273	17.675	20.6414	4.78411241391e-22	3.76973595466e-22	2.31566198859e-21	1.95353095344e-16	6	79210000	79338333	15365.9074288
chr2	181130000	181140000	chr2	181310000	181320000	0,255,0	83	25.2371	27.8786	40.8426	28.9682	7.90520097044e-12	5.54850501867e-12	0.000443793821891	1.27878382998e-11	8	181131250	181313750	19764.2353761
chr3	145600000	145610000	chr3	145840000	145850000	0,255,0	83	27.4364	22.3873	36.3754	25.5837	7.90520097044e-12	6.7298731057e-17	1.67285493767e-07	1.27878382998e-11	7	145600714	145835000	17437.9365939
chr4	34930000	34940000	chr4	35100000	35110000	0,255,0	83	31.4719	33.3937	37.9865	40.4976	1.22934932651e-07	9.52120971574e-08	1.67285493767e-07	0.000447705423937	4	34912500	35117500	28504.3856275
chr4	62220000	62230000	chr4	62350000	62360000	0,255,0	83	19.2273	19.3135	21.8711	24.3325	4.78411241391e-22	3.76973595466e-22	2.21149110747e-16	1.95353095344e-16	5	62221000	62347000	12649.1106407
chr4	137390000	137400000	chr4	137500000	137510000	0,255,0	83	26.9405	23.2669	24.4272	32.6655	7.90520097044e-12	6.7298731057e-17	2.21149110747e-16	1.733186954e-07	3	137398333	137511666	7453.55992499
chr5	33610000	33620000	chr5	33720000	33730000	0,255,0	83	34.4717	26.9837	24.3696	35.1514	1.22934932651e-07	5.54850501867e-12	2.21149110747e-16	1.733186954e-07	1	33615000	33725000	0
chr5	53740000	53750000	chr5	53980000	53990000	0,255,0	83	32.5499	24.0241	31.8474	28.3914	1.22934932651e-07	6.7298731057e-17	1.67285493767e-07	1.27878382998e-11	3	53745000	53985000	10000.0
chr5	73820000	73830000	chr5	74020000	74030000	0,255,0	83	17.4663	15.2088	20.0129	19.8116	4.78411241391e-22	6.12170695644e-28	2.21149110747e-16	1.95353095344e-16	6	73820000	74016666	22236.1067735
chr5	117950000	117960000	chr5	118390000	118400000	0,255,0	83	20.3177	16.7536	26.9192	22.2602	1.17488602262e-16	3.76973595466e-22	1.25183027699e-11	1.95353095344e-16	9	117961666	118390555	16923.9402353
chr7	117950000	117960000	chr7	118080000	118090000	0,255,0	83	28.6046	26.4773	28.6351	31.2482	7.90520097044e-12	5.54850501867e-12	1.25183027699e-11	1.733186954e-07	5	117959000	118077000	12649.1106407
chr8	123630000	123640000	chr8	124030000	124040000	0,255,0	83	15.1843	14.5323	17.7131	19.1903	2.13628274971e-27	6.12170695644e-28	2.31566198859e-21	1.5510421359e-21	5	123635000	124035000	10000.0
chr9	21490000	21500000	chr9	21600000	21610000	0,255,0	83	38.236	39.593	48.0394	43.691	1.22934932651e-07	0.000241849704893	0.000443793821891	0.000447705423937	1	21495000	21605000	0
chr9	58380000	58390000	chr9	58500000	58510000	0,255,0	83	42.8492	36.327	38.0515	44.9417	0.000321458648645	9.52120971574e-08	1.67285493767e-07	0.000447705423937	1	58385000	58505000	0
chr10	59870000	59880000	chr10	60210000	60220000	0,255,0	83	19.6796	20.8771	21.6396	27.3449	1.17488602262e-16	6.7298731057e-17	2.21149110747e-16	1.27878382998e-11	7	59875000	60217857	12857.1428571
chr10	95010000	95020000	chr10	95350000	95360000	0,255,0	83	23.8959	19.7997	38.2071	22.7416	1.17488602262e-16	6.7298731057e-17	1.67285493767e-07	1.95353095344e-16	5	95017000	95333000	22090.7220344
chr11	6550000	6560000	chr11	6660000	6670000	0,255,0	83	25.9899	23.0418	29.2301	30.9128	7.90520097044e-12	6.7298731057e-17	1.25183027699e-11	1.733186954e-07	5	6553000	6671000	12649.1106407
chr11	48670000	48680000	chr11	48920000	48930000	0,255,0	83	44.6749	27.1842	31.6009	33.7322	0.000321458648645	5.54850501867e-12	1.67285493767e-07	1.733186954e-07	3	48685000	48925000	10000.0
chr11	70220000	70230000	chr11	70410000	70420000	0,255,0	83	28.6209	29.7287	37.2949	35.9293	7.90520097044e-12	5.54850501867e-12	1.67285493767e-07	1.733186954e-07	8	70233750	70427500	24653.8536541
chr11	78370000	78380000	chr11	78630000	78640000	0,255,0	83	27.1653	25.3102	30.3942	35.9365	7.90520097044e-12	5.54850501867e-12	1.25183027699e-11	1.733186954e-07	5	78381000	78645000	14000.0
chr11	109530000	109540000	chr11	109720000	109730000	0,255,0	83	22.5954	18.5874	21.9526	28.2644	1.17488602262e-16	3.76973595466e-22	2.21149110747e-16	1.27878382998e-11	5	109533000	109721000	16124.5154966
chr14	32770000	32780000	chr14	32880000	32890000	0,255,0	83	27.6022	27.5224	37.1655	32.8976	7.90520097044e-12	5.54850501867e-12	1.67285493767e-07	1.733186954e-07	4	32770000	32890000	7071.06781187
chr15	77600000	77610000	chr15	77730000	77740000	0,255,0	83	25.6041	27.2175	29.5589	37.1096	7.90520097044e-12	5.54850501867e-12	1.25183027699e-11	1.733186954e-07	11	77602272	77740454	20020.6504959
chr16	32810000	32820000	chr16	33020000	33030000	0,255,0	83	23.7983	27.5163	39.7947	31.3115	1.17488602262e-16	5.54850501867e-12	0.000443793821891	1.733186954e-07	1	32815000	33025000	0
chr17	26020000	26030000	chr17	26140000	26150000	0,255,0	83	37.0413	34.3254	42.9274	32.8368	1.22934932651e-07	9.52120971574e-08	0.000443793821891	1.733186954e-07	3	26025000	26145000	10000.0
chr18	82920000	82930000	chr18	83140000	83150000	0,255,0	83	28.4965	25.016	38.1446	27.5157	7.90520097044e-12	5.54850501867e-12	1.67285493767e-07	1.27878382998e-11	3	82921666	83138333	13743.6854187
chr2	30680000	30690000	chr2	30790000	30800000	0,255,0	82	29.4695	27.1597	33.4346	39.0882	1.94955246782e-11	1.37578217783e-11	3.35516072114e-07	0.000710598317323	3	30671666	30791666	16996.731712
chr2	179650000	179660000	chr2	179780000	179790000	0,255,0	82	19.2177	17.5593	23.433	24.579	1.91540798796e-21	1.47807425212e-21	6.81943805946e-16	5.95850425219e-16	8	179652500	179782500	17677.6695297
chr3	144110000	144120000	chr3	144270000	144280000	0,255,0	82	26.9745	24.5788	31.9757	29.7558	1.94955246782e-11	2.09269338192e-16	3.35516072114e-07	3.13353048888e-11	5	144123000	144269000	12649.1106407
chr4	57680000	57690000	chr4	57890000	57900000	0,255,0	82	20.7611	20.4418	28.5592	22.3392	3.58070178138e-16	2.09269338192e-16	2.96925045867e-11	5.95850425219e-16	5	57687000	57899000	16124.5154966
chr4	106910000	106920000	chr4	107020000	107030000	0,255,0	82	25.2932	23.1826	28.2062	27.9881	1.94955246782e-11	2.09269338192e-16	2.96925045867e-11	3.13353048888e-11	4	106915000	107030000	11180.3398875
chr4	137280000	137290000	chr4	137500000	137510000	0,255,0	82	14.6739	18.766	21.5113	27.3657	6.66790315929e-27	1.47807425212e-21	6.81943805946e-16	3.13353048888e-11	5	137289000	137507000	12649.1106407
chr4	140120000	140130000	chr4	140230000	140240000	0,255,0	82	29.1721	30.6793	36.0635	37.0651	1.94955246782e-11	1.37578217783e-11	3.35516072114e-07	3.43213253958e-07	4	140120000	140235000	11180.3398875
chr5	136090000	136100000	chr5	136240000	136250000	0,255,0	82	29.8936	25.7533	32.067	29.9733	1.94955246782e-11	1.37578217783e-11	3.35516072114e-07	3.13353048888e-11	6	136105000	136236666	13017.0827932
chr7	4890000	4900000	chr7	5000000	5010000	0,255,0	82	27.6236	26.0102	28.5021	33.2401	1.94955246782e-11	1.37578217783e-11	2.96925045867e-11	3.43213253958e-07	2	4895000	5010000	5000.0
chr8	129120000	129130000	chr8	129270000	129280000	0,255,0	82	29.0386	32.5403	43.6621	34.9435	1.94955246782e-11	1.9089296026e-07	0.000706781948647	3.43213253958e-07	2	129130000	129280000	7071.06781187
chr10	41230000	41240000	chr10	41400000	41410000	0,255,0	82	19.7176	14.8955	19.0202	19.0713	3.58070178138e-16	2.65381466687e-27	6.38016794244e-21	5.76918291106e-21	9	41233888	41399444	18223.5771854
chr11	5380000	5390000	chr11	5530000	5540000	0,255,0	82	21.2776	25.4147	33.9696	29.6309	3.58070178138e-16	1.37578217783e-11	3.35516072114e-07	3.13353048888e-11	3	5378333	5528333	13743.6854187
chr11	67470000	67480000	chr11	67580000	67590000	0,255,0	82	36.0971	33.1796	40.8127	35.2158	2.43445854796e-07	1.9089296026e-07	0.000706781948647	3.43213253958e-07	2	67475000	67590000	5000.0
chr15	75540000	75550000	chr15	75650000	75660000	0,255,0	82	26.1115	27.9879	41.7597	32.6649	1.94955246782e-11	1.37578217783e-11	0.000706781948647	3.43213253958e-07	2	75550000	75660000	7071.06781187
chr15	99550000	99560000	chr15	99720000	99730000	0,255,0	82	25.4551	30.909	30.487	41.1179	1.94955246782e-11	1.37578217783e-11	2.96925045867e-11	0.000710598317323	4	99552500	99727500	12747.548784
chr16	4300000	4310000	chr16	4610000	4620000	0,255,0	82	28.0235	22.4804	43.014	20.4569	1.94955246782e-11	2.09269338192e-16	0.000706781948647	5.95850425219e-16	1	4305000	4615000	0
chr16	93680000	93690000	chr16	93880000	93890000	0,255,0	82	33.7256	27.3564	40.0182	32.0583	2.43445854796e-07	1.37578217783e-11	0.000706781948647	3.43213253958e-07	3	93685000	93875000	10000.0
chr3	134950000	134960000	chr3	135390000	135400000	0,255,0	81	17.5571	18.7786	21.745	24.3599	7.58449964728e-21	5.60455546016e-21	2.08566158924e-15	1.80499726326e-15	7	134955000	135395000	14142.1356237
chr3	141960000	141970000	chr3	142130000	142140000	0,255,0	81	24.6015	20.7775	33.5783	24.7754	4.70836741007e-11	6.53092624328e-16	6.55554151962e-07	7.42410239504e-11	13	141959615	142125000	25232.6453336
chr4	138640000	138650000	chr4	138810000	138820000	0,255,0	81	36.4683	32.7561	45.9014	32.3814	4.7153774964e-07	3.70737712209e-07	0.0011052467777	6.68868985371e-07	1	138645000	138815000	0
chr7	29550000	29560000	chr7	29660000	29670000	0,255,0	81	39.5356	36.5173	38.2664	43.7151	0.000812053563886	3.70737712209e-07	6.55554151962e-07	0.00110460034004	1	29555000	29665000	0
chr7	106760000	106770000	chr7	106940000	106950000	0,255,0	81	27.9262	26.4366	25.3646	41.5847	4.70836741007e-11	3.33360290466e-11	7.14828614521e-11	0.00110460034004	1	106765000	106945000	0
chr7	132610000	132620000	chr7	132720000	132730000	0,255,0	81	30.4068	32.1143	38.9386	33.1067	4.70836741007e-11	3.70737712209e-07	0.0011052467777	6.68868985371e-07	1	132615000	132725000	0
chr11	44420000	44430000	chr11	44820000	44830000	0,255,0	81	20.7289	17.3364	26.4389	20.8316	1.10520345106e-15	5.60455546016e-21	7.14828614521e-11	1.80499726326e-15	6	44425000	44823333	20069.324298
chr11	49530000	49540000	chr11	49680000	49690000	0,255,0	81	33.3924	29.8761	36.7916	34.6428	4.7153774964e-07	3.33360290466e-11	6.55554151962e-07	6.68868985371e-07	3	49541666	49678333	13743.6854187
chr11	69070000	69080000	chr11	69330000	69340000	0,255,0	81	27.8596	31.662	37.2662	37.6682	4.70836741007e-11	3.70737712209e-07	6.55554151962e-07	6.68868985371e-07	4	69080000	69335000	11180.3398875
chr11	82560000	82570000	chr11	82700000	82710000	0,255,0	81	34.124	27.9153	30.6537	40.8195	4.7153774964e-07	3.33360290466e-11	7.14828614521e-11	0.00110460034004	5	82561000	82703000	12649.1106407
chr15	12300000	12310000	chr15	12500000	12510000	0,255,0	81	20.1812	16.709	21.2405	20.2157	1.10520345106e-15	5.60455546016e-21	2.08566158924e-15	1.80499726326e-15	5	12307000	12501000	12649.1106407
chr15	76550000	76560000	chr15	76690000	76700000	0,255,0	81	39.288	38.134	46.6977	41.2157	0.000812053563886	3.70737712209e-07	0.0011052467777	0.00110460034004	2	76565000	76695000	10000.0
chr16	94030000	94040000	chr16	94480000	94490000	0,255,0	81	40.2321	32.3455	39.2525	38.2858	0.000812053563886	3.70737712209e-07	0.0011052467777	6.68868985371e-07	4	94040000	94480000	7071.06781187
chr17	34100000	34110000	chr17	35440000	35450000	0,255,0	81	6.059	3.12633	6.52099	4.17747	1.06011424909e-53	3.67232877907e-76	1.47429008344e-46	7.14267855871e-61	1	34105000	35445000	0
chr4	129460000	129470000	chr4	129590000	129600000	0,255,0	80	25.8599	30.8112	39.2393	41.312	1.1072409192e-10	8.11550392498e-11	0.00172174778355	0.00169313529944	3	129461666	129601666	7453.559925
chr4	134570000	134580000	chr4	134760000	134770000	0,255,0	80	28.9997	23.3266	22.6349	35.9822	1.1072409192e-10	1.93310023554e-15	6.1011827241e-15	1.279723217e-06	1	134575000	134765000	0
chr4	137870000	137880000	chr4	137980000	137990000	0,255,0	80	25.9943	21.7684	28.3859	27.4762	1.1072409192e-10	1.93310023554e-15	1.73806416048e-10	1.77046243656e-10	2	137870000	137985000	5000.0
chr6	120920000	120930000	chr6	121120000	121130000	0,255,0	80	30.2558	22.7775	29.8502	27.7135	1.1072409192e-10	1.93310023554e-15	1.73806416048e-10	1.77046243656e-10	4	120925000	121122500	10307.764064
chr7	73250000	73260000	chr7	73400000	73410000	0,255,0	80	29.8176	29.3039	48.1975	29.3609	1.1072409192e-10	8.11550392498e-11	0.00172174778355	1.77046243656e-10	5	73255000	73399000	18867.9622641
chr8	35670000	35680000	chr8	35870000	35880000	0,255,0	80	25.9605	23.0479	24.3895	38.0708	1.1072409192e-10	1.93310023554e-15	6.1011827241e-15	1.279723217e-06	3	35675000	35875000	10000.0
chr8	85380000	85390000	chr8	85610000	85620000	0,255,0	80	18.2271	12.8231	17.3331	16.8063	2.96968447398e-20	5.93643314311e-26	7.88263335862e-20	7.31053076312e-20	5	85391000	85607000	12649.1106407
chr9	57700000	57710000	chr9	57830000	57840000	0,255,0	80	26.4196	28.0882	31.2108	39.6347	1.1072409192e-10	8.11550392498e-11	1.27645562818e-06	0.00169313529944	3	57708333	57841666	7453.559925
chr10	44050000	44060000	chr10	44170000	44180000	0,255,0	80	32.0945	27.707	29.7831	43.9061	9.18752482701e-07	8.11550392498e-11	1.73806416048e-10	0.00169313529944	3	44045000	44171666	12018.5042515
chr10	60930000	60940000	chr10	61060000	61070000	0,255,0	80	31.0266	30.1395	37.435	31.7872	9.18752482701e-07	8.11550392498e-11	1.27645562818e-06	1.279723217e-06	3	60945000	61065000	10000.0
chr11	53280000	53290000	chr11	53390000	53400000	0,255,0	80	35.314	36.8503	47.4186	38.1269	9.18752482701e-07	7.1550458029e-07	0.00172174778355	1.279723217e-06	1	53285000	53395000	0
chr11	82730000	82740000	chr11	82840000	82850000	0,255,0	80	33.1409	31.3369	44.1334	37.2167	9.18752482701e-07	7.1550458029e-07	0.00172174778355	1.279723217e-06	5	82727000	82851000	24083.1891576
chr11	107070000	107080000	chr11	107330000	107340000	0,255,0	80	25.2684	22.488	23.0807	37.1052	1.1072409192e-10	1.93310023554e-15	6.1011827241e-15	1.279723217e-06	2	107065000	107335000	10000.0
chr15	85740000	85750000	chr15	85860000	85870000	0,255,0	80	25.9467	26.4759	33.0679	32.954	1.1072409192e-10	8.11550392498e-11	1.27645562818e-06	1.279723217e-06	10	85733000	85868000	18788.2942281
chr16	4980000	4990000	chr16	5140000	5150000	0,255,0	80	31.1035	33.4183	37.3724	40.9849	9.18752482701e-07	7.1550458029e-07	1.27645562818e-06	0.00169313529944	1	4985000	5145000	0
chr16	38330000	38340000	chr16	38500000	38510000	0,255,0	80	44.437	33.1514	39.088	36.1688	0.00128563213316	7.1550458029e-07	0.00172174778355	1.279723217e-06	1	38335000	38505000	0
chr17	27270000	27280000	chr17	27650000	27660000	0,255,0	80	21.5409	18.2539	17.3292	31.6666	3.31632898786e-15	2.1102130177e-20	7.88263335862e-20	1.279723217e-06	2	27280000	27655000	5000.0
chr19	37120000	37130000	chr19	37330000	37340000	0,255,0	80	25.9599	23.0527	29.2656	26.815	1.1072409192e-10	1.93310023554e-15	1.73806416048e-10	1.77046243656e-10	4	37120000	37340000	7071.06781187
chr1	130490000	130500000	chr1	130720000	130730000	0,255,0	79	24.7158	18.9043	22.8864	27.3458	2.58809843448e-10	7.88316335037e-20	1.72118151656e-14	4.09769829685e-10	5	130491000	130715000	11661.9037897
chr1	169150000	169160000	chr1	169260000	169270000	0,255,0	79	24.0195	21.2014	37.2223	23.045	9.23379396703e-15	5.74892090208e-15	2.37825995911e-06	1.66664584366e-14	2	169160000	169275000	11180.3398875
chr2	30880000	30890000	chr2	31000000	31010000	0,255,0	79	35.8887	34.1902	37.5543	48.0185	1.74734267775e-06	1.33900935627e-06	2.37825995911e-06	0.00254104941128	3	30885000	31008333	16666.6666667
chr2	35400000	35410000	chr2	35760000	35770000	0,255,0	79	24.1507	26.3426	38.1414	33.0139	9.23379396703e-15	1.9140990365e-10	2.37825995911e-06	2.39270953053e-06	7	35405000	35777857	22857.1428571
chr2	143660000	143670000	chr2	143800000	143810000	0,255,0	79	37.1156	27.4039	35.4644	30.1528	1.74734267775e-06	1.9140990365e-10	2.37825995911e-06	4.09769829685e-10	3	143675000	143795000	22360.679775
chr2	165740000	165750000	chr2	165860000	165870000	0,255,0	79	26.1752	24.9477	31.3372	30.8947	2.58809843448e-10	1.9140990365e-10	2.37825995911e-06	4.09769829685e-10	2	165745000	165870000	5000.0
chr3	107740000	107750000	chr3	107860000	107870000	0,255,0	79	27.1301	25.6272	37.868	28.4702	2.58809843448e-10	1.9140990365e-10	2.37825995911e-06	4.09769829685e-10	2	107740000	107865000	5000.0
chr4	128650000	128660000	chr4	128760000	128770000	0,255,0	79	21.9677	24.2192	32.0725	31.7005	9.23379396703e-15	5.74892090208e-15	2.37825995911e-06	2.39270953053e-06	6	128641666	128766666	13437.0962472
chr4	133800000	133810000	chr4	133910000	133920000	0,255,0	79	29.5063	33.5328	39.5129	45.9796	2.58809843448e-10	1.33900935627e-06	0.00260106035001	0.00254104941128	1	133805000	133915000	0
chr6	48590000	48600000	chr6	48710000	48720000	0,255,0	79	31.1199	27.6475	30.6195	37.728	1.74734267775e-06	1.9140990365e-10	4.13778309188e-10	2.39270953053e-06	3	48598333	48718333	7453.559925
chr7	27940000	27950000	chr7	28050000	28060000	0,255,0	79	36.1394	34.817	38.8439	38.5355	1.74734267775e-06	1.33900935627e-06	2.37825995911e-06	2.39270953053e-06	3	27941666	28061666	7453.559925
chr7	133540000	133550000	chr7	133670000	133680000	0,255,0	79	28.3262	25.4573	35.5486	29.6904	2.58809843448e-10	1.9140990365e-10	2.37825995911e-06	4.09769829685e-10	2	133540000	133675000	5000.0
chr8	87220000	87230000	chr8	87340000	87350000	0,255,0	79	35.4525	29.4262	27.3337	42.346	1.74734267775e-06	1.9140990365e-10	4.13778309188e-10	0.00254104941128	2	87225000	87340000	5000.0
chr8	122930000	122940000	chr8	123060000	123070000	0,255,0	79	34.1943	36.0102	45.2367	39.7234	1.74734267775e-06	1.33900935627e-06	0.00260106035001	0.00254104941128	2	122930000	123060000	7071.06781187
chr9	15300000	15310000	chr9	15480000	15490000	0,255,0	79	30.0549	23.9588	27.143	35.2184	2.58809843448e-10	5.74892090208e-15	4.13778309188e-10	2.39270953053e-06	3	15301666	15481666	7453.559925
chr11	33860000	33870000	chr11	33990000	34000000	0,255,0	79	38.395	33.5489	32.6852	48.4402	1.74734267775e-06	1.33900935627e-06	2.37825995911e-06	0.00254104941128	4	33852500	33997500	14577.3797371
chr11	100280000	100290000	chr11	100560000	100570000	0,255,0	79	23.296	24.0723	24.7954	30.9829	9.23379396703e-15	5.74892090208e-15	4.13778309188e-10	2.39270953053e-06	1	100285000	100565000	0
chr11	106700000	106710000	chr11	106830000	106840000	0,255,0	79	32.9156	35.3124	38.9988	45.6425	1.74734267775e-06	1.33900935627e-06	0.00260106035001	0.00254104941128	7	106707857	106839285	17261.494248
chr12	92870000	92880000	chr12	93020000	93030000	0,255,0	79	22.5846	22.8903	22.0053	33.0431	9.23379396703e-15	5.74892090208e-15	1.72118151656e-14	2.39270953053e-06	6	92890000	93028333	25221.2432507
chr13	51940000	51950000	chr13	52290000	52300000	0,255,0	79	17.5047	24.7922	40.7415	23.8891	1.11760844893e-19	1.9140990365e-10	0.00260106035001	1.66664584366e-14	1	51945000	52295000	0
chr14	69800000	69810000	chr14	69940000	69950000	0,255,0	79	20.2113	27.7162	30.1543	44.5005	9.23379396703e-15	1.9140990365e-10	4.13778309188e-10	0.00254104941128	6	69788333	69945000	23333.3333333
chr14	70590000	70600000	chr14	70700000	70710000	0,255,0	79	28.096	29.022	36.9439	38.4795	2.58809843448e-10	1.9140990365e-10	2.37825995911e-06	2.39270953053e-06	4	70585000	70700000	11180.3398875
chr15	58780000	58790000	chr15	59110000	59120000	0,255,0	79	27.6095	27.7274	38.7891	28.4351	2.58809843448e-10	1.9140990365e-10	2.37825995911e-06	4.09769829685e-10	9	58793888	59120555	21829.8696715
chr15	85540000	85550000	chr15	85690000	85700000	0,255,0	79	20.8667	17.9584	21.8729	21.1487	9.23379396703e-15	7.88316335037e-20	1.72118151656e-14	1.66664584366e-14	7	85550714	85689285	16720.9998725
chr16	96690000	96700000	chr16	96830000	96840000	0,255,0	79	30.8731	34.9993	40.8346	40.1577	2.58809843448e-10	1.33900935627e-06	0.00260106035001	0.00254104941128	2	96690000	96835000	5000.0
chr19	29440000	29450000	chr19	29560000	29570000	0,255,0	79	30.8609	29.0034	36.501	35.2085	2.58809843448e-10	1.9140990365e-10	2.37825995911e-06	2.39270953053e-06	7	29442142	29575000	12857.1428571
chr1	135810000	135820000	chr1	135940000	135950000	0,255,0	78	24.4204	19.8182	25.2218	23.8043	2.63385689364e-14	1.65170310395e-14	9.41488184265e-10	4.77951666856e-14	6	135808333	135938333	14907.11985
chr2	28770000	28780000	chr2	28900000	28910000	0,255,0	78	24.969	24.0135	28.1523	33.8592	6.04580419014e-10	1.65170310395e-14	9.41488184265e-10	4.4645543627e-06	5	28781000	28907000	12649.1106407
chr3	96340000	96350000	chr3	96460000	96470000	0,255,0	78	34.0062	34.5682	48.3743	37.6343	3.228905534e-06	2.48704282022e-06	0.0038781293134	4.4645543627e-06	2	96345000	96460000	5000.0
chr3	137440000	137450000	chr3	137650000	137660000	0,255,0	78	26.7687	19.8234	27.0449	21.9453	6.04580419014e-10	1.65170310395e-14	9.41488184265e-10	4.77951666856e-14	3	137445000	137655000	10000.0
chr4	136990000	137000000	chr4	137100000	137110000	0,255,0	78	35.4252	35.8058	46.3629	37.0835	3.228905534e-06	2.48704282022e-06	0.0038781293134	4.4645543627e-06	1	136995000	137105000	0
chr4	154310000	154320000	chr4	154430000	154440000	0,255,0	78	28.5579	27.8446	24.7347	47.3581	6.04580419014e-10	4.55593896245e-10	9.41488184265e-10	0.00382982946576	2	154315000	154440000	5000.0
chr5	124880000	124890000	chr5	124990000	125000000	0,255,0	78	24.3923	23.04	31.5216	32.2675	2.63385689364e-14	1.65170310395e-14	4.45799710151e-06	4.4645543627e-06	3	124878333	124991666	7453.559925
chr7	25910000	25920000	chr7	26060000	26070000	0,255,0	78	24.3652	34.5641	37.0516	39.8542	2.63385689364e-14	2.48704282022e-06	4.45799710151e-06	0.00382982946576	1	25915000	26065000	0
chr7	73240000	73250000	chr7	73440000	73450000	0,255,0	78	27.8935	19.9792	36.6482	17.4764	6.04580419014e-10	1.65170310395e-14	4.45799710151e-06	9.93563927479e-19	3	73245000	73445000	10000.0
chr7	129390000	129400000	chr7	129590000	129600000	0,255,0	78	24.1455	21.7246	27.7101	31.0279	2.63385689364e-14	1.65170310395e-14	9.41488184265e-10	4.4645543627e-06	5	129395000	129603000	12806.2484749
chr9	121390000	121400000	chr9	121500000	121510000	0,255,0	78	24.5317	26.0555	34.7082	31.4033	2.63385689364e-14	4.55593896245e-10	4.45799710151e-06	4.4645543627e-06	4	121390000	121515000	11180.3398875
chr11	88030000	88040000	chr11	88680000	88690000	0,255,0	78	27.517	19.5558	22.2153	31.3265	6.04580419014e-10	2.8096857918e-19	4.99443970743e-14	4.4645543627e-06	1	88035000	88685000	0
chr11	101670000	101680000	chr11	101780000	101790000	0,255,0	78	30.6829	34.8964	47.9863	34.5445	6.04580419014e-10	2.48704282022e-06	0.0038781293134	4.4645543627e-06	2	101670000	101780000	7071.06781187
chr11	102750000	102760000	chr11	102860000	102870000	0,255,0	78	37.6987	37.5728	48.555	45.8706	3.228905534e-06	2.48704282022e-06	0.0038781293134	0.00382982946576	2	102750000	102865000	5000.0
chr12	101200000	101210000	chr12	101340000	101350000	0,255,0	78	23.8009	19.7222	20.8524	27.3777	2.63385689364e-14	1.65170310395e-14	4.99443970743e-14	9.43058197619e-10	5	101213000	101339000	14142.1356237
chr15	33950000	33960000	chr15	34080000	34090000	0,255,0	78	27.7382	25.8555	36.1836	26.9465	6.04580419014e-10	4.55593896245e-10	4.45799710151e-06	9.43058197619e-10	3	33958333	34085000	16666.6666667
chr15	59480000	59490000	chr15	59660000	59670000	0,255,0	78	34.1603	27.7708	28.7415	36.5743	3.228905534e-06	4.55593896245e-10	9.41488184265e-10	4.4645543627e-06	3	59488333	59655000	12018.5042515
chr16	93940000	93950000	chr16	94480000	94490000	0,255,0	78	28.9213	30.9614	35.0898	39.9252	6.04580419014e-10	2.48704282022e-06	4.45799710151e-06	0.00382982946576	3	93935000	94478333	21081.8510678
chr18	67620000	67630000	chr18	67760000	67770000	0,255,0	78	25.8936	22.3507	28.291	29.427	6.04580419014e-10	1.65170310395e-14	9.41488184265e-10	9.43058197619e-10	8	67621250	67772500	23351.9271153
chr1	195030000	195040000	chr1	195140000	195150000	0,255,0	77	26.1858	30.0386	35.3789	43.2547	1.36676058254e-09	1.02711620407e-09	8.17788003376e-06	0.00567963782343	4	195030000	195150000	7071.06781187
chr2	32250000	32260000	chr2	32420000	32430000	0,255,0	77	28.3032	25.1687	29.3581	30.046	1.36676058254e-09	1.02711620407e-09	2.12151193347e-09	2.05950437364e-09	5	32263000	32421000	12649.1106407
chr2	118860000	118870000	chr2	119010000	119020000	0,255,0	77	22.7522	21.8579	26.2811	30.8542	7.42710155701e-14	4.67357084975e-14	2.12151193347e-09	2.05950437364e-09	7	118860714	119012142	17670.4526812
chr2	157160000	157170000	chr2	157280000	157290000	0,255,0	77	26.2498	23.1119	28.1114	27.479	1.36676058254e-09	4.67357084975e-14	2.12151193347e-09	2.05950437364e-09	5	157165000	157285000	10000.0
chr2	166930000	166940000	chr2	167040000	167050000	0,255,0	77	35.3006	37.822	44.4496	46.6933	5.88614506413e-06	4.60997766096e-06	0.00569576114202	0.00567963782343	1	166935000	167045000	0
chr4	132860000	132870000	chr4	132970000	132980000	0,255,0	77	27.0458	29.7409	37.0622	36.6005	1.36676058254e-09	1.02711620407e-09	8.17788003376e-06	8.0727913124e-06	2	132865000	132990000	15000.0
chr4	134100000	134110000	chr4	134260000	134270000	0,255,0	77	23.6864	22.7834	24.7692	28.9789	7.42710155701e-14	4.67357084975e-14	2.12151193347e-09	2.05950437364e-09	7	134107857	134267857	21428.5714286
chr4	136630000	136640000	chr4	136840000	136850000	0,255,0	77	18.4543	16.5137	19.7898	21.2861	1.50076834871e-18	9.64485836329e-19	1.34766925916e-13	1.31252023013e-13	5	136635000	136845000	10000.0
chr5	36800000	36810000	chr5	37130000	37140000	0,255,0	77	18.3249	15.0484	19.9659	21.3309	1.50076834871e-18	6.73133488139e-24	1.34766925916e-13	1.31252023013e-13	4	36812500	37137500	12747.548784
chr6	68580000	68590000	chr6	70670000	70680000	0,255,0	77	0.101997	2.78871	4.25913	4.91879	3.49037999369e-98	7.23166275103e-71	4.42093654815e-56	2.21805153968e-56	3	68585000	70685000	10000.0
chr6	71240000	71250000	chr6	71350000	71360000	0,255,0	77	26.0041	24.3019	28.1056	29.4581	1.36676058254e-09	4.67357084975e-14	2.12151193347e-09	2.05950437364e-09	1	71245000	71355000	0
chr6	119170000	119180000	chr6	119290000	119300000	0,255,0	77	23.5912	24.576	34.3151	28.8569	7.42710155701e-14	4.67357084975e-14	8.17788003376e-06	2.05950437364e-09	5	119171000	119297000	12649.1106407
chr7	30160000	30170000	chr7	30300000	30310000	0,255,0	77	20.2602	18.9494	21.1255	25.4455	7.42710155701e-14	9.64485836329e-19	1.34766925916e-13	2.05950437364e-09	4	30162500	30307500	12747.548784
chr7	142680000	142690000	chr7	142820000	142830000	0,255,0	77	27.0362	21.3263	36.4772	19.6593	1.36676058254e-09	4.67357084975e-14	8.17788003376e-06	1.31252023013e-13	3	142685000	142811666	16666.6666667
chr9	14320000	14330000	chr9	14500000	14510000	0,255,0	77	20.1421	17.8071	25.5283	19.9178	7.42710155701e-14	9.64485836329e-19	2.12151193347e-09	1.31252023013e-13	6	14323333	14498333	13437.0962472
chr9	45790000	45800000	chr9	46000000	46010000	0,255,0	77	34.3571	30.6214	38.2198	31.7921	5.88614506413e-06	1.02711620407e-09	8.17788003376e-06	8.0727913124e-06	1	45795000	46005000	0
chr11	5890000	5900000	chr11	6160000	6170000	0,255,0	77	34.3989	30.1745	38.6236	30.7414	5.88614506413e-06	1.02711620407e-09	8.17788003376e-06	2.05950437364e-09	2	5900000	6165000	5000.0
chr11	11390000	11400000	chr11	11680000	11690000	0,255,0	77	32.5539	28.7073	30.5552	40.772	5.88614506413e-06	1.02711620407e-09	2.12151193347e-09	0.00567963782343	2	11385000	11685000	10000.0
chr11	59440000	59450000	chr11	59550000	59560000	0,255,0	77	28.6453	31.4842	42.3531	34.5642	1.36676058254e-09	4.60997766096e-06	0.00569576114202	8.0727913124e-06	5	59439000	59557000	12649.1106407
chr11	77310000	77320000	chr11	77420000	77430000	0,255,0	77	39.5742	38.2777	44.3618	42.4765	0.00452835677393	4.60997766096e-06	0.00569576114202	0.00567963782343	4	77317500	77437500	12747.548784
chr11	117570000	117580000	chr11	117680000	117690000	0,255,0	77	35.5062	33.7422	44.1669	39.4028	5.88614506413e-06	4.60997766096e-06	0.00569576114202	0.00567963782343	1	117575000	117685000	0
chr14	52520000	52530000	chr14	52640000	52650000	0,255,0	77	39.1045	32.6212	46.9291	35.669	0.00452835677393	4.60997766096e-06	0.00569576114202	8.0727913124e-06	5	52519000	52637000	12649.1106407
chr14	70250000	70260000	chr14	70570000	70580000	0,255,0	77	38.3212	27.7797	45.8421	23.5514	5.88614506413e-06	1.02711620407e-09	0.00569576114202	1.31252023013e-13	1	70255000	70575000	0
chr15	59220000	59230000	chr15	59660000	59670000	0,255,0	77	17.6122	16.9892	27.1763	18.5877	1.50076834871e-18	9.64485836329e-19	2.12151193347e-09	3.61976662755e-18	5	59223000	59667000	28071.3376952
chr15	61810000	61820000	chr15	62000000	62010000	0,255,0	77	39.5758	35.1664	45.3835	34.2014	0.00452835677393	4.60997766096e-06	0.00569576114202	8.0727913124e-06	1	61815000	62005000	0
chr15	84110000	84120000	chr15	84440000	84450000	0,255,0	77	16.368	21.459	22.8347	33.4999	1.50076834871e-18	4.67357084975e-14	1.34766925916e-13	8.0727913124e-06	7	84099285	84447857	17670.4526812
chr15	101600000	101610000	chr15	101810000	101820000	0,255,0	77	31.141	24.5358	28.3746	25.402	5.88614506413e-06	4.67357084975e-14	2.12151193347e-09	2.05950437364e-09	6	101601666	101806666	13437.0962472
chr17	87700000	87710000	chr17	87960000	87970000	0,255,0	77	30.4009	26.1989	34.2695	30.4364	1.36676058254e-09	1.02711620407e-09	8.17788003376e-06	2.05950437364e-09	3	87711666	87968333	7453.559925
chr18	65450000	65460000	chr18	65640000	65650000	0,255,0	77	32.6456	20.7547	30.549	21.7307	5.88614506413e-06	4.67357084975e-14	2.12151193347e-09	1.31252023013e-13	4	65457500	65645000	10307.764064
chr1	43190000	43200000	chr1	43320000	43330000	0,255,0	76	20.7037	16.2362	17.8826	22.5826	2.03352593585e-13	3.12719457657e-18	1.10585202775e-17	3.52496955651e-13	8	43201250	43322500	18582.5859341
chr1	59480000	59490000	chr1	59660000	59670000	0,255,0	76	27.1472	27.0187	32.1604	30.4022	3.08790319126e-09	2.30237104795e-09	1.45745626877e-05	4.6854573777e-09	6	59483333	59665000	20069.324298
chr1	64770000	64780000	chr1	65030000	65040000	0,255,0	76	12.71	16.9799	23.3572	20.1369	4.64001528953e-23	3.12719457657e-18	3.49204344205e-13	3.52496955651e-13	7	64766428	65037857	22587.6975726
chr2	165910000	165920000	chr2	166380000	166390000	0,255,0	76	19.1329	13.3251	15.0416	21.3711	4.8180087765e-18	2.70852057871e-23	7.9500631126e-23	3.52496955651e-13	8	165925000	166386250	15051.9932235
chr2	173050000	173060000	chr2	173270000	173280000	0,255,0	76	29.5934	27.4765	35.2922	34.0542	3.08790319126e-09	2.30237104795e-09	1.45745626877e-05	1.43703287053e-05	3	173048333	173271666	13743.6854187
chr3	101300000	101310000	chr3	101610000	101620000	0,255,0	76	14.3461	12.2228	14.8032	19.1733	4.64001528953e-23	8.53621826713e-29	7.9500631126e-23	1.0100526719e-17	8	101303750	101613750	14252.1928137
chr4	101890000	101900000	chr4	102150000	102160000	0,255,0	76	19.6467	13.0382	15.9408	18.2033	2.03352593585e-13	2.70852057871e-23	1.10585202775e-17	1.0100526719e-17	6	101905000	102150000	11180.3398875
chr4	124620000	124630000	chr4	124740000	124750000	0,255,0	76	33.1721	32.6841	46.5781	31.6396	1.06689829426e-05	8.34904862554e-06	0.00828086223472	1.43703287053e-05	2	124625000	124740000	5000.0
chr5	36800000	36810000	chr5	36920000	36930000	0,255,0	76	30.1218	25.4724	32.115	31.6839	3.08790319126e-09	2.30237104795e-09	1.45745626877e-05	1.43703287053e-05	2	36810000	36925000	5000.0
chr6	108500000	108510000	chr6	108610000	108620000	0,255,0	76	28.0464	31.1576	40.7731	34.467	3.08790319126e-09	8.34904862554e-06	0.00828086223472	1.43703287053e-05	2	108500000	108615000	5000.0
chr6	134370000	134380000	chr6	134560000	134570000	0,255,0	76	23.135	16.4324	20.6298	22.804	2.03352593585e-13	3.12719457657e-18	3.49204344205e-13	3.52496955651e-13	5	134377000	134559000	12649.1106407
chr7	35190000	35200000	chr7	35450000	35460000	0,255,0	76	16.6926	16.5059	22.5256	23.1084	4.8180087765e-18	3.12719457657e-18	3.49204344205e-13	3.52496955651e-13	4	35195000	35447500	16007.8105936
chr7	82280000	82290000	chr7	82510000	82520000	0,255,0	76	13.76	9.92017	16.047	9.86388	4.64001528953e-23	8.53621826713e-29	1.10585202775e-17	2.07920302298e-28	4	82280000	82510000	7071.06781187
chr8	35540000	35550000	chr8	35870000	35880000	0,255,0	76	15.4214	13.7229	17.863	20.3764	4.64001528953e-23	2.70852057871e-23	1.10585202775e-17	3.52496955651e-13	5	35541000	35883000	12649.1106407
chr9	114320000	114330000	chr9	114490000	114500000	0,255,0	76	14.7566	16.3961	22.0767	19.5555	4.64001528953e-23	3.12719457657e-18	3.49204344205e-13	1.0100526719e-17	4	114327500	114492500	12747.548784
chr11	5010000	5020000	chr11	5180000	5190000	0,255,0	76	31.2827	26.4038	35.6393	27.763	1.06689829426e-05	2.30237104795e-09	1.45745626877e-05	4.6854573777e-09	5	5011000	5181000	17088.0074906
chr11	23980000	23990000	chr11	24090000	24100000	0,255,0	76	30.2976	32.3308	48.5491	33.9032	3.08790319126e-09	8.34904862554e-06	0.00828086223472	1.43703287053e-05	1	23985000	24095000	0
chr11	59900000	59910000	chr11	60010000	60020000	0,255,0	76	38.403	33.6043	35.0268	34.4866	1.06689829426e-05	8.34904862554e-06	1.45745626877e-05	1.43703287053e-05	2	59905000	60020000	5000.0
chr11	103630000	103640000	chr11	103770000	103780000	0,255,0	76	32.2496	31.0481	38.7872	36.9042	1.06689829426e-05	8.34904862554e-06	1.45745626877e-05	1.43703287053e-05	7	103632142	103766428	15452.3626091
chr12	25780000	25790000	chr12	25890000	25900000	0,255,0	76	30.8965	28.4297	45.7431	31.1213	3.08790319126e-09	2.30237104795e-09	0.00828086223472	1.43703287053e-05	2	25780000	25895000	5000.0
chr14	51720000	51730000	chr14	51870000	51880000	0,255,0	76	20.3165	20.4848	26.3582	33.7521	2.03352593585e-13	1.33223026293e-13	4.83627012288e-09	1.43703287053e-05	5	51721000	51875000	11661.9037897
chr15	99850000	99860000	chr15	99960000	99970000	0,255,0	76	38.6401	36.462	40.1791	43.5338	1.06689829426e-05	8.34904862554e-06	0.00828086223472	0.00825855896162	2	99860000	99970000	7071.06781187
chr16	10870000	10880000	chr16	11100000	11110000	0,255,0	76	27.3774	23.0283	35.2722	24.7649	3.08790319126e-09	1.33223026293e-13	1.45745626877e-05	4.6854573777e-09	2	10880000	11105000	5000.0
chr16	19150000	19160000	chr16	19260000	19270000	0,255,0	76	36.096	29.2496	31.7865	39.1156	1.06689829426e-05	2.30237104795e-09	1.45745626877e-05	0.00825855896162	3	19148333	19261666	7453.559925
chr16	96030000	96040000	chr16	96150000	96160000	0,255,0	76	34.2662	32.6398	29.3652	42.8673	1.06689829426e-05	8.34904862554e-06	4.83627012288e-09	0.00825855896162	1	96035000	96155000	0
chr16	96580000	96590000	chr16	96830000	96840000	0,255,0	76	17.7268	22.634	32.0845	26.4741	4.8180087765e-18	1.33223026293e-13	1.45745626877e-05	4.6854573777e-09	3	96575000	96831666	10540.9255339
chr17	26790000	26800000	chr17	27020000	27030000	0,255,0	76	22.3892	18.6858	22.4678	26.8337	2.03352593585e-13	3.12719457657e-18	3.49204344205e-13	4.6854573777e-09	7	26802142	27026428	17202.2779697
chr17	28340000	28350000	chr17	28450000	28460000	0,255,0	76	37.8214	33.1403	40.5503	40.3145	1.06689829426e-05	8.34904862554e-06	0.00828086223472	0.00825855896162	1	28345000	28455000	0
chr18	36560000	36570000	chr18	36670000	36680000	0,255,0	76	22.4083	24.5233	28.4334	36.2238	2.03352593585e-13	1.33223026293e-13	4.83627012288e-09	1.43703287053e-05	5	36565000	36685000	10000.0
chr1	91950000	91960000	chr1	92480000	92490000	0,255,0	75	8.52992	9.25404	9.87785	13.2319	6.81312309532e-34	6.72713557499e-34	8.28279647187e-28	3.25941624677e-22	6	91955000	92486666	15365.9074288
chr1	132770000	132780000	chr1	132950000	132960000	0,255,0	75	13.2319	19.2225	25.5966	29.2068	1.8713121996e-22	1.02552806505e-17	1.05786470675e-08	1.04021346144e-08	5	132777000	132951000	12649.1106407
chr1	173290000	173300000	chr1	173400000	173410000	0,255,0	75	32.5895	30.8084	30.3286	46.2561	1.93086382422e-05	5.17295707847e-09	1.05786470675e-08	0.0120279164309	2	173295000	173415000	10000.0
chr1	183650000	183660000	chr1	183810000	183820000	0,255,0	75	14.2891	11.5745	15.831	13.8998	1.8713121996e-22	4.26816902336e-28	3.64206194129e-17	3.25941624677e-22	3	183658333	183811666	7453.55992499
chr2	27410000	27420000	chr2	27620000	27630000	0,255,0	75	19.489	17.6834	23.2374	22.3075	1.5686893949e-17	1.02552806505e-17	9.22607932247e-13	9.48126829785e-13	8	27413750	27613750	14252.1928137
chr3	146460000	146470000	chr3	146590000	146600000	0,255,0	75	33.6795	32.4211	41.3774	34.7294	1.93086382422e-05	1.52155570915e-05	0.0121324044776	2.58623245215e-05	6	146460000	146590000	15811.3883008
chr4	62840000	62850000	chr4	62960000	62970000	0,255,0	75	24.3867	27.8082	26.2351	40.6227	5.46519072639e-13	5.17295707847e-09	1.05786470675e-08	0.0120279164309	3	62828333	62968333	16996.731712
chr4	137280000	137290000	chr4	137390000	137400000	0,255,0	75	26.6265	27.3052	44.0111	30.1172	7.03039238363e-09	5.17295707847e-09	0.0121324044776	1.04021346144e-08	1	137285000	137395000	0
chr5	114620000	114630000	chr5	114750000	114760000	0,255,0	75	24.5438	23.4621	25.6525	30.3494	5.46519072639e-13	3.76517714619e-13	1.05786470675e-08	1.04021346144e-08	2	114630000	114755000	5000.0
chr7	109410000	109420000	chr7	109570000	109580000	0,255,0	75	29.9846	26.6728	33.7961	33.8407	7.03039238363e-09	5.17295707847e-09	2.60290498636e-05	2.58623245215e-05	9	109408333	109565000	21081.8510678
chr8	47770000	47780000	chr8	48020000	48030000	0,255,0	75	23.3379	26.3864	24.3468	44.5607	5.46519072639e-13	5.17295707847e-09	9.22607932247e-13	0.0120279164309	6	47763333	48031666	18633.8998125
chr8	122470000	122480000	chr8	122590000	122600000	0,255,0	75	28.6709	28.2172	33.9948	37.5359	7.03039238363e-09	5.17295707847e-09	2.60290498636e-05	2.58623245215e-05	5	122473000	122599000	12649.1106407
chr9	20810000	20820000	chr9	20930000	20940000	0,255,0	75	34.964	32.8525	35.2134	43.4154	1.93086382422e-05	1.52155570915e-05	2.60290498636e-05	0.0120279164309	4	20817500	20945000	10307.764064
chr9	40790000	40800000	chr9	40990000	41000000	0,255,0	75	20.5824	18.7403	17.3582	34.1787	5.46519072639e-13	1.02552806505e-17	3.64206194129e-17	2.58623245215e-05	5	40797000	40999000	16124.5154966
chr9	107800000	107810000	chr9	107960000	107970000	0,255,0	75	30.4018	24.6741	28.7125	33.3208	7.03039238363e-09	5.17295707847e-09	1.05786470675e-08	2.58623245215e-05	3	107801666	107958333	7453.559925
chr10	19650000	19660000	chr10	19790000	19800000	0,255,0	75	18.8367	20.2526	29.9095	23.1414	1.5686893949e-17	3.76517714619e-13	1.05786470675e-08	9.48126829785e-13	3	19648333	19791666	13743.6854187
chr10	53060000	53070000	chr10	53240000	53250000	0,255,0	75	16.6641	13.6212	19.5014	17.4526	1.5686893949e-17	1.16185559433e-22	3.64206194129e-17	3.36647073418e-17	8	53067500	53238750	16441.1830475
chr11	22730000	22740000	chr11	22850000	22860000	0,255,0	75	39.8802	31.0925	20.7866	46.7264	0.00966092127643	1.52155570915e-05	9.22607932247e-13	0.0120279164309	3	22745000	22858333	12018.5042515
chr11	29440000	29450000	chr11	29590000	29600000	0,255,0	75	23.7834	21.4492	22.8611	31.4354	5.46519072639e-13	3.76517714619e-13	9.22607932247e-13	2.58623245215e-05	4	29445000	29597500	10307.764064
chr11	51100000	51110000	chr11	51340000	51350000	0,255,0	75	20.8045	21.9649	27.4667	29.5191	5.46519072639e-13	3.76517714619e-13	1.05786470675e-08	1.04021346144e-08	5	51101000	51347000	12649.1106407
chr11	76910000	76920000	chr11	77280000	77290000	0,255,0	75	31.0796	25.6257	36.3028	26.6447	1.93086382422e-05	5.17295707847e-09	2.60290498636e-05	1.04021346144e-08	6	76921666	77271666	18856.1808316
chr11	94900000	94910000	chr11	95110000	95120000	0,255,0	75	33.5188	32.6512	32.6266	40.0261	1.93086382422e-05	1.52155570915e-05	2.60290498636e-05	0.0120279164309	2	94905000	95105000	10000.0
chr11	121090000	121100000	chr11	121210000	121220000	0,255,0	75	37.8236	33.7594	29.7355	43.237	1.93086382422e-05	1.52155570915e-05	1.05786470675e-08	0.0120279164309	1	121095000	121215000	0
chr12	81290000	81300000	chr12	81480000	81490000	0,255,0	75	26.9048	27.6771	28.7162	37.0187	7.03039238363e-09	5.17295707847e-09	1.05786470675e-08	2.58623245215e-05	6	81285000	81483333	20069.324298
chr13	97200000	97210000	chr13	97360000	97370000	0,255,0	75	19.951	19.7435	25.9817	23.6428	5.46519072639e-13	3.76517714619e-13	1.05786470675e-08	9.48126829785e-13	4	97197500	97362500	12747.548784
chr14	51420000	51430000	chr14	51680000	51690000	0,255,0	75	20.016	20.6106	33.3478	20.3776	5.46519072639e-13	3.76517714619e-13	2.60290498636e-05	9.48126829785e-13	10	51426000	51699000	25238.8589282
chr15	34670000	34680000	chr15	34820000	34830000	0,255,0	75	21.9783	21.3366	28.0573	23.9972	5.46519072639e-13	3.76517714619e-13	1.05786470675e-08	9.48126829785e-13	4	34675000	34817500	10307.764064
chr16	21490000	21500000	chr16	21610000	21620000	0,255,0	75	34.0891	33.2856	41.3233	35.2979	1.93086382422e-05	1.52155570915e-05	0.0121324044776	2.58623245215e-05	2	21495000	21625000	10000.0
chr16	58450000	58460000	chr16	58620000	58630000	0,255,0	75	17.0149	18.4415	29.2357	22.2559	1.5686893949e-17	1.02552806505e-17	1.05786470675e-08	9.48126829785e-13	3	58451666	58621666	7453.559925
chr17	28510000	28520000	chr17	28660000	28670000	0,255,0	75	30.401	30.6212	35.8217	46.3028	7.03039238363e-09	5.17295707847e-09	2.60290498636e-05	0.0120279164309	7	28530714	28666428	18294.6406784
chr18	80470000	80480000	chr18	80650000	80660000	0,255,0	75	25.8792	19.4488	23.4069	29.6706	7.03039238363e-09	1.02552806505e-17	9.22607932247e-13	1.04021346144e-08	7	80482142	80650714	17670.4526812
chr19	46830000	46840000	chr19	46940000	46950000	0,255,0	75	20.0643	17.2365	20.4297	19.4762	5.46519072639e-13	1.02552806505e-17	9.22607932247e-13	3.36647073418e-17	3	46831666	46948333	7453.559925
chr19	57230000	57240000	chr19	57390000	57400000	0,255,0	75	18.9567	18.5055	27.0423	20.7068	1.5686893949e-17	1.02552806505e-17	1.05786470675e-08	9.48126829785e-13	8	57235000	57402500	21360.0093633
chr2	154230000	154240000	chr2	154370000	154380000	0,255,0	74	30.4981	28.5556	40.4871	27.8939	1.53779482524e-08	1.14187532002e-08	0.0174891626975	2.29213114474e-08	1	154235000	154375000	0
chr2	156350000	156360000	chr2	156520000	156530000	0,255,0	74	23.0991	22.0246	22.8382	29.6406	1.47388004493e-12	1.01512773434e-12	2.44272074719e-12	2.29213114474e-08	3	156351666	156535000	10540.9255339
chr3	19210000	19220000	chr3	19320000	19330000	0,255,0	74	26.8408	27.9677	34.3358	35.8123	1.53779482524e-08	1.14187532002e-08	4.54653489436e-05	4.56475731823e-05	2	19210000	19325000	5000.0
chr3	100770000	100780000	chr3	101090000	101100000	0,255,0	74	16.7764	15.5901	18.5349	23.4714	5.14228523281e-17	3.49282314194e-17	1.20436886193e-16	2.48093583556e-12	6	100785000	101100000	11180.3398875
chr4	3570000	3580000	chr4	3700000	3710000	0,255,0	74	30.4441	36.1821	37.1687	42.5564	1.53779482524e-08	2.70545819977e-05	4.54653489436e-05	0.0169552202546	4	3552500	3712500	23717.0824513
chr4	63080000	63090000	chr4	63220000	63230000	0,255,0	74	22.2027	27.2373	37.7331	33.6706	1.47388004493e-12	1.14187532002e-08	4.54653489436e-05	4.56475731823e-05	3	63075000	63225000	10000.0
chr4	126280000	126290000	chr4	126420000	126430000	0,255,0	74	31.6404	29.5828	34.9087	38.0767	3.4426849971e-05	1.14187532002e-08	4.54653489436e-05	4.56475731823e-05	2	126285000	126415000	10000.0
chr4	129630000	129640000	chr4	129760000	129770000	0,255,0	74	23.4417	21.5729	24.4314	29.4783	1.47388004493e-12	1.01512773434e-12	2.44272074719e-12	2.29213114474e-08	3	129635000	129755000	10000.0
chr5	124400000	124410000	chr5	124530000	124540000	0,255,0	74	28.0505	24.5659	23.6399	48.5237	1.53779482524e-08	1.01512773434e-12	2.44272074719e-12	0.0169552202546	1	124405000	124535000	0
chr6	89310000	89320000	chr6	89500000	89510000	0,255,0	74	19.3781	19.7575	23.4043	26.2636	5.14228523281e-17	1.01512773434e-12	2.44272074719e-12	2.29213114474e-08	2	89315000	89500000	5000.0
chr7	53350000	53360000	chr7	53460000	53470000	0,255,0	74	21.1557	22.6017	32.3356	25.2189	1.47388004493e-12	1.01512773434e-12	4.54653489436e-05	2.29213114474e-08	3	53348333	53461666	7453.559925
chr11	32350000	32360000	chr11	32490000	32500000	0,255,0	74	28.6157	26.4581	27.9516	36.8405	1.53779482524e-08	1.14187532002e-08	2.28506544281e-08	4.56475731823e-05	3	32351666	32491666	7453.559925
chr11	43020000	43030000	chr11	43160000	43170000	0,255,0	74	23.9645	25.8148	25.813	34.0125	1.47388004493e-12	1.14187532002e-08	2.28506544281e-08	4.56475731823e-05	1	43025000	43165000	0
chr11	57600000	57610000	chr11	57740000	57750000	0,255,0	74	29.2278	20.5098	19.2218	37.847	1.53779482524e-08	1.01512773434e-12	1.20436886193e-16	4.56475731823e-05	2	57605000	57750000	5000.0
chr11	83440000	83450000	chr11	83550000	83560000	0,255,0	74	33.236	30.365	30.0362	36.9251	3.4426849971e-05	1.14187532002e-08	2.28506544281e-08	4.56475731823e-05	1	83445000	83555000	0
chr11	95120000	95130000	chr11	95240000	95250000	0,255,0	74	35.3444	30.0831	29.9681	36.5844	3.4426849971e-05	1.14187532002e-08	2.28506544281e-08	4.56475731823e-05	1	95125000	95245000	0
chr11	99050000	99060000	chr11	99160000	99170000	0,255,0	74	29.051	29.0869	33.6465	40.2353	1.53779482524e-08	1.14187532002e-08	4.54653489436e-05	0.0169552202546	3	99048333	99161666	7453.559925
chr12	17370000	17380000	chr12	17550000	17560000	0,255,0	74	25.3309	19.4358	27.4155	22.4353	1.53779482524e-08	3.49282314194e-17	2.28506544281e-08	2.48093583556e-12	4	17375000	17557500	10307.764064
chr12	25400000	25410000	chr12	25630000	25640000	0,255,0	74	18.3171	15.5755	20.8946	22.3073	5.14228523281e-17	3.49282314194e-17	2.44272074719e-12	2.48093583556e-12	8	25407500	25635000	17500.0
chr12	71590000	71600000	chr12	72010000	72020000	0,255,0	74	18.3367	14.4292	16.9316	18.8021	5.14228523281e-17	4.96854233966e-22	1.20436886193e-16	1.12360722623e-16	5	71591000	72013000	16124.5154966
chr12	101440000	101450000	chr12	101570000	101580000	0,255,0	74	20.8618	22.1336	25.2947	31.0727	1.47388004493e-12	1.01512773434e-12	2.28506544281e-08	4.56475731823e-05	4	101437500	101570000	13462.9120178
chr13	34130000	34140000	chr13	34240000	34250000	0,255,0	74	25.8244	22.3503	26.9259	31.8209	1.53779482524e-08	1.01512773434e-12	2.28506544281e-08	4.56475731823e-05	4	34135000	34250000	11180.3398875
chr15	59220000	59230000	chr15	59480000	59490000	0,255,0	74	21.1512	19.4348	33.5828	20.5025	1.47388004493e-12	3.49282314194e-17	4.54653489436e-05	2.48093583556e-12	3	59235000	59485000	10000.0
chr18	36690000	36700000	chr18	36840000	36850000	0,255,0	74	26.5512	21.447	23.6868	22.8399	1.53779482524e-08	1.01512773434e-12	2.44272074719e-12	2.48093583556e-12	2	36700000	36845000	5000.0
chr19	4630000	4640000	chr19	4740000	4750000	0,255,0	74	22.3664	22.0101	28.1881	30.7339	1.47388004493e-12	1.01512773434e-12	2.28506544281e-08	2.29213114474e-08	2	4630000	4745000	5000.0
chr19	45880000	45890000	chr19	46020000	46030000	0,255,0	74	26.3831	26.2536	36.4461	28.9535	1.53779482524e-08	1.14187532002e-08	4.54653489436e-05	2.29213114474e-08	2	45885000	46015000	10000.0
chr2	103390000	103400000	chr2	103580000	103590000	0,255,0	73	33.4774	21.5378	35.4969	18.3182	6.00229237385e-05	2.78126727818e-12	7.91218748375e-05	3.8685148046e-16	1	103395000	103585000	0
chr2	146780000	146790000	chr2	147000000	147010000	0,255,0	73	12.7355	10.7384	14.339	13.5683	3.31990378395e-21	1.26582771048e-26	6.20533486832e-21	6.22735691803e-21	6	146790000	147001666	15365.9074288
chr2	154530000	154540000	chr2	154680000	154690000	0,255,0	73	20.6456	22.3056	29.3569	29.7327	4.0655728467e-12	2.78126727818e-12	5.00901504499e-08	5.04270825531e-08	4	154527500	154685000	16007.8105936
chr2	158570000	158580000	chr2	158680000	158690000	0,255,0	73	37.039	29.0684	24.5174	33.5329	6.00229237385e-05	2.49899087597e-08	6.60987601017e-12	7.85329158722e-05	2	158580000	158690000	7071.06781187
chr2	164780000	164790000	chr2	164890000	164900000	0,255,0	73	24.2116	25.4233	30.0643	31.0577	4.0655728467e-12	2.49899087597e-08	5.00901504499e-08	7.85329158722e-05	1	164785000	164895000	0
chr4	11000000	11010000	chr4	11110000	11120000	0,255,0	73	27.3131	22.8431	37.6422	20.9815	3.33141266743e-08	2.78126727818e-12	7.91218748375e-05	6.54968302271e-12	1	11005000	11115000	0
chr5	35930000	35940000	chr5	36040000	36050000	0,255,0	73	31.3225	29.1967	37.0682	31.4128	6.00229237385e-05	2.49899087597e-08	7.91218748375e-05	7.85329158722e-05	2	35940000	36050000	7071.06781187
chr5	143700000	143710000	chr5	143820000	143830000	0,255,0	73	20.7679	20.9065	31.4181	23.9809	4.0655728467e-12	2.78126727818e-12	7.91218748375e-05	6.54968302271e-12	4	143697500	143822500	17677.6695297
chr7	19750000	19760000	chr7	19940000	19950000	0,255,0	73	30.2548	26.683	32.5512	33.5284	3.33141266743e-08	2.49899087597e-08	7.91218748375e-05	7.85329158722e-05	2	19760000	19940000	7071.06781187
chr7	26260000	26270000	chr7	26380000	26390000	0,255,0	73	19.1825	19.9559	21.1417	25.9594	1.7124976558e-16	2.78126727818e-12	6.60987601017e-12	5.04270825531e-08	1	26265000	26385000	0
chr7	86060000	86070000	chr7	86220000	86230000	0,255,0	73	25.8314	21.7049	27.7313	23.774	3.33141266743e-08	2.78126727818e-12	5.00901504499e-08	6.54968302271e-12	3	86068333	86228333	7453.559925
chr7	134500000	134510000	chr7	134640000	134650000	0,255,0	73	29.8106	27.0345	31.5243	31.6466	3.33141266743e-08	2.49899087597e-08	7.91218748375e-05	7.85329158722e-05	3	134505000	134635000	10000.0
chr9	48460000	48470000	chr9	48660000	48670000	0,255,0	73	21.699	25.5379	37.2829	24.6153	4.0655728467e-12	2.49899087597e-08	7.91218748375e-05	5.04270825531e-08	8	48455000	48678750	26250.0
chr9	50970000	50980000	chr9	51100000	51110000	0,255,0	73	27.8835	24.2047	35.8022	27.8451	3.33141266743e-08	2.78126727818e-12	7.91218748375e-05	5.04270825531e-08	6	50973333	51096666	11785.1130198
chr9	51910000	51920000	chr9	52090000	52100000	0,255,0	73	25.0882	21.5296	19.4871	32.4954	3.33141266743e-08	2.78126727818e-12	3.98316073097e-16	7.85329158722e-05	2	51910000	52095000	5000.0
chr11	22530000	22540000	chr11	22750000	22760000	0,255,0	73	38.3522	27.0167	32.5045	34.3398	6.00229237385e-05	2.49899087597e-08	7.91218748375e-05	7.85329158722e-05	1	22535000	22755000	0
chr11	83380000	83390000	chr11	83550000	83560000	0,255,0	73	28.7723	32.4026	37.0728	47.3117	3.33141266743e-08	4.71044149636e-05	7.91218748375e-05	0.0239255624077	2	83380000	83560000	7071.06781187
chr11	117330000	117340000	chr11	117510000	117520000	0,255,0	73	35.3085	37.4025	43.7471	38.591	6.00229237385e-05	4.71044149636e-05	0.0242833999514	7.85329158722e-05	2	117335000	117520000	5000.0
chr12	86510000	86520000	chr12	86620000	86630000	0,255,0	73	26.1046	33.763	42.0378	47.1777	3.33141266743e-08	4.71044149636e-05	0.0242833999514	0.0239255624077	4	86507500	86635000	20155.6443707
chr13	30650000	30660000	chr13	30840000	30850000	0,255,0	73	39.8092	27.8358	33.087	34.1479	0.0193672528925	2.49899087597e-08	7.91218748375e-05	7.85329158722e-05	2	30660000	30845000	5000.0
chr13	43690000	43700000	chr13	43820000	43830000	0,255,0	73	18.9709	15.8231	19.0021	21.3959	1.7124976558e-16	1.20792740701e-16	3.98316073097e-16	6.54968302271e-12	3	43691666	43828333	7453.559925
chr13	108980000	108990000	chr13	109100000	109110000	0,255,0	73	24.2711	21.9751	24.4139	27.3313	4.0655728467e-12	2.78126727818e-12	6.60987601017e-12	5.04270825531e-08	9	108990555	109118333	17568.2092232
chr14	8650000	8660000	chr14	8820000	8830000	0,255,0	73	26.8944	27.9959	47.0712	25.3807	3.33141266743e-08	2.49899087597e-08	0.0242833999514	5.04270825531e-08	2	8650000	8810000	15811.3883008
chr14	30950000	30960000	chr14	31270000	31280000	0,255,0	73	19.4126	21.4226	25.1773	27.085	1.7124976558e-16	2.78126727818e-12	5.00901504499e-08	5.04270825531e-08	3	30951666	31271666	7453.559925
chr14	48990000	49000000	chr14	49110000	49120000	0,255,0	73	20.4304	18.9281	22.8123	24.1816	4.0655728467e-12	1.20792740701e-16	6.60987601017e-12	6.54968302271e-12	5	48991000	49113000	12649.1106407
chr14	119010000	119020000	chr14	119160000	119170000	0,255,0	73	15.9284	16.581	24.7149	20.5233	1.7124976558e-16	1.20792740701e-16	5.00901504499e-08	6.54968302271e-12	5	119017000	119169000	12649.1106407
chr14	122000000	122010000	chr14	122130000	122140000	0,255,0	73	34.5212	36.4492	46.3653	38.8281	6.00229237385e-05	4.71044149636e-05	0.0242833999514	7.85329158722e-05	2	122005000	122140000	5000.0
chr15	85430000	85440000	chr15	85540000	85550000	0,255,0	73	24.9465	18.9484	23.7705	19.5808	3.33141266743e-08	1.20792740701e-16	6.60987601017e-12	6.54968302271e-12	3	85431666	85548333	7453.559925
chr16	19000000	19010000	chr16	19190000	19200000	0,255,0	73	29.0566	28.3341	44.7151	29.0267	3.33141266743e-08	2.49899087597e-08	0.0242833999514	5.04270825531e-08	2	19015000	19190000	11180.3398875
chr16	44760000	44770000	chr16	45090000	45100000	0,255,0	73	21.2558	29.3701	34.5768	35.0841	4.0655728467e-12	2.49899087597e-08	7.91218748375e-05	7.85329158722e-05	7	44755000	45090714	18626.2925863
chr16	44960000	44970000	chr16	45080000	45090000	0,255,0	73	23.8814	27.6405	36.6444	37.8497	4.0655728467e-12	2.49899087597e-08	7.91218748375e-05	7.85329158722e-05	2	44965000	45090000	5000.0
chr16	52310000	52320000	chr16	52450000	52460000	0,255,0	73	26.0662	21.4599	28.2305	23.984	3.33141266743e-08	2.78126727818e-12	5.00901504499e-08	6.54968302271e-12	4	52307500	52450000	13462.9120178
chr16	96690000	96700000	chr16	96890000	96900000	0,255,0	73	22.9891	22.1696	25.127	26.0951	4.0655728467e-12	2.78126727818e-12	5.00901504499e-08	5.04270825531e-08	3	96691666	96891666	7453.559925
chr19	7300000	7310000	chr19	7420000	7430000	0,255,0	73	30.5523	29.7898	33.4045	36.9744	3.33141266743e-08	2.49899087597e-08	7.91218748375e-05	7.85329158722e-05	2	7310000	7425000	5000.0
chr19	11420000	11430000	chr19	11670000	11680000	0,255,0	73	19.1882	13.0397	15.8195	16.0258	1.7124976558e-16	2.20602379155e-21	3.98316073097e-16	3.8685148046e-16	6	11433333	11678333	13437.0962472
chr19	17190000	17200000	chr19	17430000	17440000	0,255,0	73	28.5322	28.4218	30.2194	44.1696	3.33141266743e-08	2.49899087597e-08	5.00901504499e-08	0.0239255624077	6	17198333	17446666	18633.8998125
chr1	107960000	107970000	chr1	108290000	108300000	0,255,0	72	15.5212	13.9609	23.4226	21.1449	1.28031809205e-20	8.29862232492e-21	1.75031452046e-11	1.64295080982e-11	9	107965000	108285000	14142.1356237
chr1	163330000	163340000	chr1	163610000	163620000	0,255,0	72	12.144	16.2906	25.2246	17.1887	2.60842911912e-25	3.90787197919e-16	1.08762816403e-07	1.20683942356e-15	5	163329000	163611000	16492.4225025
chr1	163680000	163690000	chr1	163890000	163900000	0,255,0	72	17.7322	15.4639	20.5159	21.9171	5.54025147924e-16	8.29862232492e-21	1.75031452046e-11	1.64295080982e-11	6	163680000	163895000	11180.3398875
chr2	31330000	31340000	chr2	31520000	31530000	0,255,0	72	26.3034	20.6628	25.1232	28.2186	7.17445952557e-08	7.50289588136e-12	1.08762816403e-07	1.08451607107e-07	7	31337857	31516428	15452.3626091
chr2	91120000	91130000	chr2	91320000	91330000	0,255,0	72	21.0914	18.7156	23.7216	21.1513	1.07332816283e-11	3.90787197919e-16	1.75031452046e-11	1.64295080982e-11	10	91126000	91316000	28319.604517
chr2	132340000	132350000	chr2	132520000	132530000	0,255,0	72	22.5684	18.5	22.7151	25.2826	1.07332816283e-11	3.90787197919e-16	1.75031452046e-11	1.08451607107e-07	8	132341250	132527500	18582.5859341
chr4	135060000	135070000	chr4	135220000	135230000	0,255,0	72	18.7994	16.229	20.5751	18.9548	5.54025147924e-16	3.90787197919e-16	1.75031452046e-11	1.20683942356e-15	5	135073000	135219000	12649.1106407
chr5	34860000	34870000	chr5	34970000	34980000	0,255,0	72	33.6497	31.9924	38.9095	40.6934	0.000104641338872	8.19260263465e-05	0.0338044115431	0.0338419993116	4	34862500	34990000	15206.9063257
chr5	77780000	77790000	chr5	77890000	77900000	0,255,0	72	21.9202	19.6931	25.0449	23.8958	1.07332816283e-11	7.50289588136e-12	1.08762816403e-07	1.64295080982e-11	2	77785000	77900000	5000.0
chr5	144330000	144340000	chr5	144460000	144470000	0,255,0	72	24.7248	23.3523	32.2464	27.1704	7.17445952557e-08	7.50289588136e-12	0.000135804398004	1.08451607107e-07	5	144335000	144465000	14142.1356237
chr6	29110000	29120000	chr6	29220000	29230000	0,255,0	72	30.1775	27.6121	35.155	37.7597	7.17445952557e-08	5.4390782024e-08	0.000135804398004	0.0001353150787	1	29115000	29225000	0
chr6	97220000	97230000	chr6	97360000	97370000	0,255,0	72	13.1622	13.0002	13.8336	17.5487	1.28031809205e-20	8.29862232492e-21	2.52603116279e-20	1.20683942356e-15	5	97225000	97363000	21540.6592285
chr7	17530000	17540000	chr7	17640000	17650000	0,255,0	72	20.2129	21.0767	29.3112	30.3896	1.07332816283e-11	7.50289588136e-12	1.08762816403e-07	1.08451607107e-07	5	17525000	17651000	11661.9037897
chr7	88000000	88010000	chr7	88300000	88310000	0,255,0	72	25.2748	16.1404	17.9372	19.946	7.17445952557e-08	3.90787197919e-16	1.20118472382e-15	1.64295080982e-11	6	88016666	88298333	19507.8331845
chr8	119720000	119730000	chr8	119990000	120000000	0,255,0	72	26.6711	22.7678	23.7419	32.0549	7.17445952557e-08	7.50289588136e-12	1.75031452046e-11	0.0001353150787	3	119735000	119995000	10000.0
chr9	21400000	21410000	chr9	21600000	21610000	0,255,0	72	30.9222	28.0355	36.7018	32.3041	0.000104641338872	5.4390782024e-08	0.000135804398004	0.0001353150787	2	21405000	21610000	5000.0
chr9	62140000	62150000	chr9	62400000	62410000	0,255,0	72	18.9898	19.3134	21.4905	26.0859	5.54025147924e-16	3.90787197919e-16	1.75031452046e-11	1.08451607107e-07	6	62136666	62403333	11785.1130198
chr9	107980000	107990000	chr9	108100000	108110000	0,255,0	72	41.1268	33.3301	31.6629	42.9106	0.0273459198534	8.19260263465e-05	0.000135804398004	0.0338419993116	3	107995000	108108333	12018.5042515
chr9	108900000	108910000	chr9	109010000	109020000	0,255,0	72	26.6669	25.9946	38.9573	27.4671	7.17445952557e-08	5.4390782024e-08	0.0338044115431	1.08451607107e-07	3	108908333	109021666	7453.559925
chr11	67050000	67060000	chr11	67160000	67170000	0,255,0	72	34.8584	32.7602	37.1949	40.2449	0.000104641338872	8.19260263465e-05	0.000135804398004	0.0338419993116	2	67050000	67165000	5000.0
chr11	120920000	120930000	chr11	121050000	121060000	0,255,0	72	35.2682	32.5645	35.4761	36.0117	0.000104641338872	8.19260263465e-05	0.000135804398004	0.0001353150787	3	120925000	121055000	10000.0
chr13	51280000	51290000	chr13	51520000	51530000	0,255,0	72	19.2232	16.9468	19.4707	22.8503	5.54025147924e-16	3.90787197919e-16	1.20118472382e-15	1.64295080982e-11	6	51288333	51516666	13437.0962472
chr13	51940000	51950000	chr13	52190000	52200000	0,255,0	72	21.2224	22.2218	37.543	21.449	1.07332816283e-11	7.50289588136e-12	0.000135804398004	1.64295080982e-11	2	51945000	52185000	10000.0
chr14	54850000	54860000	chr14	55050000	55060000	0,255,0	72	24.0896	23.7577	42.3442	21.0793	1.07332816283e-11	7.50289588136e-12	0.0338044115431	1.64295080982e-11	4	54860000	55060000	21213.2034356
chr15	59350000	59360000	chr15	59480000	59490000	0,255,0	72	37.9547	31.7696	38.8466	31.0023	0.000104641338872	8.19260263465e-05	0.000135804398004	0.0001353150787	3	59358333	59478333	7453.559925
chr15	66500000	66510000	chr15	66920000	66930000	0,255,0	72	14.7659	14.8845	15.9852	21.8671	1.28031809205e-20	8.29862232492e-21	1.20118472382e-15	1.64295080982e-11	5	66511000	66929000	15231.5462117
chr15	73410000	73420000	chr15	73520000	73530000	0,255,0	72	31.4751	31.8447	36.1157	43.6007	0.000104641338872	8.19260263465e-05	0.000135804398004	0.0338419993116	3	73408333	73521666	7453.559925
chr16	4300000	4310000	chr16	4540000	4550000	0,255,0	72	19.6069	20.582	38.0253	19.8015	1.07332816283e-11	7.50289588136e-12	0.000135804398004	1.64295080982e-11	4	4315000	4550000	15000.0
chr16	10570000	10580000	chr16	10780000	10790000	0,255,0	72	27.1765	32.9864	43.0096	36.2146	7.17445952557e-08	8.19260263465e-05	0.0338044115431	0.0001353150787	2	10565000	10790000	11180.3398875
chr16	96580000	96590000	chr16	96690000	96700000	0,255,0	72	27.4115	24.317	31.626	27.337	7.17445952557e-08	7.50289588136e-12	0.000135804398004	1.08451607107e-07	3	96578333	96691666	7453.559925
chr18	24460000	24470000	chr18	24620000	24630000	0,255,0	72	24.0812	19.6825	26.5934	20.6425	1.07332816283e-11	7.50289588136e-12	1.08762816403e-07	1.64295080982e-11	2	24465000	24620000	5000.0
chr18	38490000	38500000	chr18	38610000	38620000	0,255,0	72	27.6493	23.3794	28.6199	27.1302	7.17445952557e-08	7.50289588136e-12	1.08762816403e-07	1.08451607107e-07	5	38493000	38615000	12806.2484749
chr18	82630000	82640000	chr18	82740000	82750000	0,255,0	72	24.0816	19.8924	28.0523	24.7403	1.07332816283e-11	7.50289588136e-12	1.08762816403e-07	1.08451607107e-07	3	82631666	82745000	12018.5042515
chr1	9550000	9560000	chr1	9690000	9700000	0,255,0	71	27.832	22.8754	30.1808	29.9618	1.52198215017e-07	1.99997749543e-11	2.33084173144e-07	2.24479241811e-07	6	9560000	9695000	15000.0
chr1	173040000	173050000	chr1	173150000	173160000	0,255,0	71	26.9122	24.7485	36.8891	28.1028	1.52198215017e-07	1.16112115187e-07	0.000231065421743	2.24479241811e-07	3	173048333	173175000	20275.875101
chr2	78970000	78980000	chr2	79090000	79100000	0,255,0	71	22.9092	19.1784	22.0127	22.655	2.89518025399e-11	1.26274515391e-15	4.48850030848e-11	4.29079410464e-11	3	78971666	79098333	7453.559925
chr4	133210000	133220000	chr4	133380000	133390000	0,255,0	71	17.2159	16.6845	16.7915	27.498	1.83090031006e-15	1.26274515391e-15	3.68151743143e-15	2.24479241811e-07	7	133222142	133385000	12857.1428571
chr4	134610000	134620000	chr4	134760000	134770000	0,255,0	71	25.7339	24.9777	29.7905	33.2093	1.52198215017e-07	1.16112115187e-07	2.33084173144e-07	0.000232159013115	2	134620000	134765000	5000.0
chr4	134760000	134770000	chr4	134870000	134880000	0,255,0	71	25.7137	22.5454	24.8313	28.3861	1.52198215017e-07	1.99997749543e-11	2.33084173144e-07	2.24479241811e-07	2	134770000	134885000	11180.3398875
chr4	148920000	148930000	chr4	149080000	149090000	0,255,0	71	21.8432	23.1784	24.969	29.3833	2.89518025399e-11	1.99997749543e-11	2.33084173144e-07	2.24479241811e-07	2	148930000	149085000	5000.0
chr5	147510000	147520000	chr5	147710000	147720000	0,255,0	71	14.4	14.5172	21.9634	18.6125	4.39559733497e-20	3.28020117378e-20	4.48850030848e-11	3.99086290992e-15	8	147510000	147712500	16770.5098312
chr6	88540000	88550000	chr6	88660000	88670000	0,255,0	71	23.4004	24.5038	30.9722	26.4033	2.89518025399e-11	1.99997749543e-11	0.000231065421743	2.24479241811e-07	3	88538333	88675000	12018.5042515
chr6	115790000	115800000	chr6	115940000	115950000	0,255,0	71	28.1164	23.6687	26.9825	38.0629	1.52198215017e-07	1.99997749543e-11	2.33084173144e-07	0.000232159013115	3	115791666	115951666	7453.559925
chr6	145130000	145140000	chr6	145290000	145300000	0,255,0	71	22.2139	19.365	16.2983	36.3089	2.89518025399e-11	1.26274515391e-15	3.68151743143e-15	0.000232159013115	1	145135000	145295000	0
chr7	53060000	53070000	chr7	53180000	53190000	0,255,0	71	28.0868	30.7963	33.9024	38.8173	1.52198215017e-07	1.16112115187e-07	0.000231065421743	0.000232159013115	2	53060000	53185000	5000.0
chr7	96660000	96670000	chr7	96990000	97000000	0,255,0	71	13.5142	17.5765	22.2117	21.6567	4.39559733497e-20	1.26274515391e-15	4.48850030848e-11	4.29079410464e-11	5	96655000	96991000	11661.9037897
chr7	103920000	103930000	chr7	104050000	104060000	0,255,0	71	20.9221	18.3265	21.3385	24.438	2.89518025399e-11	1.26274515391e-15	4.48850030848e-11	4.29079410464e-11	6	103923333	104063333	21730.674684
chr7	125900000	125910000	chr7	126130000	126140000	0,255,0	71	14.986	15.6197	22.0935	25.1684	4.39559733497e-20	1.26274515391e-15	4.48850030848e-11	2.24479241811e-07	5	125905000	126141000	14000.0
chr9	21030000	21040000	chr9	21210000	21220000	0,255,0	71	29.6565	26.7621	36.2171	29.0199	1.52198215017e-07	1.16112115187e-07	0.000231065421743	2.24479241811e-07	1	21035000	21215000	0
chr9	65990000	66000000	chr9	66120000	66130000	0,255,0	71	34.3366	27.0216	35.2687	27.9371	0.000177774777114	1.16112115187e-07	0.000231065421743	2.24479241811e-07	2	66000000	66125000	5000.0
chr10	80460000	80470000	chr10	80630000	80640000	0,255,0	71	24.0476	20.2266	22.1879	30.435	2.89518025399e-11	1.99997749543e-11	4.48850030848e-11	2.24479241811e-07	2	80470000	80635000	5000.0
chr10	94560000	94570000	chr10	94880000	94890000	0,255,0	71	16.4461	21.1716	31.6789	20.2095	1.83090031006e-15	1.99997749543e-11	0.000231065421743	4.29079410464e-11	5	94563000	94883000	14422.2051019
chr11	32090000	32100000	chr11	32220000	32230000	0,255,0	71	35.6802	30.6346	35.7613	38.8809	0.000177774777114	1.16112115187e-07	0.000231065421743	0.0463668099033	2	32090000	32215000	11180.3398875
chr11	49460000	49470000	chr11	49680000	49690000	0,255,0	71	27.0765	23.8878	26.2807	31.1991	1.52198215017e-07	1.99997749543e-11	2.33084173144e-07	0.000232159013115	2	49465000	49690000	5000.0
chr11	53390000	53400000	chr11	53540000	53550000	0,255,0	71	33.7933	31.7814	36.0095	41.3648	0.000177774777114	0.000139808968477	0.000231065421743	0.0463668099033	3	53401666	53548333	13743.6854187
chr11	72150000	72160000	chr11	72370000	72380000	0,255,0	71	24.4672	18.2836	20.8766	24.6271	2.89518025399e-11	1.26274515391e-15	4.48850030848e-11	2.24479241811e-07	7	72162142	72370714	15971.914125
chr11	115500000	115510000	chr11	115670000	115680000	0,255,0	71	18.5795	24.8183	27.0196	33.1004	1.83090031006e-15	1.16112115187e-07	2.33084173144e-07	0.000232159013115	1	115505000	115675000	0
chr13	112570000	112580000	chr13	113040000	113050000	0,255,0	71	14.4546	14.678	18.7876	22.4249	4.39559733497e-20	3.28020117378e-20	3.68151743143e-15	4.29079410464e-11	8	112577500	113047500	17677.6695297
chr14	20520000	20530000	chr14	20630000	20640000	0,255,0	71	21.34	19.1242	25.2891	21.8041	2.89518025399e-11	1.26274515391e-15	2.33084173144e-07	4.29079410464e-11	4	20527500	20647500	12747.548784
chr14	122260000	122270000	chr14	122460000	122470000	0,255,0	71	25.8635	24.3358	30.0756	35.6864	1.52198215017e-07	1.99997749543e-11	2.33084173144e-07	0.000232159013115	2	122265000	122460000	5000.0
chr15	78080000	78090000	chr15	78190000	78200000	0,255,0	71	34.4787	32.155	43.0518	31.0776	0.000177774777114	0.000139808968477	0.0465426433734	0.000232159013115	2	78080000	78195000	5000.0
chr17	32000000	32010000	chr17	32160000	32170000	0,255,0	71	39.7149	32.8598	36.4392	40.0806	0.038136686668	0.000139808968477	0.000231065421743	0.0463668099033	5	31999000	32157000	16124.5154966
chr17	56270000	56280000	chr17	56390000	56400000	0,255,0	71	26.3622	27.5581	31.0332	37.8074	1.52198215017e-07	1.16112115187e-07	0.000231065421743	0.000232159013115	1	56275000	56395000	0
chr19	53490000	53500000	chr19	53640000	53650000	0,255,0	71	31.0164	29.9147	36.9704	35.0406	0.000177774777114	1.16112115187e-07	0.000231065421743	0.000232159013115	6	53478333	53646666	16749.7927019
chr1	87750000	87760000	chr1	87900000	87910000	0,255,0	70	20.9048	23.7361	30.8818	28.554	7.42082522451e-11	5.22258787751e-11	4.78006285049e-07	4.62074853012e-07	3	87748333	87911666	13743.6854187
chr1	137440000	137450000	chr1	137570000	137580000	0,255,0	70	23.7431	21.825	25.407	28.668	7.42082522451e-11	5.22258787751e-11	4.78006285049e-07	4.62074853012e-07	6	137445000	137571666	16666.6666667
chr2	116720000	116730000	chr2	117050000	117060000	0,255,0	70	16.9231	13.2444	28.0075	16.1292	5.94305313013e-15	1.26390438338e-19	4.78006285049e-07	1.2488648034e-14	5	116719000	117059000	16492.4225025
chr2	128240000	128250000	chr2	128360000	128370000	0,255,0	70	32.3332	31.7585	37.6747	35.3063	0.000302389760454	0.000237242873377	0.000388290523674	0.000395450449604	5	128239000	128377000	18439.0889146
chr3	51310000	51320000	chr3	51450000	51460000	0,255,0	70	15.3898	20.6797	20.5524	32.6452	1.88299882149e-19	5.22258787751e-11	1.18846202836e-10	0.000395450449604	5	51301000	51467000	18439.0889146
chr3	96340000	96350000	chr3	96500000	96510000	0,255,0	70	31.1323	25.3412	34.0309	24.4354	0.000302389760454	2.45856740014e-07	0.000388290523674	1.10105721737e-10	1	96345000	96505000	0
chr3	143860000	143870000	chr3	144040000	144050000	0,255,0	70	23.7689	23.0494	23.997	31.9079	7.42082522451e-11	5.22258787751e-11	1.18846202836e-10	0.000395450449604	1	143865000	144045000	0
chr5	125580000	125590000	chr5	125730000	125740000	0,255,0	70	23.1743	25.3576	25.6527	35.7912	7.42082522451e-11	2.45856740014e-07	4.78006285049e-07	0.000395450449604	1	125585000	125735000	0
chr5	134650000	134660000	chr5	134820000	134830000	0,255,0	70	23.3068	17.9895	23.6422	23.0453	7.42082522451e-11	4.12749997873e-15	1.18846202836e-10	1.10105721737e-10	6	134658333	134828333	16996.731712
chr6	17620000	17630000	chr6	17780000	17790000	0,255,0	70	22.0441	19.9231	22.1844	32.8412	7.42082522451e-11	5.22258787751e-11	1.18846202836e-10	0.000395450449604	2	17625000	17790000	5000.0
chr7	57030000	57040000	chr7	57170000	57180000	0,255,0	70	18.8467	14.3187	16.461	19.1211	5.94305313013e-15	1.26390438338e-19	1.21476289206e-14	1.2488648034e-14	3	57035000	57175000	10000.0
chr8	11250000	11260000	chr8	11390000	11400000	0,255,0	70	17.945	17.4027	26.2483	21.0252	5.94305313013e-15	4.12749997873e-15	4.78006285049e-07	1.10105721737e-10	8	11260000	11393750	21830.3114957
chr8	122700000	122710000	chr8	122810000	122820000	0,255,0	70	32.086	31.696	43.2035	35.5309	0.000302389760454	0.000237242873377	0.0634637082682	0.000395450449604	4	122702500	122822500	22638.4628453
chr10	74510000	74520000	chr10	74620000	74630000	0,255,0	70	32.2416	27.0253	33.2935	32.728	0.000302389760454	2.45856740014e-07	0.000388290523674	0.000395450449604	1	74515000	74625000	0
chr10	94550000	94560000	chr10	94930000	94940000	0,255,0	70	24.6786	21.1573	32.848	24.1115	3.19945041158e-07	5.22258787751e-11	0.000388290523674	1.10105721737e-10	2	94565000	94935000	10000.0
chr11	61760000	61770000	chr11	61940000	61950000	0,255,0	70	19.3738	19.6407	26.7193	18.8941	5.94305313013e-15	5.22258787751e-11	4.78006285049e-07	1.2488648034e-14	1	61765000	61945000	0
chr12	73940000	73950000	chr12	74070000	74080000	0,255,0	70	17.1371	14.461	18.239	18.2518	5.94305313013e-15	1.26390438338e-19	1.21476289206e-14	1.2488648034e-14	9	73943888	74071666	16703.6626426
chr13	35870000	35880000	chr13	36030000	36040000	0,255,0	70	23.1918	19.2794	25.715	24.2606	7.42082522451e-11	4.12749997873e-15	4.78006285049e-07	1.10105721737e-10	5	35875000	36039000	11661.9037897
chr13	52800000	52810000	chr13	53080000	53090000	0,255,0	70	18.3101	21.4688	23.5968	27.5516	5.94305313013e-15	5.22258787751e-11	1.18846202836e-10	4.62074853012e-07	3	52808333	53078333	7453.559925
chr16	19720000	19730000	chr16	19840000	19850000	0,255,0	70	21.7101	21.8993	22.6912	25.2542	7.42082522451e-11	5.22258787751e-11	1.18846202836e-10	4.62074853012e-07	4	19727500	19845000	10307.764064
chr17	5430000	5440000	chr17	5740000	5750000	0,255,0	70	22.1795	18.0761	24.2687	22.5165	7.42082522451e-11	4.12749997873e-15	1.18846202836e-10	1.10105721737e-10	7	5443571	5749285	15779.0871674
chr18	65920000	65930000	chr18	66070000	66080000	0,255,0	70	21.9408	15.5119	15.4311	23.5573	7.42082522451e-11	1.26390438338e-19	4.57544275548e-19	1.10105721737e-10	4	65942500	66077500	17677.6695297
chr19	4490000	4500000	chr19	4620000	4630000	0,255,0	70	34.5055	34.419	44.3739	32.7863	0.000302389760454	0.000237242873377	0.0634637082682	0.000395450449604	4	4502500	4630000	16770.5098312
chr19	21640000	21650000	chr19	21820000	21830000	0,255,0	70	17.5476	14.2286	17.034	17.0303	5.94305313013e-15	1.26390438338e-19	1.21476289206e-14	1.2488648034e-14	7	21647857	21816428	15452.3626091
chr1	130250000	130260000	chr1	130720000	130730000	0,255,0	69	17.6465	15.9229	15.5882	29.3702	1.86186741025e-14	1.31945252832e-14	3.65953326532e-14	9.17540116148e-07	5	130263000	130725000	12806.2484749
chr2	32480000	32490000	chr2	32610000	32620000	0,255,0	69	26.4377	29.0272	37.0808	32.6435	6.64843648686e-07	5.05336970617e-07	0.000637206222883	0.000653440760022	2	32490000	32615000	5000.0
chr2	173050000	173060000	chr2	173370000	173380000	0,255,0	69	14.2853	19.6014	20.6286	35.8884	6.51734058945e-19	1.31102981791e-10	2.99598511369e-10	0.000653440760022	3	173048333	173378333	7453.55992499
chr4	43270000	43280000	chr4	43430000	43440000	0,255,0	69	20.6776	18.1638	20.6877	23.1826	1.84837888115e-10	1.31945252832e-14	2.99598511369e-10	2.88207128491e-10	4	43280000	43427500	13462.9120178
chr4	106510000	106520000	chr4	106640000	106650000	0,255,0	69	21.3514	26.5885	39.3845	28.1666	1.84837888115e-10	5.05336970617e-07	0.0856690217995	9.17540116148e-07	2	106510000	106650000	7071.06781187
chr4	129020000	129030000	chr4	129130000	129140000	0,255,0	69	18.9932	16.5562	19.548	19.2839	1.86186741025e-14	1.31945252832e-14	3.65953326532e-14	3.75029610967e-14	2	129020000	129135000	5000.0
chr5	124610000	124620000	chr5	124740000	124750000	0,255,0	69	23.7486	28.1524	34.7499	32.4353	1.84837888115e-10	5.05336970617e-07	0.000637206222883	0.000653440760022	6	124610000	124741666	20069.324298
chr6	37040000	37050000	chr6	37300000	37310000	0,255,0	69	21.8022	21.4892	26.0123	28.0708	1.84837888115e-10	1.31102981791e-10	9.61788927248e-07	9.17540116148e-07	5	37033000	37297000	29120.4395571
chr7	56010000	56020000	chr7	56130000	56140000	0,255,0	69	25.0391	24.2083	34.524	27.7408	6.64843648686e-07	1.31102981791e-10	0.000637206222883	9.17540116148e-07	2	56010000	56135000	5000.0
chr7	139840000	139850000	chr7	140190000	140200000	0,255,0	69	15.4628	13.5016	16.7105	18.2892	6.51734058945e-19	5.01063823932e-19	3.65953326532e-14	3.75029610967e-14	8	139846250	140190000	19405.2183703
chr7	147090000	147100000	chr7	147240000	147250000	0,255,0	69	19.4758	20.687	26.793	27.2084	1.86186741025e-14	1.31102981791e-10	9.61788927248e-07	9.17540116148e-07	5	147093000	147249000	12649.1106407
chr7	148030000	148040000	chr7	148240000	148250000	0,255,0	69	32.8151	25.3348	35.5852	30.122	0.000499972907139	5.05336970617e-07	0.000637206222883	9.17540116148e-07	5	148031000	148233000	12649.1106407
chr9	70050000	70060000	chr9	70180000	70190000	0,255,0	69	33.6007	29.6622	39.3114	26.9697	0.000499972907139	5.05336970617e-07	0.0856690217995	9.17540116148e-07	2	70055000	70175000	10000.0
chr11	61000000	61010000	chr11	61140000	61150000	0,255,0	69	27.574	27.553	35.359	31.7453	6.64843648686e-07	5.05336970617e-07	0.000637206222883	0.000653440760022	2	61005000	61150000	5000.0
chr11	74180000	74190000	chr11	74340000	74350000	0,255,0	69	33.013	29.5513	31.1562	41.4871	0.000499972907139	5.05336970617e-07	0.000637206222883	0.0841595022963	2	74185000	74355000	10000.0
chr11	89840000	89850000	chr11	90020000	90030000	0,255,0	69	22.7034	22.6429	22.5211	37.218	1.84837888115e-10	1.31102981791e-10	2.99598511369e-10	0.000653440760022	5	89853000	90027000	12165.5250606
chr11	119360000	119370000	chr11	119480000	119490000	0,255,0	69	36.4218	33.8722	39.1553	37.8473	0.000499972907139	0.000396723743509	0.0856690217995	0.000653440760022	2	119365000	119480000	5000.0
chr12	56420000	56430000	chr12	56590000	56600000	0,255,0	69	20.2063	20.2344	19.2003	35.2083	1.84837888115e-10	1.31102981791e-10	3.65953326532e-14	0.000653440760022	3	56418333	56598333	7453.559925
chr13	43840000	43850000	chr13	43950000	43960000	0,255,0	69	21.5739	18.8333	26.5613	22.504	1.84837888115e-10	1.31945252832e-14	9.61788927248e-07	2.88207128491e-10	2	43845000	43960000	5000.0
chr13	48750000	48760000	chr13	48890000	48900000	0,255,0	69	18.7078	17.0842	21.7226	25.3028	1.86186741025e-14	1.31945252832e-14	2.99598511369e-10	9.17540116148e-07	6	48753333	48896666	11785.1130198
chr14	20650000	20660000	chr14	20890000	20900000	0,255,0	69	24.4045	19.1823	28.1958	23.8714	1.84837888115e-10	1.31945252832e-14	9.61788927248e-07	2.88207128491e-10	7	20655000	20885000	14142.1356237
chr15	11900000	11910000	chr15	12010000	12020000	0,255,0	69	26.4486	23.9758	36.559	22.5526	6.64843648686e-07	1.31102981791e-10	0.000637206222883	2.88207128491e-10	2	11905000	12020000	5000.0
chr15	78260000	78270000	chr15	78370000	78380000	0,255,0	69	38.7413	33.1756	37.9782	37.1636	0.000499972907139	0.000396723743509	0.000637206222883	0.000653440760022	1	78265000	78375000	0
chr16	3830000	3840000	chr16	4000000	4010000	0,255,0	69	23.2205	23.7615	33.6204	26.7876	1.84837888115e-10	1.31102981791e-10	0.000637206222883	9.17540116148e-07	3	3841666	4001666	7453.559925
chr16	19060000	19070000	chr16	19190000	19200000	0,255,0	69	23.2127	38.4576	44.0177	42.6034	1.84837888115e-10	0.000396723743509	0.0856690217995	0.0841595022963	2	19065000	19200000	5000.0
chr17	24860000	24870000	chr17	25020000	25030000	0,255,0	69	38.6313	29.6034	36.5156	28.4338	0.000499972907139	5.05336970617e-07	0.000637206222883	9.17540116148e-07	2	24870000	25030000	7071.06781187
chr17	56500000	56510000	chr17	56620000	56630000	0,255,0	69	28.8452	30.4031	38.2203	33.5568	6.64843648686e-07	5.05336970617e-07	0.000637206222883	0.000653440760022	3	56498333	56621666	13743.6854187
chr18	56780000	56790000	chr18	56890000	56900000	0,255,0	69	28.3304	28.0195	36.0545	33.438	6.64843648686e-07	5.05336970617e-07	0.000637206222883	0.000653440760022	5	56773000	56891000	12649.1106407
chr19	4490000	4500000	chr19	4740000	4750000	0,255,0	69	21.6215	21.3603	25.237	26.6271	1.84837888115e-10	1.31102981791e-10	9.61788927248e-07	9.17540116148e-07	5	4493000	4741000	24083.1891576
chr19	46660000	46670000	chr19	46810000	46820000	0,255,0	69	18.8588	19.3258	22.0767	25.7406	1.86186741025e-14	1.31945252832e-14	2.99598511369e-10	9.17540116148e-07	4	46665000	46812500	20155.6443707
chr19	53320000	53330000	chr19	53430000	53440000	0,255,0	69	24.3291	23.3557	38.4811	22.2155	1.84837888115e-10	1.31102981791e-10	0.000637206222883	2.88207128491e-10	4	53320000	53440000	7071.06781187
chr1	72760000	72770000	chr1	72870000	72880000	0,255,0	68	24.1754	23.5624	35.3996	29.3848	4.74081283192e-10	3.32131373693e-10	0.00105319929046	1.82758821845e-06	1	72765000	72875000	0
chr1	138200000	138210000	chr1	138350000	138360000	0,255,0	68	22.2289	20.7513	20.9773	29.9417	4.74081283192e-10	3.32131373693e-10	7.43685900861e-10	1.82758821845e-06	3	138201666	138348333	13743.6854187
chr1	155740000	155750000	chr1	155960000	155970000	0,255,0	68	14.6848	18.146	28.124	15.7799	2.66125722637e-18	4.21576072354e-14	1.9153060715e-06	1.17370281016e-13	1	155745000	155965000	0
chr1	167700000	167710000	chr1	168080000	168090000	0,255,0	68	11.1702	8.38388	13.0623	13.2092	1.00265382055e-22	2.58673125962e-28	7.25409739164e-18	8.73580966079e-18	5	167707000	168081000	12649.1106407
chr1	182360000	182370000	chr1	182690000	182700000	0,255,0	68	19.0829	16.8392	23.7688	22.6735	5.8121363053e-14	4.21576072354e-14	7.43685900861e-10	7.31811073987e-10	4	182362500	182692500	17677.6695297
chr2	26770000	26780000	chr2	26880000	26890000	0,255,0	68	33.7672	29.5772	29.9048	36.5545	0.000817877719941	1.02493405584e-06	1.9153060715e-06	0.00106811667981	3	26778333	26891666	7453.559925
chr2	35610000	35620000	chr2	35760000	35770000	0,255,0	68	26.905	27.7177	27.2983	35.1477	1.35196832922e-06	1.02493405584e-06	1.9153060715e-06	0.00106811667981	2	35610000	35765000	5000.0
chr3	104320000	104330000	chr3	104470000	104480000	0,255,0	68	24.0823	24.5815	29.6087	29.457	4.74081283192e-10	3.32131373693e-10	1.9153060715e-06	1.82758821845e-06	8	104336250	104483750	21286.7329574
chr4	63400000	63410000	chr4	63590000	63600000	0,255,0	68	19.0746	23.9175	19.7798	38.1929	5.8121363053e-14	3.32131373693e-10	7.43685900861e-10	0.00106811667981	6	63415000	63600000	11180.3398875
chr4	154250000	154260000	chr4	154430000	154440000	0,255,0	68	13.3085	15.0052	20.3888	22.3337	2.66125722637e-18	2.02206340529e-18	7.43685900861e-10	7.31811073987e-10	4	154250000	154435000	11180.3398875
chr6	71870000	71880000	chr6	72110000	72120000	0,255,0	68	25.8823	21.4242	24.9215	30.7755	1.35196832922e-06	3.32131373693e-10	1.9153060715e-06	1.82758821845e-06	4	71872500	72112500	12747.548784
chr6	135190000	135200000	chr6	135320000	135330000	0,255,0	68	16.6499	18.3313	20.1736	22.7188	5.8121363053e-14	4.21576072354e-14	7.43685900861e-10	7.31811073987e-10	5	135199000	135323000	12649.1106407
chr7	117300000	117310000	chr7	117410000	117420000	0,255,0	68	28.6851	24.815	30.5921	28.6561	1.35196832922e-06	1.02493405584e-06	1.9153060715e-06	1.82758821845e-06	2	117305000	117420000	5000.0
chr9	30280000	30290000	chr9	30740000	30750000	0,255,0	68	8.83347	9.64	12.9669	15.3933	2.61979534823e-28	2.58673125962e-28	7.25409739164e-18	8.73580966079e-18	5	30289000	30739000	16492.4225025
chr10	116890000	116900000	chr10	117110000	117120000	0,255,0	68	20.6884	15.1825	18.8383	18.2228	4.74081283192e-10	2.02206340529e-18	1.1682033735e-13	1.17370281016e-13	3	116888333	117111666	13743.6854187
chr11	11350000	11360000	chr11	11690000	11700000	0,255,0	68	35.1937	22.1222	21.4956	34.1334	0.000817877719941	3.32131373693e-10	7.43685900861e-10	0.00106811667981	3	11358333	11688333	7453.559925
chr11	22900000	22910000	chr11	23160000	23170000	0,255,0	68	18.3482	17.0375	26.2726	19.48	5.8121363053e-14	4.21576072354e-14	1.9153060715e-06	1.17370281016e-13	10	22899000	23174000	23600.8474424
chr14	32080000	32090000	chr14	32280000	32290000	0,255,0	68	16.5914	19.896	16.6364	35.6941	5.8121363053e-14	3.32131373693e-10	1.1682033735e-13	0.00106811667981	1	32085000	32285000	0
chr14	73510000	73520000	chr14	73700000	73710000	0,255,0	68	26.6172	22.2973	37.8802	22.9994	1.35196832922e-06	3.32131373693e-10	0.00105319929046	7.31811073987e-10	5	73511000	73703000	12649.1106407
chr16	31750000	31760000	chr16	31920000	31930000	0,255,0	68	27.2035	23.926	32.1854	29.8715	1.35196832922e-06	3.32131373693e-10	0.00105319929046	1.82758821845e-06	7	31753571	31922142	18789.9234828
chr16	84990000	85000000	chr16	85140000	85150000	0,255,0	68	28.0596	35.1277	34.7292	37.8571	1.35196832922e-06	0.000659561835112	0.00105319929046	0.00106811667981	3	84978333	85155000	19436.5063162
chr17	34380000	34390000	chr17	34540000	34550000	0,255,0	68	25.1713	17.2867	27.6789	20.2424	1.35196832922e-06	4.21576072354e-14	1.9153060715e-06	7.31811073987e-10	1	34385000	34545000	0
chr19	53720000	53730000	chr19	53830000	53840000	0,255,0	68	26.3134	25.799	38.0765	25.8672	1.35196832922e-06	1.02493405584e-06	0.00105319929046	1.82758821845e-06	2	53720000	53830000	7071.06781187
chr1	129390000	129400000	chr1	129570000	129580000	0,255,0	67	16.5368	15.0361	25.8229	16.0494	1.79021988469e-13	7.59572550605e-18	3.69582620822e-06	3.65091325622e-13	5	129395000	129577000	12806.2484749
chr1	174070000	174080000	chr1	174240000	174250000	0,255,0	67	22.839	25.0909	31.4181	33.2109	1.15119523301e-09	2.03198994699e-06	0.00169383434659	0.0017175390335	4	174067500	174245000	16007.8105936
chr2	37440000	37450000	chr2	37620000	37630000	0,255,0	67	21.6911	21.9848	18.5163	34.3436	1.15119523301e-09	8.32330756116e-10	3.51658716769e-13	0.0017175390335	1	37445000	37625000	0
chr2	78810000	78820000	chr2	79090000	79100000	0,255,0	67	14.1518	15.726	20.3894	22.3567	1.04631661468e-17	1.30283684878e-13	1.86958446257e-09	1.76951545139e-09	4	78807500	79092500	12747.548784
chr6	30150000	30160000	chr6	30300000	30310000	0,255,0	67	28.1468	23.9153	19.3634	38.2911	2.67463940282e-06	8.32330756116e-10	3.51658716769e-13	0.0017175390335	3	30171666	30305000	16666.6666667
chr6	50260000	50270000	chr6	50460000	50470000	0,255,0	67	20.091	20.7672	33.1307	21.7355	1.15119523301e-09	8.32330756116e-10	0.00169383434659	1.76951545139e-09	1	50265000	50465000	0
chr6	82690000	82700000	chr6	82840000	82850000	0,255,0	67	29.2859	28.827	38.4579	31.0211	2.67463940282e-06	2.03198994699e-06	0.00169383434659	0.0017175390335	1	82695000	82845000	0
chr6	113120000	113130000	chr6	113250000	113260000	0,255,0	67	25.5338	26.0226	32.6305	30.2917	2.67463940282e-06	2.03198994699e-06	0.00169383434659	3.59493739635e-06	5	113123000	113255000	12806.2484749
chr6	128790000	128800000	chr6	129200000	129210000	0,255,0	67	13.5681	13.6977	15.2703	25.7954	1.04631661468e-17	7.59572550605e-18	2.65416802291e-17	3.59493739635e-06	4	128800000	129200000	7071.06781187
chr7	88310000	88320000	chr7	88480000	88490000	0,255,0	67	22.6859	14.783	20.1961	18.3672	1.15119523301e-09	7.59572550605e-18	1.86958446257e-09	3.65091325622e-13	7	88312142	88475000	12857.1428571
chr7	150780000	150790000	chr7	150940000	150950000	0,255,0	67	25.8486	26.5025	31.3238	35.037	2.67463940282e-06	2.03198994699e-06	0.00169383434659	0.0017175390335	3	150778333	150941666	7453.55992499
chr8	98110000	98120000	chr8	98220000	98230000	0,255,0	67	26.8258	21.7118	21.1884	29.3286	2.67463940282e-06	8.32330756116e-10	1.86958446257e-09	3.59493739635e-06	2	98120000	98230000	7071.06781187
chr8	129020000	129030000	chr8	129370000	129380000	0,255,0	67	24.9909	26.9576	38.2067	27.704	2.67463940282e-06	2.03198994699e-06	0.00169383434659	3.59493739635e-06	3	129025000	129375000	10000.0
chr9	63490000	63500000	chr9	63690000	63700000	0,255,0	67	23.5187	23.1629	24.888	28.3955	1.15119523301e-09	8.32330756116e-10	3.69582620822e-06	3.59493739635e-06	1	63495000	63695000	0
chr10	43670000	43680000	chr10	43780000	43790000	0,255,0	67	18.5775	18.8294	25.0027	27.1848	1.79021988469e-13	1.30283684878e-13	3.69582620822e-06	3.59493739635e-06	3	43671666	43788333	7453.559925
chr10	58620000	58630000	chr10	58750000	58760000	0,255,0	67	19.8555	18.1679	18.4661	27.1344	1.15119523301e-09	1.30283684878e-13	3.51658716769e-13	3.59493739635e-06	3	58631666	58751666	7453.559925
chr10	62610000	62620000	chr10	62770000	62780000	0,255,0	67	17.8755	18.9565	26.4057	19.3104	1.79021988469e-13	1.30283684878e-13	3.69582620822e-06	3.65091325622e-13	1	62615000	62775000	0
chr10	127520000	127530000	chr10	127630000	127640000	0,255,0	67	32.008	29.8889	35.1848	36.1662	0.00133621429013	2.03198994699e-06	0.00169383434659	0.0017175390335	1	127525000	127635000	0
chr11	53270000	53280000	chr11	53540000	53550000	0,255,0	67	36.1646	29.9905	37.5346	37.3089	0.00133621429013	2.03198994699e-06	0.00169383434659	0.0017175390335	5	53279000	53545000	14000.0
chr11	101670000	101680000	chr11	101830000	101840000	0,255,0	67	25.1506	26.3181	32.6641	31.8263	2.67463940282e-06	2.03198994699e-06	0.00169383434659	0.0017175390335	2	101680000	101835000	5000.0
chr11	108780000	108790000	chr11	108890000	108900000	0,255,0	67	21.0548	19.1208	21.8871	24.4137	1.15119523301e-09	1.30283684878e-13	1.86958446257e-09	1.76951545139e-09	3	108788333	108901666	7453.559925
chr12	32650000	32660000	chr12	32930000	32940000	0,255,0	67	16.4504	14.4792	24.2352	13.8402	1.79021988469e-13	7.59572550605e-18	1.86958446257e-09	3.10751860157e-17	4	32655000	32932500	10307.764064
chr13	20400000	20410000	chr13	20560000	20570000	0,255,0	67	23.1295	18.6771	28.079	20.197	1.15119523301e-09	1.30283684878e-13	3.69582620822e-06	1.76951545139e-09	5	20405000	20567000	18000.0
chr13	56380000	56390000	chr13	56530000	56540000	0,255,0	67	17.5779	15.6377	18.3244	21.7983	1.79021988469e-13	1.30283684878e-13	3.51658716769e-13	1.76951545139e-09	6	56383333	56526666	11785.1130198
chr15	80100000	80110000	chr15	80520000	80530000	0,255,0	67	17.582	15.8344	20.9919	21.5052	1.79021988469e-13	1.30283684878e-13	1.86958446257e-09	1.76951545139e-09	5	80103000	80529000	12649.1106407
chr16	4560000	4570000	chr16	4670000	4680000	0,255,0	67	35.6432	31.7609	38.0133	37.077	0.00133621429013	0.00107741001199	0.00169383434659	0.0017175390335	1	4565000	4675000	0
chr16	10270000	10280000	chr16	10530000	10540000	0,255,0	67	17.3832	12.49	17.8691	16.408	1.79021988469e-13	7.59572550605e-18	3.51658716769e-13	3.65091325622e-13	7	10279285	10527857	17670.4526812
chr16	19000000	19010000	chr16	19260000	19270000	0,255,0	67	21.7031	16.1131	20.1968	21.3761	1.15119523301e-09	1.30283684878e-13	1.86958446257e-09	1.76951545139e-09	5	18999000	19259000	15231.5462117
chr16	30260000	30270000	chr16	30510000	30520000	0,255,0	67	24.5656	24.4181	25.7655	35.1647	1.15119523301e-09	8.32330756116e-10	3.69582620822e-06	0.0017175390335	7	30256428	30522142	17202.2779697
chr16	33020000	33030000	chr16	33150000	33160000	0,255,0	67	29.9025	25.9406	30.0136	34.2428	2.67463940282e-06	2.03198994699e-06	3.69582620822e-06	0.0017175390335	3	33025000	33151666	16666.6666667
chr16	90930000	90940000	chr16	91040000	91050000	0,255,0	67	34.0568	30.8173	31.2879	33.2112	0.00133621429013	2.03198994699e-06	0.00169383434659	0.0017175390335	1	90935000	91045000	0
chr19	10330000	10340000	chr19	10500000	10510000	0,255,0	67	21.076	24.8879	30.4894	28.4173	1.15119523301e-09	2.03198994699e-06	3.69582620822e-06	3.59493739635e-06	1	10335000	10505000	0
chr1	92100000	92110000	chr1	92480000	92490000	0,255,0	66	15.908	14.3571	11.2767	33.1037	5.44255662912e-13	2.66262686784e-17	2.70907174485e-21	0.00271845121086	2	92100000	92485000	5000.0
chr1	138440000	138450000	chr1	138620000	138630000	0,255,0	66	19.6864	16.9431	22.7379	20.9313	2.81105651591e-09	4.04398936932e-13	4.48129326825e-09	4.33170961495e-09	7	138442142	138635000	12857.1428571
chr1	173770000	173780000	chr1	173920000	173930000	0,255,0	66	23.0618	28.6245	36.4161	29.5641	2.81105651591e-09	3.98574996845e-06	0.00268198160159	7.06093627033e-06	7	173757857	173935000	20203.050891
chr2	31770000	31780000	chr2	31980000	31990000	0,255,0	66	23.6687	19.3116	20.3151	30.743	2.81105651591e-09	4.04398936932e-13	4.48129326825e-09	7.06093627033e-06	2	31780000	31985000	5000.0
chr2	119120000	119130000	chr2	119240000	119250000	0,255,0	66	27.6459	27.3894	29.5942	38.6217	5.27891670875e-06	3.98574996845e-06	7.2819706753e-06	0.00271845121086	2	119125000	119250000	5000.0
chr2	167120000	167130000	chr2	167240000	167250000	0,255,0	66	29.2293	30.5432	34.9143	35.257	5.27891670875e-06	3.98574996845e-06	0.00268198160159	0.00271845121086	2	167115000	167245000	10000.0
chr4	45420000	45430000	chr4	45540000	45550000	0,255,0	66	35.6859	26.9226	26.7816	33.8728	0.00213572052136	3.98574996845e-06	7.2819706753e-06	0.00271845121086	3	45428333	45541666	7453.559925
chr4	136010000	136020000	chr4	136170000	136180000	0,255,0	66	19.4402	20.872	23.9804	30.7724	5.44255662912e-13	2.08334917009e-09	4.48129326825e-09	7.06093627033e-06	5	136007000	136175000	12806.2484749
chr4	138000000	138010000	chr4	138110000	138120000	0,255,0	66	15.7904	15.4677	20.7473	18.5822	5.44255662912e-13	2.66262686784e-17	4.48129326825e-09	1.07729121203e-12	4	138000000	138120000	7071.06781187
chr4	151350000	151360000	chr4	151470000	151480000	0,255,0	66	23.7327	22.9969	30.2471	28.5026	2.81105651591e-09	2.08334917009e-09	7.2819706753e-06	7.06093627033e-06	3	151351666	151471666	7453.55992499
chr5	139320000	139330000	chr5	139650000	139660000	0,255,0	66	16.9696	15.0697	21.6997	16.5717	5.44255662912e-13	2.66262686784e-17	4.48129326825e-09	1.07729121203e-12	5	139325000	139655000	10000.0
chr5	144190000	144200000	chr5	144300000	144310000	0,255,0	66	17.9739	16.3482	20.3831	18.7467	5.44255662912e-13	4.04398936932e-13	4.48129326825e-09	1.07729121203e-12	2	144190000	144305000	5000.0
chr6	66910000	66920000	chr6	67100000	67110000	0,255,0	66	14.8607	12.4681	16.083	16.4717	3.98216932011e-17	2.66262686784e-17	1.08824715076e-12	1.07729121203e-12	8	66915000	67102500	17500.0
chr6	86760000	86770000	chr6	86870000	86880000	0,255,0	66	26.915	25.7487	27.0359	31.8585	5.27891670875e-06	3.98574996845e-06	7.2819706753e-06	0.00271845121086	1	86765000	86875000	0
chr7	17060000	17070000	chr7	17200000	17210000	0,255,0	66	29.0617	23.5575	22.0918	34.4409	5.27891670875e-06	2.08334917009e-09	4.48129326825e-09	0.00271845121086	2	17060000	17205000	5000.0
chr7	25590000	25600000	chr7	25750000	25760000	0,255,0	66	30.039	24.5481	23.9012	38.6963	5.27891670875e-06	2.08334917009e-09	4.48129326825e-09	0.00271845121086	1	25595000	25755000	0
chr7	134910000	134920000	chr7	135070000	135080000	0,255,0	66	36.8917	26.557	28.7577	35.0525	0.00213572052136	3.98574996845e-06	7.2819706753e-06	0.00271845121086	5	134937000	135083000	23409.3998214
chr9	30750000	30760000	chr9	30890000	30900000	0,255,0	66	18.029	14.2448	15.5883	20.7612	5.44255662912e-13	2.66262686784e-17	1.08824715076e-12	4.33170961495e-09	4	30762500	30892500	12747.548784
chr9	30950000	30960000	chr9	31150000	31160000	0,255,0	66	29.1029	30.5216	33.4431	38.4355	5.27891670875e-06	3.98574996845e-06	0.00268198160159	0.00271845121086	3	30958333	31148333	13743.6854187
chr9	41800000	41810000	chr9	42050000	42060000	0,255,0	66	20.0958	19.2951	28.7239	21.9513	2.81105651591e-09	4.04398936932e-13	7.2819706753e-06	4.33170961495e-09	3	41808333	42048333	7453.559925
chr9	51790000	51800000	chr9	51900000	51910000	0,255,0	66	17.256	16.5201	21.9529	19.052	5.44255662912e-13	4.04398936932e-13	4.48129326825e-09	1.07729121203e-12	3	51785000	51908333	10540.9255339
chr9	57500000	57510000	chr9	57610000	57620000	0,255,0	66	36.7511	32.0817	36.0686	33.7663	0.00213572052136	0.00172051694895	0.00268198160159	0.00271845121086	1	57505000	57615000	0
chr9	121780000	121790000	chr9	121890000	121900000	0,255,0	66	22.6869	25.5921	30.1806	36.0296	2.81105651591e-09	3.98574996845e-06	7.2819706753e-06	0.00271845121086	3	121785000	121905000	10000.0
chr10	59990000	60000000	chr10	60210000	60220000	0,255,0	66	12.8677	16.6323	21.38	21.4387	3.98216932011e-17	4.04398936932e-13	4.48129326825e-09	4.33170961495e-09	5	59991000	60223000	16124.5154966
chr10	80840000	80850000	chr10	80990000	81000000	0,255,0	66	32.6403	28.7848	33.4756	38.1998	0.00213572052136	3.98574996845e-06	0.00268198160159	0.00271845121086	2	80845000	81000000	5000.0
chr10	92760000	92770000	chr10	92880000	92890000	0,255,0	66	24.3364	26.3894	33.7489	32.6894	2.81105651591e-09	3.98574996845e-06	0.00268198160159	0.00271845121086	4	92752500	92887500	12747.548784
chr10	95010000	95020000	chr10	95310000	95320000	0,255,0	66	13.4583	14.9811	26.9755	13.5372	3.98216932011e-17	2.66262686784e-17	7.2819706753e-06	1.20662946148e-16	1	95015000	95315000	0
chr11	19240000	19250000	chr11	19430000	19440000	0,255,0	66	33.9106	28.4446	36.7017	30.6937	0.00213572052136	3.98574996845e-06	0.00268198160159	7.06093627033e-06	3	19245000	19428333	10540.9255339
chr11	79400000	79410000	chr11	79730000	79740000	0,255,0	66	17.5794	17.0447	22.1094	22.5101	5.44255662912e-13	4.04398936932e-13	4.48129326825e-09	4.33170961495e-09	4	79400000	79725000	11180.3398875
chr11	113150000	113160000	chr11	113490000	113500000	0,255,0	66	21.404	18.7834	25.407	23.3994	2.81105651591e-09	4.04398936932e-13	7.2819706753e-06	4.33170961495e-09	8	113158750	113488750	21286.7329574
chr12	86690000	86700000	chr12	86820000	86830000	0,255,0	66	23.8777	18.6886	21.825	25.4073	2.81105651591e-09	4.04398936932e-13	4.48129326825e-09	7.06093627033e-06	8	86691250	86823750	23782.8719881
chr13	32990000	33000000	chr13	33160000	33170000	0,255,0	66	16.6688	18.1841	20.5176	23.1725	5.44255662912e-13	4.04398936932e-13	4.48129326825e-09	4.33170961495e-09	3	32995000	33165000	10000.0
chr14	31520000	31530000	chr14	31660000	31670000	0,255,0	66	26.9944	30.4283	34.6314	35.1615	5.27891670875e-06	3.98574996845e-06	0.00268198160159	0.00271845121086	5	31515000	31671000	18867.9622641
chr14	45600000	45610000	chr14	45760000	45770000	0,255,0	66	15.52	13.8776	19.7555	18.1368	3.98216932011e-17	2.66262686784e-17	4.48129326825e-09	1.07729121203e-12	8	45603750	45763750	14252.1928137
chr14	55330000	55340000	chr14	55440000	55450000	0,255,0	66	24.9208	23.6828	34.2678	26.4628	5.27891670875e-06	2.08334917009e-09	0.00268198160159	7.06093627033e-06	2	55335000	55450000	5000.0
chr15	81960000	81970000	chr15	82070000	82080000	0,255,0	66	31.971	27.985	31.9103	34.0914	0.00213572052136	3.98574996845e-06	0.00268198160159	0.00271845121086	1	81965000	82075000	0
chr15	83040000	83050000	chr15	83160000	83170000	0,255,0	66	34.2239	31.5595	36.0046	35.4187	0.00213572052136	0.00172051694895	0.00268198160159	0.00271845121086	1	83045000	83165000	0
chr16	19000000	19010000	chr16	19150000	19160000	0,255,0	66	16.4502	25.9033	38.1786	21.6061	5.44255662912e-13	3.98574996845e-06	0.00268198160159	4.33170961495e-09	1	19005000	19155000	0
chr16	57390000	57400000	chr16	57570000	57580000	0,255,0	66	32.8118	24.9232	24.4641	32.2831	0.00213572052136	3.98574996845e-06	4.48129326825e-09	0.00271845121086	1	57395000	57575000	0
chr17	8380000	8390000	chr17	8490000	8500000	0,255,0	66	23.6197	23.811	30.8068	29.1928	2.81105651591e-09	2.08334917009e-09	7.2819706753e-06	7.06093627033e-06	2	8380000	8495000	5000.0
chr17	27320000	27330000	chr17	27650000	27660000	0,255,0	66	25.9441	23.0377	22.8339	38.7358	5.27891670875e-06	2.08334917009e-09	4.48129326825e-09	0.00271845121086	3	27335000	27655000	10000.0
chr17	86560000	86570000	chr17	86720000	86730000	0,255,0	66	25.412	21.2854	37.6401	18.9073	5.27891670875e-06	2.08334917009e-09	0.00268198160159	1.07729121203e-12	1	86565000	86725000	0
chr19	10410000	10420000	chr19	10560000	10570000	0,255,0	66	25.1144	25.601	33.3029	29.3608	5.27891670875e-06	3.98574996845e-06	0.00268198160159	7.06093627033e-06	3	10411666	10561666	7453.559925
chr1	20920000	20930000	chr1	21090000	21100000	0,255,0	65	20.1377	18.011	27.163	18.558	6.71723528579e-09	1.18226053008e-12	1.40120380467e-05	3.21836683762e-12	3	20928333	21088333	7453.559925
chr2	33090000	33100000	chr2	33200000	33210000	0,255,0	65	28.3638	32.483	37.6303	38.7195	1.01994178184e-05	0.00268700574089	0.00420530020775	0.00419008463323	1	33095000	33205000	0
chr2	157280000	157290000	chr2	157390000	157400000	0,255,0	65	23.3233	21.3058	18.8246	33.9972	6.71723528579e-09	5.11716837844e-09	3.33675733001e-12	0.00419008463323	3	157288333	157401666	7453.55992499
chr2	169940000	169950000	chr2	170170000	170180000	0,255,0	65	17.7933	15.2323	24.1847	17.5133	1.59282438604e-12	1.03452488016e-16	1.07707040498e-08	3.21836683762e-12	5	169943000	170169000	12649.1106407
chr3	21830000	21840000	chr3	21980000	21990000	0,255,0	65	27.2965	24.2491	28.2783	28.702	1.01994178184e-05	5.11716837844e-09	1.40120380467e-05	1.36729912012e-05	2	21840000	21980000	7071.06781187
chr3	51030000	51040000	chr3	51160000	51170000	0,255,0	65	20.1736	19.0433	20.8473	31.7816	6.71723528579e-09	1.18226053008e-12	1.07707040498e-08	0.00419008463323	3	51035000	51165000	20000.0
chr3	133250000	133260000	chr3	133480000	133490000	0,255,0	65	23.0569	21.5149	21.7677	31.1903	6.71723528579e-09	5.11716837844e-09	1.07707040498e-08	0.00419008463323	1	133255000	133485000	0
chr4	57680000	57690000	chr4	57800000	57810000	0,255,0	65	18.0819	17.6145	24.9559	22.4055	1.59282438604e-12	1.18226053008e-12	1.40120380467e-05	1.02505899774e-08	2	57685000	57800000	5000.0
chr5	33370000	33380000	chr5	33480000	33490000	0,255,0	65	20.7485	20.1286	22.1937	28.3611	6.71723528579e-09	5.11716837844e-09	1.07707040498e-08	1.36729912012e-05	1	33375000	33485000	0
chr5	110920000	110930000	chr5	111060000	111070000	0,255,0	65	18.8857	16.9524	22.2381	20.7988	1.59282438604e-12	1.18226053008e-12	1.07707040498e-08	1.02505899774e-08	6	110928333	111058333	14907.11985
chr6	17050000	17060000	chr6	17300000	17310000	0,255,0	65	11.0143	11.2944	15.4964	14.556	1.06229554759e-20	8.08971782988e-21	4.04872345119e-16	4.33396471958e-16	4	17052500	17305000	10307.764064
chr6	86500000	86510000	chr6	86620000	86630000	0,255,0	65	25.7612	23.4073	28.5293	28.0547	1.01994178184e-05	5.11716837844e-09	1.40120380467e-05	1.36729912012e-05	6	86493333	86623333	11785.1130198
chr6	115960000	115970000	chr6	116080000	116090000	0,255,0	65	23.1575	19.0787	24.6579	19.7604	6.71723528579e-09	1.18226053008e-12	1.40120380467e-05	1.02505899774e-08	4	115960000	116080000	7071.06781187
chr7	108210000	108220000	chr7	108450000	108460000	0,255,0	65	32.7371	31.394	34.2109	32.0443	0.00338669276872	0.00268700574089	0.00420530020775	0.00419008463323	1	108215000	108455000	0
chr7	121210000	121220000	chr7	121340000	121350000	0,255,0	65	17.2773	18.5703	26.7945	23.0895	1.59282438604e-12	1.18226053008e-12	1.40120380467e-05	1.02505899774e-08	6	121215000	121350000	11180.3398875
chr7	149620000	149630000	chr7	149760000	149770000	0,255,0	65	21.5697	19.5574	24.8364	21.3611	6.71723528579e-09	1.18226053008e-12	1.40120380467e-05	1.02505899774e-08	2	149620000	149765000	5000.0
chr9	32210000	32220000	chr9	32390000	32400000	0,255,0	65	24.0557	16.9606	19.6989	21.1722	6.71723528579e-09	1.18226053008e-12	1.07707040498e-08	1.02505899774e-08	3	32211666	32391666	7453.559925
chr9	61890000	61900000	chr9	62090000	62100000	0,255,0	65	17.7035	17.6993	19.2924	23.275	1.59282438604e-12	1.18226053008e-12	3.33675733001e-12	1.02505899774e-08	3	61891666	62091666	7453.559925
chr9	107260000	107270000	chr9	107410000	107420000	0,255,0	65	22.3279	20.4487	27.1524	21.2142	6.71723528579e-09	5.11716837844e-09	1.40120380467e-05	1.02505899774e-08	7	107266428	107416428	18626.2925863
chr9	110330000	110340000	chr9	110520000	110530000	0,255,0	65	25.5782	27.1448	35.6747	27.9653	1.01994178184e-05	7.7669128593e-06	0.00420530020775	1.36729912012e-05	3	110321666	110528333	13743.6854187
chr10	7600000	7610000	chr10	7950000	7960000	0,255,0	65	20.042	17.5822	25.9216	20.3147	6.71723528579e-09	1.18226053008e-12	1.40120380467e-05	1.02505899774e-08	3	7605000	7941666	16666.6666667
chr10	41690000	41700000	chr10	42010000	42020000	0,255,0	65	17.3121	13.4404	11.6552	22.2502	1.59282438604e-12	1.03452488016e-16	1.17741622812e-20	1.02505899774e-08	4	41697500	42010000	16770.5098312
chr10	79150000	79160000	chr10	79270000	79280000	0,255,0	65	35.0847	29.5003	37.2084	32.9845	0.00338669276872	7.7669128593e-06	0.00420530020775	0.00419008463323	1	79155000	79275000	0
chr11	16420000	16430000	chr11	16840000	16850000	0,255,0	65	11.5538	13.1099	19.4769	13.5914	1.06229554759e-20	1.03452488016e-16	3.33675733001e-12	4.33396471958e-16	3	16425000	16845000	10000.0
chr11	78770000	78780000	chr11	79100000	79110000	0,255,0	65	26.6457	23.6612	26.3919	27.4993	1.01994178184e-05	5.11716837844e-09	1.40120380467e-05	1.36729912012e-05	1	78775000	79105000	0
chr11	106260000	106270000	chr11	106480000	106490000	0,255,0	65	21.4024	22.5017	22.704	31.3662	6.71723528579e-09	5.11716837844e-09	1.07707040498e-08	0.00419008463323	5	106275000	106485000	10000.0
chr14	32460000	32470000	chr14	32590000	32600000	0,255,0	65	22.0825	17.253	20.7264	22.2479	6.71723528579e-09	1.18226053008e-12	1.07707040498e-08	1.02505899774e-08	7	32466428	32602142	15452.3626091
chr14	122460000	122470000	chr14	122570000	122580000	0,255,0	65	32.0007	27.2922	37.9299	27.6933	0.00338669276872	7.7669128593e-06	0.00420530020775	1.36729912012e-05	1	122465000	122575000	0
chr15	57990000	58000000	chr15	58240000	58250000	0,255,0	65	30.9534	24.5721	32.132	31.2361	0.00338669276872	5.11716837844e-09	0.00420530020775	0.00419008463323	2	58000000	58245000	5000.0
chr16	17910000	17920000	chr16	18030000	18040000	0,255,0	65	33.6151	31.8517	37.1496	31.505	0.00338669276872	0.00268700574089	0.00420530020775	0.00419008463323	2	17920000	18040000	7071.06781187
chr16	55520000	55530000	chr16	55840000	55850000	0,255,0	65	17.8751	19.4513	22.0785	28.1038	1.59282438604e-12	1.18226053008e-12	1.07707040498e-08	1.36729912012e-05	6	55520000	55851666	23863.0351055
chr16	96250000	96260000	chr16	96370000	96380000	0,255,0	65	29.5932	29.4117	35.9525	35.4128	1.01994178184e-05	7.7669128593e-06	0.00420530020775	0.00419008463323	2	96255000	96370000	5000.0
chr18	74980000	74990000	chr18	75120000	75130000	0,255,0	65	17.7357	19.1838	25.2492	24.378	1.59282438604e-12	1.18226053008e-12	1.40120380467e-05	1.02505899774e-08	8	74976250	75135000	15051.9932235
chr1	132770000	132780000	chr1	132880000	132890000	0,255,0	64	25.7068	26.6086	38.2103	29.0055	1.90982539414e-05	1.48048359398e-05	0.00643982960723	2.53838663557e-05	1	132775000	132885000	0
chr2	30320000	30330000	chr2	30570000	30580000	0,255,0	64	21.5842	29.7557	37.4999	31.718	1.61410639499e-08	1.48048359398e-05	0.00643982960723	0.00647889993361	2	30310000	30575000	15000.0
chr2	71430000	71440000	chr2	71650000	71660000	0,255,0	64	16.1461	14.9224	16.4223	20.6322	4.65014631828e-12	3.91716711981e-16	9.627155305e-12	2.43675685982e-08	3	71431666	71655000	12018.5042515
chr2	128520000	128530000	chr2	128640000	128650000	0,255,0	64	19.0506	16.5068	23.5593	16.0567	4.65014631828e-12	3.4184855865e-12	2.50686219555e-08	9.00540880289e-12	5	128525000	128651000	14000.0
chr2	180080000	180090000	chr2	180310000	180320000	0,255,0	64	21.6993	17.987	19.8488	21.8906	1.61410639499e-08	3.4184855865e-12	2.50686219555e-08	2.43675685982e-08	3	180095000	180315000	10000.0
chr3	121660000	121670000	chr3	121820000	121830000	0,255,0	64	17.9727	16.6685	17.8306	22.8077	4.65014631828e-12	3.4184855865e-12	9.627155305e-12	2.43675685982e-08	4	121665000	121832500	16007.8105936
chr3	145850000	145860000	chr3	145990000	146000000	0,255,0	64	35.5014	26.9534	36.7823	26.4342	0.00522506680382	1.48048359398e-05	0.00643982960723	2.53838663557e-05	2	145850000	146000000	7071.06781187
chr3	152130000	152140000	chr3	152400000	152410000	0,255,0	64	28.0296	23.5229	26.3798	28.9747	1.90982539414e-05	1.22340758362e-08	2.64770120716e-05	2.53838663557e-05	3	152138333	152408333	7453.55992499
chr3	153340000	153350000	chr3	153460000	153470000	0,255,0	64	29.2994	31.695	35.939	34.9225	1.90982539414e-05	0.00418331730995	0.00643982960723	0.00647889993361	4	153335000	153470000	11180.3398875
chr4	47250000	47260000	chr4	47410000	47420000	0,255,0	64	27.2398	19.4983	27.7998	20.2717	1.90982539414e-05	3.4184855865e-12	2.64770120716e-05	2.43675685982e-08	2	47255000	47420000	5000.0
chr4	119590000	119600000	chr4	119730000	119740000	0,255,0	64	35.7687	29.4818	30.8191	35.0108	0.00522506680382	1.48048359398e-05	2.64770120716e-05	0.00647889993361	1	119595000	119735000	0
chr6	120500000	120510000	chr6	120620000	120630000	0,255,0	64	27.0951	28.2342	29.3679	35.0283	1.90982539414e-05	1.48048359398e-05	2.64770120716e-05	0.00647889993361	2	120495000	120630000	11180.3398875
chr7	91740000	91750000	chr7	91920000	91930000	0,255,0	64	23.7102	20.0682	32.0843	18.3062	1.61410639499e-08	1.22340758362e-08	0.00643982960723	9.00540880289e-12	2	91745000	91910000	15000.0
chr7	151970000	151980000	chr7	152080000	152090000	0,255,0	64	19.1749	16.5134	19.1223	22.7449	4.65014631828e-12	3.4184855865e-12	9.627155305e-12	2.43675685982e-08	3	151975000	152088333	12018.5042515
chr9	21400000	21410000	chr9	21550000	21560000	0,255,0	64	26.504	29.2546	38.1321	32.3584	1.90982539414e-05	1.48048359398e-05	0.00643982960723	0.00647889993361	1	21405000	21555000	0
chr9	71680000	71690000	chr9	72040000	72050000	0,255,0	64	21.6918	20.6759	24.3975	26.1669	1.61410639499e-08	1.22340758362e-08	2.50686219555e-08	2.53838663557e-05	5	71677000	72041000	12649.1106407
chr10	39970000	39980000	chr10	40240000	40250000	0,255,0	64	17.508	15.0877	18.0591	23.0284	4.65014631828e-12	3.91716711981e-16	9.627155305e-12	2.43675685982e-08	4	39975000	40242500	10307.764064
chr10	80200000	80210000	chr10	80340000	80350000	0,255,0	64	23.3592	23.0975	29.9853	27.6994	1.61410639499e-08	1.22340758362e-08	2.64770120716e-05	2.53838663557e-05	3	80211666	80341666	7453.559925
chr11	19730000	19740000	chr11	19870000	19880000	0,255,0	64	19.2392	20.3855	36.3603	17.1779	4.65014631828e-12	1.22340758362e-08	0.00643982960723	9.00540880289e-12	1	19735000	19875000	0
chr11	79430000	79440000	chr11	79730000	79740000	0,255,0	64	14.717	22.925	23.5786	32.6176	5.77474169861e-16	1.22340758362e-08	2.50686219555e-08	0.00647889993361	1	79435000	79735000	0
chr11	109100000	109110000	chr11	109440000	109450000	0,255,0	64	16.5477	17.9773	25.7123	20.5631	4.65014631828e-12	3.4184855865e-12	2.64770120716e-05	2.43675685982e-08	4	109107500	109447500	12747.548784
chr13	70780000	70790000	chr13	70970000	70980000	0,255,0	64	9.92966	10.1086	10.8551	12.3732	4.2443672188e-20	3.11678393616e-20	5.18436162781e-20	6.07334665467e-20	2	70785000	70980000	5000.0
chr14	34890000	34900000	chr14	35040000	35050000	0,255,0	64	24.1717	20.3794	24.7338	22.7695	1.61410639499e-08	1.22340758362e-08	2.64770120716e-05	2.43675685982e-08	3	34911666	35041666	16996.731712
chr15	75370000	75380000	chr15	75500000	75510000	0,255,0	64	19.7981	16.8557	16.9136	28.3207	1.61410639499e-08	3.4184855865e-12	9.627155305e-12	2.53838663557e-05	4	75377500	75502500	12747.548784
chr15	77830000	77840000	chr15	77980000	77990000	0,255,0	64	30.9629	30.9444	32.7621	35.9026	0.00522506680382	0.00418331730995	0.00643982960723	0.00647889993361	3	77821666	77991666	14907.11985
chr15	79920000	79930000	chr15	80050000	80060000	0,255,0	64	30.9358	25.8228	27.6228	31.945	0.00522506680382	1.48048359398e-05	2.64770120716e-05	0.00647889993361	3	79925000	80058333	12018.5042515
chr15	100290000	100300000	chr15	100510000	100520000	0,255,0	64	29.4496	26.0603	34.6294	28.0522	1.90982539414e-05	1.48048359398e-05	0.00643982960723	2.53838663557e-05	1	100295000	100515000	0
chr15	101160000	101170000	chr15	101810000	101820000	0,255,0	64	13.4771	13.3291	15.9058	16.9046	5.77474169861e-16	3.91716711981e-16	9.627155305e-12	9.00540880289e-12	5	101163000	101811000	12649.1106407
chr15	101670000	101680000	chr15	101800000	101810000	0,255,0	64	28.0681	27.4823	26.5849	34.1138	1.90982539414e-05	1.48048359398e-05	2.64770120716e-05	0.00647889993361	1	101675000	101805000	0
chr16	22300000	22310000	chr16	22800000	22810000	0,255,0	64	17.0961	17.3698	20.9579	21.7381	4.65014631828e-12	3.4184855865e-12	2.50686219555e-08	2.43675685982e-08	5	22311000	22807000	12649.1106407
chr17	80280000	80290000	chr17	80400000	80410000	0,255,0	64	21.8909	18.8809	23.6161	23.9021	1.61410639499e-08	3.4184855865e-12	2.50686219555e-08	2.43675685982e-08	3	80281666	80398333	21343.7474581
chr17	87310000	87320000	chr17	87440000	87450000	0,255,0	64	19.005	14.6026	21.3823	16.2267	4.65014631828e-12	3.91716711981e-16	2.50686219555e-08	9.00540880289e-12	5	87313000	87439000	12649.1106407
chr18	4230000	4240000	chr18	4360000	4370000	0,255,0	64	21.8034	17.0674	15.3319	27.7263	1.61410639499e-08	3.4184855865e-12	1.3222341739e-15	2.53838663557e-05	2	4240000	4365000	5000.0
chr18	5800000	5810000	chr18	5980000	5990000	0,255,0	64	28.2445	21.2336	24.6914	24.9748	1.90982539414e-05	1.22340758362e-08	2.64770120716e-05	2.53838663557e-05	3	5818333	5985000	16666.6666667
chr19	40450000	40460000	chr19	40620000	40630000	0,255,0	64	27.6919	27.3612	28.7166	35.9948	1.90982539414e-05	1.48048359398e-05	2.64770120716e-05	0.00647889993361	4	40450000	40617500	25124.6890528
chr19	58990000	59000000	chr19	59280000	59290000	0,255,0	64	17.1418	16.0806	22.7891	20.7413	4.65014631828e-12	3.4184855865e-12	2.50686219555e-08	2.43675685982e-08	6	58990000	59275000	11180.3398875
chr1	133250000	133260000	chr1	133420000	133430000	0,255,0	63	20.7552	25.923	27.2138	32.521	3.74285481927e-08	2.82688711603e-05	4.9041498814e-05	0.00989237059721	2	133255000	133435000	10000.0
chr1	153410000	153420000	chr1	153540000	153550000	0,255,0	63	17.0201	17.0266	23.451	19.4291	1.33710784784e-11	1.00098850839e-11	5.61217091284e-08	2.52980679913e-11	3	153408333	153551666	13743.6854187
chr3	90020000	90030000	chr3	90170000	90180000	0,255,0	63	19.5562	19.6555	23.2663	25.439	1.33710784784e-11	2.84539227988e-08	5.61217091284e-08	4.74805584479e-05	3	90028333	90178333	7453.559925
chr3	102130000	102140000	chr3	102490000	102500000	0,255,0	63	10.7248	9.41748	10.5131	13.7701	1.61030250043e-19	2.25149014095e-24	2.29475641614e-19	5.08042263865e-15	1	102135000	102495000	0
chr3	121010000	121020000	chr3	121200000	121210000	0,255,0	63	13.7681	13.0308	19.9678	15.2258	2.03134105257e-15	1.3091376952e-15	5.61217091284e-08	5.08042263865e-15	7	121015000	121202142	12857.1428571
chr4	45170000	45180000	chr4	45290000	45300000	0,255,0	63	20.6681	22.746	24.0186	33.7321	3.74285481927e-08	2.84539227988e-08	5.61217091284e-08	0.00989237059721	1	45175000	45295000	0
chr4	86220000	86230000	chr4	86330000	86340000	0,255,0	63	28.1941	26.2304	24.3403	37.2115	3.59456372179e-05	2.82688711603e-05	5.61217091284e-08	0.00989237059721	1	86225000	86335000	0
chr4	128390000	128400000	chr4	128530000	128540000	0,255,0	63	21.6015	21.9867	30.005	24.9345	3.74285481927e-08	2.84539227988e-08	4.9041498814e-05	4.74805584479e-05	2	128390000	128535000	5000.0
chr5	115790000	115800000	chr5	115900000	115910000	0,255,0	63	30.3603	27.2857	26.6119	34.864	3.59456372179e-05	2.82688711603e-05	4.9041498814e-05	0.00989237059721	1	115795000	115905000	0
chr7	107660000	107670000	chr7	107780000	107790000	0,255,0	63	19.7172	20.3564	26.8601	21.0755	3.74285481927e-08	2.84539227988e-08	4.9041498814e-05	5.53765420072e-08	2	107665000	107795000	10000.0
chr7	108810000	108820000	chr7	108990000	109000000	0,255,0	63	22.395	19.5832	28.4555	17.0982	3.74285481927e-08	2.84539227988e-08	4.9041498814e-05	2.52980679913e-11	1	108815000	108995000	0
chr7	132610000	132620000	chr7	132780000	132790000	0,255,0	63	21.8182	24.4274	32.6013	28.2028	3.74285481927e-08	2.84539227988e-08	0.00996573926803	4.74805584479e-05	1	132615000	132785000	0
chr7	146830000	146840000	chr7	147060000	147070000	0,255,0	63	27.2982	24.1734	25.4977	33.8758	3.59456372179e-05	2.84539227988e-08	4.9041498814e-05	0.00989237059721	4	146832500	147052500	12747.548784
chr8	13550000	13560000	chr8	13680000	13690000	0,255,0	63	26.6048	23.9072	30.6067	32.2807	3.59456372179e-05	2.84539227988e-08	4.9041498814e-05	0.00989237059721	1	13555000	13685000	0
chr8	109060000	109070000	chr8	109170000	109180000	0,255,0	63	21.7552	19.6419	20.7319	30.0482	3.74285481927e-08	2.84539227988e-08	5.61217091284e-08	4.74805584479e-05	2	109065000	109180000	5000.0
chr8	129110000	129120000	chr8	129440000	129450000	0,255,0	63	16.743	19.5067	27.7955	24.0488	1.33710784784e-11	1.00098850839e-11	4.9041498814e-05	5.53765420072e-08	2	129110000	129445000	5000.0
chr9	15490000	15500000	chr9	15670000	15680000	0,255,0	63	17.2334	14.3352	23.1749	17.6567	1.33710784784e-11	1.3091376952e-15	5.61217091284e-08	2.52980679913e-11	5	15491000	15683000	12649.1106407
chr9	37260000	37270000	chr9	37420000	37430000	0,255,0	63	13.6482	17.1923	16.6671	26.1825	2.03134105257e-15	1.00098850839e-11	2.73931180682e-11	4.74805584479e-05	2	37270000	37425000	5000.0
chr9	57600000	57610000	chr9	57840000	57850000	0,255,0	63	24.1164	20.2039	20.5536	33.6025	3.74285481927e-08	2.84539227988e-08	5.61217091284e-08	0.00989237059721	3	57615000	57845000	10000.0
chr9	109800000	109810000	chr9	109980000	109990000	0,255,0	63	21.91	20.4941	28.1396	21.1417	3.74285481927e-08	2.84539227988e-08	4.9041498814e-05	5.53765420072e-08	7	109797857	109983571	22587.6975726
chr9	121740000	121750000	chr9	121890000	121900000	0,255,0	63	25.6378	21.058	20.8283	29.8318	3.59456372179e-05	2.84539227988e-08	5.61217091284e-08	4.74805584479e-05	2	121745000	121900000	5000.0
chr10	7600000	7610000	chr10	7910000	7920000	0,255,0	63	11.8336	15.756	22.3634	18.1911	1.61030250043e-19	1.00098850839e-11	5.61217091284e-08	2.52980679913e-11	2	7600000	7915000	5000.0
chr10	43290000	43300000	chr10	43460000	43470000	0,255,0	63	26.8978	18.71	28.8724	17.1567	3.59456372179e-05	1.00098850839e-11	4.9041498814e-05	2.52980679913e-11	3	43298333	43468333	7453.559925
chr10	67000000	67010000	chr10	67190000	67200000	0,255,0	63	19.153	19.3884	25.5578	21.3665	1.33710784784e-11	1.00098850839e-11	4.9041498814e-05	5.53765420072e-08	4	67000000	67187500	13462.9120178
chr10	94080000	94090000	chr10	94420000	94430000	0,255,0	63	20.1592	15.1294	18.5515	23.8048	3.74285481927e-08	1.3091376952e-15	2.73931180682e-11	5.53765420072e-08	5	94089000	94417000	12649.1106407
chr11	5190000	5200000	chr11	5360000	5370000	0,255,0	63	23.0257	19.4008	20.3658	23.5811	3.74285481927e-08	1.00098850839e-11	5.61217091284e-08	5.53765420072e-08	4	5192500	5360000	16770.5098312
chr11	45560000	45570000	chr11	45690000	45700000	0,255,0	63	21.4996	21.3379	20.1336	32.6928	3.74285481927e-08	2.84539227988e-08	5.61217091284e-08	0.00989237059721	1	45565000	45695000	0
chr11	68020000	68030000	chr11	68220000	68230000	0,255,0	63	22.4713	17.4635	20.3082	21.7425	3.74285481927e-08	1.00098850839e-11	5.61217091284e-08	5.53765420072e-08	4	68030000	68217500	13462.9120178
chr11	87040000	87050000	chr11	87210000	87220000	0,255,0	63	28.2357	27.4064	28.7971	30.8862	3.59456372179e-05	2.82688711603e-05	4.9041498814e-05	4.74805584479e-05	4	87037500	87210000	18200.2747232
chr11	113730000	113740000	chr11	113850000	113860000	0,255,0	63	28.007	29.0704	38.0169	29.1928	3.59456372179e-05	2.82688711603e-05	0.00996573926803	4.74805584479e-05	1	113735000	113855000	0
chr12	80440000	80450000	chr12	81240000	81250000	0,255,0	63	15.9276	14.0932	17.4494	19.1636	1.33710784784e-11	1.3091376952e-15	2.73931180682e-11	2.52980679913e-11	9	80451666	81237222	27777.7777778
chr12	103740000	103750000	chr12	103960000	103970000	0,255,0	63	20.515	19.0197	21.9255	26.919	3.74285481927e-08	1.00098850839e-11	5.61217091284e-08	4.74805584479e-05	6	103751666	103963333	19507.8331845
chr13	46070000	46080000	chr13	46250000	46260000	0,255,0	63	14.8932	12.5292	15.2534	16.0086	2.03134105257e-15	1.3091376952e-15	4.83234487738e-15	2.52980679913e-11	2	46070000	46255000	5000.0
chr14	55890000	55900000	chr14	56050000	56060000	0,255,0	63	18.1249	19.998	22.428	24.6307	1.33710784784e-11	2.84539227988e-08	5.61217091284e-08	4.74805584479e-05	3	55891666	56058333	7453.559925
chr15	58500000	58510000	chr15	58700000	58710000	0,255,0	63	31.7553	30.3047	37.1716	37.0855	0.00800571201948	2.82688711603e-05	0.00996573926803	0.00989237059721	2	58505000	58700000	5000.0
chr15	78410000	78420000	chr15	78570000	78580000	0,255,0	63	35.7668	28.7961	28.1844	35.9478	0.00800571201948	2.82688711603e-05	4.9041498814e-05	0.00989237059721	2	78425000	78570000	11180.3398875
chr15	101170000	101180000	chr15	101320000	101330000	0,255,0	63	23.5537	21.3277	31.1377	21.9415	3.74285481927e-08	2.84539227988e-08	0.00996573926803	5.53765420072e-08	2	101175000	101330000	5000.0
chr16	21480000	21490000	chr16	21720000	21730000	0,255,0	63	16.3248	20.4808	28.5541	22.1844	1.33710784784e-11	2.84539227988e-08	4.9041498814e-05	5.53765420072e-08	4	21492500	21727500	17677.6695297
chr17	32490000	32500000	chr17	32630000	32640000	0,255,0	63	26.1999	25.1742	27.4803	36.8681	3.59456372179e-05	2.82688711603e-05	4.9041498814e-05	0.00989237059721	2	32485000	32635000	10000.0
chr17	75780000	75790000	chr17	75940000	75950000	0,255,0	63	21.5502	16.4854	20.151	22.0344	3.74285481927e-08	1.00098850839e-11	5.61217091284e-08	5.53765420072e-08	5	75783000	75939000	12649.1106407
chr19	10740000	10750000	chr19	11030000	11040000	0,255,0	63	28.9825	24.0573	28.5237	33.2088	3.59456372179e-05	2.84539227988e-08	4.9041498814e-05	0.00989237059721	3	10748333	11038333	7453.559925
chr19	21450000	21460000	chr19	21630000	21640000	0,255,0	63	16.5141	13.3075	21.3485	15.3174	1.33710784784e-11	1.3091376952e-15	5.61217091284e-08	5.08042263865e-15	4	21450000	21640000	7071.06781187
chr19	45290000	45300000	chr19	45500000	45510000	0,255,0	63	15.6806	16.5848	19.0177	21.5591	1.33710784784e-11	1.00098850839e-11	2.73931180682e-11	5.53765420072e-08	2	45295000	45510000	5000.0
chr1	37320000	37330000	chr1	37450000	37460000	0,255,0	62	28.1989	24.3849	31.534	27.4056	6.68552065463e-05	6.64472538567e-08	0.0150120705122	8.68726085546e-05	4	37330000	37455000	11180.3398875
chr1	133890000	133900000	chr1	134010000	134020000	0,255,0	62	26.3219	25.7457	32.1438	32.4939	6.68552065463e-05	5.29466264616e-05	0.0150120705122	0.0148562158791	5	133883000	134011000	12649.1106407
chr1	134050000	134060000	chr1	134200000	134210000	0,255,0	62	25.8275	26.945	37.2498	27.0034	6.68552065463e-05	5.29466264616e-05	0.0150120705122	8.68726085546e-05	1	134055000	134205000	0
chr2	92900000	92910000	chr2	93030000	93040000	0,255,0	62	21.0217	18.1206	19.9082	23.7132	8.70695390452e-08	2.93905857697e-11	1.28641605619e-07	1.28812147942e-07	5	92911000	93037000	12649.1106407
chr2	102520000	102530000	chr2	102640000	102650000	0,255,0	62	24.1113	21.2746	31.9312	25.0297	8.70695390452e-08	6.64472538567e-08	0.0150120705122	8.68726085546e-05	4	102525000	102650000	15000.0
chr3	139610000	139620000	chr3	139750000	139760000	0,255,0	62	28.5648	26.4923	30.8603	30.308	6.68552065463e-05	5.29466264616e-05	9.13961012232e-05	8.68726085546e-05	3	139615000	139755000	10000.0
chr4	59370000	59380000	chr4	59580000	59590000	0,255,0	62	18.5031	15.5464	21.6527	19.6885	3.82427694147e-11	4.62447803792e-15	1.28641605619e-07	1.28812147942e-07	8	59382500	59582500	17677.6695297
chr4	139020000	139030000	chr4	139170000	139180000	0,255,0	62	24.6541	23.2429	24.4246	27.9918	6.68552065463e-05	6.64472538567e-08	1.28641605619e-07	8.68726085546e-05	3	139025000	139185000	10000.0
chr5	125380000	125390000	chr5	125720000	125730000	0,255,0	62	23.0318	23.2905	33.8256	24.8018	8.70695390452e-08	6.64472538567e-08	0.0150120705122	8.68726085546e-05	1	125385000	125725000	0
chr6	54340000	54350000	chr6	54450000	54460000	0,255,0	62	25.5528	22.8877	27.9823	26.3823	6.68552065463e-05	6.64472538567e-08	9.13961012232e-05	8.68726085546e-05	2	54340000	54455000	5000.0
chr7	125990000	126000000	chr7	126130000	126140000	0,255,0	62	22.0544	21.4219	22.1301	32.5449	8.70695390452e-08	6.64472538567e-08	1.28641605619e-07	0.0148562158791	1	125995000	126135000	0
chr8	48100000	48110000	chr8	48460000	48470000	0,255,0	62	15.9075	14.3926	18.7348	19.9535	3.82427694147e-11	4.62447803792e-15	7.5443783122e-11	1.28812147942e-07	4	48102500	48457500	12747.548784
chr8	70880000	70890000	chr8	71250000	71260000	0,255,0	62	17.5417	17.1874	21.767	23.5573	3.82427694147e-11	2.93905857697e-11	1.28641605619e-07	1.28812147942e-07	4	70890000	71260000	7071.06781187
chr8	108230000	108240000	chr8	108460000	108470000	0,255,0	62	26.8714	23.7687	35.9159	24.3454	6.68552065463e-05	6.64472538567e-08	0.0150120705122	1.28812147942e-07	1	108235000	108465000	0
chr9	26990000	27000000	chr9	27120000	27130000	0,255,0	62	26.5161	25.3776	28.6828	33.0003	6.68552065463e-05	5.29466264616e-05	9.13961012232e-05	0.0148562158791	1	26995000	27125000	0
chr9	56040000	56050000	chr9	56400000	56410000	0,255,0	62	29.6644	23.4147	28.1903	27.4651	6.68552065463e-05	6.64472538567e-08	9.13961012232e-05	8.68726085546e-05	2	56050000	56405000	5000.0
chr9	65280000	65290000	chr9	65430000	65440000	0,255,0	62	18.058	17.9745	17.1503	26.0665	3.82427694147e-11	2.93905857697e-11	7.5443783122e-11	8.68726085546e-05	2	65295000	65430000	11180.3398875
chr9	66890000	66900000	chr9	67000000	67010000	0,255,0	62	22.2068	23.3582	31.6541	25.0817	8.70695390452e-08	6.64472538567e-08	0.0150120705122	8.68726085546e-05	1	66895000	67005000	0
chr9	119360000	119370000	chr9	119480000	119490000	0,255,0	62	23.9225	21.3482	23.9436	27.443	8.70695390452e-08	6.64472538567e-08	1.28641605619e-07	8.68726085546e-05	4	119367500	119487500	17677.6695297
chr9	121930000	121940000	chr9	122090000	122100000	0,255,0	62	17.2157	19.7993	26.4237	23.0142	3.82427694147e-11	6.64472538567e-08	9.13961012232e-05	1.28812147942e-07	3	121931666	122101666	7453.559925
chr10	82250000	82260000	chr10	82360000	82370000	0,255,0	62	29.6931	25.1049	34.9519	25.4938	6.68552065463e-05	5.29466264616e-05	0.0150120705122	8.68726085546e-05	2	82255000	82370000	5000.0
chr10	84680000	84690000	chr10	85110000	85120000	0,255,0	62	14.9776	18.9189	27.05	24.1687	7.26208674819e-15	2.93905857697e-11	9.13961012232e-05	1.28812147942e-07	4	84682500	85127500	17677.6695297
chr10	95720000	95730000	chr10	95830000	95840000	0,255,0	62	24.264	26.0019	30.8213	31.4617	8.70695390452e-08	5.29466264616e-05	9.13961012232e-05	0.0148562158791	2	95715000	95835000	10000.0
chr11	8880000	8890000	chr11	9030000	9040000	0,255,0	62	12.3257	11.124	12.0676	15.8447	6.87403854406e-19	6.73045530895e-19	1.01586349836e-18	7.50770477447e-11	6	8888333	9028333	16996.731712
chr11	53810000	53820000	chr11	54060000	54070000	0,255,0	62	12.7731	16.9118	20.6204	22.8225	7.26208674819e-15	2.93905857697e-11	1.28641605619e-07	1.28812147942e-07	3	53811666	54068333	7453.559925
chr11	67230000	67240000	chr11	67450000	67460000	0,255,0	62	21.7675	29.342	29.155	38.42	8.70695390452e-08	5.29466264616e-05	9.13961012232e-05	0.0148562158791	2	67240000	67460000	7071.06781187
chr11	107870000	107880000	chr11	108230000	108240000	0,255,0	62	21.4725	27.0208	34.7939	28.9657	8.70695390452e-08	5.29466264616e-05	0.0150120705122	8.68726085546e-05	3	107885000	108235000	10000.0
chr12	78150000	78160000	chr12	78330000	78340000	0,255,0	62	18.171	20.1	22.8502	29.6499	3.82427694147e-11	6.64472538567e-08	1.28641605619e-07	8.68726085546e-05	1	78155000	78335000	0
chr12	82080000	82090000	chr12	82280000	82290000	0,255,0	62	17.1411	13.4883	14.6778	18.0821	3.82427694147e-11	4.62447803792e-15	1.61841354273e-14	7.50770477447e-11	4	82092500	82277500	12747.548784
chr13	54200000	54210000	chr13	54330000	54340000	0,255,0	62	21.3862	18.9383	18.9125	25.4339	8.70695390452e-08	2.93905857697e-11	7.5443783122e-11	8.68726085546e-05	4	54205000	54332500	10307.764064
chr14	65650000	65660000	chr14	65770000	65780000	0,255,0	62	25.344	21.313	20.6792	30.4821	6.68552065463e-05	6.64472538567e-08	1.28641605619e-07	8.68726085546e-05	5	65653000	65771000	12649.1106407
chr15	58300000	58310000	chr15	58700000	58710000	0,255,0	62	17.8897	15.2879	18.987	23.7027	3.82427694147e-11	4.62447803792e-15	7.5443783122e-11	1.28812147942e-07	3	58298333	58701666	7453.559925
chr15	97070000	97080000	chr15	97200000	97210000	0,255,0	62	26.127	24.2262	31.2024	28.1871	6.68552065463e-05	6.64472538567e-08	0.0150120705122	8.68726085546e-05	5	97083000	97203000	12165.5250606
chr15	98010000	98020000	chr15	98220000	98230000	0,255,0	62	19.3422	16.8418	19.2099	18.8169	3.82427694147e-11	2.93905857697e-11	7.5443783122e-11	7.50770477447e-11	2	98015000	98220000	5000.0
chr15	100360000	100370000	chr15	100500000	100510000	0,255,0	62	23.1052	30.6171	36.7481	33.3819	8.70695390452e-08	5.29466264616e-05	0.0150120705122	0.0148562158791	3	100371666	100508333	7453.559925
chr16	13140000	13150000	chr16	13400000	13410000	0,255,0	62	29.915	29.7667	35.264	33.6565	6.68552065463e-05	5.29466264616e-05	0.0150120705122	0.0148562158791	2	13150000	13410000	7071.06781187
chr16	31070000	31080000	chr16	31350000	31360000	0,255,0	62	24.2896	20.7782	20.143	25.8952	8.70695390452e-08	6.64472538567e-08	1.28641605619e-07	8.68726085546e-05	3	31075000	31355000	10000.0
chr19	43570000	43580000	chr19	43700000	43710000	0,255,0	62	25.4257	23.5619	23.6637	31.7151	6.68552065463e-05	6.64472538567e-08	1.28641605619e-07	0.0148562158791	2	43575000	43700000	5000.0
chr1	90370000	90380000	chr1	90540000	90550000	0,255,0	61	16.7818	19.7783	20.8846	24.8202	1.0591867391e-10	1.50292503307e-07	2.86627119252e-07	0.000155602253155	2	90370000	90545000	5000.0
chr1	91950000	91960000	chr1	92130000	92140000	0,255,0	61	19.4733	17.8252	29.4503	16.8818	1.0591867391e-10	8.32953169294e-11	0.000164477921432	2.03544986121e-10	5	91959000	92143000	12649.1106407
chr1	94590000	94600000	chr1	94720000	94730000	0,255,0	61	17.4827	20.0675	22.6244	24.2409	1.0591867391e-10	1.50292503307e-07	2.86627119252e-07	2.84805199239e-07	4	94602500	94727500	12747.548784
chr2	130100000	130110000	chr2	130240000	130250000	0,255,0	61	27.7693	21.2949	31.9664	22.2981	0.000121559378022	1.50292503307e-07	0.0218193751794	2.84805199239e-07	3	130108333	130251666	7453.559925
chr2	131810000	131820000	chr2	131920000	131930000	0,255,0	61	27.185	26.5545	38.438	29.7495	0.000121559378022	9.64064799298e-05	0.0218193751794	0.000155602253155	5	131819000	131937000	12649.1106407
chr2	143800000	143810000	chr2	144040000	144050000	0,255,0	61	27.5506	24.615	28.1486	29.7058	0.000121559378022	9.64064799298e-05	0.000164477921432	0.000155602253155	3	143821666	144041666	16996.731712
chr2	172660000	172670000	chr2	172810000	172820000	0,255,0	61	24.5587	19.1864	29.8776	20.5662	1.94911215705e-07	8.32953169294e-11	0.000164477921432	2.84805199239e-07	5	172657000	172811000	16124.5154966
chr3	8950000	8960000	chr3	9060000	9070000	0,255,0	61	16.3246	13.6308	20.1648	13.4727	1.0591867391e-10	1.58072765965e-14	2.86627119252e-07	5.67310258574e-14	2	8950000	9065000	5000.0
chr3	84150000	84160000	chr3	84330000	84340000	0,255,0	61	19.5405	21.699	26.8926	26.6899	1.0591867391e-10	1.50292503307e-07	0.000164477921432	0.000155602253155	4	84150000	84340000	7071.06781187
chr3	134940000	134950000	chr3	135240000	135250000	0,255,0	61	19.7739	18.1136	23.5112	18.4683	1.94911215705e-07	8.32953169294e-11	2.86627119252e-07	2.03544986121e-10	2	134940000	135245000	5000.0
chr3	153940000	153950000	chr3	154230000	154240000	0,255,0	61	18.9265	17.9899	21.0456	26.912	1.0591867391e-10	8.32953169294e-11	2.86627119252e-07	0.000155602253155	7	153937857	154230714	17261.494248
chr4	45120000	45130000	chr4	45290000	45300000	0,255,0	61	25.004	22.0735	21.2631	30.8605	0.000121559378022	1.50292503307e-07	2.86627119252e-07	0.000155602253155	4	45120000	45290000	7071.06781187
chr4	147540000	147550000	chr4	147800000	147810000	0,255,0	61	18.1426	15.2298	21.6897	17.8405	1.0591867391e-10	1.58072765965e-14	2.86627119252e-07	2.03544986121e-10	2	147545000	147810000	5000.0
chr5	3340000	3350000	chr5	3490000	3500000	0,255,0	61	20.7904	20.7315	28.2129	25.1178	1.94911215705e-07	1.50292503307e-07	0.000164477921432	0.000155602253155	8	3353750	3497500	24141.5098948
chr5	33730000	33740000	chr5	33930000	33940000	0,255,0	61	24.2373	17.8794	28.5728	20.0871	1.94911215705e-07	8.32953169294e-11	0.000164477921432	2.84805199239e-07	3	33745000	33928333	16666.6666667
chr5	37340000	37350000	chr5	37500000	37510000	0,255,0	61	17.4949	16.8604	21.995	21.3515	1.0591867391e-10	8.32953169294e-11	2.86627119252e-07	2.84805199239e-07	5	37341000	37503000	12649.1106407
chr6	112660000	112670000	chr6	112900000	112910000	0,255,0	61	14.6211	16.9073	27.1381	18.5514	2.57965398711e-14	8.32953169294e-11	0.000164477921432	2.03544986121e-10	2	112670000	112905000	5000.0
chr6	119170000	119180000	chr6	119380000	119390000	0,255,0	61	10.8818	13.488	20.7532	19.3898	2.62077939279e-18	1.58072765965e-14	2.86627119252e-07	2.03544986121e-10	6	119173333	119385000	15365.9074288
chr6	121130000	121140000	chr6	121280000	121290000	0,255,0	61	23.8613	21.7093	33.64	22.7753	1.94911215705e-07	1.50292503307e-07	0.0218193751794	2.84805199239e-07	6	121138333	121288333	26874.1924943
chr7	139410000	139420000	chr7	139660000	139670000	0,255,0	61	12.5986	12.7101	18.3726	15.7339	2.57965398711e-14	1.58072765965e-14	2.07785914918e-10	2.03544986121e-10	5	139419000	139663000	12649.1106407
chr7	152120000	152130000	chr7	152300000	152310000	0,255,0	61	18.3251	17.0712	23.8791	18.3395	1.0591867391e-10	8.32953169294e-11	2.86627119252e-07	2.03544986121e-10	3	152128333	152295000	12018.5042515
chr8	13550000	13560000	chr8	13740000	13750000	0,255,0	61	17.8337	19.0434	23.7443	24.7137	1.0591867391e-10	8.32953169294e-11	2.86627119252e-07	0.000155602253155	4	13555000	13752500	10307.764064
chr8	86250000	86260000	chr8	86410000	86420000	0,255,0	61	24.5296	27.5651	28.2705	34.9411	1.94911215705e-07	9.64064799298e-05	0.000164477921432	0.0217845371013	4	86252500	86417500	12747.548784
chr9	58180000	58190000	chr9	58380000	58390000	0,255,0	61	26.8504	23.3464	29.9584	27.1714	0.000121559378022	1.50292503307e-07	0.000164477921432	0.000155602253155	5	58183000	58379000	12649.1106407
chr11	22120000	22130000	chr11	22510000	22520000	0,255,0	61	9.87055	9.6632	14.7564	12.9611	2.62077939279e-18	6.77317250809e-23	5.65304056765e-14	5.67310258574e-14	6	22125000	22513333	13017.0827932
chr11	68240000	68250000	chr11	68350000	68360000	0,255,0	61	26.8458	28.3581	36.8696	33.3532	0.000121559378022	9.64064799298e-05	0.0218193751794	0.0217845371013	2	68245000	68360000	5000.0
chr11	70320000	70330000	chr11	70570000	70580000	0,255,0	61	22.3347	25.1221	32.3681	31.3738	1.94911215705e-07	9.64064799298e-05	0.0218193751794	0.0217845371013	4	70330000	70570000	7071.06781187
chr11	89400000	89410000	chr11	89580000	89590000	0,255,0	61	17.0211	15.5487	18.8759	17.9563	1.0591867391e-10	1.58072765965e-14	2.07785914918e-10	2.03544986121e-10	5	89405000	89579000	14000.0
chr11	97660000	97670000	chr11	97850000	97860000	0,255,0	61	22.5226	26.9505	28.7452	35.0461	1.94911215705e-07	9.64064799298e-05	0.000164477921432	0.0217845371013	4	97657500	97855000	10307.764064
chr11	100730000	100740000	chr11	100910000	100920000	0,255,0	61	22.9032	25.3372	27.2144	31.2195	1.94911215705e-07	9.64064799298e-05	0.000164477921432	0.0217845371013	5	100747000	100919000	12649.1106407
chr11	117240000	117250000	chr11	117650000	117660000	0,255,0	61	22.4277	22.1275	37.1451	24.4232	1.94911215705e-07	1.50292503307e-07	0.0218193751794	2.84805199239e-07	4	117247500	117652500	14577.3797371
chr12	70470000	70480000	chr12	70630000	70640000	0,255,0	61	21.695	23.2505	34.2101	21.5808	1.94911215705e-07	1.50292503307e-07	0.0218193751794	2.84805199239e-07	2	70480000	70650000	15811.3883008
chr12	103420000	103430000	chr12	103620000	103630000	0,255,0	61	22.8785	21.8982	26.8086	27.6752	1.94911215705e-07	1.50292503307e-07	0.000164477921432	0.000155602253155	2	103420000	103625000	5000.0
chr14	63810000	63820000	chr14	63990000	64000000	0,255,0	61	33.2555	26.4166	30.3361	27.4144	0.0177100031724	9.64064799298e-05	0.000164477921432	0.000155602253155	8	63825000	63983750	21830.3114957
chr15	36720000	36730000	chr15	36910000	36920000	0,255,0	61	27.971	33.3856	38.6648	36.6059	0.000121559378022	0.0141881302463	0.0218193751794	0.0217845371013	4	36722500	36925000	20155.6443707
chr15	77800000	77810000	chr15	78000000	78010000	0,255,0	61	27.3842	21.7737	22.1864	22.6946	0.000121559378022	1.50292503307e-07	2.86627119252e-07	2.84805199239e-07	1	77805000	78005000	0
chr15	80090000	80100000	chr15	80460000	80470000	0,255,0	61	25.362	20.8977	26.0642	21.3358	0.000121559378022	1.50292503307e-07	0.000164477921432	2.84805199239e-07	4	80102500	80455000	16007.8105936
chr15	96370000	96380000	chr15	96500000	96510000	0,255,0	61	23.1105	20.6608	20.8648	25.1716	1.94911215705e-07	1.50292503307e-07	2.86627119252e-07	0.000155602253155	4	96372500	96505000	10307.764064
chr16	37680000	37690000	chr16	37940000	37950000	0,255,0	61	17.1974	15.5421	21.7249	19.9981	1.0591867391e-10	1.58072765965e-14	2.86627119252e-07	2.84805199239e-07	4	37690000	37950000	7071.06781187
chr16	92560000	92570000	chr16	92690000	92700000	0,255,0	61	28.3223	26.5724	28.97	30.1673	0.000121559378022	9.64064799298e-05	0.000164477921432	0.000155602253155	2	92570000	92695000	5000.0
chr17	31650000	31660000	chr17	31790000	31800000	0,255,0	61	18.8521	15.7231	15.6021	23.515	1.0591867391e-10	8.32953169294e-11	2.07785914918e-10	2.84805199239e-07	2	31660000	31800000	7071.06781187
chr17	50100000	50110000	chr17	50370000	50380000	0,255,0	61	17.2494	16.2504	23.7584	21.2474	1.0591867391e-10	8.32953169294e-11	2.86627119252e-07	2.84805199239e-07	2	50110000	50370000	7071.06781187
chr19	33180000	33190000	chr19	33290000	33300000	0,255,0	61	19.1216	18.0309	20.9985	25.7206	1.0591867391e-10	8.32953169294e-11	2.86627119252e-07	0.000155602253155	1	33185000	33295000	0
chr2	152730000	152740000	chr2	152840000	152850000	0,255,0	60	22.732	22.8667	27.3521	28.0665	4.2746726491e-07	3.36068763231e-07	0.000292563951363	0.00027936978539	1	152735000	152845000	0
chr2	154240000	154250000	chr2	154430000	154440000	0,255,0	60	20.6796	22.7044	33.648	23.0566	4.2746726491e-07	3.36068763231e-07	0.0313633881552	6.25164944087e-07	2	154240000	154435000	5000.0
chr3	108070000	108080000	chr3	108180000	108190000	0,255,0	60	23.4137	19.5929	19.9662	25.5554	4.2746726491e-07	3.36068763231e-07	6.31697341948e-07	0.00027936978539	3	108075000	108188333	12018.5042515
chr3	137440000	137450000	chr3	137580000	137590000	0,255,0	60	22.733	19.8326	29.3484	19.8228	4.2746726491e-07	3.36068763231e-07	0.000292563951363	6.25164944087e-07	1	137445000	137585000	0
chr5	125380000	125390000	chr5	125490000	125500000	0,255,0	60	22.8156	23.0522	26.5795	28.6644	4.2746726491e-07	3.36068763231e-07	0.000292563951363	0.00027936978539	1	125385000	125495000	0
chr6	119980000	119990000	chr6	120130000	120140000	0,255,0	60	19.5069	17.1321	18.5495	24.4628	2.85673120086e-10	2.29696153811e-10	5.4509674201e-10	6.25164944087e-07	2	119985000	120125000	10000.0
chr7	106760000	106770000	chr7	107020000	107030000	0,255,0	60	17.0103	17.22	19.0214	23.3494	2.85673120086e-10	2.29696153811e-10	5.4509674201e-10	6.25164944087e-07	1	106765000	107025000	0
chr7	117300000	117310000	chr7	117770000	117780000	0,255,0	60	10.8632	12.6029	15.9014	20.4958	9.48105587238e-18	5.4906157944e-14	5.4509674201e-10	6.25164944087e-07	1	117305000	117775000	0
chr7	125440000	125450000	chr7	125550000	125560000	0,255,0	60	18.5764	16.1665	20.498	16.7306	2.85673120086e-10	2.29696153811e-10	6.31697341948e-07	5.24522157178e-10	1	125445000	125555000	0
chr7	127810000	127820000	chr7	127960000	127970000	0,255,0	60	15.7641	18.4763	24.0497	25.7139	2.85673120086e-10	2.29696153811e-10	6.31697341948e-07	0.00027936978539	5	127815000	127965000	10000.0
chr7	128870000	128880000	chr7	129110000	129120000	0,255,0	60	16.7947	14.9835	20.0595	17.2134	2.85673120086e-10	5.4906157944e-14	6.31697341948e-07	5.24522157178e-10	5	128879000	129113000	12649.1106407
chr7	146880000	146890000	chr7	147040000	147050000	0,255,0	60	23.3996	25.9517	26.9904	36.2856	4.2746726491e-07	0.00017323681385	0.000292563951363	0.031425051692	2	146890000	147045000	5000.0
chr8	109220000	109230000	chr8	109410000	109420000	0,255,0	60	25.6503	22.0555	33.2484	23.4962	0.000217757261879	3.36068763231e-07	0.0313633881552	6.25164944087e-07	7	109233571	109409285	19430.6721553
chr9	77660000	77670000	chr9	77770000	77780000	0,255,0	60	22.9591	22.6719	35.6513	21.5362	4.2746726491e-07	3.36068763231e-07	0.0313633881552	6.25164944087e-07	3	77658333	77771666	7453.559925
chr9	110610000	110620000	chr9	110770000	110780000	0,255,0	60	25.9744	21.7027	21.5757	29.3491	0.000217757261879	3.36068763231e-07	6.31697341948e-07	0.00027936978539	3	110618333	110778333	7453.559925
chr9	123160000	123170000	chr9	123350000	123360000	0,255,0	60	18.2198	17.3255	23.1968	17.5857	2.85673120086e-10	2.29696153811e-10	6.31697341948e-07	5.24522157178e-10	6	123170000	123348333	15365.9074288
chr10	18670000	18680000	chr10	18900000	18910000	0,255,0	60	16.8621	21.9917	21.7303	34.1284	2.85673120086e-10	3.36068763231e-07	6.31697341948e-07	0.031425051692	2	18660000	18910000	15811.3883008
chr10	59600000	59610000	chr10	59710000	59720000	0,255,0	60	30.5141	25.7288	29.8094	26.1848	0.000217757261879	0.00017323681385	0.000292563951363	0.00027936978539	1	59605000	59715000	0
chr10	59990000	60000000	chr10	60150000	60160000	0,255,0	60	19.3076	18.6838	25.477	21.7787	2.85673120086e-10	2.29696153811e-10	0.000292563951363	6.25164944087e-07	4	59997500	60155000	10307.764064
chr10	76820000	76830000	chr10	76970000	76980000	0,255,0	60	25.3275	22.4506	24.9772	27.1284	0.000217757261879	3.36068763231e-07	0.000292563951363	0.00027936978539	2	76820000	76970000	7071.06781187
chr11	23580000	23590000	chr11	23850000	23860000	0,255,0	60	14.6852	13.7308	15.8066	17.9704	9.60763131101e-14	5.4906157944e-14	5.4509674201e-10	5.24522157178e-10	5	23579000	23857000	12649.1106407
chr11	23980000	23990000	chr11	24140000	24150000	0,255,0	60	30.4139	27.1533	33.3157	32.2146	0.000217757261879	0.00017323681385	0.0313633881552	0.031425051692	2	23985000	24150000	5000.0
chr11	67810000	67820000	chr11	68010000	68020000	0,255,0	60	28.7852	28.5749	34.7588	35.4186	0.000217757261879	0.00017323681385	0.0313633881552	0.031425051692	2	67825000	68015000	10000.0
chr12	8900000	8910000	chr12	9010000	9020000	0,255,0	60	23.5302	21.3492	23.7355	31.6491	4.2746726491e-07	3.36068763231e-07	6.31697341948e-07	0.031425051692	4	8900000	9015000	11180.3398875
chr12	72860000	72870000	chr12	73140000	73150000	0,255,0	60	19.3539	16.7027	22.0536	18.6551	2.85673120086e-10	2.29696153811e-10	6.31697341948e-07	5.24522157178e-10	4	72870000	73150000	7071.06781187
chr12	82900000	82910000	chr12	83010000	83020000	0,255,0	60	15.616	15.9522	24.3011	19.9343	2.85673120086e-10	2.29696153811e-10	6.31697341948e-07	6.25164944087e-07	2	82900000	83015000	5000.0
chr13	29950000	29960000	chr13	30170000	30180000	0,255,0	60	12.0649	10.9548	17.3595	17.4018	9.48105587238e-18	1.31054370314e-17	5.4509674201e-10	5.24522157178e-10	4	29957500	30177500	12747.548784
chr13	52370000	52380000	chr13	52630000	52640000	0,255,0	60	18.2672	19.0775	25.291	21.0059	2.85673120086e-10	2.29696153811e-10	0.000292563951363	6.25164944087e-07	3	52375000	52635000	10000.0
chr13	113080000	113090000	chr13	113310000	113320000	0,255,0	60	28.0033	20.3094	29.6278	26.0158	0.000217757261879	3.36068763231e-07	0.000292563951363	0.00027936978539	7	113093571	113310714	19430.6721553
chr14	61410000	61420000	chr14	61700000	61710000	0,255,0	60	17.1	19.7214	31.7357	18.3228	2.85673120086e-10	3.36068763231e-07	0.0313633881552	5.24522157178e-10	6	61418333	61723333	18633.8998125
chr16	33340000	33350000	chr16	33740000	33750000	0,255,0	60	22.3201	26.8966	21.9191	36.3044	4.2746726491e-07	0.00017323681385	6.31697341948e-07	0.031425051692	2	33345000	33740000	5000.0
chr16	91070000	91080000	chr16	91350000	91360000	0,255,0	60	31.7313	18.8459	25.0526	20.3551	0.0259884819989	2.29696153811e-10	0.000292563951363	6.25164944087e-07	7	91080714	91342142	17670.4526812
chr16	96580000	96590000	chr16	96890000	96900000	0,255,0	60	23.5284	17.4878	23.6949	19.9678	4.2746726491e-07	2.29696153811e-10	6.31697341948e-07	6.25164944087e-07	3	96585000	96895000	10000.0
chr17	23990000	24000000	chr17	24100000	24110000	0,255,0	60	25.1725	28.6187	36.9513	31.5339	0.000217757261879	0.00017323681385	0.0313633881552	0.031425051692	2	23990000	24100000	7071.06781187
chr17	31510000	31520000	chr17	31620000	31630000	0,255,0	60	18.2064	21.3232	28.3913	31.3364	2.85673120086e-10	3.36068763231e-07	0.000292563951363	0.031425051692	3	31511666	31628333	7453.559925
chr17	31810000	31820000	chr17	31980000	31990000	0,255,0	60	34.11	28.3355	35.0545	31.9433	0.0259884819989	0.00017323681385	0.0313633881552	0.031425051692	3	31821666	31985000	10540.9255339
chr18	20800000	20810000	chr18	20970000	20980000	0,255,0	60	17.7151	16.6613	24.5764	20.8222	2.85673120086e-10	2.29696153811e-10	6.31697341948e-07	6.25164944087e-07	3	20805000	20975000	10000.0
chr18	24200000	24210000	chr18	24450000	24460000	0,255,0	60	14.5511	10.8754	15.0953	12.0843	9.60763131101e-14	1.31054370314e-17	2.02750719935e-13	2.71332502571e-17	6	24210000	24455000	11180.3398875
chr18	61700000	61710000	chr18	61850000	61860000	0,255,0	60	19.1249	22.492	32.8749	21.53	2.85673120086e-10	3.36068763231e-07	0.0313633881552	6.25164944087e-07	2	61700000	61855000	5000.0
chrX	139250000	139260000	chrX	139480000	139490000	0,255,0	60	8.2566	6.83049	9.63871	9.07904	4.6851902554e-22	1.7421861266e-26	6.04694817624e-22	7.25457320864e-22	4	139257500	139485000	10307.764064
chr1	60770000	60780000	chr1	60900000	60910000	0,255,0	59	22.6281	20.4623	19.8491	23.418	9.27561842603e-07	7.48589599856e-07	1.37330743763e-06	1.35469415422e-06	1	60775000	60905000	0
chr1	89690000	89700000	chr1	89820000	89830000	0,255,0	59	24.3846	26.0794	27.2542	32.5277	9.27561842603e-07	0.000303438123758	0.000506536893365	0.0447492004691	6	89676666	89826666	18408.9350286
chr1	195030000	195040000	chr1	195200000	195210000	0,255,0	59	27.7227	18.3293	23.5108	22.3089	0.000382523608459	6.20244727217e-10	1.37330743763e-06	1.35469415422e-06	2	195035000	195200000	5000.0
chr2	24420000	24430000	chr2	24600000	24610000	0,255,0	59	21.2074	19.9191	21.4412	25.5304	9.27561842603e-07	7.48589599856e-07	1.37330743763e-06	0.000486486691357	6	24430000	24615000	11180.3398875
chr2	25870000	25880000	chr2	25990000	26000000	0,255,0	59	28.2031	24.6986	24.0304	34.9007	0.000382523608459	0.000303438123758	1.37330743763e-06	0.0447492004691	3	25885000	25998333	12018.5042515
chr2	33610000	33620000	chr2	33830000	33840000	0,255,0	59	27.6179	26.0407	29.6034	30.6876	0.000382523608459	0.000303438123758	0.000506536893365	0.000486486691357	4	33602500	33830000	13462.9120178
chr2	93710000	93720000	chr2	93830000	93840000	0,255,0	59	16.3342	14.8837	19.0548	17.4062	7.80984495217e-10	1.9079295142e-13	1.46330802762e-09	1.45110323595e-09	10	93707000	93838000	18248.2875909
chr2	157160000	157170000	chr2	157390000	157400000	0,255,0	59	15.2569	15.7763	17.086	23.8489	3.25221236436e-13	6.20244727217e-10	1.46330802762e-09	1.35469415422e-06	2	157170000	157395000	5000.0
chr3	97000000	97010000	chr3	97130000	97140000	0,255,0	59	17.7493	17.7112	21.6497	22.9958	7.80984495217e-10	6.20244727217e-10	1.37330743763e-06	1.35469415422e-06	5	96997000	97141000	12649.1106407
chr3	97570000	97580000	chr3	97680000	97690000	0,255,0	59	18.9313	18.2922	24.0863	23.7472	7.80984495217e-10	6.20244727217e-10	1.37330743763e-06	1.35469415422e-06	4	97577500	97695000	10307.764064
chr4	108540000	108550000	chr4	108650000	108660000	0,255,0	59	19.6627	19.0404	22.6358	25.2985	9.27561842603e-07	6.20244727217e-10	1.37330743763e-06	0.000486486691357	2	108540000	108655000	5000.0
chr4	117610000	117620000	chr4	117730000	117740000	0,255,0	59	22.9963	24.6899	27.7438	30.4574	9.27561842603e-07	0.000303438123758	0.000506536893365	0.000486486691357	5	117603000	117747000	16970.5627485
chr5	35700000	35710000	chr5	35850000	35860000	0,255,0	59	18.5352	16.0601	19.8646	18.7001	7.80984495217e-10	6.20244727217e-10	1.37330743763e-06	1.45110323595e-09	7	35713571	35855000	15185.9225896
chr5	64300000	64310000	chr5	64450000	64460000	0,255,0	59	13.1068	14.862	18.9077	18.7417	3.25221236436e-13	1.9079295142e-13	1.46330802762e-09	1.45110323595e-09	6	64298333	64463333	13437.0962472
chr5	106120000	106130000	chr5	106290000	106300000	0,255,0	59	20.3017	18.237	23.4743	25.8098	9.27561842603e-07	6.20244727217e-10	1.37330743763e-06	0.000486486691357	5	106119000	106293000	12649.1106407
chr6	34460000	34470000	chr6	34700000	34710000	0,255,0	59	18.0576	15.569	16.6212	25.7345	7.80984495217e-10	6.20244727217e-10	1.46330802762e-09	0.000486486691357	1	34465000	34705000	0
chr6	88530000	88540000	chr6	88770000	88780000	0,255,0	59	16.9212	26.6479	27.0947	27.1977	7.80984495217e-10	0.000303438123758	0.000506536893365	0.000486486691357	1	88535000	88775000	0
chr7	25310000	25320000	chr7	25430000	25440000	0,255,0	59	22.6992	24.4346	28.3987	35.7525	9.27561842603e-07	7.48589599856e-07	0.000506536893365	0.0447492004691	2	25315000	25430000	5000.0
chr8	123630000	123640000	chr8	123910000	123920000	0,255,0	59	11.0638	10.8377	15.584	12.8935	4.15287072406e-17	5.2859645495e-17	1.46330802762e-09	6.26092018639e-13	5	123639000	123913000	12649.1106407
chr10	43290000	43300000	chr10	43640000	43650000	0,255,0	59	13.0494	12.874	21.8476	13.8798	3.25221236436e-13	1.9079295142e-13	1.37330743763e-06	6.26092018639e-13	6	43296666	43651666	23392.7814127
chr11	20160000	20170000	chr11	20300000	20310000	0,255,0	59	21.2374	19.7947	24.4102	27.5369	9.27561842603e-07	7.48589599856e-07	1.37330743763e-06	0.000486486691357	2	20165000	20300000	5000.0
chr11	44420000	44430000	chr11	45350000	45360000	0,255,0	59	8.36374	10.8369	13.6414	15.2546	2.48720938774e-21	5.2859645495e-17	6.97275349798e-13	6.26092018639e-13	6	44420000	45351666	15365.9074288
chr11	49790000	49800000	chr11	49940000	49950000	0,255,0	59	28.2216	20.8322	25.8074	22.8539	0.000382523608459	7.48589599856e-07	0.000506536893365	1.35469415422e-06	2	49800000	49945000	5000.0
chr11	51860000	51870000	chr11	52030000	52040000	0,255,0	59	26.9377	24.4529	32.9456	26.3004	0.000382523608459	7.48589599856e-07	0.0447523482744	0.000486486691357	3	51865000	52035000	10000.0
chr11	61220000	61230000	chr11	61530000	61540000	0,255,0	59	22.1483	22.472	25.9171	31.7589	9.27561842603e-07	7.48589599856e-07	0.000506536893365	0.0447492004691	2	61230000	61535000	5000.0
chr11	62550000	62560000	chr11	62690000	62700000	0,255,0	59	32.2918	27.5243	38.1709	25.6265	0.0375021035201	0.000303438123758	0.0447523482744	0.000486486691357	5	62561000	62711000	17088.0074906
chr11	89020000	89030000	chr11	89140000	89150000	0,255,0	59	25.0508	30.2653	34.4639	33.147	0.000382523608459	0.000303438123758	0.0447523482744	0.0447492004691	2	89025000	89155000	10000.0
chr11	101850000	101860000	chr11	102000000	102010000	0,255,0	59	31.3265	25.0866	27.1039	32.6607	0.0375021035201	0.000303438123758	0.000506536893365	0.0447492004691	2	101850000	102000000	7071.06781187
chr11	107870000	107880000	chr11	107980000	107990000	0,255,0	59	27.5535	25.1999	27.0721	29.4858	0.000382523608459	0.000303438123758	0.000506536893365	0.000486486691357	1	107875000	107985000	0
chr12	25150000	25160000	chr12	25280000	25290000	0,255,0	59	16.7014	13.319	15.2598	13.7345	7.80984495217e-10	1.9079295142e-13	6.97275349798e-13	6.26092018639e-13	7	25157857	25285000	12857.1428571
chr13	43300000	43310000	chr13	43410000	43420000	0,255,0	59	21.5943	25.2425	32.6999	29.8975	9.27561842603e-07	0.000303438123758	0.0447523482744	0.000486486691357	5	43287000	43415000	18000.0
chr14	67440000	67450000	chr14	67570000	67580000	0,255,0	59	22.2478	26.1645	24.8281	36.6739	9.27561842603e-07	0.000303438123758	0.000506536893365	0.0447492004691	3	67428333	67575000	16666.6666667
chr15	57990000	58000000	chr15	58180000	58190000	0,255,0	59	25.7071	27.0997	32.9383	35.0824	0.000382523608459	0.000303438123758	0.0447523482744	0.0447492004691	2	57995000	58180000	5000.0
chr16	11300000	11310000	chr16	11410000	11420000	0,255,0	59	23.7227	20.468	21.7867	23.5193	9.27561842603e-07	7.48589599856e-07	1.37330743763e-06	1.35469415422e-06	2	11300000	11415000	5000.0
chr16	35120000	35130000	chr16	35270000	35280000	0,255,0	59	23.4757	25.2742	29.5835	32.2614	9.27561842603e-07	0.000303438123758	0.000506536893365	0.0447492004691	3	35118333	35271666	7453.559925
chr16	55950000	55960000	chr16	56060000	56070000	0,255,0	59	21.657	19.3659	19.3029	20.6536	9.27561842603e-07	6.20244727217e-10	1.46330802762e-09	1.35469415422e-06	1	55955000	56065000	0
chr17	83450000	83460000	chr17	83630000	83640000	0,255,0	59	14.1831	17.8088	19.415	22.9809	3.25221236436e-13	6.20244727217e-10	1.46330802762e-09	1.35469415422e-06	5	83449000	83645000	11661.9037897
chr19	8920000	8930000	chr19	9180000	9190000	0,255,0	59	20.6891	14.9511	17.8372	23.4073	9.27561842603e-07	1.9079295142e-13	1.46330802762e-09	1.35469415422e-06	5	8931000	9177000	12649.1106407
chr1	156870000	156880000	chr1	157130000	157140000	0,255,0	58	16.7738	13.0544	26.3271	12.1007	2.07305169995e-09	6.75886115594e-13	0.000878092670912	4.80697033421e-16	3	156871666	157128333	7453.55992499
chr1	193410000	193420000	chr1	193630000	193640000	0,255,0	58	18.207	15.8906	20.6761	23.1533	2.07305169995e-09	1.63520186361e-09	2.92289437382e-06	2.90257340357e-06	6	193405000	193640000	11180.3398875
chr2	93310000	93320000	chr2	93500000	93510000	0,255,0	58	21.7069	18.5146	20.9273	22.6957	1.98251762359e-06	1.63520186361e-09	2.92289437382e-06	2.90257340357e-06	4	93320000	93500000	7071.06781187
chr2	156700000	156710000	chr2	156900000	156910000	0,255,0	58	29.8095	28.9916	34.2605	31.3083	0.000668396639761	0.000533228190124	0.0629244680198	0.0628884136444	2	156710000	156910000	7071.06781187
chr2	158370000	158380000	chr2	158680000	158690000	0,255,0	58	10.7059	12.3538	14.0884	15.4138	1.79965621584e-16	2.14512314088e-16	2.31450834741e-12	2.20658616838e-12	2	158375000	158690000	5000.0
chr2	160420000	160430000	chr2	160700000	160710000	0,255,0	58	6.78986	10.2366	15.7248	11.3298	9.72743261495e-25	2.14512314088e-16	3.86136858981e-09	4.80697033421e-16	7	160420714	160710714	16720.9998725
chr2	164900000	164910000	chr2	165090000	165100000	0,255,0	58	16.5819	15.7247	19.1801	18.6226	2.07305169995e-09	1.63520186361e-09	3.86136858981e-09	3.92573145264e-09	5	164901000	165097000	12649.1106407
chr2	173010000	173020000	chr2	173380000	173390000	0,255,0	58	22.1575	14.729	14.1019	23.3781	1.98251762359e-06	6.75886115594e-13	2.31450834741e-12	2.90257340357e-06	4	173017500	173372500	12747.548784
chr4	131830000	131840000	chr4	131960000	131970000	0,255,0	58	20.1248	20.747	21.3707	30.4389	1.98251762359e-06	1.62100106356e-06	2.92289437382e-06	0.000833946252395	1	131835000	131965000	0
chr5	134840000	134850000	chr5	134960000	134970000	0,255,0	58	33.0486	23.1852	22.3211	26.5548	0.0533341519511	1.62100106356e-06	2.92289437382e-06	0.000833946252395	3	134848333	134961666	7453.55992499
chr5	147790000	147800000	chr5	148030000	148040000	0,255,0	58	13.5812	17.6757	17.2112	24.4368	1.08171627874e-12	1.63520186361e-09	3.86136858981e-09	2.90257340357e-06	1	147795000	148035000	0
chr6	88880000	88890000	chr6	89500000	89510000	0,255,0	58	18.5007	17.9365	24.1274	17.9605	2.07305169995e-09	1.63520186361e-09	2.92289437382e-06	3.92573145264e-09	3	88881666	89508333	7453.559925
chr7	53630000	53640000	chr7	53860000	53870000	0,255,0	58	29.4543	20.2948	26.3254	27.6214	0.000668396639761	1.62100106356e-06	0.000878092670912	0.000833946252395	3	53638333	53861666	7453.559925
chr7	86750000	86760000	chr7	86870000	86880000	0,255,0	58	21.0894	19.4191	19.2654	27.2314	1.98251762359e-06	1.63520186361e-09	3.86136858981e-09	0.000833946252395	1	86755000	86875000	0
chr7	117430000	117440000	chr7	117770000	117780000	0,255,0	58	13.7236	15.9266	21.71	21.1617	1.08171627874e-12	1.63520186361e-09	2.92289437382e-06	2.90257340357e-06	5	117431000	117773000	16124.5154966
chr8	28160000	28170000	chr8	28290000	28300000	0,255,0	58	17.1272	15.7225	21.999	19.6863	2.07305169995e-09	1.63520186361e-09	2.92289437382e-06	2.90257340357e-06	4	28160000	28300000	7071.06781187
chr8	109630000	109640000	chr8	109840000	109850000	0,255,0	58	20.7659	18.9038	25.1308	22.3709	1.98251762359e-06	1.63520186361e-09	0.000878092670912	2.90257340357e-06	3	109635000	109845000	10000.0
chr9	65540000	65550000	chr9	65670000	65680000	0,255,0	58	20.0908	25.0623	27.0493	28.0263	1.98251762359e-06	0.000533228190124	0.000878092670912	0.000833946252395	2	65535000	65675000	10000.0
chr9	106570000	106580000	chr9	106790000	106800000	0,255,0	58	25.4075	17.7584	25.5421	18.7412	0.000668396639761	1.63520186361e-09	0.000878092670912	3.92573145264e-09	2	106575000	106790000	5000.0
chr9	114700000	114710000	chr9	114820000	114830000	0,255,0	58	22.453	24.3177	28.1186	27.5583	1.98251762359e-06	1.62100106356e-06	0.000878092670912	0.000833946252395	2	114715000	114830000	11180.3398875
chr10	19210000	19220000	chr10	19390000	19400000	0,255,0	58	16.8224	15.9767	18.0476	22.1418	2.07305169995e-09	1.63520186361e-09	3.86136858981e-09	2.90257340357e-06	6	19223333	19405000	23863.0351055
chr10	43460000	43470000	chr10	43630000	43640000	0,255,0	58	19.737	22.3397	23.2722	33.7023	1.98251762359e-06	1.62100106356e-06	2.92289437382e-06	0.0628884136444	4	43460000	43637500	16770.5098312
chr11	49970000	49980000	chr11	50180000	50190000	0,255,0	58	28.0028	27.3241	33.3268	35.7046	0.000668396639761	0.000533228190124	0.0629244680198	0.0628884136444	2	49965000	50180000	11180.3398875
chr11	87610000	87620000	chr11	87760000	87770000	0,255,0	58	22.3671	17.3841	21.6442	19.5463	1.98251762359e-06	1.63520186361e-09	2.92289437382e-06	3.92573145264e-09	3	87625000	87768333	12018.5042515
chr11	109100000	109110000	chr11	109300000	109310000	0,255,0	58	23.5144	19.5011	20.9325	28.9127	1.98251762359e-06	1.63520186361e-09	2.92289437382e-06	0.000833946252395	3	109108333	109295000	12018.5042515
chr11	115350000	115360000	chr11	115570000	115580000	0,255,0	58	18.7064	21.6141	25.8349	27.1121	2.07305169995e-09	1.62100106356e-06	0.000878092670912	0.000833946252395	2	115350000	115575000	5000.0
chr12	76560000	76570000	chr12	76740000	76750000	0,255,0	58	19.7207	18.0034	22.3107	22.7392	1.98251762359e-06	1.63520186361e-09	2.92289437382e-06	2.90257340357e-06	4	76562500	76755000	10307.764064
chr13	63020000	63030000	chr13	63420000	63430000	0,255,0	58	12.626	13.7116	19.0818	16.8731	1.08171627874e-12	6.75886115594e-13	3.86136858981e-09	3.92573145264e-09	6	63021666	63430000	15365.9074288
chr14	17070000	17080000	chr14	17190000	17200000	0,255,0	58	24.4831	27.3621	33.8535	32.7198	1.98251762359e-06	0.000533228190124	0.0629244680198	0.0628884136444	2	17080000	17195000	5000.0
chr14	66280000	66290000	chr14	66390000	66400000	0,255,0	58	19.1064	21.5776	29.2212	27.5745	2.07305169995e-09	1.62100106356e-06	0.000878092670912	0.000833946252395	1	66285000	66395000	0
chr14	75450000	75460000	chr14	75590000	75600000	0,255,0	58	25.3465	22.5785	28.2901	24.3542	0.000668396639761	1.62100106356e-06	0.000878092670912	2.90257340357e-06	2	75455000	75590000	5000.0
chr15	81890000	81900000	chr15	82060000	82070000	0,255,0	58	23.138	22.7691	26.6735	28.23	1.98251762359e-06	1.62100106356e-06	0.000878092670912	0.000833946252395	4	81892500	82075000	20155.6443707
chr15	86080000	86090000	chr15	86230000	86240000	0,255,0	58	17.5269	16.5913	19.7593	19.3594	2.07305169995e-09	1.63520186361e-09	2.92289437382e-06	3.92573145264e-09	4	86082500	86237500	12747.548784
chr15	99520000	99530000	chr15	99730000	99740000	0,255,0	58	25.2229	22.8954	24.6886	33.8844	0.000668396639761	1.62100106356e-06	0.000878092670912	0.0628884136444	2	99530000	99740000	7071.06781187
chr16	37970000	37980000	chr16	38200000	38210000	0,255,0	58	25.635	23.1759	30.5749	24.7356	0.000668396639761	1.62100106356e-06	0.000878092670912	0.000833946252395	2	37980000	38200000	7071.06781187
chr16	38620000	38630000	chr16	38730000	38740000	0,255,0	58	19.3438	19.8393	27.5034	20.2851	2.07305169995e-09	1.62100106356e-06	0.000878092670912	2.90257340357e-06	2	38620000	38730000	7071.06781187
chr16	57240000	57250000	chr16	57570000	57580000	0,255,0	58	19.0461	20.3568	27.0129	27.3275	2.07305169995e-09	1.62100106356e-06	0.000878092670912	0.000833946252395	7	57243571	57595000	20050.9554966
chr17	24620000	24630000	chr17	24780000	24790000	0,255,0	58	27.015	30.4622	32.503	37.6274	0.000668396639761	0.000533228190124	0.0629244680198	0.0628884136444	2	24620000	24795000	11180.3398875
chr17	30590000	30600000	chr17	31040000	31050000	0,255,0	58	17.9527	11.1889	15.9003	14.5918	2.07305169995e-09	2.14512314088e-16	3.86136858981e-09	2.20658616838e-12	7	30595000	31052142	21237.2410676
chr17	45860000	45870000	chr17	46270000	46280000	0,255,0	58	21.0656	17.8371	25.1178	20.9663	1.98251762359e-06	1.63520186361e-09	0.000878092670912	2.90257340357e-06	2	45865000	46270000	5000.0
chr17	84400000	84410000	chr17	84590000	84600000	0,255,0	58	25.1092	25.0649	28.423	33.3606	0.000668396639761	0.000533228190124	0.000878092670912	0.0628884136444	3	84395000	84591666	10540.9255339
chr18	37920000	37930000	chr18	38040000	38050000	0,255,0	58	24.0079	21.2226	36.0114	19.1711	1.98251762359e-06	1.62100106356e-06	0.0629244680198	3.92573145264e-09	4	37920000	38035000	11180.3398875
chr19	3320000	3330000	chr19	3430000	3440000	0,255,0	58	24.5462	28.231	29.6062	35.7992	1.98251762359e-06	0.000533228190124	0.000878092670912	0.0628884136444	5	3307000	3445000	20591.260282
chr19	43900000	43910000	chr19	44030000	44040000	0,255,0	58	29.1629	28.6845	33.2875	29.0691	0.000668396639761	0.000533228190124	0.0629244680198	0.000833946252395	2	43905000	44030000	5000.0
chr1	36200000	36210000	chr1	36310000	36320000	0,255,0	57	22.8661	21.9742	23.8799	27.0887	4.24002654983e-06	3.46704800992e-06	6.22685784734e-06	0.00143535040093	4	36207500	36327500	12747.548784
chr1	37060000	37070000	chr1	37180000	37190000	0,255,0	57	24.263	25.9	27.9051	28.5253	4.24002654983e-06	0.000922702283137	0.00149711171333	0.00143535040093	1	37065000	37185000	0
chr1	75120000	75130000	chr1	75240000	75250000	0,255,0	57	22.052	21.293	26.2549	26.8751	4.24002654983e-06	3.46704800992e-06	0.00149711171333	0.00143535040093	3	75128333	75248333	7453.559925
chr1	107780000	107790000	chr1	107930000	107940000	0,255,0	57	17.7732	14.2412	18.4576	17.8982	5.51111578487e-09	2.23073565881e-12	1.00801604459e-08	9.96936986434e-09	7	107792142	107939285	23255.4579944
chr1	192760000	192770000	chr1	192880000	192890000	0,255,0	57	24.2883	22.522	32.6331	22.72	4.24002654983e-06	3.46704800992e-06	0.0871327672632	6.12377159492e-06	2	192765000	192895000	10000.0
chr2	52480000	52490000	chr2	52590000	52600000	0,255,0	57	18.7868	16.2549	23.3895	19.4563	5.51111578487e-09	4.39669389838e-09	6.22685784734e-06	9.96936986434e-09	3	52481666	52601666	7453.559925
chr2	84960000	84970000	chr2	85080000	85090000	0,255,0	57	11.6756	11.299	12.0858	13.6766	6.80057823366e-16	8.08535715229e-16	1.56904207233e-15	7.31759694507e-12	3	84968333	85088333	7453.559925
chr2	130270000	130280000	chr2	130380000	130390000	0,255,0	57	24.4668	23.2653	28.5329	25.5229	4.24002654983e-06	3.46704800992e-06	0.00149711171333	0.00143535040093	2	130270000	130385000	5000.0
chr2	131110000	131120000	chr2	131230000	131240000	0,255,0	57	17.4448	18.8274	19.9777	29.8167	5.51111578487e-09	4.39669389838e-09	6.22685784734e-06	0.00143535040093	3	131108333	131241666	13743.6854187
chr2	155790000	155800000	chr2	155960000	155970000	0,255,0	57	21.7959	18.0703	24.2372	22.6619	4.24002654983e-06	4.39669389838e-09	6.22685784734e-06	6.12377159492e-06	2	155790000	155965000	5000.0
chr2	181120000	181130000	chr2	181230000	181240000	0,255,0	57	25.0053	24.1937	30.3118	30.8021	0.00113976165107	3.46704800992e-06	0.00149711171333	0.00143535040093	1	181125000	181235000	0
chr3	87220000	87230000	chr3	87360000	87370000	0,255,0	57	13.6305	17.3825	23.8465	17.7437	3.61367666374e-12	4.39669389838e-09	6.22685784734e-06	9.96936986434e-09	3	87221666	87368333	7453.559925
chr4	62000000	62010000	chr4	62170000	62180000	0,255,0	57	26.1867	23.4304	25.8414	34.8128	0.00113976165107	3.46704800992e-06	0.00149711171333	0.0868112377107	2	62000000	62180000	7071.06781187
chr4	149720000	149730000	chr4	149840000	149850000	0,255,0	57	17.2107	16.2646	19.1725	20.1464	5.51111578487e-09	4.39669389838e-09	1.00801604459e-08	6.12377159492e-06	3	149725000	149845000	10000.0
chr5	144800000	144810000	chr5	144910000	144920000	0,255,0	57	16.325	18.1798	24.3867	22.9683	5.51111578487e-09	4.39669389838e-09	6.22685784734e-06	6.12377159492e-06	2	144805000	144920000	5000.0
chr5	147750000	147760000	chr5	148030000	148040000	0,255,0	57	17.3591	19.5158	20.0717	29.8152	5.51111578487e-09	4.39669389838e-09	6.22685784734e-06	0.00143535040093	2	147755000	148040000	5000.0
chr6	54960000	54970000	chr6	55110000	55120000	0,255,0	57	12.1424	11.7601	11.3318	17.5489	6.80057823366e-16	8.08535715229e-16	1.56904207233e-15	9.96936986434e-09	3	54971666	55118333	13743.6854187
chr7	133710000	133720000	chr7	133830000	133840000	0,255,0	57	24.5998	23.6404	34.2228	28.6158	0.00113976165107	3.46704800992e-06	0.0871327672632	0.00143535040093	2	133705000	133835000	10000.0
chr8	70640000	70650000	chr8	70750000	70760000	0,255,0	57	23.6189	21.3792	29.0445	18.4931	4.24002654983e-06	3.46704800992e-06	0.00149711171333	9.96936986434e-09	2	70640000	70755000	5000.0
chr9	32400000	32410000	chr9	32540000	32550000	0,255,0	57	27.7975	22.1446	29.9869	22.8329	0.00113976165107	3.46704800992e-06	0.00149711171333	6.12377159492e-06	1	32405000	32545000	0
chr9	72040000	72050000	chr9	72250000	72260000	0,255,0	57	21.4769	17.2591	15.3338	24.1624	4.24002654983e-06	4.39669389838e-09	7.12968122654e-12	6.12377159492e-06	1	72045000	72255000	0
chr9	89720000	89730000	chr9	89960000	89970000	0,255,0	57	12.8044	13.5462	19.9063	16.0	3.61367666374e-12	2.23073565881e-12	6.22685784734e-06	9.96936986434e-09	2	89725000	89970000	5000.0
chr10	24990000	25000000	chr10	25120000	25130000	0,255,0	57	20.6982	19.5817	27.7013	18.2341	4.24002654983e-06	3.46704800992e-06	0.00149711171333	9.96936986434e-09	1	24995000	25125000	0
chr10	75200000	75210000	chr10	75310000	75320000	0,255,0	57	29.2202	25.2701	25.2582	26.2996	0.00113976165107	0.000922702283137	0.00149711171333	0.00143535040093	1	75205000	75315000	0
chr11	3420000	3430000	chr11	3570000	3580000	0,255,0	57	28.3695	29.0243	29.4662	30.4158	0.00113976165107	0.000922702283137	0.00149711171333	0.00143535040093	1	3425000	3575000	0
chr11	23050000	23060000	chr11	23170000	23180000	0,255,0	57	16.2904	15.9482	19.5223	17.4661	5.51111578487e-09	4.39669389838e-09	1.00801604459e-08	9.96936986434e-09	4	23050000	23175000	11180.3398875
chr11	72380000	72390000	chr11	72810000	72820000	0,255,0	57	13.6029	12.583	19.3273	12.4954	3.61367666374e-12	2.23073565881e-12	1.00801604459e-08	7.31759694507e-12	2	72385000	72805000	10000.0
chr11	88110000	88120000	chr11	88680000	88690000	0,255,0	57	19.0286	20.9782	18.8306	34.3497	5.51111578487e-09	3.46704800992e-06	1.00801604459e-08	0.0868112377107	2	88105000	88685000	10000.0
chr11	97200000	97210000	chr11	97330000	97340000	0,255,0	57	30.8839	27.5947	31.0778	33.2936	0.00113976165107	0.000922702283137	0.0871327672632	0.0868112377107	2	97200000	97330000	7071.06781187
chr11	116930000	116940000	chr11	117210000	117220000	0,255,0	57	21.0294	16.006	22.7639	19.5714	4.24002654983e-06	4.39669389838e-09	6.22685784734e-06	6.12377159492e-06	3	116938333	117218333	7453.559925
chr11	118490000	118500000	chr11	118600000	118610000	0,255,0	57	21.3205	25.0938	27.8634	29.763	4.24002654983e-06	0.000922702283137	0.00149711171333	0.00143535040093	1	118495000	118605000	0
chr13	34270000	34280000	chr13	34720000	34730000	0,255,0	57	11.8753	8.97763	10.9299	12.1115	6.80057823366e-16	6.81489600825e-20	1.56904207233e-15	1.69670080407e-15	4	34280000	34720000	7071.06781187
chr13	54340000	54350000	chr13	54540000	54550000	0,255,0	57	14.5849	13.1917	14.9617	16.169	3.61367666374e-12	2.23073565881e-12	7.12968122654e-12	9.96936986434e-09	5	54343000	54547000	16970.5627485
chr14	70560000	70570000	chr14	70810000	70820000	0,255,0	57	25.0039	19.744	19.8625	31.2178	0.00113976165107	3.46704800992e-06	6.22685784734e-06	0.0868112377107	7	70583571	70815000	18571.4285714
chr15	58290000	58300000	chr15	58410000	58420000	0,255,0	57	29.9072	24.8184	31.4848	25.3353	0.00113976165107	0.000922702283137	0.0871327672632	0.00143535040093	2	58295000	58410000	5000.0
chr15	78180000	78190000	chr15	78360000	78370000	0,255,0	57	15.5678	17.8342	16.488	23.9661	5.51111578487e-09	4.39669389838e-09	1.00801604459e-08	6.12377159492e-06	1	78185000	78365000	0
chr15	85740000	85750000	chr15	85950000	85960000	0,255,0	57	18.6118	21.1505	26.2514	28.8156	5.51111578487e-09	3.46704800992e-06	0.00149711171333	0.00143535040093	5	85737000	85961000	12649.1106407
chr16	22430000	22440000	chr16	22540000	22550000	0,255,0	57	18.9226	18.6472	18.6985	24.1077	5.51111578487e-09	4.39669389838e-09	1.00801604459e-08	6.12377159492e-06	1	22435000	22545000	0
chr16	44720000	44730000	chr16	45080000	45090000	0,255,0	57	27.0508	20.3325	23.32	29.3109	0.00113976165107	3.46704800992e-06	6.22685784734e-06	0.00143535040093	1	44725000	45085000	0
chr16	45190000	45200000	chr16	45630000	45640000	0,255,0	57	15.2948	11.9215	17.4811	12.2951	3.61367666374e-12	8.08535715229e-16	1.00801604459e-08	1.69670080407e-15	4	45197500	45627500	12747.548784
chr16	56770000	56780000	chr16	56910000	56920000	0,255,0	57	16.9514	16.4675	17.6599	23.179	5.51111578487e-09	4.39669389838e-09	1.00801604459e-08	6.12377159492e-06	8	56782500	56918750	22810.3594886
chr16	64760000	64770000	chr16	64870000	64880000	0,255,0	57	18.044	15.9162	23.0988	15.7933	5.51111578487e-09	4.39669389838e-09	6.22685784734e-06	9.96936986434e-09	3	64758333	64878333	7453.559925
chr17	24300000	24310000	chr17	24430000	24440000	0,255,0	57	21.3944	22.6833	27.793	25.7355	4.24002654983e-06	3.46704800992e-06	0.00149711171333	0.00143535040093	2	24310000	24440000	7071.06781187
chr17	34380000	34390000	chr17	34500000	34510000	0,255,0	57	23.9805	22.0476	28.8864	22.0398	4.24002654983e-06	3.46704800992e-06	0.00149711171333	6.12377159492e-06	1	34385000	34505000	0
chr19	8640000	8650000	chr19	8760000	8770000	0,255,0	57	16.2772	13.4171	16.3672	18.8523	5.51111578487e-09	2.23073565881e-12	1.00801604459e-08	9.96936986434e-09	3	8648333	8761666	7453.559925
chr19	32780000	32790000	chr19	33300000	33310000	0,255,0	57	17.0984	14.019	15.6044	22.2899	5.51111578487e-09	2.23073565881e-12	1.00801604459e-08	6.12377159492e-06	3	32795000	33305000	10000.0
chr19	44440000	44450000	chr19	44550000	44560000	0,255,0	57	20.4195	21.5008	29.9759	25.9881	4.24002654983e-06	3.46704800992e-06	0.00149711171333	0.00143535040093	1	44445000	44555000	0
chr19	58870000	58880000	chr19	58980000	58990000	0,255,0	57	26.2977	23.7254	27.9655	29.7789	0.00113976165107	3.46704800992e-06	0.00149711171333	0.00143535040093	1	58875000	58985000	0
chr1	35890000	35900000	chr1	36120000	36130000	0,255,0	56	16.1131	19.4929	20.1693	23.6787	1.39818865793e-08	1.14645365963e-08	1.26252350709e-05	1.24741337275e-05	2	35890000	36120000	7071.06781187
chr1	37320000	37330000	chr1	37690000	37700000	0,255,0	56	12.7834	12.4167	17.0535	18.7183	1.08941463699e-11	6.95788894688e-12	2.57629009454e-08	2.42736110809e-08	5	37325000	37697000	18000.0
chr1	108060000	108070000	chr1	108280000	108290000	0,255,0	56	18.7729	14.5197	17.4922	21.3458	1.39818865793e-08	6.95788894688e-12	2.57629009454e-08	1.24741337275e-05	6	108070000	108280000	15811.3883008
chr1	163330000	163340000	chr1	163660000	163670000	0,255,0	56	16.684	16.9923	29.5529	17.5794	1.39818865793e-08	1.14645365963e-08	0.0024704717453	2.42736110809e-08	1	163335000	163665000	0
chr2	33670000	33680000	chr2	33810000	33820000	0,255,0	56	21.0308	19.5596	24.7735	22.3977	8.76651624917e-06	1.14645365963e-08	0.0024704717453	1.24741337275e-05	2	33680000	33820000	7071.06781187
chr2	75820000	75830000	chr2	75940000	75950000	0,255,0	56	21.6455	18.6311	24.8739	19.1721	8.76651624917e-06	1.14645365963e-08	0.0024704717453	2.42736110809e-08	1	75825000	75945000	0
chr2	101530000	101540000	chr2	101660000	101670000	0,255,0	56	22.2423	20.4952	24.2067	19.499	8.76651624917e-06	7.20396754802e-06	1.26252350709e-05	2.42736110809e-08	2	101540000	101660000	7071.06781187
chr2	143660000	143670000	chr2	144050000	144060000	0,255,0	56	24.2042	19.3374	27.1595	22.4737	8.76651624917e-06	1.14645365963e-08	0.0024704717453	1.24741337275e-05	3	143665000	144045000	10000.0
chr2	150390000	150400000	chr2	150570000	150580000	0,255,0	56	21.8457	23.3171	28.8638	29.3344	8.76651624917e-06	7.20396754802e-06	0.0024704717453	0.00239944726002	3	150391666	150568333	7453.55992499
chr2	151850000	151860000	chr2	152020000	152030000	0,255,0	56	14.7291	14.4547	18.8307	18.897	1.08941463699e-11	6.95788894688e-12	2.57629009454e-08	2.42736110809e-08	2	151850000	152025000	5000.0
chr2	152970000	152980000	chr2	153240000	153250000	0,255,0	56	20.6422	19.5164	25.5573	20.9967	8.76651624917e-06	1.14645365963e-08	0.0024704717453	1.24741337275e-05	1	152975000	153245000	0
chr2	160200000	160210000	chr2	160400000	160410000	0,255,0	56	14.1741	10.2477	9.90157	18.674	1.08941463699e-11	2.83634200509e-15	6.60503651778e-15	2.42736110809e-08	3	160201666	160408333	7453.55992499
chr3	14870000	14880000	chr3	15190000	15200000	0,255,0	56	9.69278	10.6495	19.9703	11.1199	3.91744589495e-19	2.83634200509e-15	1.26252350709e-05	6.63225500938e-15	3	14875000	15195000	10000.0
chr5	75340000	75350000	chr5	75540000	75550000	0,255,0	56	15.0706	11.907	14.2936	14.9176	1.08941463699e-11	2.83634200509e-15	2.1707285081e-11	2.4053522036e-11	8	75345000	75540000	15000.0
chr5	104100000	104110000	chr5	104240000	104250000	0,255,0	56	23.7177	20.8363	29.8666	22.3937	8.76651624917e-06	7.20396754802e-06	0.0024704717453	1.24741337275e-05	2	104110000	104245000	5000.0
chr5	114900000	114910000	chr5	115010000	115020000	0,255,0	56	19.7518	20.8669	27.8887	21.4844	8.76651624917e-06	7.20396754802e-06	0.0024704717453	1.24741337275e-05	1	114905000	115015000	0
chr5	115420000	115430000	chr5	115530000	115540000	0,255,0	56	24.5982	24.0056	26.0203	28.889	0.00190754427877	7.20396754802e-06	0.0024704717453	0.00239944726002	1	115425000	115535000	0
chr5	134970000	134980000	chr5	135180000	135190000	0,255,0	56	17.0745	15.2251	22.8152	18.0239	1.39818865793e-08	6.95788894688e-12	1.26252350709e-05	2.42736110809e-08	2	134975000	135180000	5000.0
chr5	141110000	141120000	chr5	141220000	141230000	0,255,0	56	24.9422	22.9786	24.8238	29.236	0.00190754427877	7.20396754802e-06	0.0024704717453	0.00239944726002	1	141115000	141225000	0
chr6	71100000	71110000	chr6	71350000	71360000	0,255,0	56	15.8917	14.8955	21.6168	16.474	1.39818865793e-08	6.95788894688e-12	1.26252350709e-05	2.42736110809e-08	4	71115000	71352500	10307.764064
chr6	136370000	136380000	chr6	136500000	136510000	0,255,0	56	21.852	17.1554	18.4005	24.0645	8.76651624917e-06	1.14645365963e-08	2.57629009454e-08	1.24741337275e-05	3	136378333	136508333	7453.55992499
chr7	26210000	26220000	chr7	26380000	26390000	0,255,0	56	13.9857	18.4984	25.0745	26.1515	1.08941463699e-11	1.14645365963e-08	0.0024704717453	0.00239944726002	1	26215000	26385000	0
chr7	146410000	146420000	chr7	146660000	146670000	0,255,0	56	14.4706	15.5489	20.1534	21.479	1.08941463699e-11	6.95788894688e-12	1.26252350709e-05	1.24741337275e-05	4	146417500	146662500	12747.548784
chr8	89110000	89120000	chr8	89430000	89440000	0,255,0	56	13.0232	9.05033	9.14884	15.1462	1.08941463699e-11	3.54567063711e-19	5.9589251573e-19	2.4053522036e-11	5	89117000	89431000	12649.1106407
chr8	126920000	126930000	chr8	127090000	127100000	0,255,0	56	21.0805	19.6861	26.5734	20.8329	8.76651624917e-06	7.20396754802e-06	0.0024704717453	1.24741337275e-05	2	126920000	127095000	5000.0
chr9	41030000	41040000	chr9	41750000	41760000	0,255,0	56	12.0651	10.5346	15.666	15.107	2.97961787724e-15	2.83634200509e-15	2.57629009454e-08	2.4053522036e-11	6	41038333	41761666	16996.731712
chr9	43930000	43940000	chr9	44070000	44080000	0,255,0	56	26.1321	23.1725	27.5782	22.7772	0.00190754427877	7.20396754802e-06	0.0024704717453	1.24741337275e-05	2	43940000	44075000	5000.0
chr9	45220000	45230000	chr9	45560000	45570000	0,255,0	56	13.8906	15.4287	22.7437	16.4962	1.08941463699e-11	6.95788894688e-12	1.26252350709e-05	2.42736110809e-08	3	45221666	45561666	7453.559925
chr9	59570000	59580000	chr9	59800000	59810000	0,255,0	56	15.8223	15.9977	19.9527	21.7409	1.39818865793e-08	1.14645365963e-08	1.26252350709e-05	1.24741337275e-05	4	59575000	59807500	20155.6443707
chr9	66890000	66900000	chr9	67110000	67120000	0,255,0	56	26.0986	22.3671	29.0792	22.1664	0.00190754427877	7.20396754802e-06	0.0024704717453	1.24741337275e-05	2	66895000	67120000	5000.0
chr10	68640000	68650000	chr10	68770000	68780000	0,255,0	56	18.1101	15.4584	21.9705	17.8541	1.39818865793e-08	6.95788894688e-12	1.26252350709e-05	2.42736110809e-08	4	68650000	68775000	11180.3398875
chr11	29610000	29620000	chr11	29780000	29790000	0,255,0	56	18.5741	14.4355	19.0924	19.4702	1.39818865793e-08	6.95788894688e-12	2.57629009454e-08	2.42736110809e-08	3	29611666	29778333	13743.6854187
chr11	33070000	33080000	chr11	33190000	33200000	0,255,0	56	16.1157	13.9806	18.4369	15.5147	1.39818865793e-08	6.95788894688e-12	2.57629009454e-08	2.4053522036e-11	2	33075000	33190000	5000.0
chr11	45840000	45850000	chr11	46020000	46030000	0,255,0	56	26.488	25.6398	29.5818	25.7745	0.00190754427877	0.00153792857368	0.0024704717453	0.00239944726002	1	45845000	46025000	0
chr11	57980000	57990000	chr11	58110000	58120000	0,255,0	56	14.7557	16.7152	20.1967	21.4276	1.08941463699e-11	1.14645365963e-08	1.26252350709e-05	1.24741337275e-05	1	57985000	58115000	0
chr12	74800000	74810000	chr12	75110000	75120000	0,255,0	56	13.4036	9.94632	14.8126	11.1639	1.08941463699e-11	2.83634200509e-15	2.1707285081e-11	6.63225500938e-15	7	74809285	75106428	16659.8625567
chr13	63230000	63240000	chr13	63420000	63430000	0,255,0	56	18.2129	20.0964	20.6833	23.4774	1.39818865793e-08	7.20396754802e-06	1.26252350709e-05	1.24741337275e-05	2	63235000	63415000	10000.0
chr14	54850000	54860000	chr14	54960000	54970000	0,255,0	56	22.2634	22.0687	27.2955	28.5848	8.76651624917e-06	7.20396754802e-06	0.0024704717453	0.00239944726002	1	54855000	54965000	0
chr14	70700000	70710000	chr14	70810000	70820000	0,255,0	56	23.5318	21.6882	19.7478	30.3559	8.76651624917e-06	7.20396754802e-06	1.26252350709e-05	0.00239944726002	1	70705000	70815000	0
chr15	34460000	34470000	chr15	34670000	34680000	0,255,0	56	23.6474	18.5863	26.0375	17.9394	8.76651624917e-06	1.14645365963e-08	0.0024704717453	2.42736110809e-08	2	34465000	34670000	5000.0
chr16	29720000	29730000	chr16	30060000	30070000	0,255,0	56	18.6401	17.5428	21.0097	21.6281	1.39818865793e-08	1.14645365963e-08	1.26252350709e-05	1.24741337275e-05	3	29728333	30068333	7453.559925
chr16	36470000	36480000	chr16	36710000	36720000	0,255,0	56	16.7566	15.2785	20.7934	19.0367	1.39818865793e-08	6.95788894688e-12	1.26252350709e-05	2.42736110809e-08	3	36471666	36721666	16996.731712
chr16	87500000	87510000	chr16	87750000	87760000	0,255,0	56	16.6437	14.0319	15.3144	20.7558	1.39818865793e-08	6.95788894688e-12	2.1707285081e-11	1.24741337275e-05	4	87512500	87755000	10307.764064
chr17	8660000	8670000	chr17	8780000	8790000	0,255,0	56	13.2444	12.1376	15.1071	16.0422	1.08941463699e-11	2.83634200509e-15	2.1707285081e-11	2.42736110809e-08	4	8660000	8790000	7071.06781187
chr17	34570000	34580000	chr17	34740000	34750000	0,255,0	56	19.9079	22.0774	28.1888	20.9743	8.76651624917e-06	7.20396754802e-06	0.0024704717453	1.24741337275e-05	4	34570000	34755000	15000.0
chr18	12420000	12430000	chr18	12590000	12600000	0,255,0	56	14.5416	11.9031	14.1816	16.0707	1.08941463699e-11	2.83634200509e-15	2.1707285081e-11	2.42736110809e-08	2	12430000	12595000	5000.0
chr18	50120000	50130000	chr18	50270000	50280000	0,255,0	56	14.4532	12.3624	15.4448	16.5484	1.08941463699e-11	2.83634200509e-15	2.1707285081e-11	2.42736110809e-08	3	50131666	50278333	7453.559925
chr19	44650000	44660000	chr19	44960000	44970000	0,255,0	56	18.2494	14.03	19.3375	18.5601	1.39818865793e-08	6.95788894688e-12	2.57629009454e-08	2.42736110809e-08	4	44660000	44970000	7071.06781187
chr1	53770000	53780000	chr1	53950000	53960000	0,255,0	55	14.3806	10.8859	11.9778	15.5183	3.36288832434e-11	1.13136504852e-14	2.43947082617e-14	7.53453857451e-11	3	53775000	53955000	10000.0
chr1	158840000	158850000	chr1	158990000	159000000	0,255,0	55	28.1109	20.4884	22.6291	26.5506	0.00312137942942	1.48757512271e-05	2.52889120564e-05	0.00392741725501	2	158845000	159000000	5000.0
chr2	11520000	11530000	chr2	11630000	11640000	0,255,0	55	20.778	19.0524	28.5931	19.7599	1.79490579343e-05	2.89295456672e-08	0.00403729714954	2.54615722636e-05	1	11525000	11635000	0
chr2	119990000	120000000	chr2	120100000	120110000	0,255,0	55	17.5372	17.9298	21.3306	24.5243	3.58419678731e-08	2.89295456672e-08	2.52889120564e-05	2.54615722636e-05	1	119995000	120105000	0
chr2	132140000	132150000	chr2	132310000	132320000	0,255,0	55	19.5883	18.0805	20.1553	24.1614	1.79490579343e-05	2.89295456672e-08	2.52889120564e-05	2.54615722636e-05	5	132139000	132317000	16124.5154966
chr2	172050000	172060000	chr2	172160000	172170000	0,255,0	55	19.3596	15.6041	18.2511	17.0357	3.58419678731e-08	2.89295456672e-08	6.45950209743e-08	6.22609334837e-08	3	172048333	172161666	7453.55992499
chr3	36970000	36980000	chr3	37100000	37110000	0,255,0	55	15.9157	15.4134	17.9199	16.8341	3.58419678731e-08	2.21591499874e-11	6.45950209743e-08	6.22609334837e-08	2	36970000	37105000	5000.0
chr3	90290000	90300000	chr3	90410000	90420000	0,255,0	55	28.1198	25.7389	27.2493	29.5727	0.00312137942942	0.00255824753319	0.00403729714954	0.00392741725501	2	90300000	90420000	7071.06781187
chr3	121580000	121590000	chr3	121820000	121830000	0,255,0	55	12.5191	17.3716	21.2005	21.0906	3.36288832434e-11	2.89295456672e-08	2.52889120564e-05	2.54615722636e-05	7	121589285	121832142	17670.4526812
chr3	129620000	129630000	chr3	129770000	129780000	0,255,0	55	15.9039	15.8933	14.3929	28.2	3.58419678731e-08	2.89295456672e-08	6.64633229285e-11	0.00392741725501	3	129618333	129775000	16666.6666667
chr4	154840000	154850000	chr4	154960000	154970000	0,255,0	55	30.6561	26.6691	27.542	25.9525	0.00312137942942	0.00255824753319	0.00403729714954	0.00392741725501	1	154845000	154965000	0
chr5	64770000	64780000	chr5	65200000	65210000	0,255,0	55	11.4956	11.9215	15.5883	13.8282	1.24919012747e-14	1.13136504852e-14	6.45950209743e-08	7.53453857451e-11	2	64780000	65205000	5000.0
chr7	29910000	29920000	chr7	30020000	30030000	0,255,0	55	18.0453	21.739	30.4848	25.7068	3.58419678731e-08	1.48757512271e-05	0.00403729714954	0.00392741725501	2	29905000	30025000	10000.0
chr7	107830000	107840000	chr7	108030000	108040000	0,255,0	55	21.1353	18.5902	26.154	20.9603	1.79490579343e-05	2.89295456672e-08	0.00403729714954	2.54615722636e-05	1	107835000	108035000	0
chr8	3550000	3560000	chr8	3670000	3680000	0,255,0	55	21.8032	20.0152	23.8843	25.3396	1.79490579343e-05	1.48757512271e-05	2.52889120564e-05	0.00392741725501	1	3555000	3675000	0
chr8	109910000	109920000	chr8	110100000	110110000	0,255,0	55	22.2312	15.3315	12.6042	27.4188	1.79490579343e-05	2.21591499874e-11	6.64633229285e-11	0.00392741725501	1	109915000	110105000	0
chr8	114390000	114400000	chr8	114510000	114520000	0,255,0	55	22.6249	23.066	28.3047	26.6309	1.79490579343e-05	1.48757512271e-05	0.00403729714954	0.00392741725501	4	114397500	114522500	12747.548784
chr9	13690000	13700000	chr9	14150000	14160000	0,255,0	55	16.704	18.16	24.2849	21.2808	3.58419678731e-08	2.89295456672e-08	2.52889120564e-05	2.54615722636e-05	8	13687500	14147500	19039.4327647
chr9	50650000	50660000	chr9	50810000	50820000	0,255,0	55	16.3956	18.2331	21.4023	24.9428	3.58419678731e-08	2.89295456672e-08	2.52889120564e-05	0.00392741725501	3	50658333	50811666	7453.559925
chr9	56780000	56790000	chr9	56980000	56990000	0,255,0	55	18.8657	22.1764	25.041	29.4581	3.58419678731e-08	1.48757512271e-05	0.00403729714954	0.00392741725501	1	56785000	56985000	0
chr10	95360000	95370000	chr10	95490000	95500000	0,255,0	55	20.8003	18.7731	24.424	23.037	1.79490579343e-05	2.89295456672e-08	2.52889120564e-05	2.54615722636e-05	3	95361666	95491666	7453.559925
chr11	48580000	48590000	chr11	48920000	48930000	0,255,0	55	19.2013	12.3096	15.1869	19.0097	3.58419678731e-08	1.13136504852e-14	6.64633229285e-11	6.22609334837e-08	3	48595000	48925000	10000.0
chr11	57360000	57370000	chr11	57580000	57590000	0,255,0	55	22.4088	22.7551	25.8203	30.126	1.79490579343e-05	1.48757512271e-05	0.00403729714954	0.00392741725501	4	57365000	57587500	22500.0
chr11	84230000	84240000	chr11	84620000	84630000	0,255,0	55	20.6014	18.9667	19.0312	28.01	1.79490579343e-05	2.89295456672e-08	6.45950209743e-08	0.00392741725501	5	84239000	84615000	11661.9037897
chr11	93820000	93830000	chr11	93930000	93940000	0,255,0	55	23.3215	23.6064	27.7584	27.8314	1.79490579343e-05	1.48757512271e-05	0.00403729714954	0.00392741725501	4	93830000	93945000	11180.3398875
chr12	15820000	15830000	chr12	16010000	16020000	0,255,0	55	17.5306	15.6702	22.6986	15.6144	3.58419678731e-08	2.89295456672e-08	2.52889120564e-05	6.22609334837e-08	2	15825000	16020000	5000.0
chr12	15820000	15830000	chr12	16530000	16540000	0,255,0	55	13.0037	13.0466	18.0873	14.6299	3.36288832434e-11	2.21591499874e-11	6.45950209743e-08	7.53453857451e-11	6	15823333	16536666	11785.1130198
chr12	87180000	87190000	chr12	87410000	87420000	0,255,0	55	22.1478	20.4352	23.914	26.3469	1.79490579343e-05	1.48757512271e-05	2.52889120564e-05	0.00392741725501	5	87203000	87419000	18439.0889146
chr12	87470000	87480000	chr12	87740000	87750000	0,255,0	55	12.49	12.5707	17.5135	16.9044	3.36288832434e-11	2.21591499874e-11	6.45950209743e-08	6.22609334837e-08	3	87475000	87748333	12018.5042515
chr13	51370000	51380000	chr13	51510000	51520000	0,255,0	55	24.6753	19.8144	17.003	28.1567	0.00312137942942	1.48757512271e-05	6.45950209743e-08	0.00392741725501	1	51375000	51515000	0
chr14	20650000	20660000	chr14	20800000	20810000	0,255,0	55	25.7723	23.5332	30.8116	23.1946	0.00312137942942	1.48757512271e-05	0.00403729714954	2.54615722636e-05	1	20655000	20805000	0
chr14	28000000	28010000	chr14	28210000	28220000	0,255,0	55	15.3601	15.9829	23.0435	18.5169	3.36288832434e-11	2.89295456672e-08	2.52889120564e-05	6.22609334837e-08	5	28003000	28231000	16124.5154966
chr14	61950000	61960000	chr14	62110000	62120000	0,255,0	55	20.3731	20.6072	27.4261	24.788	1.79490579343e-05	1.48757512271e-05	0.00403729714954	0.00392741725501	4	61955000	62120000	11180.3398875
chr14	103950000	103960000	chr14	104080000	104090000	0,255,0	55	17.4273	16.7414	21.6666	21.9177	3.58419678731e-08	2.89295456672e-08	2.52889120564e-05	2.54615722636e-05	2	103950000	104085000	5000.0
chr15	12300000	12310000	chr15	12720000	12730000	0,255,0	55	11.091	12.5125	14.4701	18.1925	1.24919012747e-14	2.21591499874e-11	6.64633229285e-11	6.22609334837e-08	4	12305000	12720000	11180.3398875
chr15	66530000	66540000	chr15	66690000	66700000	0,255,0	55	21.0291	30.7596	29.9357	29.0493	1.79490579343e-05	0.00255824753319	0.00403729714954	0.00392741725501	1	66535000	66695000	0
chr15	75550000	75560000	chr15	75710000	75720000	0,255,0	55	23.4665	21.4562	29.5114	20.9388	1.79490579343e-05	1.48757512271e-05	0.00403729714954	2.54615722636e-05	1	75555000	75715000	0
chr16	23980000	23990000	chr16	25060000	25070000	0,255,0	55	6.54339	8.3185	10.8684	8.77682	1.41876741875e-22	1.82532081392e-18	2.43947082617e-14	3.32250181837e-18	6	23985000	25068333	16666.6666667
chr16	30070000	30080000	chr16	30180000	30190000	0,255,0	55	23.0941	22.9372	24.5541	24.2675	1.79490579343e-05	1.48757512271e-05	2.52889120564e-05	2.54615722636e-05	2	30070000	30180000	7071.06781187
chr16	36710000	36720000	chr16	36820000	36830000	0,255,0	55	23.4056	22.6842	27.2463	24.8913	1.79490579343e-05	1.48757512271e-05	0.00403729714954	0.00392741725501	1	36715000	36825000	0
chr16	59420000	59430000	chr16	59610000	59620000	0,255,0	55	15.5183	14.6456	15.7514	23.8289	3.36288832434e-11	2.21591499874e-11	6.45950209743e-08	2.54615722636e-05	1	59425000	59615000	0
chr17	66580000	66590000	chr17	66830000	66840000	0,255,0	55	13.8744	11.8338	16.6472	13.6902	3.36288832434e-11	1.13136504852e-14	6.45950209743e-08	7.53453857451e-11	6	66585000	66831666	16666.6666667
chr18	61030000	61040000	chr18	61200000	61210000	0,255,0	55	21.9231	24.2455	27.4477	26.5432	1.79490579343e-05	1.48757512271e-05	0.00403729714954	0.00392741725501	3	61028333	61211666	13743.6854187
chr19	45640000	45650000	chr19	45820000	45830000	0,255,0	55	21.3606	17.7032	20.9707	22.0478	1.79490579343e-05	2.89295456672e-08	2.52889120564e-05	2.54615722636e-05	3	45638333	45821666	7453.559925
chr19	46740000	46750000	chr19	46940000	46950000	0,255,0	55	15.4269	16.561	18.8006	21.1442	3.36288832434e-11	2.89295456672e-08	6.45950209743e-08	2.54615722636e-05	3	46748333	46941666	7453.559925
chr1	82790000	82800000	chr1	82980000	82990000	0,255,0	54	11.9371	14.4171	19.7069	16.9333	4.28152557168e-14	6.7669061504e-11	5.00775702881e-05	1.47048842617e-07	5	82791000	82979000	17088.0074906
chr1	191520000	191530000	chr1	191700000	191710000	0,255,0	54	13.0389	12.5643	19.6435	11.4309	1.00124925807e-10	6.7669061504e-11	5.00775702881e-05	1.01033793348e-13	2	191525000	191700000	5000.0
chr2	74550000	74560000	chr2	74800000	74810000	0,255,0	54	9.33378	8.847	13.1505	8.71993	7.74449336911e-18	7.64675114845e-18	2.03420213399e-10	1.41567667925e-17	3	74558333	74801666	7453.559925
chr2	93050000	93060000	chr2	93160000	93170000	0,255,0	54	22.9948	22.3168	29.108	24.951	3.62489929303e-05	3.01491348572e-05	0.00656631551108	0.00640789747554	2	93050000	93170000	7071.06781187
chr2	131360000	131370000	chr2	131630000	131640000	0,255,0	54	19.3357	12.6126	18.9468	12.6969	8.93175402557e-08	6.7669061504e-11	1.56736095955e-07	2.42858740056e-10	3	131368333	131638333	7453.559925
chr2	158040000	158050000	chr2	158150000	158160000	0,255,0	54	20.2111	22.9852	26.9438	29.15	3.62489929303e-05	3.01491348572e-05	0.00656631551108	0.00640789747554	3	158041666	158165000	10540.9255339
chr3	87130000	87140000	chr3	87300000	87310000	0,255,0	54	14.7823	18.4989	22.2461	27.7224	1.00124925807e-10	7.245478516e-08	5.00775702881e-05	0.00640789747554	3	87131666	87301666	7453.559925
chr3	95150000	95160000	chr3	95260000	95270000	0,255,0	54	20.5951	22.6033	26.9602	26.7488	3.62489929303e-05	3.01491348572e-05	0.00656631551108	0.00640789747554	1	95155000	95265000	0
chr3	96080000	96090000	chr3	96240000	96250000	0,255,0	54	25.2223	20.1041	27.7583	18.6148	0.00512829399591	3.01491348572e-05	0.00656631551108	1.47048842617e-07	1	96085000	96245000	0
chr3	105920000	105930000	chr3	106110000	106120000	0,255,0	54	8.03591	7.38169	8.20021	9.2867	7.74449336911e-18	1.62355584314e-21	1.27441892569e-17	1.41567667925e-17	2	105930000	106115000	5000.0
chr3	144670000	144680000	chr3	144780000	144790000	0,255,0	54	22.1594	21.516	25.2712	22.5405	3.62489929303e-05	3.01491348572e-05	0.00656631551108	5.07562938417e-05	1	144675000	144785000	0
chr5	31110000	31120000	chr5	31220000	31230000	0,255,0	54	20.2548	23.1244	30.6499	25.3321	3.62489929303e-05	3.01491348572e-05	0.00656631551108	0.00640789747554	1	31115000	31225000	0
chr5	105830000	105840000	chr5	106080000	106090000	0,255,0	54	9.17538	8.91162	15.2544	11.5355	7.74449336911e-18	7.64675114845e-18	2.03420213399e-10	1.01033793348e-13	3	105835000	106098333	16666.6666667
chr6	70900000	70910000	chr6	71070000	71080000	0,255,0	54	17.0668	17.7798	16.9738	29.0496	8.93175402557e-08	7.245478516e-08	1.56736095955e-07	0.00640789747554	1	70905000	71075000	0
chr6	97700000	97710000	chr6	97940000	97950000	0,255,0	54	14.4744	13.8279	17.8213	18.5635	1.00124925807e-10	6.7669061504e-11	1.56736095955e-07	1.47048842617e-07	5	97711000	97955000	14000.0
chr6	134610000	134620000	chr6	134770000	134780000	0,255,0	54	15.5435	18.7332	29.5281	18.2691	1.00124925807e-10	7.245478516e-08	0.00656631551108	1.47048842617e-07	1	134615000	134775000	0
chr7	54280000	54290000	chr7	54400000	54410000	0,255,0	54	16.6377	14.2781	16.4177	21.3219	8.93175402557e-08	6.7669061504e-11	1.56736095955e-07	5.07562938417e-05	4	54280000	54400000	7071.06781187
chr7	74510000	74520000	chr7	74640000	74650000	0,255,0	54	21.6235	24.7119	28.0788	28.783	3.62489929303e-05	0.00421746734062	0.00656631551108	0.00640789747554	2	74515000	74655000	10000.0
chr7	90710000	90720000	chr7	90820000	90830000	0,255,0	54	18.6074	15.2211	19.1521	17.9468	8.93175402557e-08	6.7669061504e-11	1.56736095955e-07	1.47048842617e-07	2	90710000	90820000	7071.06781187
chr7	124520000	124530000	chr7	124760000	124770000	0,255,0	54	16.1317	15.206	15.8126	21.0129	8.93175402557e-08	6.7669061504e-11	1.56736095955e-07	5.07562938417e-05	2	124525000	124760000	5000.0
chr7	127770000	127780000	chr7	127970000	127980000	0,255,0	54	28.3951	18.7446	19.2582	28.0811	0.00512829399591	7.245478516e-08	1.56736095955e-07	0.00640789747554	1	127775000	127975000	0
chr7	130350000	130360000	chr7	130600000	130610000	0,255,0	54	13.7165	12.8871	17.0573	18.0805	1.00124925807e-10	6.7669061504e-11	1.56736095955e-07	1.47048842617e-07	3	130348333	130608333	7453.559925
chr7	148280000	148290000	chr7	148540000	148550000	0,255,0	54	17.1454	20.905	25.2891	28.37	8.93175402557e-08	3.01491348572e-05	0.00656631551108	0.00640789747554	3	148285000	148548333	12018.5042515
chr8	37260000	37270000	chr8	37410000	37420000	0,255,0	54	12.2004	8.51144	12.153	11.6989	4.28152557168e-14	7.64675114845e-18	8.68983611109e-14	1.01033793348e-13	7	37265000	37407857	12857.1428571
chr8	46900000	46910000	chr8	47020000	47030000	0,255,0	54	10.956	11.6523	14.1231	18.3424	4.28152557168e-14	4.10475881915e-14	2.03420213399e-10	1.47048842617e-07	5	46897000	47023000	22090.7220344
chr8	112790000	112800000	chr8	113000000	113010000	0,255,0	54	20.9172	19.7775	20.9782	25.4759	3.62489929303e-05	3.01491348572e-05	5.00775702881e-05	0.00640789747554	2	112795000	113000000	5000.0
chr8	119630000	119640000	chr8	119990000	120000000	0,255,0	54	13.9447	13.8376	14.9403	21.2693	1.00124925807e-10	6.7669061504e-11	2.03420213399e-10	5.07562938417e-05	2	119640000	119995000	5000.0
chr9	25130000	25140000	chr9	25390000	25400000	0,255,0	54	15.4096	14.6086	17.234	21.1479	1.00124925807e-10	6.7669061504e-11	1.56736095955e-07	5.07562938417e-05	4	25132500	25395000	10307.764064
chr9	61220000	61230000	chr9	61540000	61550000	0,255,0	54	16.5038	15.7232	19.7666	18.6766	8.93175402557e-08	7.245478516e-08	5.00775702881e-05	1.47048842617e-07	2	61225000	61550000	5000.0
chr9	65510000	65520000	chr9	65690000	65700000	0,255,0	54	21.4243	20.9647	21.3293	27.2828	3.62489929303e-05	3.01491348572e-05	5.00775702881e-05	0.00640789747554	2	65515000	65700000	5000.0
chr10	62610000	62620000	chr10	62840000	62850000	0,255,0	54	13.6998	14.1647	19.2435	16.2772	1.00124925807e-10	6.7669061504e-11	1.56736095955e-07	1.47048842617e-07	2	62610000	62845000	5000.0
chr10	74400000	74410000	chr10	74610000	74620000	0,255,0	54	13.6419	12.5187	15.7114	16.7855	1.00124925807e-10	6.7669061504e-11	1.56736095955e-07	1.47048842617e-07	7	74400714	74620714	16720.9998725
chr11	32240000	32250000	chr11	32370000	32380000	0,255,0	54	21.8566	19.9289	26.918	18.4582	3.62489929303e-05	3.01491348572e-05	0.00656631551108	1.47048842617e-07	2	32240000	32385000	11180.3398875
chr11	77020000	77030000	chr11	77260000	77270000	0,255,0	54	18.9444	21.6124	22.6271	29.6425	8.93175402557e-08	3.01491348572e-05	5.00775702881e-05	0.00640789747554	1	77025000	77265000	0
chr11	103630000	103640000	chr11	104050000	104060000	0,255,0	54	11.6597	16.4405	17.2068	22.5218	4.28152557168e-14	7.245478516e-08	1.56736095955e-07	5.07562938417e-05	3	103628333	104051666	7453.559925
chr11	109740000	109750000	chr11	110120000	110130000	0,255,0	54	12.0273	11.4801	15.2431	15.9418	4.28152557168e-14	4.10475881915e-14	2.03420213399e-10	1.47048842617e-07	5	109741000	110131000	15231.5462117
chr11	114600000	114610000	chr11	114770000	114780000	0,255,0	54	19.2031	17.1855	22.2978	19.3262	8.93175402557e-08	7.245478516e-08	5.00775702881e-05	1.47048842617e-07	2	114600000	114775000	5000.0
chr12	3230000	3240000	chr12	3350000	3360000	0,255,0	54	21.1717	22.0078	27.4784	25.3248	3.62489929303e-05	3.01491348572e-05	0.00656631551108	0.00640789747554	2	3235000	3360000	5000.0
chr12	112980000	112990000	chr12	113190000	113200000	0,255,0	54	20.4211	22.4808	24.4385	28.6352	3.62489929303e-05	3.01491348572e-05	5.00775702881e-05	0.00640789747554	2	112980000	113195000	5000.0
chr12	118660000	118670000	chr12	119000000	119010000	0,255,0	54	9.25741	11.0542	10.5306	18.0406	7.74449336911e-18	4.10475881915e-14	8.68983611109e-14	1.47048842617e-07	4	118655000	119010000	11180.3398875
chr14	67000000	67010000	chr14	67400000	67410000	0,255,0	54	14.4711	13.1828	14.4414	19.5365	1.00124925807e-10	6.7669061504e-11	2.03420213399e-10	1.47048842617e-07	2	67005000	67410000	5000.0
chr15	31080000	31090000	chr15	31190000	31200000	0,255,0	54	22.9123	20.261	21.6529	23.7689	3.62489929303e-05	3.01491348572e-05	5.00775702881e-05	5.07562938417e-05	2	31075000	31195000	10000.0
chr16	21480000	21490000	chr16	21770000	21780000	0,255,0	54	22.1814	18.8329	28.1174	18.3171	3.62489929303e-05	7.245478516e-08	0.00656631551108	1.47048842617e-07	1	21485000	21775000	0
chr16	21830000	21840000	chr16	22120000	22130000	0,255,0	54	18.8376	19.1717	26.0359	18.5804	8.93175402557e-08	7.245478516e-08	0.00656631551108	1.47048842617e-07	1	21835000	22125000	0
chr16	44480000	44490000	chr16	44630000	44640000	0,255,0	54	19.2074	22.0764	30.0959	24.4091	8.93175402557e-08	3.01491348572e-05	0.00656631551108	5.07562938417e-05	1	44485000	44635000	0
chr16	89840000	89850000	chr16	90180000	90190000	0,255,0	54	13.7893	11.5515	15.8802	15.5644	1.00124925807e-10	4.10475881915e-14	1.56736095955e-07	1.47048842617e-07	1	89845000	90185000	0
chr17	80840000	80850000	chr17	80950000	80960000	0,255,0	54	18.1536	16.7776	16.3606	30.0139	8.93175402557e-08	7.245478516e-08	1.56736095955e-07	0.00640789747554	1	80845000	80955000	0
chr17	86560000	86570000	chr17	86840000	86850000	0,255,0	54	13.4764	14.8874	23.5378	16.0792	1.00124925807e-10	6.7669061504e-11	5.00775702881e-05	1.47048842617e-07	4	86562500	86852500	12747.548784
chr17	87440000	87450000	chr17	87650000	87660000	0,255,0	54	21.5229	16.9116	20.804	21.787	3.62489929303e-05	7.245478516e-08	5.00775702881e-05	5.07562938417e-05	6	87445000	87650000	11180.3398875
chr18	67620000	67630000	chr18	67920000	67930000	0,255,0	54	12.2513	13.9221	20.1603	14.7752	4.28152557168e-14	6.7669061504e-11	5.00775702881e-05	2.42858740056e-10	3	67621666	67928333	7453.559925
chr19	45880000	45890000	chr19	46080000	46090000	0,255,0	54	18.4045	16.948	22.1969	19.5387	8.93175402557e-08	7.245478516e-08	5.00775702881e-05	1.47048842617e-07	3	45888333	46088333	7453.559925
chr19	47250000	47260000	chr19	47400000	47410000	0,255,0	54	21.5234	18.5877	19.5241	24.3136	3.62489929303e-05	7.245478516e-08	1.56736095955e-07	5.07562938417e-05	1	47255000	47405000	0
chr1	34240000	34250000	chr1	34460000	34470000	0,255,0	53	17.6321	16.0974	13.4741	24.9195	2.21049178908e-07	1.79172520982e-07	5.3622854283e-10	0.0100425028764	5	34265000	34465000	20000.0
chr1	73940000	73950000	chr1	74120000	74130000	0,255,0	53	12.2702	13.9244	22.7386	13.9695	1.56432275009e-13	2.07565365997e-10	9.86063708703e-05	7.48339199017e-10	2	73950000	74125000	5000.0
chr1	92860000	92870000	chr1	93000000	93010000	0,255,0	53	15.9057	16.3948	20.5072	25.5165	2.21049178908e-07	1.79172520982e-07	9.86063708703e-05	0.0100425028764	4	92870000	92997500	13462.9120178
chr1	120260000	120270000	chr1	120370000	120380000	0,255,0	53	20.7869	21.4687	21.2104	27.7179	7.15451196956e-05	6.02204122971e-05	9.86063708703e-05	0.0100425028764	3	120265000	120385000	10000.0
chr1	156730000	156740000	chr1	156840000	156850000	0,255,0	53	18.4506	17.2079	17.559	23.0589	2.21049178908e-07	1.79172520982e-07	3.84089899809e-07	9.93589534133e-05	2	156735000	156850000	5000.0
chr1	181790000	181800000	chr1	182140000	182150000	0,255,0	53	14.0791	15.2039	25.4951	16.2539	3.07625346499e-10	2.07565365997e-10	0.0104294038369	3.59200693398e-07	5	181793000	182151000	12649.1106407
chr2	104280000	104290000	chr2	104420000	104430000	0,255,0	53	15.3007	11.444	12.8361	14.9223	3.07625346499e-10	1.47790553964e-13	5.3622854283e-10	7.48339199017e-10	4	104290000	104417500	13462.9120178
chr2	127710000	127720000	chr2	128220000	128230000	0,255,0	53	12.5826	12.7739	14.3045	16.986	3.07625346499e-10	2.07565365997e-10	5.3622854283e-10	3.59200693398e-07	5	127719000	128223000	12649.1106407
chr2	153300000	153310000	chr2	153410000	153420000	0,255,0	53	20.4752	18.788	19.9623	30.0984	7.15451196956e-05	1.79172520982e-07	9.86063708703e-05	0.0100425028764	1	153305000	153415000	0
chr3	89320000	89330000	chr3	89480000	89490000	0,255,0	53	21.1875	23.1004	27.3202	26.7331	7.15451196956e-05	6.02204122971e-05	0.0104294038369	0.0100425028764	2	89325000	89490000	5000.0
chr3	96740000	96750000	chr3	96880000	96890000	0,255,0	53	15.5344	14.2639	19.1487	13.4681	3.07625346499e-10	2.07565365997e-10	3.84089899809e-07	7.48339199017e-10	1	96745000	96885000	0
chr4	3530000	3540000	chr4	3710000	3720000	0,255,0	53	20.0791	19.7332	24.3712	25.4377	7.15451196956e-05	6.02204122971e-05	9.86063708703e-05	0.0100425028764	4	3535000	3720000	15000.0
chr4	149630000	149640000	chr4	149830000	149840000	0,255,0	53	11.3649	13.8451	17.5995	17.0425	1.56432275009e-13	2.07565365997e-10	3.84089899809e-07	3.59200693398e-07	2	149635000	149840000	5000.0
chr5	30720000	30730000	chr5	30940000	30950000	0,255,0	53	16.7938	20.0132	22.6941	27.9897	2.21049178908e-07	6.02204122971e-05	9.86063708703e-05	0.0100425028764	1	30725000	30945000	0
chr5	142950000	142960000	chr5	143100000	143110000	0,255,0	53	25.7772	19.5394	24.7255	21.5756	0.00806968341947	1.79172520982e-07	0.0104294038369	9.93589534133e-05	2	142965000	143100000	11180.3398875
chr6	38690000	38700000	chr6	38850000	38860000	0,255,0	53	18.6925	18.8945	21.5531	22.9492	2.21049178908e-07	1.79172520982e-07	9.86063708703e-05	9.93589534133e-05	2	38700000	38855000	5000.0
chr6	115220000	115230000	chr6	115480000	115490000	0,255,0	53	12.1042	13.5722	15.3731	23.1826	1.56432275009e-13	2.07565365997e-10	5.3622854283e-10	9.93589534133e-05	1	115225000	115485000	0
chr7	16560000	16570000	chr7	16720000	16730000	0,255,0	53	15.9195	19.5218	25.25	22.1666	2.21049178908e-07	1.79172520982e-07	0.0104294038369	9.93589534133e-05	3	16565000	16731666	10540.9255339
chr7	74350000	74360000	chr7	74770000	74780000	0,255,0	53	19.8465	11.7472	12.7322	18.3321	7.15451196956e-05	1.47790553964e-13	5.3622854283e-10	3.59200693398e-07	9	74373888	74770555	19404.7213295
chr7	120060000	120070000	chr7	120270000	120280000	0,255,0	53	12.4682	10.1696	15.15	12.4426	3.07625346499e-10	1.47790553964e-13	5.3622854283e-10	7.48339199017e-10	5	120063000	120275000	12806.2484749
chr7	140070000	140080000	chr7	140190000	140200000	0,255,0	53	27.9718	21.9862	20.8983	29.6674	0.00806968341947	6.02204122971e-05	9.86063708703e-05	0.0100425028764	1	140075000	140195000	0
chr8	93350000	93360000	chr8	93540000	93550000	0,255,0	53	17.6756	18.8212	27.9076	21.7592	2.21049178908e-07	1.79172520982e-07	0.0104294038369	9.93589534133e-05	1	93355000	93545000	0
chr9	7710000	7720000	chr9	7890000	7900000	0,255,0	53	18.0245	15.3064	19.8146	17.119	2.21049178908e-07	2.07565365997e-10	9.86063708703e-05	3.59200693398e-07	3	7718333	7888333	13743.6854187
chr9	14660000	14670000	chr9	14810000	14820000	0,255,0	53	20.3025	19.2468	19.135	28.5628	7.15451196956e-05	1.79172520982e-07	3.84089899809e-07	0.0100425028764	6	14680000	14818333	15365.9074288
chr9	53050000	53060000	chr9	53200000	53210000	0,255,0	53	19.7992	16.6297	20.4471	19.589	7.15451196956e-05	1.79172520982e-07	9.86063708703e-05	9.93589534133e-05	4	53065000	53202500	10307.764064
chr9	61540000	61550000	chr9	61670000	61680000	0,255,0	53	27.9562	25.38	26.7115	25.716	0.00806968341947	0.00668170920353	0.0104294038369	0.0100425028764	2	61550000	61675000	5000.0
chr9	64190000	64200000	chr9	64540000	64550000	0,255,0	53	28.4853	21.7758	25.9653	27.9596	0.00806968341947	6.02204122971e-05	0.0104294038369	0.0100425028764	2	64195000	64540000	5000.0
chr10	7530000	7540000	chr10	7950000	7960000	0,255,0	53	19.8224	14.4901	19.1343	19.3035	7.15451196956e-05	2.07565365997e-10	3.84089899809e-07	3.59200693398e-07	2	7530000	7955000	5000.0
chr10	110940000	110950000	chr10	111070000	111080000	0,255,0	53	23.1683	19.4531	27.083	21.7477	7.15451196956e-05	1.79172520982e-07	0.0104294038369	9.93589534133e-05	1	110945000	111075000	0
chr11	68410000	68420000	chr11	68610000	68620000	0,255,0	53	19.3748	25.2767	29.0276	28.1671	2.21049178908e-07	0.00668170920353	0.0104294038369	0.0100425028764	3	68405000	68621666	12018.5042515
chr12	74660000	74670000	chr12	74790000	74800000	0,255,0	53	15.7527	11.5443	14.177	12.7389	2.21049178908e-07	1.47790553964e-13	5.3622854283e-10	7.48339199017e-10	5	74663000	74791000	12649.1106407
chr12	77440000	77450000	chr12	77570000	77580000	0,255,0	53	21.148	17.3214	15.273	25.334	7.15451196956e-05	1.79172520982e-07	5.3622854283e-10	0.0100425028764	3	77455000	77575000	10000.0
chr12	78100000	78110000	chr12	78770000	78780000	0,255,0	53	13.9313	14.4811	21.7681	16.8662	3.07625346499e-10	2.07565365997e-10	9.86063708703e-05	3.59200693398e-07	1	78105000	78775000	0
chr12	82720000	82730000	chr12	82880000	82890000	0,255,0	53	16.4472	14.0935	17.8809	17.0083	2.21049178908e-07	2.07565365997e-10	3.84089899809e-07	3.59200693398e-07	3	82721666	82881666	7453.559925
chr12	109430000	109440000	chr12	109540000	109550000	0,255,0	53	25.4376	21.0654	22.7249	25.8203	0.00806968341947	6.02204122971e-05	9.86063708703e-05	0.0100425028764	1	109435000	109545000	0
chr13	34740000	34750000	chr13	34880000	34890000	0,255,0	53	16.3335	16.699	23.1882	19.3238	2.21049178908e-07	1.79172520982e-07	9.86063708703e-05	3.59200693398e-07	3	34745000	34885000	10000.0
chr13	102270000	102280000	chr13	102460000	102470000	0,255,0	53	22.0268	16.173	16.8021	23.6227	7.15451196956e-05	1.79172520982e-07	3.84089899809e-07	9.93589534133e-05	3	102278333	102468333	7453.559925
chr14	20520000	20530000	chr14	20880000	20890000	0,255,0	53	10.4255	9.18058	12.1608	10.943	1.56432275009e-13	3.68058124476e-17	3.40577282271e-13	3.73069916407e-13	3	20528333	20891666	7453.559925
chr14	21960000	21970000	chr14	22560000	22570000	0,255,0	53	11.093	11.8808	14.5315	15.9998	1.56432275009e-13	1.47790553964e-13	5.3622854283e-10	3.59200693398e-07	5	21957000	22561000	12649.1106407
chr14	41720000	41730000	chr14	41840000	41850000	0,255,0	53	19.6833	17.1697	24.1736	19.4014	7.15451196956e-05	1.79172520982e-07	9.86063708703e-05	3.59200693398e-07	4	41730000	41850000	7071.06781187
chr14	67670000	67680000	chr14	67800000	67810000	0,255,0	53	23.0134	21.1531	26.9098	26.4071	7.15451196956e-05	6.02204122971e-05	0.0104294038369	0.0100425028764	3	67675000	67805000	20000.0
chr15	38420000	38430000	chr15	38530000	38540000	0,255,0	53	26.3206	23.6285	22.9534	29.441	0.00806968341947	6.02204122971e-05	9.86063708703e-05	0.0100425028764	1	38425000	38535000	0
chr15	51510000	51520000	chr15	51620000	51630000	0,255,0	53	21.4288	22.1474	27.047	22.389	7.15451196956e-05	6.02204122971e-05	0.0104294038369	9.93589534133e-05	1	51515000	51625000	0
chr15	61810000	61820000	chr15	62290000	62300000	0,255,0	53	19.6188	20.31	29.4259	19.9956	7.15451196956e-05	6.02204122971e-05	0.0104294038369	9.93589534133e-05	2	61815000	62300000	5000.0
chr15	81290000	81300000	chr15	81430000	81440000	0,255,0	53	23.0069	23.9448	27.8213	29.5454	7.15451196956e-05	6.02204122971e-05	0.0104294038369	0.0100425028764	3	81298333	81428333	13743.6854187
chr15	82630000	82640000	chr15	82870000	82880000	0,255,0	53	24.6801	21.2325	27.1906	25.3075	0.00806968341947	6.02204122971e-05	0.0104294038369	0.0100425028764	2	82640000	82870000	7071.06781187
chr16	23280000	23290000	chr16	23400000	23410000	0,255,0	53	25.826	22.4012	24.5108	29.3604	0.00806968341947	6.02204122971e-05	9.86063708703e-05	0.0100425028764	1	23285000	23405000	0
chr16	44480000	44490000	chr16	44720000	44730000	0,255,0	53	20.7166	17.899	26.9229	19.3825	7.15451196956e-05	1.79172520982e-07	0.0104294038369	3.59200693398e-07	4	44487500	44717500	12747.548784
chr17	47930000	47940000	chr17	48230000	48240000	0,255,0	53	17.4563	14.0985	14.9759	19.7846	2.21049178908e-07	2.07565365997e-10	5.3622854283e-10	9.93589534133e-05	1	47935000	48235000	0
chr17	78590000	78600000	chr17	78830000	78840000	0,255,0	53	12.1315	12.412	15.074	16.9284	1.56432275009e-13	2.07565365997e-10	5.3622854283e-10	3.59200693398e-07	4	78592500	78847500	12747.548784
chr18	36110000	36120000	chr18	36270000	36280000	0,255,0	53	18.0878	17.3619	23.7645	23.4373	2.21049178908e-07	1.79172520982e-07	9.86063708703e-05	9.93589534133e-05	4	36120000	36280000	7071.06781187
chr18	61950000	61960000	chr18	62080000	62090000	0,255,0	53	21.3162	19.9279	22.4504	28.1631	7.15451196956e-05	6.02204122971e-05	9.86063708703e-05	0.0100425028764	2	61965000	62085000	10000.0
chr18	75760000	75770000	chr18	75870000	75880000	0,255,0	53	15.5441	13.7768	15.1454	17.0618	3.07625346499e-10	2.07565365997e-10	5.3622854283e-10	3.59200693398e-07	4	75770000	75887500	13462.9120178
chr18	75990000	76000000	chr18	76300000	76310000	0,255,0	53	9.25853	11.9883	13.0578	19.3578	3.72762713094e-17	1.47790553964e-13	5.3622854283e-10	3.59200693398e-07	1	75995000	76305000	0
chr19	10110000	10120000	chr19	10270000	10280000	0,255,0	53	19.3355	19.4065	20.5767	23.1667	2.21049178908e-07	1.79172520982e-07	9.86063708703e-05	9.93589534133e-05	1	10115000	10275000	0
chr19	45290000	45300000	chr19	45620000	45630000	0,255,0	53	18.4319	16.1867	20.4214	21.3458	2.21049178908e-07	1.79172520982e-07	9.86063708703e-05	9.93589534133e-05	2	45295000	45620000	5000.0
chr19	56630000	56640000	chr19	56850000	56860000	0,255,0	53	17.4685	16.6813	17.9924	23.1867	2.21049178908e-07	1.79172520982e-07	3.84089899809e-07	9.93589534133e-05	3	56641666	56851666	7453.559925
chrX	103210000	103220000	chrX	103360000	103370000	0,255,0	53	13.3121	9.8562	15.4455	11.7899	3.07625346499e-10	1.47790553964e-13	5.3622854283e-10	3.73069916407e-13	3	103218333	103368333	7453.559925
chr1	20920000	20930000	chr1	21150000	21160000	0,255,0	52	13.778	12.3031	18.4523	13.4866	8.92522106884e-10	5.70303660548e-13	8.86102328259e-07	2.16057274994e-09	3	20925000	21155000	10000.0
chr1	39060000	39070000	chr1	39400000	39410000	0,255,0	52	12.7381	12.7468	21.6586	12.8227	8.92522106884e-10	6.07589280451e-10	0.000188488755822	2.16057274994e-09	3	39065000	39401666	12018.5042515
chr1	160640000	160650000	chr1	160880000	160890000	0,255,0	52	10.9858	13.0261	16.2124	19.6507	5.73224596605e-13	6.07589280451e-10	8.86102328259e-07	0.000194935219446	2	160640000	160885000	5000.0
chr2	52160000	52170000	chr2	52270000	52280000	0,255,0	52	18.4911	18.2943	20.8114	18.3849	5.33113321099e-07	4.37714829748e-07	0.000188488755822	8.20495532967e-07	2	52160000	52270000	7071.06781187
chr2	103270000	103280000	chr2	103380000	103390000	0,255,0	52	15.6418	12.8482	13.166	18.5829	5.33113321099e-07	6.07589280451e-10	1.65955192781e-09	8.20495532967e-07	2	103280000	103390000	7071.06781187
chr2	156410000	156420000	chr2	156520000	156530000	0,255,0	52	17.6603	19.2147	21.4034	27.0282	5.33113321099e-07	4.37714829748e-07	0.000188488755822	0.0155407251157	2	156410000	156525000	5000.0
chr3	7280000	7290000	chr3	8590000	8600000	0,255,0	52	0.227425	0.410971	0.533394	0.550789	4.46146538735e-56	9.81471211576e-56	2.45353022984e-55	2.45353684258e-55	2	7280000	8595000	5000.0
chr3	32260000	32270000	chr3	32400000	32410000	0,255,0	52	22.1759	20.6795	22.6527	28.5731	0.00013733940549	0.000116432466869	0.000188488755822	0.0155407251157	3	32255000	32405000	10000.0
chr3	137880000	137890000	chr3	138070000	138080000	0,255,0	52	22.4292	23.2981	25.3271	27.4883	0.00013733940549	0.000116432466869	0.0160841562555	0.0155407251157	2	137885000	138085000	10000.0
chr3	146010000	146020000	chr3	146210000	146220000	0,255,0	52	20.1733	21.4775	29.5241	19.0446	0.00013733940549	0.000116432466869	0.0160841562555	8.20495532967e-07	2	146015000	146220000	5000.0
chr3	146220000	146230000	chr3	146440000	146450000	0,255,0	52	16.8649	17.3608	20.7127	19.6829	5.33113321099e-07	4.37714829748e-07	0.000188488755822	0.000194935219446	1	146225000	146445000	0
chr4	44680000	44690000	chr4	44910000	44920000	0,255,0	52	20.7375	20.5227	25.961	26.2121	0.00013733940549	0.000116432466869	0.0160841562555	0.0155407251157	2	44685000	44920000	5000.0
chr4	88510000	88520000	chr4	89190000	89200000	0,255,0	52	10.6611	7.93581	10.9402	11.8139	5.73224596605e-13	1.84646182136e-16	1.22530781073e-12	1.37800000124e-12	4	88520000	89190000	7071.06781187
chr4	119900000	119910000	chr4	120040000	120050000	0,255,0	52	18.4808	19.3725	29.3254	20.7417	5.33113321099e-07	4.37714829748e-07	0.0160841562555	0.000194935219446	3	119901666	120051666	7453.559925
chr4	149170000	149180000	chr4	149470000	149480000	0,255,0	52	16.629	16.1494	17.388	21.8373	5.33113321099e-07	4.37714829748e-07	8.86102328259e-07	0.000194935219446	2	149175000	149470000	5000.0
chr5	32630000	32640000	chr5	32810000	32820000	0,255,0	52	20.601	20.7288	25.3347	25.0543	0.00013733940549	0.000116432466869	0.0160841562555	0.0155407251157	2	32640000	32820000	7071.06781187
chr5	113890000	113900000	chr5	114170000	114180000	0,255,0	52	11.0535	10.563	11.565	15.0509	5.73224596605e-13	5.70303660548e-13	1.22530781073e-12	2.16057274994e-09	4	113900000	114175000	11180.3398875
chr5	117560000	117570000	chr5	117730000	117740000	0,255,0	52	16.3086	14.0686	18.6227	15.5431	5.33113321099e-07	6.07589280451e-10	8.86102328259e-07	2.16057274994e-09	4	117565000	117740000	15000.0
chr6	34500000	34510000	chr6	34700000	34710000	0,255,0	52	15.1836	16.9438	15.5425	26.1022	8.92522106884e-10	4.37714829748e-07	1.65955192781e-09	0.0155407251157	1	34505000	34705000	0
chr6	53720000	53730000	chr6	53900000	53910000	0,255,0	52	21.1366	16.8534	19.0098	22.9751	0.00013733940549	4.37714829748e-07	8.86102328259e-07	0.000194935219446	7	53742142	53903571	18789.9234828
chr7	35300000	35310000	chr7	35450000	35460000	0,255,0	52	18.1602	18.6981	18.3435	24.6336	5.33113321099e-07	4.37714829748e-07	8.86102328259e-07	0.0155407251157	1	35305000	35455000	0
chr7	121420000	121430000	chr7	121560000	121570000	0,255,0	52	21.7771	21.1341	25.3113	26.3424	0.00013733940549	0.000116432466869	0.0160841562555	0.0155407251157	5	121441000	121569000	24738.6337537
chr7	121420000	121430000	chr7	121630000	121640000	0,255,0	52	20.6614	19.2175	23.2281	24.7894	0.00013733940549	4.37714829748e-07	0.000188488755822	0.0155407251157	2	121420000	121635000	5000.0
chr8	35730000	35740000	chr8	35870000	35880000	0,255,0	52	20.1608	17.599	18.6396	30.3221	0.00013733940549	4.37714829748e-07	8.86102328259e-07	0.0155407251157	1	35735000	35875000	0
chr8	108950000	108960000	chr8	109060000	109070000	0,255,0	52	11.4512	13.2045	18.3103	16.6875	5.73224596605e-13	6.07589280451e-10	8.86102328259e-07	8.20495532967e-07	2	108945000	109065000	10000.0
chr8	113360000	113370000	chr8	113570000	113580000	0,255,0	52	26.6378	25.1912	27.8193	25.8868	0.0125000917812	0.0103775875736	0.0160841562555	0.0155407251157	2	113355000	113575000	10000.0
chr9	62690000	62700000	chr9	62970000	62980000	0,255,0	52	16.6632	13.4357	15.8452	22.168	5.33113321099e-07	6.07589280451e-10	8.86102328259e-07	0.000194935219446	3	62698333	62971666	7453.559925
chr9	99350000	99360000	chr9	99470000	99480000	0,255,0	52	16.5965	13.2639	14.4623	16.0746	5.33113321099e-07	6.07589280451e-10	1.65955192781e-09	8.20495532967e-07	5	99363000	99481000	12649.1106407
chr10	41550000	41560000	chr10	41690000	41700000	0,255,0	52	18.6527	16.1372	20.4538	17.7689	5.33113321099e-07	4.37714829748e-07	0.000188488755822	8.20495532967e-07	3	41551666	41688333	13743.6854187
chr10	44000000	44010000	chr10	44170000	44180000	0,255,0	52	26.2943	16.7201	16.6053	28.5327	0.0125000917812	4.37714829748e-07	8.86102328259e-07	0.0155407251157	2	44010000	44175000	5000.0
chr10	80280000	80290000	chr10	80450000	80460000	0,255,0	52	13.8194	18.0564	18.4208	25.7306	8.92522106884e-10	4.37714829748e-07	8.86102328259e-07	0.0155407251157	2	80280000	80455000	5000.0
chr10	85760000	85770000	chr10	85910000	85920000	0,255,0	52	16.4757	15.2886	18.0881	18.1813	5.33113321099e-07	6.07589280451e-10	8.86102328259e-07	8.20495532967e-07	1	85765000	85915000	0
chr10	116500000	116510000	chr10	116640000	116650000	0,255,0	52	17.4656	15.3637	16.406	23.1923	5.33113321099e-07	6.07589280451e-10	8.86102328259e-07	0.000194935219446	3	116505000	116645000	10000.0
chr10	127170000	127180000	chr10	127370000	127380000	0,255,0	52	21.1027	19.8501	19.6611	22.4548	0.00013733940549	0.000116432466869	0.000188488755822	0.000194935219446	2	127180000	127375000	5000.0
chr11	57430000	57440000	chr11	57580000	57590000	0,255,0	52	18.1795	20.9617	20.1738	29.1402	5.33113321099e-07	0.000116432466869	0.000188488755822	0.0155407251157	1	57435000	57585000	0
chr11	80280000	80290000	chr11	80470000	80480000	0,255,0	52	15.2755	18.2588	21.8664	22.7909	8.92522106884e-10	4.37714829748e-07	0.000188488755822	0.000194935219446	4	80285000	80477500	10307.764064
chr11	103500000	103510000	chr11	103610000	103620000	0,255,0	52	20.1083	20.1575	22.2516	24.1193	0.00013733940549	0.000116432466869	0.000188488755822	0.000194935219446	1	103505000	103615000	0
chr12	77590000	77600000	chr12	77700000	77710000	0,255,0	52	22.4756	20.7689	29.453	22.119	0.00013733940549	0.000116432466869	0.0160841562555	0.000194935219446	2	77595000	77710000	5000.0
chr12	80730000	80740000	chr12	81070000	81080000	0,255,0	52	18.517	22.0918	30.0084	21.8928	5.33113321099e-07	0.000116432466869	0.0160841562555	0.000194935219446	2	80725000	81075000	10000.0
chr13	52370000	52380000	chr13	52710000	52720000	0,255,0	52	13.1094	19.698	23.7119	19.1548	8.92522106884e-10	0.000116432466869	0.000188488755822	8.20495532967e-07	2	52375000	52720000	5000.0
chr13	93340000	93350000	chr13	93500000	93510000	0,255,0	52	23.3966	16.859	18.7615	24.7764	0.00013733940549	4.37714829748e-07	8.86102328259e-07	0.0155407251157	3	93348333	93508333	7453.559925
chr14	73100000	73110000	chr14	73220000	73230000	0,255,0	52	22.0027	23.3415	30.8515	21.6898	0.00013733940549	0.000116432466869	0.0160841562555	0.000194935219446	1	73105000	73225000	0
chr15	61810000	61820000	chr15	62630000	62640000	0,255,0	52	14.3133	13.337	15.721	16.2063	8.92522106884e-10	6.07589280451e-10	8.86102328259e-07	8.20495532967e-07	5	61817000	62639000	16124.5154966
chr15	62090000	62100000	chr15	62620000	62630000	0,255,0	52	15.5008	20.3279	24.1549	27.3442	8.92522106884e-10	0.000116432466869	0.000188488755822	0.0155407251157	5	62095000	62637000	18000.0
chr15	97080000	97090000	chr15	97290000	97300000	0,255,0	52	12.6781	16.9356	23.0215	16.5489	8.92522106884e-10	4.37714829748e-07	0.000188488755822	8.20495532967e-07	2	97080000	97310000	15811.3883008
chr16	10080000	10090000	chr16	10200000	10210000	0,255,0	52	14.8111	14.3045	17.3818	15.136	8.92522106884e-10	6.07589280451e-10	8.86102328259e-07	2.16057274994e-09	1	10085000	10205000	0
chr16	36480000	36490000	chr16	36620000	36630000	0,255,0	52	25.0226	22.8327	25.7755	28.1614	0.0125000917812	0.000116432466869	0.0160841562555	0.0155407251157	3	36478333	36621666	7453.559925
chr16	44480000	44490000	chr16	44690000	44700000	0,255,0	52	19.5808	20.9361	30.4652	22.4372	0.00013733940549	0.000116432466869	0.0160841562555	0.000194935219446	1	44485000	44695000	0
chr16	91080000	91090000	chr16	91310000	91320000	0,255,0	52	13.9971	15.3877	22.8049	16.8126	8.92522106884e-10	6.07589280451e-10	0.000188488755822	8.20495532967e-07	1	91085000	91315000	0
chr17	5790000	5800000	chr17	5910000	5920000	0,255,0	52	22.7423	21.4199	28.7176	22.4925	0.00013733940549	0.000116432466869	0.0160841562555	0.000194935219446	1	5795000	5915000	0
chr18	66090000	66100000	chr18	66200000	66210000	0,255,0	52	21.2719	18.8618	22.9684	25.0992	0.00013733940549	4.37714829748e-07	0.000188488755822	0.0155407251157	3	66088333	66201666	7453.559925
chr18	75530000	75540000	chr18	75640000	75650000	0,255,0	52	21.4129	21.8597	29.4764	24.0125	0.00013733940549	0.000116432466869	0.0160841562555	0.000194935219446	2	75530000	75650000	7071.06781187
chr19	29750000	29760000	chr19	29890000	29900000	0,255,0	52	16.5296	14.2144	13.9452	18.244	5.33113321099e-07	6.07589280451e-10	1.65955192781e-09	8.20495532967e-07	1	29755000	29895000	0
chr1	39440000	39450000	chr1	39570000	39580000	0,255,0	51	21.7142	18.103	21.0095	24.9661	0.000258689457569	1.02511892508e-06	0.000355929684783	0.0235753815013	4	39447500	39565000	10307.764064
chr1	75470000	75480000	chr1	75590000	75600000	0,255,0	51	22.862	16.5749	23.3512	16.3432	0.000258689457569	1.02511892508e-06	0.000355929684783	1.85055174053e-06	1	75475000	75595000	0
chr1	90370000	90380000	chr1	90600000	90610000	0,255,0	51	13.1427	17.008	14.4776	29.787	2.4284388949e-09	1.02511892508e-06	4.4614793208e-09	0.0235753815013	4	90357500	90612500	25739.0753525
chr1	92140000	92150000	chr1	92480000	92490000	0,255,0	51	12.2979	10.7048	10.7249	21.7802	2.15589825263e-12	2.05140535273e-12	4.5588313263e-12	0.000363781368459	2	92150000	92485000	5000.0
chr1	121920000	121930000	chr1	122040000	122050000	0,255,0	51	18.3225	17.1846	27.0418	18.2432	1.24663177591e-06	1.02511892508e-06	0.0243457845118	1.85055174053e-06	2	121930000	122045000	5000.0
chr1	132680000	132690000	chr1	132940000	132950000	0,255,0	51	16.8432	16.7247	16.9261	20.4152	1.24663177591e-06	1.02511892508e-06	2.03176552681e-06	0.000363781368459	2	132685000	132950000	5000.0
chr1	155740000	155750000	chr1	156020000	156030000	0,255,0	51	12.7817	14.5965	19.2358	17.6563	2.4284388949e-09	1.7210198134e-09	2.03176552681e-06	1.85055174053e-06	1	155745000	156025000	0
chr1	162670000	162680000	chr1	162790000	162800000	0,255,0	51	16.6031	14.0306	15.59	15.5393	1.24663177591e-06	1.7210198134e-09	2.03176552681e-06	5.82050640512e-09	5	162673000	162789000	16124.5154966
chr2	20580000	20590000	chr2	20690000	20700000	0,255,0	51	19.9031	18.0354	18.7529	23.1249	0.000258689457569	1.02511892508e-06	2.03176552681e-06	0.000363781368459	1	20585000	20695000	0
chr2	28060000	28070000	chr2	28270000	28280000	0,255,0	51	12.863	14.8223	20.9571	15.7986	2.4284388949e-09	1.7210198134e-09	0.000355929684783	1.85055174053e-06	3	28061666	28271666	7453.559925
chr2	29060000	29070000	chr2	29430000	29440000	0,255,0	51	19.9527	19.7655	23.1601	23.5519	0.000258689457569	0.000222634899546	0.000355929684783	0.000363781368459	3	29068333	29448333	13743.6854187
chr2	32640000	32650000	chr2	32770000	32780000	0,255,0	51	21.1606	23.8529	28.793	24.963	0.000258689457569	0.000222634899546	0.0243457845118	0.0235753815013	2	32640000	32780000	7071.06781187
chr2	102520000	102530000	chr2	102860000	102870000	0,255,0	51	18.0311	15.5405	26.2661	15.7919	1.24663177591e-06	1.7210198134e-09	0.0243457845118	1.85055174053e-06	4	102525000	102860000	11180.3398875
chr2	151570000	151580000	chr2	151690000	151700000	0,255,0	51	13.4952	12.2193	15.0967	14.5012	2.4284388949e-09	2.05140535273e-12	4.4614793208e-09	5.82050640512e-09	3	151571666	151691666	7453.55992499
chr2	164900000	164910000	chr2	165180000	165190000	0,255,0	51	11.0703	11.4436	14.2522	12.8379	2.15589825263e-12	2.05140535273e-12	4.4614793208e-09	5.82050640512e-09	5	164905000	165177000	12806.2484749
chr2	167100000	167110000	chr2	167280000	167290000	0,255,0	51	21.9942	21.836	26.4749	24.0779	0.000258689457569	0.000222634899546	0.0243457845118	0.000363781368459	2	167105000	167295000	10000.0
chr3	14870000	14880000	chr3	15230000	15240000	0,255,0	51	14.411	11.5744	22.7045	12.5763	2.4284388949e-09	2.05140535273e-12	0.000355929684783	5.82050640512e-09	2	14875000	15240000	5000.0
chr3	57260000	57270000	chr3	57420000	57430000	0,255,0	51	16.5862	13.2843	18.8952	15.6885	1.24663177591e-06	1.7210198134e-09	2.03176552681e-06	1.85055174053e-06	3	57271666	57428333	7453.559925
chr3	134940000	134950000	chr3	135170000	135180000	0,255,0	51	17.6039	17.4652	23.7848	16.6531	1.24663177591e-06	1.02511892508e-06	0.000355929684783	1.85055174053e-06	2	134950000	135175000	5000.0
chr4	9060000	9070000	chr4	9450000	9460000	0,255,0	51	12.469	12.6098	15.6935	15.3629	2.4284388949e-09	1.7210198134e-09	2.03176552681e-06	5.82050640512e-09	2	9060000	9455000	5000.0
chr4	11560000	11570000	chr4	11840000	11850000	0,255,0	51	16.136	15.3619	14.2894	23.3778	1.24663177591e-06	1.7210198134e-09	4.4614793208e-09	0.000363781368459	1	11565000	11845000	0
chr4	125760000	125770000	chr4	125930000	125940000	0,255,0	51	16.3196	17.8599	22.4706	17.7606	1.24663177591e-06	1.02511892508e-06	0.000355929684783	1.85055174053e-06	1	125765000	125935000	0
chr4	136450000	136460000	chr4	136620000	136630000	0,255,0	51	13.9792	15.7442	17.4849	19.4197	2.4284388949e-09	1.02511892508e-06	2.03176552681e-06	1.85055174053e-06	2	136450000	136625000	5000.0
chr4	142700000	142710000	chr4	142820000	142830000	0,255,0	51	17.9742	14.8605	17.36	20.7054	1.24663177591e-06	1.7210198134e-09	2.03176552681e-06	0.000363781368459	2	142705000	142830000	5000.0
chr5	33260000	33270000	chr5	33370000	33380000	0,255,0	51	22.0794	18.7463	17.1115	23.7304	0.000258689457569	1.02511892508e-06	2.03176552681e-06	0.000363781368459	2	33260000	33375000	5000.0
chr5	122320000	122330000	chr5	122530000	122540000	0,255,0	51	21.1454	17.922	20.3125	23.0238	0.000258689457569	1.02511892508e-06	0.000355929684783	0.000363781368459	2	122320000	122530000	7071.06781187
chr5	134650000	134660000	chr5	134960000	134970000	0,255,0	51	12.1944	9.3194	13.1851	13.2001	2.15589825263e-12	8.6986973132e-16	4.4614793208e-09	5.82050640512e-09	4	134655000	134960000	15000.0
chr5	135590000	135600000	chr5	135760000	135770000	0,255,0	51	15.6572	19.9733	27.334	24.5595	1.24663177591e-06	0.000222634899546	0.0243457845118	0.000363781368459	3	135595000	135765000	10000.0
chr5	140000000	140010000	chr5	140140000	140150000	0,255,0	51	15.1747	16.3665	19.4589	19.5443	2.4284388949e-09	1.02511892508e-06	2.03176552681e-06	1.85055174053e-06	6	140011666	140146666	18633.8998125
chr6	31470000	31480000	chr6	31590000	31600000	0,255,0	51	14.4582	12.5612	16.3932	14.5982	2.4284388949e-09	1.7210198134e-09	2.03176552681e-06	5.82050640512e-09	4	31477500	31597500	17677.6695297
chr6	50620000	50630000	chr6	50760000	50770000	0,255,0	51	12.9266	12.5962	14.6367	14.2194	2.4284388949e-09	1.7210198134e-09	4.4614793208e-09	5.82050640512e-09	5	50629000	50753000	12649.1106407
chr6	86760000	86770000	chr6	86950000	86960000	0,255,0	51	20.8281	20.0788	22.087	24.3671	0.000258689457569	0.000222634899546	0.000355929684783	0.000363781368459	2	86765000	86965000	10000.0
chr6	99220000	99230000	chr6	99400000	99410000	0,255,0	51	18.2484	17.9663	17.3314	22.526	1.24663177591e-06	1.02511892508e-06	2.03176552681e-06	0.000363781368459	1	99225000	99405000	0
chr6	114670000	114680000	chr6	114850000	114860000	0,255,0	51	23.3894	20.143	30.6916	18.5797	0.000258689457569	0.000222634899546	0.0243457845118	1.85055174053e-06	4	114675000	114867500	12500.0
chr7	82880000	82890000	chr7	83020000	83030000	0,255,0	51	20.3231	15.9467	22.0166	20.1877	0.000258689457569	1.02511892508e-06	0.000355929684783	0.000363781368459	3	82895000	83021666	12018.5042515
chr7	85920000	85930000	chr7	86030000	86040000	0,255,0	51	19.8158	15.9794	17.3405	21.6981	0.000258689457569	1.02511892508e-06	2.03176552681e-06	0.000363781368459	3	85928333	86041666	7453.559925
chr8	3460000	3470000	chr8	3670000	3680000	0,255,0	51	20.8011	17.531	20.4228	21.6364	0.000258689457569	1.02511892508e-06	0.000355929684783	0.000363781368459	3	3465000	3675000	10000.0
chr8	122300000	122310000	chr8	122440000	122450000	0,255,0	51	16.6973	17.5082	20.3709	22.4949	1.24663177591e-06	1.02511892508e-06	0.000355929684783	0.000363781368459	4	122307500	122452500	12747.548784
chr10	21100000	21110000	chr10	21720000	21730000	0,255,0	51	12.7297	8.04446	8.82288	15.8993	2.4284388949e-09	8.6986973132e-16	1.56344276747e-15	1.85055174053e-06	3	21108333	21718333	7453.559925
chr11	8430000	8440000	chr11	8760000	8770000	0,255,0	51	14.0795	12.5328	13.397	17.3795	2.4284388949e-09	1.7210198134e-09	4.4614793208e-09	1.85055174053e-06	5	8435000	8761000	14000.0
chr11	19730000	19740000	chr11	19970000	19980000	0,255,0	51	16.7372	15.065	26.2074	16.0347	1.24663177591e-06	1.7210198134e-09	0.0243457845118	1.85055174053e-06	4	19730000	19962500	18200.2747232
chr11	43020000	43030000	chr11	43220000	43230000	0,255,0	51	19.7495	19.091	21.1774	29.4427	0.000258689457569	1.02511892508e-06	0.000355929684783	0.0235753815013	2	43030000	43225000	5000.0
chr11	67180000	67190000	chr11	67460000	67470000	0,255,0	51	22.6458	21.2321	21.6868	28.9439	0.000258689457569	0.000222634899546	0.000355929684783	0.0235753815013	2	67185000	67460000	5000.0
chr11	107720000	107730000	chr11	108280000	108290000	0,255,0	51	15.3118	10.9622	14.2152	18.0586	2.4284388949e-09	2.05140535273e-12	4.4614793208e-09	1.85055174053e-06	6	107726666	108281666	13437.0962472
chr12	104370000	104380000	chr12	104540000	104550000	0,255,0	51	15.6671	16.0704	22.4765	17.9722	1.24663177591e-06	1.02511892508e-06	0.000355929684783	1.85055174053e-06	2	104380000	104545000	5000.0
chr13	41990000	42000000	chr13	42140000	42150000	0,255,0	51	20.9435	18.6949	20.6199	22.1282	0.000258689457569	1.02511892508e-06	0.000355929684783	0.000363781368459	2	42000000	42145000	5000.0
chr13	52770000	52780000	chr13	53190000	53200000	0,255,0	51	18.9024	13.5009	14.866	23.3024	1.24663177591e-06	1.7210198134e-09	4.4614793208e-09	0.000363781368459	2	52765000	53195000	10000.0
chr13	102310000	102320000	chr13	102430000	102440000	0,255,0	51	23.2568	27.9777	29.5769	27.2863	0.000258689457569	0.0158863316891	0.0243457845118	0.0235753815013	2	102315000	102430000	5000.0
chr14	68610000	68620000	chr14	68760000	68770000	0,255,0	51	12.7073	13.5462	13.96	17.8155	2.4284388949e-09	1.7210198134e-09	4.4614793208e-09	1.85055174053e-06	5	68607000	68769000	12649.1106407
chr15	27250000	27260000	chr15	27510000	27520000	0,255,0	51	13.2836	14.1193	24.8813	14.8659	2.4284388949e-09	1.7210198134e-09	0.0243457845118	5.82050640512e-09	2	27255000	27530000	15000.0
chr15	27850000	27860000	chr15	28100000	28110000	0,255,0	51	13.9165	14.7742	16.708	20.5083	2.4284388949e-09	1.7210198134e-09	2.03176552681e-06	0.000363781368459	5	27851000	28107000	12649.1106407
chr15	79090000	79100000	chr15	79310000	79320000	0,255,0	51	24.7828	26.9509	27.4807	29.0731	0.0192021270918	0.0158863316891	0.0243457845118	0.0235753815013	2	79100000	79305000	11180.3398875
chr17	3290000	3300000	chr17	3420000	3430000	0,255,0	51	20.2286	22.9825	25.1923	27.1694	0.000258689457569	0.000222634899546	0.0243457845118	0.0235753815013	3	3291666	3431666	16996.731712
chr17	26590000	26600000	chr17	26780000	26790000	0,255,0	51	23.9194	16.4985	17.4817	23.9039	0.000258689457569	1.02511892508e-06	2.03176552681e-06	0.000363781368459	1	26595000	26785000	0
chr17	45720000	45730000	chr17	45850000	45860000	0,255,0	51	20.8672	17.5456	24.1559	20.7064	0.000258689457569	1.02511892508e-06	0.000355929684783	0.000363781368459	1	45725000	45855000	0
chr17	86880000	86890000	chr17	87300000	87310000	0,255,0	51	22.1904	15.3709	19.7309	21.6593	0.000258689457569	1.7210198134e-09	0.000355929684783	0.000363781368459	3	86898333	87305000	16666.6666667
chr18	15110000	15120000	chr18	15290000	15300000	0,255,0	51	15.4769	16.9594	18.3719	20.9541	2.4284388949e-09	1.02511892508e-06	2.03176552681e-06	0.000363781368459	3	15108333	15298333	7453.559925
chr18	34250000	34260000	chr18	34410000	34420000	0,255,0	51	13.9849	14.3292	17.7357	15.1313	2.4284388949e-09	1.7210198134e-09	2.03176552681e-06	5.82050640512e-09	3	34255000	34415000	10000.0
chr18	75300000	75310000	chr18	75750000	75760000	0,255,0	51	19.0246	14.4648	14.7815	20.732	1.24663177591e-06	1.7210198134e-09	4.4614793208e-09	0.000363781368459	2	75300000	75755000	5000.0
chr18	77560000	77570000	chr18	77840000	77850000	0,255,0	51	15.3397	15.0175	14.7352	26.1882	2.4284388949e-09	1.7210198134e-09	4.4614793208e-09	0.0235753815013	2	77560000	77845000	5000.0
chr18	78200000	78210000	chr18	78330000	78340000	0,255,0	51	18.6325	18.3619	17.1831	20.9337	1.24663177591e-06	1.02511892508e-06	2.03176552681e-06	0.000363781368459	2	78215000	78335000	10000.0
chr19	24780000	24790000	chr19	24940000	24950000	0,255,0	51	13.2776	14.1619	15.473	18.2894	2.4284388949e-09	1.7210198134e-09	4.4614793208e-09	1.85055174053e-06	3	24781666	24951666	13743.6854187
chr19	58990000	59000000	chr19	59140000	59150000	0,255,0	51	22.3938	23.137	29.5827	23.633	0.000258689457569	0.000222634899546	0.0243457845118	0.000363781368459	3	58988333	59148333	7453.559925
chr1	94850000	94860000	chr1	94970000	94980000	0,255,0	50	18.1373	18.909	21.1407	27.5397	2.84591897629e-06	2.3423505431e-06	0.000648064885789	0.0353216477334	3	94845000	94975000	10000.0
chr2	37780000	37790000	chr2	38230000	38240000	0,255,0	50	11.0827	11.8883	14.4961	18.2687	7.33090748582e-12	7.09130199146e-12	1.32127805892e-08	4.26901653768e-06	3	37781666	38231666	7453.559925
chr2	39010000	39020000	chr2	39130000	39140000	0,255,0	50	15.6538	12.8015	14.1157	12.5172	2.84591897629e-06	4.90018772127e-09	1.32127805892e-08	1.50355201253e-08	2	39020000	39135000	5000.0
chr2	93310000	93320000	chr2	93640000	93650000	0,255,0	50	15.1881	16.0633	18.6614	22.3591	6.85309769256e-09	2.3423505431e-06	4.33107637067e-06	0.000666801266064	7	93313571	93643571	18626.2925863
chr2	165600000	165610000	chr2	165900000	165910000	0,255,0	50	22.0706	13.9226	15.605	16.2221	0.000480986914892	4.90018772127e-09	4.33107637067e-06	4.26901653768e-06	2	165610000	165890000	15811.3883008
chr2	167350000	167360000	chr2	167500000	167510000	0,255,0	50	15.4545	12.455	19.623	12.1554	6.85309769256e-09	4.90018772127e-09	0.000648064885789	1.73772684857e-11	1	167355000	167505000	0
chr2	168070000	168080000	chr2	168270000	168280000	0,255,0	50	15.7668	11.986	16.3036	12.7654	2.84591897629e-06	7.09130199146e-12	4.33107637067e-06	1.50355201253e-08	3	168085000	168275000	10000.0
chr3	58470000	58480000	chr3	58580000	58590000	0,255,0	50	21.5523	20.9981	22.9094	27.4133	0.000480986914892	0.000414346721354	0.000648064885789	0.0353216477334	3	58465000	58588333	12018.5042515
chr3	100570000	100580000	chr3	100720000	100730000	0,255,0	50	23.1254	20.7946	23.9333	24.2777	0.000480986914892	0.000414346721354	0.000648064885789	0.000666801266064	2	100575000	100720000	5000.0
chr3	135060000	135070000	chr3	135380000	135390000	0,255,0	50	18.0959	18.065	19.6178	24.0463	2.84591897629e-06	2.3423505431e-06	0.000648064885789	0.000666801266064	4	135062500	135390000	15206.9063257
chr3	154900000	154910000	chr3	155010000	155020000	0,255,0	50	16.2646	15.6301	19.4851	16.5043	2.84591897629e-06	2.3423505431e-06	4.33107637067e-06	4.26901653768e-06	2	154900000	155015000	5000.0
chr4	120580000	120590000	chr4	120700000	120710000	0,255,0	50	19.3165	17.2047	16.8406	22.8361	2.84591897629e-06	2.3423505431e-06	4.33107637067e-06	0.000666801266064	1	120585000	120705000	0
chr4	129380000	129390000	chr4	129600000	129610000	0,255,0	50	15.0587	16.5898	18.9275	20.254	6.85309769256e-09	2.3423505431e-06	4.33107637067e-06	0.000666801266064	1	129385000	129605000	0
chr4	130510000	130520000	chr4	130810000	130820000	0,255,0	50	13.5203	9.47244	12.7458	10.0271	6.85309769256e-09	4.05343254375e-15	1.32127805892e-08	1.73772684857e-11	1	130515000	130815000	0
chr5	44230000	44240000	chr5	44380000	44390000	0,255,0	50	14.6398	13.6157	15.0501	20.0239	6.85309769256e-09	4.90018772127e-09	1.32127805892e-08	0.000666801266064	1	44235000	44385000	0
chr5	67920000	67930000	chr5	68110000	68120000	0,255,0	50	9.65527	9.39546	12.4604	11.1717	4.28373316781e-15	4.05343254375e-15	1.32127805892e-08	1.73772684857e-11	3	67921666	68121666	7453.559925
chr5	97280000	97290000	chr5	97480000	97490000	0,255,0	50	17.8579	16.5627	18.5976	21.92	2.84591897629e-06	2.3423505431e-06	4.33107637067e-06	0.000666801266064	2	97285000	97490000	5000.0
chr5	136750000	136760000	chr5	137140000	137150000	0,255,0	50	17.8886	19.341	25.8162	20.3737	2.84591897629e-06	2.3423505431e-06	0.0364395917921	0.000666801266064	3	136741666	137151666	14907.11985
chr5	149140000	149150000	chr5	149250000	149260000	0,255,0	50	17.8932	17.8778	24.7731	22.0112	2.84591897629e-06	2.3423505431e-06	0.0364395917921	0.000666801266064	4	149140000	149265000	11180.3398875
chr6	87050000	87060000	chr6	87270000	87280000	0,255,0	50	15.3654	14.4221	21.9291	13.8421	6.85309769256e-09	4.90018772127e-09	0.000648064885789	1.50355201253e-08	4	87055000	87270000	11180.3398875
chr6	91230000	91240000	chr6	91350000	91360000	0,255,0	50	16.9477	17.1647	19.9542	23.5914	2.84591897629e-06	2.3423505431e-06	0.000648064885789	0.000666801266064	3	91235000	91365000	10000.0
chr7	105630000	105640000	chr7	105840000	105850000	0,255,0	50	15.8394	20.373	29.4347	20.4058	2.84591897629e-06	0.000414346721354	0.0364395917921	0.000666801266064	2	105630000	105845000	5000.0
chr7	108210000	108220000	chr7	108510000	108520000	0,255,0	50	17.2278	18.6563	18.9864	23.6108	2.84591897629e-06	2.3423505431e-06	4.33107637067e-06	0.000666801266064	2	108215000	108520000	5000.0
chr8	129020000	129030000	chr8	129270000	129280000	0,255,0	50	16.1642	16.9016	24.4065	18.8914	2.84591897629e-06	2.3423505431e-06	0.000648064885789	4.26901653768e-06	1	129025000	129275000	0
chr9	64240000	64250000	chr9	64530000	64540000	0,255,0	50	17.3206	19.9515	23.0499	26.4164	2.84591897629e-06	0.000414346721354	0.000648064885789	0.0353216477334	2	64240000	64535000	5000.0
chr9	116150000	116160000	chr9	116290000	116300000	0,255,0	50	20.324	21.9209	23.5935	28.2791	0.000480986914892	0.000414346721354	0.000648064885789	0.0353216477334	2	116145000	116295000	10000.0
chr10	59870000	59880000	chr10	60150000	60160000	0,255,0	50	19.6128	20.4016	25.8693	22.3794	0.000480986914892	0.000414346721354	0.0364395917921	0.000666801266064	2	59875000	60150000	5000.0
chr10	74640000	74650000	chr10	74940000	74950000	0,255,0	50	26.251	19.3168	29.7275	17.4103	0.0288704736404	2.3423505431e-06	0.0364395917921	4.26901653768e-06	2	74645000	74950000	5000.0
chr11	35670000	35680000	chr11	35810000	35820000	0,255,0	50	20.7233	16.6142	17.0824	22.7422	0.000480986914892	2.3423505431e-06	4.33107637067e-06	0.000666801266064	1	35675000	35815000	0
chr11	59050000	59060000	chr11	59290000	59300000	0,255,0	50	18.6453	18.5113	22.976	25.6112	2.84591897629e-06	2.3423505431e-06	0.000648064885789	0.0353216477334	2	59055000	59300000	5000.0
chr11	83600000	83610000	chr11	83850000	83860000	0,255,0	50	20.6035	19.3439	28.8447	19.2859	0.000480986914892	2.3423505431e-06	0.0364395917921	4.26901653768e-06	2	83600000	83855000	5000.0
chr11	113030000	113040000	chr11	113490000	113500000	0,255,0	50	16.4684	12.5519	17.4202	14.6102	2.84591897629e-06	4.90018772127e-09	4.33107637067e-06	1.50355201253e-08	6	113041666	113493333	13437.0962472
chr12	16810000	16820000	chr12	17040000	17050000	0,255,0	50	21.1849	16.2043	24.6945	15.3351	0.000480986914892	2.3423505431e-06	0.0364395917921	1.50355201253e-08	2	16815000	17030000	15000.0
chr12	101810000	101820000	chr12	102070000	102080000	0,255,0	50	14.308	14.1415	16.3056	21.3522	6.85309769256e-09	4.90018772127e-09	4.33107637067e-06	0.000666801266064	3	101818333	102078333	7453.559925
chr13	70780000	70790000	chr13	70900000	70910000	0,255,0	50	12.1611	13.073	16.6292	15.4983	7.33090748582e-12	4.90018772127e-09	4.33107637067e-06	1.50355201253e-08	1	70785000	70905000	0
chr13	114110000	114120000	chr13	114400000	114410000	0,255,0	50	11.446	12.2396	12.2797	14.5266	7.33090748582e-12	7.09130199146e-12	1.6796954302e-11	1.50355201253e-08	4	114122500	114410000	16770.5098312
chr14	51550000	51560000	chr14	51700000	51710000	0,255,0	50	24.2856	21.5242	23.1359	24.4229	0.000480986914892	0.000414346721354	0.000648064885789	0.000666801266064	1	51555000	51705000	0
chr14	64820000	64830000	chr14	65070000	65080000	0,255,0	50	13.2298	17.1043	18.4343	21.5489	6.85309769256e-09	2.3423505431e-06	4.33107637067e-06	0.000666801266064	1	64825000	65075000	0
chr15	55450000	55460000	chr15	55870000	55880000	0,255,0	50	14.3749	14.5692	16.1891	23.5399	6.85309769256e-09	4.90018772127e-09	4.33107637067e-06	0.000666801266064	3	55465000	55875000	10000.0
chr16	18350000	18360000	chr16	18610000	18620000	0,255,0	50	20.7966	22.688	23.1432	29.9239	0.000480986914892	0.000414346721354	0.000648064885789	0.0353216477334	2	18350000	18610000	7071.06781187
chr16	32810000	32820000	chr16	33150000	33160000	0,255,0	50	18.3067	17.775	21.1375	19.1073	2.84591897629e-06	2.3423505431e-06	0.000648064885789	4.26901653768e-06	1	32815000	33155000	0
chr16	87840000	87850000	chr16	88200000	88210000	0,255,0	50	9.68674	10.3191	11.7442	11.8744	4.28373316781e-15	7.09130199146e-12	1.6796954302e-11	1.73772684857e-11	2	87845000	88210000	5000.0
chr19	25030000	25040000	chr19	25140000	25150000	0,255,0	50	18.9683	17.3151	21.8672	19.8703	2.84591897629e-06	2.3423505431e-06	0.000648064885789	0.000666801266064	1	25035000	25145000	0
chr19	45380000	45390000	chr19	45620000	45630000	0,255,0	50	15.6794	18.9949	19.1337	27.1082	2.84591897629e-06	2.3423505431e-06	4.33107637067e-06	0.0353216477334	2	45380000	45625000	5000.0
chr1	58200000	58210000	chr1	58330000	58340000	0,255,0	49	21.2935	20.7117	23.1918	25.5746	0.000869396684838	0.000753556806204	0.00116667847381	0.0516959543659	6	58210000	58336666	19002.9237517
chr1	59060000	59070000	chr1	59200000	59210000	0,255,0	49	18.6135	16.4202	20.4115	20.3682	6.29154180907e-06	5.24065891027e-06	0.00116667847381	0.00117976278394	2	59065000	59200000	5000.0
chr1	123330000	123340000	chr1	123440000	123450000	0,255,0	49	18.5677	15.5057	19.9521	18.3102	6.29154180907e-06	1.38296881799e-08	0.00116667847381	9.4486510192e-06	3	123328333	123451666	13743.6854187
chr1	164110000	164120000	chr1	164220000	164230000	0,255,0	49	18.225	17.8908	18.9785	20.9339	6.29154180907e-06	5.24065891027e-06	9.47469205865e-06	0.00117976278394	2	164115000	164235000	10000.0
chr2	33010000	33020000	chr2	33260000	33270000	0,255,0	49	19.4207	18.2948	22.256	19.7202	6.29154180907e-06	5.24065891027e-06	0.00116667847381	0.00117976278394	1	33015000	33265000	0
chr2	37660000	37670000	chr2	37780000	37790000	0,255,0	49	22.7592	19.9175	23.2628	19.7394	0.000869396684838	0.000753556806204	0.00116667847381	0.00117976278394	2	37670000	37790000	7071.06781187
chr2	78810000	78820000	chr2	78970000	78980000	0,255,0	49	14.1738	14.0697	20.416	17.8739	1.86833164209e-08	1.38296881799e-08	0.00116667847381	9.4486510192e-06	4	78810000	78970000	7071.06781187
chr2	93050000	93060000	chr2	93240000	93250000	0,255,0	49	21.696	17.7253	25.83	20.4034	0.000869396684838	5.24065891027e-06	0.0527146117902	0.00117976278394	5	93057000	93249000	12649.1106407
chr2	148590000	148600000	chr2	148720000	148730000	0,255,0	49	11.1883	13.2181	21.5933	16.0731	2.64695439074e-11	1.38296881799e-08	0.00116667847381	9.4486510192e-06	2	148585000	148725000	10000.0
chr2	158370000	158380000	chr2	158570000	158580000	0,255,0	49	7.63332	11.9353	16.1273	15.3764	6.40255821213e-18	2.28676363686e-11	9.47469205865e-06	3.93288360849e-08	1	158375000	158575000	0
chr2	178280000	178290000	chr2	178400000	178410000	0,255,0	49	16.8826	17.2294	18.6837	24.6269	6.29154180907e-06	5.24065891027e-06	9.47469205865e-06	0.0516959543659	2	178290000	178405000	5000.0
chr3	107020000	107030000	chr3	107250000	107260000	0,255,0	49	19.1506	20.3276	23.692	25.7784	6.29154180907e-06	0.000753556806204	0.00116667847381	0.0516959543659	4	107035000	107265000	14142.1356237
chr3	154310000	154320000	chr3	154470000	154480000	0,255,0	49	20.7817	19.2396	19.876	20.7652	0.000869396684838	5.24065891027e-06	0.00116667847381	0.00117976278394	1	154315000	154475000	0
chr4	11600000	11610000	chr4	11850000	11860000	0,255,0	49	21.4077	18.2409	19.8625	25.1564	0.000869396684838	5.24065891027e-06	0.00116667847381	0.0516959543659	3	11611666	11841666	16996.731712
chr4	44190000	44200000	chr4	44300000	44310000	0,255,0	49	15.4122	14.4042	17.0216	20.8453	1.86833164209e-08	1.38296881799e-08	9.47469205865e-06	0.00117976278394	2	44190000	44305000	5000.0
chr4	126280000	126290000	chr4	126520000	126530000	0,255,0	49	13.5469	17.8809	20.3291	23.0882	1.86833164209e-08	5.24065891027e-06	0.00116667847381	0.00117976278394	1	126285000	126525000	0
chr4	130810000	130820000	chr4	130980000	130990000	0,255,0	49	21.305	21.2416	26.9249	21.7526	0.000869396684838	0.000753556806204	0.0527146117902	0.00117976278394	2	130820000	130985000	5000.0
chr4	140380000	140390000	chr4	140510000	140520000	0,255,0	49	18.3778	23.4545	27.9827	29.2225	6.29154180907e-06	0.000753556806204	0.0527146117902	0.0516959543659	2	140390000	140515000	5000.0
chr4	150030000	150040000	chr4	150240000	150250000	0,255,0	49	21.5839	21.9594	25.636	27.7742	0.000869396684838	0.000753556806204	0.0527146117902	0.0516959543659	2	150040000	150255000	11180.3398875
chr5	29710000	29720000	chr5	30010000	30020000	0,255,0	49	19.1498	14.909	19.0504	18.8167	6.29154180907e-06	1.38296881799e-08	9.47469205865e-06	9.4486510192e-06	2	29720000	30015000	5000.0
chr5	100500000	100510000	chr5	100660000	100670000	0,255,0	49	13.4586	14.4275	17.746	13.8022	1.86833164209e-08	1.38296881799e-08	9.47469205865e-06	3.93288360849e-08	2	100505000	100670000	5000.0
chr5	115420000	115430000	chr5	115680000	115690000	0,255,0	49	17.0788	15.7937	22.3131	17.56	6.29154180907e-06	5.24065891027e-06	0.00116667847381	9.4486510192e-06	1	115425000	115685000	0
chr5	137950000	137960000	chr5	138090000	138100000	0,255,0	49	22.9574	20.0893	22.7255	22.0546	0.000869396684838	0.000753556806204	0.00116667847381	0.00117976278394	1	137955000	138095000	0
chr6	38870000	38880000	chr6	39000000	39010000	0,255,0	49	24.0989	24.2891	27.6332	26.7674	0.000869396684838	0.000753556806204	0.0527146117902	0.0516959543659	2	38875000	39010000	5000.0
chr7	86280000	86290000	chr7	86490000	86500000	0,255,0	49	11.461	11.4529	14.807	15.8359	2.64695439074e-11	2.28676363686e-11	3.59905922074e-08	9.4486510192e-06	3	86285000	86498333	12018.5042515
chr7	104120000	104130000	chr7	104230000	104240000	0,255,0	49	13.1079	10.8609	13.8467	12.2333	1.86833164209e-08	2.28676363686e-11	3.59905922074e-08	6.31262987914e-11	2	104125000	104240000	5000.0
chr7	116670000	116680000	chr7	116850000	116860000	0,255,0	49	20.5055	19.659	26.6657	20.5829	0.000869396684838	0.000753556806204	0.0527146117902	0.00117976278394	2	116670000	116855000	5000.0
chr7	137920000	137930000	chr7	138050000	138060000	0,255,0	49	15.9781	15.4243	18.7294	18.3683	6.29154180907e-06	1.38296881799e-08	9.47469205865e-06	9.4486510192e-06	3	137925000	138055000	10000.0
chr8	36650000	36660000	chr8	36760000	36770000	0,255,0	49	21.8391	19.3702	22.9937	24.0234	0.000869396684838	5.24065891027e-06	0.00116667847381	0.00117976278394	1	36655000	36765000	0
chr8	86880000	86890000	chr8	87030000	87040000	0,255,0	49	18.3091	21.7326	23.6791	23.5616	6.29154180907e-06	0.000753556806204	0.00116667847381	0.00117976278394	1	86885000	87035000	0
chr8	125440000	125450000	chr8	125590000	125600000	0,255,0	49	22.9694	23.347	30.4787	23.9789	0.000869396684838	0.000753556806204	0.0527146117902	0.00117976278394	3	125431666	125601666	14907.11985
chr9	15490000	15500000	chr9	15600000	15610000	0,255,0	49	19.5038	17.0095	22.9367	17.4561	6.29154180907e-06	5.24065891027e-06	0.00116667847381	9.4486510192e-06	1	15495000	15605000	0
chr9	58550000	58560000	chr9	58720000	58730000	0,255,0	49	13.6579	14.9808	17.23	17.3984	1.86833164209e-08	1.38296881799e-08	9.47469205865e-06	9.4486510192e-06	1	58555000	58725000	0
chr9	102530000	102540000	chr9	102680000	102690000	0,255,0	49	15.1908	13.6736	18.0973	13.7715	1.86833164209e-08	1.38296881799e-08	9.47469205865e-06	3.93288360849e-08	4	102542500	102682500	12747.548784
chr10	8550000	8560000	chr10	8670000	8680000	0,255,0	49	19.2548	21.6177	20.8407	25.6612	6.29154180907e-06	0.000753556806204	0.00116667847381	0.0516959543659	2	8555000	8685000	10000.0
chr10	38950000	38960000	chr10	39240000	39250000	0,255,0	49	15.0053	14.531	17.2594	19.0629	1.86833164209e-08	1.38296881799e-08	9.47469205865e-06	9.4486510192e-06	3	38965000	39241666	12018.5042515
chr10	75190000	75200000	chr10	75410000	75420000	0,255,0	49	17.397	14.164	14.8861	19.9737	6.29154180907e-06	1.38296881799e-08	3.59905922074e-08	0.00117976278394	2	75190000	75415000	5000.0
chr10	83970000	83980000	chr10	84080000	84090000	0,255,0	49	19.6381	16.7095	21.0995	19.6747	0.000869396684838	5.24065891027e-06	0.00116667847381	0.00117976278394	1	83975000	84085000	0
chr10	84680000	84690000	chr10	84910000	84920000	0,255,0	49	15.9284	16.2901	20.1938	16.659	6.29154180907e-06	5.24065891027e-06	0.00116667847381	9.4486510192e-06	1	84685000	84915000	0
chr10	92530000	92540000	chr10	92740000	92750000	0,255,0	49	15.8224	15.2898	24.3447	15.2212	6.29154180907e-06	1.38296881799e-08	0.00116667847381	3.93288360849e-08	3	92535000	92745000	10000.0
chr11	43580000	43590000	chr11	44140000	44150000	0,255,0	49	13.8262	11.7712	18.1819	15.932	1.86833164209e-08	2.28676363686e-11	9.47469205865e-06	9.4486510192e-06	5	43587000	44141000	12649.1106407
chr11	109160000	109170000	chr11	109440000	109450000	0,255,0	49	15.9498	20.7347	21.2261	26.2319	6.29154180907e-06	0.000753556806204	0.00116667847381	0.0516959543659	2	109170000	109445000	5000.0
chr12	70830000	70840000	chr12	70990000	71000000	0,255,0	49	17.2529	15.8991	18.8851	22.0288	6.29154180907e-06	5.24065891027e-06	9.47469205865e-06	0.00117976278394	1	70835000	70995000	0
chr12	77110000	77120000	chr12	77270000	77280000	0,255,0	49	18.8194	18.705	25.332	22.9435	6.29154180907e-06	5.24065891027e-06	0.0527146117902	0.00117976278394	2	77120000	77275000	5000.0
chr12	103220000	103230000	chr12	103620000	103630000	0,255,0	49	14.5701	12.3823	16.7253	15.3891	1.86833164209e-08	1.38296881799e-08	9.47469205865e-06	3.93288360849e-08	1	103225000	103625000	0
chr12	111830000	111840000	chr12	112080000	112090000	0,255,0	49	14.9123	12.3724	15.0618	15.1805	1.86833164209e-08	2.28676363686e-11	3.59905922074e-08	3.93288360849e-08	4	111845000	112087500	10307.764064
chr13	46400000	46410000	chr13	46760000	46770000	0,255,0	49	12.2922	10.5491	13.2481	12.6725	2.64695439074e-11	2.28676363686e-11	3.59905922074e-08	3.93288360849e-08	3	46411666	46758333	13743.6854187
chr13	64280000	64290000	chr13	64410000	64420000	0,255,0	49	18.0158	15.6344	18.1839	22.0384	6.29154180907e-06	5.24065891027e-06	9.47469205865e-06	0.00117976278394	2	64285000	64410000	5000.0
chr14	52740000	52750000	chr14	52950000	52960000	0,255,0	49	16.4982	13.4199	16.6854	16.833	6.29154180907e-06	1.38296881799e-08	9.47469205865e-06	9.4486510192e-06	2	52745000	52960000	5000.0
chr14	75160000	75170000	chr14	75380000	75390000	0,255,0	49	16.9937	16.9885	20.4086	21.1582	6.29154180907e-06	5.24065891027e-06	0.00116667847381	0.00117976278394	4	75157500	75392500	12747.548784
chr14	103460000	103470000	chr14	103930000	103940000	0,255,0	49	14.2865	10.7232	13.8702	14.6919	1.86833164209e-08	2.28676363686e-11	3.59905922074e-08	3.93288360849e-08	3	103468333	103928333	13743.6854187
chr15	52950000	52960000	chr15	53180000	53190000	0,255,0	49	19.9214	18.3295	22.4765	21.7715	0.000869396684838	5.24065891027e-06	0.00116667847381	0.00117976278394	6	52961666	53181666	14907.11985
chr15	77800000	77810000	chr15	78070000	78080000	0,255,0	49	16.6704	15.9339	22.5327	15.8374	6.29154180907e-06	5.24065891027e-06	0.00116667847381	9.4486510192e-06	2	77810000	78075000	5000.0
chr16	31450000	31460000	chr16	31910000	31920000	0,255,0	49	16.9165	16.0925	22.3995	18.6552	6.29154180907e-06	5.24065891027e-06	0.00116667847381	9.4486510192e-06	1	31455000	31915000	0
chr16	49860000	49870000	chr16	50030000	50040000	0,255,0	49	15.3574	17.1431	17.9948	23.578	1.86833164209e-08	5.24065891027e-06	9.47469205865e-06	0.00117976278394	1	49865000	50035000	0
chr16	95570000	95580000	chr16	95790000	95800000	0,255,0	49	13.8144	15.896	22.553	17.5953	1.86833164209e-08	5.24065891027e-06	0.00116667847381	9.4486510192e-06	1	95575000	95795000	0
chr17	25250000	25260000	chr17	25420000	25430000	0,255,0	49	21.9084	19.0316	20.6506	21.0752	0.000869396684838	5.24065891027e-06	0.00116667847381	0.00117976278394	3	25255000	25421666	12018.5042515
chr17	29180000	29190000	chr17	29370000	29380000	0,255,0	49	19.5405	20.9042	24.6565	29.893	6.29154180907e-06	0.000753556806204	0.0527146117902	0.0516959543659	2	29185000	29380000	5000.0
chr17	73650000	73660000	chr17	74090000	74100000	0,255,0	49	11.2756	9.03043	12.8601	9.58596	2.64695439074e-11	1.9397276146e-14	3.59905922074e-08	4.75293052625e-14	4	73657500	74097500	12747.548784
chr17	80050000	80060000	chr17	80230000	80240000	0,255,0	49	15.8662	13.8134	12.824	22.2545	6.29154180907e-06	1.38296881799e-08	3.59905922074e-08	0.00117976278394	2	80060000	80235000	5000.0
chr17	87300000	87310000	chr17	87650000	87660000	0,255,0	49	18.1175	14.6286	15.4731	20.8607	6.29154180907e-06	1.38296881799e-08	3.59905922074e-08	0.00117976278394	6	87313333	87646666	11785.1130198
chr18	46750000	46760000	chr18	46890000	46900000	0,255,0	49	17.7142	14.3336	16.1993	16.6682	6.29154180907e-06	1.38296881799e-08	9.47469205865e-06	9.4486510192e-06	4	46762500	46887500	12747.548784
chr18	56910000	56920000	chr18	57240000	57250000	0,255,0	49	15.8124	14.6954	23.0828	17.1207	6.29154180907e-06	1.38296881799e-08	0.00116667847381	9.4486510192e-06	2	56920000	57245000	5000.0
chr1	59940000	59950000	chr1	60050000	60060000	0,255,0	48	17.7596	16.9201	22.4841	14.9346	1.37807638736e-05	1.14874755757e-05	0.00203866933881	1.02576407108e-07	2	59940000	60055000	5000.0
chr1	167930000	167940000	chr1	168080000	168090000	0,255,0	48	16.9661	13.161	14.5217	19.1698	1.37807638736e-05	3.79891059195e-08	9.39895743301e-08	2.0528706756e-05	2	167930000	168085000	5000.0
chr2	32550000	32560000	chr2	32690000	32700000	0,255,0	48	18.7276	21.5121	23.4423	24.4197	1.37807638736e-05	0.00135493017971	0.00203866933881	0.0020545514092	1	32555000	32695000	0
chr2	43580000	43590000	chr2	43700000	43710000	0,255,0	48	13.341	14.2848	18.9193	16.6346	5.0141090389e-08	3.79891059195e-08	2.07379881354e-05	2.0528706756e-05	3	43585000	43705000	10000.0
chr2	92450000	92460000	chr2	92650000	92660000	0,255,0	48	12.6302	15.7063	20.1128	19.6874	5.0141090389e-08	1.14874755757e-05	0.00203866933881	0.0020545514092	3	92451666	92648333	13743.6854187
chr2	109740000	109750000	chr2	110040000	110050000	0,255,0	48	4.27866	4.50417	6.49602	5.94933	5.75159792467e-25	7.64548570874e-25	3.90266979818e-17	1.12627109562e-20	6	109746666	110046666	11785.1130198
chr2	120300000	120310000	chr2	120430000	120440000	0,255,0	48	16.1922	16.212	21.68	17.8378	1.37807638736e-05	1.14874755757e-05	0.00203866933881	2.0528706756e-05	1	120305000	120435000	0
chr2	127950000	127960000	chr2	128220000	128230000	0,255,0	48	18.4438	17.1244	18.0568	24.0475	1.37807638736e-05	1.14874755757e-05	2.07379881354e-05	0.0020545514092	1	127955000	128225000	0
chr2	130910000	130920000	chr2	131080000	131090000	0,255,0	48	19.7054	19.3656	24.4332	24.4421	0.00154195416351	1.14874755757e-05	0.00203866933881	0.0020545514092	2	130920000	131085000	5000.0
chr2	150380000	150390000	chr2	150500000	150510000	0,255,0	48	12.5373	10.0161	11.0186	17.738	5.0141090389e-08	7.81157915015e-11	2.09340337992e-10	2.0528706756e-05	1	150385000	150505000	0
chr2	160550000	160560000	chr2	160700000	160710000	0,255,0	48	14.6668	14.5497	15.5713	22.8373	5.0141090389e-08	3.79891059195e-08	2.07379881354e-05	0.0020545514092	3	160545000	160705000	10000.0
chr2	162920000	162930000	chr2	163140000	163150000	0,255,0	48	13.8476	13.551	17.1949	16.3473	5.0141090389e-08	3.79891059195e-08	2.07379881354e-05	2.0528706756e-05	2	162925000	163150000	5000.0
chr3	52060000	52070000	chr3	52770000	52780000	0,255,0	48	7.11272	8.59064	15.5251	8.91807	3.54301097409e-17	8.46234781183e-14	9.39895743301e-08	1.78643105304e-13	3	52061666	52781666	7453.559925
chr3	58310000	58320000	chr3	58450000	58460000	0,255,0	48	12.0577	12.5664	19.3891	13.6579	9.16311149837e-11	3.79891059195e-08	2.07379881354e-05	1.02576407108e-07	2	58315000	58460000	5000.0
chr3	137590000	137600000	chr3	137820000	137830000	0,255,0	48	23.4705	17.9364	15.7385	24.5251	0.00154195416351	1.14874755757e-05	2.07379881354e-05	0.0020545514092	1	137595000	137825000	0
chr4	100840000	100850000	chr4	100990000	101000000	0,255,0	48	17.7539	16.1584	20.6437	17.6505	1.37807638736e-05	1.14874755757e-05	0.00203866933881	2.0528706756e-05	2	100840000	101000000	7071.06781187
chr4	116490000	116500000	chr4	116810000	116820000	0,255,0	48	15.278	12.7227	18.9999	13.9718	5.0141090389e-08	3.79891059195e-08	2.07379881354e-05	1.02576407108e-07	3	116495000	116815000	10000.0
chr4	119340000	119350000	chr4	119470000	119480000	0,255,0	48	16.8199	17.6536	19.6131	21.2687	1.37807638736e-05	1.14874755757e-05	0.00203866933881	0.0020545514092	2	119345000	119480000	5000.0
chr5	31100000	31110000	chr5	31300000	31310000	0,255,0	48	17.1472	15.5634	20.52	16.9345	1.37807638736e-05	1.14874755757e-05	0.00203866933881	2.0528706756e-05	2	31110000	31305000	5000.0
chr5	117750000	117760000	chr5	117940000	117950000	0,255,0	48	15.8058	10.9315	11.9192	17.6108	1.37807638736e-05	7.81157915015e-11	2.09340337992e-10	2.0528706756e-05	2	117760000	117940000	7071.06781187
chr5	118060000	118070000	chr5	118390000	118400000	0,255,0	48	15.3069	15.617	15.4007	21.5633	5.0141090389e-08	1.14874755757e-05	9.39895743301e-08	0.0020545514092	3	118068333	118388333	7453.559925
chr5	136370000	136380000	chr5	136530000	136540000	0,255,0	48	16.2191	15.9946	20.1135	20.5892	1.37807638736e-05	1.14874755757e-05	0.00203866933881	0.0020545514092	2	136375000	136540000	5000.0
chr5	147000000	147010000	chr5	147110000	147120000	0,255,0	48	18.3721	17.9486	21.1374	23.4041	1.37807638736e-05	1.14874755757e-05	0.00203866933881	0.0020545514092	2	147005000	147120000	5000.0
chr6	51210000	51220000	chr6	51320000	51330000	0,255,0	48	21.849	21.4202	21.3408	23.9111	0.00154195416351	0.00135493017971	0.00203866933881	0.0020545514092	1	51215000	51325000	0
chr6	91730000	91740000	chr6	92010000	92020000	0,255,0	48	14.0463	12.2282	14.9519	16.2565	5.0141090389e-08	7.81157915015e-11	9.39895743301e-08	2.0528706756e-05	3	91728333	92018333	7453.559925
chr6	113700000	113710000	chr6	114020000	114030000	0,255,0	48	14.4388	9.72954	10.3584	11.5979	5.0141090389e-08	8.46234781183e-14	2.09340337992e-10	2.15329904636e-10	4	113712500	114020000	16770.5098312
chr6	114870000	114880000	chr6	114980000	114990000	0,255,0	48	23.1916	17.7214	22.2049	21.0517	0.00154195416351	1.14874755757e-05	0.00203866933881	0.0020545514092	1	114875000	114985000	0
chr6	118120000	118130000	chr6	118320000	118330000	0,255,0	48	12.0319	12.0377	15.4995	13.0226	9.16311149837e-11	7.81157915015e-11	9.39895743301e-08	1.02576407108e-07	5	118129000	118333000	12649.1106407
chr6	145020000	145030000	chr6	145130000	145140000	0,255,0	48	24.0245	21.8185	25.2276	25.4924	0.00154195416351	0.00135493017971	0.0754912072889	0.0750369873013	2	145025000	145140000	5000.0
chr6	146600000	146610000	chr6	146710000	146720000	0,255,0	48	15.4742	15.3759	24.2108	17.0644	5.0141090389e-08	3.79891059195e-08	0.00203866933881	2.0528706756e-05	2	146600000	146715000	5000.0
chr7	4070000	4080000	chr7	4380000	4390000	0,255,0	48	20.1343	19.2393	17.8819	28.4847	0.00154195416351	1.14874755757e-05	2.07379881354e-05	0.0750369873013	3	4078333	4381666	7453.559925
chr7	35030000	35040000	chr7	35150000	35160000	0,255,0	48	25.9373	22.3712	29.4544	26.3794	0.0620560983358	0.00135493017971	0.0754912072889	0.0750369873013	3	35035000	35155000	10000.0
chr7	97420000	97430000	chr7	97550000	97560000	0,255,0	48	14.7026	14.4082	16.9256	14.8389	5.0141090389e-08	3.79891059195e-08	2.07379881354e-05	1.02576407108e-07	2	97430000	97555000	5000.0
chr7	109650000	109660000	chr7	109780000	109790000	0,255,0	48	12.5792	12.7952	18.6136	12.6326	5.0141090389e-08	3.79891059195e-08	2.07379881354e-05	1.02576407108e-07	3	109655000	109785000	10000.0
chr7	149520000	149530000	chr7	149760000	149770000	0,255,0	48	12.1482	13.98	16.8385	17.1138	9.16311149837e-11	3.79891059195e-08	2.07379881354e-05	2.0528706756e-05	3	149511666	149765000	16666.6666667
chr8	34900000	34910000	chr8	35130000	35140000	0,255,0	48	13.79	18.0381	19.7762	21.8798	5.0141090389e-08	1.14874755757e-05	0.00203866933881	0.0020545514092	3	34895000	35141666	20275.875101
chr8	34910000	34920000	chr8	35030000	35040000	0,255,0	48	21.5931	22.68	26.4596	24.4836	0.00154195416351	0.00135493017971	0.0754912072889	0.0020545514092	2	34910000	35040000	7071.06781187
chr8	36920000	36930000	chr8	37150000	37160000	0,255,0	48	15.7388	14.5544	22.1722	15.9833	1.37807638736e-05	3.79891059195e-08	0.00203866933881	2.0528706756e-05	2	36930000	37155000	5000.0
chr8	37090000	37100000	chr8	37240000	37250000	0,255,0	48	15.6713	15.3954	17.9842	24.4974	1.37807638736e-05	3.79891059195e-08	2.07379881354e-05	0.0020545514092	1	37095000	37245000	0
chr8	86300000	86310000	chr8	86470000	86480000	0,255,0	48	19.8229	23.3262	27.5557	27.0484	0.00154195416351	0.00135493017971	0.0754912072889	0.0750369873013	2	86310000	86475000	5000.0
chr8	129510000	129520000	chr8	129660000	129670000	0,255,0	48	10.1725	9.92639	16.8069	9.32969	9.16311149837e-11	7.81157915015e-11	2.07379881354e-05	1.78643105304e-13	1	129515000	129665000	0
chr9	90100000	90110000	chr9	90300000	90310000	0,255,0	48	12.0583	12.7653	20.0423	15.1275	9.16311149837e-11	3.79891059195e-08	0.00203866933881	1.02576407108e-07	1	90105000	90305000	0
chr9	106580000	106590000	chr9	106720000	106730000	0,255,0	48	21.7226	19.119	26.9665	20.6638	0.00154195416351	1.14874755757e-05	0.0754912072889	0.0020545514092	2	106585000	106730000	5000.0
chr10	20700000	20710000	chr10	20900000	20910000	0,255,0	48	23.2351	16.3059	22.4328	19.03	0.00154195416351	1.14874755757e-05	0.00203866933881	2.0528706756e-05	5	20717000	20903000	18110.7702763
chr10	83280000	83290000	chr10	83910000	83920000	0,255,0	48	12.4849	13.593	17.897	17.1772	5.0141090389e-08	3.79891059195e-08	2.07379881354e-05	2.0528706756e-05	6	83281666	83918333	17950.5493571
chr10	94450000	94460000	chr10	94560000	94570000	0,255,0	48	16.9373	13.8879	18.0396	12.5009	1.37807638736e-05	3.79891059195e-08	2.07379881354e-05	1.02576407108e-07	1	94455000	94565000	0
chr10	120830000	120840000	chr10	120950000	120960000	0,255,0	48	20.7168	19.3547	21.8908	23.5105	0.00154195416351	1.14874755757e-05	0.00203866933881	0.0020545514092	2	120840000	120955000	5000.0
chr11	61160000	61170000	chr11	61310000	61320000	0,255,0	48	16.593	18.4422	19.4335	23.8849	1.37807638736e-05	1.14874755757e-05	2.07379881354e-05	0.0020545514092	2	61165000	61320000	5000.0
chr11	66710000	66720000	chr11	66890000	66900000	0,255,0	48	14.3191	12.2046	19.2303	15.0901	5.0141090389e-08	7.81157915015e-11	2.07379881354e-05	1.02576407108e-07	6	66720000	66905000	11180.3398875
chr11	79030000	79040000	chr11	79210000	79220000	0,255,0	48	20.0868	17.2038	22.5946	21.3032	0.00154195416351	1.14874755757e-05	0.00203866933881	0.0020545514092	1	79035000	79215000	0
chr11	85330000	85340000	chr11	85630000	85640000	0,255,0	48	17.5325	18.5484	21.0118	24.6875	1.37807638736e-05	1.14874755757e-05	0.00203866933881	0.0750369873013	5	85331000	85643000	18973.665961
chr11	98890000	98900000	chr11	99150000	99160000	0,255,0	48	18.1427	18.0263	23.9029	20.6607	1.37807638736e-05	1.14874755757e-05	0.00203866933881	0.0020545514092	4	98902500	99157500	12747.548784
chr11	106180000	106190000	chr11	106350000	106360000	0,255,0	48	18.9765	20.7112	21.1863	30.2891	1.37807638736e-05	0.00135493017971	0.00203866933881	0.0750369873013	2	106190000	106355000	5000.0
chr11	106360000	106370000	chr11	106610000	106620000	0,255,0	48	16.814	17.4468	21.2654	20.8721	1.37807638736e-05	1.14874755757e-05	0.00203866933881	0.0020545514092	2	106365000	106605000	10000.0
chr11	113360000	113370000	chr11	113470000	113480000	0,255,0	48	19.6545	20.0815	22.9704	22.9017	0.00154195416351	0.00135493017971	0.00203866933881	0.0020545514092	1	113365000	113475000	0
chr12	15540000	15550000	chr12	15820000	15830000	0,255,0	48	14.0011	10.3795	13.7974	13.7	5.0141090389e-08	7.81157915015e-11	9.39895743301e-08	1.02576407108e-07	1	15545000	15825000	0
chr12	32650000	32660000	chr12	32820000	32830000	0,255,0	48	17.5427	17.1498	27.0752	18.7112	1.37807638736e-05	1.14874755757e-05	0.0754912072889	2.0528706756e-05	2	32650000	32825000	5000.0
chr12	33320000	33330000	chr12	33510000	33520000	0,255,0	48	13.6568	13.4331	19.1764	13.6911	5.0141090389e-08	3.79891059195e-08	2.07379881354e-05	1.02576407108e-07	2	33325000	33510000	5000.0
chr12	78100000	78110000	chr12	78330000	78340000	0,255,0	48	17.1552	15.0302	16.1099	23.2638	1.37807638736e-05	3.79891059195e-08	2.07379881354e-05	0.0020545514092	2	78105000	78340000	5000.0
chr12	111700000	111710000	chr12	111830000	111840000	0,255,0	48	23.5289	25.4771	30.5942	25.1167	0.00154195416351	0.0511431448319	0.0754912072889	0.0750369873013	3	111698333	111835000	10540.9255339
chr12	111960000	111970000	chr12	112070000	112080000	0,255,0	48	17.4234	17.9434	18.5709	22.9761	1.37807638736e-05	1.14874755757e-05	2.07379881354e-05	0.0020545514092	1	111965000	112075000	0
chr13	41380000	41390000	chr13	41730000	41740000	0,255,0	48	15.2676	14.2685	20.2865	13.621	5.0141090389e-08	3.79891059195e-08	0.00203866933881	1.02576407108e-07	3	41381666	41731666	7453.559925
chr13	75360000	75370000	chr13	76010000	76020000	0,255,0	48	8.62061	7.77987	14.646	6.64203	8.88794163022e-14	7.05556492606e-17	9.39895743301e-08	2.90373856697e-17	2	75365000	76010000	5000.0
chr13	107730000	107740000	chr13	107890000	107900000	0,255,0	48	23.6795	16.7165	18.4203	26.6548	0.00154195416351	1.14874755757e-05	2.07379881354e-05	0.0750369873013	3	107745000	107895000	10000.0
chr14	66210000	66220000	chr14	66370000	66380000	0,255,0	48	19.3571	19.5015	24.6474	22.2376	1.37807638736e-05	1.14874755757e-05	0.0754912072889	0.0020545514092	3	66215000	66375000	10000.0
chr14	79070000	79080000	chr14	79240000	79250000	0,255,0	48	16.4738	15.1102	17.8105	19.1966	1.37807638736e-05	3.79891059195e-08	2.07379881354e-05	2.0528706756e-05	3	79081666	79245000	16666.6666667
chr14	121430000	121440000	chr14	121610000	121620000	0,255,0	48	14.2722	16.44	23.0151	16.4397	5.0141090389e-08	1.14874755757e-05	0.00203866933881	2.0528706756e-05	2	121435000	121620000	5000.0
chr15	62290000	62300000	chr15	62620000	62630000	0,255,0	48	17.9452	18.4479	18.5977	28.3592	1.37807638736e-05	1.14874755757e-05	2.07379881354e-05	0.0750369873013	3	62301666	62631666	13743.6854187
chr15	73140000	73150000	chr15	73390000	73400000	0,255,0	48	12.5217	12.7381	18.3313	14.5585	5.0141090389e-08	3.79891059195e-08	2.07379881354e-05	1.02576407108e-07	2	73140000	73395000	5000.0
chr15	79580000	79590000	chr15	79750000	79760000	0,255,0	48	21.2855	21.5026	22.1603	28.8321	0.00154195416351	0.00135493017971	0.00203866933881	0.0750369873013	4	79582500	79742500	12747.548784
chr15	85090000	85100000	chr15	85410000	85420000	0,255,0	48	17.4265	11.9645	12.8149	19.831	1.37807638736e-05	7.81157915015e-11	9.39895743301e-08	0.0020545514092	3	85108333	85415000	16666.6666667
chr16	25970000	25980000	chr16	26190000	26200000	0,255,0	48	13.2143	11.0233	13.375	15.4303	5.0141090389e-08	7.81157915015e-11	9.39895743301e-08	1.02576407108e-07	9	25975000	26193888	18888.8888889
chr16	36720000	36730000	chr16	37000000	37010000	0,255,0	48	11.2839	13.2475	14.2186	19.568	9.16311149837e-11	3.79891059195e-08	9.39895743301e-08	0.0020545514092	3	36721666	37005000	12018.5042515
chr16	55890000	55900000	chr16	56060000	56070000	0,255,0	48	24.8804	23.0197	21.8293	24.8759	0.0620560983358	0.00135493017971	0.00203866933881	0.0750369873013	2	55895000	56070000	5000.0
chr16	91930000	91940000	chr16	92170000	92180000	0,255,0	48	24.7443	19.0799	23.0581	21.712	0.0620560983358	1.14874755757e-05	0.00203866933881	0.0020545514092	3	91935000	92165000	10000.0
chr17	29400000	29410000	chr17	29650000	29660000	0,255,0	48	12.061	13.0325	15.0042	18.3741	9.16311149837e-11	3.79891059195e-08	9.39895743301e-08	2.0528706756e-05	6	29401666	29648333	14907.11985
chr17	30600000	30610000	chr17	30950000	30960000	0,255,0	48	20.3924	17.8087	26.8636	16.6111	0.00154195416351	1.14874755757e-05	0.0754912072889	2.0528706756e-05	3	30598333	30958333	7453.559925
chr18	23930000	23940000	chr18	24140000	24150000	0,255,0	48	16.8596	14.6691	20.552	12.474	1.37807638736e-05	3.79891059195e-08	0.00203866933881	1.02576407108e-07	1	23935000	24145000	0
chr18	56530000	56540000	chr18	56750000	56760000	0,255,0	48	19.5006	16.909	30.7987	16.2772	1.37807638736e-05	1.14874755757e-05	0.0754912072889	2.0528706756e-05	2	56530000	56755000	5000.0
chr18	61700000	61710000	chr18	61900000	61910000	0,255,0	48	18.8603	16.7683	25.2056	17.7116	1.37807638736e-05	1.14874755757e-05	0.0754912072889	2.0528706756e-05	2	61710000	61895000	11180.3398875
chr18	62210000	62220000	chr18	62320000	62330000	0,255,0	48	19.8825	25.221	29.6518	22.8913	0.00154195416351	0.0511431448319	0.0754912072889	0.0020545514092	2	62205000	62330000	11180.3398875
chr18	70660000	70670000	chr18	70800000	70810000	0,255,0	48	14.7695	13.6809	13.7672	18.6021	5.0141090389e-08	3.79891059195e-08	9.39895743301e-08	2.0528706756e-05	3	70648333	70805000	16666.6666667
chr19	5980000	5990000	chr19	6120000	6130000	0,255,0	48	21.9554	24.1105	25.589	28.6354	0.00154195416351	0.00135493017971	0.0754912072889	0.0750369873013	2	5975000	6135000	14142.1356237
chr19	55150000	55160000	chr19	55260000	55270000	0,255,0	48	19.321	18.3997	20.8379	26.5596	1.37807638736e-05	1.14874755757e-05	0.00203866933881	0.0750369873013	3	55148333	55268333	7453.559925
chr1	80170000	80180000	chr1	80510000	80520000	0,255,0	47	14.7244	12.4171	13.7937	17.6512	1.3320057175e-07	1.03344086088e-07	2.41682402782e-07	4.26517790319e-05	4	80177500	80515000	16007.8105936
chr1	129390000	129400000	chr1	129650000	129660000	0,255,0	47	10.1339	10.1226	17.9467	11.8694	3.06357418301e-10	2.49965249591e-10	4.43248115892e-05	6.85889289497e-10	4	129395000	129662500	10307.764064
chr1	193650000	193660000	chr1	193920000	193930000	0,255,0	47	11.8708	9.31274	14.4373	12.7216	3.06357418301e-10	3.33645605676e-13	2.41682402782e-07	2.65886213556e-07	3	193658333	193928333	7453.55992499
chr2	10020000	10030000	chr2	10210000	10220000	0,255,0	47	13.12	11.2118	12.4574	15.6578	1.3320057175e-07	2.49965249591e-10	2.41682402782e-07	4.26517790319e-05	4	10022500	10202500	12747.548784
chr2	75450000	75460000	chr2	75620000	75630000	0,255,0	47	17.4146	14.1349	15.4438	19.0918	2.97073564223e-05	1.03344086088e-07	2.41682402782e-07	4.26517790319e-05	2	75450000	75625000	5000.0
chr2	158880000	158890000	chr2	158990000	159000000	0,255,0	47	17.1675	15.0631	19.8577	16.2843	2.97073564223e-05	1.03344086088e-07	0.00351504021887	4.26517790319e-05	2	158880000	158990000	7071.06781187
chr2	166890000	166900000	chr2	167100000	167110000	0,255,0	47	18.5958	14.2555	20.6731	15.3853	2.97073564223e-05	1.03344086088e-07	0.00351504021887	2.65886213556e-07	1	166895000	167105000	0
chr2	174130000	174140000	chr2	174720000	174730000	0,255,0	47	9.52107	7.96922	15.9869	7.40483	3.48150033843e-13	3.33645605676e-13	4.43248115892e-05	1.31194579769e-16	2	174135000	174730000	5000.0
chr3	121670000	121680000	chr3	121800000	121810000	0,255,0	47	16.4571	18.7114	22.9269	21.9865	2.97073564223e-05	2.50896580209e-05	0.00351504021887	0.00356624111578	1	121675000	121805000	0
chr3	122000000	122010000	chr3	122340000	122350000	0,255,0	47	11.2587	9.25676	12.3302	11.383	3.06357418301e-10	3.33645605676e-13	6.69412940533e-10	6.85889289497e-10	6	122006666	122338333	13437.0962472
chr4	135920000	135930000	chr4	136170000	136180000	0,255,0	47	10.2373	10.7088	11.3704	14.5027	3.06357418301e-10	2.49965249591e-10	6.69412940533e-10	2.65886213556e-07	1	135925000	136175000	0
chr4	148110000	148120000	chr4	148440000	148450000	0,255,0	47	12.1212	14.8328	14.8019	21.3253	3.06357418301e-10	1.03344086088e-07	2.41682402782e-07	0.00356624111578	1	148115000	148445000	0
chr5	24170000	24180000	chr5	24280000	24290000	0,255,0	47	18.8182	17.0015	20.7315	14.1792	2.97073564223e-05	2.50896580209e-05	0.00351504021887	2.65886213556e-07	1	24175000	24285000	0
chr5	64900000	64910000	chr5	65200000	65210000	0,255,0	47	12.211	13.6776	15.4668	18.1267	3.06357418301e-10	1.03344086088e-07	2.41682402782e-07	4.26517790319e-05	2	64900000	65205000	5000.0
chr5	65390000	65400000	chr5	65630000	65640000	0,255,0	47	14.2562	14.0082	18.5375	15.0143	1.3320057175e-07	1.03344086088e-07	4.43248115892e-05	2.65886213556e-07	1	65395000	65635000	0
chr6	34700000	34710000	chr6	34870000	34880000	0,255,0	47	20.9483	14.5932	14.8789	16.4059	0.00268382585816	1.03344086088e-07	2.41682402782e-07	4.26517790319e-05	3	34711666	34868333	13743.6854187
chr6	100620000	100630000	chr6	100820000	100830000	0,255,0	47	12.4133	10.8404	12.5141	16.2621	1.3320057175e-07	2.49965249591e-10	2.41682402782e-07	4.26517790319e-05	2	100620000	100825000	5000.0
chr7	29830000	29840000	chr7	30070000	30080000	0,255,0	47	19.1894	16.806	22.335	18.7531	2.97073564223e-05	2.50896580209e-05	0.00351504021887	4.26517790319e-05	2	29835000	30085000	10000.0
chr7	52990000	53000000	chr7	53190000	53200000	0,255,0	47	13.9584	13.7768	16.9938	16.7128	1.3320057175e-07	1.03344086088e-07	4.43248115892e-05	4.26517790319e-05	3	52991666	53188333	7453.559925
chr7	149620000	149630000	chr7	149860000	149870000	0,255,0	47	12.1759	14.0704	15.6936	17.7563	3.06357418301e-10	1.03344086088e-07	4.43248115892e-05	4.26517790319e-05	2	149625000	149870000	5000.0
chr8	41380000	41390000	chr8	41500000	41510000	0,255,0	47	11.482	11.4015	18.7324	11.8038	3.06357418301e-10	2.49965249591e-10	4.43248115892e-05	6.85889289497e-10	1	41385000	41505000	0
chr8	63700000	63710000	chr8	63830000	63840000	0,255,0	47	16.124	17.2628	21.833	19.6396	2.97073564223e-05	2.50896580209e-05	0.00351504021887	0.00356624111578	1	63705000	63835000	0
chr9	15240000	15250000	chr9	15480000	15490000	0,255,0	47	13.6458	12.8628	12.0411	20.9812	1.3320057175e-07	1.03344086088e-07	6.69412940533e-10	0.00356624111578	2	15240000	15485000	5000.0
chr9	42800000	42810000	chr9	42910000	42920000	0,255,0	47	21.0131	18.8231	23.2708	21.7796	0.00268382585816	2.50896580209e-05	0.00351504021887	0.00356624111578	4	42807500	42925000	10307.764064
chr9	48070000	48080000	chr9	48400000	48410000	0,255,0	47	15.5906	16.2956	22.5763	18.1846	2.97073564223e-05	2.50896580209e-05	0.00351504021887	4.26517790319e-05	3	48071666	48408333	17950.5493571
chr9	74750000	74760000	chr9	74870000	74880000	0,255,0	47	19.3582	16.9331	24.2595	20.0295	2.97073564223e-05	2.50896580209e-05	0.00351504021887	0.00356624111578	2	74755000	74880000	5000.0
chr10	61650000	61660000	chr10	61840000	61850000	0,255,0	47	13.5591	16.3588	19.5241	17.1663	1.3320057175e-07	2.50896580209e-05	4.43248115892e-05	4.26517790319e-05	1	61655000	61845000	0
chr11	104150000	104160000	chr11	104440000	104450000	0,255,0	47	23.2855	18.1668	22.9172	19.3955	0.00268382585816	2.50896580209e-05	0.00351504021887	4.26517790319e-05	1	104155000	104445000	0
chr11	105220000	105230000	chr11	105450000	105460000	0,255,0	47	11.3727	14.0566	16.8574	15.8724	3.06357418301e-10	1.03344086088e-07	4.43248115892e-05	4.26517790319e-05	5	105219000	105449000	15231.5462117
chr12	70450000	70460000	chr12	70670000	70680000	0,255,0	47	26.0288	18.997	21.181	23.2421	0.0881657553396	2.50896580209e-05	0.00351504021887	0.00356624111578	2	70465000	70675000	10000.0
chr12	113380000	113390000	chr12	113710000	113720000	0,255,0	47	17.6291	17.8481	21.3628	21.5104	2.97073564223e-05	2.50896580209e-05	0.00351504021887	0.00356624111578	2	113375000	113715000	10000.0
chr14	21960000	21970000	chr14	22480000	22490000	0,255,0	47	15.1017	15.8212	22.3171	15.4674	1.3320057175e-07	2.50896580209e-05	0.00351504021887	2.65886213556e-07	3	21958333	22481666	13743.6854187
chr14	76550000	76560000	chr14	76860000	76870000	0,255,0	47	12.523	11.8563	12.5878	19.2876	1.3320057175e-07	2.49965249591e-10	2.41682402782e-07	4.26517790319e-05	5	76551000	76867000	12649.1106407
chr15	10850000	10860000	chr15	11330000	11340000	0,255,0	47	13.0901	10.4538	12.1391	13.4438	1.3320057175e-07	2.49965249591e-10	6.69412940533e-10	2.65886213556e-07	4	10850000	11327500	13462.9120178
chr15	61760000	61770000	chr15	62530000	62540000	0,255,0	47	12.5341	7.43612	7.17305	7.34979	1.3320057175e-07	3.54199271104e-16	1.92357333582e-16	1.31194579769e-16	1	61765000	62535000	0
chr15	97070000	97080000	chr15	97400000	97410000	0,255,0	47	10.4686	18.8426	23.5611	22.7929	3.06357418301e-10	2.50896580209e-05	0.00351504021887	0.00356624111578	2	97075000	97420000	15000.0
chr16	16190000	16200000	chr16	16300000	16310000	0,255,0	47	18.0079	15.8957	18.2951	18.9133	2.97073564223e-05	2.50896580209e-05	4.43248115892e-05	4.26517790319e-05	1	16195000	16305000	0
chr17	83670000	83680000	chr17	83900000	83910000	0,255,0	47	18.6984	15.9589	24.2275	14.4947	2.97073564223e-05	2.50896580209e-05	0.00351504021887	2.65886213556e-07	1	83675000	83905000	0
chr18	24830000	24840000	chr18	25120000	25130000	0,255,0	47	17.9172	12.4928	13.8598	15.6033	2.97073564223e-05	1.03344086088e-07	2.41682402782e-07	4.26517790319e-05	4	24842500	25107500	22638.4628453
chr18	60940000	60950000	chr18	61130000	61140000	0,255,0	47	20.8835	17.302	22.2414	23.133	0.00268382585816	2.50896580209e-05	0.00351504021887	0.00356624111578	4	60942500	61135000	10307.764064
chrX	100680000	100690000	chrX	100810000	100820000	0,255,0	47	14.6439	12.0301	18.5177	13.9654	1.3320057175e-07	2.49965249591e-10	4.43248115892e-05	2.65886213556e-07	6	100685000	100813333	15365.9074288
chr1	55290000	55300000	chr1	55430000	55440000	0,255,0	46	12.622	12.7897	13.7993	19.5016	3.40558283334e-07	2.63202411025e-07	6.1267747215e-07	8.72629043691e-05	1	55295000	55435000	0
chr1	152930000	152940000	chr1	153190000	153200000	0,255,0	46	15.3411	17.3065	20.6726	20.9755	3.40558283334e-07	5.38634776694e-05	0.00592500169188	0.00604552021914	3	152935000	153195000	10000.0
chr1	152940000	152950000	chr1	153090000	153100000	0,255,0	46	12.2613	14.6119	17.1191	17.4221	9.7311172623e-10	2.63202411025e-07	9.14194343027e-05	8.72629043691e-05	1	152945000	153095000	0
chr1	156130000	156140000	chr1	156570000	156580000	0,255,0	46	9.77587	13.2912	14.9328	18.7746	1.41767992775e-12	2.63202411025e-07	6.1267747215e-07	8.72629043691e-05	2	156135000	156570000	5000.0
chr2	5010000	5020000	chr2	5320000	5330000	0,255,0	46	14.2325	13.183	18.363	14.8565	3.40558283334e-07	2.63202411025e-07	9.14194343027e-05	6.61723907075e-07	5	5011000	5323000	16124.5154966
chr2	28600000	28610000	chr2	28830000	28840000	0,255,0	46	18.84	19.1608	23.4465	20.6189	6.20839463011e-05	5.38634776694e-05	0.00592500169188	0.00604552021914	1	28605000	28835000	0
chr2	34370000	34380000	chr2	34490000	34500000	0,255,0	46	23.172	19.3797	17.5048	22.5104	0.00459327725807	5.38634776694e-05	9.14194343027e-05	0.00604552021914	2	34380000	34495000	5000.0
chr2	52620000	52630000	chr2	52950000	52960000	0,255,0	46	10.8701	12.1332	19.2541	11.7352	9.7311172623e-10	8.14088967666e-10	9.14194343027e-05	2.05442598379e-09	3	52625000	52958333	16666.6666667
chr3	79470000	79480000	chr3	79610000	79620000	0,255,0	46	10.76	9.51271	13.4591	12.6735	9.7311172623e-10	1.39978757796e-12	6.1267747215e-07	6.61723907075e-07	4	79475000	79612500	10307.764064
chr3	87040000	87050000	chr3	87300000	87310000	0,255,0	46	9.57416	12.4014	17.5811	15.3165	1.41767992775e-12	2.63202411025e-07	9.14194343027e-05	6.61723907075e-07	2	87050000	87305000	5000.0
chr3	107150000	107160000	chr3	107260000	107270000	0,255,0	46	15.4444	14.8463	18.1939	20.5371	3.40558283334e-07	2.63202411025e-07	9.14194343027e-05	0.00604552021914	2	107155000	107270000	5000.0
chr3	120870000	120880000	chr3	120990000	121000000	0,255,0	46	13.9185	11.3813	15.557	12.5702	3.40558283334e-07	8.14088967666e-10	6.1267747215e-07	6.61723907075e-07	1	120875000	120995000	0
chr3	126300000	126310000	chr3	126470000	126480000	0,255,0	46	12.7419	13.6111	20.7398	15.2836	3.40558283334e-07	2.63202411025e-07	0.00592500169188	6.61723907075e-07	2	126310000	126475000	5000.0
chr3	157590000	157600000	chr3	157790000	157800000	0,255,0	46	14.6653	17.8299	23.1759	18.1964	3.40558283334e-07	5.38634776694e-05	0.00592500169188	8.72629043691e-05	1	157595000	157795000	0
chr4	94710000	94720000	chr4	94820000	94830000	0,255,0	46	22.8464	21.8862	23.8547	23.767	0.00459327725807	0.00403995076227	0.00592500169188	0.00604552021914	2	94720000	94830000	7071.06781187
chr4	94710000	94720000	chr4	94960000	94970000	0,255,0	46	14.9887	16.3357	21.3149	17.8096	3.40558283334e-07	5.38634776694e-05	0.00592500169188	8.72629043691e-05	1	94715000	94965000	0
chr4	138470000	138480000	chr4	138630000	138640000	0,255,0	46	15.3914	13.6896	14.8604	17.496	3.40558283334e-07	2.63202411025e-07	6.1267747215e-07	8.72629043691e-05	2	138485000	138635000	10000.0
chr5	38700000	38710000	chr5	38920000	38930000	0,255,0	46	15.6072	16.7958	23.8259	17.217	6.20839463011e-05	5.38634776694e-05	0.00592500169188	8.72629043691e-05	3	38701666	38911666	13743.6854187
chr5	73500000	73510000	chr5	73770000	73780000	0,255,0	46	13.4334	13.2173	11.0982	19.5731	3.40558283334e-07	2.63202411025e-07	2.2691941298e-09	0.00604552021914	3	73518333	73771666	13743.6854187
chr5	101100000	101110000	chr5	101220000	101230000	0,255,0	46	19.5113	16.2699	24.3078	17.3986	6.20839463011e-05	5.38634776694e-05	0.00592500169188	8.72629043691e-05	2	101100000	101235000	11180.3398875
chr5	114030000	114040000	chr5	114170000	114180000	0,255,0	46	15.4276	15.2156	16.5088	20.0235	3.40558283334e-07	2.63202411025e-07	9.14194343027e-05	0.00604552021914	2	114035000	114180000	5000.0
chr5	118890000	118900000	chr5	119000000	119010000	0,255,0	46	16.0344	18.6119	17.4661	23.2339	6.20839463011e-05	5.38634776694e-05	9.14194343027e-05	0.00604552021914	1	118895000	119005000	0
chr6	50760000	50770000	chr6	50880000	50890000	0,255,0	46	11.2902	11.6311	14.7776	12.3893	9.7311172623e-10	8.14088967666e-10	6.1267747215e-07	6.61723907075e-07	4	50757500	50890000	13462.9120178
chr6	52610000	52620000	chr6	52790000	52800000	0,255,0	46	15.8693	15.2002	18.3134	18.1875	6.20839463011e-05	2.63202411025e-07	9.14194343027e-05	8.72629043691e-05	5	52609000	52787000	14142.1356237
chr6	82860000	82870000	chr6	83050000	83060000	0,255,0	46	14.4637	14.0538	20.0039	14.5271	3.40558283334e-07	2.63202411025e-07	0.00592500169188	6.61723907075e-07	2	82865000	83045000	10000.0
chr6	122200000	122210000	chr6	122340000	122350000	0,255,0	46	11.8555	11.3066	13.2619	16.9739	9.7311172623e-10	8.14088967666e-10	6.1267747215e-07	8.72629043691e-05	1	122205000	122345000	0
chr6	135100000	135110000	chr6	135320000	135330000	0,255,0	46	13.1206	13.6565	15.6853	20.1207	3.40558283334e-07	2.63202411025e-07	9.14194343027e-05	0.00604552021914	3	135111666	135328333	18856.1808317
chr6	145770000	145780000	chr6	146220000	146230000	0,255,0	46	18.3075	15.5467	22.5851	16.6897	6.20839463011e-05	2.63202411025e-07	0.00592500169188	8.72629043691e-05	2	145780000	146225000	5000.0
chr7	3220000	3230000	chr7	3440000	3450000	0,255,0	46	15.3825	13.5472	19.2313	14.2746	3.40558283334e-07	2.63202411025e-07	9.14194343027e-05	6.61723907075e-07	1	3225000	3445000	0
chr7	25250000	25260000	chr7	25440000	25450000	0,255,0	46	18.5407	16.4383	16.9506	21.7832	6.20839463011e-05	5.38634776694e-05	9.14194343027e-05	0.00604552021914	1	25255000	25445000	0
chr7	119320000	119330000	chr7	119510000	119520000	0,255,0	46	16.5439	11.7752	13.2828	14.7997	6.20839463011e-05	8.14088967666e-10	6.1267747215e-07	6.61723907075e-07	2	119325000	119510000	5000.0
chr7	151760000	151770000	chr7	151960000	151970000	0,255,0	46	18.9628	15.0521	15.1218	15.4894	6.20839463011e-05	2.63202411025e-07	6.1267747215e-07	6.61723907075e-07	5	151775000	151963000	12806.2484749
chr8	114050000	114060000	chr8	114160000	114170000	0,255,0	46	17.0522	16.0091	17.4284	18.8238	6.20839463011e-05	5.38634776694e-05	9.14194343027e-05	8.72629043691e-05	1	114055000	114165000	0
chr9	72820000	72830000	chr9	72930000	72940000	0,255,0	46	14.3703	15.4405	19.7245	20.4005	3.40558283334e-07	2.63202411025e-07	0.00592500169188	0.00604552021914	3	72815000	72941666	12018.5042515
chr9	113650000	113660000	chr9	113830000	113840000	0,255,0	46	15.197	15.9425	22.7648	18.4008	3.40558283334e-07	5.38634776694e-05	0.00592500169188	8.72629043691e-05	4	113645000	113830000	20615.5281281
chr10	6010000	6020000	chr10	6340000	6350000	0,255,0	46	13.3298	14.3502	19.9464	15.8745	3.40558283334e-07	2.63202411025e-07	0.00592500169188	8.72629043691e-05	3	6005000	6345000	10000.0
chr10	76740000	76750000	chr10	76970000	76980000	0,255,0	46	15.7025	13.9226	20.4852	16.2695	6.20839463011e-05	2.63202411025e-07	0.00592500169188	8.72629043691e-05	2	76750000	76975000	5000.0
chr10	92620000	92630000	chr10	92750000	92760000	0,255,0	46	19.8177	16.7868	22.3725	14.4929	0.00459327725807	5.38634776694e-05	0.00592500169188	6.61723907075e-07	1	92625000	92755000	0
chr11	5010000	5020000	chr11	5360000	5370000	0,255,0	46	17.8741	14.2224	17.4986	18.5781	6.20839463011e-05	2.63202411025e-07	9.14194343027e-05	8.72629043691e-05	1	5015000	5365000	0
chr11	11450000	11460000	chr11	11860000	11870000	0,255,0	46	8.52069	11.5294	10.0301	23.65	1.41767992775e-12	8.14088967666e-10	2.2691941298e-09	0.00604552021914	3	11448333	11858333	13743.6854187
chr11	70220000	70230000	chr11	70570000	70580000	0,255,0	46	20.7467	16.9504	20.771	20.6752	0.00459327725807	5.38634776694e-05	0.00592500169188	0.00604552021914	4	70230000	70570000	7071.06781187
chr11	115350000	115360000	chr11	115670000	115680000	0,255,0	46	15.5514	17.3375	18.7603	22.8032	3.40558283334e-07	5.38634776694e-05	9.14194343027e-05	0.00604552021914	2	115350000	115675000	5000.0
chr12	33710000	33720000	chr12	33960000	33970000	0,255,0	46	13.6647	14.8446	20.4175	17.3142	3.40558283334e-07	2.63202411025e-07	0.00592500169188	8.72629043691e-05	3	33715000	33955000	10000.0
chr12	87020000	87030000	chr12	87150000	87160000	0,255,0	46	18.5245	16.2158	16.819	21.6665	6.20839463011e-05	5.38634776694e-05	9.14194343027e-05	0.00604552021914	1	87025000	87155000	0
chr12	88470000	88480000	chr12	88580000	88590000	0,255,0	46	15.5174	17.157	22.3192	17.0611	3.40558283334e-07	5.38634776694e-05	0.00592500169188	8.72629043691e-05	1	88475000	88585000	0
chr12	90230000	90240000	chr12	90340000	90350000	0,255,0	46	10.9994	10.3753	13.7263	12.4604	9.7311172623e-10	8.14088967666e-10	6.1267747215e-07	6.61723907075e-07	2	90230000	90345000	5000.0
chr13	45120000	45130000	chr13	45570000	45580000	0,255,0	46	10.7096	8.12882	12.4771	10.1829	9.7311172623e-10	1.39978757796e-12	6.1267747215e-07	2.05442598379e-09	3	45128333	45571666	7453.559925
chr13	51050000	51060000	chr13	51280000	51290000	0,255,0	46	12.957	11.816	19.7579	9.95819	3.40558283334e-07	8.14088967666e-10	0.00592500169188	2.05442598379e-09	2	51050000	51285000	5000.0
chr13	52340000	52350000	chr13	52770000	52780000	0,255,0	46	23.276	13.7792	23.8417	10.1577	0.00459327725807	2.63202411025e-07	0.00592500169188	2.05442598379e-09	1	52345000	52775000	0
chr13	74320000	74330000	chr13	74430000	74440000	0,255,0	46	16.1884	15.078	15.5255	18.8938	6.20839463011e-05	2.63202411025e-07	6.1267747215e-07	8.72629043691e-05	2	74320000	74440000	7071.06781187
chr14	8820000	8830000	chr14	9000000	9010000	0,255,0	46	16.0692	17.0558	18.8189	21.1928	6.20839463011e-05	5.38634776694e-05	9.14194343027e-05	0.00604552021914	2	8820000	9005000	5000.0
chr14	47510000	47520000	chr14	47700000	47710000	0,255,0	46	16.9539	18.4158	19.4947	21.8806	6.20839463011e-05	5.38634776694e-05	9.14194343027e-05	0.00604552021914	2	47510000	47705000	5000.0
chr14	63690000	63700000	chr14	63990000	64000000	0,255,0	46	12.096	15.0448	19.7631	15.536	9.7311172623e-10	2.63202411025e-07	0.00592500169188	6.61723907075e-07	4	63690000	63987500	13462.9120178
chr15	37050000	37060000	chr15	37260000	37270000	0,255,0	46	14.5092	12.694	15.3356	16.16	3.40558283334e-07	2.63202411025e-07	6.1267747215e-07	8.72629043691e-05	5	37051000	37257000	12649.1106407
chr15	51740000	51750000	chr15	51980000	51990000	0,255,0	46	7.65195	7.19302	10.3692	11.2253	9.68636279174e-16	1.79116396229e-15	2.2691941298e-09	2.05442598379e-09	6	51743333	51993333	11785.1130198
chr15	59220000	59230000	chr15	59560000	59570000	0,255,0	46	14.6198	14.5915	24.4236	13.5208	3.40558283334e-07	2.63202411025e-07	0.00592500169188	6.61723907075e-07	1	59225000	59565000	0
chr15	73140000	73150000	chr15	73300000	73310000	0,255,0	46	16.3443	15.6582	20.9339	17.0323	6.20839463011e-05	5.38634776694e-05	0.00592500169188	8.72629043691e-05	5	73145000	73291000	14000.0
chr15	97790000	97800000	chr15	97980000	97990000	0,255,0	46	15.6454	16.5089	16.3287	20.7898	6.20839463011e-05	5.38634776694e-05	9.14194343027e-05	0.00604552021914	2	97795000	97995000	10000.0
chr16	29720000	29730000	chr16	30240000	30250000	0,255,0	46	20.1342	15.5316	20.388	16.6055	0.00459327725807	2.63202411025e-07	0.00592500169188	8.72629043691e-05	1	29725000	30245000	0
chr17	29310000	29320000	chr17	29500000	29510000	0,255,0	46	17.0183	16.8292	19.6341	22.1219	6.20839463011e-05	5.38634776694e-05	0.00592500169188	0.00604552021914	2	29320000	29505000	5000.0
chr18	31790000	31800000	chr18	31920000	31930000	0,255,0	46	18.4072	18.4615	19.6113	23.294	6.20839463011e-05	5.38634776694e-05	0.00592500169188	0.00604552021914	1	31795000	31925000	0
chr18	77510000	77520000	chr18	77840000	77850000	0,255,0	46	13.3243	10.7181	10.0524	20.0554	3.40558283334e-07	8.14088967666e-10	2.2691941298e-09	0.00604552021914	2	77515000	77850000	5000.0
chr18	81010000	81020000	chr18	81160000	81170000	0,255,0	46	18.3506	17.4534	19.8575	24.0732	6.20839463011e-05	5.38634776694e-05	0.00592500169188	0.00604552021914	5	81025000	81173000	20099.7512422
chr19	25270000	25280000	chr19	25400000	25410000	0,255,0	46	16.3808	15.637	16.6403	19.0429	6.20839463011e-05	5.38634776694e-05	9.14194343027e-05	8.72629043691e-05	1	25275000	25405000	0
chrX	11460000	11470000	chrX	11580000	11590000	0,255,0	46	16.0954	17.4316	19.6042	19.9104	6.20839463011e-05	5.38634776694e-05	0.00592500169188	0.00604552021914	1	11465000	11585000	0
chr1	40430000	40440000	chr1	40590000	40600000	0,255,0	45	10.9829	10.3228	12.0436	12.2789	3.05485169481e-09	2.62342851349e-09	7.11947019304e-09	6.5360535758e-09	6	40440000	40600000	15811.3883008
chr1	90030000	90040000	chr1	90180000	90190000	0,255,0	45	12.7898	14.5742	18.2003	16.5953	8.67684463974e-07	6.80346189125e-07	0.00018340072858	0.000177563593282	3	90035000	90181666	12018.5042515
chr1	167510000	167520000	chr1	167660000	167670000	0,255,0	45	12.0643	11.5662	15.7484	16.6139	3.05485169481e-09	2.62342851349e-09	0.00018340072858	0.000177563593282	2	167515000	167670000	5000.0
chr2	24830000	24840000	chr2	25020000	25030000	0,255,0	45	21.9081	21.2692	23.1131	23.2865	0.00764717517095	0.00677200839355	0.00984490632745	0.0100273060171	2	24825000	25030000	11180.3398875
chr2	49210000	49220000	chr2	49580000	49590000	0,255,0	45	11.7345	9.91814	13.4468	12.7338	3.05485169481e-09	2.62342851349e-09	1.56537905846e-06	1.59429403583e-06	4	49220000	49577500	19525.6241898
chr2	102970000	102980000	chr2	103180000	103190000	0,255,0	45	13.9086	15.3672	18.7341	18.9968	8.67684463974e-07	6.80346189125e-07	0.00018340072858	0.000177563593282	3	102975000	103185000	10000.0
chr2	122010000	122020000	chr2	122120000	122130000	0,255,0	45	12.7806	13.6501	18.8246	16.865	8.67684463974e-07	6.80346189125e-07	0.00018340072858	0.000177563593282	1	122015000	122125000	0
chr2	126420000	126430000	chr2	126600000	126610000	0,255,0	45	12.9077	12.5711	19.899	14.9083	8.67684463974e-07	6.80346189125e-07	0.00984490632745	1.59429403583e-06	1	126425000	126605000	0
chr2	155480000	155490000	chr2	155590000	155600000	0,255,0	45	18.0206	18.4679	19.7693	23.8993	0.000128467112529	0.00011277151465	0.00984490632745	0.0100273060171	2	155490000	155605000	11180.3398875
chr3	65170000	65180000	chr3	65730000	65740000	0,255,0	45	12.0652	14.0609	15.6872	18.8139	3.05485169481e-09	6.80346189125e-07	0.00018340072858	0.000177563593282	1	65175000	65735000	0
chr3	154310000	154320000	chr3	154570000	154580000	0,255,0	45	14.5794	13.1682	15.7497	14.016	8.67684463974e-07	6.80346189125e-07	0.00018340072858	1.59429403583e-06	2	154315000	154570000	5000.0
chr4	47450000	47460000	chr4	47600000	47610000	0,255,0	45	13.8826	16.0045	21.5239	18.5432	8.67684463974e-07	0.00011277151465	0.00984490632745	0.000177563593282	2	47455000	47610000	5000.0
chr4	62220000	62230000	chr4	62410000	62420000	0,255,0	45	12.0112	13.8151	17.4873	17.2869	3.05485169481e-09	6.80346189125e-07	0.00018340072858	0.000177563593282	3	62221666	62421666	7453.559925
chr4	148510000	148520000	chr4	148920000	148930000	0,255,0	45	15.5196	13.4371	16.4916	15.3093	8.67684463974e-07	6.80346189125e-07	0.00018340072858	1.59429403583e-06	5	148529000	148921000	17088.0074906
chr5	20930000	20940000	chr5	21080000	21090000	0,255,0	45	14.6636	14.6032	17.6891	18.3628	8.67684463974e-07	6.80346189125e-07	0.00018340072858	0.000177563593282	4	20937500	21095000	10307.764064
chr5	108850000	108860000	chr5	109080000	109090000	0,255,0	45	21.5588	17.9255	18.245	20.7881	0.00764717517095	0.00011277151465	0.00018340072858	0.0100273060171	1	108855000	109085000	0
chr6	39510000	39520000	chr6	39730000	39740000	0,255,0	45	16.0627	12.1637	9.11943	21.2881	0.000128467112529	2.62342851349e-09	1.25990309887e-11	0.0100273060171	1	39515000	39735000	0
chr6	82940000	82950000	chr6	83110000	83120000	0,255,0	45	18.7242	15.611	23.9229	15.5958	0.000128467112529	0.00011277151465	0.00984490632745	0.000177563593282	1	82945000	83115000	0
chr6	91850000	91860000	chr6	92010000	92020000	0,255,0	45	15.7386	14.3004	16.9102	19.4866	0.000128467112529	6.80346189125e-07	0.00018340072858	0.000177563593282	5	91853000	92009000	12649.1106407
chr6	97800000	97810000	chr6	97940000	97950000	0,255,0	45	18.1429	17.3261	17.8051	23.6315	0.000128467112529	0.00011277151465	0.00018340072858	0.0100273060171	2	97805000	97950000	5000.0
chr6	114670000	114680000	chr6	114980000	114990000	0,255,0	45	9.82896	8.48206	14.288	12.3667	5.62040730957e-12	5.08701682182e-12	1.56537905846e-06	6.5360535758e-09	4	114672500	114975000	10307.764064
chr6	136560000	136570000	chr6	136680000	136690000	0,255,0	45	15.8853	15.3124	18.4553	21.4045	0.000128467112529	6.80346189125e-07	0.00018340072858	0.0100273060171	3	136568333	136681666	7453.55992499
chr6	146780000	146790000	chr6	146930000	146940000	0,255,0	45	18.6035	15.8632	19.2893	19.4608	0.000128467112529	0.00011277151465	0.00018340072858	0.000177563593282	4	146785000	146930000	15000.0
chr7	54210000	54220000	chr7	54400000	54410000	0,255,0	45	13.7378	11.6833	12.7102	19.5269	8.67684463974e-07	2.62342851349e-09	1.56537905846e-06	0.000177563593282	1	54215000	54405000	0
chr7	82510000	82520000	chr7	82700000	82710000	0,255,0	45	23.5413	17.2049	18.6219	20.5258	0.00764717517095	0.00011277151465	0.00018340072858	0.0100273060171	1	82515000	82705000	0
chr7	132910000	132920000	chr7	133220000	133230000	0,255,0	45	15.8471	16.6674	17.2515	20.9277	0.000128467112529	0.00011277151465	0.00018340072858	0.0100273060171	1	132915000	133225000	0
chr8	3180000	3190000	chr8	3330000	3340000	0,255,0	45	15.7891	13.9325	18.8027	15.2534	0.000128467112529	6.80346189125e-07	0.00018340072858	1.59429403583e-06	3	3178333	3331666	7453.559925
chr8	112650000	112660000	chr8	113000000	113010000	0,255,0	45	12.2791	13.625	16.3784	16.9089	3.05485169481e-09	6.80346189125e-07	0.00018340072858	0.000177563593282	4	112657500	113007500	12747.548784
chr8	123330000	123340000	chr8	123610000	123620000	0,255,0	45	15.1136	9.39727	11.7175	12.6258	8.67684463974e-07	5.08701682182e-12	7.11947019304e-09	1.59429403583e-06	3	123341666	123611666	7453.559925
chr9	48880000	48890000	chr9	49290000	49300000	0,255,0	45	9.87863	8.07959	10.0087	12.629	3.05485169481e-09	5.08701682182e-12	7.11947019304e-09	1.59429403583e-06	2	48885000	49300000	5000.0
chr9	49050000	49060000	chr9	49290000	49300000	0,255,0	45	12.5521	10.0836	10.1743	15.6686	8.67684463974e-07	2.62342851349e-09	7.11947019304e-09	0.000177563593282	3	49061666	49291666	13743.6854187
chr9	118820000	118830000	chr9	118970000	118980000	0,255,0	45	17.7058	14.5899	21.8063	16.6646	0.000128467112529	6.80346189125e-07	0.00984490632745	0.000177563593282	3	118831666	118978333	7453.559925
chr10	18630000	18640000	chr10	18900000	18910000	0,255,0	45	14.029	13.5488	17.2112	19.7604	8.67684463974e-07	6.80346189125e-07	0.00018340072858	0.0100273060171	1	18635000	18905000	0
chr10	18670000	18680000	chr10	18800000	18810000	0,255,0	45	17.5073	19.6912	23.5989	23.4749	0.000128467112529	0.00677200839355	0.00984490632745	0.0100273060171	2	18675000	18815000	10000.0
chr10	21180000	21190000	chr10	21720000	21730000	0,255,0	45	11.7085	11.383	11.2237	20.4186	3.05485169481e-09	2.62342851349e-09	7.11947019304e-09	0.0100273060171	3	21188333	21721666	7453.559925
chr10	93060000	93070000	chr10	93270000	93280000	0,255,0	45	22.3184	14.5286	22.6648	16.6874	0.00764717517095	6.80346189125e-07	0.00984490632745	0.000177563593282	1	93065000	93275000	0
chr10	122230000	122240000	chr10	122520000	122530000	0,255,0	45	9.21722	8.84732	13.1042	9.46644	5.62040730957e-12	5.08701682182e-12	1.56537905846e-06	1.59548917169e-11	3	122241666	122528333	7453.559925
chr11	3900000	3910000	chr11	4110000	4120000	0,255,0	45	14.9733	14.8354	16.5355	16.9384	8.67684463974e-07	6.80346189125e-07	0.00018340072858	0.000177563593282	2	3900000	4115000	5000.0
chr11	34690000	34700000	chr11	35220000	35230000	0,255,0	45	11.175	14.5287	19.696	16.8191	3.05485169481e-09	6.80346189125e-07	0.00984490632745	0.000177563593282	2	34695000	35220000	5000.0
chr11	82420000	82430000	chr11	82700000	82710000	0,255,0	45	10.4488	8.78295	8.53335	14.4253	3.05485169481e-09	5.08701682182e-12	1.25990309887e-11	1.59429403583e-06	2	82425000	82710000	5000.0
chr11	105200000	105210000	chr11	105770000	105780000	0,255,0	45	14.1569	12.6037	16.4331	15.3662	8.67684463974e-07	6.80346189125e-07	0.00018340072858	1.59429403583e-06	4	105210000	105775000	15000.0
chr12	107080000	107090000	chr12	107200000	107210000	0,255,0	45	15.6036	14.866	18.6883	16.4814	0.000128467112529	6.80346189125e-07	0.00018340072858	0.000177563593282	2	107090000	107205000	5000.0
chr13	23390000	23400000	chr13	23500000	23510000	0,255,0	45	18.1689	14.9537	23.5749	14.986	0.000128467112529	6.80346189125e-07	0.00984490632745	1.59429403583e-06	2	23390000	23505000	5000.0
chr13	34740000	34750000	chr13	34950000	34960000	0,255,0	45	9.81804	9.58322	14.8278	11.5593	5.62040730957e-12	5.08701682182e-12	1.56537905846e-06	6.5360535758e-09	2	34740000	34955000	5000.0
chr13	37540000	37550000	chr13	38050000	38060000	0,255,0	45	20.7795	14.9713	16.9927	22.0224	0.00764717517095	6.80346189125e-07	0.00018340072858	0.0100273060171	3	37538333	38051666	7453.559925
chr13	41390000	41400000	chr13	41550000	41560000	0,255,0	45	19.0268	20.3219	24.0426	23.064	0.000128467112529	0.00677200839355	0.00984490632745	0.0100273060171	4	41402500	41555000	10307.764064
chr13	53080000	53090000	chr13	53190000	53200000	0,255,0	45	16.2123	12.9335	10.2125	18.4833	0.000128467112529	6.80346189125e-07	7.11947019304e-09	0.000177563593282	1	53085000	53195000	0
chr13	93520000	93530000	chr13	93730000	93740000	0,255,0	45	17.3099	13.5611	18.3945	15.3388	0.000128467112529	6.80346189125e-07	0.00018340072858	1.59429403583e-06	4	93530000	93742500	16770.5098312
chr14	26200000	26210000	chr14	26380000	26390000	0,255,0	45	16.9951	17.4047	23.1481	18.8073	0.000128467112529	0.00011277151465	0.00984490632745	0.000177563593282	1	26205000	26385000	0
chr14	54850000	54860000	chr14	55260000	55270000	0,255,0	45	8.28973	10.5938	16.8369	10.9665	5.62040730957e-12	2.62342851349e-09	0.00018340072858	6.5360535758e-09	2	54850000	55265000	5000.0
chr14	60220000	60230000	chr14	60630000	60640000	0,255,0	45	14.4139	14.1384	20.3653	17.5472	8.67684463974e-07	6.80346189125e-07	0.00984490632745	0.000177563593282	4	60230000	60640000	7071.06781187
chr14	66030000	66040000	chr14	66180000	66190000	0,255,0	45	21.074	19.3504	23.3674	21.536	0.00764717517095	0.00011277151465	0.00984490632745	0.0100273060171	2	66040000	66180000	7071.06781187
chr15	11330000	11340000	chr15	11890000	11900000	0,255,0	45	16.9061	10.5406	13.203	11.8642	0.000128467112529	2.62342851349e-09	1.56537905846e-06	6.5360535758e-09	2	11340000	11895000	5000.0
chr15	53180000	53190000	chr15	53520000	53530000	0,255,0	45	22.6229	16.0639	17.8968	23.3447	0.00764717517095	0.00011277151465	0.00018340072858	0.0100273060171	1	53185000	53525000	0
chr15	93100000	93110000	chr15	93260000	93270000	0,255,0	45	18.0047	17.0146	23.0195	18.4162	0.000128467112529	0.00011277151465	0.00984490632745	0.000177563593282	4	93097500	93272500	12747.548784
chr15	96800000	96810000	chr15	96950000	96960000	0,255,0	45	15.7511	17.8897	20.589	20.9481	0.000128467112529	0.00011277151465	0.00984490632745	0.0100273060171	5	96799000	96965000	17204.6505341
chr16	24000000	24010000	chr16	24130000	24140000	0,255,0	45	18.3086	17.5622	22.9056	14.5134	0.000128467112529	0.00011277151465	0.00984490632745	1.59429403583e-06	1	24005000	24135000	0
chr16	35420000	35430000	chr16	35620000	35630000	0,255,0	45	16.1242	18.43	22.7324	22.1609	0.000128467112529	0.00011277151465	0.00984490632745	0.0100273060171	2	35420000	35625000	5000.0
chr16	44760000	44770000	chr16	45020000	45030000	0,255,0	45	12.5374	15.165	22.9257	15.842	8.67684463974e-07	6.80346189125e-07	0.00984490632745	0.000177563593282	1	44765000	45025000	0
chr17	66300000	66310000	chr17	66450000	66460000	0,255,0	45	16.193	16.4501	19.3538	20.548	0.000128467112529	0.00011277151465	0.00018340072858	0.0100273060171	2	66305000	66450000	5000.0
chr18	46490000	46500000	chr18	46710000	46720000	0,255,0	45	13.0685	12.8786	16.8783	15.1275	8.67684463974e-07	6.80346189125e-07	0.00018340072858	1.59429403583e-06	5	46497000	46721000	16124.5154966
chr18	68080000	68090000	chr18	68340000	68350000	0,255,0	45	15.0264	14.8023	20.4593	13.6481	8.67684463974e-07	6.80346189125e-07	0.00984490632745	1.59429403583e-06	2	68085000	68340000	5000.0
chr19	58870000	58880000	chr19	59280000	59290000	0,255,0	45	12.7201	12.6512	13.0054	19.1916	8.67684463974e-07	6.80346189125e-07	1.56537905846e-06	0.000177563593282	3	58885000	59285000	10000.0
chr1	43950000	43960000	chr1	44120000	44130000	0,255,0	44	15.8394	14.6649	19.6959	14.9637	0.000256385194561	1.71859712199e-06	0.0159502131607	3.80069537119e-06	5	43957000	44115000	20591.260282
chr1	93000000	93010000	chr1	93130000	93140000	0,255,0	44	17.3295	16.3677	15.7679	18.5463	0.000256385194561	0.000231201704266	0.000363311793431	0.000354377073058	1	93005000	93135000	0
chr1	122300000	122310000	chr1	122430000	122440000	0,255,0	44	15.4911	17.5042	17.6622	24.0333	2.175297424e-06	0.000231201704266	0.000363311793431	0.0162176853732	1	122305000	122435000	0
chr1	134050000	134060000	chr1	134250000	134260000	0,255,0	44	17.2292	16.267	21.2827	17.5653	0.000256385194561	0.000231201704266	0.0159502131607	0.000354377073058	2	134060000	134255000	5000.0
chr1	160600000	160610000	chr1	160880000	160890000	0,255,0	44	19.2824	14.0032	16.156	22.5475	0.000256385194561	1.71859712199e-06	0.000363311793431	0.0162176853732	1	160605000	160885000	0
chr2	37360000	37370000	chr2	37620000	37630000	0,255,0	44	13.2437	14.2358	14.8244	23.5331	2.175297424e-06	1.71859712199e-06	3.60744450322e-06	0.0162176853732	1	37365000	37625000	0
chr2	78880000	78890000	chr2	79090000	79100000	0,255,0	44	11.4099	14.3096	12.0833	21.9821	9.26278744388e-09	1.71859712199e-06	2.26109493277e-08	0.0162176853732	2	78890000	79095000	5000.0
chr2	93050000	93060000	chr2	93310000	93320000	0,255,0	44	11.2573	13.5714	22.1317	13.8482	9.26278744388e-09	1.71859712199e-06	0.0159502131607	3.80069537119e-06	3	93055000	93315000	10000.0
chr2	163350000	163360000	chr2	163550000	163560000	0,255,0	44	11.5435	14.3496	15.2982	19.7843	9.26278744388e-09	1.71859712199e-06	3.60744450322e-06	0.0162176853732	2	163355000	163560000	5000.0
chr2	178240000	178250000	chr2	178400000	178410000	0,255,0	44	18.3245	13.4485	14.3056	18.7414	0.000256385194561	1.71859712199e-06	3.60744450322e-06	0.000354377073058	1	178245000	178405000	0
chr3	35870000	35880000	chr3	36030000	36040000	0,255,0	44	10.3081	10.692	12.1307	13.1624	9.26278744388e-09	7.84029015026e-09	2.26109493277e-08	3.80069537119e-06	3	35871666	36038333	7453.559925
chr3	100940000	100950000	chr3	101090000	101100000	0,255,0	44	15.6369	15.5488	16.3918	22.8012	0.000256385194561	1.71859712199e-06	0.000363311793431	0.0162176853732	1	100945000	101095000	0
chr3	102380000	102390000	chr3	102490000	102500000	0,255,0	44	17.7704	15.6626	17.2677	19.3591	0.000256385194561	0.000231201704266	0.000363311793431	0.000354377073058	1	102385000	102495000	0
chr3	137440000	137450000	chr3	137820000	137830000	0,255,0	44	14.9815	13.2524	17.4976	16.0825	2.175297424e-06	1.71859712199e-06	0.000363311793431	0.000354377073058	4	137447500	137817500	12747.548784
chr4	132560000	132570000	chr4	132850000	132860000	0,255,0	44	10.926	11.9343	15.5523	13.2332	9.26278744388e-09	7.84029015026e-09	3.60744450322e-06	3.80069537119e-06	2	132560000	132855000	5000.0
chr4	135350000	135360000	chr4	135480000	135490000	0,255,0	44	15.2413	14.4722	19.2125	14.0869	2.175297424e-06	1.71859712199e-06	0.000363311793431	3.80069537119e-06	1	135355000	135485000	0
chr4	137520000	137530000	chr4	137660000	137670000	0,255,0	44	14.6996	13.4734	15.6092	15.8685	2.175297424e-06	1.71859712199e-06	0.000363311793431	0.000354377073058	1	137525000	137665000	0
chr5	54380000	54390000	chr5	54490000	54500000	0,255,0	44	18.9421	16.5037	16.5349	24.0054	0.000256385194561	0.000231201704266	0.000363311793431	0.0162176853732	1	54385000	54495000	0
chr5	73370000	73380000	chr5	73770000	73780000	0,255,0	44	11.9623	11.9283	13.5132	17.5107	9.26278744388e-09	7.84029015026e-09	3.60744450322e-06	0.000354377073058	1	73375000	73775000	0
chr5	110780000	110790000	chr5	110920000	110930000	0,255,0	44	17.2205	14.0373	20.0155	12.6682	0.000256385194561	1.71859712199e-06	0.0159502131607	3.80069537119e-06	1	110785000	110925000	0
chr5	114300000	114310000	chr5	114490000	114500000	0,255,0	44	13.8724	14.4573	15.3187	17.3201	2.175297424e-06	1.71859712199e-06	3.60744450322e-06	0.000354377073058	2	114305000	114500000	5000.0
chr5	117950000	117960000	chr5	118280000	118290000	0,255,0	44	20.2786	15.6877	20.5314	19.2413	0.012477183469	0.000231201704266	0.0159502131607	0.000354377073058	4	117962500	118282500	12747.548784
chr5	121400000	121410000	chr5	121620000	121630000	0,255,0	44	19.1717	15.5492	21.0186	18.0496	0.000256385194561	1.71859712199e-06	0.0159502131607	0.000354377073058	2	121405000	121620000	5000.0
chr6	37000000	37010000	chr6	37390000	37400000	0,255,0	44	13.6099	12.0778	13.7463	21.2204	2.175297424e-06	7.84029015026e-09	3.60744450322e-06	0.0162176853732	1	37005000	37395000	0
chr6	49000000	49010000	chr6	49190000	49200000	0,255,0	44	20.6073	17.4134	20.5286	17.6259	0.012477183469	0.000231201704266	0.0159502131607	0.000354377073058	3	49001666	49181666	13743.6854187
chr6	51160000	51170000	chr6	51310000	51320000	0,255,0	44	16.4416	15.9472	20.1781	18.7951	0.000256385194561	0.000231201704266	0.0159502131607	0.000354377073058	3	51165000	51315000	10000.0
chr6	53910000	53920000	chr6	54120000	54130000	0,255,0	44	15.1459	15.0367	19.2215	18.8708	2.175297424e-06	1.71859712199e-06	0.000363311793431	0.000354377073058	1	53915000	54125000	0
chr6	119860000	119870000	chr6	120140000	120150000	0,255,0	44	14.3017	12.8275	13.168	21.766	2.175297424e-06	1.71859712199e-06	3.60744450322e-06	0.0162176853732	1	119865000	120145000	0
chr7	28470000	28480000	chr7	28580000	28590000	0,255,0	44	15.3677	16.066	15.0759	22.6269	2.175297424e-06	0.000231201704266	3.60744450322e-06	0.0162176853732	1	28475000	28585000	0
[truncated: 1,332 more rows]
