# Supplementary material for: Computational prediction of CTCF/cohesin-based intra-TAD loops that insulate chromatin contacts and gene expression in mouse liver
Source: eLife. 2018 May 14;7:e34077. doi: 10.7554/eLife.34077 (PMC5986275; doi:10.7554/eLife.34077)
Supplement: Source Code 1. [file elife-34077-code1.zip › iTAD_loopprediction/annotation/TADs/hg19_dummy_tads.bed]

chr1	0	249250621
chr2	0	243199373
chr3	0	198022430
chr4	0	191154276
chr5	0	180915260
chr6	0	171115067
chr7	0	159138663
chrX	0	155270560
chr8	0	146364022
chr9	0	141213431
chr10	0	135534747
chr11	0	135006516
chr12	0	133851895
chr13	0	115169878
chr14	0	107349540
chr15	0	102531392
chr16	0	90354753
chr17	0	81195210
chr18	0	78077248
chr20	0	63025520
chrY	0	59373566
chr19	0	59128983
chr22	0	51304566
chr21	0	48129895
