# Supplementary material for: Computational prediction of CTCF/cohesin-based intra-TAD loops that insulate chromatin contacts and gene expression in mouse liver
Source: eLife. 2018 May 14;7:e34077. doi: 10.7554/eLife.34077 (PMC5986275; doi:10.7554/eLife.34077)
Supplement: Source Code 1. [file elife-34077-code1.zip › iTAD_loopprediction/annotation/TADs/mesc_mm9_tads.bed]

chr1	4451081	4751081	A
chr1	4772081	5062081	A
chr1	5079081	6970081	B
chr1	6993081	9427081	B
chr1	9549081	10102081	A
chr1	10271081	11577081	B
chr1	11681081	12834081	B
chr1	12852081	13646081	A
chr1	13817081	14952081	B
chr1	15016081	17087081	B
chr1	17169081	18326081	B
chr1	18342081	19019081	B
chr1	19086081	20515081	B
chr1	20644081	21322081	A
chr1	21437081	22501839	B
chr1	22611839	24237839	B
chr1	24318839	25937845	B
chr1	26010845	30653845	B
chr1	30837845	31234845	B
chr1	31245845	33578845	B
chr1	33721845	34471845	A
chr1	34566845	34909845	A
chr1	35021845	36786845	A
chr1	36872845	37304845	A
chr1	37321845	37917845	A
chr1	37973845	38143845	A
chr1	38268845	38840845	A
chr1	38854845	39036845	A
chr1	39054845	39587845	A
chr1	39673845	43156845	A
chr1	43157845	43775845	A
chr1	43820845	44155845	A
chr1	44347845	44798845	B
chr1	44811845	45762845	B
chr1	45876845	46082845	B
chr1	46239845	46716845	B
chr1	46879845	51659844	B
chr1	51746844	53360844	A
chr1	53491844	53626844	B
chr1	53807844	54429844	A
chr1	54451844	55036844	A
chr1	55042844	55440844	A
chr1	55463844	55892844	B
chr1	55960844	57382844	B
chr1	57501844	58349844	A
chr1	58485844	59266844	A
chr1	59324844	59661844	A
chr1	59844844	60971844	A
chr1	61077844	63007574	A
chr1	63229574	63630574	A
chr1	63721574	64480574	A
chr1	64625574	65220574	A
chr1	65370574	66038574	B
chr1	66167574	69157574	B
chr1	69298574	69812574	B
chr1	69833574	71536574	B
chr1	71629574	72135574	A
chr1	72370574	72896574	A
chr1	72960574	73846574	A
chr1	73964574	74228574	A
chr1	74247574	74484574	A
chr1	74557574	75572575	A
chr1	75693575	77511575	B
chr1	77593575	77920575	B
chr1	77940575	78429575	B
chr1	78535575	78695575	A
chr1	78756575	80114575	B
chr1	80184575	81266575	B
chr1	81337575	83702575	B
chr1	83745575	84617575	B
chr1	84723575	84881575	A
chr1	84947575	87602575	B
chr1	87645575	87918575	A
chr1	88049575	88226575	A
chr1	88341575	88420575	A
chr1	88549575	88945575	A
chr1	89070575	89874575	A
chr1	90074575	90183575	A
chr1	90267575	90618575	A
chr1	90660575	91104575	A
chr1	91128575	91517575	A
chr1	91540575	91887575	A
chr1	91935575	92469575	A
chr1	92540575	94786577	A
chr1	94835577	95641577	A
chr1	95900577	95976577	B
chr1	96040577	97747577	B
chr1	97764577	98690577	B
chr1	98720577	99582577	B
chr1	99703577	105661577	B
chr1	105701577	106855577	B
chr1	106883577	107522577	B
chr1	107550577	108282577	B
chr1	108356577	108778577	B
chr1	109003577	109457577	B
chr1	109528577	113514577	B
chr1	113554577	119441577	B
chr1	119623577	119965577	B
chr1	120241577	121418577	A
chr1	121422577	122447577	A
chr1	122509577	123438577	B
chr1	123525577	124810577	B
chr1	124842577	127186577	B
chr1	127293577	129351577	B
chr1	129397577	129655577	B
chr1	129711577	130131577	A
chr1	130272577	130728577	B
chr1	130781577	132256577	B
chr1	132441577	132959577	A
chr1	132978577	133171577	A
chr1	133193577	133764577	A
chr1	133848577	134868577	A
chr1	134941577	135498577	A
chr1	135571577	136225577	A
chr1	136254577	136524577	A
chr1	136541577	138351577	A
chr1	138441577	138645577	A
chr1	138692577	139107577	A
chr1	139203577	139939577	B
chr1	140001577	140682577	B
chr1	140748577	141265577	B
chr1	141321577	141474577	B
chr1	141566577	141969577	B
chr1	142077577	142569577	B
chr1	142616577	145392130	B
chr1	145505130	145617130	B
chr1	145671130	146225130	B
chr1	146261130	151619130	B
chr1	151706130	152093130	B
chr1	152252130	152834130	B
chr1	152914130	153231130	A
chr1	153322130	153580130	A
chr1	153689130	154590130	A
chr1	154638130	155215130	A
chr1	155394130	155632130	A
chr1	155729130	156027130	A
chr1	156135130	156853130	B
chr1	156866130	157377130	A
chr1	157422130	159015131	A
chr1	159049131	159428131	B
chr1	159507131	160588131	B
chr1	160595131	161069131	B
chr1	161224131	162052131	B
chr1	162157131	163124131	A
chr1	163137131	163219131	A
chr1	163254131	163627131	B
chr1	163683131	164647131	A
chr1	164769131	165026131	B
chr1	165037131	165702131	B
chr1	165743131	165830131	B
chr1	165870131	166146131	A
chr1	166288131	167153131	A
chr1	167212131	168278131	A
chr1	168387131	169304131	B
chr1	169320131	169842131	A
chr1	169888131	171387131	B
chr1	171493131	171848131	B
chr1	171865131	172100131	B
chr1	172182131	172544131	B
chr1	172565131	172736131	A
chr1	172823131	172939131	A
chr1	173052131	173377131	A
chr1	173549131	173891131	B
chr1	173982131	174261131	A
chr1	174338131	174561131	A
chr1	174610131	175341131	B
chr1	175528131	177806131	B
chr1	177874131	178610131	B
chr1	178651131	179616131	B
chr1	179866131	180054131	B
chr1	180216131	180385131	A
chr1	180488131	181381131	A
chr1	181451131	181722131	A
chr1	181795131	182155131	A
chr1	182192131	182692131	A
chr1	182808131	183146131	A
chr1	183215131	183751131	A
chr1	183822131	184055131	A
chr1	184087131	184482131	A
chr1	185347879	186560879	B
chr1	186674879	187005879	A
chr1	187103879	187299879	A
chr1	187431879	188524879	B
chr1	188638879	190762879	B
chr1	190825879	191397879	B
chr1	191519879	192620879	A
chr1	192650879	193117879	A
chr1	193149879	193392879	A
chr1	193396879	193640879	A
chr1	193654879	193930881	A
chr1	194027882	194531194	A
chr1	194574194	194924194	A
chr10	7342798	7513798	A
chr10	7626798	8415798	A
chr10	8463798	9461798	A
chr10	9523798	10802798	B
chr10	10880798	11017798	A
chr10	11169798	12697806	A
chr10	12784806	13159806	A
chr10	13282806	14114806	A
chr10	14125806	14424806	B
chr10	14441806	17439806	B
chr10	17459806	20005806	A
chr10	20135806	20606806	A
chr10	20722806	21007806	A
chr10	21114806	21701806	A
chr10	21912806	22071806	B
chr10	22334806	23481806	A
chr10	23534806	24029806	A
chr10	24060806	24335806	A
chr10	24381806	24957806	A
chr10	24977806	27464806	B
chr10	27569806	28598806	A
chr10	28690806	29077806	B
chr10	29178806	30177806	B
chr10	30321806	30524806	A
chr10	30604806	32606806	B
chr10	32681806	33601806	B
chr10	33739806	34037806	A
chr10	34222806	36651806	B
chr10	36780806	38782806	B
chr10	38894806	39905806	A
chr10	40008806	40243806	A
chr10	40354806	41005806	A
chr10	41035806	41435806	A
chr10	41547806	41996806	A
chr10	42046806	42445806	A
chr10	42512806	43246806	A
chr10	43304806	43873806	A
chr10	44024806	44744806	A
chr10	44787806	45650806	A
chr10	45741806	50234806	B
chr10	50409806	51818806	B
chr10	51841806	52121806	A
chr10	52260806	53299806	B
chr10	53361806	53515806	B
chr10	53580806	56010806	B
chr10	56092806	57107806	B
chr10	57190806	57975748	B
chr10	58057748	59306748	A
chr10	59360748	59705748	A
chr10	59755748	60528748	A
chr10	60640748	60908748	A
chr10	60917748	61151748	A
chr10	61204748	61911748	A
chr10	61957748	62822748	A
chr10	63000748	66197748	B
chr10	66352748	66650748	A
chr10	66799748	67375748	A
chr10	67488748	67804748	A
chr10	67819748	68774748	A
chr10	68844748	70679748	A
chr10	70713748	70851748	A
chr10	70975748	74273745	B
chr10	74411745	74937745	A
chr10	75043745	75419745	A
chr10	75461745	75706745	A
chr10	75736745	77387745	A
chr10	77447745	77881745	A
chr10	77989745	78825745	B
chr10	79191745	80637745	A
chr10	80651745	81055745	A
chr10	81123745	82017745	B
chr10	82100745	82364745	A
chr10	82385745	82973745	A
chr10	82995745	83198745	A
chr10	83288745	83909745	A
chr10	83942745	84588745	A
chr10	84657745	85103745	A
chr10	85355745	85932745	A
chr10	86176745	86959745	A
chr10	87023745	87786745	A
chr10	87845745	88193745	A
chr10	88213745	88274745	A
chr10	88355745	90124745	B
chr10	90197745	90639745	A
chr10	90786745	92436745	B
chr10	92539745	93262745	A
chr10	93333745	94401634	A
chr10	94472634	94931634	A
chr10	95023634	95539634	A
chr10	95672634	96764634	B
chr10	96829634	98525634	B
chr10	98647634	99038634	A
chr10	99144634	99906634	B
chr10	100086634	101861634	B
chr10	101956634	102291634	B
chr10	102331634	102629634	B
chr10	102708634	105204056	B
chr10	105342056	106022056	B
chr10	106053056	107974056	B
chr10	108023056	110098056	B
chr10	110225056	111374056	A
chr10	111640056	112229056	B
chr10	112297056	114534056	B
chr10	114671056	116655056	A
chr10	116666056	117112056	A
chr10	117197056	117538056	A
chr10	117663056	119574056	A
chr10	119708056	120302056	A
chr10	120385056	120695056	A
chr10	120807056	121002056	A
chr10	121135056	121476056	A
chr10	121585056	121973056	B
chr10	121982056	122564056	A
chr10	122740056	126190056	B
chr10	126358056	126493056	A
chr10	126548056	127429056	A
chr10	127526056	128332056	A
chr11	3900003	4947003	A
chr11	5033003	6145003	A
chr11	6339003	6513003	A
chr11	6566003	7061003	A
chr11	7139003	8212003	B
chr11	8384003	9126003	A
chr11	9159003	11221003	B
chr11	11358003	11681003	A
chr11	11693003	11887003	A
chr11	11963003	12426003	A
chr11	12548003	16332003	B
chr11	16427003	17154003	A
chr11	17191003	18697003	B
chr11	18771003	19638003	A
chr11	19735003	19962003	A
chr11	20040003	21350003	A
chr11	21476003	22517003	A
chr11	22534003	22843000	A
chr11	22919000	23163000	A
chr11	23209000	23470000	A
chr11	23562000	23838000	A
chr11	23936000	26999000	B
chr11	27115000	28953000	B
chr11	29052000	29134000	A
chr11	29166000	29425000	A
chr11	29426000	31520000	A
chr11	31580000	33025000	A
chr11	33108000	34593502	A
chr11	34693502	35497502	A
chr11	35595502	35814502	A
chr11	35869502	40415502	B
chr11	40745502	43107502	B
chr11	43296502	43528502	A
chr11	43639502	44261502	A
chr11	44434502	45408502	A
chr11	45458502	45701502	A
chr11	45776502	48581502	A
chr11	48594502	48680502	A
chr11	48725502	49295502	B
chr11	49482502	50178502	A
chr11	50290502	51073502	A
chr11	51086502	51342502	A
chr11	51434502	51499502	A
chr11	51626502	51911502	A
chr11	52041502	52178502	A
chr11	52313502	53001502	A
chr11	53141502	53200502	A
chr11	53295502	53687502	A
chr11	53757502	54338502	A
chr11	54430502	55257502	A
chr11	55389502	55903502	A
chr11	55978502	57224502	A
chr11	57322502	57590502	A
chr11	57608502	57975502	A
chr11	58054502	58140502	A
chr11	58177502	58613502	A
chr11	58781502	59589502	A
chr11	59662502	60328502	A
chr11	60539502	60907502	A
chr11	60923502	61646502	A
chr11	61768502	62084502	A
chr11	62238502	62411502	A
chr11	62426502	62491502	A
chr11	62567502	62986502	A
chr11	63026502	64745502	A
chr11	64831502	65580502	A
chr11	65643502	66664502	A
chr11	66716502	66901502	A
chr11	66924502	68608502	A
chr11	68725502	68812502	A
chr11	68987502	69725502	A
chr11	69843502	70574502	A
chr11	70738502	70813502	A
chr11	71172502	71833502	A
chr11	71875502	72013502	A
chr11	72028502	72375502	A
chr11	72382502	74073502	A
chr11	74195502	74341502	A
chr11	74434502	74643502	A
chr11	74779502	75458502	A
chr11	75584502	77257502	A
chr11	77314502	77785502	A
chr11	77868502	77978502	A
chr11	78022502	78149502	A
chr11	78161502	78233502	A
chr11	78396502	79727502	A
chr11	79870502	80191502	A
chr11	80304502	82533502	A
chr11	82554502	82724502	A
chr11	82860502	82969502	B
chr11	83125502	83286502	A
chr11	83327502	83555502	A
chr11	83603502	83925502	A
chr11	84007502	84603502	A
chr11	84728502	85988502	A
chr11	86025502	86249502	A
chr11	86335502	86861502	A
chr11	86984502	87195502	A
chr11	87363502	87741502	A
chr11	87786502	88023502	A
chr11	88113502	88675314	A
chr11	88970314	90466314	A
chr11	90585314	93653314	B
chr11	93869314	94409314	A
chr11	94587314	94678314	A
chr11	94700314	95117314	A
chr11	95190314	95918314	A
chr11	95990314	97047314	A
chr11	97069314	97161314	A
chr11	97206314	97576314	A
chr11	97651314	97976314	A
chr11	98118314	98463314	A
chr11	98560314	99015314	A
chr11	99249314	100136314	A
chr11	100233314	101299314	A
chr11	101327314	101394314	A
chr11	101540314	101593314	A
chr11	101603314	102310314	A
chr11	102318314	102538314	A
chr11	102598314	103803314	A
chr11	103831314	104076314	A
chr11	104114314	104330314	A
chr11	104437314	104540314	A
chr11	104546314	104943314	A
chr11	105141314	105192314	A
chr11	105193314	105730314	A
chr11	105798314	106051314	A
chr11	106131314	106629314	A
chr11	106668314	106834314	A
chr11	106921314	106989314	A
chr11	107078314	107335314	A
chr11	107453314	108240314	A
chr11	108348314	109063314	A
chr11	109103314	110121314	A
chr11	110212314	111315314	B
chr11	111414314	113019314	A
chr11	113040314	113482314	A
chr11	113518314	114487314	A
chr11	114585314	114786314	A
chr11	114948314	115384314	A
chr11	115470314	115872314	A
chr11	115994314	116685314	A
chr11	116716314	117688314	A
chr11	117721314	118242314	A
chr11	118288314	119078314	A
chr11	119138314	120159314	A
chr11	120336314	121188314	A
chr12	3266000	3383000	A
chr12	3609000	4984806	A
chr12	5092806	8298806	B
chr12	8326806	8533806	A
chr12	8746806	9000806	A
chr12	9120806	9586806	B
chr12	9668806	10561806	B
chr12	10639806	11173806	B
chr12	11213806	12070806	A
chr12	12147806	12392806	A
chr12	12433806	13206806	A
chr12	13343806	15457806	B
chr12	15568806	16512806	A
chr12	16579806	17257806	A
chr12	17355806	17763806	A
chr12	18233806	20874861	B
chr12	21156861	21498861	A
chr12	21573861	25639865	B
chr12	25765865	26999865	A
chr12	27006865	27067865	A
chr12	27187865	29103865	B
chr12	29311865	30559865	A
chr12	30595865	31255865	A
chr12	31283865	31655865	B
chr12	31799865	32586865	A
chr12	32664865	33572865	A
chr12	33601865	34064865	A
chr12	34202865	35858672	B
chr12	35930672	36521587	B
chr12	36623587	36904587	A
chr12	36946587	37415587	B
chr12	37429587	38812587	B
chr12	38901587	40176587	B
chr12	40276587	40882587	A
chr12	40983587	41527587	A
chr12	41581587	45219987	B
chr12	45387987	45676987	A
chr12	45705987	45777987	B
chr12	45900987	46268987	B
chr12	46338987	50249987	B
chr12	50489987	52297987	B
chr12	52486987	53050987	A
chr12	53164987	53965987	A
chr12	54060987	55146987	B
chr12	55200987	55656987	A
chr12	55925987	56151987	A
chr12	56436987	56885987	A
chr12	57001987	57796987	A
chr12	57822987	58264987	B
chr12	58379987	59993987	B
chr12	60150987	60276987	A
chr12	60438987	62827987	B
chr12	62926987	65892987	B
chr12	66082987	66239987	A
chr12	66399987	70155987	B
chr12	70322987	70767987	A
chr12	70834987	71560987	A
chr12	71586987	71983987	A
chr12	72116987	72232987	A
chr12	72321987	72808987	A
chr12	72870987	73166987	A
chr12	73190987	73807987	A
chr12	73810987	74094987	A
chr12	74108987	74613987	A
chr12	74697987	75093987	A
chr12	75133987	75385987	B
chr12	75448987	76482987	B
chr12	76557987	77464987	A
chr12	77481987	77919987	A
chr12	77920987	78100987	A
chr12	78112987	79871987	A
chr12	80008987	80224987	A
chr12	80276987	80372987	A
chr12	80481987	81206987	A
chr12	81280987	81503987	A
chr12	81577987	81817987	A
chr12	81839987	81996987	A
chr12	82100987	82505987	A
chr12	82699987	83065987	A
chr12	83179987	83555987	A
chr12	83619987	84098987	A
chr12	84196987	84812950	A
chr12	84882950	87997950	A
chr12	88076950	88330950	A
chr12	88391950	88735950	A
chr12	88913950	89377444	B
chr12	89645444	90627444	B
chr12	90756444	92537440	B
chr12	92645440	93036440	A
chr12	93164440	96950210	B
chr12	97006210	99419210	B
chr12	99506210	99839210	B
chr12	99895210	101086210	A
chr12	101166210	101346210	A
chr12	101393210	102278210	A
chr12	102481210	102948210	B
chr12	102976210	103144210	A
chr12	103250210	103611210	A
chr12	103731210	103978210	A
chr12	104047210	104618210	A
chr12	104636210	104900210	A
chr12	105236210	105592210	B
chr12	105699210	106264210	A
chr12	106278210	107015210	A
chr12	107075210	109238210	A
chr12	109268210	109341210	A
chr12	109438210	109758210	A
chr12	109818210	110029210	A
chr12	110040210	110124210	A
chr12	110140210	110576210	A
chr12	110651210	111582210	A
chr12	111682210	112084210	A
chr12	112112210	112750211	A
chr12	112787211	113866211	A
chr12	113884211	114365211	A
chr12	114526211	114716211	B
chr12	114738211	115883211	B
chr12	115944211	116255211	B
chr12	116459211	116721211	B
chr12	116734211	117094211	B
chr12	117312470	117854473	B
chr12	117910473	118576473	B
chr12	118644473	119011473	A
chr12	119085473	120078473	B
chr13	3543246	3601246	A
chr13	3658246	3987246	B
chr13	4020246	4609246	B
chr13	4670246	6464246	B
chr13	6558246	6655246	A
chr13	6799246	8729246	B
chr13	8965246	9158246	A
chr13	9196246	9778246	A
chr13	9915246	12527267	B
chr13	12560267	12633267	A
chr13	12924267	13024267	B
chr13	13182267	13318267	B
chr13	13587267	13952267	A
chr13	14062267	14275267	A
chr13	14323267	14684267	B
chr13	14800267	15831833	B
chr13	15887833	16042833	B
chr13	16134833	17645834	B
chr13	17828834	18072834	A
chr13	18157834	19279869	A
chr13	19452869	19737869	A
chr13	19828869	20350869	A
chr13	20405869	21128869	A
chr13	21263869	21418869	A
chr13	21458869	21761869	A
chr13	21962869	22113869	A
chr13	22319869	23270869	B
chr13	23412869	23467869	A
chr13	23498869	23608869	A
chr13	23907869	25083869	A
chr13	25152869	27939869	B
chr13	28103869	29904869	A
chr13	29988869	30618869	A
chr13	30657869	31674869	A
chr13	31795869	31866869	A
chr13	31904869	32865869	A
chr13	32985869	33251869	B
chr13	33619869	33923869	B
chr13	34095869	34251869	A
chr13	34276869	35072869	A
chr13	35187869	36030869	A
chr13	36112869	37387869	A
chr13	37530869	38026869	A
chr13	38111869	38711869	A
chr13	38768869	40825369	A
chr13	40942369	41331369	A
chr13	41397369	41670369	A
chr13	41774369	43183369	A
chr13	43279369	45057369	A
chr13	45161369	45567369	A
chr13	45685369	46719369	A
chr13	46864369	47131369	A
chr13	47160369	48551369	A
chr13	48647369	49308369	A
chr13	49312369	49734369	A
chr13	49754369	49815369	A
chr13	50179369	50259369	B
chr13	50485369	50578369	A
chr13	51070369	51686369	A
chr13	51774369	51910369	A
chr13	51942369	52332369	A
chr13	52354369	52731369	A
chr13	52760369	53122369	A
chr13	53205369	53457369	A
chr13	53553369	54123369	A
chr13	54196369	54547361	A
chr13	54604361	54772361	A
chr13	54894361	55179361	A
chr13	55208361	55383361	A
chr13	55470361	55690361	A
chr13	55702361	55787361	A
chr13	55898361	56852361	A
chr13	56900361	58022361	A
chr13	58110361	58216361	A
chr13	58259361	58657361	A
chr13	58771361	59500361	A
chr13	59612361	59871361	A
chr13	60006361	60915361	A
chr13	61079361	61687360	B
chr13	61936360	62012360	B
chr13	62332360	62453360	B
chr13	62988360	63461308	A
chr13	63573308	64150308	A
chr13	64280308	64515308	A
chr13	64562308	65340308	A
chr13	65429308	66741936	B
chr13	67016936	67239936	A
chr13	67256936	67983937	A
chr13	68285877	68476877	B
chr13	68776882	69557878	B
chr13	69657878	69798878	A
chr13	69882878	70717878	B
chr13	70750878	72754448	B
chr13	72755448	73454448	A
chr13	73493448	74437448	A
chr13	74783448	76045448	B
chr13	76100448	76828261	B
chr13	76948261	78353261	B
chr13	78368261	80889261	B
chr13	81031261	81902999	B
chr13	82056999	83781603	B
chr13	83889605	89650605	B
chr13	89754605	90991605	B
chr13	91115605	91861605	B
chr13	91866605	91966605	B
chr13	91967605	94539955	A
chr13	94541955	95729955	A
chr13	95753955	96715955	A
chr13	96806955	97792955	A
chr13	98010955	98720955	A
chr13	98739955	99018955	A
chr13	99093955	99570955	A
chr13	99625955	100075955	A
chr13	100142955	100602955	A
chr13	100637955	100855955	A
chr13	100989955	101119955	B
chr13	101269955	101547955	A
chr13	101736955	102459955	B
chr13	102506955	103415084	B
chr13	103484080	104432080	A
chr13	104566080	104879080	A
chr13	105101080	107470080	B
chr13	107650080	107859080	A
chr13	107934080	109117194	A
chr13	109248194	109976194	B
chr13	110032194	110834208	A
chr13	110842208	111134208	B
chr13	111205208	112168208	B
chr13	112298208	112526208	A
chr13	112585208	113035208	A
chr13	113080208	113413208	A
chr13	113463208	113790208	A
chr13	113838208	114046208	A
chr13	114112208	114648208	A
chr13	114681208	117489807	B
chr13	117546807	119129807	B
chr13	119207807	120151807	B
chr14	12384514	13362514	A
chr14	13438514	14045514	B
chr14	14195514	14743514	B
chr14	14798514	14937514	A
chr14	15090514	17216514	B
chr14	17268514	18223514	B
chr14	18235514	18956514	B
chr14	19108514	19813514	B
chr14	20022514	20218514	B
chr14	20528222	20887222	A
chr14	20908222	21100222	A
chr14	21223222	21836222	A
chr14	21985222	22563222	A
chr14	22817222	24322222	A
chr14	24411222	24827222	A
chr14	24897222	25100222	A
chr14	25328222	27467486	A
chr14	27543486	28240186	A
chr14	28349186	28556186	A
chr14	28662186	30744186	A
chr14	30825186	31269186	A
chr14	31342186	31752186	A
chr14	31844186	32423186	A
chr14	32424186	32880186	A
chr14	33032186	33290186	A
chr14	33417186	34225186	A
chr14	34280186	34763186	A
chr14	34770186	35571186	A
chr14	35655186	37908186	B
chr14	38034186	40265288	B
chr14	40351288	41852289	B
chr14	41904289	41979289	A
chr14	41989289	44375665	B
chr14	44515665	44862665	B
chr14	45088671	45142671	B
chr14	45478675	45815675	B
chr14	45954675	46378675	A
chr14	46447675	47331675	A
chr14	47464675	47785675	A
chr14	47932675	48177675	A
chr14	48213675	48266675	A
chr14	48389675	48982675	A
chr14	48986675	49744675	A
chr14	49868675	50380675	A
chr14	50538675	51260675	B
chr14	51439675	51685675	A
chr14	51899675	52087675	B
chr14	52526675	52939675	A
chr14	53181675	53237675	B
chr14	53438675	53971675	B
chr14	54076675	54187675	B
chr14	54452675	55163837	A
chr14	55169837	55258837	A
chr14	55281837	55718837	A
chr14	55768837	56074837	A
chr14	56193837	56527837	A
chr14	56692837	57428837	A
chr14	57516837	57693837	A
chr14	57698837	58255837	A
chr14	58307837	58524837	A
chr14	58697837	59730837	A
chr14	59975837	60204837	A
chr14	60232837	61380837	A
chr14	61422837	61913837	A
chr14	61950837	62167837	A
chr14	62203837	63084837	A
chr14	63112837	63578837	A
chr14	63673837	64710837	A
chr14	64747837	66911837	A
chr14	67003837	67381837	A
chr14	67434837	67571837	A
chr14	67640837	67806837	A
chr14	67872837	68256073	A
chr14	68337057	71057807	A
chr14	71252807	72910807	B
chr14	73025807	73886807	A
chr14	74099807	75077807	B
chr14	75157807	75403807	A
chr14	75473807	76094807	A
chr14	76277807	76526807	A
chr14	76552807	76845807	A
chr14	76916807	77402807	A
chr14	77528807	78882807	A
chr14	78986807	79734807	A
chr14	79793807	80617807	A
chr14	80655807	84760807	B
chr14	84854807	87820807	B
chr14	87895807	89376807	B
chr14	89460807	94288219	B
chr14	94365219	97296219	B
chr14	97390219	99387219	B
chr14	99540219	100295219	A
chr14	100348219	101774217	B
chr14	101900217	103370217	B
chr14	103467217	104112217	A
chr14	104120217	104430217	B
chr14	104436217	105694217	B
chr14	105727217	106324217	A
chr14	106325217	106818217	B
chr14	106913217	110136217	B
chr14	110278217	111147222	B
chr14	111257222	111340222	B
chr14	111393222	115180222	B
chr14	115212222	118349222	B
chr14	118606222	119325222	A
chr14	119481222	120452222	B
chr14	120481222	121130222	A
chr14	121232222	122190222	A
chr14	122261222	123725222	A
chr15	3925000	4995000	B
chr15	5223000	6136000	B
chr15	6171000	6747000	A
chr15	6848000	7761000	A
chr15	7907000	7989000	A
chr15	8072000	8933000	A
chr15	9003749	10289755	B
chr15	10439755	11279755	A
chr15	11355755	11886755	A
chr15	11903755	12722755	A
chr15	12917755	13012755	A
chr15	13029755	15163755	B
chr15	15175755	21329755	B
chr15	21484755	23386755	B
chr15	23426755	25343755	B
chr15	25367755	25887755	A
chr15	25969755	27130755	B
chr15	27255755	28115755	A
chr15	28198755	29880755	B
chr15	29948755	31178755	B
chr15	31236755	31512755	A
chr15	31659755	32626755	B
chr15	32791755	33838755	B
chr15	33971755	34351755	A
chr15	34502755	36051755	A
chr15	36115755	37002755	A
chr15	37044755	37281755	A
chr15	37288755	37767755	A
chr15	37915755	38440755	A
chr15	38453755	38614755	A
chr15	38648759	39129546	A
chr15	39219546	39671546	A
chr15	39710546	39963546	A
chr15	40064546	40882546	B
chr15	41025546	41798546	A
chr15	41866546	42734546	B
chr15	42799546	44219546	B
chr15	44279546	44652546	B
chr15	44685546	48618546	B
chr15	48746546	51987555	B
chr15	52024555	52287555	B
chr15	52376555	54823555	B
chr15	54933555	55372555	A
chr15	55442555	55877555	A
chr15	55917555	57337555	B
chr15	57443555	57877555	A
chr15	57987555	58676555	A
chr15	58794555	59128555	A
chr15	59237555	59694555	A
chr15	59716555	60891555	B
chr15	60939555	61708555	B
chr15	61818555	63568555	A
chr15	63795555	64464562	A
chr15	64536562	65528562	B
chr15	65580562	66359562	A
chr15	66503562	66984562	A
chr15	67015562	68057562	B
chr15	68265562	68716430	B
chr15	68731430	72842430	B
chr15	72899430	73037430	A
chr15	73038430	73614430	A
chr15	73655430	74303430	A
chr15	74385430	74576430	A
chr15	74662430	74904430	A
chr15	74988430	75279430	B
chr15	75383430	75720430	A
chr15	75778430	76721430	A
chr15	76824430	77189430	A
chr15	77606430	77756430	A
chr15	77819430	79474430	A
chr15	79536430	79891430	A
chr15	79969430	80043430	A
chr15	80135430	81145430	A
chr15	81282430	81509430	A
chr15	81574430	81833430	A
chr15	81894430	82073430	A
chr15	82306430	82540430	B
chr15	82655430	82896430	A
chr15	82972430	83397430	A
chr15	83429430	83886430	A
chr15	83909430	84463430	A
chr15	84506430	85971430	A
chr15	86118430	88450430	A
chr15	88633430	89370431	A
chr15	89533431	90038431	A
chr15	90085431	90761431	B
chr15	90775431	93055431	A
chr15	93106431	93419431	A
chr15	93434431	94069431	A
chr15	94086431	94482431	A
chr15	94588431	95400431	A
chr15	95578431	96216431	A
chr15	96346431	97015431	A
chr15	97054431	97470431	A
chr15	97513431	98257431	A
chr15	98404431	99749431	A
chr15	99854431	100586431	A
chr15	100587431	101117431	A
chr15	101172431	101792431	A
chr15	101957431	102349431	A
chr15	102589431	103001431	A
chr15	103082431	103147431	A
chr15	103294431	103363431	A
chr16	3836000	5177093	A
chr16	5306093	6482093	A
chr16	6512093	8317093	A
chr16	8424093	8850093	A
chr16	8929093	9981093	A
chr16	10076093	10533093	A
chr16	10558093	11408093	A
chr16	11479093	13033093	A
chr16	13133093	14148093	A
chr16	14203093	14503093	A
chr16	14741093	15506093	A
chr16	15633093	16122093	A
chr16	16201093	16814093	A
chr16	16882093	16945093	A
chr16	17081093	18215093	A
chr16	18340093	18849093	A
chr16	19131093	19638093	B
chr16	19699093	20069073	A
chr16	20201073	20480073	A
chr16	20514073	20761073	A
chr16	20930073	21087073	B
chr16	21209073	21410073	A
chr16	21497073	22185073	A
chr16	22315073	23891086	A
chr16	24016086	25321086	A
chr16	25371086	27434086	A
chr16	27486086	28474086	B
chr16	28553086	29509086	A
chr16	29636086	30223086	A
chr16	30265086	30511086	A
chr16	30601086	31355086	A
chr16	31457086	31928086	A
chr16	32003086	33043086	A
chr16	33073086	35002086	A
chr16	35056086	35729086	A
chr16	35736086	36039086	A
chr16	36231086	36356086	B
chr16	36485086	36818086	A
chr16	36835086	37041086	A
chr16	37131086	38267086	A
chr16	38298086	38550082	A
chr16	38615113	39050113	A
chr16	39142113	41228113	B
chr16	41274113	42090113	B
chr16	42243113	44064113	A
chr16	44193113	44698113	A
chr16	44780113	45114113	B
chr16	45198113	48186113	B
chr16	48246113	48941113	A
chr16	49067113	50738113	A
chr16	50854113	52215113	B
chr16	52292113	55476113	B
chr16	55488113	55817113	B
chr16	55951113	56120113	A
chr16	56226113	57068113	B
chr16	57124113	57555113	A
chr16	57678113	58272113	B
chr16	58318113	58722113	B
chr16	58865826	59263826	B
chr16	59448826	59636826	A
chr16	59731826	62817826	B
chr16	62988826	64673826	B
chr16	64766826	66023245	B
chr16	66142245	68530245	B
chr16	68610245	71225245	B
chr16	71253245	72208245	B
chr16	72232245	72589245	B
chr16	72645245	72959245	A
chr16	73008245	75549245	B
chr16	75679245	76893245	B
chr16	76945245	78085245	B
chr16	78202245	81023245	B
chr16	81203245	84560245	B
chr16	84704245	84875245	A
chr16	84966245	85682245	B
chr16	85829245	87241245	B
chr16	87512245	87753245	A
chr16	87855245	89720245	B
chr16	89817245	90181245	A
chr16	90331245	91052245	A
chr16	91084245	91624245	A
chr16	91719245	91925245	A
chr16	91943245	92483245	A
chr16	92542245	93547245	A
chr16	93688245	93873245	A
chr16	93925245	94533607	A
chr16	94605607	94918607	A
chr16	95031607	96154607	A
chr16	96239607	96370607	A
chr16	96431607	96575607	A
chr17	3583000	5405000	A
chr17	5429000	5741000	A
chr17	5793000	6168000	A
chr17	6945349	7072349	A
chr17	7361349	7489349	A
chr17	7655353	8026865	A
chr17	8400865	9160865	A
chr17	9212865	12137866	A
chr17	12241866	12552866	A
chr17	12605866	13042866	A
chr17	13067866	13165866	A
chr17	13433866	13605866	B
chr17	13806214	14012007	A
chr17	14271007	15018005	A
chr17	15228964	15580964	A
chr17	15725964	15898964	A
chr17	15989964	17047964	B
chr17	17528964	17775964	A
chr17	17891964	18038964	A
chr17	18156964	19001964	B
chr17	19081964	20196964	B
chr17	20223964	21145964	B
chr17	21393964	22128967	B
chr17	22296967	23001967	B
chr17	23128967	23254967	B
chr17	23306967	23488967	B
chr17	23713967	23985967	A
chr17	23989967	24128967	A
chr17	24136967	24515945	A
chr17	24614945	24814945	A
chr17	24883945	25953945	A
chr17	25978945	26364945	A
chr17	26439945	27018945	A
chr17	27095945	27255945	A
chr17	27360945	27632945	A
chr17	27725945	28465945	A
chr17	28469945	29103945	A
chr17	29184945	29668945	A
chr17	29669945	31108945	A
chr17	31143945	31788945	A
chr17	31816945	32157945	A
chr17	32268945	32628945	A
chr17	32722945	33121945	A
chr17	33189945	33276945	A
chr17	33308945	33489945	B
chr17	33571945	33944945	A
chr17	34173945	34878945	A
chr17	34994945	35086945	A
chr17	35087945	35365945	A
chr17	35642945	36041945	A
chr17	36360945	36823945	A
chr17	37002945	37298945	A
chr17	37483945	39449945	B
chr17	39596945	39999945	A
chr17	40055945	40848949	B
chr17	40903949	41109949	B
chr17	41172949	42891949	B
chr17	42956949	43076949	A
chr17	43141949	43770949	A
chr17	43844949	44863949	A
chr17	44897949	45479949	A
chr17	45623949	45810949	A
chr17	45879949	46256949	A
chr17	46326949	47021949	A
chr17	47053949	48218950	A
chr17	48316950	50027325	A
chr17	50102325	52588325	B
chr17	52705325	53471325	B
chr17	53629325	53820325	A
chr17	53960325	55967265	B
chr17	56224423	56397423	A
chr17	56471423	57116423	A
chr17	57178423	57464423	A
chr17	57605423	59023423	B
chr17	59057423	65793340	B
chr17	65958340	66475340	A
chr17	66570340	66836340	A
chr17	66962340	68169340	A
chr17	68237340	69718340	B
chr17	69909340	70995340	B
chr17	71083340	71305340	A
chr17	71414340	71818340	A
chr17	71908340	73130340	A
chr17	73196340	73622340	A
chr17	73672340	74492340	A
chr17	74620340	74690340	A
chr17	74713340	74882340	A
chr17	74943340	75112340	A
chr17	75204340	75950340	A
chr17	76028340	79470340	B
chr17	79475340	79975340	A
chr17	80056340	80604340	A
chr17	80617340	80955340	A
chr17	81007340	81494340	A
chr17	81592340	83321340	B
chr17	83428340	84231340	A
chr17	84294340	84841340	A
chr17	84878340	86517340	A
chr17	86563340	86860340	A
chr17	86885340	87664340	A
chr17	87699340	87967340	A
chr17	88077340	88359340	A
chr17	88393340	89028340	A
chr17	89080340	90908340	B
chr17	91011340	93459340	B
chr18	3260998	3438998	A
chr18	3520998	5068998	A
chr18	5166998	5954998	A
chr18	6034998	6556998	A
chr18	6690998	7767998	B
chr18	7991998	9191998	B
chr18	9303998	9448998	A
chr18	9449998	10019998	A
chr18	10073998	10181998	A
chr18	10219998	10795998	A
chr18	10831998	11642509	A
chr18	11658509	12231509	A
chr18	12291509	12881509	A
chr18	12902509	13086509	A
chr18	13211509	14635509	A
chr18	14673509	20047501	B
chr18	20112501	21131501	A
chr18	21215501	24090501	A
chr18	24204501	24707501	A
chr18	24856501	25318501	A
chr18	25379501	25904501	A
chr18	25945501	30386654	B
chr18	30535654	31748654	A
chr18	31809654	31942654	A
chr18	32069654	32608654	A
chr18	32617654	32973654	A
chr18	33050654	33870654	A
chr18	33990654	34993654	A
chr18	35145654	35664654	A
chr18	35836654	36080654	A
chr18	36119654	36901654	A
chr18	37105654	37412654	A
chr18	37468654	38043654	A
chr18	38162654	39268654	A
chr18	39351654	40304654	A
chr18	40406654	42346654	B
chr18	42440654	42649654	A
chr18	42811654	44521654	A
chr18	44574654	44968654	A
chr18	45120654	46258654	B
chr18	46316654	46737654	A
chr18	46763654	47106654	A
chr18	47156654	49777654	B
chr18	49943654	50273654	A
chr18	50431654	52545654	B
chr18	52770654	54107654	A
chr18	54166654	56415654	B
chr18	56528654	57492654	A
chr18	57574654	58104654	A
chr18	58152654	58633654	B
chr18	58656654	59230654	B
chr18	59265654	60314654	B
chr18	60708654	60917654	A
chr18	60970654	61644654	A
chr18	61694654	62088654	A
chr18	62142654	63129654	A
chr18	63167654	63764654	A
chr18	63934654	64631654	A
chr18	64697654	66078654	A
chr18	66090654	66691654	A
chr18	66713654	67173654	A
chr18	67251654	67938654	A
chr18	68076654	68472654	A
chr18	68510654	68616654	A
chr18	68662654	70577654	A
chr18	70638654	70850654	A
chr18	70875654	73735654	B
chr18	73804654	74867654	A
chr18	74954654	75147654	A
chr18	75242654	76318654	A
chr18	76545654	77131739	A
chr18	77165739	77284739	A
chr18	77331739	77852739	A
chr18	77858739	77967739	A
chr18	78043739	80347739	A
chr18	80457739	80663739	A
chr18	80667739	82119739	A
chr18	82191739	82850392	A
chr18	82907392	83128392	A
chr18	83249392	84684392	A
chr18	84819392	85116392	A
chr18	85250392	86653392	B
chr18	86766392	88869392	B
chr19	3593000	4380000	A
chr19	4467000	4966000	A
chr19	5031000	6337000	A
chr19	6455000	7487490	A
chr19	7594490	7680490	A
chr19	7984490	8401490	B
chr19	8653490	8743490	A
chr19	8837490	9173490	A
chr19	9442490	9697490	B
chr19	9991490	10576490	A
chr19	10631490	11033490	A
chr19	11167490	12059490	A
chr19	12196490	12883490	A
chr19	12960490	13924490	B
chr19	14060490	15914490	A
chr19	15963490	16040490	A
chr19	16128490	17448490	A
chr19	17531490	18555490	A
chr19	18682490	18887490	A
chr19	18983490	20367490	B
chr19	20452490	20808490	A
chr19	20880490	22382490	A
chr19	22419490	22929490	A
chr19	23013490	23303490	A
chr19	23371490	24331490	A
chr19	24395490	24934490	A
chr19	25050490	25711490	A
chr19	25835490	27444490	A
chr19	27533490	28838490	A
chr19	28847490	29600490	A
chr19	29601490	30245490	A
chr19	30358490	30653490	A
chr19	30702490	31786490	A
chr19	31811490	32154490	A
chr19	32187490	32507490	A
chr19	32578490	32764490	A
chr19	32798490	33422490	A
chr19	33668490	33781490	B
chr19	33955490	34990490	A
chr19	35110490	36119490	A
chr19	36192490	36812490	A
chr19	36909490	37617490	A
chr19	37656490	38851490	A
chr19	39201490	39685490	B
chr19	39756490	39966490	B
chr19	39987490	40180490	B
chr19	40376490	41843490	A
chr19	41973490	42228490	A
chr19	42268490	42815490	A
chr19	42893490	43422490	A
chr19	43582490	44171490	A
chr19	44235490	44619490	A
chr19	44636490	45808490	A
chr19	45880490	46083490	A
chr19	46178490	47084490	A
chr19	47148490	47234490	A
chr19	47270490	47891490	A
chr19	48043490	50204490	A
chr19	50312490	52983490	B
chr19	53135490	53439490	A
chr19	53470490	53711490	A
chr19	53719490	55118490	A
chr19	55142490	55390490	A
chr19	55429490	56368490	A
chr19	56481490	57718490	A
chr19	57831490	60815903	A
chr2	3252272	3430272	A
chr2	3433272	4784046	A
chr2	4842046	4924046	A
chr2	4961046	5743046	A
chr2	5899046	8533627	B
chr2	8642627	9953627	B
chr2	9995627	10222627	A
chr2	10391627	11713627	A
chr2	11929627	12337627	A
chr2	12355627	13143627	B
chr2	13226627	14642627	B
chr2	14655627	14957627	B
chr2	15009627	16231627	B
chr2	16317627	19264627	A
chr2	19343627	20691627	A
chr2	20812627	21185627	A
chr2	21202627	21821627	B
chr2	21876627	22450520	B
chr2	22477520	22714520	A
chr2	22786520	23013520	A
chr2	23176520	24061520	B
chr2	24158520	24614520	A
chr2	24818520	25408520	A
chr2	25533520	26431520	A
chr2	26550520	26758520	A
chr2	26768520	27347520	A
chr2	27397520	28267520	A
chr2	28374520	28430520	A
chr2	28506520	29595520	A
chr2	29620520	29883520	A
chr2	29933520	30219520	A
chr2	30328520	30788520	A
chr2	30823520	32794520	A
chr2	32874520	34474520	A
chr2	34548520	34624520	A
chr2	34663520	35056520	A
chr2	35060520	35364520	A
chr2	35397520	35796520	A
chr2	35839520	36098520	A
chr2	36253520	37068520	B
chr2	37327520	37656520	A
chr2	37675520	38769520	A
chr2	38790520	38846520	A
chr2	38871520	39078520	A
chr2	39129520	39231520	B
chr2	39252520	42527520	B
chr2	42579520	43464520	B
chr2	43573520	47266520	B
chr2	47366520	48672520	B
chr2	48818520	49570520	B
chr2	49639520	50110520	B
chr2	50197520	51732520	B
chr2	51804520	51967520	A
chr2	52038520	52464520	A
chr2	52625034	52960034	A
chr2	53223034	54843411	B
chr2	54946411	55840411	B
chr2	55986411	56894411	B
chr2	56962411	57234411	A
chr2	57245411	57777411	B
chr2	57849411	58516411	B
chr2	58590411	59269057	A
chr2	59380057	61268057	A
chr2	61448057	62470057	B
chr2	62540057	63204057	B
chr2	63340057	65188057	B
chr2	65226057	68567057	B
chr2	68633057	69711057	A
chr2	69764057	69827057	A
chr2	69932057	70391057	A
chr2	70552057	70876057	A
chr2	70980057	71214057	A
chr2	71260057	71402057	A
chr2	71407057	73273057	A
chr2	73410057	73723057	A
chr2	73787057	74408057	A
chr2	74520057	75381057	A
chr2	75460057	76466057	A
chr2	76535057	77780057	A
chr2	77908057	78743157	B
chr2	78797157	80066157	B
chr2	80184157	80485157	A
chr2	80685157	83369157	B
chr2	83484157	83684157	A
chr2	83852157	84219157	B
chr2	84317157	84729157	A
chr2	84761157	84867157	A
chr2	84946157	85412157	B
chr2	85565157	88073157	B
chr2	88197157	89982157	B
chr2	90320157	90512157	A
chr2	90538157	90612157	A
chr2	90781157	90854157	A
chr2	90856157	91352157	A
chr2	91396157	91547157	A
chr2	91574157	92283157	A
chr2	92352157	92683157	A
chr2	92722157	93618157	A
chr2	93681157	94155157	A
chr2	94346157	100249157	B
chr2	100650157	101393157	B
chr2	101526157	102883157	B
chr2	102930157	103257157	B
chr2	103294157	103835157	A
chr2	103975157	104656157	A
chr2	104775157	105076157	A
chr2	105112157	106124157	B
chr2	106214157	106783157	B
chr2	106870157	107718157	B
chr2	107840157	109668157	B
chr2	109749157	110818157	B
chr2	110928157	111939157	B
chr2	112098157	112313157	B
chr2	112366157	112610157	B
chr2	112629157	113635157	B
chr2	113714157	113969736	B
chr2	114104736	115892736	B
chr2	116016736	116628736	B
chr2	116730736	117272736	B
chr2	117339736	118073736	B
chr2	118078736	118803736	A
chr2	118891736	119408736	A
chr2	119497736	120957736	A
chr2	120989736	121228736	A
chr2	121396736	121755736	A
chr2	121894736	122181736	A
chr2	122267736	125042736	B
chr2	125110736	125359736	B
chr2	125447736	125669736	A
chr2	125736736	126316736	B
chr2	126505736	126834736	A
chr2	126901736	127584736	A
chr2	127697736	128397736	A
chr2	128520736	128882736	A
chr2	128902736	130069736	A
chr2	130119736	131342736	A
chr2	131377736	132047736	A
chr2	132151736	132729736	A
chr2	132880736	135126736	B
chr2	135228736	137755736	B
chr2	137870736	140262736	B
chr2	140321736	142915736	B
chr2	142951736	143639736	B
chr2	143650736	144044736	A
chr2	144125736	144343736	A
chr2	144479736	145395736	B
chr2	145514736	145725736	A
chr2	145782736	146247736	B
chr2	146289736	147184736	B
chr2	147220736	147934736	B
chr2	147955736	148472736	B
chr2	148513736	149885736	B
chr2	150102736	150230736	B
chr2	150392736	150826736	A
chr2	151372736	152190736	A
chr2	152204736	152399736	A
chr2	152485736	152676736	A
chr2	152740736	154115736	A
chr2	154225736	154428736	A
chr2	154515736	154774736	A
chr2	154809736	155259736	A
chr2	155288736	155948736	A
chr2	156029736	156125736	A
chr2	156158736	157098736	A
chr2	157116736	157391736	A
chr2	157459736	158158736	A
chr2	158257736	158660736	A
chr2	158751736	160407736	B
chr2	160460736	160737736	A
chr2	161018736	162647736	B
chr2	162765736	163230736	A
chr2	163251736	163852736	A
chr2	163927736	164173736	A
chr2	164229500	164545500	A
chr2	164619500	165320500	A
chr2	165321500	165572500	A
chr2	165645500	165878500	A
chr2	165926500	166381500	A
chr2	166407500	166704500	A
chr2	166898500	167449500	A
chr2	167474500	168726500	A
chr2	168920500	169862500	A
chr2	169885500	170692500	A
chr2	170738500	172004500	A
chr2	172063500	173374501	A
chr2	173421501	174107501	A
chr2	174161501	174720501	A
chr2	174754501	177810705	B
chr2	177864705	178103705	A
chr2	178183705	179604705	A
chr2	179638705	179992705	A
chr2	179995705	181332705	A
chr3	3320000	6293000	B
chr3	6322000	8477000	B
chr3	8602000	9707000	A
chr3	9712000	10297000	A
chr3	10403000	13813000	B
chr3	13927000	15218000	B
chr3	15972000	16076000	B
chr3	16191000	17764000	B
chr3	17949000	18952000	B
chr3	19155000	19790000	A
chr3	19814000	20411922	B
chr3	20546922	22104922	B
chr3	22264922	26891922	B
chr3	26942922	28857922	A
chr3	28949922	29616922	B
chr3	29640922	30399922	A
chr3	30471922	31021922	A
chr3	31100922	31485922	B
chr3	31695922	32173922	A
chr3	32266922	32598922	A
chr3	32609922	33614922	A
chr3	33738922	35452922	A
chr3	35589922	36032922	A
chr3	36063922	36399922	A
chr3	36547922	37207922	A
chr3	37208922	37305922	A
chr3	37365922	38096922	A
chr3	38153922	38723922	B
chr3	38818922	40342922	B
chr3	40423922	40637922	B
chr3	40746922	41404922	A
chr3	41709922	45112922	B
chr3	45200922	48651922	B
chr3	48726922	50933922	B
chr3	51041922	51198922	A
chr3	51299922	52002922	A
chr3	52086922	52789922	A
chr3	52820922	53245922	A
chr3	53324922	54475922	A
chr3	54622922	55757922	A
chr3	55805922	58855922	A
chr3	58894922	60961922	B
chr3	61048922	62291922	B
chr3	62351922	63698922	B
chr3	63872922	64125922	B
chr3	64332922	64411922	B
chr3	64732922	65108922	B
chr3	65209922	65733922	A
chr3	65812922	66092922	B
chr3	66140922	67140922	B
chr3	67231922	67403922	A
chr3	67446922	67849922	B
chr3	67858922	68722922	A
chr3	68820922	68911922	A
chr3	69014922	69703922	A
chr3	69881922	72832922	B
chr3	72951922	74949922	B
chr3	75023922	75789922	B
chr3	75906922	78672922	B
chr3	78779922	79387922	A
chr3	79454922	79619922	B
chr3	79655922	79871922	B
chr3	79890922	80708922	B
chr3	80766922	81720922	B
chr3	81765922	83556922	B
chr3	83589922	84710922	A
chr3	84743922	85913922	A
chr3	86060922	86780922	A
chr3	86838922	87669922	A
chr3	87735922	88062922	A
chr3	88198922	88542922	A
chr3	88735922	89295922	A
chr3	89302922	89871922	A
chr3	89946922	90001922	A
chr3	90037922	90278922	A
chr3	90317922	90452922	A
chr3	90657922	91370922	B
chr3	91471922	91597922	B
chr3	91776922	91948922	B
chr3	92016922	92831922	B
chr3	92921922	93388922	B
chr3	93775922	93869922	B
chr3	94168922	94532922	A
chr3	94690922	94839922	A
chr3	94860922	95157922	A
chr3	95270922	95608923	A
chr3	95740923	95991923	A
chr3	96107923	96238923	A
chr3	96334923	96508923	A
chr3	96585923	97415923	A
chr3	97478923	98194923	A
chr3	98617923	99919923	B
chr3	99943923	100709923	A
chr3	100778923	101632923	A
chr3	101653923	102691923	A
chr3	102832923	103171923	A
chr3	103248923	104264923	A
chr3	104277923	104502923	A
chr3	104519923	104851918	A
chr3	104929918	105720918	A
chr3	105895918	106641918	B
chr3	106711918	107394918	A
chr3	107456918	109285918	A
chr3	109327918	110933918	B
chr3	110977918	115314918	B
chr3	115363918	115702918	B
chr3	115726918	116023918	B
chr3	116036918	116518918	A
chr3	116616918	120798918	B
chr3	121007918	121488918	A
chr3	121587918	121916918	A
chr3	122012918	122331918	A
chr3	122354918	123063918	A
chr3	123254918	123980918	B
chr3	123992918	126592918	B
chr3	126637918	127257918	A
chr3	127268918	127662918	B
chr3	127705918	128863918	B
chr3	128998918	129395918	A
chr3	129535918	129781918	A
chr3	129852918	130333918	B
chr3	130466918	130953918	A
chr3	131012918	131231964	B
chr3	131233964	132324964	B
chr3	132417964	132927964	B
chr3	132999964	134785964	B
chr3	134945964	135392964	A
chr3	135568964	137364964	B
chr3	137445964	137812964	A
chr3	137858964	138090964	B
chr3	138178964	138867964	A
chr3	138959964	141487964	B
chr3	141538964	142404964	B
chr3	142432964	142539964	A
chr3	142560964	144074964	B
chr3	144081964	144354964	A
chr3	144483964	145560964	B
chr3	145611964	146557964	A
chr3	146668964	151264964	B
chr3	151364964	151727964	B
chr3	151782964	153528964	A
chr3	153631964	154233964	B
chr3	154310964	157182964	B
chr3	157217964	157495964	B
chr3	157528964	157726964	A
chr4	3513147	3737147	A
chr4	3761147	4656147	B
chr4	4674147	6087147	B
chr4	6137147	6405147	B
chr4	6504147	8294147	B
chr4	8334147	9018147	A
chr4	9104147	9736147	A
chr4	9761147	10738147	B
chr4	10841147	11448147	A
chr4	11583147	12004147	A
chr4	12168147	14342147	B
chr4	14428147	15244147	B
chr4	15303147	15839147	B
chr4	15888147	19372147	B
chr4	19512147	21287147	B
chr4	21362147	21880147	A
chr4	21956147	22380147	B
chr4	22472147	24551147	B
chr4	24631147	26444147	B
chr4	26529147	32003975	B
chr4	32142975	32599975	A
chr4	32726975	33370975	A
chr4	33491975	34428249	B
chr4	34565249	34867249	A
chr4	34903249	35169249	A
chr4	35282249	37468033	B
chr4	37498033	39949033	B
chr4	40086033	40544033	A
chr4	40714033	41329033	A
chr4	41426033	44940872	A
chr4	45035872	46507872	A
chr4	46521872	46680872	A
chr4	46689872	47393872	A
chr4	47448872	48411872	A
chr4	48495872	48670872	A
chr4	48810872	49315872	B
chr4	49531872	49656872	A
chr4	49704872	52388872	B
chr4	52458872	52971872	B
chr4	53124872	53675872	A
chr4	53693872	53940872	A
chr4	53946872	55276872	A
chr4	55315872	56657872	A
chr4	56794872	57333872	A
chr4	57387872	59911872	A
chr4	59968872	61477034	B
chr4	61490034	61708034	B
chr4	61973034	62106034	A
chr4	62193034	64113034	B
chr4	64192034	65209034	B
chr4	65317034	68611034	B
chr4	68653034	70048034	B
chr4	70105034	70313034	B
chr4	70314034	73250034	B
chr4	73350904	73782904	B
chr4	73913904	74036904	A
chr4	74209904	76646904	B
chr4	76694904	77160904	B
chr4	77310904	80395904	B
chr4	80512904	82233904	B
chr4	82287904	82817904	B
chr4	82879904	83161904	A
chr4	83384904	84732904	B
chr4	84818904	86146904	B
chr4	86234904	86473904	A
chr4	86657904	88208904	B
chr4	88521904	88769904	B
chr4	88790904	94152691	B
chr4	94320691	94595691	B
chr4	94696691	95559691	B
chr4	95723691	98356691	B
chr4	98394691	98584691	A
chr4	98610691	98866691	A
chr4	98905691	99500691	A
chr4	99611605	100217605	B
chr4	100255605	103015605	B
chr4	103029605	105888605	B
chr4	105919605	106091605	A
chr4	106113605	106219605	A
chr4	106269605	106850605	A
chr4	106851605	108245605	A
chr4	108349605	109635605	A
chr4	109764605	111366605	B
chr4	111416605	111491605	B
chr4	111492605	112442605	B
chr4	112794605	112905605	B
chr4	113104605	113231605	B
chr4	113243605	113819605	B
chr4	114023605	114756605	B
chr4	114981605	115302605	B
chr4	115432605	115682605	A
chr4	115814605	116169605	A
chr4	116389605	116810605	A
chr4	116958605	117458605	A
chr4	117485605	118247605	A
chr4	118315605	118614605	A
chr4	118671605	118887605	A
chr4	118925605	120585605	A
chr4	120627605	120860605	A
chr4	121015605	121360605	B
chr4	121715975	122405243	B
chr4	122587243	122953243	A
chr4	122969243	123513243	A
chr4	123617243	124346244	A
chr4	124395244	124758244	A
chr4	124844244	125642244	A
chr4	125847244	126617244	A
chr4	126755244	127028244	A
chr4	127066244	128209244	A
chr4	128319244	129192244	A
chr4	129223244	130251915	A
chr4	130260915	131381915	A
chr4	131456915	131737915	A
chr4	131752915	132080915	A
chr4	132109915	133072915	A
chr4	133161915	133417915	A
chr4	133539915	134048915	A
chr4	134099915	134452915	A
chr4	134511915	134958915	A
chr4	135029915	135324915	A
chr4	135380915	135600915	A
chr4	135609915	136170915	A
chr4	136214915	136860915	A
chr4	136994915	137199915	A
chr4	137237915	137978915	A
chr4	138005915	138837915	A
chr4	138916915	140079915	A
chr4	140107915	140617915	A
chr4	140717915	142952903	A
chr4	143197903	143466903	B
chr4	143531903	143765903	B
chr4	143970903	144348903	B
chr4	144486903	144889903	A
chr4	145066903	145763044	B
chr4	146798109	146982109	A
chr4	147306109	147441109	A
chr4	147471109	147961109	A
chr4	148085109	148442109	A
chr4	148522109	149110109	A
chr4	149113109	149480109	A
chr4	149664109	149962109	A
chr4	150030109	150279109	A
chr4	150341109	151219109	A
chr4	151358109	151853109	A
chr4	152017109	153316109	A
chr4	153402109	154174109	A
chr4	154248109	154678109	A
chr4	154734109	155158109	A
chr5	3302000	4104000	A
chr5	4217000	4927000	B
chr5	4966000	5445000	B
chr5	5501000	5734000	A
chr5	5868000	7993000	B
chr5	8051000	8424000	B
chr5	8469000	9138000	A
chr5	9181000	10612000	B
chr5	10646000	10795000	B
chr5	10837000	12502000	B
chr5	12597000	14222000	B
chr5	14370000	15218818	B
chr5	15284818	16370818	B
chr5	16460818	17287818	B
chr5	17292818	17923818	B
chr5	17992818	18896818	B
chr5	18996818	20286818	B
chr5	20287818	21122818	A
chr5	21184818	21240818	A
chr5	21443818	22727818	A
chr5	22910818	23188818	A
chr5	23377818	25308818	A
chr5	26501540	27354540	A
chr5	27419540	27949540	A
chr5	28019540	28714540	A
chr5	28856540	29614540	A
chr5	29732540	30341540	A
chr5	30443540	30956373	A
chr5	31016373	31594373	A
chr5	31864373	32497373	A
chr5	32525373	32806373	A
chr5	32912373	32989373	A
chr5	33147649	33521649	A
chr5	33525649	33959649	A
chr5	34012649	34271649	A
chr5	34345649	34992649	A
chr5	35036649	35881649	A
chr5	35919649	37139239	A
chr5	37165239	37632239	A
chr5	37643239	38123239	A
chr5	38173239	38587239	A
chr5	38675239	39129239	A
chr5	39199239	42163239	B
chr5	42291239	43786239	B
chr5	43807239	44016239	B
chr5	44086239	44648239	A
chr5	44715239	45738239	B
chr5	45859239	46085239	A
chr5	46121239	46724239	B
chr5	46836239	48734239	B
chr5	48824239	49740239	B
chr5	49775239	52425239	B
chr5	52525239	53214239	A
chr5	53285239	53636239	A
chr5	53743239	54033239	A
chr5	54086239	54504239	B
chr5	54592239	58045239	B
chr5	58113239	63255239	B
chr5	63274239	64151239	B
chr5	64209239	65242239	A
chr5	65360239	65653239	A
chr5	65736239	66079239	A
chr5	66142239	66635239	A
chr5	66655239	67022239	A
chr5	67116239	67408239	A
chr5	67425239	67632239	A
chr5	67701239	67871239	A
chr5	67897239	68491239	B
chr5	68618239	69862239	B
chr5	69876239	72480239	B
chr5	72558239	73769239	A
chr5	73832239	74690025	A
chr5	74705025	75543025	A
chr5	75620025	76958025	A
chr5	76959025	77284025	A
chr5	77422025	77657025	A
chr5	77910025	82769025	B
chr5	82823025	83855025	B
chr5	83976025	86339025	B
chr5	86494025	86597025	A
chr5	86659025	87220025	B
chr5	87317025	88776025	B
chr5	88983025	89185025	A
chr5	89322025	90561025	B
chr5	90662025	91329026	B
chr5	91395026	93405026	A
chr5	93419026	93706026	A
chr5	93869026	97500019	B
chr5	97572019	98591019	B
chr5	98594019	99593019	B
chr5	99632019	100310019	B
chr5	100381019	100462019	A
chr5	100492019	100780019	A
chr5	100790019	100921019	A
chr5	100965019	101240019	A
chr5	101252019	101340019	A
chr5	101418019	102057019	B
chr5	102163019	102511019	A
chr5	102659019	103736019	B
chr5	103772019	104075019	A
chr5	104092019	104335019	A
chr5	104391019	104956019	A
chr5	105158019	105661019	B
chr5	105854019	106291019	A
chr5	106400019	106878019	A
chr5	106883019	107990019	A
chr5	108039019	108254019	A
chr5	108348019	108607019	A
chr5	108650019	109089019	A
chr5	109390019	110344019	B
chr5	110799019	111280019	A
chr5	111332019	111704019	A
chr5	111845020	112578020	A
chr5	112652020	112854020	A
chr5	112875020	113502020	A
chr5	113533020	113671020	A
chr5	113784020	114183009	A
chr5	114199009	115395009	A
chr5	115416009	115918009	A
chr5	116106009	116176009	A
chr5	116199009	116469009	A
chr5	116480009	117504009	A
chr5	117582009	117927009	A
chr5	118000009	118399009	A
chr5	118437009	118697009	A
chr5	118729009	119186009	A
chr5	119235009	120157009	A
chr5	120231009	120530009	A
chr5	120605009	120886009	A
chr5	120973009	121211009	A
chr5	121294009	121637009	A
chr5	121655009	122061009	A
chr5	122090009	122811009	A
chr5	122871009	123229009	A
chr5	123296009	123637009	A
chr5	123710009	124356009	A
chr5	124400009	124749009	A
chr5	124817009	125035009	A
chr5	125065009	125826370	A
chr5	126022370	128929856	A
chr5	129014875	129466875	A
chr5	129567875	130086875	A
chr5	130399870	130676870	A
chr5	130875870	131898870	A
chr5	131936870	134474870	A
chr5	134659870	135818870	A
chr5	135878870	136332870	A
chr5	136378870	136610870	A
chr5	136767870	137210870	A
chr5	137265870	138200228	A
chr5	138316228	138463228	A
chr5	138531228	138595228	A
chr5	139171954	140243954	A
chr5	140309954	140794954	A
chr5	140801954	140871954	A
chr5	140936954	141176954	A
chr5	141360954	142783954	A
chr5	142848954	142911954	A
chr5	142962954	144061679	A
chr5	144098679	144995869	A
chr5	144996869	145477869	A
chr5	145563869	145775869	A
chr5	146335869	146839576	B
chr5	147047576	147274576	A
chr5	147488576	148129576	A
chr5	148228576	149074576	A
chr5	149148576	150439575	A
chr6	3451000	5537000	A
chr6	5604000	6830000	A
chr6	6967000	7551000	B
chr6	7687000	8202000	B
chr6	8219000	8770000	B
chr6	8918000	11715000	B
chr6	11866000	12173000	B
chr6	12305000	13206000	B
chr6	13267000	16894000	B
chr6	16981000	17551000	B
chr6	17625000	18758000	B
chr6	18863000	21696000	B
chr6	21734000	22038000	B
chr6	22084000	23405000	B
chr6	23489000	24346000	B
chr6	24473000	25738000	B
chr6	25846000	28348000	B
chr6	28469000	29084000	A
chr6	29118000	29616000	A
chr6	29636000	30307000	A
chr6	30470000	30955000	A
chr6	31031000	31416000	A
chr6	31480000	33176000	A
chr6	33206000	35119000	A
chr6	35224000	35306000	A
chr6	35351000	36979000	B
chr6	37015000	37409000	A
chr6	37420000	37913000	A
chr6	37948000	38270000	A
chr6	38351000	38491000	A
chr6	38590000	39066999	A
chr6	39094999	39734999	A
chr6	39831999	40392999	A
chr6	40434999	41478999	B
chr6	41515999	42047999	B
chr6	42184999	42899999	B
chr6	42914999	46994999	B
chr6	47195999	47548999	A
chr6	47796999	48022999	A
chr6	48124999	48932999	A
chr6	48968999	49326999	A
chr6	49498999	50478999	A
chr6	50624999	51086999	A
chr6	51191999	51531999	A
chr6	51551999	52218994	A
chr6	52284994	52925994	A
chr6	52928994	53683994	A
chr6	53731994	55119994	A
chr6	55184994	55976994	A
chr6	56017994	56615994	B
chr6	56686994	56864994	A
chr6	57043994	57404994	B
chr6	57482994	58411994	B
chr6	58562994	58723994	B
chr6	58783994	59130994	B
chr6	59199994	59449994	B
chr6	59548994	60136994	B
chr6	60166994	61242994	B
chr6	61315994	64562994	B
chr6	64641994	65116994	A
chr6	65117994	66467994	B
chr6	66610994	66674994	B
chr6	66831994	67444994	A
chr6	67640994	68060994	B
chr6	68095994	68869994	B
chr6	69069994	69544994	B
chr6	69665994	69723994	B
chr6	69800994	70111994	B
chr6	70256994	70542994	B
chr6	70767994	71753994	A
chr6	71895994	72254994	A
chr6	72371994	72803994	A
chr6	72885994	73174994	A
chr6	73338994	77519994	B
chr6	77605994	78460994	B
[truncated: 644 more rows]
