# Supplementary material for: Computational prediction of CTCF/cohesin-based intra-TAD loops that insulate chromatin contacts and gene expression in mouse liver
Source: eLife. 2018 May 14;7:e34077. doi: 10.7554/eLife.34077 (PMC5986275; doi:10.7554/eLife.34077)
Supplement: Source Code 1. [file elife-34077-code1.zip › iTAD_loopprediction/annotation/TADs/mm9_dummy_tads.bed]

chr1	0	197195432
chr2	0	181748087
chr3	0	159599783
chr4	0	155630120
chr5	0	152537259
chr6	0	149517037
chr7	0	152524553
chr8	0	131738871
chr9	0	124076172
chr10	0	129993255
chr11	0	121843856
chr12	0	121257530
chr13	0	120284312
chr14	0	125194864
chr15	0	103494974
chr16	0	98319150
chr17	0	95272651
chr18	0	90772031
chr19	0	61342430
chrX	0	166650296
chrY	0	15902555
