# Supplementary material for: Computational prediction of CTCF/cohesin-based intra-TAD loops that insulate chromatin contacts and gene expression in mouse liver
Source: eLife. 2018 May 14;7:e34077. doi: 10.7554/eLife.34077 (PMC5986275; doi:10.7554/eLife.34077)
Supplement: Source Code 1. [file elife-34077-code1.zip › iTAD_loopprediction/annotation/TADs/liver_mm9_tads.bed]

chr1	4365581	6420580	mm9_TAD1
chr1	6420581	7208580	mm9_TAD2
chr1	7208581	9523580	mm9_TAD3
chr1	9523581	9737580	mm9_TAD4
chr1	9737581	13116580	mm9_TAD5
chr1	13116581	13713580	mm9_TAD6
chr1	13713581	14884580	mm9_TAD7
chr1	14884581	16418580	mm9_TAD8
chr1	16418581	16775580	mm9_TAD9
chr1	16775581	17159580	mm9_TAD10
chr1	17159581	20290580	mm9_TAD11
chr1	20290581	20563580	mm9_TAD12
chr1	20563581	20917580	mm9_TAD13
chr1	20917581	21379580	mm9_TAD14
chr1	21379581	23132338	mm9_TAD15
chr1	23132339	23324338	mm9_TAD16
chr1	23324339	23546338	mm9_TAD17
chr1	23546339	23802338	mm9_TAD18
chr1	23802339	24310338	mm9_TAD19
chr1	24310339	30797344	mm9_TAD20
chr1	30797345	31244344	mm9_TAD21
chr1	31244345	34038344	mm9_TAD22
chr1	34038345	34255344	mm9_TAD23
chr1	34255345	34497344	mm9_TAD24
chr1	34497345	35004344	mm9_TAD25
chr1	35004345	36201344	mm9_TAD26
chr1	36201345	36348344	mm9_TAD27
chr1	36348345	36575344	mm9_TAD28
chr1	36575345	36794344	mm9_TAD29
chr1	36794345	37312344	mm9_TAD30
chr1	37312345	37491344	mm9_TAD31
chr1	37491345	37719344	mm9_TAD32
chr1	37719345	38208344	mm9_TAD33
chr1	38208345	39019344	mm9_TAD34
chr1	39019345	39418344	mm9_TAD35
chr1	39418345	39609344	mm9_TAD36
chr1	39609345	40149344	mm9_TAD37
chr1	40149345	40464344	mm9_TAD38
chr1	40464345	40615344	mm9_TAD39
chr1	40615345	43167344	mm9_TAD40
chr1	43167345	43343344	mm9_TAD41
chr1	43343345	43798344	mm9_TAD42
chr1	43798345	44266344	mm9_TAD43
chr1	44266345	45842344	mm9_TAD44
chr1	45842345	46105344	mm9_TAD45
chr1	46105345	47048344	mm9_TAD46
chr1	47048345	50993343	mm9_TAD47
chr1	50993344	51480343	mm9_TAD48
chr1	51480344	51689343	mm9_TAD49
chr1	51689344	52018343	mm9_TAD50
chr1	52018344	52177343	mm9_TAD51
chr1	52177344	52356343	mm9_TAD52
chr1	52356344	52701343	mm9_TAD53
chr1	52701344	53732343	mm9_TAD54
chr1	53732344	54452343	mm9_TAD55
chr1	54452344	55058343	mm9_TAD56
chr1	55058344	55283343	mm9_TAD57
chr1	55283344	55454343	mm9_TAD58
chr1	55454344	55941343	mm9_TAD59
chr1	55941344	57462343	mm9_TAD60
chr1	57462344	58036343	mm9_TAD61
chr1	58036344	58387343	mm9_TAD62
chr1	58387344	58778343	mm9_TAD63
chr1	58778344	59325343	mm9_TAD64
chr1	59325344	59706343	mm9_TAD65
chr1	59706344	60125343	mm9_TAD66
chr1	60125344	60937343	mm9_TAD67
chr1	60937344	61039343	mm9_TAD68
chr1	61039344	61830073	mm9_TAD69
chr1	61830074	62766073	mm9_TAD70
chr1	62766074	63237073	mm9_TAD71
chr1	63237074	63689073	mm9_TAD72
chr1	63689074	64558073	mm9_TAD73
chr1	64558074	64738073	mm9_TAD74
chr1	64738074	65075073	mm9_TAD75
chr1	65075074	65323073	mm9_TAD76
chr1	65323074	66148073	mm9_TAD77
chr1	66148074	66714073	mm9_TAD78
chr1	66714074	67049073	mm9_TAD79
chr1	67049074	67268073	mm9_TAD80
chr1	67268074	69196073	mm9_TAD81
chr1	69196074	69804073	mm9_TAD82
chr1	69804074	71588073	mm9_TAD83
chr1	71588074	72261073	mm9_TAD84
chr1	72261074	72921073	mm9_TAD85
chr1	72921074	73917073	mm9_TAD86
chr1	73917074	74226073	mm9_TAD87
chr1	74226074	74878073	mm9_TAD88
chr1	74878074	75310074	mm9_TAD89
chr1	75310075	75606074	mm9_TAD90
chr1	75606075	77534074	mm9_TAD91
chr1	77534075	78482074	mm9_TAD92
chr1	78482075	78716074	mm9_TAD93
chr1	78716075	80127074	mm9_TAD94
chr1	80127075	80555074	mm9_TAD95
chr1	80555075	81304074	mm9_TAD96
chr1	81304075	82307074	mm9_TAD97
chr1	82307075	82743074	mm9_TAD98
chr1	82743075	83719074	mm9_TAD99
chr1	83719075	84293074	mm9_TAD100
chr1	84293075	84700074	mm9_TAD101
chr1	84700075	84930074	mm9_TAD102
chr1	84930075	87986074	mm9_TAD103
chr1	87986075	88260074	mm9_TAD104
chr1	88260075	88494074	mm9_TAD105
chr1	88494075	88968074	mm9_TAD106
chr1	88968075	89081074	mm9_TAD107
chr1	89081075	89308074	mm9_TAD108
chr1	89308075	89846074	mm9_TAD109
chr1	89846075	90207074	mm9_TAD110
chr1	90207075	90625074	mm9_TAD111
chr1	90625075	91112074	mm9_TAD112
chr1	91112075	91540074	mm9_TAD113
chr1	91540075	91912074	mm9_TAD114
chr1	91912075	92506074	mm9_TAD115
chr1	92506075	92807076	mm9_TAD116
chr1	92807077	93439076	mm9_TAD117
chr1	93439077	93790076	mm9_TAD118
chr1	93790077	94540076	mm9_TAD119
chr1	94540077	94811076	mm9_TAD120
chr1	94811077	95746076	mm9_TAD121
chr1	95746077	95882076	mm9_TAD122
chr1	95882077	99675076	mm9_TAD123
chr1	99675077	102454076	mm9_TAD124
chr1	102454077	106862076	mm9_TAD125
chr1	106862077	107541076	mm9_TAD126
chr1	107541077	107949076	mm9_TAD127
chr1	107949077	108317076	mm9_TAD128
chr1	108317077	108750076	mm9_TAD129
chr1	108750077	109415076	mm9_TAD130
chr1	109415077	120191076	mm9_TAD131
chr1	120191077	120413076	mm9_TAD132
chr1	120413077	120658076	mm9_TAD133
chr1	120658077	120983076	mm9_TAD134
chr1	120983077	121392076	mm9_TAD135
chr1	121392077	122469076	mm9_TAD136
chr1	122469077	123102076	mm9_TAD137
chr1	123102077	123485076	mm9_TAD138
chr1	123485077	127237076	mm9_TAD139
chr1	127237077	127494076	mm9_TAD140
chr1	127494077	128330076	mm9_TAD141
chr1	128330077	128872076	mm9_TAD142
chr1	128872077	129375076	mm9_TAD143
chr1	129375077	129671076	mm9_TAD144
chr1	129671077	130243076	mm9_TAD145
chr1	130243077	130766076	mm9_TAD146
chr1	130766077	132980076	mm9_TAD147
chr1	132980077	133171076	mm9_TAD148
chr1	133171077	133474076	mm9_TAD149
chr1	133474077	133788076	mm9_TAD150
chr1	133788077	134901076	mm9_TAD151
chr1	134901077	135025076	mm9_TAD152
chr1	135025077	135264076	mm9_TAD153
chr1	135264077	135527076	mm9_TAD154
chr1	135527077	135806076	mm9_TAD155
chr1	135806077	136020076	mm9_TAD156
chr1	136020077	136247076	mm9_TAD157
chr1	136247077	136551076	mm9_TAD158
chr1	136551077	137021076	mm9_TAD159
chr1	137021077	137323076	mm9_TAD160
chr1	137323077	138426076	mm9_TAD161
chr1	138426077	138660076	mm9_TAD162
chr1	138660077	139146076	mm9_TAD163
chr1	139146077	139991076	mm9_TAD164
chr1	139991077	140205076	mm9_TAD165
chr1	140205077	140705076	mm9_TAD166
chr1	140705077	141712076	mm9_TAD167
chr1	141712077	142044076	mm9_TAD168
chr1	142044077	142447076	mm9_TAD169
chr1	142447077	142600076	mm9_TAD170
chr1	142600077	145626629	mm9_TAD171
chr1	145626630	146246629	mm9_TAD172
chr1	146246630	152155629	mm9_TAD173
chr1	152155630	152369629	mm9_TAD174
chr1	152369630	152861629	mm9_TAD175
chr1	152861630	153274629	mm9_TAD176
chr1	153274630	153654629	mm9_TAD177
chr1	153654630	154356629	mm9_TAD178
chr1	154356630	154609629	mm9_TAD179
chr1	154609630	155304629	mm9_TAD180
chr1	155304630	155683629	mm9_TAD181
chr1	155683630	156068629	mm9_TAD182
chr1	156068630	156574629	mm9_TAD183
chr1	156574630	156859629	mm9_TAD184
chr1	156859630	157102629	mm9_TAD185
chr1	157102630	157410629	mm9_TAD186
chr1	157410630	157892629	mm9_TAD187
chr1	157892630	158193629	mm9_TAD188
chr1	158193630	158646630	mm9_TAD189
chr1	158646631	158838630	mm9_TAD190
chr1	158838631	159025630	mm9_TAD191
chr1	159025631	159218630	mm9_TAD192
chr1	159218631	159488630	mm9_TAD193
chr1	159488631	160590630	mm9_TAD194
chr1	160590631	161081630	mm9_TAD195
chr1	161081631	162128630	mm9_TAD196
chr1	162128631	162316630	mm9_TAD197
chr1	162316631	162663630	mm9_TAD198
chr1	162663631	163135630	mm9_TAD199
chr1	163135631	163318630	mm9_TAD200
chr1	163318631	163665630	mm9_TAD201
chr1	163665631	163914630	mm9_TAD202
chr1	163914631	164272630	mm9_TAD203
chr1	164272631	164442630	mm9_TAD204
chr1	164442631	164691630	mm9_TAD205
chr1	164691631	165046630	mm9_TAD206
chr1	165046631	166242630	mm9_TAD207
chr1	166242631	167105630	mm9_TAD208
chr1	167105631	167698630	mm9_TAD209
chr1	167698631	168097630	mm9_TAD210
chr1	168097631	169131630	mm9_TAD211
chr1	169131631	169324630	mm9_TAD212
chr1	169324631	169597630	mm9_TAD213
chr1	169597631	171409630	mm9_TAD214
chr1	171409631	171872630	mm9_TAD215
chr1	171872631	172134630	mm9_TAD216
chr1	172134631	172558630	mm9_TAD217
chr1	172558631	172799630	mm9_TAD218
chr1	172799631	173034630	mm9_TAD219
chr1	173034631	173213630	mm9_TAD220
chr1	173213631	173452630	mm9_TAD221
chr1	173452631	173954630	mm9_TAD222
chr1	173954631	174307630	mm9_TAD223
chr1	174307631	174526630	mm9_TAD224
chr1	174526631	175363630	mm9_TAD225
chr1	175363631	176489630	mm9_TAD226
chr1	176489631	176948630	mm9_TAD227
chr1	176948631	178526630	mm9_TAD228
chr1	178526631	178621630	mm9_TAD229
chr1	178621631	178802630	mm9_TAD230
chr1	178802631	179145630	mm9_TAD231
chr1	179145631	179646630	mm9_TAD232
chr1	179646631	180061630	mm9_TAD233
chr1	180061631	180413630	mm9_TAD234
chr1	180413631	181412630	mm9_TAD235
chr1	181412631	181564630	mm9_TAD236
chr1	181564631	181723630	mm9_TAD237
chr1	181723631	182178630	mm9_TAD238
chr1	182178631	182368630	mm9_TAD239
chr1	182368631	182506630	mm9_TAD240
chr1	182506631	183181630	mm9_TAD241
chr1	183181631	183551630	mm9_TAD242
chr1	183551631	184056630	mm9_TAD243
chr1	184056631	184277630	mm9_TAD244
chr1	184277631	184483630	mm9_TAD245
chr1	184483631	184905630	mm9_TAD246
chr1	186070379	186254378	mm9_TAD247
chr1	186254379	186606378	mm9_TAD248
chr1	186606379	187028378	mm9_TAD249
chr1	187028379	187346378	mm9_TAD250
chr1	187346379	188579378	mm9_TAD251
chr1	188579379	188938378	mm9_TAD252
chr1	188938379	189260378	mm9_TAD253
chr1	189260379	190800378	mm9_TAD254
chr1	190800379	191480378	mm9_TAD255
chr1	191480379	191852378	mm9_TAD256
chr1	191852379	192720378	mm9_TAD257
chr1	192720379	193118378	mm9_TAD258
chr1	193118379	193399378	mm9_TAD259
chr1	193399379	193648378	mm9_TAD260
chr1	193648379	193973381	mm9_TAD261
chr1	193973382	194542693	mm9_TAD262
chr1	194542694	194778693	mm9_TAD263
chr1	194778694	194973693	mm9_TAD264
chr1	194973694	195212693	mm9_TAD265
chr1	195212694	196431693	mm9_TAD266
chr1	196431694	196642693	mm9_TAD267
chr10	3262039	7542297	mm9_TAD268
chr10	7542298	7974297	mm9_TAD269
chr10	7974298	8429297	mm9_TAD270
chr10	8429298	9484297	mm9_TAD271
chr10	9484298	10063297	mm9_TAD272
chr10	10063298	10309297	mm9_TAD273
chr10	10309298	11079297	mm9_TAD274
chr10	11079298	12376297	mm9_TAD275
chr10	12376298	12736305	mm9_TAD276
chr10	12736306	13172305	mm9_TAD277
chr10	13172306	13263305	mm9_TAD278
chr10	13263306	13943305	mm9_TAD279
chr10	13943306	14452305	mm9_TAD280
chr10	14452306	14983305	mm9_TAD281
chr10	14983306	17451305	mm9_TAD282
chr10	17451306	17952305	mm9_TAD283
chr10	17952306	18260305	mm9_TAD284
chr10	18260306	18629305	mm9_TAD285
chr10	18629306	18940305	mm9_TAD286
chr10	18940306	19422305	mm9_TAD287
chr10	19422306	19611305	mm9_TAD288
chr10	19611306	19853305	mm9_TAD289
chr10	19853306	20060305	mm9_TAD290
chr10	20060306	20682305	mm9_TAD291
chr10	20682306	20934305	mm9_TAD292
chr10	20934306	21094305	mm9_TAD293
chr10	21094306	21761305	mm9_TAD294
chr10	21761306	22226305	mm9_TAD295
chr10	22226306	22814305	mm9_TAD296
chr10	22814306	23374305	mm9_TAD297
chr10	23374306	23510305	mm9_TAD298
chr10	23510306	23872305	mm9_TAD299
chr10	23872306	24042305	mm9_TAD300
chr10	24042306	24353305	mm9_TAD301
chr10	24353306	24666305	mm9_TAD302
chr10	24666306	24966305	mm9_TAD303
chr10	24966306	25224305	mm9_TAD304
chr10	25224306	25389305	mm9_TAD305
chr10	25389306	26059305	mm9_TAD306
chr10	26059306	26399305	mm9_TAD307
chr10	26399306	26631305	mm9_TAD308
chr10	26631306	28477305	mm9_TAD309
chr10	28477306	29829305	mm9_TAD310
chr10	29829306	30232305	mm9_TAD311
chr10	30232306	30556305	mm9_TAD312
chr10	30556306	31451305	mm9_TAD313
chr10	31451306	33683305	mm9_TAD314
chr10	33683306	34081305	mm9_TAD315
chr10	34081306	36753305	mm9_TAD316
chr10	36753306	38567305	mm9_TAD317
chr10	38567306	38816305	mm9_TAD318
chr10	38816306	39257305	mm9_TAD319
chr10	39257306	39961305	mm9_TAD320
chr10	39961306	40293305	mm9_TAD321
chr10	40293306	40680305	mm9_TAD322
chr10	40680306	41011305	mm9_TAD323
chr10	41011306	41134305	mm9_TAD324
chr10	41134306	41440305	mm9_TAD325
chr10	41440306	41683305	mm9_TAD326
chr10	41683306	42025305	mm9_TAD327
chr10	42025306	43265305	mm9_TAD328
chr10	43265306	43657305	mm9_TAD329
chr10	43657306	43810305	mm9_TAD330
chr10	43810306	43957305	mm9_TAD331
chr10	43957306	44175305	mm9_TAD332
chr10	44175306	44767305	mm9_TAD333
chr10	44767306	45112305	mm9_TAD334
chr10	45112306	45659305	mm9_TAD335
chr10	45659306	50639305	mm9_TAD336
chr10	50639306	51249305	mm9_TAD337
chr10	51249306	51509305	mm9_TAD338
chr10	51509306	51808305	mm9_TAD339
chr10	51808306	52154305	mm9_TAD340
chr10	52154306	52793305	mm9_TAD341
chr10	52793306	53318305	mm9_TAD342
chr10	53318306	53533305	mm9_TAD343
chr10	53533306	53809305	mm9_TAD344
chr10	53809306	56072305	mm9_TAD345
chr10	56072306	56733305	mm9_TAD346
chr10	56733306	57146305	mm9_TAD347
chr10	57146306	57717247	mm9_TAD348
chr10	57717248	58039247	mm9_TAD349
chr10	58039248	58597247	mm9_TAD350
chr10	58597248	58833247	mm9_TAD351
chr10	58833248	59334247	mm9_TAD352
chr10	59334248	60224247	mm9_TAD353
chr10	60224248	60549247	mm9_TAD354
chr10	60549248	60889247	mm9_TAD355
chr10	60889248	61267247	mm9_TAD356
chr10	61267248	61890247	mm9_TAD357
chr10	61890248	62578247	mm9_TAD358
chr10	62578248	62903247	mm9_TAD359
chr10	62903248	66305247	mm9_TAD360
chr10	66305248	66778247	mm9_TAD361
chr10	66778248	67304247	mm9_TAD362
chr10	67304248	67469247	mm9_TAD363
chr10	67469248	68352247	mm9_TAD364
chr10	68352248	68612247	mm9_TAD365
chr10	68612248	68824247	mm9_TAD366
chr10	68824248	69128247	mm9_TAD367
chr10	69128248	69313247	mm9_TAD368
chr10	69313248	69776247	mm9_TAD369
chr10	69776248	70702247	mm9_TAD370
chr10	70702248	70902247	mm9_TAD371
chr10	70902248	72494247	mm9_TAD372
chr10	72494248	74359244	mm9_TAD373
chr10	74359245	74486244	mm9_TAD374
chr10	74486245	74974244	mm9_TAD375
chr10	74974245	75444244	mm9_TAD376
chr10	75444245	76225244	mm9_TAD377
chr10	76225245	76533244	mm9_TAD378
chr10	76533245	76728244	mm9_TAD379
chr10	76728245	76977244	mm9_TAD380
chr10	76977245	77641244	mm9_TAD381
chr10	77641245	77934244	mm9_TAD382
chr10	77934245	79140244	mm9_TAD383
chr10	79140245	80179244	mm9_TAD384
chr10	80179245	81091244	mm9_TAD385
chr10	81091245	82366244	mm9_TAD386
chr10	82366245	82668244	mm9_TAD387
chr10	82668245	83023244	mm9_TAD388
chr10	83023245	83250244	mm9_TAD389
chr10	83250245	83936244	mm9_TAD390
chr10	83936245	84601244	mm9_TAD391
chr10	84601245	85936244	mm9_TAD392
chr10	85936245	86467244	mm9_TAD393
chr10	86467245	86985244	mm9_TAD394
chr10	86985245	87813244	mm9_TAD395
chr10	87813245	88210244	mm9_TAD396
chr10	88210245	88773244	mm9_TAD397
chr10	88773245	89525244	mm9_TAD398
chr10	89525245	90175244	mm9_TAD399
chr10	90175245	90705244	mm9_TAD400
chr10	90705245	92495244	mm9_TAD401
chr10	92495245	93034244	mm9_TAD402
chr10	93034245	93292244	mm9_TAD403
chr10	93292245	93679244	mm9_TAD404
chr10	93679245	93853244	mm9_TAD405
chr10	93853245	94080244	mm9_TAD406
chr10	94080245	94441133	mm9_TAD407
chr10	94441134	94961133	mm9_TAD408
chr10	94961134	95350133	mm9_TAD409
chr10	95350134	95567133	mm9_TAD410
chr10	95567134	95659133	mm9_TAD411
chr10	95659134	96075133	mm9_TAD412
chr10	96075134	96808133	mm9_TAD413
chr10	96808134	97929133	mm9_TAD414
chr10	97929134	98616133	mm9_TAD415
chr10	98616134	99092133	mm9_TAD416
chr10	99092134	101895133	mm9_TAD417
chr10	101895134	102346133	mm9_TAD418
chr10	102346134	105304555	mm9_TAD419
chr10	105304556	106341555	mm9_TAD420
chr10	106341556	106860555	mm9_TAD421
chr10	106860556	107210555	mm9_TAD422
chr10	107210556	107718555	mm9_TAD423
chr10	107718556	107894555	mm9_TAD424
chr10	107894556	109157555	mm9_TAD425
chr10	109157556	109318555	mm9_TAD426
chr10	109318556	110212555	mm9_TAD427
chr10	110212556	110550555	mm9_TAD428
chr10	110550556	110716555	mm9_TAD429
chr10	110716556	110926555	mm9_TAD430
chr10	110926556	111410555	mm9_TAD431
chr10	111410556	112241555	mm9_TAD432
chr10	112241556	114602555	mm9_TAD433
chr10	114602556	115082555	mm9_TAD434
chr10	115082556	115643555	mm9_TAD435
chr10	115643556	115764555	mm9_TAD436
chr10	115764556	116342555	mm9_TAD437
chr10	116342556	116670555	mm9_TAD438
chr10	116670556	117154555	mm9_TAD439
chr10	117154556	117594555	mm9_TAD440
chr10	117594556	118004555	mm9_TAD441
chr10	118004556	118544555	mm9_TAD442
chr10	118544556	119224555	mm9_TAD443
chr10	119224556	119668555	mm9_TAD444
chr10	119668556	120150555	mm9_TAD445
chr10	120150556	120317555	mm9_TAD446
chr10	120317556	120720555	mm9_TAD447
chr10	120720556	121065555	mm9_TAD448
chr10	121065556	121535555	mm9_TAD449
chr10	121535556	121982555	mm9_TAD450
chr10	121982556	122219555	mm9_TAD451
chr10	122219556	122665555	mm9_TAD452
chr10	122665556	124520555	mm9_TAD453
chr10	124520556	124946555	mm9_TAD454
chr10	124946556	125086555	mm9_TAD455
chr10	125086556	126325555	mm9_TAD456
chr10	126325556	126525555	mm9_TAD457
chr10	126525556	127101555	mm9_TAD458
chr10	127101556	127476555	mm9_TAD459
chr10	127476556	128424555	mm9_TAD460
chr11	3836503	4340502	mm9_TAD461
chr11	4340503	4998502	mm9_TAD462
chr11	4998503	5164502	mm9_TAD463
chr11	5164503	5860502	mm9_TAD464
chr11	5860503	6540502	mm9_TAD465
chr11	6540503	6689502	mm9_TAD466
chr11	6689503	7100502	mm9_TAD467
chr11	7100503	8314502	mm9_TAD468
chr11	8314503	8858502	mm9_TAD469
chr11	8858503	9124502	mm9_TAD470
chr11	9124503	11339502	mm9_TAD471
chr11	11339503	11694502	mm9_TAD472
chr11	11694503	11892502	mm9_TAD473
chr11	11892503	12203502	mm9_TAD474
chr11	12203503	12482502	mm9_TAD475
chr11	12482503	16399502	mm9_TAD476
chr11	16399503	16861502	mm9_TAD477
chr11	16861503	18742502	mm9_TAD478
chr11	18742503	18943502	mm9_TAD479
chr11	18943503	19688502	mm9_TAD480
chr11	19688503	20015502	mm9_TAD481
chr11	20015503	20323502	mm9_TAD482
chr11	20323503	20665502	mm9_TAD483
chr11	20665503	21198502	mm9_TAD484
chr11	21198503	21373502	mm9_TAD485
chr11	21373503	21510502	mm9_TAD486
chr11	21510503	22532502	mm9_TAD487
chr11	22532503	22878499	mm9_TAD488
chr11	22878500	23190499	mm9_TAD489
chr11	23190500	23556499	mm9_TAD490
chr11	23556500	23881499	mm9_TAD491
chr11	23881500	25790499	mm9_TAD492
chr11	25790500	27750499	mm9_TAD493
chr11	27750500	27813499	mm9_TAD494
chr11	27813500	28485499	mm9_TAD495
chr11	28485500	29143499	mm9_TAD496
chr11	29143500	29443499	mm9_TAD497
chr11	29443500	29794499	mm9_TAD498
chr11	29794500	29971499	mm9_TAD499
chr11	29971500	30561499	mm9_TAD500
chr11	30561500	31148499	mm9_TAD501
chr11	31148500	31552499	mm9_TAD502
chr11	31552500	31890499	mm9_TAD503
chr11	31890500	32062499	mm9_TAD504
chr11	32062500	32228499	mm9_TAD505
chr11	32228500	32332499	mm9_TAD506
chr11	32332500	32507499	mm9_TAD507
chr11	32507500	32641499	mm9_TAD508
chr11	32641500	33053499	mm9_TAD509
chr11	33053500	33605499	mm9_TAD510
chr11	33605500	33840499	mm9_TAD511
chr11	33840500	34638001	mm9_TAD512
chr11	34638002	35840001	mm9_TAD513
chr11	35840002	40629001	mm9_TAD514
chr11	40629002	43239001	mm9_TAD515
chr11	43239002	43563001	mm9_TAD516
chr11	43563002	44400001	mm9_TAD517
chr11	44400002	44839001	mm9_TAD518
chr11	44839002	45747001	mm9_TAD519
chr11	45747002	46058001	mm9_TAD520
chr11	46058002	48554001	mm9_TAD521
chr11	48554002	48959001	mm9_TAD522
chr11	48959002	49121001	mm9_TAD523
chr11	49121002	49420001	mm9_TAD524
chr11	49420002	50235001	mm9_TAD525
chr11	50235002	50352001	mm9_TAD526
chr11	50352002	50592001	mm9_TAD527
chr11	50592002	51398001	mm9_TAD528
chr11	51398002	52212001	mm9_TAD529
chr11	52212002	53065001	mm9_TAD530
chr11	53065002	53271001	mm9_TAD531
chr11	53271002	53709001	mm9_TAD532
chr11	53709002	54099001	mm9_TAD533
chr11	54099002	54689001	mm9_TAD534
chr11	54689002	55315001	mm9_TAD535
chr11	55315002	57285001	mm9_TAD536
chr11	57285002	57609001	mm9_TAD537
chr11	57609002	57752001	mm9_TAD538
chr11	57752002	59319001	mm9_TAD539
chr11	59319002	59411001	mm9_TAD540
chr11	59411002	59649001	mm9_TAD541
chr11	59649002	59904001	mm9_TAD542
chr11	59904002	60244001	mm9_TAD543
chr11	60244002	60372001	mm9_TAD544
chr11	60372002	60496001	mm9_TAD545
chr11	60496002	60920001	mm9_TAD546
chr11	60920002	61225001	mm9_TAD547
chr11	61225002	61746001	mm9_TAD548
chr11	61746002	62112001	mm9_TAD549
chr11	62112002	62420001	mm9_TAD550
chr11	62420002	62539001	mm9_TAD551
chr11	62539002	62699001	mm9_TAD552
chr11	62699002	63005001	mm9_TAD553
chr11	63005002	64551001	mm9_TAD554
chr11	64551002	64786001	mm9_TAD555
chr11	64786002	65455001	mm9_TAD556
chr11	65455002	66692001	mm9_TAD557
chr11	66692002	66915001	mm9_TAD558
chr11	66915002	67174001	mm9_TAD559
chr11	67174002	67500001	mm9_TAD560
chr11	67500002	67778001	mm9_TAD561
chr11	67778002	68249001	mm9_TAD562
chr11	68249002	68864001	mm9_TAD563
chr11	68864002	69386001	mm9_TAD564
chr11	69386002	70037001	mm9_TAD565
chr11	70037002	71116001	mm9_TAD566
chr11	71116002	72370001	mm9_TAD567
chr11	72370002	74186001	mm9_TAD568
chr11	74186002	74402001	mm9_TAD569
chr11	74402002	74732001	mm9_TAD570
chr11	74732002	74983001	mm9_TAD571
chr11	74983002	75566001	mm9_TAD572
chr11	75566002	76034001	mm9_TAD573
chr11	76034002	76267001	mm9_TAD574
chr11	76267002	76470001	mm9_TAD575
chr11	76470002	76765001	mm9_TAD576
chr11	76765002	76905001	mm9_TAD577
chr11	76905002	77145001	mm9_TAD578
chr11	77145002	77310001	mm9_TAD579
chr11	77310002	77503001	mm9_TAD580
chr11	77503002	77799001	mm9_TAD581
chr11	77799002	78345001	mm9_TAD582
chr11	78345002	78652001	mm9_TAD583
chr11	78652002	78791001	mm9_TAD584
chr11	78791002	79241001	mm9_TAD585
chr11	79241002	79504001	mm9_TAD586
chr11	79504002	79784001	mm9_TAD587
chr11	79784002	80224001	mm9_TAD588
chr11	80224002	80490001	mm9_TAD589
chr11	80490002	80700001	mm9_TAD590
chr11	80700002	81777001	mm9_TAD591
chr11	81777002	82019001	mm9_TAD592
chr11	82019002	82401001	mm9_TAD593
chr11	82401002	82718001	mm9_TAD594
chr11	82718002	83090001	mm9_TAD595
chr11	83090002	83340001	mm9_TAD596
chr11	83340002	83572001	mm9_TAD597
chr11	83572002	84216001	mm9_TAD598
chr11	84216002	84628001	mm9_TAD599
chr11	84628002	85184001	mm9_TAD600
chr11	85184002	85650001	mm9_TAD601
chr11	85650002	86048001	mm9_TAD602
chr11	86048002	86302001	mm9_TAD603
chr11	86302002	86510001	mm9_TAD604
chr11	86510002	86960001	mm9_TAD605
chr11	86960002	87410001	mm9_TAD606
chr11	87410002	87605001	mm9_TAD607
chr11	87605002	87757001	mm9_TAD608
chr11	87757002	88034001	mm9_TAD609
chr11	88034002	88609813	mm9_TAD610
chr11	88609814	88694813	mm9_TAD611
chr11	88694814	88936813	mm9_TAD612
chr11	88936814	89801813	mm9_TAD613
chr11	89801814	90044813	mm9_TAD614
chr11	90044814	90548813	mm9_TAD615
chr11	90548814	93347813	mm9_TAD616
chr11	93347814	93729813	mm9_TAD617
chr11	93729814	93972813	mm9_TAD618
chr11	93972814	94170813	mm9_TAD619
chr11	94170814	95118813	mm9_TAD620
chr11	95118814	96126813	mm9_TAD621
chr11	96126814	96599813	mm9_TAD622
chr11	96599814	98542813	mm9_TAD623
chr11	98542814	98704813	mm9_TAD624
chr11	98704814	99026813	mm9_TAD625
chr11	99026814	99188813	mm9_TAD626
chr11	99188814	99265813	mm9_TAD627
chr11	99265814	100172813	mm9_TAD628
chr11	100172814	100572813	mm9_TAD629
chr11	100572814	100829813	mm9_TAD630
chr11	100829814	101449813	mm9_TAD631
chr11	101449814	101608813	mm9_TAD632
chr11	101608814	102129813	mm9_TAD633
chr11	102129814	102318813	mm9_TAD634
chr11	102318814	103460813	mm9_TAD635
chr11	103460814	103826813	mm9_TAD636
chr11	103826814	104113813	mm9_TAD637
chr11	104113814	104399813	mm9_TAD638
chr11	104399814	105188813	mm9_TAD639
chr11	105188814	105783813	mm9_TAD640
chr11	105783814	106631813	mm9_TAD641
chr11	106631814	106890813	mm9_TAD642
chr11	106890814	107046813	mm9_TAD643
chr11	107046814	107363813	mm9_TAD644
chr11	107363814	107712813	mm9_TAD645
chr11	107712814	107866813	mm9_TAD646
chr11	107866814	108290813	mm9_TAD647
chr11	108290814	109086813	mm9_TAD648
chr11	109086814	109491813	mm9_TAD649
chr11	109491814	109741813	mm9_TAD650
chr11	109741814	110170813	mm9_TAD651
chr11	110170814	110377813	mm9_TAD652
chr11	110377814	111359813	mm9_TAD653
chr11	111359814	111707813	mm9_TAD654
chr11	111707814	112642813	mm9_TAD655
chr11	112642814	113036813	mm9_TAD656
chr11	113036814	113508813	mm9_TAD657
chr11	113508814	113700813	mm9_TAD658
chr11	113700814	114510813	mm9_TAD659
chr11	114510814	115149813	mm9_TAD660
chr11	115149814	115751813	mm9_TAD661
chr11	115751814	116723813	mm9_TAD662
chr11	116723814	116922813	mm9_TAD663
chr11	116922814	117071813	mm9_TAD664
chr11	117071814	117241813	mm9_TAD665
chr11	117241814	117691813	mm9_TAD666
chr11	117691814	118853813	mm9_TAD667
chr11	118853814	119124813	mm9_TAD668
chr11	119124814	119775813	mm9_TAD669
chr11	119775814	120295813	mm9_TAD670
chr11	120295814	121083813	mm9_TAD671
chr11	121083814	121304813	mm9_TAD672
chr11	121304814	121692813	mm9_TAD673
chr12	3436500	4102499	mm9_TAD674
chr12	4102500	4567307	mm9_TAD675
chr12	4567308	5034305	mm9_TAD676
chr12	5034306	8024305	mm9_TAD677
chr12	8024306	8323305	mm9_TAD678
chr12	8323306	8614305	mm9_TAD679
chr12	8614306	9046305	mm9_TAD680
chr12	9046306	10606305	mm9_TAD681
chr12	10606306	11195305	mm9_TAD682
chr12	11195306	11519305	mm9_TAD683
chr12	11519306	12151305	mm9_TAD684
chr12	12151306	12417305	mm9_TAD685
chr12	12417306	12961305	mm9_TAD686
chr12	12961306	13235305	mm9_TAD687
chr12	13235306	15528305	mm9_TAD688
chr12	15528306	16516305	mm9_TAD689
chr12	16516306	18557305	mm9_TAD690
chr12	18557306	19146354	mm9_TAD691
chr12	19146355	19740354	mm9_TAD692
chr12	19740355	20675360	mm9_TAD693
chr12	20675361	20930360	mm9_TAD694
chr12	20930361	21087360	mm9_TAD695
chr12	21087361	21599360	mm9_TAD696
chr12	21599361	24964364	mm9_TAD697
chr12	24964365	25040364	mm9_TAD698
chr12	25040365	25679364	mm9_TAD699
chr12	25679365	27186364	mm9_TAD700
chr12	27186365	28283364	mm9_TAD701
chr12	28283365	29169364	mm9_TAD702
chr12	29169365	31073364	mm9_TAD703
chr12	31073365	31266364	mm9_TAD704
chr12	31266365	32041364	mm9_TAD705
chr12	32041365	32182364	mm9_TAD706
chr12	32182365	32631364	mm9_TAD707
chr12	32631365	32981364	mm9_TAD708
chr12	32981365	33296364	mm9_TAD709
chr12	33296365	33596364	mm9_TAD710
chr12	33596365	33695364	mm9_TAD711
chr12	33695365	34130364	mm9_TAD712
chr12	34130365	35887171	mm9_TAD713
chr12	35887172	36574086	mm9_TAD714
chr12	36574087	36928086	mm9_TAD715
chr12	36928087	37406086	mm9_TAD716
chr12	37406087	38869086	mm9_TAD717
chr12	38869087	40228086	mm9_TAD718
chr12	40228087	40786086	mm9_TAD719
chr12	40786087	40940086	mm9_TAD720
chr12	40940087	41555086	mm9_TAD721
chr12	41555087	41836086	mm9_TAD722
chr12	41836087	42232086	mm9_TAD723
chr12	42232087	45257486	mm9_TAD724
chr12	45257487	45719486	mm9_TAD725
chr12	45719487	45919486	mm9_TAD726
chr12	45919487	46288486	mm9_TAD727
chr12	46288487	52427486	mm9_TAD728
chr12	52427487	53113486	mm9_TAD729
chr12	53113487	53751486	mm9_TAD730
chr12	53751487	54004486	mm9_TAD731
chr12	54004487	55179486	mm9_TAD732
chr12	55179487	55670486	mm9_TAD733
chr12	55670487	55809486	mm9_TAD734
chr12	55809487	56190486	mm9_TAD735
chr12	56190487	56387486	mm9_TAD736
chr12	56387487	56627486	mm9_TAD737
chr12	56627487	56964486	mm9_TAD738
chr12	56964487	57753486	mm9_TAD739
chr12	57753487	58312486	mm9_TAD740
chr12	58312487	58665486	mm9_TAD741
chr12	58665487	58907486	mm9_TAD742
chr12	58907487	60057486	mm9_TAD743
chr12	60057487	60351486	mm9_TAD744
chr12	60351487	66000486	mm9_TAD745
chr12	66000487	70227486	mm9_TAD746
chr12	70227487	70412486	mm9_TAD747
chr12	70412487	70702486	mm9_TAD748
chr12	70702487	70814486	mm9_TAD749
chr12	70814487	71021486	mm9_TAD750
chr12	71021487	71569486	mm9_TAD751
chr12	71569487	72034486	mm9_TAD752
chr12	72034487	72268486	mm9_TAD753
chr12	72268487	72840486	mm9_TAD754
chr12	72840487	73189486	mm9_TAD755
chr12	73189487	73547486	mm9_TAD756
chr12	73547487	73797486	mm9_TAD757
chr12	73797487	73929486	mm9_TAD758
chr12	73929487	74096486	mm9_TAD759
chr12	74096487	74644486	mm9_TAD760
chr12	74644487	74787486	mm9_TAD761
chr12	74787487	75137486	mm9_TAD762
chr12	75137487	76518486	mm9_TAD763
chr12	76518487	76868486	mm9_TAD764
chr12	76868487	77299486	mm9_TAD765
chr12	77299487	77920486	mm9_TAD766
chr12	77920487	78067486	mm9_TAD767
chr12	78067487	78331486	mm9_TAD768
chr12	78331487	78678486	mm9_TAD769
chr12	78678487	79955486	mm9_TAD770
chr12	79955487	80406486	mm9_TAD771
chr12	80406487	80705486	mm9_TAD772
chr12	80705487	81249486	mm9_TAD773
chr12	81249487	81540486	mm9_TAD774
chr12	81540487	81831486	mm9_TAD775
chr12	81831487	82062486	mm9_TAD776
chr12	82062487	82294486	mm9_TAD777
chr12	82294487	82684486	mm9_TAD778
chr12	82684487	82880486	mm9_TAD779
chr12	82880487	83089486	mm9_TAD780
chr12	83089487	83586486	mm9_TAD781
chr12	83586487	84176486	mm9_TAD782
chr12	84176487	84869449	mm9_TAD783
chr12	84869450	85661449	mm9_TAD784
chr12	85661450	85798449	mm9_TAD785
chr12	85798450	85953449	mm9_TAD786
chr12	85953450	86412449	mm9_TAD787
chr12	86412450	86664449	mm9_TAD788
chr12	86664450	86837449	mm9_TAD789
chr12	86837450	87023449	mm9_TAD790
chr12	87023450	87450449	mm9_TAD791
chr12	87450450	87999449	mm9_TAD792
chr12	87999450	88924449	mm9_TAD793
chr12	88924450	89301002	mm9_TAD794
chr12	89424944	92603939	mm9_TAD795
chr12	92603940	93102939	mm9_TAD796
chr12	93102940	99438709	mm9_TAD797
chr12	99438710	99866709	mm9_TAD798
chr12	99866710	100305709	mm9_TAD799
chr12	100305710	101113709	mm9_TAD800
chr12	101113710	101367709	mm9_TAD801
chr12	101367710	101801709	mm9_TAD802
chr12	101801710	102166709	mm9_TAD803
chr12	102166710	102374709	mm9_TAD804
chr12	102374710	103711709	mm9_TAD805
chr12	103711710	103982709	mm9_TAD806
chr12	103982710	104345709	mm9_TAD807
chr12	104345710	104629709	mm9_TAD808
chr12	104629710	105673709	mm9_TAD809
chr12	105673710	105936709	mm9_TAD810
chr12	105936710	106191709	mm9_TAD811
chr12	106191710	106279709	mm9_TAD812
chr12	106279710	109411709	mm9_TAD813
chr12	109411710	109572709	mm9_TAD814
chr12	109572710	109783709	mm9_TAD815
chr12	109783710	110022709	mm9_TAD816
chr12	110022710	111215709	mm9_TAD817
chr12	111215710	111634709	mm9_TAD818
chr12	111634710	112148709	mm9_TAD819
chr12	112148710	113256710	mm9_TAD820
chr12	113256711	113360710	mm9_TAD821
chr12	113360711	113787710	mm9_TAD822
chr12	113787711	114430710	mm9_TAD823
chr12	114430711	115777710	mm9_TAD824
chr12	115777711	117167710	mm9_TAD825
chr12	117167711	117881972	mm9_TAD826
chr12	117881973	118601972	mm9_TAD827
chr12	118601973	119026972	mm9_TAD828
chr12	119026973	119188972	mm9_TAD829
chr12	119188973	119696972	mm9_TAD830
chr12	119696973	120160972	mm9_TAD831
chr13	3369746	3646745	mm9_TAD832
chr13	3646746	3976745	mm9_TAD833
chr13	3976746	4319745	mm9_TAD834
chr13	4319746	4639745	mm9_TAD835
chr13	4639746	6514745	mm9_TAD836
chr13	6514746	8810745	mm9_TAD837
chr13	8810746	9171745	mm9_TAD838
chr13	9171746	9862745	mm9_TAD839
chr13	9862746	12486766	mm9_TAD840
chr13	12486767	12781766	mm9_TAD841
chr13	12781767	12904766	mm9_TAD842
chr13	12904767	13437766	mm9_TAD843
chr13	13437767	13956766	mm9_TAD844
chr13	13956767	14308766	mm9_TAD845
chr13	14308767	16055332	mm9_TAD846
chr13	16055333	17785333	mm9_TAD847
chr13	17785334	18114333	mm9_TAD848
chr13	18114334	18935368	mm9_TAD849
chr13	18935369	19242368	mm9_TAD850
chr13	19242369	20387368	mm9_TAD851
chr13	20387369	21796368	mm9_TAD852
chr13	21796369	22163368	mm9_TAD853
chr13	22163369	22993368	mm9_TAD854
chr13	22993369	23068368	mm9_TAD855
chr13	23068369	23368368	mm9_TAD856
chr13	23368369	23512368	mm9_TAD857
chr13	23512369	23616368	mm9_TAD858
chr13	23616369	23859368	mm9_TAD859
chr13	23859369	24058368	mm9_TAD860
chr13	24058369	24399368	mm9_TAD861
chr13	24399369	24564368	mm9_TAD862
chr13	24564369	24818368	mm9_TAD863
chr13	24818369	25044368	mm9_TAD864
chr13	25044369	25258368	mm9_TAD865
chr13	25258369	29048368	mm9_TAD866
chr13	29048369	29942368	mm9_TAD867
chr13	29942369	30175368	mm9_TAD868
chr13	30175369	30361368	mm9_TAD869
chr13	30361369	30650368	mm9_TAD870
chr13	30650369	31160368	mm9_TAD871
chr13	31160369	31778368	mm9_TAD872
chr13	31778369	32367368	mm9_TAD873
chr13	32367369	32807368	mm9_TAD874
chr13	32807369	32926368	mm9_TAD875
chr13	32926369	34028368	mm9_TAD876
chr13	34028369	34274368	mm9_TAD877
chr13	34274369	34723368	mm9_TAD878
chr13	34723369	34974368	mm9_TAD879
chr13	34974369	35145368	mm9_TAD880
chr13	35145369	36051368	mm9_TAD881
chr13	36051369	36846368	mm9_TAD882
chr13	36846369	37493368	mm9_TAD883
chr13	37493369	38058368	mm9_TAD884
chr13	38058369	38723368	mm9_TAD885
chr13	38723369	40866868	mm9_TAD886
chr13	40866869	41346868	mm9_TAD887
chr13	41346869	41779868	mm9_TAD888
chr13	41779869	42375868	mm9_TAD889
chr13	42375869	42695868	mm9_TAD890
chr13	42695869	42936868	mm9_TAD891
chr13	42936869	43224868	mm9_TAD892
chr13	43224869	43659868	mm9_TAD893
chr13	43659869	43879868	mm9_TAD894
chr13	43879869	45100868	mm9_TAD895
chr13	45100869	45610868	mm9_TAD896
chr13	45610869	46064868	mm9_TAD897
chr13	46064869	46380868	mm9_TAD898
chr13	46380869	46903868	mm9_TAD899
chr13	46903869	47148868	mm9_TAD900
chr13	47148869	47398868	mm9_TAD901
chr13	47398869	48583868	mm9_TAD902
chr13	48583869	48917868	mm9_TAD903
chr13	48917869	49114868	mm9_TAD904
chr13	49114869	49328868	mm9_TAD905
chr13	49328869	49504868	mm9_TAD906
chr13	49504869	49787868	mm9_TAD907
chr13	49787869	50706868	mm9_TAD908
chr13	50706869	50869868	mm9_TAD909
chr13	50869869	50958868	mm9_TAD910
chr13	50958869	51022868	mm9_TAD911
chr13	51022869	51534868	mm9_TAD912
chr13	51534869	51737868	mm9_TAD913
chr13	51737869	51906868	mm9_TAD914
chr13	51906869	52339868	mm9_TAD915
chr13	52339869	52739868	mm9_TAD916
chr13	52739869	53200868	mm9_TAD917
chr13	53200869	53477868	mm9_TAD918
chr13	53477869	54573860	mm9_TAD919
chr13	54573861	54807860	mm9_TAD920
chr13	54807861	56283860	mm9_TAD921
chr13	56283861	56537860	mm9_TAD922
chr13	56537861	56892860	mm9_TAD923
chr13	56892861	58088860	mm9_TAD924
chr13	58088861	58713860	mm9_TAD925
chr13	58713861	59198860	mm9_TAD926
chr13	59198861	59603860	mm9_TAD927
chr13	59603861	59936860	mm9_TAD928
chr13	59936861	60568860	mm9_TAD929
chr13	60568861	60880860	mm9_TAD930
chr13	60880861	60975860	mm9_TAD931
chr13	60975861	62981859	mm9_TAD932
chr13	62981860	63480807	mm9_TAD933
chr13	63480808	64207807	mm9_TAD934
chr13	64207808	64558807	mm9_TAD935
chr13	64558808	66708435	mm9_TAD936
chr13	66708436	66967435	mm9_TAD937
chr13	66967436	67972436	mm9_TAD938
chr13	67972437	68731376	mm9_TAD939
chr13	68731377	69614377	mm9_TAD940
chr13	69614378	69815377	mm9_TAD941
chr13	69815378	70723377	mm9_TAD942
chr13	70723378	71160377	mm9_TAD943
chr13	71160378	74064947	mm9_TAD944
chr13	74064948	74209947	mm9_TAD945
chr13	74209948	74455947	mm9_TAD946
chr13	74455948	74766947	mm9_TAD947
chr13	74766948	75005947	mm9_TAD948
chr13	75005948	75348947	mm9_TAD949
chr13	75348948	76027947	mm9_TAD950
chr13	76027948	78371760	mm9_TAD951
chr13	78371761	80980760	mm9_TAD952
chr13	80980761	81554498	mm9_TAD953
chr13	81554499	81934498	mm9_TAD954
chr13	81934499	83825104	mm9_TAD955
chr13	83825105	85294104	mm9_TAD956
chr13	85294105	89793104	mm9_TAD957
chr13	89793105	91037104	mm9_TAD958
chr13	91037105	92024104	mm9_TAD959
chr13	92024105	93106454	mm9_TAD960
chr13	93106455	93302454	mm9_TAD961
chr13	93302455	93531454	mm9_TAD962
chr13	93531455	94047454	mm9_TAD963
chr13	94047455	94392454	mm9_TAD964
chr13	94392455	94518454	mm9_TAD965
chr13	94518455	94986454	mm9_TAD966
chr13	94986455	95302454	mm9_TAD967
chr13	95302455	95735454	mm9_TAD968
chr13	95735455	96133454	mm9_TAD969
chr13	96133455	96307454	mm9_TAD970
chr13	96307455	96755454	mm9_TAD971
chr13	96755455	97150454	mm9_TAD972
chr13	97150455	97447454	mm9_TAD973
chr13	97447455	97967454	mm9_TAD974
chr13	97967455	98781454	mm9_TAD975
chr13	98781455	99021454	mm9_TAD976
chr13	99021455	99594454	mm9_TAD977
chr13	99594455	99918454	mm9_TAD978
chr13	99918455	100117454	mm9_TAD979
chr13	100117455	100701454	mm9_TAD980
chr13	100701455	101231454	mm9_TAD981
chr13	101231455	101435454	mm9_TAD982
chr13	101435455	101626454	mm9_TAD983
chr13	101626455	102477454	mm9_TAD984
chr13	102477455	103460583	mm9_TAD985
chr13	103460584	103933579	mm9_TAD986
chr13	103933580	104477579	mm9_TAD987
chr13	104477580	104902579	mm9_TAD988
chr13	104902580	105025579	mm9_TAD989
chr13	105025580	105592579	mm9_TAD990
chr13	105592580	105730579	mm9_TAD991
chr13	105730580	107717579	mm9_TAD992
chr13	107717580	107926579	mm9_TAD993
chr13	107926580	108941693	mm9_TAD994
chr13	108941694	109145693	mm9_TAD995
chr13	109145694	110009693	mm9_TAD996
chr13	110009694	110116693	mm9_TAD997
chr13	110116694	110391695	mm9_TAD998
chr13	110391696	110554707	mm9_TAD999
chr13	110554708	110714707	mm9_TAD1000
chr13	110714708	110830707	mm9_TAD1001
chr13	110830708	111173707	mm9_TAD1002
chr13	111173708	112201707	mm9_TAD1003
chr13	112201708	112556707	mm9_TAD1004
chr13	112556708	113055707	mm9_TAD1005
chr13	113055708	113333707	mm9_TAD1006
chr13	113333708	113448707	mm9_TAD1007
chr13	113448708	113833707	mm9_TAD1008
chr13	113833708	114083707	mm9_TAD1009
chr13	114083708	114462707	mm9_TAD1010
chr13	114462708	114664707	mm9_TAD1011
chr13	114664708	114847707	mm9_TAD1012
chr13	114847708	115280707	mm9_TAD1013
chr13	115280708	115600707	mm9_TAD1014
chr13	115600708	115766707	mm9_TAD1015
chr13	115766708	116031707	mm9_TAD1016
chr13	116031708	118124306	mm9_TAD1017
chr13	118124307	120115306	mm9_TAD1018
chr14	8556014	10214013	mm9_TAD1019
chr14	10214014	12985013	mm9_TAD1020
chr14	12985014	13403013	mm9_TAD1021
chr14	13403014	14750013	mm9_TAD1022
chr14	14750014	14972013	mm9_TAD1023
chr14	14972014	17039013	mm9_TAD1024
chr14	17039014	17249013	mm9_TAD1025
chr14	17249014	18221013	mm9_TAD1026
chr14	18221014	18445013	mm9_TAD1027
chr14	18445014	19030013	mm9_TAD1028
chr14	20444722	20646721	mm9_TAD1029
chr14	20646722	20899721	mm9_TAD1030
chr14	20899722	21142721	mm9_TAD1031
chr14	21142722	21512721	mm9_TAD1032
chr14	21512722	21940721	mm9_TAD1033
chr14	21940722	22760721	mm9_TAD1034
chr14	22760722	24358721	mm9_TAD1035
chr14	24358722	24884721	mm9_TAD1036
chr14	24884722	25304721	mm9_TAD1037
chr14	25304722	26443985	mm9_TAD1038
chr14	26443986	27284985	mm9_TAD1039
chr14	27284986	27494985	mm9_TAD1040
chr14	27494986	27917685	mm9_TAD1041
chr14	27917686	28286685	mm9_TAD1042
chr14	28286686	28380685	mm9_TAD1043
chr14	28380686	28591685	mm9_TAD1044
chr14	28591686	29332685	mm9_TAD1045
chr14	29332686	29686685	mm9_TAD1046
chr14	29686686	29932685	mm9_TAD1047
chr14	29932686	30778685	mm9_TAD1048
chr14	30778686	30935685	mm9_TAD1049
chr14	30935686	31304685	mm9_TAD1050
chr14	31304686	31502685	mm9_TAD1051
chr14	31502686	32316685	mm9_TAD1052
chr14	32316686	32451685	mm9_TAD1053
chr14	32451686	32595685	mm9_TAD1054
chr14	32595686	32921685	mm9_TAD1055
chr14	32921686	33023685	mm9_TAD1056
chr14	33023686	33332685	mm9_TAD1057
chr14	33332686	34871685	mm9_TAD1058
chr14	34871686	35039685	mm9_TAD1059
chr14	35039686	35207685	mm9_TAD1060
chr14	35207686	35401685	mm9_TAD1061
chr14	35401686	35612685	mm9_TAD1062
chr14	35612686	37637685	mm9_TAD1063
chr14	37637686	44837164	mm9_TAD1064
chr14	44837165	45151174	mm9_TAD1065
chr14	45151175	45251174	mm9_TAD1066
chr14	45251175	45381174	mm9_TAD1067
chr14	45381175	46414174	mm9_TAD1068
chr14	46414175	47379174	mm9_TAD1069
chr14	47379175	47890174	mm9_TAD1070
chr14	47890175	48336174	mm9_TAD1071
chr14	48336175	48985174	mm9_TAD1072
chr14	48985175	49841174	mm9_TAD1073
chr14	49841175	51381174	mm9_TAD1074
chr14	51381175	52362174	mm9_TAD1075
chr14	52362175	52980174	mm9_TAD1076
chr14	52980175	53363174	mm9_TAD1077
chr14	53363175	54376174	mm9_TAD1078
chr14	54376175	54634174	mm9_TAD1079
chr14	54634175	54831174	mm9_TAD1080
chr14	54831175	56086336	mm9_TAD1081
chr14	56086337	56174336	mm9_TAD1082
chr14	56174337	56563336	mm9_TAD1083
chr14	56563337	57703336	mm9_TAD1084
chr14	57703337	58281336	mm9_TAD1085
chr14	58281337	58551336	mm9_TAD1086
chr14	58551337	58621336	mm9_TAD1087
chr14	58621337	59738336	mm9_TAD1088
chr14	59738337	60221336	mm9_TAD1089
chr14	60221337	60653336	mm9_TAD1090
chr14	60653337	61111336	mm9_TAD1091
chr14	61111337	61398336	mm9_TAD1092
chr14	61398337	61739336	mm9_TAD1093
chr14	61739337	61926336	mm9_TAD1094
chr14	61926337	62182336	mm9_TAD1095
chr14	62182337	62903336	mm9_TAD1096
chr14	62903337	63091336	mm9_TAD1097
chr14	63091337	63301336	mm9_TAD1098
chr14	63301337	63647336	mm9_TAD1099
chr14	63647337	64003336	mm9_TAD1100
chr14	64003337	64162336	mm9_TAD1101
chr14	64162337	64464336	mm9_TAD1102
chr14	64464337	64716336	mm9_TAD1103
chr14	64716337	65218336	mm9_TAD1104
chr14	65218337	65634336	mm9_TAD1105
chr14	65634337	65789336	mm9_TAD1106
chr14	65789337	66198336	mm9_TAD1107
chr14	66198337	66430336	mm9_TAD1108
chr14	66430337	66602336	mm9_TAD1109
chr14	66602337	66791336	mm9_TAD1110
chr14	66791337	66941336	mm9_TAD1111
chr14	66941337	67425336	mm9_TAD1112
chr14	67425337	67834336	mm9_TAD1113
chr14	67834337	68320556	mm9_TAD1114
chr14	68320557	68601556	mm9_TAD1115
chr14	68601557	69152556	mm9_TAD1116
chr14	69152557	70548306	mm9_TAD1117
chr14	70548307	71191306	mm9_TAD1118
chr14	71191307	73415306	mm9_TAD1119
chr14	73415307	73484306	mm9_TAD1120
chr14	73484307	73721306	mm9_TAD1121
chr14	73721307	73913306	mm9_TAD1122
chr14	73913307	75123306	mm9_TAD1123
chr14	75123307	75434306	mm9_TAD1124
chr14	75434307	76125306	mm9_TAD1125
chr14	76125307	76234306	mm9_TAD1126
chr14	76234307	76518306	mm9_TAD1127
chr14	76518307	76868306	mm9_TAD1128
chr14	76868307	77434306	mm9_TAD1129
chr14	77434307	79015306	mm9_TAD1130
chr14	79015307	79755306	mm9_TAD1131
chr14	79755307	80071306	mm9_TAD1132
chr14	80071307	81741306	mm9_TAD1133
chr14	81741307	86979306	mm9_TAD1134
chr14	86979307	99444718	mm9_TAD1135
chr14	99444719	100307718	mm9_TAD1136
chr14	100307719	100877718	mm9_TAD1137
chr14	100877719	101842716	mm9_TAD1138
chr14	101842717	102154716	mm9_TAD1139
chr14	102154717	102359716	mm9_TAD1140
chr14	102359717	103423716	mm9_TAD1141
chr14	103423717	103943716	mm9_TAD1142
chr14	103943717	104110716	mm9_TAD1143
chr14	104110717	104441716	mm9_TAD1144
chr14	104441717	106337716	mm9_TAD1145
chr14	106337717	115203721	mm9_TAD1146
chr14	115203722	115401721	mm9_TAD1147
chr14	115401722	115810721	mm9_TAD1148
chr14	115810722	118353721	mm9_TAD1149
chr14	118353722	118984721	mm9_TAD1150
chr14	118984722	119457721	mm9_TAD1151
chr14	119457722	120457721	mm9_TAD1152
chr14	120457722	120826721	mm9_TAD1153
chr14	120826722	121203721	mm9_TAD1154
chr14	121203722	121652721	mm9_TAD1155
chr14	121652722	121865721	mm9_TAD1156
chr14	121865722	121977721	mm9_TAD1157
chr14	121977722	122216721	mm9_TAD1158
chr14	122216722	122572721	mm9_TAD1159
chr14	122572722	123325721	mm9_TAD1160
chr14	123325722	123748721	mm9_TAD1161
chr14	123748722	125180721	mm9_TAD1162
chr15	3123500	3297499	mm9_TAD1163
chr15	3297500	3900499	mm9_TAD1164
chr15	3900500	3992499	mm9_TAD1165
chr15	3992500	6144499	mm9_TAD1166
chr15	6144500	6550499	mm9_TAD1167
chr15	6550500	6831499	mm9_TAD1168
chr15	6831500	7224499	mm9_TAD1169
chr15	7224500	7399499	mm9_TAD1170
chr15	7399500	8056499	mm9_TAD1171
chr15	8056500	8328499	mm9_TAD1172
chr15	8328500	8555499	mm9_TAD1173
chr15	10404255	10845254	mm9_TAD1174
chr15	10845255	10931254	mm9_TAD1175
chr15	10931255	11341254	mm9_TAD1176
chr15	11341255	11895254	mm9_TAD1177
chr15	11895255	12048254	mm9_TAD1178
chr15	12048255	12272254	mm9_TAD1179
chr15	12272255	12513254	mm9_TAD1180
chr15	12513255	12741254	mm9_TAD1181
chr15	12741255	21779254	mm9_TAD1182
chr15	21779255	25340254	mm9_TAD1183
chr15	25340255	25685254	mm9_TAD1184
chr15	25685255	25916254	mm9_TAD1185
chr15	25916255	27206254	mm9_TAD1186
chr15	27206255	27568254	mm9_TAD1187
chr15	27568255	27794254	mm9_TAD1188
chr15	27794255	28148254	mm9_TAD1189
chr15	28148255	31208254	mm9_TAD1190
chr15	31208255	31383254	mm9_TAD1191
chr15	31383255	31536254	mm9_TAD1192
chr15	31536255	32693254	mm9_TAD1193
chr15	32693255	32801254	mm9_TAD1194
chr15	32801255	33930254	mm9_TAD1195
chr15	33930255	34445254	mm9_TAD1196
chr15	34445255	34870254	mm9_TAD1197
chr15	34870255	35218254	mm9_TAD1198
chr15	35218255	35860254	mm9_TAD1199
chr15	35860255	36082254	mm9_TAD1200
chr15	36082255	36445254	mm9_TAD1201
chr15	36445255	36664254	mm9_TAD1202
chr15	36664255	37030254	mm9_TAD1203
chr15	37030255	37283254	mm9_TAD1204
chr15	37283255	37860254	mm9_TAD1205
chr15	37860255	38190254	mm9_TAD1206
chr15	38190255	38430254	mm9_TAD1207
chr15	38430255	38604254	mm9_TAD1208
chr15	38604255	39185045	mm9_TAD1209
chr15	39185046	39683045	mm9_TAD1210
chr15	39683046	39986045	mm9_TAD1211
chr15	39986046	40951045	mm9_TAD1212
chr15	40951046	41822045	mm9_TAD1213
chr15	41822046	42772045	mm9_TAD1214
chr15	42772046	43623045	mm9_TAD1215
chr15	43623046	44255045	mm9_TAD1216
chr15	44255046	44659045	mm9_TAD1217
chr15	44659046	51500045	mm9_TAD1218
chr15	51500046	51736045	mm9_TAD1219
chr15	51736046	51994054	mm9_TAD1220
chr15	51994055	52324054	mm9_TAD1221
chr15	52324055	53207054	mm9_TAD1222
chr15	53207055	54257054	mm9_TAD1223
chr15	54257055	54603054	mm9_TAD1224
chr15	54603055	54901054	mm9_TAD1225
chr15	54901055	55133054	mm9_TAD1226
chr15	55133055	55393054	mm9_TAD1227
chr15	55393055	55896054	mm9_TAD1228
chr15	55896055	57416054	mm9_TAD1229
chr15	57416055	57911054	mm9_TAD1230
chr15	57911055	58276054	mm9_TAD1231
chr15	58276055	58725054	mm9_TAD1232
chr15	58725055	59163054	mm9_TAD1233
chr15	59163055	59703054	mm9_TAD1234
chr15	59703055	60950054	mm9_TAD1235
chr15	60950055	61798054	mm9_TAD1236
chr15	61798055	62650054	mm9_TAD1237
chr15	62650055	63640054	mm9_TAD1238
chr15	63640055	63958061	mm9_TAD1239
chr15	63958062	64504061	mm9_TAD1240
chr15	64504062	65825061	mm9_TAD1241
chr15	65825062	66329061	mm9_TAD1242
chr15	66329062	66438061	mm9_TAD1243
chr15	66438062	66722061	mm9_TAD1244
chr15	66722062	66943061	mm9_TAD1245
chr15	66943062	68065061	mm9_TAD1246
chr15	68065062	68265061	mm9_TAD1247
chr15	68265062	68741929	mm9_TAD1248
chr15	68741930	71708929	mm9_TAD1249
chr15	71708930	71915929	mm9_TAD1250
chr15	71915930	72875929	mm9_TAD1251
chr15	72875930	73068929	mm9_TAD1252
chr15	73068930	74394929	mm9_TAD1253
chr15	74394930	74556929	mm9_TAD1254
chr15	74556930	74957929	mm9_TAD1255
chr15	74957930	75532929	mm9_TAD1256
chr15	75532930	75730929	mm9_TAD1257
chr15	75730930	76540929	mm9_TAD1258
chr15	76540930	76787929	mm9_TAD1259
chr15	76787930	77251929	mm9_TAD1260
chr15	77251930	77558929	mm9_TAD1261
chr15	77558930	77772929	mm9_TAD1262
chr15	77772930	78422929	mm9_TAD1263
chr15	78422930	78714929	mm9_TAD1264
chr15	78714930	80526929	mm9_TAD1265
chr15	80526930	80800929	mm9_TAD1266
chr15	80800930	81214929	mm9_TAD1267
chr15	81214930	82093929	mm9_TAD1268
chr15	82093930	82504929	mm9_TAD1269
chr15	82504930	82629929	mm9_TAD1270
chr15	82629930	83445929	mm9_TAD1271
chr15	83445930	83897929	mm9_TAD1272
chr15	83897930	84491929	mm9_TAD1273
chr15	84491930	84945929	mm9_TAD1274
chr15	84945930	85431929	mm9_TAD1275
chr15	85431930	85722929	mm9_TAD1276
chr15	85722930	88497929	mm9_TAD1277
chr15	88497930	89394930	mm9_TAD1278
chr15	89394931	90052930	mm9_TAD1279
chr15	90052931	90759930	mm9_TAD1280
chr15	90759931	93058930	mm9_TAD1281
chr15	93058931	93447930	mm9_TAD1282
chr15	93447931	94078930	mm9_TAD1283
chr15	94078931	94369930	mm9_TAD1284
chr15	94369931	94516930	mm9_TAD1285
chr15	94516931	95529930	mm9_TAD1286
chr15	95529931	96294930	mm9_TAD1287
chr15	96294931	96510930	mm9_TAD1288
chr15	96510931	96775930	mm9_TAD1289
chr15	96775931	97024930	mm9_TAD1290
chr15	97024931	98328930	mm9_TAD1291
chr15	98328931	98841930	mm9_TAD1292
chr15	98841931	99121930	mm9_TAD1293
chr15	99121931	99525930	mm9_TAD1294
chr15	99525931	99807930	mm9_TAD1295
chr15	99807931	100569930	mm9_TAD1296
chr15	100569931	101154930	mm9_TAD1297
chr15	101154931	101825930	mm9_TAD1298
chr15	101825931	101906930	mm9_TAD1299
chr15	101906931	102572930	mm9_TAD1300
chr15	102572931	103014930	mm9_TAD1301
chr15	103014931	103278930	mm9_TAD1302
chr16	3722500	4040499	mm9_TAD1303
chr16	4040500	4290499	mm9_TAD1304
chr16	4290500	4633499	mm9_TAD1305
chr16	4633500	4957592	mm9_TAD1306
chr16	4957593	5256592	mm9_TAD1307
chr16	5256593	6498592	mm9_TAD1308
chr16	6498593	8360592	mm9_TAD1309
chr16	8360593	8890592	mm9_TAD1310
chr16	8890593	10250592	mm9_TAD1311
chr16	10250593	10541592	mm9_TAD1312
chr16	10541593	10858592	mm9_TAD1313
chr16	10858593	11432592	mm9_TAD1314
chr16	11432593	11656592	mm9_TAD1315
chr16	11656593	11969592	mm9_TAD1316
chr16	11969593	13075592	mm9_TAD1317
chr16	13075593	13446592	mm9_TAD1318
chr16	13446593	14222592	mm9_TAD1319
chr16	14222593	14682592	mm9_TAD1320
chr16	14682593	15799592	mm9_TAD1321
chr16	15799593	16149592	mm9_TAD1322
chr16	16149593	16298592	mm9_TAD1323
chr16	16298593	16603592	mm9_TAD1324
chr16	16603593	18236592	mm9_TAD1325
chr16	18236593	18880592	mm9_TAD1326
chr16	18880593	19646592	mm9_TAD1327
chr16	19646593	20468572	mm9_TAD1328
chr16	20468573	20773572	mm9_TAD1329
chr16	20773573	21175572	mm9_TAD1330
chr16	21175573	21440572	mm9_TAD1331
chr16	21440573	21821572	mm9_TAD1332
chr16	21821573	22275572	mm9_TAD1333
chr16	22275573	22562572	mm9_TAD1334
chr16	22562573	22837572	mm9_TAD1335
chr16	22837573	23066572	mm9_TAD1336
chr16	23066573	23446572	mm9_TAD1337
chr16	23446573	23523572	mm9_TAD1338
chr16	23523573	23964585	mm9_TAD1339
chr16	23964586	25072585	mm9_TAD1340
chr16	25072586	25348585	mm9_TAD1341
chr16	25348586	25955585	mm9_TAD1342
chr16	25955586	26220585	mm9_TAD1343
chr16	26220586	26521585	mm9_TAD1344
chr16	26521586	26787585	mm9_TAD1345
chr16	26787586	27480585	mm9_TAD1346
chr16	27480586	28804585	mm9_TAD1347
chr16	28804586	29588585	mm9_TAD1348
chr16	29588586	29695585	mm9_TAD1349
chr16	29695586	30255585	mm9_TAD1350
chr16	30255586	30560585	mm9_TAD1351
chr16	30560586	31088585	mm9_TAD1352
chr16	31088586	31432585	mm9_TAD1353
chr16	31432586	31738585	mm9_TAD1354
chr16	31738586	32502585	mm9_TAD1355
chr16	32502586	33257585	mm9_TAD1356
chr16	33257586	33796585	mm9_TAD1357
chr16	33796586	33988585	mm9_TAD1358
chr16	33988586	34157585	mm9_TAD1359
chr16	34157586	34722585	mm9_TAD1360
chr16	34722586	35305585	mm9_TAD1361
chr16	35305586	35685585	mm9_TAD1362
chr16	35685586	35831585	mm9_TAD1363
chr16	35831586	36433585	mm9_TAD1364
chr16	36433586	36838585	mm9_TAD1365
chr16	36838586	37057585	mm9_TAD1366
chr16	37057586	37680585	mm9_TAD1367
chr16	37680586	37962585	mm9_TAD1368
chr16	37962586	38254585	mm9_TAD1369
chr16	38254586	38525583	mm9_TAD1370
chr16	38525584	38850612	mm9_TAD1371
chr16	38850613	39109612	mm9_TAD1372
chr16	39109613	42814612	mm9_TAD1373
chr16	42814613	43177612	mm9_TAD1374
chr16	43177613	43609612	mm9_TAD1375
chr16	43609613	43818612	mm9_TAD1376
chr16	43818613	44404612	mm9_TAD1377
chr16	44404613	44717612	mm9_TAD1378
chr16	44717613	45162612	mm9_TAD1379
chr16	45162613	45673612	mm9_TAD1380
chr16	45673613	46065612	mm9_TAD1381
chr16	46065613	48594612	mm9_TAD1382
chr16	48594613	49472612	mm9_TAD1383
chr16	49472613	50788612	mm9_TAD1384
chr16	50788613	52204612	mm9_TAD1385
chr16	52204613	52463612	mm9_TAD1386
chr16	52463613	55030612	mm9_TAD1387
chr16	55030613	55469612	mm9_TAD1388
chr16	55469613	55891612	mm9_TAD1389
chr16	55891613	56155612	mm9_TAD1390
chr16	56155613	56744612	mm9_TAD1391
chr16	56744613	57232612	mm9_TAD1392
chr16	57232613	57623612	mm9_TAD1393
chr16	57623613	58274612	mm9_TAD1394
chr16	58274613	58778612	mm9_TAD1395
chr16	58778613	59383325	mm9_TAD1396
chr16	59383326	59667325	mm9_TAD1397
chr16	59667326	64714325	mm9_TAD1398
chr16	64714326	65512834	mm9_TAD1399
chr16	65512835	65607744	mm9_TAD1400
chr16	65607745	70597744	mm9_TAD1401
chr16	70597745	72614744	mm9_TAD1402
chr16	72614745	73009744	mm9_TAD1403
chr16	73009745	76179744	mm9_TAD1404
chr16	76179745	76909744	mm9_TAD1405
chr16	76909745	78147744	mm9_TAD1406
chr16	78147745	81268744	mm9_TAD1407
chr16	81268745	85716744	mm9_TAD1408
chr16	85716745	85808744	mm9_TAD1409
chr16	85808745	86653744	mm9_TAD1410
chr16	86653745	86922744	mm9_TAD1411
chr16	86922745	87283744	mm9_TAD1412
chr16	87283745	87819744	mm9_TAD1413
chr16	87819745	89743744	mm9_TAD1414
chr16	89743745	90194744	mm9_TAD1415
chr16	90194745	90322744	mm9_TAD1416
chr16	90322745	90741744	mm9_TAD1417
chr16	90741745	91068744	mm9_TAD1418
chr16	91068745	91356744	mm9_TAD1419
chr16	91356745	91646744	mm9_TAD1420
chr16	91646745	91925744	mm9_TAD1421
chr16	91925745	92314744	mm9_TAD1422
chr16	92314745	92502744	mm9_TAD1423
chr16	92502745	93572744	mm9_TAD1424
chr16	93572745	94987106	mm9_TAD1425
chr16	94987107	95813106	mm9_TAD1426
chr16	95813107	96211106	mm9_TAD1427
chr16	96211107	96397106	mm9_TAD1428
chr16	96397107	96580106	mm9_TAD1429
chr16	96580107	96894106	mm9_TAD1430
chr16	96894107	97068106	mm9_TAD1431
chr16	97068107	97519106	mm9_TAD1432
chr16	97519107	98013106	mm9_TAD1433
chr17	3012500	3241499	mm9_TAD1434
chr17	3241500	3553499	mm9_TAD1435
chr17	3553500	4741499	mm9_TAD1436
chr17	4741500	5414499	mm9_TAD1437
chr17	5414500	7161848	mm9_TAD1438
chr17	7161849	7333848	mm9_TAD1439
chr17	7333849	7536848	mm9_TAD1440
chr17	7536849	7637849	mm9_TAD1441
chr17	7637850	8151364	mm9_TAD1442
chr17	8151365	8355364	mm9_TAD1443
chr17	8355365	8631364	mm9_TAD1444
chr17	8631365	9165364	mm9_TAD1445
chr17	9165365	10517364	mm9_TAD1446
chr17	10517365	12221365	mm9_TAD1447
chr17	12221366	12596365	mm9_TAD1448
chr17	12596366	13038365	mm9_TAD1449
chr17	13038366	13213365	mm9_TAD1450
chr17	13213366	13396365	mm9_TAD1451
chr17	13396366	14088506	mm9_TAD1452
chr17	14088507	14655506	mm9_TAD1453
chr17	14655507	15107463	mm9_TAD1454
chr17	15107464	15186463	mm9_TAD1455
chr17	15186464	15522463	mm9_TAD1456
chr17	15522464	15635463	mm9_TAD1457
chr17	15635464	15926463	mm9_TAD1458
chr17	15926464	17840463	mm9_TAD1459
chr17	17840464	21251463	mm9_TAD1460
chr17	21251464	21339463	mm9_TAD1461
chr17	21339464	22194466	mm9_TAD1462
chr17	22194467	23052466	mm9_TAD1463
chr17	23052467	23292466	mm9_TAD1464
chr17	23292467	23845466	mm9_TAD1465
chr17	23845467	24209466	mm9_TAD1466
chr17	24209467	24577444	mm9_TAD1467
chr17	24577445	25436444	mm9_TAD1468
chr17	25436445	25870444	mm9_TAD1469
chr17	25870445	26389444	mm9_TAD1470
chr17	26389445	26582444	mm9_TAD1471
chr17	26582445	26799444	mm9_TAD1472
chr17	26799445	27051444	mm9_TAD1473
chr17	27051445	27657444	mm9_TAD1474
chr17	27657445	28331444	mm9_TAD1475
chr17	28331445	28480444	mm9_TAD1476
chr17	28480445	29695444	mm9_TAD1477
chr17	29695445	30057444	mm9_TAD1478
chr17	30057445	30584444	mm9_TAD1479
chr17	30584445	31109444	mm9_TAD1480
chr17	31109445	31439444	mm9_TAD1481
chr17	31439445	31645444	mm9_TAD1482
chr17	31645445	31804444	mm9_TAD1483
chr17	31804445	32206444	mm9_TAD1484
chr17	32206445	32651444	mm9_TAD1485
chr17	32651445	33125444	mm9_TAD1486
chr17	33125445	34096444	mm9_TAD1487
chr17	34096445	34179444	mm9_TAD1488
chr17	34179445	34549444	mm9_TAD1489
chr17	34549445	34716444	mm9_TAD1490
chr17	34716445	34983444	mm9_TAD1491
chr17	34983445	36424444	mm9_TAD1492
chr17	36424445	36917444	mm9_TAD1493
chr17	36917445	37199444	mm9_TAD1494
chr17	37199445	42745448	mm9_TAD1495
chr17	42745449	42937448	mm9_TAD1496
chr17	42937449	43115448	mm9_TAD1497
chr17	43115449	43383448	mm9_TAD1498
chr17	43383449	43618448	mm9_TAD1499
chr17	43618449	43795448	mm9_TAD1500
chr17	43795449	45553448	mm9_TAD1501
chr17	45553449	45855448	mm9_TAD1502
chr17	45855449	46296448	mm9_TAD1503
chr17	46296449	47513448	mm9_TAD1504
chr17	47513449	47885448	mm9_TAD1505
chr17	47885449	48247449	mm9_TAD1506
chr17	48247450	48539824	mm9_TAD1507
chr17	48539825	49370824	mm9_TAD1508
chr17	49370825	50072824	mm9_TAD1509
chr17	50072825	50403824	mm9_TAD1510
chr17	50403825	50945824	mm9_TAD1511
chr17	50945825	53514824	mm9_TAD1512
chr17	53514825	53846824	mm9_TAD1513
chr17	53846825	55747797	mm9_TAD1514
chr17	55747798	56090922	mm9_TAD1515
chr17	56090923	56219922	mm9_TAD1516
chr17	56219923	56422922	mm9_TAD1517
chr17	56422923	56707922	mm9_TAD1518
chr17	56707923	56848922	mm9_TAD1519
chr17	56848923	57526922	mm9_TAD1520
chr17	57526923	63237848	mm9_TAD1521
chr17	63237849	63865848	mm9_TAD1522
chr17	63865849	64125848	mm9_TAD1523
chr17	64125849	64746839	mm9_TAD1524
chr17	64746840	65252839	mm9_TAD1525
chr17	65252840	65874839	mm9_TAD1526
chr17	65874840	66489839	mm9_TAD1527
chr17	66489840	66855839	mm9_TAD1528
chr17	66855840	67535839	mm9_TAD1529
chr17	67535840	68203839	mm9_TAD1530
chr17	68203840	68526839	mm9_TAD1531
chr17	68526840	71046839	mm9_TAD1532
chr17	71046840	71355839	mm9_TAD1533
chr17	71355840	71595839	mm9_TAD1534
chr17	71595840	72901839	mm9_TAD1535
chr17	72901840	73151839	mm9_TAD1536
chr17	73151840	73646839	mm9_TAD1537
chr17	73646840	74234839	mm9_TAD1538
chr17	74234840	74714839	mm9_TAD1539
chr17	74714840	75124839	mm9_TAD1540
chr17	75124840	78580839	mm9_TAD1541
chr17	78580840	79521839	mm9_TAD1542
chr17	79521840	80023839	mm9_TAD1543
chr17	80023840	80253839	mm9_TAD1544
chr17	80253840	80406839	mm9_TAD1545
chr17	80406840	80614839	mm9_TAD1546
chr17	80614840	80994839	mm9_TAD1547
chr17	80994840	81474839	mm9_TAD1548
chr17	81474840	83391839	mm9_TAD1549
chr17	83391840	83664839	mm9_TAD1550
chr17	83664840	84266839	mm9_TAD1551
chr17	84266840	84827839	mm9_TAD1552
chr17	84827840	85536839	mm9_TAD1553
chr17	85536840	86040839	mm9_TAD1554
chr17	86040840	86510839	mm9_TAD1555
chr17	86510840	86870839	mm9_TAD1556
chr17	86870840	87311839	mm9_TAD1557
chr17	87311840	87671839	mm9_TAD1558
chr17	87671840	88009839	mm9_TAD1559
chr17	88009840	88365839	mm9_TAD1560
chr17	88365840	88637839	mm9_TAD1561
chr17	88637840	88928839	mm9_TAD1562
chr17	88928840	89093839	mm9_TAD1563
chr18	3468498	4193497	mm9_TAD1564
chr18	4193498	4389497	mm9_TAD1565
chr18	4389498	4704497	mm9_TAD1566
chr18	4704498	5137497	mm9_TAD1567
chr18	5137498	6009497	mm9_TAD1568
chr18	6009498	6244497	mm9_TAD1569
chr18	6244498	6671497	mm9_TAD1570
chr18	6671498	7539497	mm9_TAD1571
chr18	7539498	7751497	mm9_TAD1572
chr18	7751498	7950497	mm9_TAD1573
chr18	7950498	9260497	mm9_TAD1574
chr18	9260498	9953497	mm9_TAD1575
chr18	9953498	10274497	mm9_TAD1576
chr18	10274498	10530497	mm9_TAD1577
chr18	10530498	10814497	mm9_TAD1578
chr18	10814498	11671008	mm9_TAD1579
chr18	11671009	11894008	mm9_TAD1580
chr18	11894009	12282008	mm9_TAD1581
chr18	12282009	12607008	mm9_TAD1582
chr18	12607009	12897008	mm9_TAD1583
chr18	12897009	13131008	mm9_TAD1584
chr18	13131009	16347008	mm9_TAD1585
chr18	16347009	17027008	mm9_TAD1586
chr18	17027009	20066000	mm9_TAD1587
chr18	20066001	20740000	mm9_TAD1588
chr18	20740001	21148000	mm9_TAD1589
chr18	21148001	21561000	mm9_TAD1590
chr18	21561001	23893000	mm9_TAD1591
chr18	23893001	24188000	mm9_TAD1592
chr18	24188001	24450000	mm9_TAD1593
chr18	24450001	24826000	mm9_TAD1594
chr18	24826001	25132000	mm9_TAD1595
chr18	25132001	25691000	mm9_TAD1596
chr18	25691001	25929000	mm9_TAD1597
chr18	25929001	31755153	mm9_TAD1598
chr18	31755154	32007153	mm9_TAD1599
chr18	32007154	32241153	mm9_TAD1600
chr18	32241154	32423153	mm9_TAD1601
chr18	32423154	32619153	mm9_TAD1602
chr18	32619154	33028153	mm9_TAD1603
chr18	33028154	33357153	mm9_TAD1604
chr18	33357154	33961153	mm9_TAD1605
chr18	33961154	34197153	mm9_TAD1606
chr18	34197154	34459153	mm9_TAD1607
chr18	34459154	35116153	mm9_TAD1608
chr18	35116154	35720153	mm9_TAD1609
chr18	35720154	36101153	mm9_TAD1610
chr18	36101154	36328153	mm9_TAD1611
chr18	36328154	36517153	mm9_TAD1612
chr18	36517154	36994153	mm9_TAD1613
chr18	36994154	37412153	mm9_TAD1614
chr18	37412154	38063153	mm9_TAD1615
chr18	38063154	38458153	mm9_TAD1616
chr18	38458154	39009153	mm9_TAD1617
chr18	39009154	39089153	mm9_TAD1618
chr18	39089154	39283153	mm9_TAD1619
chr18	39283154	39651153	mm9_TAD1620
chr18	39651154	40383153	mm9_TAD1621
chr18	40383154	42755153	mm9_TAD1622
chr18	42755154	43157153	mm9_TAD1623
chr18	43157154	43340153	mm9_TAD1624
chr18	43340154	43513153	mm9_TAD1625
chr18	43513154	43715153	mm9_TAD1626
chr18	43715154	43988153	mm9_TAD1627
chr18	43988154	44532153	mm9_TAD1628
chr18	44532154	45041153	mm9_TAD1629
chr18	45041154	46298153	mm9_TAD1630
chr18	46298154	46458153	mm9_TAD1631
chr18	46458154	46747153	mm9_TAD1632
chr18	46747154	46908153	mm9_TAD1633
chr18	46908154	47119153	mm9_TAD1634
chr18	47119154	49867153	mm9_TAD1635
chr18	49867154	50350153	mm9_TAD1636
chr18	50350154	53110153	mm9_TAD1637
chr18	53110154	53862153	mm9_TAD1638
chr18	53862154	54133153	mm9_TAD1639
chr18	54133154	56503153	mm9_TAD1640
chr18	56503154	56718153	mm9_TAD1641
chr18	56718154	56912153	mm9_TAD1642
chr18	56912154	57269153	mm9_TAD1643
chr18	57269154	57543153	mm9_TAD1644
chr18	57543154	58131153	mm9_TAD1645
chr18	58131154	58646153	mm9_TAD1646
chr18	58646154	59240153	mm9_TAD1647
chr18	59240154	60316153	mm9_TAD1648
chr18	60316154	60941153	mm9_TAD1649
chr18	60941154	61684153	mm9_TAD1650
chr18	61684154	61905153	mm9_TAD1651
chr18	61905154	62122153	mm9_TAD1652
chr18	62122154	62414153	mm9_TAD1653
chr18	62414154	63236153	mm9_TAD1654
chr18	63236154	63814153	mm9_TAD1655
chr18	63814154	64674153	mm9_TAD1656
chr18	64674154	65170153	mm9_TAD1657
chr18	65170154	65329153	mm9_TAD1658
chr18	65329154	65447153	mm9_TAD1659
chr18	65447154	65655153	mm9_TAD1660
chr18	65655154	65927153	mm9_TAD1661
chr18	65927154	66068153	mm9_TAD1662
chr18	66068154	66246153	mm9_TAD1663
chr18	66246154	66724153	mm9_TAD1664
chr18	66724154	67246153	mm9_TAD1665
chr18	67246154	67797153	mm9_TAD1666
chr18	67797154	68028153	mm9_TAD1667
chr18	68028154	68487153	mm9_TAD1668
chr18	68487154	68656153	mm9_TAD1669
chr18	68656154	69337153	mm9_TAD1670
chr18	69337154	69858153	mm9_TAD1671
chr18	69858154	69987153	mm9_TAD1672
chr18	69987154	70355153	mm9_TAD1673
chr18	70355154	70606153	mm9_TAD1674
chr18	70606154	70824153	mm9_TAD1675
chr18	70824154	73797153	mm9_TAD1676
chr18	73797154	74057153	mm9_TAD1677
chr18	74057154	74369153	mm9_TAD1678
chr18	74369154	74583153	mm9_TAD1679
chr18	74583154	74942153	mm9_TAD1680
chr18	74942154	75202153	mm9_TAD1681
chr18	75202154	75913153	mm9_TAD1682
chr18	75913154	76336153	mm9_TAD1683
chr18	76336154	76503153	mm9_TAD1684
chr18	76503154	77142238	mm9_TAD1685
chr18	77142239	77853238	mm9_TAD1686
chr18	77853239	78002238	mm9_TAD1687
chr18	78002239	78371238	mm9_TAD1688
chr18	78371239	79337238	mm9_TAD1689
chr18	79337239	80179238	mm9_TAD1690
chr18	80179239	80663238	mm9_TAD1691
chr18	80663239	80963238	mm9_TAD1692
chr18	80963239	82593891	mm9_TAD1693
chr18	82593892	82752891	mm9_TAD1694
chr18	82752892	82907891	mm9_TAD1695
chr18	82907892	83167891	mm9_TAD1696
chr18	83167892	84784891	mm9_TAD1697
chr18	84784892	84976891	mm9_TAD1698
chr18	84976892	85141891	mm9_TAD1699
chr18	85141892	88876891	mm9_TAD1700
chr18	88876892	89310891	mm9_TAD1701
chr18	89310892	90766891	mm9_TAD1702
chr19	3183500	4103499	mm9_TAD1703
chr19	4103500	4462499	mm9_TAD1704
chr19	4462500	6390499	mm9_TAD1705
chr19	6390500	7102989	mm9_TAD1706
chr19	7102990	7288989	mm9_TAD1707
chr19	7288990	7711989	mm9_TAD1708
chr19	7711990	8628989	mm9_TAD1709
chr19	8628990	8790989	mm9_TAD1710
chr19	8790990	8892989	mm9_TAD1711
chr19	8892990	9213989	mm9_TAD1712
chr19	9213990	9403989	mm9_TAD1713
chr19	9403990	9934989	mm9_TAD1714
chr19	9934990	10122989	mm9_TAD1715
chr19	10122990	10294989	mm9_TAD1716
chr19	10294990	10592989	mm9_TAD1717
chr19	10592990	10739989	mm9_TAD1718
chr19	10739990	11064989	mm9_TAD1719
chr19	11064990	11422989	mm9_TAD1720
chr19	11422990	11839989	mm9_TAD1721
chr19	11839990	12928989	mm9_TAD1722
chr19	12928990	15129989	mm9_TAD1723
chr19	15129990	16075989	mm9_TAD1724
chr19	16075990	16421989	mm9_TAD1725
chr19	16421990	16687989	mm9_TAD1726
chr19	16687990	16860989	mm9_TAD1727
chr19	16860990	17182989	mm9_TAD1728
chr19	17182990	17472989	mm9_TAD1729
chr19	17472990	17932989	mm9_TAD1730
chr19	17932990	18631989	mm9_TAD1731
chr19	18631990	18933989	mm9_TAD1732
chr19	18933990	20494989	mm9_TAD1733
chr19	20494990	20859989	mm9_TAD1734
chr19	20859990	21434989	mm9_TAD1735
chr19	21434990	21634989	mm9_TAD1736
chr19	21634990	21842989	mm9_TAD1737
chr19	21842990	22396989	mm9_TAD1738
chr19	22396990	22971989	mm9_TAD1739
chr19	22971990	23403989	mm9_TAD1740
chr19	23403990	23613989	mm9_TAD1741
chr19	23613990	24356989	mm9_TAD1742
chr19	24356990	24696989	mm9_TAD1743
chr19	24696990	24986989	mm9_TAD1744
chr19	24986990	25565989	mm9_TAD1745
chr19	25565990	25742989	mm9_TAD1746
chr19	25742990	26768989	mm9_TAD1747
chr19	26768990	27506989	mm9_TAD1748
chr19	27506990	27774989	mm9_TAD1749
chr19	27774990	28219989	mm9_TAD1750
chr19	28219990	28831989	mm9_TAD1751
chr19	28831990	29032989	mm9_TAD1752
chr19	29032990	29429989	mm9_TAD1753
chr19	29429990	29663989	mm9_TAD1754
chr19	29663990	29895989	mm9_TAD1755
chr19	29895990	30290989	mm9_TAD1756
chr19	30290990	30677989	mm9_TAD1757
chr19	30677990	31898989	mm9_TAD1758
chr19	31898990	32537989	mm9_TAD1759
chr19	32537990	32782989	mm9_TAD1760
chr19	32782990	33308989	mm9_TAD1761
chr19	33308990	34141989	mm9_TAD1762
chr19	34141990	34571989	mm9_TAD1763
chr19	34571990	34873989	mm9_TAD1764
chr19	34873990	35044989	mm9_TAD1765
chr19	35044990	36158989	mm9_TAD1766
chr19	36158990	36537989	mm9_TAD1767
chr19	36537990	36885989	mm9_TAD1768
chr19	36885990	37079989	mm9_TAD1769
chr19	37079990	37647989	mm9_TAD1770
chr19	37647990	37768989	mm9_TAD1771
chr19	37768990	38016989	mm9_TAD1772
chr19	38016990	38478989	mm9_TAD1773
chr19	38478990	39025989	mm9_TAD1774
chr19	39025990	40304989	mm9_TAD1775
chr19	40304990	40647989	mm9_TAD1776
chr19	40647990	41131989	mm9_TAD1777
chr19	41131990	41328989	mm9_TAD1778
chr19	41328990	41700989	mm9_TAD1779
chr19	41700990	42254989	mm9_TAD1780
chr19	42254990	42856989	mm9_TAD1781
chr19	42856990	44221989	mm9_TAD1782
chr19	44221990	44636989	mm9_TAD1783
chr19	44636990	44994989	mm9_TAD1784
chr19	44994990	45242989	mm9_TAD1785
chr19	45242990	45838989	mm9_TAD1786
chr19	45838990	46135989	mm9_TAD1787
chr19	46135990	47121989	mm9_TAD1788
chr19	47121990	47576989	mm9_TAD1789
chr19	47576990	47935989	mm9_TAD1790
chr19	47935990	53065989	mm9_TAD1791
chr19	53065990	53303989	mm9_TAD1792
chr19	53303990	53460989	mm9_TAD1793
chr19	53460990	53684989	mm9_TAD1794
chr19	53684990	53818989	mm9_TAD1795
chr19	53818990	54088989	mm9_TAD1796
chr19	54088990	54320989	mm9_TAD1797
chr19	54320990	55103989	mm9_TAD1798
chr19	55103990	55392989	mm9_TAD1799
chr19	55392990	55993989	mm9_TAD1800
chr19	55993990	56426989	mm9_TAD1801
chr19	56426990	56878989	mm9_TAD1802
chr19	56878990	56969989	mm9_TAD1803
chr19	56969990	57121989	mm9_TAD1804
chr19	57121990	57430989	mm9_TAD1805
chr19	57430990	57775989	mm9_TAD1806
chr19	57775990	59285989	mm9_TAD1807
chr19	59285990	59480989	mm9_TAD1808
chr2	3197772	3404771	mm9_TAD1809
chr2	3404772	3760771	mm9_TAD1810
chr2	3760772	4410545	mm9_TAD1811
chr2	4410546	4567545	mm9_TAD1812
chr2	4567546	4819545	mm9_TAD1813
chr2	4819546	4972545	mm9_TAD1814
chr2	4972546	5350545	mm9_TAD1815
chr2	5350546	5784545	mm9_TAD1816
chr2	5784546	6106545	mm9_TAD1817
chr2	6106546	6409545	mm9_TAD1818
chr2	6409546	9801126	mm9_TAD1819
chr2	9801127	10235126	mm9_TAD1820
chr2	10235127	11014126	mm9_TAD1821
chr2	11014127	11227126	mm9_TAD1822
chr2	11227127	11491126	mm9_TAD1823
chr2	11491127	11825126	mm9_TAD1824
chr2	11825127	13175126	mm9_TAD1825
chr2	13175127	13537126	mm9_TAD1826
chr2	13537127	14260126	mm9_TAD1827
chr2	14260127	14970126	mm9_TAD1828
chr2	14970127	17919126	mm9_TAD1829
chr2	17919127	18280126	mm9_TAD1830
chr2	18280127	18750126	mm9_TAD1831
chr2	18750127	19301126	mm9_TAD1832
chr2	19301127	19879126	mm9_TAD1833
chr2	19879127	20771126	mm9_TAD1834
chr2	20771127	21228126	mm9_TAD1835
chr2	21228127	22583019	mm9_TAD1836
chr2	22583020	22737019	mm9_TAD1837
chr2	22737020	23075019	mm9_TAD1838
chr2	23075020	24102019	mm9_TAD1839
chr2	24102020	24436019	mm9_TAD1840
chr2	24436020	24666019	mm9_TAD1841
chr2	24666020	24818019	mm9_TAD1842
chr2	24818020	25471019	mm9_TAD1843
chr2	25471020	26151019	mm9_TAD1844
chr2	26151020	26477019	mm9_TAD1845
chr2	26477020	27102019	mm9_TAD1846
chr2	27102020	27385019	mm9_TAD1847
chr2	27385020	27628019	mm9_TAD1848
chr2	27628020	28341019	mm9_TAD1849
chr2	28341020	28989019	mm9_TAD1850
chr2	28989020	29457019	mm9_TAD1851
chr2	29457020	29584019	mm9_TAD1852
chr2	29584020	30270019	mm9_TAD1853
chr2	30270020	30658019	mm9_TAD1854
chr2	30658020	30843019	mm9_TAD1855
chr2	30843020	31045019	mm9_TAD1856
chr2	31045020	31233019	mm9_TAD1857
chr2	31233020	32190019	mm9_TAD1858
chr2	32190020	32809019	mm9_TAD1859
chr2	32809020	33820019	mm9_TAD1860
chr2	33820020	34523019	mm9_TAD1861
chr2	34523020	35064019	mm9_TAD1862
chr2	35064020	35372019	mm9_TAD1863
chr2	35372020	35813019	mm9_TAD1864
chr2	35813020	36172019	mm9_TAD1865
chr2	36172020	37203019	mm9_TAD1866
chr2	37203020	37666019	mm9_TAD1867
chr2	37666020	38252019	mm9_TAD1868
chr2	38252020	39086019	mm9_TAD1869
chr2	39086020	39258019	mm9_TAD1870
chr2	39258020	43546019	mm9_TAD1871
chr2	43546020	48753019	mm9_TAD1872
chr2	48753020	49200019	mm9_TAD1873
chr2	49200020	49606019	mm9_TAD1874
chr2	49606020	50143019	mm9_TAD1875
chr2	50143020	51035019	mm9_TAD1876
chr2	51035020	51779019	mm9_TAD1877
chr2	51779020	52086019	mm9_TAD1878
chr2	52086020	52481019	mm9_TAD1879
chr2	52481020	52597533	mm9_TAD1880
chr2	52597534	52987533	mm9_TAD1881
chr2	52987534	53081533	mm9_TAD1882
chr2	53081534	54005910	mm9_TAD1883
chr2	54005911	57848910	mm9_TAD1884
chr2	57848911	58280910	mm9_TAD1885
chr2	58280911	58535910	mm9_TAD1886
chr2	58535911	59315556	mm9_TAD1887
chr2	59315557	60277556	mm9_TAD1888
chr2	60277557	60550556	mm9_TAD1889
chr2	60550557	61325556	mm9_TAD1890
chr2	61325557	62336556	mm9_TAD1891
chr2	62336557	62523556	mm9_TAD1892
chr2	62523557	63297556	mm9_TAD1893
chr2	63297557	64318556	mm9_TAD1894
chr2	64318557	64745556	mm9_TAD1895
chr2	64745557	64970556	mm9_TAD1896
chr2	64970557	65215556	mm9_TAD1897
chr2	65215557	65439556	mm9_TAD1898
chr2	65439557	66286556	mm9_TAD1899
chr2	66286557	67321556	mm9_TAD1900
chr2	67321557	68192556	mm9_TAD1901
chr2	68192557	68602556	mm9_TAD1902
chr2	68602557	69897556	mm9_TAD1903
chr2	69897557	70458556	mm9_TAD1904
chr2	70458557	70949556	mm9_TAD1905
chr2	70949557	71409556	mm9_TAD1906
chr2	71409557	71688556	mm9_TAD1907
chr2	71688557	71857556	mm9_TAD1908
chr2	71857557	72065556	mm9_TAD1909
chr2	72065557	72338556	mm9_TAD1910
chr2	72338557	73135556	mm9_TAD1911
chr2	73135557	73384556	mm9_TAD1912
chr2	73384557	73851556	mm9_TAD1913
chr2	73851557	74116556	mm9_TAD1914
chr2	74116557	74525556	mm9_TAD1915
chr2	74525557	75422556	mm9_TAD1916
chr2	75422557	75960556	mm9_TAD1917
chr2	75960557	76721556	mm9_TAD1918
chr2	76721557	77198556	mm9_TAD1919
chr2	77198557	77697556	mm9_TAD1920
chr2	77697557	77871556	mm9_TAD1921
chr2	77871557	78772656	mm9_TAD1922
chr2	78772657	79133656	mm9_TAD1923
chr2	79133657	79346656	mm9_TAD1924
chr2	79346657	79640656	mm9_TAD1925
chr2	79640657	80142656	mm9_TAD1926
chr2	80142657	80535656	mm9_TAD1927
chr2	80535657	83438656	mm9_TAD1928
chr2	83438657	83648656	mm9_TAD1929
chr2	83648657	83794656	mm9_TAD1930
chr2	83794657	84284656	mm9_TAD1931
chr2	84284657	84927656	mm9_TAD1932
chr2	84927657	85494656	mm9_TAD1933
chr2	85494657	90147656	mm9_TAD1934
chr2	90147657	90282656	mm9_TAD1935
chr2	90282657	90579656	mm9_TAD1936
chr2	90579657	90682656	mm9_TAD1937
chr2	90682657	90903656	mm9_TAD1938
chr2	90903657	91103656	mm9_TAD1939
chr2	91103657	91373656	mm9_TAD1940
chr2	91373657	91553656	mm9_TAD1941
chr2	91553657	91780656	mm9_TAD1942
chr2	91780657	92314656	mm9_TAD1943
chr2	92314657	92695656	mm9_TAD1944
chr2	92695657	93306656	mm9_TAD1945
chr2	93306657	93671656	mm9_TAD1946
chr2	93671657	93858656	mm9_TAD1947
chr2	93858657	94295656	mm9_TAD1948
chr2	94295657	100301656	mm9_TAD1949
chr2	100301657	100608656	mm9_TAD1950
chr2	100608657	101277656	mm9_TAD1951
chr2	101277657	101509656	mm9_TAD1952
chr2	101509657	101729656	mm9_TAD1953
chr2	101729657	101904656	mm9_TAD1954
chr2	101904657	102308656	mm9_TAD1955
chr2	102308657	102922656	mm9_TAD1956
chr2	102922657	103249656	mm9_TAD1957
chr2	103249657	103861656	mm9_TAD1958
chr2	103861657	104257656	mm9_TAD1959
chr2	104257657	104660656	mm9_TAD1960
chr2	104660657	105105656	mm9_TAD1961
chr2	105105657	106229656	mm9_TAD1962
chr2	106229657	109547656	mm9_TAD1963
chr2	109547657	109724656	mm9_TAD1964
chr2	109724657	110062656	mm9_TAD1965
chr2	110062657	110443656	mm9_TAD1966
chr2	110443657	112028656	mm9_TAD1967
chr2	112028657	113115656	mm9_TAD1968
chr2	113115657	113321656	mm9_TAD1969
chr2	113321657	113688656	mm9_TAD1970
chr2	113688657	114030235	mm9_TAD1971
chr2	114030236	115656235	mm9_TAD1972
chr2	115656236	115947235	mm9_TAD1973
chr2	115947236	116693235	mm9_TAD1974
chr2	116693236	117079235	mm9_TAD1975
chr2	117079236	117293235	mm9_TAD1976
chr2	117293236	118012235	mm9_TAD1977
chr2	118012236	118288235	mm9_TAD1978
chr2	118288236	118816235	mm9_TAD1979
chr2	118816236	120167235	mm9_TAD1980
chr2	120167236	121356235	mm9_TAD1981
chr2	121356236	121851235	mm9_TAD1982
chr2	121851236	122631235	mm9_TAD1983
chr2	122631236	125071235	mm9_TAD1984
chr2	125071236	125431235	mm9_TAD1985
chr2	125431236	126373235	mm9_TAD1986
chr2	126373236	126854235	mm9_TAD1987
chr2	126854236	127671235	mm9_TAD1988
chr2	127671236	128239235	mm9_TAD1989
chr2	128239236	128428235	mm9_TAD1990
chr2	128428236	128675235	mm9_TAD1991
chr2	128675236	128917235	mm9_TAD1992
chr2	128917236	129099235	mm9_TAD1993
chr2	129099236	129276235	mm9_TAD1994
chr2	129276236	129486235	mm9_TAD1995
chr2	129486236	129718235	mm9_TAD1996
chr2	129718236	130091235	mm9_TAD1997
chr2	130091236	130857235	mm9_TAD1998
chr2	130857236	131362235	mm9_TAD1999
chr2	131362236	131624235	mm9_TAD2000
[truncated: 1,617 more rows]
