# Supplementary material for: Computational prediction of CTCF/cohesin-based intra-TAD loops that insulate chromatin contacts and gene expression in mouse liver
Source: eLife. 2018 May 14;7:e34077. doi: 10.7554/eLife.34077 (PMC5986275; doi:10.7554/eLife.34077)
Supplement: Source Code 1. [file elife-34077-code1.zip › iTAD_loopprediction/annotation/TADs/npc_mm9_tads.bed]

chr1	4780081	9416081	B	1
chr1	9561081	10195081	A	2
chr1	10256081	11627081	B	3
chr1	11655081	12805081	A	4
chr1	12882081	13649081	A	5
chr1	13820081	14948081	A	6
chr1	14999081	16412081	B	7
chr1	16432081	16700081	A	8
chr1	16781081	17104081	B	9
chr1	17181081	20515081	B	10
chr1	20608081	21329081	A	11
chr1	21414081	22509839	B	12
chr1	22599839	24232839	A	13
chr1	24374839	25913845	B	14
chr1	25995845	30648845	B	15
chr1	30838845	31313845	B	16
chr1	31324845	33677845	B	17
chr1	33726845	34902845	A	18
chr1	35012845	36140845	A	19
chr1	36205845	36791845	A	20
chr1	36867845	38159845	A	21
chr1	38252845	38832845	A	22
chr1	38868845	38994845	A	23
chr1	39067845	39578845	A	24
chr1	39671845	40859845	A	25
chr1	40945845	42736845	A	26
chr1	42858845	43141845	A	27
chr1	43187845	44175845	A	28
chr1	44350845	45773845	B	29
chr1	45874845	46083845	B	30
chr1	46238845	46695845	B	31
chr1	46889845	47297844	B	32
chr1	47313844	51657844	B	33
chr1	51726844	52161844	A	34
chr1	52192844	53360844	A	35
chr1	53510844	53628844	B	36
chr1	53810844	54411844	A	37
chr1	54477844	55881844	A	38
chr1	55985844	57358844	A	39
chr1	57517844	58345844	A	40
chr1	58477844	59269844	A	41
chr1	59317844	59665844	A	42
chr1	59798844	60978844	A	43
chr1	61108844	63009574	A	44
chr1	63234574	63658574	A	45
chr1	63734574	64477574	A	46
chr1	64581574	65222574	A	47
chr1	65377574	66036574	B	48
chr1	66170574	66916574	A	49
chr1	66951574	69147574	A	50
chr1	69332574	69798574	A	51
chr1	69880574	71585574	A	52
chr1	71611574	72135574	A	53
chr1	72372574	72889574	A	54
chr1	72956574	73853574	A	55
chr1	73962574	75554575	A	56
chr1	75680575	77502575	A	57
chr1	77565575	77878575	A	58
chr1	77974575	78437575	A	59
chr1	78529575	78682575	A	60
chr1	78766575	79662575	A	61
chr1	79776575	80152575	A	62
chr1	80173575	81254575	A	63
chr1	81349575	83666575	A	64
chr1	83765575	84677575	A	65
chr1	84722575	84903575	A	66
chr1	84939575	87571575	B	67
chr1	87649575	87936575	A	68
chr1	88044575	88234575	A	69
chr1	88291575	88430575	A	70
chr1	88556575	89084575	A	71
chr1	89116575	89888575	A	72
chr1	90083575	90176575	A	73
chr1	90297575	90607575	A	74
chr1	90671575	91079575	A	75
chr1	91142575	91499575	A	76
chr1	91565575	91918575	A	77
chr1	91928575	92453575	A	78
chr1	92552575	94772577	A	79
chr1	94863577	95645577	A	80
chr1	95907577	95975577	A	81
chr1	96058577	97664577	B	82
chr1	97717577	98687577	B	83
chr1	98740577	99619577	B	84
chr1	99716577	105633577	B	85
chr1	105705577	106823577	B	86
chr1	106946577	107504577	B	87
chr1	107559577	108280577	A	88
chr1	108349577	108649577	A	89
chr1	109022577	109147577	B	90
chr1	109207577	109410577	B	91
chr1	109546577	113470577	B	92
chr1	113558577	119436577	B	93
chr1	119654577	119950577	B	94
chr1	120235577	120663577	A	95
chr1	120664577	120958577	A	96
chr1	121033577	121352577	A	97
chr1	121376577	122432577	A	98
chr1	122511577	123430577	A	99
chr1	123571577	127208577	B	100
chr1	127281577	128823577	A	101
chr1	128924577	129344577	A	102
chr1	129404577	130191577	A	103
chr1	130274577	130708577	A	104
chr1	130826577	132256577	B	105
chr1	132440577	133793577	A	106
chr1	133806577	134881577	A	107
chr1	135036577	135497577	A	108
chr1	135587577	136241577	A	109
chr1	136261577	137682577	A	110
chr1	137695577	138356577	A	111
chr1	138452577	139169577	A	112
chr1	139221577	139922577	A	113
chr1	140034577	141314577	A	114
chr1	141574577	141977577	B	115
chr1	142081577	145410130	B	116
chr1	145652130	146191130	B	117
chr1	146301130	151595130	B	118
chr1	151704130	152091130	B	119
chr1	152337130	152844130	B	120
chr1	152910130	153266130	A	121
chr1	153305130	153580130	A	122
chr1	153679130	154615130	A	123
chr1	154619130	155207130	A	124
chr1	155373130	155604130	A	125
chr1	155725130	156070130	A	126
chr1	156097130	156573130	A	127
chr1	156630130	157382130	A	128
chr1	157426130	157870130	A	129
chr1	157895130	159441131	A	130
chr1	159518131	160562131	A	131
chr1	160627131	161083131	A	132
chr1	161195131	162072131	A	133
chr1	162154131	163645131	A	134
chr1	163682131	163892131	A	135
chr1	163918131	164254131	A	136
chr1	164289131	164647131	A	137
chr1	164723131	165017131	A	138
chr1	165080131	166131131	A	139
chr1	166283131	168282131	A	140
chr1	168448131	169289131	A	141
chr1	169327131	169822131	A	142
chr1	169895131	171371131	A	143
chr1	171513131	172092131	A	144
chr1	172227131	172792131	A	145
chr1	172821131	172939131	A	146
chr1	173051131	173284131	A	147
chr1	173291131	173361131	A	148
chr1	173473131	173893131	A	149
chr1	173963131	174267131	A	150
chr1	174348131	174588131	A	151
chr1	174599131	175341131	B	152
chr1	175535131	176374131	B	153
chr1	176395131	177827131	B	154
chr1	177879131	178606131	B	155
chr1	178667131	178731131	A	156
chr1	178819131	179610131	A	157
chr1	179866131	180088131	B	158
chr1	180147131	180379131	A	159
chr1	180488131	181382131	A	160
chr1	181470131	181728131	A	161
chr1	181762131	182727131	A	162
chr1	182807131	183136131	A	163
chr1	183215131	183743131	A	164
chr1	183812131	184466131	A	165
chr1	185327879	186556879	A	166
chr1	186674879	187005879	A	167
chr1	187104879	187303879	A	168
chr1	187399879	188509879	A	169
chr1	188662879	190708879	A	170
chr1	190877879	191412879	A	171
chr1	191520879	192603879	A	172
chr1	192758879	193123879	A	173
chr1	193145879	193934881	A	174
chr1	194033882	194524194	A	175
chr1	194563194	194943194	A	176
chr1	194978194	196811194	A	177
chr1	196812194	196864194	A	178
chr10	7350798	7510798	A	179
chr10	7616798	7950798	A	180
chr10	7978798	8413798	A	181
chr10	8463798	9430798	A	182
chr10	9539798	10042798	A	183
chr10	10064798	10836798	A	184
chr10	10881798	11015798	A	185
chr10	11169798	12336798	A	186
chr10	12348798	12680806	A	187
chr10	12789806	13226806	A	188
chr10	13294806	17419806	A	189
chr10	17484806	20024806	A	190
chr10	20119806	20615806	A	191
chr10	20714806	21070806	A	192
chr10	21092806	21684806	A	193
chr10	21875806	22071806	A	194
chr10	22335806	22785806	A	195
chr10	22846806	23486806	A	196
chr10	23544806	24335806	A	197
chr10	24371806	24582806	A	198
chr10	24599806	24959806	A	199
chr10	24968806	26089806	A	200
chr10	26095806	26714806	A	201
chr10	26752806	26806806	A	202
chr10	26831806	28587806	A	203
chr10	28748806	30272806	A	204
chr10	30321806	30533806	A	205
chr10	30554806	31016806	B	206
chr10	31043806	33532806	B	207
chr10	33732806	34042806	A	208
chr10	34177806	36607806	B	209
chr10	36866806	38786806	A	210
chr10	38913806	39935806	A	211
chr10	39992806	40247806	A	212
chr10	40358806	41526806	A	213
chr10	41527806	41990806	A	214
chr10	42050806	42454806	A	215
chr10	42507806	43188806	A	216
chr10	43311806	43884806	A	217
chr10	44027806	44717806	A	218
chr10	44811806	45663806	A	219
chr10	45761806	50230806	B	220
chr10	50422806	51180806	A	221
chr10	51273806	52129806	A	222
chr10	52180806	53305806	A	223
chr10	53356806	53519806	A	224
chr10	53575806	56034806	B	225
chr10	56108806	57107806	B	226
chr10	57205806	57955748	B	227
chr10	58024748	59287748	A	228
chr10	59362748	59733748	A	229
chr10	59755748	60200748	A	230
chr10	60242748	60521748	A	231
chr10	60640748	61135748	A	232
chr10	61285748	61923748	A	233
chr10	61963748	62811748	A	234
chr10	62981748	63534748	A	235
chr10	63555748	66202748	B	236
chr10	66363748	66713748	A	237
chr10	66808748	68790748	A	238
chr10	68862748	69762748	A	239
chr10	69771748	70675748	A	240
chr10	70778748	70846748	A	241
chr10	70996748	74256745	B	242
chr10	74403745	74948745	A	243
chr10	75027745	75419745	A	244
chr10	75458745	77878745	A	245
chr10	77974745	78840745	A	246
chr10	79232745	80619745	A	247
chr10	80658745	81052745	A	248
chr10	81579745	81997745	A	249
chr10	82129745	83194745	A	250
chr10	83287745	83893745	A	251
chr10	83984745	84536745	A	252
chr10	84677745	85103745	A	253
chr10	85437745	85926745	A	254
chr10	86178745	86436745	A	255
chr10	86502745	86942745	A	256
chr10	87051745	87789745	A	257
chr10	87840745	90124745	A	258
chr10	90203745	90495745	A	259
chr10	90518745	90677745	A	260
chr10	90782745	92446745	A	261
chr10	92537745	93290745	A	262
chr10	93295745	93630745	A	263
chr10	93673745	94418634	A	264
chr10	94467634	94903634	A	265
chr10	95030634	95520634	A	266
chr10	95669634	96750634	A	267
chr10	96848634	97160634	A	268
chr10	97190634	98515634	A	269
chr10	98639634	99028634	A	270
chr10	99158634	99900634	B	271
chr10	99979634	101832634	B	272
chr10	101959634	102639634	B	273
chr10	102704634	102893634	B	274
chr10	102944634	105180056	B	275
chr10	105345056	105979056	B	276
chr10	106054056	109321056	A	277
chr10	109331056	110140056	A	278
chr10	110221056	110934056	A	279
chr10	110949056	111362056	A	280
chr10	111652056	112226056	B	281
chr10	112287056	114553056	B	282
chr10	114763056	117116056	A	283
chr10	117241056	117567056	A	284
chr10	117679056	117779056	B	285
chr10	117823056	119574056	A	286
chr10	119712056	120301056	A	287
chr10	120374056	120705056	A	288
chr10	120780056	120982056	A	289
chr10	121115056	121476056	A	290
chr10	121596056	121938056	A	291
chr10	121991056	122553056	A	292
chr10	122766056	126237056	A	293
chr10	126359056	126476056	A	294
chr10	126545056	127439056	A	295
chr10	127485056	128341056	A	296
chr11	3913003	4931003	A	297
chr11	5021003	6154003	A	298
chr11	6215003	6513003	A	299
chr11	6563003	7061003	A	300
chr11	7152003	8238003	A	301
chr11	8350003	9097003	A	302
chr11	9175003	11243003	B	303
chr11	11348003	11681003	A	304
chr11	11707003	12430003	A	305
chr11	12553003	16306003	B	306
chr11	16441003	17144003	A	307
chr11	17188003	18747003	A	308
chr11	18771003	19642003	A	309
chr11	19743003	21362003	A	310
chr11	21452003	22515003	A	311
chr11	22536003	22854000	A	312
chr11	22909000	23823000	A	313
chr11	23986000	26895000	A	314
chr11	27129000	28476000	B	315
chr11	28510000	28957000	A	316
chr11	29051000	31482000	A	317
chr11	31589000	33033000	A	318
chr11	33085000	34567502	A	319
chr11	34690502	35518502	A	320
chr11	35598502	35811502	A	321
chr11	35873502	40406502	A	322
chr11	40732502	43126502	A	323
chr11	43304502	43529502	A	324
chr11	43642502	44253502	A	325
chr11	44444502	45704502	A	326
chr11	45784502	48523502	A	327
chr11	48598502	49300502	A	328
chr11	49491502	50177502	A	329
chr11	50288502	51343502	A	330
chr11	51432502	51506502	A	331
chr11	51507502	52164502	A	332
chr11	52313502	53027502	A	333
chr11	53134502	53220502	A	334
chr11	53257502	55260502	A	335
chr11	55377502	55897502	A	336
chr11	55986502	57240502	A	337
chr11	57336502	58601502	A	338
chr11	58735502	59600502	A	339
chr11	59673502	60256502	A	340
chr11	60274502	60331502	A	341
chr11	60409502	61699502	A	342
chr11	61758502	62095502	A	343
chr11	62132502	62490502	A	344
chr11	62580502	62986502	A	345
chr11	63021502	63722502	A	346
chr11	63747502	64750502	A	347
chr11	64860502	65594502	A	348
chr11	65634502	66662502	A	349
chr11	66710502	67596502	A	350
chr11	67597502	67762502	A	351
chr11	67794502	68214502	A	352
chr11	68283502	68660502	A	353
chr11	68717502	68807502	A	354
chr11	68975502	69422502	A	355
chr11	69495502	69842502	A	356
chr11	69843502	70577502	A	357
chr11	70682502	70816502	A	358
chr11	71183502	71846502	A	359
chr11	71864502	73164502	A	360
chr11	73217502	74040502	B	361
chr11	74194502	74379502	A	362
chr11	74453502	74666502	A	363
chr11	74766502	75462502	A	364
chr11	75591502	76231502	A	365
chr11	76297502	77274502	A	366
chr11	77316502	77785502	A	367
chr11	77823502	78132502	A	368
chr11	78173502	78236502	A	369
chr11	78376502	79734502	A	370
chr11	79829502	82717502	A	371
chr11	82826502	82982502	B	372
chr11	83127502	84585502	A	373
chr11	84731502	85158502	A	374
chr11	85187502	85640502	A	375
chr11	85663502	85982502	A	376
chr11	86023502	86842502	A	377
chr11	86984502	87380502	A	378
chr11	87418502	87722502	A	379
chr11	87795502	88012502	A	380
chr11	88056502	88676314	A	381
chr11	88975314	90465314	A	382
chr11	90611314	93645314	A	383
chr11	93835314	94410314	A	384
chr11	94585314	95124314	A	385
chr11	95125314	97214314	A	386
chr11	97261314	97553314	A	387
chr11	97636314	98466314	A	388
chr11	98567314	99158314	A	389
chr11	99175314	100087314	A	390
chr11	100244314	101423314	A	391
chr11	101536314	102301314	A	392
chr11	102321314	102928314	A	393
chr11	102972314	103808314	A	394
chr11	103830314	104071314	A	395
chr11	104170314	104386314	A	396
chr11	104481314	104926314	A	397
chr11	105207314	105773314	A	398
chr11	105774314	106627314	A	399
chr11	106668314	106966314	A	400
chr11	107078314	107329314	A	401
chr11	107439314	108232314	A	402
chr11	108338314	109055314	A	403
chr11	109104314	110106314	A	404
chr11	110204314	110402314	A	405
chr11	110403314	111308314	A	406
chr11	111424314	112622314	A	407
chr11	112656314	112998314	A	408
chr11	113083314	113478314	A	409
chr11	113552314	114483314	A	410
chr11	114581314	114790314	A	411
chr11	114939314	115881314	A	412
chr11	115890314	117236314	A	413
chr11	117237314	117680314	A	414
chr11	117729314	118253314	A	415
chr11	118288314	118834314	A	416
chr11	118874314	119110314	A	417
chr11	119142314	119738314	A	418
chr11	119789314	120181314	A	419
chr11	120338314	121081314	A	420
chr12	3633000	4981806	A	421
chr12	5115806	8288806	A	422
chr12	8328806	8548806	A	423
chr12	8712806	9003806	A	424
chr12	9124806	10568806	A	425
chr12	10639806	11178806	A	426
chr12	11205806	12109806	A	427
chr12	12176806	13204806	A	428
chr12	13337806	15418806	A	429
chr12	15560806	16489806	A	430
chr12	16584806	17269806	A	431
chr12	17361806	17760806	A	432
chr12	18233806	20881861	B	433
chr12	21160861	21502861	A	434
chr12	21522861	25385865	B	435
chr12	25396865	25635865	A	436
chr12	25799865	26984865	A	437
chr12	27219865	28014865	A	438
chr12	28035865	29118865	A	439
chr12	29318865	30564865	A	440
chr12	30600865	31688865	A	441
chr12	31804865	32585865	A	442
chr12	32655865	33567865	A	443
chr12	33603865	34050865	A	444
chr12	34202865	35340865	A	445
chr12	35351865	35855672	A	446
chr12	35953672	36513587	A	447
chr12	36623587	36925587	A	448
chr12	36936587	37415587	A	449
chr12	37432587	38822587	A	450
chr12	38877587	40177587	A	451
chr12	40276587	40758587	A	452
chr12	40811587	40890587	A	453
chr12	40971587	41520587	A	454
chr12	41596587	45207987	B	455
chr12	45383987	45653987	A	456
chr12	45781987	46261987	A	457
chr12	46353987	46523987	B	458
chr12	46574987	50240987	B	459
chr12	50491987	51405987	A	460
chr12	51410987	52319987	A	461
chr12	52487987	53084987	A	462
chr12	53145987	53938987	A	463
chr12	54058987	55157987	A	464
chr12	55211987	55648987	A	465
chr12	55906987	56152987	A	466
chr12	56432987	56888987	A	467
chr12	56982987	58292987	A	468
chr12	58376987	59993987	A	469
chr12	60134987	60291987	A	470
chr12	60472987	65875987	B	471
chr12	66078987	66230987	A	472
chr12	66391987	70157987	B	473
chr12	70324987	70394987	A	474
chr12	70402987	70780987	A	475
chr12	70781987	71553987	A	476
chr12	71605987	71976987	A	477
chr12	72088987	72263987	A	478
chr12	72321987	72797987	A	479
chr12	72868987	73144987	A	480
chr12	73214987	74611987	A	481
chr12	74684987	75103987	A	482
chr12	75121987	75383987	A	483
chr12	75476987	76476987	A	484
chr12	76544987	76882987	A	485
chr12	76883987	77927987	A	486
chr12	77940987	78052987	A	487
chr12	78101987	79937987	A	488
chr12	79986987	80358987	A	489
chr12	80473987	81194987	A	490
chr12	81294987	81996987	A	491
chr12	82093987	83061987	A	492
chr12	83176987	84091987	A	493
chr12	84196987	84814950	A	494
chr12	84937950	87968950	A	495
chr12	88100950	88726950	A	496
chr12	88912950	89378444	B	497
chr12	89646444	90616444	A	498
chr12	90783444	92530440	A	499
chr12	92645440	93038440	A	500
chr12	93201440	96923210	B	501
chr12	96949210	99385210	B	502
chr12	99531210	99861210	A	503
chr12	99915210	101122210	A	504
chr12	101123210	101323210	A	505
chr12	101418210	102287210	A	506
chr12	102497210	103623210	A	507
chr12	103725210	103971210	A	508
chr12	104030210	104600210	A	509
chr12	104707210	104894210	A	510
chr12	105236210	105594210	A	511
chr12	105692210	106264210	A	512
chr12	106290210	106951210	A	513
chr12	107072210	109222210	A	514
chr12	109456210	109747210	A	515
chr12	109826210	110000210	A	516
chr12	110149210	110554210	A	517
chr12	110661210	111573210	A	518
chr12	111690210	113317211	A	519
chr12	113383211	113784211	A	520
chr12	113792211	113849211	A	521
chr12	113888211	113963211	A	522
chr12	113967211	114345211	A	523
chr12	114528211	115885211	B	524
chr12	115919211	116262211	B	525
chr12	116415211	116714211	B	526
chr12	116762211	117094211	B	527
chr12	117309470	117844473	A	528
chr12	117899473	118570473	A	529
chr12	118662473	119003473	A	530
chr12	119056473	120075473	A	531
chr13	3648246	4001246	A	532
chr13	4007246	4590246	B	533
chr13	4680246	6468246	A	534
chr13	6802246	8775246	B	535
chr13	8869246	9175246	A	536
chr13	9176246	9812246	A	537
chr13	9923246	12528267	A	538
chr13	12555267	12644267	A	539
chr13	12923267	13031267	B	540
chr13	13165267	13302267	B	541
chr13	13593267	13958267	A	542
chr13	14056267	14296267	A	543
chr13	14350267	14684267	A	544
chr13	14776267	15809833	A	545
chr13	15947833	16051833	A	546
chr13	16120833	17639834	A	547
chr13	17807834	18079834	A	548
chr13	18153834	19281869	A	549
chr13	19366869	19747869	A	550
chr13	19811869	20348869	A	551
chr13	20413869	21139869	A	552
chr13	21257869	21773869	A	553
chr13	21949869	22116869	A	554
chr13	22320869	23307869	B	555
chr13	23514869	23619869	A	556
chr13	23913869	25091869	A	557
chr13	25120869	28017869	A	558
chr13	28102869	29021869	A	559
chr13	29089869	29896869	A	560
chr13	30002869	30626869	A	561
chr13	30647869	31701869	A	562
chr13	31913869	32871869	A	563
chr13	32988869	33244869	A	564
chr13	33619869	33867869	B	565
chr13	34125869	34715869	A	566
chr13	34729869	34961869	A	567
chr13	35149869	36033869	A	568
chr13	36115869	37389869	A	569
chr13	37567869	38040869	A	570
chr13	38126869	38707869	A	571
chr13	38780869	40776369	A	572
chr13	40942369	41657369	A	573
chr13	41812369	43212369	A	574
chr13	43274369	45054369	A	575
chr13	45165369	45556369	A	576
chr13	45677369	46747369	A	577
chr13	46828369	47132369	A	578
chr13	47194368	47392369	A	579
chr13	47414369	48542369	A	580
chr13	48634369	49295369	A	581
chr13	49322369	49789369	A	582
chr13	50175369	50255369	B	583
chr13	50488369	50577369	A	584
chr13	51074369	51525369	A	585
chr13	51526369	51708369	A	586
chr13	51805369	51895369	A	587
chr13	51945369	52314369	A	588
chr13	52375369	52714369	A	589
chr13	52768369	53163369	A	590
chr13	53204369	53459369	A	591
chr13	53544369	54158369	A	592
chr13	54177369	54757361	A	593
chr13	54896361	55305361	A	594
chr13	55318361	55415361	A	595
chr13	55435361	55698361	A	596
chr13	55699361	55828361	A	597
chr13	55834361	56223361	A	598
chr13	56248361	56541361	A	599
chr13	56562361	56878361	A	600
chr13	56909361	57349361	A	601
chr13	57396361	58022361	A	602
chr13	58110361	58655361	A	603
chr13	58771361	59856361	A	604
chr13	59993361	60562361	A	605
chr13	60578361	60845361	A	606
chr13	61095361	61686360	B	607
chr13	61937360	62012360	B	608
chr13	62322360	62443360	B	609
chr13	63010360	63435308	A	610
chr13	63476308	64158308	A	611
chr13	64269308	64542308	A	612
chr13	64551308	65339308	B	613
chr13	65398308	66741936	B	614
chr13	67013936	67972937	B	615
chr13	68285877	68475877	B	616
chr13	68780888	69555878	B	617
chr13	69656878	69798878	A	618
chr13	69851878	70677878	A	619
chr13	70781878	71124878	A	620
chr13	71216878	74440448	A	621
chr13	74781448	76803261	B	622
chr13	76950261	78318261	B	623
chr13	78372261	80876261	B	624
chr13	81039261	81510999	A	625
chr13	81544999	81886999	A	626
chr13	82053999	83762495	B	627
chr13	83903605	84940605	A	628
chr13	84971605	89629605	B	629
chr13	89800605	90968605	A	630
chr13	91117605	91851605	A	631
chr13	91997605	94479955	A	632
chr13	94585955	95708955	A	633
chr13	95772955	96091955	A	634
chr13	96150955	96719955	A	635
chr13	96807955	97833955	A	636
chr13	98026955	98699955	A	637
chr13	98770955	99015955	A	638
chr13	99116955	100063955	A	639
chr13	100145955	100596955	A	640
chr13	100637955	100849955	A	641
chr13	100984955	101146955	B	642
chr13	101250955	101499955	A	643
chr13	101709955	102439955	A	644
chr13	102541955	103417084	A	645
chr13	103501080	104411080	A	646
chr13	104542080	104886080	A	647
chr13	105080080	107505080	A	648
chr13	107637080	107890080	A	649
chr13	107919080	108902194	A	650
chr13	108958194	109117194	A	651
chr13	109223194	109959194	A	652
chr13	110040194	111121208	A	653
chr13	111217208	112187208	A	654
chr13	112256208	112510208	A	655
chr13	112603208	113037208	A	656
chr13	113072208	113419208	A	657
chr13	113457208	113818208	A	658
chr13	113847208	114052208	A	659
chr13	114103208	114403208	A	660
chr13	114430208	114652208	A	661
chr13	114675208	115568208	A	662
chr13	115611208	117477807	A	663
chr13	117582807	119123807	A	664
chr13	119212807	120143807	B	665
chr14	9186514	12954514	A	666
chr14	12999514	13350514	A	667
chr14	13475514	14069514	B	668
chr14	14077514	14130514	B	669
chr14	14176514	14699514	B	670
chr14	14777514	14932514	A	671
chr14	15110514	17200514	B	672
chr14	17297514	18959514	A	673
chr14	19071514	19807514	A	674
chr14	20017514	20220514	B	675
chr14	20526222	21093222	A	676
chr14	21215222	21836222	A	677
chr14	21975222	22561222	A	678
chr14	22821222	24310222	A	679
chr14	24417222	25107222	A	680
chr14	25329222	28560186	A	681
chr14	28631186	30732186	A	682
chr14	30813186	31262186	A	683
chr14	31329186	31751186	A	684
chr14	31835186	32887186	A	685
chr14	33020186	33293186	A	686
chr14	33388186	35568186	A	687
chr14	35664186	37625186	B	688
chr14	37669186	37891186	A	689
chr14	38034186	41574289	B	690
chr14	41616289	41851289	A	691
chr14	41999289	44316665	B	692
chr14	44510665	44875665	B	693
chr14	45040137	45140671	B	694
chr14	45478675	45812675	A	695
chr14	45926675	46395675	A	696
chr14	46413675	47321675	A	697
chr14	47465675	47844675	A	698
chr14	47882675	48267675	A	699
chr14	48285675	48337675	A	700
chr14	48383675	48975675	A	701
chr14	48998675	49732675	A	702
chr14	49883675	50382675	A	703
chr14	50591675	51242675	B	704
chr14	51429675	51700675	A	705
chr14	51851675	51971675	B	706
chr14	51973675	52087675	B	707
chr14	52524675	52938675	A	708
chr14	53171675	53242675	B	709
chr14	53434675	53967675	B	710
chr14	54085675	54185675	B	711
chr14	54451675	55715837	A	712
chr14	55768837	56083837	A	713
chr14	56118837	56535837	A	714
chr14	56663837	57678837	A	715
chr14	57698837	58538837	A	716
chr14	58677837	59719837	A	717
chr14	59910837	60204837	A	718
chr14	60226837	61356837	A	719
chr14	61435837	61778837	A	720
chr14	61822837	63077837	A	721
chr14	63113837	63596837	A	722
chr14	63673837	64687837	A	723
chr14	64775837	65190837	A	724
chr14	65243837	66908837	A	725
chr14	66922837	67386837	A	726
chr14	67442837	68255073	A	727
chr14	68337057	71047807	A	728
chr14	71241807	73397807	A	729
chr14	73506807	73886807	A	730
chr14	74049807	75020807	A	731
chr14	75146807	75397807	A	732
chr14	75485807	76097807	A	733
chr14	76280807	76504807	A	734
chr14	76549807	76829807	A	735
chr14	76935807	77392807	A	736
chr14	77551807	78880807	A	737
chr14	78991807	79879807	A	738
chr14	79886807	80588807	A	739
chr14	80701807	84736807	B	740
chr14	84864807	87777807	B	741
chr14	87908807	89330807	B	742
chr14	89472807	94266219	B	743
chr14	94384219	96285219	B	744
chr14	96362219	97269219	B	745
chr14	97402219	99385219	A	746
chr14	99566219	100272219	A	747
chr14	100353219	101769217	A	748
chr14	101896217	103351217	A	749
chr14	103489217	104087217	A	750
chr14	104132217	104403217	A	751
chr14	104488217	105686217	A	752
chr14	105734217	106290217	A	753
chr14	106364217	106808217	B	754
chr14	106969217	110130217	B	755
chr14	110331217	111138222	B	756
chr14	111274222	111336222	B	757
chr14	111391222	115157222	B	758
chr14	115209222	118330222	A	759
chr14	118407222	118524222	A	760
chr14	118557222	119372222	A	761
chr14	119531222	120440222	A	762
chr14	120494222	120875222	A	763
chr14	120876222	121189222	A	764
chr14	121229222	122204222	A	765
chr14	122261222	122530222	A	766
chr14	122630222	122883222	A	767
chr14	122907222	123719222	A	768
chr15	3923000	5008000	B	769
chr15	5202000	6157000	B	770
chr15	6162000	6821000	A	771
chr15	6837000	7981000	A	772
chr15	8074000	8555000	A	773
chr15	8577000	10302755	A	774
chr15	10423755	11295755	A	775
chr15	11358755	11867755	A	776
chr15	11914755	12723755	A	777
chr15	12816755	21325755	B	778
chr15	21505755	24503755	B	779
chr15	24538755	25328755	A	780
chr15	25369755	25889755	A	781
chr15	25960755	27118755	A	782
chr15	27256755	27541755	A	783
chr15	27576755	27802755	A	784
chr15	27837755	28103755	A	785
chr15	28216755	31164755	A	786
chr15	31236755	31517755	A	787
chr15	31644755	32626755	A	788
chr15	32808755	33849755	B	789
chr15	33986755	34359755	A	790
chr15	34502755	36040755	A	791
chr15	36123755	36963755	A	792
chr15	37052755	37761755	A	793
chr15	37910755	38440755	A	794
chr15	38458755	38605755	A	795
chr15	38649759	39155546	A	796
chr15	39206546	39671546	A	797
chr15	39693546	39957546	A	798
chr15	40053546	40889546	A	799
chr15	41039546	42721546	A	800
chr15	42809546	44222546	A	801
chr15	44272546	44644546	A	802
chr15	44717546	48615546	B	803
chr15	48755546	52275555	B	804
chr15	52396555	54844555	A	805
chr15	54940555	55383555	A	806
chr15	55408555	55873555	A	807
chr15	55914555	57308555	A	808
chr15	57450555	57889555	A	809
chr15	57987555	58662555	A	810
chr15	58808555	59129555	A	811
chr15	59245555	59689555	A	812
chr15	59726555	60874555	A	813
chr15	60991555	61770555	A	814
chr15	61830555	63578555	A	815
chr15	63783555	64458562	A	816
chr15	64543562	66374562	A	817
chr15	66504562	68060562	A	818
chr15	68099562	68181562	A	819
chr15	68275562	68701430	A	820
chr15	68766430	71229430	A	821
chr15	71251430	71896430	A	822
chr15	71929430	72839430	A	823
chr15	72902430	73028430	A	824
chr15	73051430	74345430	A	825
chr15	74372430	74552430	A	826
chr15	74604430	74926430	A	827
chr15	74983430	75236430	A	828
chr15	75380430	75718430	A	829
chr15	75773430	76754430	A	830
chr15	76819430	77179430	A	831
chr15	77375430	77429430	A	832
chr15	77604430	77750430	A	833
chr15	77825430	78676430	A	834
chr15	78727430	78971430	A	835
chr15	79050430	79487430	A	836
chr15	79537430	80036430	A	837
chr15	80131430	81159430	A	838
chr15	81224430	81837430	A	839
chr15	81878430	82069430	A	840
chr15	82292430	82537430	B	841
chr15	82652430	84441430	A	842
chr15	84568430	85412430	A	843
chr15	85436430	85966430	A	844
chr15	86105430	87362430	A	845
chr15	87394430	88424430	A	846
chr15	88655430	89334431	A	847
chr15	89532431	90011431	A	848
chr15	90095431	90728431	A	849
chr15	90794431	91126431	A	850
chr15	91153431	92062431	A	851
chr15	92106431	93038431	A	852
chr15	93093431	94043431	A	853
chr15	94086431	94466431	A	854
chr15	94600431	95396431	A	855
chr15	95444431	95535431	A	856
chr15	95576431	96238431	A	857
chr15	96320431	97431431	A	858
chr15	97530431	98257431	A	859
chr15	98399431	99750431	A	860
chr15	99829431	101025431	A	861
chr15	101178431	101783431	A	862
chr15	101955431	102359431	A	863
chr15	102592431	102997431	A	864
chr15	103045431	103145431	A	865
chr15	103271431	103370431	A	866
chr16	3828000	5178093	A	867
chr16	5277093	6482093	A	868
chr16	6518093	8293093	A	869
chr16	8430093	8850093	A	870
chr16	8966093	10515093	A	871
chr16	10573093	11412093	A	872
chr16	11455093	13019093	A	873
chr16	13155093	14495093	A	874
chr16	14755093	16822093	A	875
chr16	16905093	16986093	A	876
chr16	17087093	18219093	A	877
chr16	18333093	18876093	A	878
chr16	19124093	19610093	B	879
chr16	19697093	20058073	A	880
chr16	20142073	20763073	A	881
chr16	20779073	21065073	A	882
chr16	21207073	21403073	A	883
chr16	21498073	22251073	A	884
chr16	22285073	22851073	A	885
chr16	22852073	23883086	A	886
chr16	24027086	25353086	A	887
chr16	25371086	25928086	A	888
chr16	25969086	27445086	A	889
chr16	27478086	28460086	A	890
chr16	28561086	29506086	A	891
chr16	29657086	30237086	A	892
chr16	30264086	30521086	A	893
chr16	30613086	31351086	A	894
chr16	31457086	31919086	A	895
chr16	31993086	34996086	A	896
chr16	35071086	36048086	A	897
chr16	36215086	36370086	B	898
chr16	36483086	37020086	A	899
chr16	37122086	39049113	A	900
chr16	39142113	41219113	A	901
chr16	41279113	42090113	A	902
chr16	42244113	44084113	A	903
chr16	44181113	44707113	A	904
chr16	44807113	45121113	A	905
chr16	45187113	45619113	A	906
chr16	45693113	46014113	A	907
chr16	46103113	46461113	A	908
chr16	46496113	48870113	B	909
chr16	49051113	50723113	A	910
chr16	50870113	52185113	A	911
chr16	52260113	55454113	B	912
chr16	55511113	55810113	A	913
chr16	55957113	56155113	A	914
chr16	56225113	57069113	A	915
chr16	57232113	57555113	A	916
chr16	57674113	58276113	B	917
chr16	58291113	58732113	A	918
chr16	58875826	59263826	B	919
chr16	59431826	59641826	A	920
chr16	59693826	62694826	B	921
chr16	62972826	64704826	A	922
chr16	64789826	66021245	B	923
chr16	66167245	71202245	B	924
chr16	71253245	72173245	B	925
chr16	72260245	72947245	A	926
chr16	73050245	75580245	A	927
chr16	75655245	76870245	A	928
chr16	77150245	78118245	A	929
chr16	78202245	81096245	B	930
chr16	81205245	84564245	B	931
chr16	84724245	85671245	A	932
chr16	85841245	87236245	B	933
chr16	87518245	89697245	A	934
chr16	89808245	90169245	A	935
chr16	90329245	91031245	A	936
chr16	91086245	91925245	A	937
chr16	91936245	92473245	A	938
chr16	92551245	93543245	A	939
chr16	93672245	93815245	A	940
chr16	93942245	94591607	A	941
chr16	94592607	94918607	A	942
chr16	95032607	96144607	A	943
chr16	96236607	96407607	A	944
chr16	96430607	97506607	A	945
chr17	3582000	5396000	A	946
chr17	5446000	6174000	A	947
chr17	6946349	7070349	A	948
chr17	7363349	7487349	A	949
chr17	8404865	9137865	A	950
chr17	9241865	10483865	A	951
chr17	10521865	12136866	A	952
chr17	12244866	12567866	A	953
chr17	12601866	13049866	A	954
chr17	13067866	13170866	A	955
chr17	13741866	14005007	A	956
chr17	14274007	15011007	A	957
chr17	15234964	15596964	A	958
chr17	15687964	15897964	A	959
chr17	15983964	17045964	A	960
chr17	17529964	17788964	A	961
chr17	17838964	18037964	A	962
chr17	18235964	21160964	B	963
chr17	21393964	22131967	B	964
chr17	22247967	23001967	B	965
chr17	23126967	23258967	B	966
chr17	23310967	23523967	B	967
chr17	23713967	24535945	A	968
chr17	24616945	24836945	A	969
chr17	24872945	25940945	A	970
chr17	26015945	26391945	A	971
chr17	26392945	27020945	A	972
chr17	27103945	27267945	A	973
chr17	27348945	27600945	A	974
chr17	27710945	29671945	A	975
chr17	29762945	32162945	A	976
chr17	32268945	32629945	A	977
chr17	32741945	33955945	A	978
chr17	34168945	34924945	A	979
chr17	34993945	35359945	A	980
chr17	35650945	36041945	A	981
chr17	36333945	36825945	B	982
chr17	36996945	37332945	A	983
chr17	37457945	39475945	B	984
chr17	39541945	40838949	B	985
chr17	40901949	41116949	B	986
chr17	41203949	43050949	B	987
chr17	43140949	43786949	A	988
chr17	43838949	45475949	A	989
chr17	45635949	45810949	A	990
chr17	45889949	46272949	A	991
chr17	46316949	47832949	A	992
chr17	47905949	48227950	A	993
chr17	48339950	48542325	A	994
chr17	48543325	50000325	A	995
chr17	50112325	50388325	A	996
chr17	50401325	52589325	A	997
chr17	52715325	53476325	B	998
chr17	53611325	53825325	A	999
chr17	53946325	56001265	B	1000
chr17	56114423	56165423	A	1001
chr17	56185423	56891423	A	1002
chr17	56913423	57468423	A	1003
chr17	57617423	58969423	B	1004
chr17	59072423	63228349	A	1005
chr17	63246349	63829349	A	1006
chr17	63913349	65845340	A	1007
chr17	65964340	66469340	A	1008
chr17	66526340	66832340	A	1009
chr17	66951340	68162340	A	1010
chr17	68249340	69718340	A	1011
chr17	69905340	70706340	B	1012
chr17	70716340	71032340	A	1013
chr17	71062340	71818340	A	1014
chr17	71934340	73111340	A	1015
chr17	73213340	73622340	A	1016
chr17	73675340	75102340	A	1017
chr17	75207340	75936340	A	1018
chr17	76038340	79405340	A	1019
chr17	79490340	80959340	A	1020
chr17	81020340	81466340	A	1021
chr17	81600340	83283340	A	1022
chr17	83441340	84209340	A	1023
chr17	84305340	84858340	A	1024
chr17	84863340	86018340	A	1025
chr17	86074340	86460340	A	1026
chr17	86574340	87656340	A	1027
chr17	87687340	87970340	A	1028
chr17	88080340	88359340	A	1029
chr17	88392340	89022340	A	1030
chr17	89089340	90899340	A	1031
chr17	91040340	93447340	B	1032
chr18	3270998	3440998	A	1033
chr18	3511998	5089998	A	1034
chr18	5166998	5989998	A	1035
chr18	6034998	7858998	A	1036
chr18	7861998	9196998	A	1037
chr18	9300998	10795998	A	1038
chr18	10857998	12278509	A	1039
chr18	12291509	13077509	A	1040
chr18	13181509	14922509	A	1041
chr18	14977509	16359509	A	1042
chr18	16385509	16967509	A	1043
chr18	17061509	20040501	B	1044
chr18	20112501	24102501	A	1045
chr18	24201501	24721501	A	1046
chr18	24848501	25309501	A	1047
chr18	25358501	30364654	A	1048
chr18	30534654	31642654	A	1049
chr18	31805654	32608654	A	1050
chr18	32629654	33883654	A	1051
chr18	33985654	34482654	A	1052
chr18	34483654	35078654	A	1053
chr18	35149654	35676654	A	1054
chr18	35810654	36099654	A	1055
chr18	36118654	36683654	A	1056
chr18	36736654	36905654	A	1057
chr18	37101654	37417654	A	1058
chr18	37448654	38028654	A	1059
chr18	38171654	40308654	A	1060
chr18	40429654	42353654	A	1061
chr18	42433654	42683654	A	1062
chr18	42786654	43984654	A	1063
chr18	43997654	44494654	A	1064
chr18	44566654	44964654	A	1065
chr18	45110654	46265654	A	1066
chr18	46321654	47085654	A	1067
chr18	47161654	47492654	A	1068
chr18	47536654	49795654	A	1069
chr18	49941654	50276654	A	1070
chr18	50433654	52530654	A	1071
chr18	52794654	53100654	A	1072
chr18	53129654	53841654	A	1073
chr18	53899654	54098654	A	1074
chr18	54161654	56484654	A	1075
chr18	56526654	57488654	A	1076
chr18	57593654	58111654	A	1077
chr18	58149654	58640654	A	1078
chr18	58662654	59222654	A	1079
chr18	59289654	60305654	A	1080
chr18	60393654	60538654	B	1081
chr18	60708654	60918654	A	1082
chr18	60953654	61241654	A	1083
chr18	61372654	61654654	A	1084
chr18	61691654	62815654	A	1085
chr18	62846654	63117654	A	1086
chr18	63218654	63775654	A	1087
chr18	63945654	64635654	A	1088
chr18	64719654	65641654	A	1089
chr18	65654654	67167654	A	1090
chr18	67260654	68012654	A	1091
chr18	68074654	68608654	A	1092
chr18	68668654	70571654	A	1093
chr18	70642654	73297654	A	1094
chr18	73375654	73725654	A	1095
chr18	73798654	74033654	A	1096
chr18	74048654	75160654	A	1097
chr18	75217654	76305654	A	1098
chr18	76550654	77954739	A	1099
chr18	78045739	78347739	A	1100
chr18	78403739	80141739	A	1101
chr18	80200739	80379739	A	1102
chr18	80457739	80950739	A	1103
chr18	80976739	82100739	A	1104
chr18	82215739	82841392	A	1105
chr18	82914392	83133392	A	1106
chr18	83266392	84691392	A	1107
chr18	84819392	85115392	A	1108
chr18	85205392	86649392	B	1109
chr18	86776392	88859392	B	1110
chr19	3603000	4438000	A	1111
chr19	4454000	5017000	A	1112
chr19	5021000	6321000	A	1113
chr19	6441000	6970490	A	1114
chr19	7121490	7491490	A	1115
chr19	7605490	7681490	A	1116
chr19	7984490	8366490	B	1117
chr19	8654490	8743490	A	1118
chr19	8817490	9173490	A	1119
chr19	9471490	9689490	B	1120
chr19	9991490	10276490	A	1121
chr19	10317490	10586490	A	1122
chr19	10614490	11028490	A	1123
chr19	11180490	12069490	A	1124
chr19	12212490	12894490	A	1125
chr19	13029490	13903490	B	1126
chr19	14110490	16006490	A	1127
chr19	16117490	17146490	A	1128
chr19	17170490	17460490	A	1129
chr19	17494490	18624490	A	1130
chr19	18628490	18900490	A	1131
chr19	18957490	20361490	A	1132
chr19	20451490	20831490	A	1133
chr19	20867490	22374490	A	1134
chr19	22411490	22951490	A	1135
chr19	22994490	23334490	A	1136
chr19	23345490	24333490	A	1137
chr19	24391490	24941490	A	1138
chr19	25055490	25718490	A	1139
chr19	25810490	26764490	A	1140
chr19	26815490	27456490	A	1141
chr19	27556490	28821490	A	1142
chr19	28851490	29626490	A	1143
chr19	29641490	30248490	A	1144
chr19	30346490	30642490	A	1145
chr19	30723490	32758490	A	1146
chr19	32829490	33423490	A	1147
chr19	33669490	33801490	B	1148
chr19	33954490	35001490	A	1149
chr19	35095490	36092490	A	1150
chr19	36201490	36884490	A	1151
chr19	36885490	37510490	A	1152
chr19	37522490	38480490	A	1153
chr19	38510490	38979490	A	1154
chr19	39207490	39666490	B	1155
chr19	39763490	39896490	B	1156
chr19	39999490	40135490	B	1157
chr19	40349490	41084490	A	1158
chr19	41147490	41877490	A	1159
chr19	41973490	42202490	A	1160
chr19	42277490	42837490	A	1161
chr19	42881490	43438490	A	1162
chr19	43578490	43818490	A	1163
chr19	43850490	44184490	A	1164
chr19	44195490	44610490	A	1165
chr19	44655490	44991490	A	1166
chr19	45011490	45078490	A	1167
chr19	45159490	45823490	A	1168
chr19	45859490	46087490	A	1169
chr19	46171490	46643490	A	1170
chr19	46644490	47099490	A	1171
chr19	47254490	50177490	A	1172
chr19	50329490	52955490	A	1173
chr19	53123490	53678490	A	1174
chr19	53724490	54090490	A	1175
chr19	54133490	55096490	A	1176
chr19	55150490	55285490	A	1177
chr19	55438490	56344490	A	1178
chr19	56496490	57722490	A	1179
chr19	57807490	58699490	A	1180
chr19	58764490	59271490	A	1181
chr19	59318490	59404490	A	1182
chr2	5017046	5724046	A	1183
chr2	5872046	6355046	A	1184
chr2	6367046	8504627	A	1185
chr2	8642627	9949627	A	1186
chr2	9978627	10222627	A	1187
chr2	10315627	11222627	A	1188
chr2	11245627	11707627	A	1189
chr2	11925627	13115627	A	1190
chr2	13240627	13495627	A	1191
chr2	13565627	14952627	A	1192
chr2	15057627	16253627	B	1193
chr2	16282627	17259627	A	1194
chr2	17359627	19247627	A	1195
chr2	19343627	20685627	A	1196
chr2	20830627	21144627	A	1197
chr2	21261627	21797627	B	1198
chr2	21882627	22734520	B	1199
chr2	22753520	23042520	A	1200
chr2	23179520	24056520	B	1201
chr2	24186520	24627520	A	1202
chr2	24668520	24730520	A	1203
chr2	24824520	25424520	A	1204
chr2	25533520	26441520	A	1205
chr2	26559520	27318520	A	1206
chr2	27405520	28275520	A	1207
chr2	28517520	28926520	A	1208
chr2	29028520	29454520	A	1209
chr2	29487520	29578520	A	1210
chr2	29627520	30187520	A	1211
chr2	30328520	30659520	A	1212
chr2	30688520	30781520	A	1213
chr2	30854520	32778520	A	1214
chr2	32861520	33251520	A	1215
chr2	33338520	34487520	A	1216
chr2	34616520	34968520	A	1217
chr2	35069520	35358520	A	1218
chr2	35397520	35775520	A	1219
chr2	35859520	36086520	A	1220
chr2	36279520	37046520	B	1221
chr2	37249520	37624520	A	1222
chr2	37709520	38860520	A	1223
chr2	38867520	39061520	A	1224
chr2	39138520	39235520	B	1225
chr2	39275520	42512520	B	1226
chr2	42572520	43443520	B	1227
chr2	43580520	47243520	A	1228
chr2	47375520	48683520	A	1229
chr2	48813520	49565520	A	1230
chr2	49646520	50091520	A	1231
chr2	50202520	51004520	A	1232
chr2	51010520	51769520	A	1233
chr2	51790520	51919520	A	1234
chr2	51933520	52548519	A	1235
chr2	52625034	53025034	A	1236
chr2	53189034	54850411	B	1237
chr2	54926411	55820411	B	1238
chr2	55998411	56940411	B	1239
chr2	56942411	57772411	A	1240
chr2	57864411	58514411	A	1241
chr2	58594411	59261057	A	1242
chr2	59386057	61243057	A	1243
chr2	61448057	62467057	A	1244
chr2	62522057	63198057	B	1245
chr2	63354057	68585057	A	1246
chr2	68625057	69861057	A	1247
chr2	69954057	70390057	A	1248
chr2	70552057	70895057	A	1249
chr2	70961057	71669057	A	1250
chr2	71739057	71805057	A	1251
chr2	71815057	73109057	A	1252
chr2	73141057	73324057	A	1253
chr2	73410057	74420057	A	1254
chr2	74522057	75395057	A	1255
chr2	75455057	75943057	A	1256
chr2	75958057	76481057	A	1257
chr2	76538057	77788057	A	1258
chr2	77909057	78706157	A	1259
chr2	78797157	79671157	A	1260
chr2	79699157	80060157	A	1261
chr2	80175157	80467157	A	1262
chr2	80647157	83369157	B	1263
chr2	83478157	83756157	A	1264
chr2	83814157	84231157	B	1265
chr2	84323157	84873157	A	1266
chr2	84941157	85411157	B	1267
chr2	85559157	88012157	B	1268
chr2	88013157	88065157	B	1269
chr2	88163157	89967157	B	1270
chr2	90320157	90516157	A	1271
chr2	90535157	90621157	A	1272
chr2	90685157	91361157	A	1273
chr2	91386157	91465157	A	1274
chr2	91549157	92280157	A	1275
chr2	92341157	93622157	A	1276
chr2	93701157	94179157	A	1277
chr2	94366157	100247157	B	1278
chr2	100658157	101407157	B	1279
chr2	101538157	102895157	A	1280
chr2	102930157	103212157	A	1281
chr2	103317157	103839157	A	1282
chr2	103981157	104656157	A	1283
chr2	104657157	105067157	A	1284
chr2	105123157	106119157	A	1285
chr2	106237157	106785157	A	1286
chr2	106858157	107710157	B	1287
chr2	107837157	109650157	B	1288
chr2	109759157	110818157	B	1289
chr2	110948157	111925157	B	1290
chr2	112086157	112321157	A	1291
chr2	112354157	113632157	B	1292
chr2	113715158	113964736	A	1293
chr2	114107736	115894736	A	1294
chr2	115993736	116599736	B	1295
chr2	116736736	117058736	A	1296
chr2	117086736	117290736	A	1297
chr2	117291736	118855736	A	1298
chr2	118866736	121232736	A	1299
chr2	121403736	121753736	A	1300
chr2	121887736	122199736	A	1301
chr2	122205736	122591736	B	1302
chr2	122648736	125027736	A	1303
chr2	125110736	125696736	A	1304
chr2	125697736	126342736	A	1305
chr2	126508736	127546736	A	1306
chr2	127700736	128390736	A	1307
chr2	128474736	130090736	A	1308
chr2	130101736	131354736	A	1309
chr2	131360736	131636736	A	1310
chr2	131637736	132044736	A	1311
chr2	132128736	132727736	A	1312
chr2	132872736	134352736	B	1313
chr2	134370736	135111736	A	1314
chr2	135230736	135776736	A	1315
chr2	135792736	135969736	A	1316
chr2	135982736	137751736	A	1317
chr2	137881736	140251736	B	1318
chr2	140317736	142863736	A	1319
chr2	142971736	143597736	B	1320
chr2	143664736	144339736	A	1321
chr2	144480736	145387736	B	1322
chr2	145518736	145717736	A	1323
chr2	145787736	146243736	A	1324
chr2	146284736	146439736	A	1325
chr2	146452736	147188736	A	1326
chr2	147207736	147920736	A	1327
chr2	147970736	148729736	A	1328
chr2	148813736	149848736	B	1329
chr2	150056736	150240736	B	1330
chr2	150420736	150820736	A	1331
chr2	151372736	152662736	A	1332
chr2	152744736	153421736	A	1333
chr2	153505736	154116736	A	1334
chr2	154234736	156952736	A	1335
chr2	157129736	157392736	A	1336
chr2	157469736	158163736	A	1337
chr2	158271736	158659736	A	1338
chr2	158744736	160388736	A	1339
chr2	160474736	160775736	A	1340
chr2	160946736	162669736	A	1341
chr2	162774736	163209736	A	1342
chr2	163316736	163867736	A	1343
chr2	163917736	164549500	A	1344
chr2	164751500	165192500	A	1345
chr2	165200500	165310500	A	1346
chr2	165334500	165869500	A	1347
chr2	165938500	166369500	A	1348
chr2	166420500	166837500	A	1349
chr2	166898500	167456500	A	1350
chr2	167474500	168057500	A	1351
chr2	168058500	168744500	A	1352
chr2	168892500	169881500	A	1353
chr2	169945500	170334500	A	1354
chr2	170347500	170680500	A	1355
chr2	170772500	171997500	A	1356
chr2	172069500	172282500	A	1357
chr2	172307500	172916501	A	1358
chr2	172929501	173356501	A	1359
chr2	173426501	174100501	A	1360
chr2	174164501	174712501	A	1361
chr2	174754501	177819705	B	1362
chr2	177864705	178082705	A	1363
chr2	178207705	179598705	A	1364
chr2	179657705	179987705	A	1365
chr2	180008705	181326705	A	1366
chr3	3340000	7027000	B	1367
chr3	7076000	7291000	B	1368
chr3	7335000	8468000	B	1369
chr3	8607000	8919000	A	1370
chr3	8926000	9971000	A	1371
chr3	10002000	10287000	A	1372
chr3	10492000	13787000	B	1373
chr3	13939000	15225000	B	1374
chr3	15974000	16153000	B	1375
chr3	16176000	17697000	B	1376
chr3	17956000	18957000	A	1377
chr3	19063000	19791000	A	1378
chr3	19801000	20395922	B	1379
chr3	20571922	22104922	A	1380
chr3	22291922	26944922	B	1381
chr3	27062922	28651922	A	1382
chr3	28955922	29602922	A	1383
chr3	29660922	30402922	A	1384
chr3	30544922	31028922	A	1385
chr3	31087922	31477922	A	1386
chr3	31703922	32187922	A	1387
chr3	32244922	32608922	A	1388
chr3	32688922	33624922	A	1389
chr3	33729922	34515922	A	1390
chr3	34586922	35444922	A	1391
chr3	35598922	36389922	A	1392
chr3	36520922	37302922	A	1393
chr3	37351922	38074922	A	1394
chr3	38160922	38697922	A	1395
chr3	38825922	40364922	A	1396
chr3	40425922	40638922	A	1397
chr3	40732922	41412922	A	1398
chr3	41662922	45105922	B	1399
chr3	45195922	48644922	B	1400
chr3	48702922	50927922	B	1401
chr3	51060922	51221922	A	1402
chr3	51291922	51998922	A	1403
chr3	52120922	52786922	A	1404
chr3	52837922	53225922	A	1405
chr3	53332922	54474922	A	1406
chr3	54593922	55786922	A	1407
chr3	55819922	56996922	A	1408
chr3	57053922	58851922	A	1409
chr3	58914922	60962922	B	1410
chr3	61051922	62283922	B	1411
chr3	62374922	63321922	B	1412
chr3	63371922	63737922	A	1413
chr3	63890922	64111922	B	1414
chr3	64329922	64383922	B	1415
chr3	64732922	65154922	A	1416
chr3	65187922	65720922	A	1417
chr3	65812922	66083922	A	1418
chr3	66170922	67136922	A	1419
chr3	67179922	67418922	A	1420
chr3	67429922	67836922	A	1421
chr3	67875922	68770922	A	1422
chr3	68814922	68920922	A	1423
chr3	68941922	69704922	A	1424
chr3	69914922	72801922	B	1425
chr3	72935922	74957922	B	1426
chr3	75013922	75789922	B	1427
chr3	75934922	78698922	B	1428
chr3	78784922	79371922	A	1429
chr3	79474922	79615922	B	1430
chr3	79660922	81700922	B	1431
chr3	81794922	83569922	A	1432
chr3	83570922	84701922	A	1433
chr3	84761922	85920922	A	1434
chr3	86066922	86773922	A	1435
chr3	86844922	87674922	A	1436
chr3	87706922	88069922	A	1437
chr3	88190922	89024922	A	1438
chr3	89042922	89882922	A	1439
chr3	89912922	90271922	A	1440
chr3	90321922	90461922	A	1441
chr3	90728922	91360922	B	1442
chr3	91500922	91559922	B	1443
chr3	91804922	91982922	A	1444
chr3	92020922	92839922	B	1445
chr3	92911922	93371922	B	1446
chr3	93783922	93866922	B	1447
chr3	94175922	94818922	A	1448
chr3	94831922	95639923	A	1449
chr3	95664923	96018923	A	1450
chr3	96091923	96280923	A	1451
chr3	96327923	96508923	A	1452
chr3	96592923	97396923	A	1453
chr3	97462923	98143923	A	1454
chr3	98564923	100713923	A	1455
chr3	100775923	101610923	A	1456
chr3	101676923	103177923	A	1457
chr3	103211923	104244923	A	1458
chr3	104289923	104856918	A	1459
chr3	104912918	105722918	A	1460
chr3	105871918	106654918	B	1461
chr3	106708918	107371918	A	1462
chr3	107473918	109271918	A	1463
chr3	109343918	115297918	B	1464
chr3	115383918	115673918	A	1465
chr3	115744918	116501918	A	1466
chr3	116616918	118092918	B	1467
chr3	118135918	120780918	A	1468
chr3	120913918	121477918	A	1469
chr3	121590918	121947918	A	1470
chr3	122003918	123063918	A	1471
chr3	123249918	126586918	B	1472
chr3	126639918	127652918	A	1473
chr3	127716918	128883918	A	1474
chr3	129002918	129399918	A	1475
chr3	129489918	129784918	A	1476
chr3	129826918	130343918	A	1477
chr3	130466918	130936918	A	1478
chr3	131027918	132329964	A	1479
chr3	132417964	134285964	A	1480
chr3	134342964	134805964	B	1481
chr3	134951964	135408964	A	1482
chr3	135550964	137393964	A	1483
chr3	137457964	137801964	A	1484
chr3	137865964	138093964	A	1485
chr3	138138964	138881964	A	1486
chr3	138985964	141467964	B	1487
chr3	141561964	142355964	A	1488
chr3	142439964	144053964	A	1489
chr3	144112964	144350964	A	1490
chr3	144487964	145562964	A	1491
chr3	145620964	146560964	A	1492
chr3	146671964	148646964	A	1493
chr3	148655964	151243964	A	1494
chr3	151377964	151720964	B	1495
chr3	151831964	152391964	A	1496
chr3	152461964	153514964	A	1497
chr3	153634964	154222964	A	1498
chr3	154331964	157169964	B	1499
chr3	157229964	157742964	A	1500
chr4	3508147	4655147	A	1501
chr4	4676147	6062147	B	1502
chr4	6147147	6365147	A	1503
chr4	6521147	8281147	A	1504
chr4	8352147	9018147	A	1505
chr4	9107147	9717147	A	1506
chr4	9776147	10728147	A	1507
chr4	10849147	11452147	A	1508
chr4	11563147	11981147	A	1509
chr4	12174147	13703147	A	1510
chr4	13704147	14345147	A	1511
chr4	14418147	15839147	B	1512
chr4	15863147	19324147	B	1513
chr4	19507147	19897147	A	1514
chr4	19974147	21864147	B	1515
chr4	21966147	22362147	A	1516
chr4	22443147	26446147	B	1517
chr4	26548147	28703150	B	1518
chr4	28762150	31990975	A	1519
chr4	32151975	32616975	A	1520
chr4	32735975	33366975	A	1521
chr4	33494975	34446249	A	1522
chr4	34553249	34845249	A	1523
chr4	34906249	35173249	A	1524
chr4	35346249	39954033	B	1525
chr4	40089033	40550033	A	1526
chr4	40717033	41344033	A	1527
chr4	41417033	43430872	A	1528
chr4	43453872	44940872	A	1529
chr4	45049872	45343872	A	1530
chr4	45427872	46140872	A	1531
chr4	46216872	46498872	A	1532
chr4	46531872	47045872	A	1533
chr4	47104872	47387872	A	1534
chr4	47501872	48676872	A	1535
chr4	48802872	49313872	A	1536
chr4	49534872	49649872	A	1537
chr4	49721872	52964872	B	1538
chr4	53085872	53684872	A	1539
chr4	53697872	55407872	A	1540
chr4	55561872	56675872	A	1541
chr4	56794872	57299872	A	1542
chr4	57387872	57929872	A	1543
chr4	57974872	59892872	A	1544
chr4	60015872	61476034	B	1545
chr4	61490034	61716034	B	1546
chr4	61966034	62435034	A	1547
chr4	62459034	63007034	A	1548
chr4	63060034	64115034	A	1549
chr4	64175034	65174034	A	1550
chr4	65342034	70240034	B	1551
chr4	70350034	73241034	B	1552
chr4	73359904	73846904	B	1553
chr4	73892904	74088904	B	1554
chr4	74195904	77144904	B	1555
chr4	77342904	80396904	B	1556
chr4	80512904	83228904	A	1557
chr4	83386904	84735904	A	1558
chr4	84814904	85431904	A	1559
chr4	85492904	86166904	A	1560
chr4	86227904	86521904	A	1561
chr4	86631904	86978904	A	1562
chr4	87021904	88205904	A	1563
chr4	88525904	89197691	B	1564
chr4	89199691	94164691	B	1565
chr4	94314691	94580691	B	1566
chr4	94719691	95547691	A	1567
chr4	95736691	96318691	B	1568
chr4	96378691	98559691	A	1569
chr4	98614691	98852691	A	1570
chr4	98946691	99558567	A	1571
chr4	99612605	100192605	A	1572
chr4	100271605	101848605	A	1573
chr4	101860605	103019605	A	1574
chr4	103039605	104781605	A	1575
chr4	104840605	105897605	A	1576
chr4	105900605	106217605	A	1577
chr4	106273605	106834605	A	1578
chr4	106867605	107524605	A	1579
chr4	107602605	107953605	A	1580
chr4	108000605	108241605	A	1581
chr4	108328605	109649605	A	1582
chr4	109790605	111393605	A	1583
chr4	111395605	111491605	B	1584
chr4	111494605	112440605	B	1585
chr4	112695605	112928605	B	1586
chr4	113080605	113796605	B	1587
chr4	114028605	114315605	A	1588
chr4	114328605	114755605	A	1589
chr4	114983605	115264605	B	1590
chr4	115430605	115681605	A	1591
chr4	115824605	116346605	A	1592
chr4	116378605	116809605	A	1593
chr4	116963605	118253605	A	1594
chr4	118341605	118582605	A	1595
chr4	118674605	118887605	A	1596
chr4	118933605	120579605	A	1597
chr4	120649605	120878605	A	1598
chr4	121065605	121348605	B	1599
chr4	121715975	122430243	B	1600
chr4	122571243	122953243	A	1601
chr4	122969243	123552243	A	1602
chr4	123632243	124327243	A	1603
chr4	124425244	124745244	A	1604
chr4	124872244	125626244	A	1605
chr4	125789244	126994244	A	1606
chr4	127061244	128217244	A	1607
chr4	128303244	129344244	A	1608
chr4	130235915	130499915	A	1609
chr4	130528915	131369915	A	1610
chr4	131452915	132468915	A	1611
chr4	132497915	133053915	A	1612
chr4	133157915	134033915	A	1613
chr4	134098915	134406915	A	1614
chr4	134517915	134897915	A	1615
chr4	135016915	136165915	A	1616
chr4	136217915	136864915	A	1617
chr4	136931915	137164915	A	1618
chr4	137242915	137838915	A	1619
chr4	137879915	137967915	A	1620
chr4	138008915	138444915	A	1621
chr4	138472915	138854915	A	1622
chr4	138924915	140592915	A	1623
chr4	140729915	141346915	A	1624
chr4	141358915	142968903	A	1625
chr4	143239903	143459903	B	1626
chr4	143505903	143755903	B	1627
chr4	143973903	144302903	B	1628
chr4	144491903	144879903	A	1629
chr4	145078903	145771462	B	1630
chr4	146795109	146984109	B	1631
chr4	147317109	147436109	A	1632
chr4	147475109	147805109	A	1633
chr4	147852109	147943109	A	1634
chr4	148082109	148428109	A	1635
chr4	148539109	149488109	A	1636
chr4	149522109	149582109	A	1637
chr4	149638109	149959109	A	1638
chr4	150021109	150278109	A	1639
chr4	150352109	150516109	A	1640
chr4	150543109	151232109	A	1641
chr4	151368109	151487109	A	1642
chr4	151535109	151847109	A	1643
chr4	151941109	153300109	A	1644
chr4	153411109	153660109	A	1645
chr4	153707109	154161109	A	1646
chr4	154254109	154681109	A	1647
chr4	154720109	155156109	A	1648
chr5	3301000	4088000	A	1649
chr5	4226000	4907000	A	1650
chr5	4992000	5467000	A	1651
chr5	5495000	5736000	A	1652
chr5	5872000	7993000	B	1653
chr5	8052000	9437000	A	1654
chr5	9441000	10785000	B	1655
chr5	10846000	12504000	B	1656
chr5	12605000	13618000	A	1657
chr5	13705000	14211000	B	1658
chr5	14391000	15221818	B	1659
chr5	15335818	15809818	A	1660
chr5	15814818	16362818	B	1661
chr5	16475818	17942818	B	1662
chr5	18003818	18897818	B	1663
chr5	18994818	20286818	A	1664
chr5	20321818	21127818	A	1665
chr5	21343818	22725818	A	1666
chr5	22948818	23265818	A	1667
chr5	23366818	25308818	A	1668
chr5	26503540	27947540	A	1669
chr5	28008540	28714540	A	1670
chr5	28842540	29614540	A	1671
chr5	29719540	30351540	A	1672
chr5	30439540	30946373	A	1673
chr5	31010373	31606373	A	1674
chr5	31878373	32822373	A	1675
chr5	32885373	33944649	A	1676
chr5	34005649	34245649	A	1677
chr5	34351649	36776649	A	1678
chr5	36814649	37139239	A	1679
chr5	37212239	38138239	A	1680
chr5	38145239	38582239	A	1681
chr5	38675239	39023239	A	1682
chr5	39186239	42157239	B	1683
chr5	42300239	43786239	B	1684
chr5	43789239	44022239	A	1685
chr5	44075239	44636239	A	1686
chr5	44734239	45772239	A	1687
chr5	45861239	46701239	A	1688
chr5	46844239	48724239	A	1689
chr5	48831239	49742239	A	1690
chr5	49789239	52449239	B	1691
chr5	52527239	53207239	A	1692
chr5	53279239	53691239	A	1693
chr5	53723239	54501239	A	1694
chr5	54608239	57996239	B	1695
chr5	58130239	63248239	B	1696
chr5	63311239	64143239	B	1697
chr5	64208239	65193239	A	1698
chr5	65338239	67031239	A	1699
chr5	67111239	67393239	A	1700
chr5	67425239	67641239	A	1701
chr5	67722239	67816239	A	1702
chr5	67817239	68519239	A	1703
chr5	68601239	69862239	B	1704
chr5	70002239	73772239	B	1705
chr5	73818239	74037239	A	1706
chr5	74078239	74670025	A	1707
chr5	74716025	75527025	A	1708
chr5	75631025	76249025	A	1709
chr5	76260025	76940025	A	1710
chr5	77019025	77316025	A	1711
chr5	77401025	77658025	A	1712
chr5	77905025	82764025	B	1713
chr5	82808025	83833025	B	1714
chr5	84011025	86344025	B	1715
chr5	86494025	86599025	A	1716
chr5	86656025	87263025	B	1717
chr5	87308025	88763025	B	1718
chr5	88997025	89206025	A	1719
chr5	89253025	90564025	A	1720
chr5	90662025	91332026	A	1721
chr5	91396026	93092026	A	1722
chr5	93108026	93693026	A	1723
chr5	93876026	96697019	B	1724
chr5	96698019	97481019	A	1725
chr5	97601019	98760019	A	1726
chr5	98791019	99575019	A	1727
chr5	99681019	100330019	A	1728
chr5	100380019	102080019	A	1729
chr5	102225019	102501019	A	1730
chr5	102627019	103728019	A	1731
chr5	103777019	104895019	A	1732
chr5	105158019	105632019	B	1733
chr5	105859019	106290019	A	1734
chr5	106429019	107230019	A	1735
chr5	107298019	109115019	A	1736
chr5	109396019	110354019	B	1737
chr5	110796019	111156019	A	1738
chr5	111251019	111686019	A	1739
chr5	111858020	112570020	A	1740
chr5	112662020	112832020	A	1741
chr5	112878020	113667020	A	1742
chr5	113797020	114169009	A	1743
chr5	114224009	115928009	A	1744
chr5	116130009	116457009	A	1745
chr5	116502009	117475009	A	1746
chr5	117578009	117942009	A	1747
chr5	117987009	118387009	A	1748
chr5	118469009	118673009	A	1749
chr5	118734009	119180009	A	1750
chr5	119277009	120507009	A	1751
chr5	120612009	120897009	A	1752
chr5	120945009	121203009	A	1753
chr5	121290009	121588009	A	1754
chr5	121662009	122049009	A	1755
chr5	122083009	122844009	A	1756
chr5	122847009	123229009	A	1757
chr5	123352009	123635009	A	1758
chr5	123690009	125025009	A	1759
chr5	125078685	125808370	A	1760
chr5	126045370	127670370	A	1761
chr5	127695370	128920475	A	1762
chr5	129025875	129462875	A	1763
chr5	129571875	130101875	A	1764
chr5	130108875	130668870	A	1765
chr5	130825870	131872870	A	1766
chr5	132012870	134482870	A	1767
chr5	134671870	136338870	A	1768
chr5	136363870	136631870	A	1769
chr5	136764870	137192870	A	1770
chr5	137264870	138202228	A	1771
chr5	138316228	138512228	A	1772
chr5	138522228	139095149	A	1773
chr5	139205954	139663954	A	1774
chr5	139763954	140218954	A	1775
chr5	140330954	141176954	A	1776
chr5	141376954	142908954	A	1777
chr5	142972954	145464869	A	1778
chr5	145560869	145807869	A	1779
chr5	146303869	146827576	B	1780
chr5	147035576	147272576	A	1781
chr5	147484576	148120576	A	1782
chr5	148217576	149046576	A	1783
chr5	149149576	150394575	A	1784
chr6	3464000	5534000	A	1785
chr6	5608000	6835000	A	1786
chr6	6985000	7553000	B	1787
chr6	7698000	8748000	A	1788
chr6	8926000	11743000	B	1789
chr6	11869000	12153000	A	1790
chr6	12327000	13212000	A	1791
chr6	13296000	14490000	B	1792
chr6	14499000	14741000	B	1793
chr6	14839000	16891000	A	1794
chr6	16999000	17548000	A	1795
chr6	17613000	18756000	A	1796
chr6	18887000	21684000	B	1797
chr6	21734000	22026000	A	1798
chr6	22089000	23398000	A	1799
chr6	23501000	24374000	A	1800
chr6	24469000	25731000	B	1801
chr6	25846000	29045000	A	1802
chr6	29129000	30303000	A	1803
chr6	30410000	30945000	A	1804
chr6	31030000	31411000	A	1805
chr6	31478000	31592000	A	1806
chr6	31632000	35185000	A	1807
chr6	35220000	36973000	A	1808
chr6	37028000	38305000	A	1809
chr6	38362000	39046999	A	1810
chr6	39094999	39747999	A	1811
chr6	39818999	40416999	A	1812
chr6	40428999	40902999	B	1813
chr6	40963999	42037999	B	1814
chr6	42193999	42847999	A	1815
chr6	42976999	46991999	B	1816
chr6	47188999	47546999	A	1817
chr6	47806999	48020999	A	1818
chr6	48110999	49341999	A	1819
chr6	49494999	50473999	A	1820
chr6	50626999	51086999	A	1821
chr6	51201999	51528999	A	1822
chr6	51542999	51803999	A	1823
chr6	51834999	52261994	A	1824
chr6	52281994	52917994	A	1825
chr6	52937994	53663994	A	1826
chr6	53750994	55130994	A	1827
chr6	55182994	55990994	A	1828
chr6	56030994	56617994	A	1829
chr6	56688994	56874994	A	1830
chr6	56977994	57379994	B	1831
chr6	57487994	57808994	A	1832
chr6	57906994	58398994	B	1833
chr6	58572994	59123994	A	1834
chr6	59203994	59436994	B	1835
chr6	59568994	61238994	B	1836
chr6	61338994	64552994	B	1837
chr6	64652994	64987994	A	1838
chr6	64993994	66427994	A	1839
chr6	66605994	66739994	B	1840
chr6	66831994	67421994	A	1841
chr6	67595994	68875994	B	1842
chr6	69066994	69576994	B	1843
chr6	69664994	69730994	B	1844
chr6	69800994	70067994	B	1845
chr6	70242994	70487994	B	1846
chr6	70763994	72262994	A	1847
chr6	72362994	72845994	A	1848
chr6	72853994	73149994	A	1849
chr6	73327994	77489994	B	1850
chr6	77630994	78455994	B	1851
chr6	78508994	81722994	B	1852
chr6	81924994	82907994	A	1853
chr6	82948994	83722994	A	1854
chr6	83803994	83995994	A	1855
chr6	84067994	85057994	A	1856
chr6	85115994	85394994	A	1857
chr6	85406994	85575994	A	1858
chr6	85659994	85839994	B	1859
chr6	85869994	86302994	A	1860
chr6	86384994	86957994	A	1861
chr6	87035994	87780994	A	1862
chr6	87788994	88029994	A	1863
chr6	88086994	88413994	A	1864
chr6	88510994	88769994	A	1865
chr6	88894994	89558994	A	1866
chr6	89769994	90167994	B	1867
chr6	90312994	90546994	A	1868
chr6	90551994	91370994	A	1869
chr6	91485994	92133994	A	1870
chr6	92169994	92220994	A	1871
chr6	92234994	92654994	A	1872
chr6	92763994	94404994	A	1873
chr6	94515994	94911994	A	1874
chr6	95041994	96905994	A	1875
chr6	96979994	97030994	A	1876
chr6	97175994	97955994	A	1877
chr6	98069994	99535994	A	1878
chr6	99626994	100812994	A	1879
chr6	100844994	101498994	A	1880
chr6	101629994	103175994	B	1881
chr6	103264994	103620994	B	1882
chr6	103752994	106698994	B	1883
chr6	106794994	107902994	B	1884
chr6	108065994	108657994	A	1885
chr6	108878994	111194994	B	1886
chr6	111256994	112602994	A	1887
chr6	112673994	112972994	A	1888
chr6	113010994	113666994	A	1889
chr6	114666018	115474018	A	1890
chr6	115554018	115753018	A	1891
chr6	115834018	117686018	A	1892
chr6	117818018	118352018	A	1893
chr6	118580018	119369018	A	1894
chr6	119455018	120245018	A	1895
chr6	120456018	120741018	A	1896
chr6	120874018	121484018	A	1897
chr6	121640018	122016018	B	1898
chr6	122257018	122807018	A	1899
chr6	122946018	123256018	B	1900
chr6	123659018	124167018	B	1901
chr6	124215018	124486018	A	1902
chr6	124652018	126396018	A	1903
chr6	126443018	127055018	A	1904
chr6	127082018	127394018	A	1905
chr6	127494018	128373018	A	1906
chr6	128452018	128691018	A	1907
chr6	128718018	129514018	B	1908
chr6	129648018	129927018	B	1909
chr6	129929018	130456018	B	1910
chr6	130605018	131022018	B	1911
chr6	131214018	131389018	B	1912
chr6	131565018	132004018	B	1913
chr6	132152018	132243018	B	1914
chr6	132392018	132494018	B	1915
chr6	132561018	133122018	B	1916
chr6	133259018	133721018	B	1917
chr6	133935018	134328018	A	1918
chr6	134376018	134908018	A	1919
chr6	134991018	136268018	A	1920
chr6	136372521	137655521	A	1921
chr6	137774521	139528521	B	1922
chr6	139539521	140624521	A	1923
chr6	140687521	143118520	A	1924
chr6	143191520	144919520	A	1925
chr6	144986520	145291520	A	1926
chr6	145326520	145758520	A	1927
chr6	145785520	148056522	A	1928
chr7	3555600	3637602	A	1929
chr7	3937602	4353602	B	1930
chr7	4397602	4470602	A	1931
chr7	4518602	5002602	A	1932
chr7	5248602	5359602	B	1933
chr7	5545602	5596602	B	1934
chr7	6090602	6586711	B	1935
chr7	6645711	6877711	A	1936
chr7	6989711	7149711	B	1937
chr7	7151711	10837349	B	1938
chr7	10847349	11315349	B	1939
chr7	11652349	11825349	B	1940
chr7	12268349	13314349	B	1941
chr7	13371349	13626349	A	1942
chr7	13745349	14030349	B	1943
chr7	14353349	15134349	B	1944
chr7	15474349	16265349	B	1945
chr7	16560349	16860349	A	1946
chr7	16873349	17598349	A	1947
chr7	18234349	18924349	B	1948
chr7	18988349	19210349	B	1949
chr7	19491349	20291349	A	1950
chr7	20349349	24299019	B	1951
chr7	24315019	24605019	B	1952
chr7	24871019	25090019	B	1953
chr7	25223019	26189019	A	1954
chr7	26196019	26391019	B	1955
chr7	26461019	26609019	A	1956
chr7	26844019	26979019	B	1957
chr7	27157019	27597019	B	1958
chr7	27625019	27764019	B	1959
chr7	27975019	29142019	A	1960
chr7	29189019	29502019	A	1961
chr7	29538019	30317019	A	1962
chr7	30437019	31000019	A	1963
chr7	31094019	31346019	A	1964
chr7	31375019	31925019	A	1965
chr7	32268019	34263019	B	1966
chr7	34358019	34728019	B	1967
chr7	34994019	35136019	A	1968
chr7	35203019	36656019	A	1969
chr7	36666019	38066019	A	1970
chr7	38195019	38981019	A	1971
chr7	39177019	46682370	B	1972
chr7	46758370	48155370	A	1973
chr7	48607370	48934370	B	1974
chr7	49099370	49889370	B	1975
chr7	49924370	50298370	B	1976
chr7	50550370	51177370	A	1977
chr7	51264370	51354370	B	1978
chr7	51528370	52065370	A	1979
chr7	52131370	52228370	A	1980
chr7	52229370	52940370	A	1981
chr7	52987370	53265370	A	1982
chr7	53340370	53875370	A	1983
chr7	53984370	54168370	A	1984
chr7	54215370	54393370	A	1985
chr7	54714370	55806370	B	1986
chr7	56053370	57172370	A	1987
chr7	57259370	58659370	B	1988
chr7	58806370	59218370	A	1989
chr7	59360370	62865370	B	1990
chr7	63068370	63560370	A	1991
chr7	63587370	64719370	B	1992
chr7	64777370	66570370	B	1993
chr7	67110886	67278886	B	1994
chr7	67510886	67766886	B	1995
chr7	68005886	69285886	B	1996
chr7	69325886	69550886	A	1997
chr7	69790886	69936886	B	1998
chr7	70110886	70821886	B	1999
chr7	70906886	71879886	A	2000
[truncated: 461 more rows]
