# Supplementary material for: Computational prediction of CTCF/cohesin-based intra-TAD loops that insulate chromatin contacts and gene expression in mouse liver
Source: eLife. 2018 May 14;7:e34077. doi: 10.7554/eLife.34077 (PMC5986275; doi:10.7554/eLife.34077)
Supplement: Source Code 1. [file elife-34077-code1.zip › iTAD_loopprediction/annotation/TSS/mm9_TSS_PC.bed]

chr1	3661579	3661580	Xkr4	0	0.005974087
chr1	4350395	4350396	Rp1	0	0
chr1	4487435	4487436	Sox17	0.350770194	0.372861684
chr1	4775807	4775808	Mrpl15	5.085869018	6.927806249
chr1	4797972	4797973	Lypla1	28.76362933	32.47422935
chr1	4848407	4848408	Tcea1	11.14150688	10.7323031
chr1	5009620	5009621	Rgs20	0.009953324	0.012351679
chr1	5073252	5073253	Atp6v1h	11.19202147	10.30358053
chr1	5578572	5578573	Oprk1	0	0
chr1	5907479	5907480	Npbwr1	0	0
chr1	6204741	6204742	Rb1cc1	3.282005636	3.113554671
chr1	6349410	6349411	Fam150a	0	0
chr1	6720130	6720131	St18	0	0
chr1	7078999	7079000	Pcmtd1	12.20947806	13.28551196
chr1	9289958	9289959	Sntg1	0.133922135	0.186523663
chr1	9535487	9535488	Rrs1	3.278042685	3.115131757
chr1	9538125	9538126	Adhfe1	11.56764183	12.88010832
chr1	9591346	9591347	3110035E14Rik	0.026020793	0.029457735
chr1	9621173	9621174	2610203C22Rik	0.266867444	0.309734642
chr1	9690290	9690291	Mybl1	0.024985278	0.044054145
chr1	9737727	9737728	1700034P13Rik	0.283357991	0.351545221
chr1	9738463	9738464	Vcpip1	1.964396103	2.046289202
chr1	9788209	9788210	Sgk3	1.111688768	1.209029215
chr1	9898717	9898718	Mcmdc2	0.175932192	0.257113245
chr1	9932624	9932625	Snord87	0.110251388	0.702528565
chr1	9934199	9934200	Snhg6	7.058496049	8.107537804
chr1	9957566	9957567	Tcf24	0.650537139	1.031152841
chr1	9999217	9999218	Ppp1r42	0.173086094	0.164147545
chr1	10028240	10028241	Cops5	15.51653114	15.26144873
chr1	10028297	10028298	Cspp1	1.989251489	1.958667033
chr1	10222751	10222752	Arfgef1	6.533493372	6.657719408
chr1	10710026	10710027	Cpa6	0	0
chr1	10983544	10983545	Prex2	0.356405182	0.357349633
chr1	11404184	11404185	A830018L16Rik	0	0
chr1	12416065	12416066	Mir6341	0	0
chr1	12657642	12657643	Gm17644	0.60652971	0.703342397
chr1	12708624	12708625	Sulf1	0.128394791	0.142118077
chr1	12981216	12981217	Slco5a1	0	0.00118581
chr1	13117244	13117245	Prdm14	0.009542714	0.003892182
chr1	13364164	13364165	Ncoa2	4.024476932	3.738523019
chr1	13579991	13579992	Tram1	26.47711282	24.5796651
chr1	13650590	13650591	Lactb2	74.64375669	58.89203423
chr1	13658850	13658851	Xkr9	6.351238558	4.853671069
chr1	13777010	13777011	Gm5523	0	0.066688261
chr1	14300280	14300281	Eya1	0.001939482	0
chr1	14746047	14746048	Msc	0.067853075	0.097268955
chr1	14908943	14908944	Trpa1	0	0
chr1	15302531	15302532	Kcnb2	0.014033004	0.005846632
chr1	15795725	15795726	Terf1	2.052274089	2.236882537
chr1	15882803	15882804	Sbspon	0.030177681	0.022868279
chr1	16083122	16083123	4930444P10Rik	0	0
chr1	16094514	16094515	Rpl7	135.4687452	134.0869128
chr1	16095961	16095962	Rdh10	4.509024288	5.236791995
chr1	16509383	16509384	Stau2	0.852099267	0.973433905
chr1	16609419	16609420	Ube2w	1.879129556	2.135174011
chr1	16646946	16646947	Tceb1	10.39787897	10.72310059
chr1	16647631	16647632	D030040B21Rik	0.002926328	0
chr1	16655270	16655271	Tmem70	10.09147291	9.972418174
chr1	16678535	16678536	Ly96	2.072415567	1.488699513
chr1	17087970	17087971	Jph1	0.020981103	0.056491153
chr1	17135452	17135453	Gdap1	0	0
chr1	17591980	17591981	Pi15	0.040960104	0.043708327
chr1	17717496	17717497	Crispld1	0	0
chr1	17717727	17717728	Gm16070	0	0
chr1	18127132	18127133	Crisp4	0	0
chr1	18213645	18213646	Defb44-ps	0	0
chr1	18227524	18227525	Defb18	0	0
chr1	18255219	18255220	Defb41	0	0
chr1	18255219	18255220	Gm15386	0	0
chr1	19093101	19093102	Tfap2d	0	0
chr1	19198993	19198994	Tfap2b	0	0
chr1	20346533	20346534	4930486I03Rik	0	0
chr1	20608138	20608139	Pkhd1	0.449680069	0.642856865
chr1	20669089	20669090	Mir206	0	0
chr1	20672848	20672849	Mir133b	0	0
chr1	20720984	20720985	Il17a	0	0
chr1	20774351	20774352	Il17f	0	0
chr1	20810294	20810295	Mcm3	0.849486708	0.982569752
chr1	20880554	20880555	6720483E21Rik	0.014808619	0
chr1	20880701	20880702	Paqr8	0.057949788	0.047392179
chr1	20941705	20941706	Efhc1	0.037558092	0.095215544
chr1	21069306	21069307	Tram2	2.097157054	2.017189961
chr1	21208654	21208655	Tmem14a	1.02400119	1.34034157
chr1	21230664	21230665	Gsta3	290.9750995	352.6586136
chr1	21288393	21288394	Gm4956	1.66543012	0.16554971
chr1	21339756	21339757	Khdc1a	0.033884188	0
chr1	21358410	21358411	Khdc1c	0	0
chr1	21373635	21373636	Khdc1b	0	0
chr1	21952023	21952024	Kcnq5	0.013088155	0.016341928
chr1	22812563	22812564	Rims1	0.002071546	0
chr1	23109092	23109093	4933415F23Rik	0	0
chr1	23279106	23279107	Mir30a	0	0
chr1	23298538	23298539	Mir30c-2	0.194252446	0.120147944
chr1	23390014	23390015	Ogfrl1	1.823439711	1.804835847
chr1	23768763	23768764	B3gat2	0.051444443	0.07127387
chr1	23916575	23916576	Smap1	2.098376025	1.734393296
chr1	24012479	24012480	1110058L19Rik	9.065730179	9.309627112
chr1	24107180	24107181	Fam135a	2.872684063	2.142260535
chr1	24184447	24184448	Col9a1	0	0
chr1	24594276	24594277	Col19a1	0	0
chr1	24685381	24685382	Lmbrd1	5.694873135	5.927732093
chr1	25334799	25334800	Gm20172	0	0
chr1	25886552	25886553	Bai3	0	0
chr1	26744305	26744306	4931408C20Rik	0	0
chr1	28837097	28837098	Gm597	0	0
chr1	29478331	29478332	Mir6342	0	0
chr1	30920101	30920102	Phf3	3.753100088	3.444738874
chr1	31006555	31006556	Gm13363	0	0
chr1	31006600	31006601	Ptp4a1	0.993167428	1.619097231
chr1	31233278	31233279	Lgsn	0	0
chr1	31279501	31279502	4931428L18Rik	0	0
chr1	31279682	31279683	Pih1d3	0	0
chr1	31321690	31321691	Gm4850	0	0.011042043
chr1	32229649	32229650	Khdrbs2	0	0
chr1	32577844	32577845	Gm9839	0	0
chr1	32604138	32604139	Gm5415	0	0
chr1	33726639	33726640	Prim2	0.88835769	0.906182493
chr1	33726667	33726668	1700001G17Rik	0.065448832	0.118671772
chr1	33776739	33776740	Rab23	1.337490998	1.772692359
chr1	33814595	33814596	Bag2	0.545417929	0.577061799
chr1	33871440	33871441	Zfp451	0.840654278	0.783196991
chr1	33895759	33895760	Gm15455	0	0.010544516
chr1	33964466	33964467	Bend6	0.06833514	0.11307726
chr1	34068668	34068669	Dst	1.663225741	1.339337115
chr1	34174202	34174203	Mir6896	0	0
chr1	34490044	34490045	Mir5103	0	0
chr1	34496517	34496518	Ccdc115	2.544805466	2.388029067
chr1	34496672	34496673	Imp4	5.927498399	5.159636949
chr1	34516589	34516590	Ptpn18	0.317513505	0.566806037
chr1	34555273	34555274	Prss39	0.006763283	0.008711811
chr1	34592491	34592492	Cfc1	0	0
chr1	34617788	34617789	Prss40	0	0
chr1	34636536	34636537	Amer3	0	0
chr1	34693055	34693056	AA619741	0	0
chr1	34858565	34858566	Arhgef4	0.079049264	0.080901201
chr1	34899895	34899896	Fam168b	8.197869236	7.573346958
chr1	34906802	34906803	Plekhb2	1.892697691	1.753557992
chr1	36125243	36125244	Hs6st1	18.87054949	21.70661461
chr1	36201158	36201159	Mir6897	0	0
chr1	36301147	36301148	Uggt1	6.319858402	5.035608093
chr1	36330270	36330271	Neurl3	1.349466407	1.893466285
chr1	36364576	36364577	Arid5a	0.122997274	0.173142046
chr1	36405603	36405604	Mir6898	0	0
chr1	36426026	36426027	Kansl3	6.538848934	5.599802822
chr1	36429134	36429135	Fer1l5	0.341820954	0.377995759
chr1	36502084	36502085	Lman2l	3.790896362	3.981744408
chr1	36528440	36528441	Cnnm4	0.420557377	0.459574273
chr1	36568719	36568720	Cnnm3	1.829389001	1.99809503
chr1	36592574	36592575	Ankrd23	0.87009402	0.682973419
chr1	36604046	36604047	Ankrd39	1.157143774	1.063362692
chr1	36614402	36614403	Sema4c	0.644715672	0.585886243
chr1	36740028	36740029	Fam178b	0.006463622	0.02478742
chr1	36748330	36748331	Cox5b	108.9258778	101.9158996
chr1	36766770	36766771	Actr1b	15.3811749	12.86085368
chr1	36771381	36771382	4933424G06Rik	0.007477419	0.008955126
chr1	36818641	36818642	Zap70	0.85335961	2.247652243
chr1	36996372	36996373	Tmem131	2.674623473	2.280008206
chr1	37276048	37276049	Cnga3	0	0
chr1	37426060	37426061	Inpp4a	1.586578613	1.47493293
chr1	37486948	37486949	Coa5	13.10287617	12.2685399
chr1	37487015	37487016	Unc50	9.91053106	8.716919499
chr1	37545450	37545451	4930594C11Rik	0	0
chr1	37597861	37597862	Mgat4a	0.059508404	0.107755025
chr1	37776656	37776657	2010300C02Rik	0.022757504	0.024191517
chr1	37912218	37912219	Tsga10	0.103500163	0.139338395
chr1	37929049	37929050	Lipt1	2.065168698	2.136488879
chr1	37947256	37947257	Mitd1	2.659654998	2.866823648
chr1	37947396	37947397	Mrpl30	25.71634326	23.41353349
chr1	37973338	37973339	Lyg2	0	0
chr1	38014604	38014605	Lyg1	0	0
chr1	38054053	38054054	Txndc9	3.426981483	3.397864115
chr1	38054853	38054854	Eif5b	4.795738607	4.889289847
chr1	38186507	38186508	Rev1	0.926055526	1.026721576
chr1	38684089	38684090	Aff3	0.038996201	0.03156748
chr1	38878060	38878061	Lonrf2	0	0
chr1	38955005	38955006	Chst10	0.002701844	0.019903668
chr1	38995992	38995993	Nms	0	0
chr1	39044657	39044658	Pdcl3	3.839008711	4.052711603
chr1	39243837	39243838	Mir6349	0	0
chr1	39251115	39251116	Npas2	0.417652822	0.333258236
chr1	39424694	39424695	Rpl31	52.35248221	50.29144422
chr1	39535592	39535593	Tbc1d8	1.290140934	1.546784292
chr1	39592645	39592646	Cnot11	3.784257122	3.605070904
chr1	39605685	39605686	Snord89	1.761575399	1.790864203
chr1	39634192	39634193	Rnf149	16.42692906	20.26879747
chr1	39708027	39708028	Creg2	0	0
chr1	39777834	39777835	Rfx8	0.024744256	0.020566099
chr1	39862177	39862178	Gm3646	0	0
chr1	39904175	39904176	1700066B17Rik	0	0
chr1	39957756	39957757	Map4k4	1.075931014	1.233846217
chr1	40141611	40141612	Il1r2	0.012149818	0.023680014
chr1	40142696	40142697	Gm16894	0	0.024414153
chr1	40281923	40281924	Il1r1	9.08536988	3.04499904
chr1	40381470	40381471	Il1rl2	0.042664983	0.065235404
chr1	40496472	40496473	Il1rl1	0.003487071	0.005796533
chr1	40522849	40522850	Il18r1	0.074557065	0.074164371
chr1	40572205	40572206	Il18rap	0.028863219	0.040157711
chr1	40637070	40637071	Slc9a4	0	0
chr1	40738555	40738556	Slc9a2	0	0.00310762
chr1	40847502	40847503	Mfsd9	0.538795868	0.500664092
chr1	40862444	40862445	Tmem182	0	0
chr1	41238097	41238098	4930448I06Rik	0	0
chr1	42751670	42751671	Pantr1	0	0
chr1	42753989	42753990	Pou3f3	0	0
chr1	42757179	42757180	2900092D14Rik	0	0
chr1	42770299	42770300	Pantr2	0	0
chr1	42807555	42807556	Dalir	0	0
chr1	42908076	42908077	Mrps9	6.997415336	6.678863169
chr1	43009715	43009716	Gpr45	0	0
chr1	43155467	43155468	Tgfbrap1	4.641697471	4.185887375
chr1	43155553	43155554	AI597479	1.862672926	1.862545393
chr1	43220806	43220807	Fhl2	0.138941261	0.08698206
chr1	43502594	43502595	Nck2	0.607178487	0.595579361
chr1	43787445	43787446	1500015O10Rik	0.009187616	0.011365346
chr1	43884553	43884554	Uxs1	5.139435249	4.206793651
chr1	43990850	43990851	Tpp2	4.972538583	3.643772525
chr1	44076851	44076852	Mettl21c	0.007512526	0
chr1	44159233	44159234	Tex30	1.566256506	1.326081039
chr1	44175618	44175619	Kdelc1	1.80391864	1.968954723
chr1	44176811	44176812	Bivm	1.853848167	1.825745986
chr1	44204587	44204588	Ercc5	2.303364884	2.215977161
chr1	44275776	44275777	Mettl21e	0	0
chr1	44608514	44608515	Gulp1	0.044494886	0.056310063
chr1	44801794	44801795	4930521E06Rik	0	0
chr1	45368381	45368382	Col3a1	6.304583338	5.614364539
chr1	45560127	45560128	Col5a2	0.417831658	0.415752363
chr1	45852344	45852345	Wdr75	2.149558347	1.693830128
chr1	45982439	45982440	Slc40a1	29.75453727	36.34227669
chr1	46087282	46087283	Gm4776	0	0
chr1	46123581	46123582	Dnah7b	0.004723495	0.002581771
chr1	46910354	46910355	Slc39a10	0.65061511	0.331689212
chr1	47523969	47523970	Mir6350	0	0
chr1	50984365	50984366	Tmeff2	0	0
chr1	51345968	51345969	Sdpr	2.69537621	3.689924925
chr1	51390623	51390624	9330175M20Rik	0	0
chr1	51535243	51535244	Nabp1	3.427327894	2.205772875
chr1	51972822	51972823	Myo1b	22.19744693	19.80963331
chr1	52065086	52065087	Stat4	0.03055581	0.071036867
chr1	52176280	52176281	Stat1	4.24222196	5.264976152
chr1	52290076	52290077	Gls	0.396832474	0.470592529
chr1	52557292	52557293	Nab1	6.020921647	5.739323307
chr1	52687547	52687548	Tmem194b	0.152043134	0.194077071
chr1	52784162	52784163	Mfsd6	1.244448352	1.266188423
chr1	52874532	52874533	Inpp1	2.176721731	2.180934907
chr1	52901888	52901889	Hibch	20.8151944	24.53996951
chr1	53009684	53009685	1700019D03Rik	0.010104378	0
chr1	53118505	53118506	Mstn	0.006184062	0
chr1	53244461	53244462	1700019A02Rik	0.026452398	0
chr1	53353840	53353841	Pms1	1.221851802	0.890828074
chr1	53353937	53353938	Ormdl1	7.533551618	7.735930896
chr1	53370466	53370467	Osgepl1	4.755015955	4.256560378
chr1	53409596	53409597	Asnsd1	7.816958827	8.228656781
chr1	53763628	53763629	Dnah7a	0.000664814	0.000884527
chr1	53842059	53842060	Stk17b	0.92277865	1.190453253
chr1	53906266	53906267	Mir7681	0	0
chr1	54251878	54251879	Hecw2	0.176440733	0.173527687
chr1	54307525	54307526	Ccdc150	0.008713241	0.002651018
chr1	54495815	54495816	Gtf3c3	2.125754627	2.098279669
chr1	54614528	54614529	Pgap1	0.99025983	1.274345341
chr1	54983231	54983232	Ankrd44	0.433571925	0.4986225
chr1	55084322	55084323	Sf3b1	8.958980088	8.820798949
chr1	55109612	55109613	Coq10b	4.040260908	5.120267776
chr1	55144776	55144777	Hspd1	94.20361092	99.01144869
chr1	55144990	55144991	Hspe1	77.70845903	83.25094379
chr1	55188087	55188088	Mob4	3.676127143	3.72578516
chr1	55283626	55283627	Rftn2	0.126697644	0.139299831
chr1	55294019	55294020	Mars2	0.428787444	0.396256577
chr1	55420313	55420314	Boll	0.006698769	0
chr1	55462788	55462789	Plcl1	0.115530534	0.06888049
chr1	55988083	55988084	9130227L01Rik	0	0
chr1	56075820	56075821	1700003I22Rik	0	0
chr1	56694295	56694296	Hsfy2	0	0
chr1	57028178	57028179	Satb2	0.103644242	0.077346659
chr1	57028311	57028312	9130024F11Rik	0.033475073	0.033918066
chr1	57271840	57271841	BC055402	0	0
chr1	57434388	57434389	4930558J18Rik	0.020010459	0.01057984
chr1	57434462	57434463	1700066M21Rik	4.909651189	3.399234733
chr1	57463390	57463391	9430016H08Rik	6.119018951	5.286777441
chr1	57463518	57463519	Tyw5	2.28257908	1.943368642
chr1	57831703	57831704	Spats2l	0.201710359	0.222867305
chr1	58026368	58026369	Kctd18	0.892388005	0.961767413
chr1	58052816	58052817	Sgol2a	0.046381248	0.029077976
chr1	58086811	58086812	Aox1	21.69766482	7.135476726
chr1	58169978	58169979	Aox3	196.8320795	41.39701541
chr1	58267239	58267240	Aox4	0.00164091	0
chr1	58335168	58335169	Aox2	0.008597458	0.006658765
chr1	58449978	58449979	Bzw1	23.65702866	23.21652805
chr1	58480932	58480933	Clk1	9.305965494	10.10178828
chr1	58502330	58502331	Ppil3	2.066428597	1.988805766
chr1	58504475	58504476	Nif3l1	3.388268976	3.260005343
chr1	58561953	58561954	Orc2	0.854704199	0.713915593
chr1	58643177	58643178	Fam126b	1.810037918	1.492187534
chr1	58643441	58643442	Ndufb3	35.08313763	34.18896948
chr1	58709483	58709484	Gm20257	0.88139691	0.810747184
chr1	58752833	58752834	Als2cr12	0.041925232	0.052682033
chr1	58770128	58770129	Cflar	6.117582606	5.90524863
chr1	58852216	58852217	Casp8	4.137334815	3.871277607
chr1	59030326	59030327	Trak2	2.441439554	2.209474701
chr1	59030413	59030414	Stradb	8.173441276	7.730142859
chr1	59151744	59151745	Als2cr11	0	0
chr1	59176650	59176651	Tmem237	0.53718775	1.087054507
chr1	59218480	59218481	Mpp4	0.358200411	0.354394835
chr1	59294075	59294076	Als2	8.046011819	9.101404378
chr1	59313749	59313750	Cdk15	0.022458569	0.035714017
chr1	59538989	59538990	Fzd7	3.019498598	2.796333912
chr1	59573106	59573107	Gm973	0	0.002807351
chr1	59727678	59727679	Sumo1	10.30003846	10.69494084
chr1	59741848	59741849	Nop58	4.987936378	3.689015887
chr1	59748800	59748801	Snord70	0	0
chr1	59761650	59761651	Snord11	0	0.160197258
chr1	59821121	59821122	Bmpr2	1.574877467	1.556089237
chr1	59969848	59969849	Fam117b	0.883983097	0.814095371
chr1	60099931	60099932	Ica1l	0.002235234	0.00297395
chr1	60154751	60154752	Wdr12	2.040072058	1.809537723
chr1	60164925	60164926	Carf	0.400251213	0.484875454
chr1	60237441	60237442	Nbeal1	0.576845002	0.491457753
chr1	60400214	60400215	Cyp20a1	3.529943499	4.135666995
chr1	60466461	60466462	Abi2	0.36311195	0.404289331
chr1	60623609	60623610	Raph1	4.61690757	4.657455675
chr1	60803230	60803231	Cd28	0.019271882	0.033612793
chr1	60965867	60965868	Ctla4	0.008719142	0.005221121
chr1	61034756	61034757	Icos	0.140868864	0.228645338
chr1	61435274	61435275	9530026F06Rik	0	0
chr1	61685396	61685397	Pard3b	0.512338859	0.20703821
chr1	62749889	62749890	Nrp2	1.0999	1.225905967
chr1	62841306	62841307	4930487H11Rik	0.027647214	0.011276455
chr1	63160841	63160842	Ino80d	0.849194871	0.832211978
chr1	63161043	63161044	Ino80dos	0.270401453	0.253623257
chr1	63223396	63223397	Ndufs1	17.69678527	16.81684323
chr1	63223403	63223404	Eef1b2	39.7995774	38.65591031
chr1	63225595	63225596	Snora41	0.95760549	0.645437674
chr1	63246930	63246931	Zdbf2	0.000641914	0
chr1	63260855	63260856	Gpr1	0	0
chr1	63492476	63492477	Adam23	1.003056739	0.940959987
chr1	63733501	63733502	Dytn	0	0
chr1	63776892	63776893	Mdh1b	0.019073297	0
chr1	63777197	63777198	Fastkd2	2.27495938	2.271433131
chr1	63815841	63815842	4933402D24Rik	0.02338352	0.041534429
chr1	64011299	64011300	Gm13749	0	0
chr1	64089075	64089076	Mir6899	0	0
chr1	64167963	64167964	Klf7	0.665468619	0.694481342
chr1	64579376	64579377	Creb1	1.065435605	0.980053555
chr1	64663742	64663743	Mettl21a	1.770377515	1.630078825
chr1	64737233	64737234	2810408I11Rik	0.733687528	0.343742126
chr1	64737917	64737918	Ccnyl1	1.150797377	0.92357087
chr1	64784324	64784325	Fzd5	1.005047581	0.646286412
chr1	65003398	65003399	Plekhm3	0.218443754	0.278817408
chr1	65079322	65079323	Akr1cl	0	0
chr1	65097737	65097738	Cryge	0	0
chr1	65110014	65110015	Crygd	0	0
chr1	65120106	65120107	Crygc	0	0
chr1	65128864	65128865	Crygb	0	0
chr1	65149937	65149938	Cryga	0	0
chr1	65169788	65169789	D630023F18Rik	0.003059094	0.003784187
chr1	65225716	65225717	Idh1	78.70688492	83.07003366
chr1	65233257	65233258	Pikfyve	1.046483512	1.078300714
chr1	65357829	65357830	Pth2r	0.003490908	0
chr1	65973094	65973095	Crygf	0	0
chr1	66221901	66221902	Map2	0.088758678	0.036257879
chr1	66515019	66515020	Unc80	0.001225571	0
chr1	66747465	66747466	Rpe	5.976871808	5.523201108
chr1	66864169	66864170	Kansl1l	1.054448228	1.113735904
chr1	66909883	66909884	Acadl	38.0414513	44.10090381
chr1	66991630	66991631	Myl1	0	0.009092277
chr1	67085446	67085447	Lancl1	2.798128047	2.414937091
chr1	67169599	67169600	Cps1	306.3803577	413.2011335
chr1	69154633	69154634	Erbb4	0.001979575	0.002549898
chr1	69732534	69732535	Ikzf2	0.014892998	0.014331175
chr1	69873542	69873543	Spag16	0	0
chr1	70772287	70772288	Vwc2l	0	0
chr1	71149546	71149547	Bard1	0.0122267	0.015379841
chr1	71461484	71461485	Abca12	0	0
chr1	71603728	71603729	Atic	5.940231322	5.74396519
chr1	71699808	71699809	Fn1	84.63583668	104.2051388
chr1	71699907	71699908	Apol7d	0.048546155	0.096891561
chr1	71934684	71934685	Gm8883	8.713934212	12.02627894
chr1	72051769	72051770	4933417E11Rik	0	0
chr1	72258881	72258882	Mreg	9.842254566	9.573248567
chr1	72330888	72330889	Pecr	77.27235071	91.01411688
chr1	72330945	72330946	Tmem169	0.035446668	0.111619947
chr1	72353993	72353994	Xrcc5	3.992022158	4.432778974
chr1	72583138	72583139	42433	0.001948556	0
chr1	72629823	72629824	Smarcal1	1.201390742	1.362647293
chr1	72747138	72747139	Ankar	0	0
chr1	72757832	72757833	Rpl37a	107.7049765	95.4456855
chr1	72871052	72871053	Igfbp2	70.64385389	57.93714041
chr1	72921439	72921440	Igfbp5	1.248156755	2.059175346
chr1	73062473	73062474	Tnp1	0	0
chr1	73071158	73071159	1700027A15Rik	0	0
chr1	73445540	73445541	D530049I02Rik	0	0
chr1	73454143	73454144	Pinc	0	0
chr1	73902149	73902150	Mir6351	0	0
chr1	73911040	73911041	6030407O03Rik	0.018418272	0.08702045
chr1	74171021	74171022	Tns1	4.67409606	4.878836689
chr1	74172113	74172114	Rufy4	0.135245189	0.097333399
chr1	74200566	74200567	Cxcr2	0.079251757	0.10250499
chr1	74241205	74241206	Cxcr1	0.007497376	0.009657399
chr1	74253194	74253195	Mir1928	0	0
chr1	74283122	74283123	Arpc2	29.07305947	27.81759424
chr1	74325172	74325173	Gpbar1	0	0
chr1	74331312	74331313	Aamp	34.149848	32.19326494
chr1	74331606	74331607	Pnkd	17.33380014	16.86062936
chr1	74350910	74350911	Tmbim1	11.57548665	9.971397992
chr1	74408680	74408681	Catip	0.015788342	0.009970178
chr1	74421775	74421776	Slc11a1	1.472994581	2.165895273
chr1	74438181	74438182	Ctdsp1	30.19661183	31.8947417
chr1	74440882	74440883	Mir26b	0.684517783	0.492878666
chr1	74455956	74455957	Vil1	0.034888135	0.059260072
chr1	74552632	74552633	Rqcd1	3.288668801	3.228099734
chr1	74590860	74590861	Usp37	0.633160459	0.576528155
chr1	74590932	74590933	Plcd4	0.013328535	0.010189766
chr1	74634602	74634603	Zfp142	0.523721307	0.464225313
chr1	74634933	74634934	Bcs1l	3.540542913	4.166033685
chr1	74647971	74647972	Rnf25	5.072184405	4.291981428
chr1	74648027	74648028	Stk36	0.134803477	0.140221533
chr1	74708326	74708327	Ttll4	1.654428804	1.189056491
chr1	74760146	74760147	Cyp27a1	129.8230579	114.599084
chr1	74795529	74795530	Prkag3	0.079110363	0.144100265
chr1	74818464	74818465	Wnt6	0	0.010129276
chr1	74838591	74838592	Wnt10a	0	0
chr1	74901601	74901602	Cdk5r2	0	0
chr1	74931982	74931983	Fev	0	0.021502542
chr1	74939717	74939718	Cryba2	0	0
chr1	74947295	74947296	Mir375	0	0
chr1	74982173	74982174	Ccdc108	0	0
chr1	74998225	74998226	Ihh	1.278235977	0.324447255
chr1	75121800	75121801	Nhej1	1.679211292	1.203485151
chr1	75130464	75130465	Slc23a3	0.080460684	0.102896453
chr1	75138942	75138943	Cnppd1	9.629394925	9.325164988
chr1	75139358	75139359	Fam134a	35.94583575	35.63486476
chr1	75165307	75165308	Zfand2b	9.541095873	9.014430311
chr1	75176857	75176858	Abcb6	14.65159359	13.79432169
chr1	75188584	75188585	Atg9a	10.02637311	9.898370837
chr1	75188732	75188733	Ankzf1	3.080124394	3.078464382
chr1	75207353	75207354	Glb1l	0.510062841	0.399289981
chr1	75207402	75207403	Stk16	11.23176445	10.47925286
chr1	75215828	75215829	Tuba4a	40.30770598	30.65044492
chr1	75220229	75220230	A630095N17Rik	0.086496238	0.065791573
chr1	75233275	75233276	Dnajb2	8.470183374	9.403499773
chr1	75260783	75260784	Ptprn	0.023155439	0.032483492
chr1	75274955	75274956	Resp18	0.01149099	0
chr1	75313592	75313593	Dnpep	11.52548235	11.46172957
chr1	75356865	75356866	Des	0.636835709	0.676353833
chr1	75371590	75371591	Gm15179	0	0
chr1	75371870	75371871	Speg	0.026470802	0.053671925
chr1	75432516	75432517	Gmppa	10.98129424	8.619083177
chr1	75447083	75447084	Asic4	0	0
chr1	75476046	75476047	Chpf	0.266351976	0.224691509
chr1	75476105	75476106	Tmem198	0.007713548	0.023443764
chr1	75503027	75503028	Obsl1	0.109508756	0.157855839
chr1	75503650	75503651	Inha	0.056867202	0.036576959
chr1	75518102	75518103	Stk11ip	1.101667248	1.229290424
chr1	75542839	75542840	Slc4a3	0.097464013	0.118950352
chr1	76485706	76485707	Gm17751	0	0
chr1	76506133	76506134	Mir6343	0	0
chr1	77493343	77493344	Mir6352	0.07264699	0
chr1	77511663	77511664	Epha4	0.015853234	0.031025767
chr1	78193711	78193712	Pax3	0	0
chr1	78306919	78306920	Sgpp2	0.01850033	0.023482191
chr1	78485472	78485473	Farsb	6.056423298	5.541825465
chr1	78507633	78507634	Mogat1	0.137526149	0.088110857
chr1	78654398	78654399	Acsl3	3.119034852	4.535375575
chr1	78655013	78655014	Utp14b	0.563314006	0.67179039
chr1	78813522	78813523	Kcne4	0.064026769	0.055126467
chr1	79436665	79436666	Scg2	0.00328314	0
chr1	79668547	79668548	Ap1s3	0.77881383	0.91698813
chr1	79758344	79758345	Wdfy1	2.815787731	2.723869134
chr1	79772591	79772592	Mrpl44	7.719137129	7.640081552
chr1	79855240	79855241	Serpine2	0.579404978	0.11286898
chr1	80210519	80210520	Fam124b	0	0
chr1	80337005	80337006	Cul3	9.55559175	9.548787215
chr1	80442505	80442506	1700016L21Rik	0.021388454	0.025615298
chr1	80755128	80755129	Dock10	0.254104686	0.455447152
chr1	81073890	81073891	Nyap2	0	0
chr1	82128489	82128490	Mir6344	0	0
chr1	82288014	82288015	Irs1	1.468106543	1.5287802
chr1	82313152	82313153	Rhbdd1	3.163438677	2.973594989
chr1	82583424	82583425	Col4a4	0.044814218	0.038754194
chr1	82583494	82583495	Col4a3	0.04146756	0.085802591
chr1	82721491	82721492	Mff	6.873280309	6.468710326
chr1	82765031	82765032	Tm4sf20	0.071102581	0.006714855
chr1	82836056	82836057	Agfg1	3.00187853	2.577690383
chr1	83035023	83035024	Slc19a3	0.016820918	0.006787106
chr1	83113339	83113340	Ccl20	0	0
chr1	83156335	83156336	Daw1	0	0
chr1	83404775	83404776	Sphkap	0	0
chr1	84215536	84215537	Mir6353	0	0
chr1	84281220	84281221	Pid1	22.22196831	22.43101052
chr1	84692412	84692413	Mir5126	0	0
chr1	84692796	84692797	Dner	0.002246311	0.002778752
chr1	84835879	84835880	Trip12	7.587105984	7.193241035
chr1	84836414	84836415	Fbxo36	1.942268375	2.197353021
chr1	84931658	84931659	Slc16a14	0	0
chr1	85106428	85106429	A530032D15Rik	0.004788097	0.0410068
chr1	85196184	85196185	Gm7609	0.582764953	0.84576032
chr1	85267141	85267142	C130026I21Rik	0.046758327	0.058646186
chr1	87497276	87497277	Sp140	1.238507452	1.809949255
chr1	87500466	87500467	Sp110	0.610181325	0.857803253
chr1	87546623	87546624	Sp100	1.786107294	2.044608224
chr1	87633181	87633182	A630001G21Rik	0.154482779	0.236462602
chr1	87648521	87648522	Mir8096	0	0
chr1	87671844	87671845	9930111H07Rik	0	0
chr1	87690020	87690021	Cab39	9.134917897	7.885767361
chr1	87791083	87791084	Itm2c	10.72797493	9.939266032
chr1	87825056	87825057	4933407L21Rik	0	0
chr1	87857630	87857631	Gpr55	0.009808904	0.020686119
chr1	87918515	87918516	Spata3	0.025966516	0.013551705
chr1	87942436	87942437	2810459M11Rik	17.20060865	11.99924963
chr1	87961192	87961193	Psmd1	18.41160125	16.76036161
chr1	88008545	88008546	Htr2b	0.004067109	0.009741725
chr1	88051353	88051354	Armc9	0.540265712	0.431730494
chr1	88199794	88199795	B3gnt7	0.012782777	0.015850558
chr1	88247860	88247861	Snora75	0.492329474	0.37430745
chr1	88248702	88248703	Gm24148	0.282982027	0.2163419
chr1	88252902	88252903	Snord82	0	0
chr1	88256030	88256031	Ncl	9.459316784	9.131134768
chr1	88256147	88256148	C130036L24Rik	0.045322802	0.015943803
chr1	88284716	88284717	Nmur1	0	0
chr1	88322902	88322903	1700019O17Rik	0	0
chr1	88423309	88423310	Ptma	85.72429465	73.40410137
chr1	88479076	88479077	Pde6d	2.438341133	2.061774871
chr1	88483673	88483674	Cops7b	2.752618622	2.553605988
chr1	88567148	88567149	Nppc	0	0
chr1	88600377	88600378	Dis3l2	2.604527054	2.037860055
chr1	88986503	88986504	Alppl2	0	0
chr1	88998181	88998182	Alpi	0	0
chr1	89021581	89021582	Akp3	0	0
chr1	89052931	89052932	Ecel1	0	0
chr1	89080066	89080067	Prss56	0	0
chr1	89087170	89087171	Chrnd	0	0
chr1	89102384	89102385	Chrng	0	0
chr1	89110487	89110488	Eif4e2	4.378312621	4.158055316
chr1	89160937	89160938	Efhd1	0.091441103	0.099277646
chr1	89223571	89223572	Gigyf2	4.25274678	3.83824186
chr1	89291304	89291305	Kcnj13	0.030438445	0.032186556
chr1	89366837	89366838	3110079O15Rik	0.072380423	0.089030731
chr1	89406937	89406938	Ngef	6.483284573	8.11913798
chr1	89491123	89491124	Neu2	0.246911431	0.368845978
chr1	89516885	89516886	Inpp5d	0.396392897	0.502250293
chr1	89652584	89652585	Atg16l1	4.520047365	4.499307534
chr1	89681144	89681145	Scarna6	0.099775227	0.128234917
chr1	89700253	89700254	Sag	0.009654047	0.012636689
chr1	89749860	89749861	Dgkd	2.617775264	2.505451554
chr1	89905126	89905127	Usp40	2.819415882	3.770201795
chr1	89951984	89951985	Ugt1a10	0.212681258	0.304674634
chr1	89967352	89967353	Ugt1a9	27.58602985	21.09481912
chr1	89991574	89991575	Ugt1a7c	0.025094056	0.012718484
chr1	89999830	89999831	Ugt1a6b	5.30832559	3.433402083
chr1	90031382	90031383	Ugt1a6a	3.259901369	2.436603558
chr1	90062585	90062586	Ugt1a5	1.19643406	3.742635812
chr1	90097184	90097185	Ugt1a2	0.012891425	0.025897344
chr1	90102323	90102324	Dnajb3	0.188470584	0.164027785
chr1	90108532	90108533	Ugt1a1	9.961374356	21.87010792
chr1	90123593	90123594	Mroh2a	0.103694352	0.149841918
chr1	90165983	90165984	6430706D22Rik	0	0
chr1	90174132	90174133	A730008H23Rik	0	0
chr1	90174154	90174155	Hjurp	0.159416646	0.227188438
chr1	90203285	90203286	Trpm8	0.004314686	0.016149725
chr1	90303592	90303593	Spp2	40.05427178	61.60764322
chr1	90406641	90406642	Glrp1	0	0
chr1	90448090	90448091	Gm19589	0	0
chr1	90598766	90598767	Arl4c	0.384036936	0.399681213
chr1	90651463	90651464	2410088K16Rik	0.051983732	0
chr1	90912686	90912687	1700067G17Rik	0	0
chr1	90967035	90967036	Sh3bp4	0.245330633	0.088086057
chr1	91302708	91302709	C030007H22Rik	0	0
chr1	91351384	91351385	Agap1	0.434074435	0.419440547
chr1	91580467	91580468	4933400F21Rik	0	0.002794912
chr1	91827751	91827752	Gbx2	0	0
chr1	91911152	91911153	Asb18	0	0
chr1	92049976	92049977	Iqca	0	0
chr1	92100553	92100554	Ackr3	0.211391267	0.252592981
chr1	92499998	92499999	Cops8	6.393034152	6.307559938
chr1	92740548	92740549	Col6a3	0.44915235	0.393137236
chr1	92811675	92811676	Mlph	0.100407823	0.114028477
chr1	92849683	92849684	Prlh	0	0.041589717
chr1	92866197	92866198	Rab17	6.944917336	7.650605648
chr1	92950019	92950020	Lrrfip1	3.192773817	2.959040694
chr1	93041678	93041679	Rbm44	0	0
chr1	93076397	93076398	Ramp1	0.430520925	0.622019656
chr1	93146894	93146895	Ube2f	11.55470628	9.556740592
chr1	93194913	93194914	Scly	24.64540619	25.64778281
chr1	93218650	93218651	Espnl	0.021235332	0.001994656
chr1	93247648	93247649	Klhl30	0.002701524	0
chr1	93263005	93263006	Fam132b	0.038154201	0.040521014
chr1	93295360	93295361	Ilkap	10.95854038	9.764417174
chr1	93302606	93302607	1700020N18Rik	0.030376655	0
chr1	93309799	93309800	Hes6	31.87140724	25.15408987
chr1	93355905	93355906	Per2	1.670857638	1.73242162
chr1	93391243	93391244	Traf3ip1	1.734155388	1.836458389
chr1	93437655	93437656	Asb1	0.820014454	0.739356323
chr1	93698052	93698053	Twist2	0.019064561	0.023658362
chr1	94044970	94044971	Hdac4	0.75040399	0.573221177
chr1	94361119	94361120	Mir6900	0	0
chr1	94370335	94370336	Ndufa10	46.28192521	42.71477196
chr1	94377196	94377197	Olfr1416	0	0
chr1	94388330	94388331	Olfr1415	0	0
chr1	94415092	94415093	Olfr1414	0	0
chr1	94469700	94469701	Olfr1413	0	0
chr1	94484907	94484908	Olfr1412	0	0
chr1	94493096	94493097	Olfr1411	0	0
chr1	94504414	94504415	Olfr1410	0	0
chr1	94516456	94516457	Olfr12	0	0
chr1	94538525	94538526	Myeov2	13.53152763	13.07220877
chr1	94545418	94545419	Otos	0	0
chr1	94728261	94728262	Gpc1	0.709036641	0.39067624
chr1	94746953	94746954	Mir149	0	0
chr1	94799483	94799484	Ankmy1	0.015260103	0.00622413
chr1	94803564	94803565	Dusp28	2.36894846	2.494889057
chr1	94807400	94807401	Rnpepl1	13.68811204	13.98883577
chr1	94830983	94830984	Capn10	4.929896808	6.119597867
chr1	94847167	94847168	9430060I03Rik	0.039999707	0.037584946
chr1	94875478	94875479	Gpr35	0.051682436	0.038821969
chr1	94902909	94902910	Aqp12	0	0
chr1	94979057	94979058	Kif1a	0.013101161	0.018926369
chr1	95031815	95031816	Agxt	133.1053814	164.8453538
chr1	95057525	95057526	2310007B03Rik	0.341867634	0.432295682
chr1	95132472	95132473	Sned1	1.321714675	1.718761776
chr1	95171124	95171125	Mir6901	0	0
chr1	95202447	95202448	Mterf4	3.403998624	3.804296598
chr1	95239365	95239366	Pask	0.077970205	0.073061579
chr1	95240220	95240221	Ppp1r7	2.870781581	3.017167444
chr1	95242667	95242668	Mir6902	0	0
chr1	95248733	95248734	Mir6345	0	0
chr1	95270471	95270472	Ano7	0	0
chr1	95375494	95375495	Hdlbp	45.03271823	39.39600754
chr1	95375636	95375637	42615	11.50113796	12.28273151
chr1	95408679	95408680	Farp2	2.288634127	2.334909077
chr1	95532304	95532305	Stk25	7.994413439	7.258645803
chr1	95582269	95582270	Bok	4.543018798	2.128770787
chr1	95651415	95651416	Thap4	3.210873921	2.809281124
chr1	95651608	95651609	Atg4b	5.667829302	5.000590168
chr1	95698511	95698512	Dtymk	6.412594889	5.666812697
chr1	95700540	95700541	Ing5	1.071718803	1.192347868
chr1	95721815	95721816	D2hgdh	6.504095865	5.93296426
chr1	95757919	95757920	Gal3st2	0.008883047	0.007360275
chr1	95815012	95815013	Gm9994	0.063323302	0.096902231
chr1	95887084	95887085	Gm6086	0.010116152	0.010321431
chr1	95917068	95917069	Neu4	0	0.002408457
chr1	95949130	95949131	Pdcd1	0.004227255	0.005624309
chr1	96694017	96694018	4930440C22Rik	0	0
chr1	97210203	97210204	Fam174a	2.48460157	2.4808275
chr1	97564171	97564172	St8sia4	0.066089584	0.067523721
chr1	97613095	97613096	4930598F16Rik	0	0
chr1	97918335	97918336	1700063A18Rik	0	0
chr1	98559150	98559151	4930533P14Rik	0	0
chr1	98768748	98768749	Slco4c1	0	0
chr1	98894137	98894138	Slco6b1	0	0
chr1	99024880	99024881	Slco6c1	0	0
chr1	99558595	99558596	D1Ertd622e	1.624352208	1.674433272
chr1	99666669	99666670	Ppip5k2	4.805919414	4.497234283
chr1	99666754	99666755	Gin1	1.446865105	1.801479699
chr1	99944370	99944371	B230216N24Rik	0.014079502	0.0092147
chr1	99992209	99992210	Pam	2.797981973	2.771146124
chr1	100028042	100028043	1810006J02Rik	0.004995288	0
chr1	100317699	100317700	Slco6d1	0	0
chr1	101669340	101669341	Cntnap5b	0.003239385	0
chr1	103052343	103052344	Gm20268	0	0
chr1	106665394	106665395	Cdh20	0	0
chr1	107253287	107253288	Rnf152	2.340603906	2.552609399
chr1	107560253	107560254	Pign	1.643301369	1.658031774
chr1	107560436	107560437	2310035C23Rik	2.233579245	2.205410365
chr1	107677298	107677299	Tnfrsf11a	0.064480868	0.112771955
chr1	107886981	107886982	Zcchc2	2.860615229	2.829320929
chr1	108068101	108068102	Gm20753	0.090312045	0.055554645
chr1	108068444	108068445	Phlpp1	2.364753575	1.930225592
chr1	108443208	108443209	Mir3473f	0	0
chr1	108610867	108610868	Bcl2	0.122401007	0.117496215
chr1	108656319	108656320	Kdsr	1.629220192	1.88298304
chr1	108693302	108693303	Vps4b	8.378835098	8.841271771
chr1	108757755	108757756	Serpinb5	0	0
chr1	108831024	108831025	Serpinb12	0.004702365	0.006256436
chr1	108877559	108877560	Serpinb13	0	0
chr1	108948880	108948881	Serpinb3a	0	0
chr1	108980057	108980058	Serpinb3d	0	0
chr1	109057691	109057692	Serpinb3b	0	0
chr1	109174948	109174949	Serpinb3c	0	0
chr1	109258889	109258890	Serpinb11	0	0
chr1	109319264	109319265	Serpinb7	0.008931691	0.011504945
chr1	109408085	109408086	Serpinb2	0.012219201	0
chr1	109425578	109425579	Serpinb10	0.004829256	0.005783626
chr1	109486581	109486582	Serpinb8	0.357138484	0.629362889
chr1	109813834	109813835	D830032E09Rik	0.022181192	0.009783611
chr1	111880312	111880313	Cdh7	0	0
chr1	112873949	112873950	Cdh19	0	0
chr1	113761495	113761496	Dsel	0.095205415	0.084557763
chr1	117581712	117581713	Cntnap5a	0	0
chr1	120207709	120207710	Tsn	7.221909602	7.416550459
chr1	120218418	120218419	Nifk	5.844364238	5.318576905
chr1	120285633	120285634	Clasp1	1.107816352	0.952392566
chr1	120355842	120355843	2900060B14Rik	0	0
chr1	120524520	120524521	Tfcp2l1	0.591701984	0.696290121
chr1	120850795	120850796	Mir6346	0	0
chr1	120950196	120950197	Gli2	0.004945037	0.009140884
chr1	121318825	121318826	Inhbb	0.123131505	0.227353757
chr1	121401359	121401360	Ralb	2.631408039	2.958055482
chr1	121422729	121422730	Tmem185b	1.469564369	1.568122552
chr1	121432742	121432743	3830432H09Rik	0	0
chr1	121545577	121545578	Epb4.1l5	2.767837694	2.51718045
chr1	121733648	121733649	Ptpn4	0.459900885	0.414485862
chr1	121809745	121809746	Tmem177	1.271369628	1.254989087
chr1	121891787	121891788	Cfap221	0	0
chr1	121903555	121903556	Sctr	0.004384522	0.005251003
chr1	121970357	121970358	Tmem37	25.92642433	29.90151907
chr1	122017673	122017674	Dbi	236.9034542	222.0966534
chr1	122017762	122017763	3110009E18Rik	0.41895289	0.597697539
chr1	122161857	122161858	Steap3	5.558761155	5.972508861
chr1	122237157	122237158	C1ql2	0	0
chr1	122401661	122401662	Marco	1.055902597	1.689784655
chr1	122499062	122499063	En1	0	0
chr1	122983980	122983981	Celrr	0	0.006387612
chr1	123229166	123229167	Insig2	62.18658181	40.56521713
chr1	123327642	123327643	Ccdc93	1.715551382	1.453390493
chr1	123425042	123425043	Htr5b	0	0
chr1	123464557	123464558	Ddx18	4.648933538	4.011990902
chr1	125942136	125942137	Dpp10	0	0
chr1	127332304	127332305	Actr3	13.13692892	13.24521703
chr1	127457591	127457592	Slc35f5	9.487830792	9.645648962
chr1	127573571	127573572	Gpr39	0.536413151	0.420944227
chr1	127808791	127808792	Lypd1	0.016359959	0
chr1	128389504	128389505	Nckap5	0.474134398	0.367418557
chr1	129101561	129101562	Mgat5	0.814293575	0.684416622
chr1	129574598	129574599	Tmem163	0.085556237	0.103877849
chr1	129625988	129625989	Acmsd	2.842247393	2.888783235
chr1	129670631	129670632	2900009J06Rik	0.14240122	0.023394216
chr1	129670739	129670740	Ccnt2	3.140170783	3.016041818
chr1	129736867	129736868	Map3k19	0	0.015578519
chr1	129765348	129765349	Rab3gap1	5.03795879	4.524236891
chr1	129999624	129999625	Zranb3	0.440301969	0.501827097
chr1	129999881	129999882	R3hdm1	2.424677157	2.025555837
chr1	130098936	130098937	Mir128-1	0	0
chr1	130140756	130140757	Ubxn4	12.95991317	11.42953163
chr1	130224895	130224896	Lct	0	0.001636787
chr1	130256233	130256234	Mcm6	1.175546366	1.333995549
chr1	130313993	130313994	Dars	14.00945225	14.76708192
chr1	130488876	130488877	Cxcr4	0.154989397	0.189904868
chr1	131169879	131169880	Thsd7b	0.001347681	0
chr1	132319576	132319577	Daf2	0.025053857	0.007622679
chr1	132359317	132359318	Cd55	2.221891852	2.273317398
chr1	132526183	132526184	Zp3r	0.008154205	0
chr1	132558195	132558196	C4bp	123.0809023	108.2026923
chr1	132578148	132578149	C4bp-ps1	0.251362068	0.294235181
chr1	132612398	132612399	Pfkfb2	2.081784883	1.793342529
chr1	132613902	132613903	Yod1	0.91360113	0.937468845
chr1	132628551	132628552	AA986860	0.321350161	0.175766136
chr1	132697477	132697478	Fcamr	0.085947591	0.113299793
chr1	132723259	132723260	Pigr	169.6239234	231.7615251
chr1	132762352	132762353	Faim3	0.122902437	0.092598225
chr1	132783988	132783989	Il24	0	0
chr1	132807873	132807874	Il20	0	0
chr1	132835818	132835819	Il19	0	0
chr1	132916420	132916421	Il10	0	0.023767052
chr1	132994120	132994121	Mapkapk2	12.07538477	10.2920424
chr1	133034811	133034812	Dyrk3	0.370157715	0.387936296
chr1	133049782	133049783	Eif2d	7.705749675	7.771885114
chr1	133141755	133141756	Rassf5	2.307784083	2.435429723
chr1	133176140	133176141	Ikbke	5.02799204	3.979530845
chr1	133423938	133423939	Srgap2	1.264406304	1.753138355
chr1	133424564	133424565	Fam72a	0.263378327	0.288947955
chr1	133495689	133495690	Avpr1b	0	0
chr1	133534889	133534890	Ctse	2.497218394	3.247193894
chr1	133585270	133585271	5430435G22Rik	0.151197	0.183562829
chr1	133640597	133640598	Slc26a9	0	0
chr1	133693970	133693971	Pm20d1	21.91531891	29.51647285
chr1	133724587	133724588	Slc41a1	0.975057702	0.783992528
chr1	133763852	133763853	Rab29	4.294021578	3.868820982
chr1	133807033	133807034	Nucks1	4.971359851	4.49226014
chr1	133867184	133867185	Slc45a3	7.311382888	6.086591516
chr1	133904180	133904181	Elk4	2.589979986	2.441862116
chr1	133964639	133964640	Mfsd4	0.872286233	0.87998521
chr1	134036262	134036263	Cdk18	5.543879969	4.998741511
chr1	134088011	134088012	Lemd1	0	0
chr1	134094663	134094664	Mir135b	0	0
chr1	134195201	134195202	Klhdc8a	0.460144113	0.534268653
chr1	134212700	134212701	Nuak2	1.620128147	1.599990438
chr1	134287858	134287859	Tmcc2	0.571775326	0.645953394
chr1	134314028	134314029	Dstyk	1.290694679	1.073417976
chr1	134373942	134373943	Rbbp5	3.488093293	3.295666469
chr1	134402805	134402806	Tmem81	0.881697972	0.958823174
chr1	134439517	134439518	Cntn2	0.04425743	0.059734744
chr1	134603903	134603904	Nfasc	0.073689103	0.077371762
chr1	134625928	134625929	Gm10538	0	0
chr1	134776930	134776931	Lrrn2	0.002518545	0
chr1	134927164	134927165	Mdm4	3.93178861	4.217040835
chr1	134942587	134942588	Pik3c2b	0.476856112	0.579479219
chr1	135027741	135027742	Ppp1r15b	9.390209606	9.656447697
chr1	135142672	135142673	Plekha6	5.720728015	6.177154233
chr1	135166385	135166386	Gm19461	0.14179458	0.161057603
chr1	135206398	135206399	Golt1a	2.830073688	3.352810042
chr1	135223787	135223788	Kiss1	0.185266562	0.297165104
chr1	135247141	135247142	Ren2	0.005525935	0.007117978
chr1	135247249	135247250	Ren1	0	0
chr1	135260147	135260148	Etnk2	42.58691063	50.22968022
chr1	135320789	135320790	Sox13	1.263990795	0.815598544
chr1	135506857	135506858	Snrpe	15.7121178	15.83240208
chr1	135557462	135557463	Zbed6	2.702029407	2.496048889
chr1	135557976	135557977	Zc3h11a	11.10839949	11.5708866
chr1	135586593	135586594	Lax1	0.03474963	0.102082742
chr1	135623222	135623223	Mir6903	0	0
chr1	135650324	135650325	Atp2b4	0.525250098	0.480483335
chr1	135803750	135803751	Optc	0.015887426	0.010482777
chr1	135817978	135817979	Prelp	6.162236933	6.755486168
chr1	135934090	135934091	Fmod	0.254971463	0.233657754
chr1	135975732	135975733	Btg2	1.383752173	1.493487839
chr1	136007817	136007818	Chit1	0	0
chr1	136078979	136078980	Chil1	0.049416912	0.049608865
chr1	136090023	136090024	Mybph	0	0
chr1	136131433	136131434	Adora1	4.074513566	2.201309023
chr1	136186579	136186580	Myog	0	0
chr1	136229505	136229506	Ppfia4	0	0.003326991
chr1	136258576	136258577	Tmem183a	16.8719501	16.47823763
chr1	136282515	136282516	4933406M09Rik	0	0
chr1	136302565	136302566	Cyb5r1	1.895435814	1.782149967
chr1	136312042	136312043	Adipor1	25.44761406	26.03800474
chr1	136352130	136352131	Klhl12	2.212642238	2.099377319
chr1	136391235	136391236	Rabif	3.259749989	3.229340351
chr1	136446259	136446260	Mgat4e	0.01350669	0.029209657
chr1	136456753	136456754	Kdm5b	2.619745097	1.955719107
chr1	136543256	136543257	Syt2	0	0
chr1	136700298	136700299	Ppp1r12b	0.236501033	0.208748649
chr1	136859140	136859141	Ube2t	0.168226648	0.12807275
chr1	137001853	137001854	Lgr6	0.009081661	0.005992225
chr1	137029152	137029153	Ptprv	0.016411574	0.027436884
chr1	137029300	137029301	Ptpn7	0.063558485	0.092238899
chr1	137043409	137043410	Arl8a	4.612885024	3.876304686
chr1	137064258	137064259	Gpr37l1	0	0.009635966
chr1	137155049	137155050	Elf3	0.517026545	0.347156142
chr1	137180661	137180662	Rnpep	6.547215296	6.624347434
chr1	137210314	137210315	Timm17a	9.395215502	8.453895386
chr1	137221388	137221389	Lmod1	0.04855559	0.035023834
chr1	137271640	137271641	Shisa4	0.048894127	0.04368665
chr1	137327068	137327069	Ipo9	3.428373826	3.144081311
chr1	137351260	137351261	Mir1231	0	0
chr1	137481932	137481933	Nav1	0.261674722	0.204242422
chr1	137625772	137625773	Csrp1	3.762697353	4.500364871
chr1	137662660	137662661	Phlda3	0.232592989	0.216784317
chr1	137695996	137695997	Tnni1	0	0
chr1	137715173	137715174	Lad1	2.056650699	2.158637745
chr1	137737436	137737437	Tnnt2	0.046258437	0.016122088
chr1	137815601	137815602	Pkp1	0.012910291	0.048604744
chr1	137902919	137902920	Igfn1	0.000906914	0.001121879
chr1	137914576	137914577	Tmem9	4.535314966	4.355510371
chr1	137947379	137947380	Ascl5	0	0
chr1	137949476	137949477	Cacna1s	0.002649465	0.003346221
chr1	138027760	138027761	Gm15850	0	0
chr1	138027976	138027977	Kif21b	0.178654712	0.25065555
chr1	138130857	138130858	5730559C18Rik	0.010831202	0.010555015
chr1	138157450	138157451	Gpr25	0.008325105	0.010298395
chr1	138242681	138242682	Camsap2	1.414047556	1.216409497
chr1	138311846	138311847	Ddx59	0.701320135	0.797789149
chr1	138312096	138312097	9230116N13Rik	0.023983718	0.03478038
chr1	138364423	138364424	Kif14	0.009096121	0.003814135
chr1	138521476	138521477	Zfp281	2.327847328	2.293062525
chr1	138580204	138580205	Gm19705	0.574401468	0.344256105
chr1	138592786	138592787	Gm16880	0.270077495	0.31447221
chr1	138857025	138857026	Nr5a2	6.297831052	6.901631857
chr1	139863030	139863031	Mir181a-1	0	0
chr1	139863214	139863215	Mir181b-1	0	0
chr1	140071882	140071883	Ptprc	0.684951955	1.013452113
chr1	140170313	140170314	Atp6v1g3	0	0
chr1	140516273	140516274	Nek7	9.653578877	6.678350279
chr1	140578652	140578653	Gm5833	0	0
chr1	140744156	140744157	Lhx9	0.001466339	0.001756121
chr1	140753431	140753432	2310009B15Rik	2.321383615	1.881636459
chr1	140864296	140864297	Dennd1b	1.195925419	1.029666336
chr1	140874232	140874233	4930596I21Rik	0	0.023597644
chr1	141273653	141273654	Crb1	0	0
chr1	141276027	141276028	4933436E23Rik	0	0
chr1	141318958	141318959	Zbtb41	1.224318175	1.0004969
chr1	141351348	141351349	Aspm	0.038828372	0.026655739
chr1	141398282	141398283	F13b	40.19591051	48.58934924
chr1	141456799	141456800	Cfhr1	47.8538684	44.80463423
chr1	141677816	141677817	Gm4788	16.36175029	10.85146611
chr1	141755276	141755277	Cfhr2	88.89825669	78.17695793
chr1	142079988	142079989	Cfh	132.5594171	129.2754086
chr1	142142832	142142833	Kcnt2	0.425306041	0.352515681
chr1	142552979	142552980	4930590L20Rik	0.014806901	0
chr1	145487825	145487826	B3galt2	0.005346398	0
chr1	145549814	145549815	Cdc73	2.126084058	2.262973214
chr1	145586743	145586744	Glrx2	2.519585671	2.857884791
chr1	145624181	145624182	Trove2	0.274981073	0.348342299
chr1	145624406	145624407	Uchl5	3.61132106	3.544500872
chr1	145851279	145851280	Rgs2	0.425317317	0.801906612
chr1	146024502	146024503	Rgs13	0	0
chr1	146096234	146096235	Rgs1	0.418465386	0.544230885
chr1	146414797	146414798	Rgs21	0	0
chr1	146622551	146622552	Rgs18	0.022232335	0.03298389
chr1	148342794	148342795	Brinp3	0	0
chr1	151808414	151808415	Pla2g4a	0.186863917	0.239342903
chr1	151899332	151899333	Mir7652	0	0
chr1	151947004	151947005	Ptgs2os	0	0
chr1	151947252	151947253	Ptgs2	0	0
chr1	152012078	152012079	Ptgs2os2	0	0
chr1	152166545	152166546	Pdc	0	0
chr1	152193901	152193902	2310030A07Rik	0	0
chr1	152239966	152239967	Tpr	4.342205521	4.594787208
chr1	152240185	152240186	BC003331	5.12906566	5.232069954
chr1	152313295	152313296	Prg4	6.213693527	7.27615521
chr1	152840565	152840566	Hmcn1	0.188408656	0.176611244
chr1	152985162	152985163	C730036E19Rik	0.323088311	1.49010824
chr1	153191626	153191627	Ivns1abp	9.249273135	8.146045409
chr1	153275565	153275566	Swt1	1.932176012	1.832236886
chr1	153275776	153275777	Trmt1l	3.360896743	3.458608328
chr1	153289521	153289522	Mir7682	0	0
chr1	153347953	153347954	Rnf2	2.541935381	2.37012267
chr1	153418501	153418502	Fam129a	0.309719499	0.423111855
chr1	153602502	153602503	Edem3	3.57307692	2.76475749
chr1	153937450	153937451	1700025G04Rik	0.224534715	0.276235629
chr1	154233812	154233813	Tsen15	2.296512755	2.526072024
chr1	154246995	154246996	Colgalt2	0.809191388	0.839706486
chr1	154472241	154472242	Rgl1	2.39535013	2.824361464
chr1	154597679	154597680	Apobec4	0	0
chr1	154613670	154613671	Arpc5	14.30460995	16.80733756
chr1	154655018	154655019	Ncf2	0.421152116	0.731867587
chr1	154725298	154725299	Smg7	3.112386738	2.875376823
chr1	154802229	154802230	Nmnat2	0.020316652	0.036713192
chr1	155033577	155033578	Lamc2	0.040225279	0.062948309
chr1	155179916	155179917	Lamc1	1.86400096	1.622105425
chr1	155261363	155261364	E330020D12Rik	0.082041281	0.092486928
chr1	155272337	155272338	Shcbp1l	0.016089418	0.019740689
chr1	155334790	155334791	Dhx9	7.725126921	6.349242692
chr1	155396844	155396845	Npl	0.556187499	0.614448399
chr1	155500165	155500166	Rgs8	0	0.013910996
chr1	155584959	155584960	C230024C17Rik	0	0
chr1	155587481	155587482	Rgs16	2.206978625	2.22470093
chr1	155596554	155596555	Rnasel	0.474752052	0.542673543
chr1	155691271	155691272	Rgsl1	0	0.005754765
chr1	155698325	155698326	Teddm2	0.030082806	0.069425117
chr1	155721473	155721474	Teddm1b	0.05218832	0.049132997
chr1	155738774	155738775	Teddm1a	0.01172131	0
chr1	155747054	155747055	Mir8114	0	0
chr1	155747057	155747058	Glul	104.3428575	134.0700847
chr1	156048315	156048316	Zfp648	0	0
chr1	156102817	156102818	4930532M18Rik	0	0
chr1	156104036	156104037	4930452N14Rik	0	0
chr1	156573050	156573051	Cacna1e	0.008480155	0.001649787
chr1	156946766	156946767	Ier5	0.859263552	0.958788714
chr1	156993910	156993911	Mr1	1.665580966	1.839936452
chr1	157005831	157005832	Stx6	2.547555844	2.240786437
chr1	157264574	157264575	Xpr1	2.37235385	2.177487664
chr1	157405248	157405249	Acbd6	5.293205492	5.228486989
chr1	157589157	157589158	Lhx4	0	0
chr1	157660029	157660030	Qsox1	75.13820584	81.90174321
chr1	157820385	157820386	Cep350	1.46690292	1.310786406
chr1	157881947	157881948	Tor1aip1	5.334901736	5.000563542
chr1	157882792	157882793	Tor1aip2	8.706110038	8.741297275
chr1	158135156	158135157	Fam163a	0.002096249	0.002593121
chr1	158233737	158233738	Tdrd5	0	0.002906805
chr1	158240864	158240865	Nphs2	0	0
chr1	158404459	158404460	Soat1	0.290126996	0.446048391
chr1	158488916	158488917	Abl2	0.678876256	0.596049078
chr1	158604470	158604471	Tor3a	0.90875172	1.039449789
chr1	158649041	158649042	Fam20b	2.58607609	2.658740767
chr1	158769152	158769153	Angptl1	0.014901557	0.023738408
chr1	158869518	158869519	Ralgps2	1.796424203	1.894504972
chr1	159038776	159038777	Tex35	0.009085304	0
chr1	159342481	159342482	2810025M15Rik	1.634758331	1.800141588
chr1	159342726	159342727	Rasal2	0.582899612	0.504943976
chr1	159388711	159388712	BC026585	9.648138503	10.19930516
chr1	159436925	159436926	Sec16b	14.11847462	14.69653698
chr1	160286391	160286392	Brinp2	0.001989418	0
chr1	160292433	160292434	Astn1	0	0.004402306
chr1	160435754	160435755	Mir488	0	0
chr1	160887569	160887570	Pappa2	0.001931934	0
chr1	161162455	161162456	Rfwd2	5.26944268	5.26435647
chr1	161270436	161270437	Scarna3a	0	0
chr1	161270487	161270488	Mir1843b	0	0
chr1	161453898	161453899	Tnr	0.001512253	0
chr1	161974509	161974510	4930523C07Rik	0.579264332	0.683004638
chr1	162008116	162008117	4930562F07Rik	0.027896569	0.034994104
chr1	162083706	162083707	Tnn	0	0
chr1	162125389	162125390	Mrps14	6.21194307	6.182311663
chr1	162143023	162143024	Cacybp	5.178760882	6.133742579
chr1	162226103	162226104	Mir1927	0	0
chr1	162507884	162507885	Gpr52	0.007512526	0
chr1	162723069	162723070	Rabgap1l	1.435463879	1.836488816
chr1	162836540	162836541	Rc3h1	1.233448613	1.227391397
chr1	162908735	162908736	Serpinc1	439.1460572	522.2236861
chr1	162964390	162964391	Zbtb37	0.508014159	0.683546919
chr1	162965295	162965296	Gas5	7.862390988	8.394740477
chr1	162968221	162968222	Snord47	1.142042597	0.477534932
chr1	163000763	163000764	Dars2	2.806402431	3.0835179
chr1	163001021	163001022	Cenpl	0.686948688	0.858850754
chr1	163061610	163061611	Klhl20	1.414117256	1.595329305
chr1	163072841	163072842	Ankrd45	0.002191406	0
chr1	163089445	163089446	4930469G21Rik	0	0.011378319
chr1	163181341	163181342	Prdx6	87.11022487	89.0643389
chr1	163325567	163325568	Tnfsf4	0	0
chr1	163424786	163424787	Tnfsf18	0.007905623	0
chr1	163718626	163718627	Fasl	0.017151658	0.037711715
chr1	163806792	163806793	Suco	1.216729689	1.263090226
chr1	163899279	163899280	4930558K02Rik	0	0
chr1	163899317	163899318	Pigc	1.880113847	2.074600509
chr1	163935098	163935099	2810442N19Rik	0.089945397	0.125779796
chr1	164147752	164147753	Dnm3os	0.048150666	0.051474767
chr1	164147943	164147944	Mir199a-2	0	0
chr1	164153497	164153498	Mir214	0	0
chr1	164408165	164408166	Dnm3	0.054723968	0.062700581
chr1	164478476	164478477	Mettl13	1.728977012	1.627324757
chr1	164500957	164500958	Vamp4	1.424491978	1.536979036
chr1	164569279	164569280	Myoc	0	0
chr1	164588350	164588351	7420461P10Rik	0	0
chr1	164670687	164670688	Prrc2c	3.015480845	2.918362748
chr1	164742680	164742681	Fmo4	3.136296382	5.742108706
chr1	164796679	164796680	Fmo1	36.91934452	84.46671459
chr1	164828843	164828844	Fmo2	0.944080687	4.043766393
chr1	164867356	164867357	Fmo6	0	0
chr1	164914622	164914623	Fmo3	1.21250425	111.4335196
chr1	165015801	165015802	Mroh9	0	0.010500599
chr1	165243781	165243782	Prrx1	0.022376729	0.012502593
chr1	165333772	165333773	Gorab	0.953981581	0.895529385
chr1	165655363	165655364	Mettl11b	0	0
chr1	165709808	165709809	Kifap3	0.867033542	1.210089481
chr1	165859894	165859895	Scyl3	3.602937713	2.900717835
chr1	165924912	165924913	BC055324	0.079885773	0.079182397
chr1	165925074	165925075	Mettl18	0.704298515	0.675720751
chr1	165978363	165978364	Sele	0.017086868	0.021580367
chr1	165992205	165992206	Sell	0.199738456	0.219309014
chr1	166045393	166045394	Selp	0.241054619	0.233799885
chr1	166081988	166081989	F5	34.98515771	37.78185259
chr1	166082348	166082349	Gm16548	1.404812861	1.522508853
chr1	166179175	166179176	Slc19a2	16.07956529	20.2785884
chr1	166205727	166205728	Ccdc181	0.985037415	1.431342136
chr1	166237615	166237616	Blzf1	1.300949266	1.257544524
chr1	166237801	166237802	Nme7	0.953932239	1.049984701
chr1	166388486	166388487	Atp1b1	9.075095539	11.89355511
chr1	166726861	166726862	Dpt	1.021469614	0.771968526
chr1	166793250	166793251	Gm20743	0.078079175	0.149536051
chr1	166865641	166865642	Xcl1	0.033039151	0.103559988
chr1	167022061	167022062	4930568G15Rik	0	0
chr1	167090904	167090905	Tbx19	0.003064839	0.008155459
chr1	167124564	167124565	Sft2d2	8.359568917	9.265969574
chr1	167167089	167167090	Tiprl	1.842410449	1.798838668
chr1	167225895	167225896	Gpr161	0.01287324	0.010388499
chr1	167390594	167390595	Dcaf6	5.283417017	7.48756282
chr1	167391337	167391338	Mpc2	66.14591411	95.15079549
chr1	167415312	167415313	Adcy10	0.001566251	0.028003247
chr1	167564672	167564673	Mpzl1	1.354639344	1.338266727
chr1	167638225	167638226	Rcsd1	1.113028059	1.49790921
chr1	167693909	167693910	Creg1	95.5286461	71.05117597
chr1	167718810	167718811	Cd247	0.012579401	0.03672974
chr1	167865079	167865080	Pou2f1	0.396005767	0.427048367
chr1	168058029	168058030	Dusp27	0	0
chr1	168060589	168060590	Gpa33	0	0
chr1	168168875	168168876	Mael	0	0
chr1	168184268	168184269	Ildr2	1.105839788	2.195816588
chr1	168309296	168309297	Tada1	3.000381319	3.094585042
chr1	168339959	168339960	Pogk	0.425833727	0.316815565
chr1	168427719	168427720	Gm4846	0	0
chr1	168577824	168577825	Gm4847	0	0
chr1	168611976	168611977	Fmo9	0	0
chr1	168929861	168929862	Gm16701	0.026722975	0
chr1	168931546	168931547	Fam78b	0.001636302	0.006531237
chr1	169215258	169215259	Uck2	1.912245998	1.789904204
chr1	169220254	169220255	Mir6347	0	0
chr1	169238799	169238800	Tmco1	7.481771093	8.173980067
chr1	169280120	169280121	Aldh9a1	42.13418402	50.46133644
chr1	169323928	169323929	Mgst3	4.129526158	8.877925918
chr1	169396911	169396912	Lrrc52	0	0
chr1	169528491	169528492	Rxrg	1.266355181	1.911078556
chr1	169619687	169619688	Lmx1a	0.002444159	0
chr1	170362300	170362301	Pbx1	0.481822209	0.847863561
chr1	170420772	170420773	Mir6348	0	0
chr1	170949220	170949221	Mir6354	0	0
chr1	171461595	171461596	Nuf2	0.073248534	0.069362269
chr1	171585630	171585631	Rgs5	5.130838324	5.073490393
chr1	171677773	171677774	Rgs4	0.64030697	0.534448567
chr1	171859068	171859069	1700084C01Rik	0.011517815	0
chr1	171899336	171899337	Hsd17b7	8.812166463	10.84413285
chr1	171899538	171899539	3110045C21Rik	0.418241839	0.471630826
chr1	172019075	172019076	Ddr2	0.354347384	0.322718951
chr1	172105077	172105078	Uap1	7.411533018	6.996043809
chr1	172145524	172145525	Uhmk1	3.146419996	2.579081556
chr1	172163000	172163001	Sh2d1b2	0	0
chr1	172207453	172207454	Sh2d1b1	0.023148156	0.015149918
chr1	172236463	172236464	Gm7694	1.662739419	1.16289832
chr1	172238990	172238991	1700015E13Rik	0.104489785	0.072913203
chr1	172487241	172487242	Nos1ap	0.498738988	0.334234072
chr1	172574661	172574662	Olfml2b	0.091620937	0.070203035
chr1	172797902	172797903	Atf6	3.926599543	3.666628774
chr1	172815671	172815672	Dusp12	2.995775118	3.276676732
chr1	172843072	172843073	Fcrlb	0.084484321	0.049536229
chr1	172857714	172857715	Fcrla	0.071794864	0.077295322
chr1	172906202	172906203	Fcgr2b	14.28549788	15.07248635
chr1	172949055	172949056	Fcgr4	0.635600546	1.064430035
chr1	172989534	172989535	Fcgr3	1.107304466	1.516256274
chr1	172994783	172994784	Mir6546	0	0
chr1	173051790	173051791	Cfap126	0.280315537	0.201110692
chr1	173080734	173080735	Sdhc	61.61632949	59.52210822
chr1	173080842	173080843	Mpz	0.129596411	0.090295354
chr1	173126399	173126400	Pcp4l1	5.335317876	10.88575329
chr1	173144099	173144100	Nr1i3	30.30815362	50.23231314
chr1	173152645	173152646	Tomm40l	15.13537799	24.64176169
chr1	173155183	173155184	Apoa2	4412.504325	4399.581463
chr1	173164480	173164481	Fcer1g	3.140818816	3.550167206
chr1	173177243	173177244	Ndufs2	60.37142549	55.27864245
chr1	173180551	173180552	Adamts4	0.065219823	0.051742735
chr1	173200457	173200458	B4galt3	2.285497343	2.301844638
chr1	173211317	173211318	Ppox	6.673921093	6.222398541
chr1	173218092	173218093	Usp21	3.607908247	3.651528183
chr1	173225113	173225114	Ufc1	28.53530672	26.75464193
chr1	173259274	173259275	Dedd	5.308213081	5.003226479
chr1	173275776	173275777	Nit1	17.79100241	18.51899728
chr1	173275828	173275829	Pfdn2	19.50861867	17.68424517
chr1	173290929	173290930	Klhdc9	1.466145495	1.366566952
chr1	173300302	173300303	Pvrl4	0.037713565	0.027227962
chr1	173319089	173319090	Arhgap30	0.503305854	0.775722997
chr1	173341810	173341811	Usf1	7.941079412	7.159700702
chr1	173349162	173349163	Tstd1	18.5662826	16.44677389
chr1	173367690	173367691	F11r	18.29759697	19.72754603
chr1	173433607	173433608	Alyref2	1.191607369	1.284096831
chr1	173465425	173465426	Itln1	0.007162952	0
chr1	173489322	173489323	Cd244	0.010997847	0.028276129
chr1	173537465	173537466	Ly9	0.249648973	0.406067993
chr1	173572031	173572032	Mir7683	0	0
chr1	173583168	173583169	Slamf7	0.020986966	0.054825467
chr1	173612184	173612185	Cd48	0.437815797	0.621648166
chr1	173697261	173697262	Slamf1	0.018410905	0.026566027
chr1	173769826	173769827	Cd84	0.324557933	0.372728706
chr1	173847666	173847667	Slamf6	0.061541005	0.148960212
chr1	173957399	173957400	Vangl2	0.186842056	0.1438341
chr1	173987727	173987728	Nhlh1	0	0
chr1	174012658	174012659	Copa	21.11713313	17.81070355
chr1	174012880	174012881	Ncstn	7.214876084	7.207001289
chr1	174056884	174056885	Pex19	15.8824255	17.5530827
chr1	174078144	174078145	Dcaf8	18.86761727	17.03823761
chr1	174136912	174136913	Pea15a	4.245068999	4.219442661
chr1	174150026	174150027	Casq1	0.013203979	0.005792378
chr1	174188555	174188556	Atp1a4	0	0
chr1	174228195	174228196	Atp1a2	0.041219682	0.056301163
chr1	174242536	174242537	Igsf8	2.111971593	2.247619869
chr1	174259394	174259395	Kcnj9	0.012639116	0.025390485
chr1	174271339	174271340	Kcnj10	0.209231416	0.304785967
chr1	174306660	174306661	Pigm	0.934831084	0.829775481
chr1	174405489	174405490	Slamf9	0.093802686	0.146356984
chr1	174412446	174412447	Igsf9	0.017533824	0.021915583
chr1	174430375	174430376	Tagln2	4.575639896	4.737603897
chr1	174451259	174451260	Cfap45	0.032081482	0.011496895
chr1	174480937	174480938	4933439K11Rik	0.008955421	0
chr1	174490035	174490036	Vsig8	0.004341992	0
chr1	174520699	174520700	Slamf8	0.028521574	0.04602049
chr1	174532682	174532683	Fcrl6	0	0
chr1	174563105	174563106	Dusp23	1.892613615	1.767234427
chr1	174628185	174628186	Crp	95.83461881	110.8913608
chr1	174825185	174825186	Apcs	137.1295419	193.7812395
chr1	174886897	174886898	Olfr16	0.023565958	0.090137418
chr1	175061346	175061347	Olfr1408	0	0
chr1	175114635	175114636	Olfr1406	0	0
chr1	175133487	175133488	Olfr218	0	0
chr1	175145736	175145737	Olfr1404	0	0
chr1	175157360	175157361	Fcer1a	0	0
chr1	175200276	175200277	Olfr418-ps1	0	0
chr1	175207887	175207888	Mptx2	0	0
chr1	175263634	175263635	Ackr1	1.194668055	1.626056503
chr1	175297826	175297827	Cadm3	0.736960657	0.780170911
chr1	175350733	175350734	Aim2	0.232134381	0.316231387
chr1	175466088	175466089	BC094916	0.019537212	0.056363568
chr1	175529405	175529406	Pydc4	0.009333099	0.011297493
chr1	175560988	175560989	Pyhin1	0.047428234	0.104281466
chr1	175603809	175603810	Pydc3	0.022120578	0.041821751
chr1	175671940	175671941	AI607873	0.245815251	0.394475225
chr1	175697050	175697051	Ifi204	0.278526703	0.360697736
chr1	175810318	175810319	Mndal	0.615070587	1.206551556
chr1	175843177	175843178	Mnda	0.236933334	0.175634516
chr1	175872803	175872804	Ifi203	0.899235819	1.404519353
chr1	175912975	175912976	Ifi202b	0.904351391	1.026048883
chr1	175961886	175961887	Ifi205	0.071977418	0.065405583
chr1	175972062	175972063	Olfr433	0.032771772	0.010811669
chr1	175980504	175980505	Olfr432	0	0
chr1	175999429	175999430	Olfr430	0	0
chr1	176019167	176019168	Olfr429	0	0
chr1	176029589	176029590	Olfr427	0	0
chr1	176029589	176029590	Olfr426	0	0
chr1	176048145	176048146	Olfr231	0	0
chr1	176066875	176066876	Olfr424	0	0
chr1	176081610	176081611	Olfr421-ps1	0	0
chr1	176088851	176088852	Olfr420	0	0
chr1	176102905	176102906	Spta1	0.00986654	0.013662004
chr1	176181107	176181108	Olfr419	0	0
chr1	176260647	176260648	Mptx1	0	0
chr1	176299048	176299049	Olfr417	0	0
chr1	176321175	176321176	Olfr248	0	0
chr1	176360559	176360560	Olfr414	0	0
chr1	176378754	176378755	Olfr220	0	0
chr1	176431954	176431955	Fmn2	0.777007561	0.251974221
chr1	176851950	176851951	Grem2	1.459335709	1.305649822
chr1	177422676	177422677	Rgs7	0.05673996	0.04647834
chr1	177555766	177555767	Fh1	51.38795507	45.12764606
chr1	177562322	177562323	Kmo	58.60417679	49.60477939
chr1	177618484	177618485	Chml	0.172268096	0.160102635
chr1	177622763	177622764	Opn3	0.280367913	0.24837767
chr1	177628722	177628723	Wdr64	0	0
chr1	177810907	177810908	Exo1	0.00750634	0.017466267
chr1	177850458	177850459	Becn2	0	0
chr1	178205443	178205444	Pld5	0	0
chr1	178702554	178702555	Mir350	0	0
chr1	178737255	178737256	Cep170	0.567888697	0.477367282
chr1	178744789	178744790	Sdccag8	0.739734637	0.782819835
chr1	178766264	178766265	Hmga2-ps1	0.214985603	0.186520133
chr1	179178898	179178899	Akt3	0.40039388	0.466199806
chr1	179375950	179375951	Zbtb18	2.77660168	2.496616539
chr1	179573074	179573075	2310043L19Rik	0	0
chr1	179659943	179659944	1700016C15Rik	0.010892661	0
chr1	179726640	179726641	Adss	7.919294446	7.378062811
chr1	179921564	179921565	Gm16432	0.015040712	0.024275231
chr1	180117546	180117547	Desi2	2.758804416	2.634622977
chr1	180249282	180249283	Cox20	26.37958581	30.72256083
chr1	180267915	180267916	Hnrnpu	24.50413652	24.23032589
chr1	180336010	180336011	Efcab2	0.410219819	0.528222999
chr1	180459254	180459255	Kif26b	0.024670623	0.030392027
chr1	181448134	181448135	Smyd3	0.447641069	0.423339049
chr1	181476398	181476399	Tfb2m	6.522505794	5.700523265
chr1	181476658	181476659	Cnst	1.154626563	1.531193175
chr1	181598360	181598361	Sccpdh	0.822583793	1.046370983
chr1	181734146	181734147	Ahctf1	3.724799492	3.968872022
chr1	181891218	181891219	Cdc42bpa	1.829844716	1.684409808
chr1	182126151	182126152	Adck3	60.24303679	64.09190809
chr1	182176081	182176082	Psen2	45.02479388	53.42243
chr1	182260605	182260606	Itpkb	1.104736087	1.058206688
chr1	182260680	182260681	Gm5069	0.02072962	0.020367064
chr1	182413635	182413636	6330403A02Rik	0.017706203	0.0128949
chr1	182499104	182499105	Parp1	7.052693767	6.330620975
chr1	182517330	182517331	Mir6904	0.12177019	0.150633243
chr1	182571279	182571280	Lin9	0.47470319	0.482221088
chr1	182627165	182627166	Mixl1	0.007363085	0.009151308
chr1	182656172	182656173	Acbd3	4.055349859	3.642698926
chr1	182743734	182743735	H3f3a	62.38272192	61.07696671
chr1	182781280	182781281	Sde2	2.5973089	2.340439415
chr1	182823248	182823249	Lefty2	0	0
chr1	182834403	182834404	Pycr2	1.2008615	0.823999521
chr1	182865168	182865169	Lefty1	0.015259232	0.044519626
chr1	182872647	182872648	Tmem63a	3.372957231	3.757624783
chr1	182947626	182947627	Ephx1	133.1375617	57.04945286
chr1	182981366	182981367	9130409I23Rik	26.35040776	14.82126294
chr1	183074288	183074289	Nvl	2.359534408	1.966970587
chr1	183081060	183081061	Cnih4	1.501017972	1.607180438
chr1	183142109	183142110	Wdr26	8.510560876	7.755876919
chr1	183282757	183282758	Cnih3	0	0
chr1	183441582	183441583	Ccdc121	0	0
chr1	183772532	183772533	Lbr	1.639634131	1.762394599
chr1	183950111	183950112	Enah	0.024925021	0.027204404
chr1	184054866	184054867	Srp9	16.55653295	14.09184525
chr1	184088229	184088230	Vmn1r1	0	0
chr1	184212890	184212891	Degs1	19.50143679	20.64168116
chr1	184230963	184230964	1700047M11Rik	0.312740093	0.318955352
chr1	184271737	184271738	Fbxo28	1.368177991	1.124902571
chr1	184339296	184339297	Trp53bp2	2.219784839	2.326472321
chr1	184447614	184447615	Capn2	9.091661045	8.239020842
chr1	184495136	184495137	Capn8	0.95223139	0.033305423
chr1	184679311	184679312	Ccdc185	0	0
chr1	184695035	184695036	Susd4	3.107279074	0.680585846
chr1	184884917	184884918	Tlr5	1.587421982	1.589812304
chr1	185857877	185857878	1700056E22Rik	0.438061309	0.463765935
chr1	185858338	185858339	Dusp10	0.67222701	0.547837904
chr1	186381570	186381571	1700112H15Rik	0	0
chr1	186536374	186536375	4930488B22Rik	0	0
chr1	186556372	186556373	Hlx	0.747828141	0.826821965
chr1	186635179	186635180	42430	102.7126681	109.4103064
chr1	186646367	186646368	Mir1981	0	0
chr1	186669726	186669727	42431	71.26776816	83.8074323
chr1	186706915	186706916	C130074G19Rik	43.68728337	43.59343385
chr1	186823428	186823429	Mark1	0.17594659	0.211246502
chr1	187028045	187028046	Rab3gap2	2.237661918	2.143668556
chr1	187066803	187066804	Snora36b	0	0
chr1	187066852	187066853	Mir664	0	0
chr1	187137196	187137197	Mir194-1	0.503107513	0
chr1	187137458	187137459	Mir215	0.298840605	0
chr1	187153280	187153281	Iars2	9.715796209	8.306460576
chr1	187156036	187156037	Bpnt1	14.00505849	13.21464578
chr1	187186972	187186973	Eprs	15.85752258	15.59143917
chr1	187265698	187265699	9630028B13Rik	0.002395362	0
chr1	187278725	187278726	Slc30a10	5.937384859	4.755549602
chr1	187279447	187279448	Gm2061	0.296525912	0.209053123
chr1	187321183	187321184	5033404E19Rik	0	0
chr1	187941189	187941190	Lyplal1	9.663895294	9.987847167
chr1	188529871	188529872	Tgfb2	0.091208158	0.054851446
chr1	188573237	188573238	Rrp15	4.269989981	3.510940433
chr1	188791293	188791294	D1Pas1	0	0
chr1	188949015	188949016	1700007P06Rik	0	0
chr1	189039325	189039326	Spata17	0.030410583	0.03912888
chr1	189039388	189039389	Gpatch2	1.667366311	1.873828037
chr1	189821704	189821705	Esrrg	0.110313319	0.349154659
chr1	189832869	189832870	9330162B11Rik	0	0
chr1	190086715	190086716	Ush2a	0.01408346	0.014106665
chr1	190831719	190831720	Kctd3	2.372379764	2.156704082
chr1	191167586	191167587	Kcnk2	0.022157487	0.015611692
chr1	191511965	191511966	Cenpf	0.035394296	0.031675274
chr1	191552145	191552146	Ptpn14	0.151283884	0.148760059
chr1	191746167	191746168	Smyd2	10.38444191	11.55252892
chr1	191994559	191994560	Prox1	8.873681101	7.583207627
chr1	192735649	192735650	Rps6kc1	1.529671354	1.588736626
chr1	192752382	192752383	Angel2	3.233529273	3.200518815
chr1	192803175	192803176	Vash2	0.00395839	0.012771382
chr1	192849228	192849229	A230020J21Rik	0	0.012240664
chr1	192850069	192850070	Mfsd7b	0.618177994	0.569057382
chr1	192860699	192860700	Spata45	0.077503054	0.099666298
chr1	192886811	192886812	Tatdn3	2.281114361	2.179158405
chr1	192886898	192886899	Nsl1	0.490027929	0.518059552
chr1	192922291	192922292	Batf3	0.221485861	0.467514082
chr1	192988696	192988697	Fam71a	0	0
chr1	193007212	193007213	Atf3	0.201581039	0.394547892
chr1	193141997	193141998	Nenf	5.917984198	5.782358042
chr1	193149842	193149843	Tmem206	0.384498121	0.341044073
chr1	193220920	193220921	Ppp2r5a	19.73757074	20.52608017
chr1	193399413	193399414	Dtl	0.061403427	0.109127579
chr1	193399611	193399612	Ints7	2.589765383	2.16816338
chr1	193541901	193541902	Lpgat1	17.26283695	14.67042362
chr1	193645350	193645351	Nek2	1.002940288	0.453531942
chr1	193730658	193730659	Slc30a1	3.864280081	3.750155116
chr1	193731406	193731407	1700034H15Rik	0.047498039	0.068845777
chr1	193802133	193802134	Rd3	0.337787947	0.14963973
chr1	193822515	193822516	Mir3473c	0.104037665	0.249195735
chr1	193916480	193916481	Traf5	0.87042996	0.884283664
chr1	193960778	193960779	Gm10516	0.203604405	0.175264777
chr1	193961922	193961923	Rcor3	1.104444132	1.313604669
chr1	194014657	194014658	Kcnh1	0	0
chr1	194597413	194597414	Hhat	0.198626764	0.253435505
chr1	194667897	194667898	1700065J18Rik	0	0
chr1	194681946	194681947	Sertad4	0.053722622	0.027604175
chr1	194861969	194861970	Syt14	0	0.002638869
chr1	194956445	194956446	Diexf	0.864898982	0.735153575
chr1	194979304	194979305	Irf6	9.420957248	8.156367215
chr1	194999661	194999662	A130010J15Rik	0.838252091	0.862297306
chr1	195027740	195027741	Traf3ip3	0.120889444	0.196085295
chr1	195090239	195090240	Hsd11b1	161.585855	200.5866747
chr1	195099382	195099383	G0s2	12.79859802	15.17747564
chr1	195128186	195128187	Lamb3	0.437625914	0.344363438
chr1	195196476	195196477	Camk1g	0	0
chr1	195333724	195333725	Mir205	0	0
chr1	196048953	196048954	4930503O07Rik	0	0
chr1	196446021	196446022	Plxna2	2.225619475	2.767449133
chr1	196648193	196648194	Mir3962	0	0
chr1	196765013	196765014	Cd34	0.341096758	0.276455386
chr1	196803153	196803154	Gm16897	0.003275232	0.012766864
chr1	196843591	196843592	A330023F24Rik	0.691816421	0.734302973
chr1	196863232	196863233	Mir29b-2	0	0
chr1	196863739	196863740	Mir29c	0	0
chr1	196918442	196918443	Cd46	0.170804984	0.225126094
chr1	196957764	196957765	Cr1l	9.7253633	9.889855573
chr1	197002909	197002910	Cr2	0.015946033	0.049241614
chr10	3134302	3134303	Cnksr3	1.730871706	1.724372214
chr10	3366074	3366075	Ipcef1	0.016167734	0.016292659
chr10	3587948	3587949	Oprm1	0	0
chr10	4424139	4424140	Rgs17	0.002057888	0
chr10	4522596	4522597	Mtrf1l	0.925974644	0.897291117
chr10	4541074	4541075	Fbxo5	0.211106825	0.335755654
chr10	4707323	4707324	Vip	0	0
chr10	4752813	4752814	Myct1	0.698203377	0.631977639
chr10	4795847	4795848	Syne1	1.73023935	1.651708176
chr10	5734552	5734553	Esr1	1.238248701	2.955955684
chr10	5836669	5836670	Ccdc170	0	0
chr10	5913936	5913937	1700052N19Rik	3.499837967	3.40031185
chr10	5914187	5914188	Rmnd1	0.004557626	0
chr10	5958431	5958432	Zbtb2	0.79469998	0.778952958
chr10	6080212	6080213	Akap12	0.414649413	0.345772995
chr10	6373466	6373467	Mthfd1l	0.269268207	0.158515096
chr10	6606164	6606165	Plekhg1	0.436337711	0.445816749
chr10	6806262	6806263	Iyd	26.19865361	33.47861507
chr10	6980391	6980392	Ppp1r14c	0.016374766	0.008299264
chr10	7078768	7078769	H60c	0.005792405	0
chr10	7213346	7213347	B020014A21Rik	0	0
chr10	7309596	7309597	Lrp11	0.408355573	0.483952077
chr10	7383167	7383168	A630066F11Rik	0.238690072	0.167786051
chr10	7383382	7383383	Pcmt1	6.840556134	6.783864274
chr10	7387300	7387301	Nup43	1.313088565	1.190711984
chr10	7400956	7400957	BC020402	0.379014021	0.43647639
chr10	7401005	7401006	Lats1	2.948382142	2.836914745
chr10	7445796	7445797	Katna1	3.708008351	3.889280801
chr10	7500715	7500716	Ginm1	10.46370642	8.942736791
chr10	7512690	7512691	Ppil4	3.114868187	2.535166662
chr10	7552266	7552267	Zc3h12d	0.144017059	0.187267103
chr10	7556177	7556178	Mir5104	0	0
chr10	7675921	7675922	Tab2	11.23342112	8.81718735
chr10	8238623	8238624	Ust	0.091137717	0.114996221
chr10	8605868	8605869	Sash1	3.955732325	4.089242097
chr10	9395006	9395007	Samd5	0.089688216	0.10540502
chr10	9404518	9404519	Gm6150	0	0
chr10	9620838	9620839	Stxbp5	1.08523471	0.994375968
chr10	10192112	10192113	Adgb	0.020789166	0.041494041
chr10	10278005	10278006	Rab32	8.910069186	10.12924386
chr10	10325741	10325742	Gm5177	0	0
chr10	10470842	10470843	4930567K20Rik	0	0
chr10	10802129	10802130	Grm1	0	0
chr10	10869226	10869227	Shprh	1.083103003	1.048235799
chr10	11001126	11001127	Fbxo30	1.125962987	1.071751897
chr10	11063241	11063242	Epm2a	1.164142115	1.463258302
chr10	12581533	12581534	Utrn	1.870184983	1.794346796
chr10	12642925	12642926	B230208H11Rik	0.175511754	0.2218469
chr10	12684065	12684066	Stx11	0.083402833	0.065728848
chr10	12728254	12728255	Sf3b5	12.44037697	11.80203012
chr10	12810592	12810593	Plagl1	0.155873462	0.174901754
chr10	12897829	12897830	Zc2hc1b	0	0
chr10	12912943	12912944	Ltv1	4.171486845	3.461887307
chr10	13108776	13108777	Phactr2	0.415448885	0.444248637
chr10	13220832	13220833	Fuca2	1.199942011	1.274877319
chr10	13272711	13272712	Adat2	1.244024632	1.019381599
chr10	13272948	13272949	Pex3	4.779776901	4.532625236
chr10	13588636	13588637	Aig1	3.446419903	5.010071759
chr10	13686183	13686184	Hivep2	0.347850761	0.407002494
chr10	14264842	14264843	Gpr126	0.213496475	0.216249351
chr10	14425295	14425296	Vta1	4.832758125	4.276707626
chr10	14425413	14425414	1700016L04Rik	0.008965497	0
chr10	14438020	14438021	Gje1	0.027982336	0.0220479
chr10	14480093	14480094	Nmbr	0.007184187	0
chr10	16815588	16815589	Gm20125	0	0.005934976
chr10	17443032	17443033	Cited2	7.74092892	6.426836272
chr10	17516023	17516024	Txlnb	0.009273033	0.016364024
chr10	17667873	17667874	Heca	4.061783189	4.290985816
chr10	17743058	17743059	Abracl	3.660997747	5.662504238
chr10	17775744	17775745	Reps1	3.026050356	2.976183811
chr10	17930696	17930697	Ect2l	0.011345813	0.010966296
chr10	17954787	17954788	Ccdc28a	7.186686631	5.870828814
chr10	18127479	18127480	Nhsl1	0.887992018	0.520594532
chr10	18265882	18265883	Hebp2	0.035155999	0.043469573
chr10	18463564	18463565	Arfgef3	0	0
chr10	18506599	18506600	Gm4922	0	0
chr10	18551736	18551737	4930444F02Rik	0	0
chr10	18564875	18564876	Perp	20.76111703	22.24637179
chr10	18735216	18735217	Tnfaip3	0.350489908	0.43810405
chr10	18887042	18887043	Gm20139	0	0
chr10	19076343	19076344	Olig3	0	0
chr10	19311762	19311763	Ifngr1	3.979333721	4.314575881
chr10	19341832	19341833	Il22ra2	0	0
chr10	19432391	19432392	Il20ra	0	0.004833538
chr10	19571265	19571266	Slc35d3	0	0
chr10	19627480	19627481	Pex7	13.13986663	16.28729131
chr10	19654330	19654331	Map3k5	3.027548142	2.390454996
chr10	19868724	19868725	Map7	4.719948466	3.782640553
chr10	19921660	19921661	4930405J17Rik	0	0
chr10	19928243	19928244	Gm6251	0	0
chr10	20017494	20017495	Mir6413	0	0
chr10	20032273	20032274	Bclaf1	4.671252525	4.757152336
chr10	20067623	20067624	Mtfr2	0.036062729	0.041024833
chr10	20444874	20444875	Pde7b	1.41385675	1.154669113
chr10	20672351	20672352	Ahi1	0.129920584	0.151551187
chr10	20880790	20880791	Myb	0.011013598	0.002672075
chr10	21015783	21015784	Hbs1l	6.747909187	7.109551391
chr10	21061861	21061862	4930455C13Rik	0.040943266	0.090151904
chr10	21097104	21097105	Aldh8a1	72.77447819	84.55773897
chr10	21312949	21312950	1700020N01Rik	0.007942555	0
chr10	21410649	21410650	Gm5420	0	0
chr10	21714470	21714471	Sgk1	2.694763656	3.11720962
chr10	21787885	21787886	4930444G20Rik	0.009365135	0
chr10	21869076	21869077	E030030I06Rik	0.141283995	0.207131947
chr10	21878413	21878414	Raet1a	0.048220852	0.082335946
chr10	21893325	21893326	Raet1e	0.02582642	0.057846896
chr10	21893679	21893680	Raet1b	0	0
chr10	21893706	21893707	Raet1c	0	0
chr10	21993278	21993279	H60b	0.078057591	0.043251522
chr10	22026524	22026525	C920009B18Rik	0.029268734	0.028174759
chr10	22081698	22081699	Raet1d	0.621003154	0.539673412
chr10	22122617	22122618	Gm10825	0.003587776	0.00954698
chr10	22364815	22364816	Slc2a12	0.011057511	0.03609157
chr10	22449238	22449239	Mir7663	0	0
chr10	22451253	22451254	Tbpl1	1.139128855	1.427391988
chr10	22539934	22539935	Tcf21	1.556539927	1.869754092
chr10	23069709	23069710	Eya4	0.022287221	0.015517082
chr10	23505257	23505258	Snora33	0.398731487	0.716399271
chr10	23505627	23505628	Snord100	1.339512802	0.604885262
chr10	23507015	23507016	Rps12	166.9309738	149.9184029
chr10	23516790	23516791	Slc18b1	0.802915738	0.821463704
chr10	23571266	23571267	Vnn3	4.565665492	6.30406529
chr10	23614492	23614493	Vnn1	0.970533771	1.144640587
chr10	23640210	23640211	Taar1	0	0
chr10	23658376	23658377	Taar2	0	0
chr10	23669362	23669363	Taar3	0	0
chr10	23680298	23680299	Taar4	0	0
chr10	23690510	23690511	Taar5	0	0
chr10	23705452	23705453	Taar6	0	0
chr10	23713287	23713288	Taar7a	0	0
chr10	23719743	23719744	Taar7b	0	0
chr10	23747026	23747027	Taar7d	0	0
chr10	23757418	23757419	Taar7e	0	0
chr10	23769314	23769315	Taar7f	0	0
chr10	23796304	23796305	Taar8a	0	0
chr10	23812100	23812101	Taar8b	0	0
chr10	23821757	23821758	Taar8c	0.045108574	0.019576043
chr10	23829340	23829341	Taar9	0	0
chr10	23869121	23869122	Stx7	3.564489148	4.082067451
chr10	23943321	23943322	Moxd1	0.072234287	0
chr10	24315246	24315247	Ctgf	1.388941531	1.314467639
chr10	24431908	24431909	Enpp1	1.940349315	3.702566253
chr10	24556001	24556002	Enpp3	9.47195617	4.175910351
chr10	24589790	24589791	Med23	1.425443794	1.366585015
chr10	24630468	24630469	Mir6905	0.116551467	0.155070229
chr10	24647276	24647277	Arg1	343.9265906	378.4513467
chr10	25018969	25018970	Akap7	0.763896776	0.925871234
chr10	25128172	25128173	Epb4.1l2	2.108440831	2.088964944
chr10	25256078	25256079	Smlr1	24.24522283	24.12879151
chr10	25557243	25557244	4930401C15Rik	0	0
chr10	25798059	25798060	Gm9767	0	0
chr10	25798858	25798859	Tmem200a	0.002047886	0
chr10	25949511	25949512	Samd3	0.004742291	0.017252969
chr10	26094991	26094992	L3mbtl3	0.948483212	0.940261211
chr10	26394457	26394458	Gm8709	0	0
chr10	26492316	26492317	Arhgap18	1.535266915	1.545876854
chr10	27336748	27336749	Lama2	0.189670648	0.167684859
chr10	27794624	27794625	Ptprk	5.649222351	5.411523817
chr10	28388199	28388200	Themis	0.016664811	0.015593957
chr10	28643313	28643314	4930519F09Rik	0.192535904	0.128062154
chr10	28706112	28706113	2310057J18Rik	0.012370891	0
chr10	28863800	28863801	Soga3	0	0
chr10	28931447	28931448	9330159F19Rik	0.004336607	0
chr10	29033304	29033305	Echdc1	3.160544796	3.00274098
chr10	29077519	29077520	Rnf146	1.879657776	1.750024523
chr10	29255673	29255674	Rspo3	0.876053733	1.187406613
chr10	29920346	29920347	Cenpw	0.208950239	0.415117599
chr10	30320555	30320556	Trmt11	1.211048874	1.216126948
chr10	30326440	30326441	Gm20300	2.530803078	3.342828192
chr10	30338172	30338173	Hint3	11.51604287	13.25050078
chr10	30522913	30522914	Ncoa7	0.141347511	0.181227095
chr10	30562589	30562590	Hey2	0.03275208	0.049337113
chr10	31033209	31033210	Hddc2	0.519184586	0.539198616
chr10	31134241	31134242	Gm3258	0.01149099	0.015288614
chr10	31165727	31165728	Tpd52l1	2.111677898	2.44387874
chr10	31329531	31329532	Rnf217	2.768049144	2.276711096
chr10	32609721	32609722	Nkain2	0.022215411	0.053035652
chr10	32803287	32803288	Trdn	0	0
chr10	32976163	32976164	D830005E20Rik	0	0
chr10	33344406	33344407	Clvs2	0	0
chr10	33501921	33501922	Gm4794	0.018500233	51.05659276
chr10	33577526	33577527	Sult3a1	0.257749094	172.9014099
chr10	33624915	33624916	Rsph4a	0.013558497	0.695782415
chr10	33671018	33671019	Zufsp	0.91665738	1.234730653
chr10	33714861	33714862	A830082N09Rik	0.035792585	0.048385159
chr10	33739422	33739423	Rwdd1	8.508420997	8.729671514
chr10	33757401	33757402	Trappc3l	0	0.008516816
chr10	33764119	33764120	Fam26d	0	0
chr10	33816325	33816326	Fam26e	0.084179549	0.086897454
chr10	33847778	33847779	Fam26f	0.567161906	0.740773142
chr10	33927357	33927358	Dse	1.327081547	1.553994348
chr10	34001994	34001995	Tspyl1	5.048022372	5.012427286
chr10	34017225	34017226	Tspyl4	0.332607898	0.81410933
chr10	34109785	34109786	Col10a1	0.005298931	0.003468024
chr10	34138334	34138335	Nt5dc1	3.245968758	3.227769567
chr10	34203204	34203205	Frk	0.606453375	0.835624097
chr10	36226611	36226612	Hs3st5	0	0
chr10	36694348	36694349	Hdac2	5.176928985	4.830028768
chr10	36858732	36858733	Marcks	2.243141613	2.789847793
chr10	38541585	38541586	Rfpl4b	0	0
chr10	38685319	38685320	Lama4	0.482482754	0.531666149
chr10	38853701	38853702	Fam229b	0.341904312	0.560074573
chr10	38853827	38853828	Tube1	0.340212173	0.276833895
chr10	38883600	38883601	Wisp3	0.327691642	0.139531755
chr10	39089603	39089604	Fyn	1.460389891	1.406235774
chr10	39332738	39332739	Traf3ip2	0.776316343	0.674907759
chr10	39451813	39451814	E130307A14Rik	0.200153433	0.225677405
chr10	39451964	39451965	Rev3l	1.171620696	1.219432745
chr10	39619044	39619045	AA474331	0.880452628	0.704184823
chr10	39646729	39646730	2010001E11Rik	0.054497429	0.073672313
chr10	39679959	39679960	G630090E17Rik	4.121939923	4.414957102
chr10	39706452	39706453	BC021785	0.066777784	0.051102274
chr10	39745074	39745075	AI317395	8.896247582	7.64641825
chr10	39862060	39862061	Slc16a10	5.451178972	6.443059639
chr10	39966845	39966846	Rpf2	1.688980079	1.651903022
chr10	39977471	39977472	Gtf3c6	5.051631506	4.807415151
chr10	40021992	40021993	Amd2	0	0
chr10	40021994	40021995	Amd1	0	0
chr10	40069112	40069113	Cdk19	0.910168652	0.79884155
chr10	40290166	40290167	Slc22a16	0	0
chr10	40349815	40349816	Ddo	2.952802607	3.497758028
chr10	40403086	40403087	Mettl24	0.021694772	0.013700028
chr10	40602949	40602950	Cdc40	3.519985983	3.713953977
chr10	40603338	40603339	Wasf1	0.230529856	0.253457916
chr10	40791390	40791391	Gpr6	0	0
chr10	41023047	41023048	Fig4	2.215095044	2.400595023
chr10	41170162	41170163	Zbtb24	1.445168466	1.384866772
chr10	41196118	41196119	Mical1	0.198175216	0.251040072
chr10	41210146	41210147	Smpd2	8.66429946	8.265186238
chr10	41210243	41210244	Ppil6	0.162881857	0.269089145
chr10	41239304	41239305	Cd164	54.29052985	58.22390292
chr10	41287820	41287821	5730435O14Rik	0.646452236	0.406167959
chr10	41326401	41326402	Ccdc162	1.130655376	1.089802911
chr10	41529469	41529470	Cep57l1	0.795639529	0.918562483
chr10	41530378	41530379	Sesn1	2.393411361	3.09763711
chr10	41738188	41738189	Armc2	0.00687495	0.017069672
chr10	41996548	41996549	Foxo3	2.998736092	2.886891818
chr10	42198371	42198372	Lace1	1.734888238	1.733499768
chr10	42221858	42221859	Snx3	20.07239953	19.86212467
chr10	42303394	42303395	Nr2e1	0	0
chr10	42398720	42398721	Ostm1	2.326372983	2.471534426
chr10	42481300	42481301	Sec63	15.30588284	12.66042818
chr10	42580316	42580317	Scml4	0.017646704	0.026648377
chr10	42894336	42894337	Sobp	0.010099168	0.006079775
chr10	42894503	42894504	9030612E09Rik	0	0
chr10	42941290	42941291	Pdss2	3.187877497	2.511313107
chr10	43198944	43198945	Bend3	0.745304156	0.59254144
chr10	43260800	43260801	1700021F05Rik	7.100013907	6.864183099
chr10	43298973	43298974	Cd24a	0.415037262	0.460975354
chr10	43313231	43313232	F830002L21Rik	0	0
chr10	43465962	43465963	1700027J07Rik	0.007696795	0.010240487
chr10	43621542	43621543	Qrsl1	1.256409042	1.131077843
chr10	43621611	43621612	Rtn4ip1	4.872222507	4.930287767
chr10	43724652	43724653	Aim1	1.683453566	2.177282512
chr10	43935229	43935230	Speer5-ps1	0	0
chr10	43988162	43988163	Atg5	10.58135167	12.04001629
chr10	44079480	44079481	Mir1929	0.263180733	0.333760974
chr10	44178554	44178555	Prdm1	0.044868663	0.040537639
chr10	44787018	44787019	Prep	6.482130314	5.32146176
chr10	45009109	45009110	Popdc3	0	0
chr10	45055566	45055567	Bves	0.005076915	0
chr10	45190007	45190008	Lin28b	0	0
chr10	45297633	45297634	Hace1	0.496889502	0.542812336
chr10	45527508	45527509	D030045P18Rik	0	0
chr10	48815649	48815650	C130030K03Rik	0	0
chr10	49508560	49508561	Grik2	0	0
chr10	50312473	50312474	Ascc3	2.282924589	2.101784166
chr10	50615455	50615456	Sim1	0	0
chr10	51200416	51200417	Gp49a	0.432650076	0.469606456
chr10	51210702	51210703	Lilrb4	1.302232564	1.595556371
chr10	51310266	51310267	Fam162b	0	0
chr10	51351264	51351265	Gprc6a	0	0
chr10	51405322	51405323	Rfx6	0	0
chr10	51477000	51477001	4933411G06Rik	0	0
chr10	51742306	51742307	Vgll2	0	0
chr10	51915050	51915051	Ros1	0	0.001466682
chr10	51953423	51953424	Dcbld1	0.633935983	0.753981117
chr10	52101930	52101931	Gopc	4.243366916	4.084341756
chr10	52111412	52111413	Nepn	0	0.017445013
chr10	52137351	52137352	Nus1	5.624895604	5.707051473
chr10	52265545	52265546	Zfa-ps	0	0
chr10	52410305	52410306	Slc35f1	0.013394543	0.002029444
chr10	53000074	53000075	Gm19395	0.190474119	0.191009209
chr10	53057490	53057491	Pln	0.030040813	0.054441128
chr10	53099657	53099658	Cep85l	2.224819472	2.318765725
chr10	53238795	53238796	Gm20597	0.001487168	0
chr10	53316765	53316766	Asf1a	1.768799292	1.644921287
chr10	53350245	53350246	Mcm9	0.544070061	0.490557257
chr10	53470715	53470716	Fam184a	0.109131057	0.044991434
chr10	53795602	53795603	Man1a	23.86679452	25.74747868
chr10	53795726	53795727	Gm16998	0.173986022	0.372188291
chr10	55826721	55826722	Msl3l2	0.315079078	0.414763261
chr10	55948495	55948496	Tbc1d32	0.59058367	0.675435628
chr10	56097104	56097105	Gja1	0.46252351	0.639860736
chr10	57206159	57206160	4930467K11Rik	0.011284374	0
chr10	57206189	57206190	Hsf2	3.991962013	4.020305451
chr10	57252335	57252336	Serinc1	32.97951146	31.22098003
chr10	57365673	57365674	Pkib	0.049524534	0.053448849
chr10	57504727	57504728	Fabp7	1.294193263	1.740872738
chr10	57514348	57514349	Smpdl3a	9.40351003	10.76763601
chr10	57695423	57695424	Dux	0.00402894	0
chr10	57699408	57699409	Gm4981	0	0
chr10	57718272	57718273	Gcc2	2.591588236	2.477138635
chr10	57834200	57834201	Lims1	1.908388327	2.13030537
chr10	57909598	57909599	Ranbp2	5.804825466	4.334820118
chr10	57960683	57960684	Ccdc138	0.548963555	0.545500772
chr10	58138444	58138445	Edar	0.002289959	0
chr10	58159491	58159492	BB019430	0	0
chr10	58276105	58276106	Sh3rf3	0.002868994	0.001745793
chr10	58684595	58684596	42623	2.63473922	2.758506173
chr10	58684668	58684669	Sowahc	0.814443039	0.717701853
chr10	58786042	58786043	P4ha1	0.981806906	1.038723989
chr10	58866431	58866432	Pla2g12b	24.8313549	25.46786273
chr10	58904527	58904528	Oit3	5.28906968	5.648245817
chr10	59079440	59079441	Mcu	3.736822749	4.367907711
chr10	59165309	59165310	Micu1	6.901473291	6.92834257
chr10	59342337	59342338	Dnajb12	11.01462363	11.1215939
chr10	59414518	59414519	Ddit4	3.908611272	6.00324001
chr10	59465551	59465552	Ascc1	3.552160234	4.132982452
chr10	59465860	59465861	Anapc16	9.11619056	8.316760507
chr10	59569003	59569004	Spock2	0.06805728	0.10185492
chr10	59589522	59589523	Mir6906	0	0
chr10	59682008	59682009	Chst3	0.035496685	0.049133717
chr10	59747207	59747208	Psap	77.19278368	88.33117447
chr10	59809597	59809598	4632428N05Rik	0.614485335	0.747533117
chr10	59862472	59862473	Gm17455	0	0
chr10	60159238	60159239	Cdh23	0	0.002690118
chr10	60215530	60215531	Slc29a3	0.651242892	0.644732807
chr10	60294329	60294330	Unc5b	0.395113016	0.360186489
chr10	60385769	60385770	Mir6408	0	0
chr10	60400880	60400881	Pldi	0.009879309	0
chr10	60423469	60423470	Mir466j	0	0.088974722
chr10	60494049	60494050	Gm20611	0	0
chr10	60552077	60552078	Pcbd1	109.370671	136.0863574
chr10	60610413	60610414	Sgpl1	11.35753379	11.22747918
chr10	60634710	60634711	Tbata	0	0
chr10	60736186	60736187	Adamts14	0.177662257	0.192778538
chr10	60760582	60760583	Prf1	0.020252365	0.025681403
chr10	60846271	60846272	Pald1	2.502605489	2.258162807
chr10	60880718	60880719	Nodal	0.254227126	0.175243435
chr10	60915417	60915418	Eif4ebp2	32.25029221	31.5755037
chr10	60938579	60938580	Lrrc20	1.452836306	1.087800898
chr10	61058230	61058231	Npffr1	0.006242236	0
chr10	61111367	61111368	Ppa1	45.49214007	48.38090781
chr10	61143038	61143039	1700022H01Rik	0.072744095	0.029510021
chr10	61143067	61143068	Sar1a	17.36241715	17.3622963
chr10	61158332	61158333	Tysnd1	13.79158554	13.44517605
chr10	61178009	61178010	Aifm2	2.823856226	3.937237694
chr10	61237483	61237484	Mir5108	0	0
chr10	61246612	61246613	H2afy2	0.15616404	0.181557538
chr10	61441856	61441857	Col13a1	0.879636037	0.916638238
chr10	61533768	61533769	Gm5424	2.608997767	4.51908243
chr10	61573761	61573762	2010107G23Rik	0.705561725	0.766994605
chr10	61595836	61595837	Neurog3	0	0
chr10	61656975	61656976	Mir7662	0.133747585	0.177949443
chr10	61693966	61693967	Tspan15	0.781202377	0.838262116
chr10	61715184	61715185	Tacr2	0	0
chr10	61803353	61803354	Hk1os	0	0
chr10	61842656	61842657	Hk1	0.403486666	0.465661878
chr10	61885205	61885206	Hkdc1	0.016705143	0.020721208
chr10	61911906	61911907	4930507D05Rik	0.022923362	0.01840005
chr10	61912441	61912442	Supv3l1	3.524239618	3.343921667
chr10	61949553	61949554	Vps26a	5.493625485	5.701002253
chr10	61970503	61970504	Srgn	2.898692315	3.205037321
chr10	62041205	62041206	2510003E04Rik	2.856861602	3.016071697
chr10	62065046	62065047	Ddx21	4.740416937	3.729150896
chr10	62113946	62113947	Ddx50	10.49364901	9.10008062
chr10	62145254	62145255	Mir7215	0	0
chr10	62188847	62188848	Stox1	0.034710678	0.02326627
chr10	62255116	62255117	Ccar1	4.216802741	3.816081956
chr10	62342762	62342763	Tet1	0.011777911	0.020000384
chr10	62383379	62383380	Slc25a16	11.02436106	10.91350571
chr10	62409775	62409776	Dna2	1.828239421	1.551070994
chr10	62442969	62442970	Rufy2	0.440364264	0.464503581
chr10	62486597	62486598	Hnrnph3	0.737068871	0.759785624
chr10	62487258	62487259	Pbld2	38.95637501	41.3565231
chr10	62524363	62524364	Pbld1	47.37166958	64.08248535
chr10	62562902	62562903	Atoh7	0.056180339	0
chr10	62666700	62666701	Mypn	0.007878366	0
chr10	62706543	62706544	Herc4	6.790469278	5.60602605
chr10	62801780	62801781	Sirt1	1.459610106	1.431681774
chr10	62849309	62849310	Dnajc12	3.293103093	2.220016341
chr10	62892844	62892845	Ctnna3	0.006305876	0
chr10	63553003	63553004	Lrrtm3	0	0.008453984
chr10	65586812	65586813	1700023F02Rik	0	0
chr10	66467821	66467822	Gm31763	0.040321863	0.020436432
chr10	66559736	66559737	Reep3	7.241545123	7.048591481
chr10	66590004	66590005	Jmjd1c	2.320886309	2.397029718
chr10	66748029	66748030	Nrbf2	6.720957791	5.912401189
chr10	67000615	67000616	Egr2	0.013758183	0.020680287
chr10	67011703	67011704	Ado	2.007865186	1.928598595
chr10	67375410	67375411	Zfp365	0	0.002549898
chr10	67442344	67442345	Rtkn2	0.008504516	0.005133483
chr10	67741474	67741475	Arid5b	2.97207243	2.608974251
chr10	67783890	67783891	4930545H06Rik	0	0.026248185
chr10	68004623	68004624	1700040L02Rik	1.255776338	1.037827474
chr10	68186492	68186493	Tmem26	0.10532129	0.174936844
chr10	68675940	68675941	Rhobtb1	6.517016679	6.518156309
chr10	68815660	68815661	Cdk1	0.248013871	0.168990865
chr10	68996454	68996455	Ank3	0.762359255	0.866067247
chr10	69559867	69559868	Ccdc6	2.572370435	2.402854484
chr10	69667413	69667414	2310015B20Rik	0	0
chr10	69708022	69708023	Slc16a9	0.332566562	0.454669634
chr10	69903414	69903415	Fam13c	0.018824549	0.033149322
chr10	70062039	70062040	Phyhipl	0	0
chr10	70118711	70118712	D630013N20Rik	0	0
chr10	70622382	70622383	Bicc1	0.558001081	0.570241167
chr10	70644788	70644789	C730027H18Rik	4.365640642	1.880444729
chr10	70700792	70700793	Tfam	5.430323852	5.868385854
chr10	70748010	70748011	Ube2d1	2.802329264	2.931099747
chr10	70807597	70807598	Cisd1	58.34017327	68.73622977
chr10	70810539	70810540	Ipmk	6.493346863	7.065367353
chr10	71443438	71443439	1700049L16Rik	0	0
chr10	72117592	72117593	Zwint	5.934522866	6.250892973
chr10	72549453	72549454	A330049N07Rik	4.139094255	4.849789084
chr10	73284613	73284614	Pcdh15	0.002602012	0.004514416
chr10	74429974	74429975	Gnaz	0.003460801	0.01720521
chr10	74495298	74495299	Rsph14	0	0
chr10	74499832	74499833	Rab36	2.295026922	2.542395074
chr10	74523639	74523640	Bcr	3.685389483	3.513445911
chr10	74674816	74674817	Specc1l	2.188079727	2.005724015
chr10	74779620	74779621	Adora2a	0.271159099	0.320893343
chr10	74814798	74814799	Gm5779	0.008995152	0
chr10	74869654	74869655	Upb1	64.65091121	63.57062509
chr10	74912253	74912254	4933407G14Rik	0.019819893	0.007997169
chr10	74980067	74980068	Gucd1	32.12793514	22.72844881
chr10	74980785	74980786	Snrpd3	27.86242734	21.93349111
chr10	75023075	75023076	Lrrc75b	0.005378017	0.009105561
chr10	75036336	75036337	Ggt1	0.008069835	0.020342333
chr10	75052124	75052125	Ggt5	0.210704951	0.276232522
chr10	75106753	75106754	Susd2	0.461095983	0.450011998
chr10	75227102	75227103	Cabin1	1.811237739	1.805412768
chr10	75236119	75236120	Ddt	138.9159487	176.8595042
chr10	75244159	75244160	Gstt3	8.197436523	39.59876998
chr10	75261329	75261330	Gstt1	57.42478124	99.46232488
chr10	75285288	75285289	Gstt4	0	0
chr10	75297626	75297627	Gstt2	20.40555898	23.23990539
chr10	75322995	75322996	Mif	70.45225328	50.13695044
chr10	75356141	75356142	Derl3	1.002675528	0.869201906
chr10	75384359	75384360	Smarcb1	5.164550598	5.126802272
chr10	75395208	75395209	Mmp11	0.15173363	0.231362322
chr10	75398316	75398317	Chchd10	140.9266287	130.5420522
chr10	75403417	75403418	Gm867	0.013287627	0.025897605
chr10	75411055	75411056	Vpreb3	0.013998423	0.122420176
chr10	75417257	75417258	Gm5134	0	0.007655089
chr10	75471669	75471670	Mir6409	0	0
chr10	75495355	75495356	Zfp280b	1.416447222	1.138946665
chr10	75573763	75573764	Slc5a4b	0.003826737	0
chr10	75610194	75610195	Slc5a4a	0	0
chr10	75670154	75670155	Mir678	0	0
chr10	75700610	75700611	Prmt2	0.249394913	0.228516472
chr10	75716579	75716580	S100b	0	0
chr10	75808036	75808037	Dip2a	0.531972256	0.420621973
chr10	75851758	75851759	1700094J05Rik	0	0
chr10	75905657	75905658	Pcnt	0.791741177	0.765135432
chr10	75911824	75911825	2610028H24Rik	0.023290676	0
chr10	75931714	75931715	Mcm3ap	2.454488463	2.262938576
chr10	75931859	75931860	Ybey	0.569335377	0.513681477
chr10	75994348	75994349	Lss	5.943162898	8.160245538
chr10	76024971	76024972	4930483K19Rik	0.141109163	0.077127549
chr10	76025015	76025016	Spatc1l	1.64364807	0.859155846
chr10	76038391	76038392	Ftcd	114.7407344	94.48455193
chr10	76086149	76086150	Col6a2	0.911256284	0.852055204
chr10	76188789	76188790	Col6a1	0.936496049	0.890751005
chr10	76424692	76424693	Pcbp3	0.269659261	0.171253906
chr10	76474738	76474739	Gm10787	0	0
chr10	76495955	76495956	Slc19a1	1.406043899	1.152457938
chr10	76629275	76629276	Col18a1	99.92854911	95.35501913
chr10	76721968	76721969	Gm10941	0.116636101	0.162576136
chr10	76722043	76722044	Pofut2	4.012775294	3.564456203
chr10	76881018	76881019	Adarb1	1.339663613	1.060009438
chr10	76881119	76881120	Gm17769	0.032343318	0.020275785
chr10	76978558	76978559	Fam207a	6.01744238	4.899424845
chr10	76993091	76993092	Itgb2	1.135751101	1.445849673
chr10	77044510	77044511	Pttg1ip	47.46037549	50.9361601
chr10	77076452	77076453	Sumo3	11.47797383	10.43783412
chr10	77085064	77085065	Ube2g2	11.18332168	8.702437427
chr10	77103967	77103968	Mir1930	0.200644068	0.129225191
chr10	77149312	77149313	Tspear	0.043690589	0.06407352
chr10	77153502	77153503	Gm19402	0	0
chr10	77169330	77169331	Gm10272	0	0
chr10	77174189	77174190	Gm10024	0	0
chr10	77178550	77178551	Gm10142	0	0
chr10	77183329	77183330	Krtap12-1	0	0
chr10	77189229	77189230	Gm10100	0	0
chr10	77234070	77234071	Gm3238	0	0
chr10	77261878	77261879	Gm19668	0	0
chr10	77277425	77277426	Gm2696	0	0
chr10	77289815	77289816	Krtap10-4	0	0
chr10	77298690	77298691	Krtap10-10	0	0
chr10	77315602	77315603	Gm10318	0	0
chr10	77324718	77324719	Gm3285	0	0
chr10	77356163	77356164	1700009J07Rik	0.008926261	0.011042043
chr10	77365281	77365282	Lrrc3	13.63287074	14.35134281
chr10	77432617	77432618	Trpm2	0.295353666	0.404415863
chr10	77441393	77441394	1810043G02Rik	1.832523568	1.772703467
chr10	77472541	77472542	Pfkl	5.695815816	5.426263575
chr10	77506355	77506356	Aire	0	0
chr10	77512585	77512586	Dnmt3l	0	0
chr10	77532111	77532112	Icosl	0.211536834	0.303800501
chr10	77632513	77632514	D10Jhu81e	35.05081213	38.51087713
chr10	77647894	77647895	Pwp2	2.27655937	1.895491551
chr10	77707387	77707388	Trappc10	2.992508975	2.587732772
chr10	77802952	77802953	Mir7659	0	0
chr10	77814445	77814446	Agpat3	30.1853003	26.55924308
chr10	77871290	77871291	Mir6907	0.233600754	0.295033004
chr10	77875788	77875789	Rrp1	16.43807032	16.81939999
chr10	77888413	77888414	Cstb	18.00118146	16.2216852
chr10	77897542	77897543	Mir6410	0	0
chr10	77907902	77907903	Mir6908	0	0
chr10	77927693	77927694	Pdxk	6.524587626	6.158450433
chr10	78037243	78037244	Ilvbl	5.99641786	6.786471437
chr10	78054709	78054710	Syde1	0.65393064	0.719032819
chr10	78080819	78080820	Olfr1357	0	0
chr10	78181038	78181039	Casp14	0	0
chr10	78215812	78215813	Ccdc105	0.004748896	0
chr10	78243239	78243240	Slc1a6	0	0.025251126
chr10	78310658	78310659	Olfr1356	0	0
chr10	78338292	78338293	Olfr1355	0	0
chr10	78379585	78379586	Olfr1354	0	0
chr10	78417950	78417951	Olfr8	0	0
chr10	78426052	78426053	Olfr1353	0	0
chr10	78443793	78443794	Olfr1352	0	0
chr10	78480067	78480068	Olfr1351	0	0
chr10	78497466	78497467	Olfr57	0	0
chr10	78560345	78560346	2610008E11Rik	1.117952653	1.192559106
chr10	78611559	78611560	Vmn2r80	0	0
chr10	78710520	78710521	Vmn2r81	0	0
chr10	78819334	78819335	Vmn2r82	0	0
chr10	78931701	78931702	Vmn2r83	0	0.004183012
chr10	78993835	78993836	Mir6909	0.135920175	0.337860376
chr10	78996532	78996533	Ppap2c	5.367912441	5.417064218
chr10	79017836	79017837	Mier2	2.4448222	2.28032841
chr10	79049881	79049882	Theg	0	0
chr10	79076763	79076764	C2cd4c	0.013486359	0.004708656
chr10	79100663	79100664	Shc2	0.02514883	0.026854105
chr10	79108483	79108484	Odf3l2	0	0
chr10	79127317	79127318	Madcam1	0.005934543	0
chr10	79132153	79132154	Tpgs1	6.974616204	5.28259663
chr10	79144938	79144939	Cdc34	26.3762161	17.84287775
chr10	79156569	79156570	Gzmm	0.047443777	0.02983952
chr10	79167101	79167102	Bsg	87.68713061	101.2694838
chr10	79179377	79179378	Hcn2	0.104158643	0.072119179
chr10	79209326	79209327	Polrmt	4.031806559	3.333646637
chr10	79217862	79217863	Fgf22	0.017233233	0.044396385
chr10	79229697	79229698	Rnf126	7.855155	5.756015523
chr10	79240017	79240018	Fstl3	0.05067948	0.021061033
chr10	79251730	79251731	Prss57	0	0
chr10	79256315	79256316	Palm	0.553295214	0.419719628
chr10	79283764	79283765	Misp	0.051087651	0.052414107
chr10	79317175	79317176	Ptbp1	14.71829067	12.69810011
chr10	79317716	79317717	E130317F20Rik	0.110874153	0.100802453
chr10	79325330	79325331	Mir6910	0	0
chr10	79337379	79337380	Lppr3	0.43223951	0.439790304
chr10	79342410	79342411	Prtn3	0.341695488	0.443880691
chr10	79349055	79349056	Elane	0.018027884	0.069135346
chr10	79353596	79353597	Cfd	0.476706351	0
chr10	79371683	79371684	Med16	3.871924346	4.001097407
chr10	79379675	79379676	R3hdm4	10.73186818	10.15230877
chr10	79379714	79379715	Kiss1r	0.107910789	0.085880131
chr10	79389786	79389787	Arid3a	0.197512308	0.15540835
chr10	79422895	79422896	Wdr18	8.054087844	7.11952961
chr10	79433467	79433468	Grin3b	0.101891328	0.076544176
chr10	79447075	79447076	Tmem259	24.25078783	20.74970317
chr10	79451343	79451344	Cnn2	1.649957519	1.941910344
chr10	79460358	79460359	Abca7	0.729589525	0.653480863
chr10	79482418	79482419	Hmha1	1.642168918	1.839447623
chr10	79502404	79502405	Polr2e	12.63152407	11.93889652
chr10	79509909	79509910	Gpx4	61.26362316	52.75948336
chr10	79565447	79565448	Sbno2	3.512837407	3.204937217
chr10	79578546	79578547	Stk11	11.45274349	11.88963852
chr10	79602112	79602113	Dos	0.156169918	0.181122659
chr10	79605058	79605059	Atp5d	97.1116325	85.12192533
chr10	79611033	79611034	Midn	6.22260589	5.872102885
chr10	79630584	79630585	Cirbp	7.677268586	8.767820649
chr10	79635687	79635688	1600002K03Rik	2.052769782	2.042665215
chr10	79642225	79642226	Efna2	0.031258124	0.047717861
chr10	79689341	79689342	Mum1	1.629507605	1.823613607
chr10	79712195	79712196	Ndufs7	42.67395318	36.67587385
chr10	79723713	79723714	Gamt	57.74507173	80.44259035
chr10	79727734	79727735	Dazap1	8.998495925	9.13315004
chr10	79740907	79740908	Mir6911	0.244262343	0.146267062
chr10	79755174	79755175	Rps15	167.2129256	155.4902176
chr10	79764563	79764564	Apc2	0.026488622	0.037964231
chr10	79783293	79783294	2310011J03Rik	4.132963306	4.513739592
chr10	79792218	79792219	Pcsk4	2.934032369	3.331609026
chr10	79792888	79792889	Reep6	141.127959	135.039876
chr10	79811193	79811194	Adamtsl5	0.107410895	0.131679268
chr10	79819202	79819203	Plk5	0.451360041	0.445238154
chr10	79850396	79850397	Mex3d	0.35651708	0.45029973
chr10	79862224	79862225	Mbd3	14.41290314	12.0872287
chr10	79869566	79869567	Uqcr11	136.6232349	117.3687901
chr10	79896398	79896399	Tcf3	3.175132694	3.370406854
chr10	79957649	79957650	Onecut3	0	0
chr10	80001869	80001870	Atp8b3	0	0
chr10	80024305	80024306	Rexo1	4.116520626	3.583744413
chr10	80040041	80040042	Klf16	0.722592046	0.705927041
chr10	80053086	80053087	Abhd17a	18.69090709	17.85495802
chr10	80065623	80065624	Adat3	0.429896791	0.374385907
chr10	80065625	80065626	Scamp4	7.289885969	6.543322313
chr10	80072003	80072004	Mir6912	0.116551467	0
chr10	80085523	80085524	Csnk1g2	16.05405356	14.56174886
chr10	80119816	80119817	Btbd2	4.204249754	4.26712194
chr10	80139038	80139039	Mknk2	12.7101225	15.28970843
chr10	80164565	80164566	Mob3a	0.826075477	1.188482787
chr10	80165436	80165437	Izumo4	4.476391079	6.772454704
chr10	80204956	80204957	Ap3d1	8.773611913	8.236861199
chr10	80217949	80217950	Dot1l	2.491289528	2.125371769
chr10	80261371	80261372	Plekhj1	7.558030217	7.464712073
chr10	80261478	80261479	Sf3a2	4.539277493	3.735461898
chr10	80267991	80267992	Amh	0.0295616	0.026077876
chr10	80276243	80276244	Jsrp1	0.007310576	0.009726627
chr10	80289399	80289400	Oaz1	0.007589398	0
chr10	80289439	80289440	Oaz1-ps	0	0
chr10	80291540	80291541	Mir1982	0	0
chr10	80306784	80306785	Lingo3	0	0
chr10	80317954	80317955	Lsm7	8.616370514	10.81018088
chr10	80318018	80318019	Sppl2b	3.620265142	3.654949996
chr10	80342559	80342560	Tmprss9	0.026449137	0.012129324
chr10	80363714	80363715	Timm13	24.48306272	20.84320518
chr10	80380990	80380991	Lmnb2	1.654299326	1.349446335
chr10	80392834	80392835	Gadd45b	0.312935662	0.50977498
chr10	80477670	80477671	Gng7	0.156065073	0.273686787
chr10	80488122	80488123	Diras1	0	0
chr10	80496657	80496658	Slc39a3	1.876013817	2.013207843
chr10	80522899	80522900	Sgta	15.36929063	14.38349803
chr10	80532826	80532827	Thop1	2.112811314	1.777738188
chr10	80561617	80561618	Creb3l3	69.08292482	63.62095187
chr10	80567359	80567360	Mir5615-2	0	0
chr10	80567418	80567419	Mir5615-1	0	0
chr10	80568690	80568691	Map2k2	24.21371542	20.7369994
chr10	80599014	80599015	Zbtb7a	4.163094004	3.562956333
chr10	80630465	80630466	Pias4	4.808339935	4.775979079
chr10	80639374	80639375	Eef2	268.9768724	251.6891218
chr10	80641704	80641705	Snord37	1.08768142	0.98088894
chr10	80646661	80646662	Dapk3	7.063004899	6.416791381
chr10	80657434	80657435	Atcayos	0	0
chr10	80664782	80664783	Nmrk2	0.013447965	0.017283837
chr10	80693524	80693525	Atcay	0	0
chr10	80695906	80695907	Zfr2	0.054607061	0.080594285
chr10	80715678	80715679	Matk	0.074780893	0.127336812
chr10	80729671	80729672	Mrpl54	12.68537716	11.19322542
chr10	80730915	80730916	Apba3	8.100125341	7.788208273
chr10	80734340	80734341	Mir3057	0.182259929	0.110905794
chr10	80754012	80754013	Tjp3	4.686549176	4.349375619
chr10	80755706	80755707	Pip5k1c	4.666536257	4.965797548
chr10	80783846	80783847	Cactin	3.039685962	2.858344979
chr10	80791446	80791447	Tbxa2r	0.52424967	0.534164793
chr10	80806011	80806012	Gipc3	0.072755095	0.100792714
chr10	80813172	80813173	Hmg20b	7.177570075	7.065777497
chr10	80820313	80820314	Mfsd12	1.771284087	2.099652366
chr10	80828565	80828566	4930404N11Rik	3.024042051	3.815719743
chr10	80841115	80841116	Fzr1	3.323961811	3.207917427
chr10	80847171	80847172	Dohh	7.879148127	7.053034231
chr10	80849090	80849091	Mir6913	0.127682589	0
chr10	80855807	80855808	Smim24	0.215167446	0.383179737
chr10	80879042	80879043	Mir1191b	0.281331128	0
chr10	80889918	80889919	Nfic	11.04268571	9.903143715
chr10	80945454	80945455	Celf5	0.005697655	0.002472646
chr10	80959108	80959109	Ncln	12.15115321	11.4348017
[truncated: 22,048 more rows]
