# Supplementary material for: Computational prediction of CTCF/cohesin-based intra-TAD loops that insulate chromatin contacts and gene expression in mouse liver
Source: eLife. 2018 May 14;7:e34077. doi: 10.7554/eLife.34077 (PMC5986275; doi:10.7554/eLife.34077)
Supplement: Source Code 1. [file elife-34077-code1.zip › iTAD_loopprediction/annotation/TSS/hg19_TSS.bed]

chr19	50432773	50432773	NM_012346	NUP62	-
chr13	45563613	45563613	NM_012345	NUFIP1	-
chr1	36081	36081	NR_026818	FAM138A	-
chr14	74353317	74353317	NM_001242928	ZNF410	+
chr15	88799962	88799962	NM_001243101	NTRK3	-
chr1	42384378	42384378	NM_024503	HIVEP3	-
chr11	129872518	129872518	NR_024233	LINC00167	+
chr14	94463615	94463615	NR_024182	LINC00521	+
chr10	74033676	74033676	NM_019058	DDIT4	+
chr22	38035683	38035683	NM_018957	SH3BP1	+
chrX	47004609	47004609	NM_019056	NDUFB11	-
chr9	21994789	21994789	NR_047539	CDKN2B-AS1	+
chr16	20416033	20416033	NM_174924	PDILT	-
chr1	210111518	210111518	NM_001146262	SYT14	+
chrX	30233674	30233674	NM_002364	MAGEB2	+
chrX	30261847	30261847	NM_002363	MAGEB1	+
chrX	151084708	151084708	NM_002362	MAGEA4	+
chr17	57970306	57970306	NM_016261	TUBD1	-
chr10	64893006	64893006	NM_030759	NRBF2	+
chr3	51575595	51575595	NM_015106	RAD54L2	+
chr1	27668482	27668482	NM_032872	SYTL1	+
chr11	73087712	73087712	NM_032871	RELT	+
chr8	110346350	110346350	NM_032869	NUDCD1	-
chr9	130497628	130497628	NM_130459	TOR2A	-
chr3	183273499	183273499	NM_130446	KLHL6	-
chr13	72441330	72441330	NM_080760	DACH1	-
chr14	47121028	47121028	NM_080746	RPL10L	-
chr2	242752029	242752029	NM_080741	NEU4	+
chr17	3496171	3496171	NM_080706	TRPV1	-
chr17	3499125	3499125	NM_080705	TRPV1	-
chr12	7902069	7902069	NM_130441	CLEC4C	-
chr15	65810035	65810035	NM_130434	DPP8	-
chr3	180707562	180707562	NR_033721	DNAJC19	-
chrX	100673250	100673250	NR_028407	ARMCX4	+
chr10	104196268	104196268	NR_030169	MIR146B	+
chr12	7073259	7073259	NR_029682	MIR141	+
chr13	32889616	32889616	NM_000059	BRCA2	+
chr3	15643254	15643254	NM_000060	BTD	+
chr3	165555253	165555253	NM_000055	BCHE	-
chr13	52585630	52585630	NM_000053	ATP7B	-
chrX	77166193	77166193	NM_000052	ATP7A	+
chr19	12941489	12941489	NM_001270443	RTBDN	-
chr2	130886795	130886795	NM_001099771	POTEF	-
chr8	20040717	20040717	NM_003053	SLC18A1	-
chr16	3030540	3030540	NM_004203	PKMYT1	-
chrX	1571870	1571870	NM_004192	ASMTL	-
chrY	1521870	1521870	NM_004192	ASMTL	-
chrY	15815446	15815446	NM_004202	TMSB4Y	+
chr10	90424145	90424145	NM_004190	LIPF	+
chr11	61348344	61348344	NM_004200	SYT7	-
chr16	23765947	23765947	NM_022097	CHP2	+
chr20	25063015	25063015	NM_199425	VSX1	-
chr14	55493843	55493843	NM_199421	SOCS4	+
chr16	82660398	82660398	NM_001220489	CDH13	+
chr16	77469011	77469011	NM_199355	ADAMTS18	-
chr16	82660398	82660398	NM_001220488	CDH13	+
chr6	43044551	43044551	NM_001270398	PTK7	+
chr9	124030379	124030379	NM_001127667	GSN	+
chr20	48530276	48530276	NM_001135773	SPATA2	-
chr6	40555126	40555126	NM_020737	LRFN2	-
chr12	8850517	8850517	NM_020734	RIMKLB	+
chr6	157099063	157099063	NM_020732	ARID1B	+
chr5	304290	304290	NM_020731	AHRR	+
chr1	86862025	86862025	NM_020729	ODF2L	-
chr17	882998	882998	NM_022463	NXN	-
chr18	18691812	18691812	NM_005406	ROCK1	-
chr2	232329205	232329205	NM_005381	NCL	-
chr4	48343612	48343612	NM_020846	SLAIN2	+
chrX	19362010	19362010	NM_000284	PDHA1	+
chr4	619362	619362	NM_000283	PDE6B	+
chr9	35605280	35605280	NM_006285	TESK1	+
chr15	94841429	94841429	NM_018349	MCTP2	+
chr16	71323509	71323509	NM_018348	FTSJD1	-
chr20	3801170	3801170	NM_018347	AP5S1	+
chr22	51222087	51222087	NM_001130919	RABL2B	-
chr20	42543491	42543491	NM_001098797	TOX2	+
chr16	86588841	86588841	NM_001159379	MTHFSD	-
chr16	86588841	86588841	NM_001159378	MTHFSD	-
chr16	86588841	86588841	NM_001159377	MTHFSD	-
chr3	11294384	11294384	NM_000861	HRH1	+
chr17	41924515	41924515	NM_145273	CD300LG	+
chr17	34087915	34087915	NM_145272	C17orf50	+
chr16	30583728	30583728	NM_145271	ZNF688	-
chr16	610421	610421	NM_145270	C16orf11	+
chr7	76256620	76256620	NM_152992	POMZP3	-
chr7	129847703	129847703	NM_145268	C7orf45	+
chr14	101292444	101292444	NR_033360	MEG3	+
chr2	8468549	8468549	NR_034135	LINC00299	-
chr10	131909081	131909081	NR_034125	LOC387723	-
chr5	80597388	80597388	NR_034123	LOC100131067	-
chr5	80597388	80597388	NR_034122	LOC100131067	-
chr5	80597388	80597388	NR_034121	LOC100131067	-
chr13	107028910	107028910	NR_034119	LINC00460	+
chr7	130598069	130598069	NR_034120	LOC646329	-
chrX	72002484	72002484	NR_034116	LOC100129407	-
chrX	72158002	72158002	NR_034116	LOC100129407	+
chr22	39378403	39378403	NM_001270411	APOBEC3B	+
chr1	104615644	104615644	NR_033990	LOC100129138	+
chr11	19545625	19545625	NR_033989	NAV2-AS4	-
chr3	195869506	195869506	NR_034088	LOC401109	+
chr1	161632904	161632904	NM_001002275	FCGR2B	+
chr11	104788902	104788902	NR_034078	LOC643733	-
chr14	90921573	90921573	NR_033986	LOC400238	+
chr16	34980922	34980922	NR_033985	FLJ26245	+
chr7	7680341	7680341	NR_034084	LOC729852	+
chr1	216896814	216896814	NM_001243518	ESRRG	-
chr6	3118925	3118925	NR_026650	BPHL	+
chr15	28982728	28982728	NR_026589	WHAMMP2	+
chr6	3118925	3118925	NR_026649	BPHL	+
chr1	245133630	245133630	NR_026587	EFCAB2	+
chr1	245133283	245133283	NR_026586	EFCAB2	+
chr17	38183794	38183794	NR_003692	SNORD124	+
chr5	9548938	9548938	NR_003689	SNORD123	+
chr19	10220424	10220424	NR_003688	SNORD105B	+
chr15	25514929	25514929	NR_003362	SNORD115-48	+
chrY	24455005	24455005	NR_002193	RBMY2FP	+
chr10	31320866	31320866	NR_026560	ZNF438	-
chr22	42978017	42978017	NR_002184	RRP7B	-
chr17	26574469	26574469	NR_002181	PPY2	+
chr1	212606228	212606228	NR_026598	NENF	+
chr16	27325229	27325229	NM_001257407	IL4R	+
chr7	72299951	72299951	NR_001588	SBDSP1	+
chr13	114239002	114239002	NR_026580	TFDP1	+
chr8	11197145	11197145	NR_001578	TDH	+
chr20	22559280	22559280	NR_001558	LINC00261	-
chrY	9192791	9192791	NR_001553	FAM197Y2P	-
chrY	9213071	9213071	NR_001553	FAM197Y2P	-
chrY	9301954	9301954	NR_001553	FAM197Y2P	-
chrY	9322263	9322263	NR_001553	FAM197Y2P	-
chrY	9362877	9362877	NR_001553	FAM197Y2P	-
chr11	67572807	67572807	NR_024249	FAM86C2P	-
chr7	150652917	150652917	NM_172057	KCNH2	-
chr19	22469251	22469251	NM_001242680	ZNF729	+
chr20	18810839	18810839	NM_001242671	C20orf78	-
chr22	39268258	39268258	NM_014292	CBX6	-
chr19	50380644	50380644	NM_001098632	AKT1S1	-
chr3	43328003	43328003	NM_001100594	SNRK	+
chr3	48130769	48130769	NM_001134364	MAP4	-
chr2	55459038	55459038	NM_001135592	RPS27A	+
chr1	9129887	9129887	NM_001135585	SLC2A5	-
chr1	155211069	155211069	NM_000157	GBA	-
chr1	151171020	151171020	NM_003557	PIP5K1A	+
chr5	142077635	142077635	NM_001257205	FGF1	-
chr11	118661657	118661657	NM_001257191	DDX6	-
chr7	72349935	72349935	NM_001257190	POM121	+
chr16	70333061	70333061	NM_001257175	DDX19B	+
chr16	70323669	70323669	NM_001257174	DDX19B	+
chr16	70328735	70328735	NM_001257173	DDX19B	+
chr16	70328699	70328699	NM_001257172	DDX19B	+
chr3	71632904	71632904	NM_001244808	FOXP1	-
chr12	56211540	56211540	NR_026722	SARNP	-
chr15	24415053	24415053	NR_026647	PWRN2	-
chr4	110354970	110354970	NM_006323	SEC24B	+
chr16	52581714	52581714	NM_001146188	TOX3	-
chr1	158533394	158533394	NM_001160325	OR6P1	-
chr11	102188180	102188180	NM_001165	BIRC3	+
chr3	100428174	100428174	NM_001195479	TFG	+
chr10	21823573	21823573	NM_001195626	MLLT10	+
chr11	120195837	120195837	NM_001198670	TMEM136	+
chr11	5617864	5617864	NM_001198645	TRIM6	+
chr11	5617864	5617864	NM_001198644	TRIM6	+
chr3	39234085	39234085	NM_001198621	XIRP1	-
chr4	110624629	110624629	NM_001226	CASP6	-
chr6	86159301	86159301	NM_002526	NT5E	+
chr8	98881310	98881310	NM_002380	MATN2	+
chr1	31196432	31196432	NM_002379	MATN1	-
chr19	43032661	43032661	NM_001184816	CEACAM1	-
chr16	25228284	25228284	NM_001169	AQP8	+
chr13	49794473	49794473	NM_001507	MLNR	+
chr9	33167356	33167356	NM_001497	B4GALT1	-
chr5	137610253	137610253	NM_001496	GFRA3	-
chr8	21646346	21646346	NM_001495	GFRA2	-
chr7	1126442	1126442	NM_001505	GPER	+
chrX	70838367	70838367	NM_001504	CXCR3	-
chr10	5855512	5855512	NM_001494	GDI2	-
chrX	153665258	153665258	NM_001493	GDI1	+
chr6	24489850	24489850	NM_001503	GPLD1	-
chr19	57752052	57752052	NM_001145078	ZNF805	+
chr8	101962799	101962799	NM_001135702	YWHAZ	-
chr22	18507325	18507325	NM_001136004	MICAL3	-
chr19	1513188	1513188	NM_213604	ADAMTSL5	-
chrX	100183898	100183898	NM_212559	XKRX	-
chr9	32783496	32783496	NM_212558	TMEM215	+
chr16	56899118	56899118	NM_001126107	SLC12A3	+
chr7	44084238	44084238	NM_001122956	DBNL	+
chr9	77703133	77703133	NM_001127603	NMRK1	-
chr1	162332772	162332772	NM_001126060	NOS1AP	+
chr17	4269969	4269969	NM_003342	UBE2G1	-
chr3	23847383	23847383	NM_003341	UBE2E1	+
chr12	101988708	101988708	NM_206821	MYBPC1	+
chr22	31063872	31063872	NM_152511	DUSP18	-
chr15	85427912	85427912	NM_004213	SLC28A1	+
chr15	45544427	45544427	NM_004212	SLC28A2	+
chr11	20620945	20620945	NM_004211	SLC6A5	+
chr2	207630050	207630050	NM_001039845	MDH1B	-
chr4	95128758	95128758	NM_001128430	SMARCAD1	+
chr19	51921057	51921057	NM_001171157	SIGLEC10	-
chr19	8070529	8070529	NM_001419	ELAVL1	-
chrX	153656977	153656977	NM_001183	ATP6AP1	+
chr18	56887399	56887399	NM_002091	GRP	+
chr1	28415148	28415148	NM_001990	EYA3	-
chr1	26856248	26856248	NM_002953	RPS6KA1	+
chr9	101867411	101867411	NM_004612	TGFBR1	+
chr12	15942510	15942510	NM_004447	EPS8	-
chr22	25960860	25960860	NM_005160	ADRBK2	+
chr17	8021860	8021860	NM_021628	ALOXE3	-
chrX	52387096	52387096	NM_130777	XAGE2	-
chr12	122459860	122459860	NM_001024808	BCL7A	+
chr7	99006600	99006600	NM_003910	BUD31	+
chr2	136594750	136594750	NM_002299	LCT	-
chr1	46713366	46713366	NM_003579	RAD54L	+
chr17	27045286	27045286	NM_001144943	RAB34	-
chr17	27044908	27044908	NM_001144942	RAB34	-
chr17	4689729	4689729	NM_001144941	VMO1	-
chr17	4689729	4689729	NM_001144940	VMO1	-
chr22	26565439	26565439	NM_001184777	SEZ6L	+
chr3	14444105	14444105	NM_001134367	SLC6A6	+
chr7	142960521	142960521	NM_001143681	GSTK1	+
chr19	55874620	55874620	NM_001145402	FAM71E2	-
chr18	55714457	55714457	NM_001144964	NEDD4L	+
chr12	3862366	3862366	NM_001144958	EFCAB4B	-
chr10	23728197	23728197	NM_001145373	OTUD1	+
chr1	65991371	65991371	NM_001198689	LEPR	+
chr2	234216308	234216308	NM_000541	SAG	+
chr1	205012339	205012339	NM_005076	CNTN2	+
chr20	48099181	48099181	NM_004975	KCNB1	-
chr1	111148975	111148975	NM_004974	KCNA2	-
chr6	25832287	25832287	NM_005074	SLC17A1	-
chr16	3115611	3115611	NM_001012635	IL32	+
chr16	3115638	3115638	NM_001012634	IL32	+
chr5	175665369	175665369	NM_198567	C5orf25	+
chr3	196366655	196366655	NM_198565	LRRC33	+
chr3	52931597	52931597	NM_198563	TMEM110	-
chr3	49314508	49314508	NM_198562	C3orf62	-
chr3	9595486	9595486	NM_198560	LHFPL4	-
chr19	41284123	41284123	NR_037791	RAB4B-EGLN2	+
chr17	42275529	42275529	NM_001098833	ATXN7L3	-
chr11	507283	507283	NM_203388	RNH1	-
chr11	507283	507283	NM_203387	RNH1	-
chr11	507283	507283	NM_203386	RNH1	-
chr11	506821	506821	NM_203385	RNH1	-
chr11	506821	506821	NM_203384	RNH1	-
chr11	506821	506821	NM_203383	RNH1	-
chr9	102584136	102584136	NM_006981	NR4A3	+
chr22	51222087	51222087	NM_007081	RABL2B	-
chr20	20348764	20348764	NM_002196	INSM1	+
chr7	112090482	112090482	NM_001550	IFRD1	+
chr10	91087601	91087601	NM_001549	IFIT3	+
chr5	55147206	55147206	NM_001242637	IL31RA	+
chr4	186697066	186697066	NM_001145673	SORBS2	-
chr17	36105096	36105096	NM_001165923	HNF1B	-
chr17	1646129	1646129	NM_001165921	SERPINF2	+
chr11	60048013	60048013	NM_024021	MS4A4A	+
chr10	94449680	94449680	NM_002729	HHEX	+
chr11	57158130	57158130	NM_002728	PRG2	-
chr10	70847827	70847827	NM_002727	SRGN	+
chr6	105850999	105850999	NM_002726	PREP	-
chr1	170043879	170043879	NM_001204514	KIFAP3	-
chr6	7108085	7108085	NM_001003698	RREB1	+
chr1	12567299	12567299	NR_003022	SNORA59B	+
chr1	12567299	12567299	NR_003025	SNORA59A	+
chr3	9975524	9975524	NM_001031717	CRELD1	+
chr4	109684235	109684235	NM_001146627	AGXT2L1	-
chrX	135230736	135230736	NM_001159700	FHL1	+
chr3	79068609	79068609	NM_001145845	ROBO1	-
chr4	109684235	109684235	NM_001146590	AGXT2L1	-
chr18	77711653	77711653	NM_001146343	PQLC1	-
chr5	148651400	148651400	NM_001146337	AFAP1L1	+
chr12	85306608	85306608	NM_001146335	SLC6A15	-
chr7	56131916	56131916	NM_001146333	SUMF2	+
chr19	57352097	57352097	NM_001146327	ZIM2	-
chr19	57352097	57352097	NM_001146326	ZIM2	-
chr10	88428425	88428425	NM_001080114	LDB3	+
chr6	142623055	142623055	NM_001032394	GPR126	+
chrX	48755194	48755194	NM_001032382	PQBP1	+
chrX	48620153	48620153	NM_001080489	GLOD5	+
chr19	1753661	1753661	NM_001080488	ONECUT3	+
chr1	21059133	21059133	NM_001103161	SH2D5	-
chr10	70231730	70231730	NM_001080449	DNA2	-
chr15	43882451	43882451	NM_001130858	PPIP5K1	-
chr16	55867075	55867075	NM_001266	CES1	-
chr13	28543505	28543505	NM_001265	CDX2	-
chr14	31495607	31495607	NM_014574	STRN3	-
chr17	26646120	26646120	NM_014573	TMEM97	+
chr13	21635722	21635722	NM_014572	LATS2	-
chr1	40105348	40105348	NM_014571	HEYL	-
chr9	95527083	95527083	NM_015250	BICD2	-
chr22	17646177	17646177	NM_017829	CECR5	-
chr15	75628373	75628373	NM_017828	COMMD4	+
chr3	12800808	12800808	NM_018306	TMEM40	-
chr7	134832765	134832765	NM_018295	TMEM140	+
chr17	57232859	57232859	NM_018304	PRR11	+
chr10	102027437	102027437	NM_018294	CWF19L1	-
chr6	693109	693109	NM_018303	EXOC2	-
chr16	88520013	88520013	NM_153813	ZFPM1	+
chr18	6414910	6414910	NM_173464	L3MBTL4	-
chr4	24981826	24981826	NM_173463	CCDC149	-
chr10	95326421	95326421	NM_181745	O3FAR1	+
chr14	92572965	92572965	NR_028459	ATXN3	-
chr12	53207900	53207900	NM_002272	KRT4	-
chr13	98605928	98605928	NM_002271	IPO5	+
chr5	24645085	24645085	NM_006727	CDH10	-
chr1	14925212	14925212	NM_015209	KAZN	+
chr4	169418216	169418216	NM_016081	PALLD	+
chr2	86790620	86790620	NM_016079	CHMP3	-
chr17	685571	685571	NM_016080	GLOD4	-
chr1	74701070	74701070	NM_015978	TNNI3K	+
chr17	18684581	18684581	NM_016078	FAM18B1	+
chr19	52693054	52693054	NM_014225	PPP2R1A	+
chr11	61008643	61008643	NM_014224	PGA5	+
chr1	41157241	41157241	NM_014223	NFYC	+
chr9	124922098	124922098	NM_014222	NDUFA8	-
chr3	149095568	149095568	NM_014220	TM4SF1	-
chr17	57784856	57784856	NM_016077	PTRH2	-
chr1	99127235	99127235	NM_015976	SNX7	+
chr11	9025596	9025596	NM_020645	NRIP3	-
chr17	79989531	79989531	NM_005052	RAC3	+
chr1	155051347	155051347	NM_004952	EFNA3	+
chr13	99959749	99959749	NM_004951	GPR183	-
chr10	49239658	49239658	NR_029396	LOC399753	-
chr14	55034329	55034329	NM_001161576	SAMD4A	+
chr16	67841009	67841009	NM_018430	TSNAXIP1	+
chr8	127570711	127570711	NM_174911	FAM84B	-
chr6	89941007	89941007	NM_001267582	GABRR1	-
chr15	91537881	91537881	NM_001267580	PRC1	-
chr1	65886334	65886334	NM_001003680	LEPR	+
chr1	109656584	109656584	NM_020775	KIAA1324	+
chr8	72268979	72268979	NM_172059	EYA1	-
chr11	133715392	133715392	NM_174927	SPATA19	-
chr9	35658286	35658286	NM_174923	CCDC107	+
chr8	145597730	145597730	NM_174922	ADCK5	+
chr21	42557166	42557166	NM_182832	PLAC4	-
chr4	39640481	39640481	NM_174921	C4orf34	-
chr17	43510282	43510282	NM_174919	ARHGAP27	-
chr17	48207246	48207246	NM_174920	SAMD14	-
chr19	7741942	7741942	NM_174918	C19orf59	+
chr16	89160216	89160216	NM_174917	ACSF3	+
chr17	4736634	4736634	NM_170663	MINK1	+
chr5	113769226	113769226	NM_170775	KCNN2	+
chr15	43398286	43398286	NM_174916	UBR1	-
chr20	4795769	4795769	NM_170774	RASSF2	-
chrX	107334874	107334874	NM_170750	PSMD10	-
chr8	144897549	144897549	NM_182706	SCRIB	-
chr5	36067023	36067023	NM_174914	UGT3A2	-
chr14	24769097	24769097	NM_174913	NOP9	+
chrX	57313109	57313109	NM_174912	FAAH2	+
chr20	33872619	33872619	NM_002212	EIF6	-
chr10	33247293	33247293	NM_002211	ITGB1	-
chr4	185395726	185395726	NM_002199	IRF2	-
chr16	30483982	30483982	NM_002209	ITGAL	+
chr2	187454789	187454789	NM_002210	ITGAV	+
chr17	3704537	3704537	NM_002208	ITGAE	-
chr5	131826465	131826465	NM_002198	IRF1	-
chr3	37493812	37493812	NM_002207	ITGA9	+
chr9	140100118	140100118	NM_001144026	NDOR1	+
chr5	34684611	34684611	NM_001145525	RAI14	+
chr11	89443466	89443466	NM_001146162	TRIM77P	+
chr16	30107537	30107537	NM_001145524	YPEL3	-
chrX	54069627	54069627	NM_001184898	PHF8	-
chr17	79828790	79828790	NM_001185077	ARHGDIA	-
chrX	54070607	54070607	NM_001184897	PHF8	-
chr12	48152181	48152181	NM_001098532	RAPGEF3	-
chr3	130612834	130612834	NM_001199179	ATP2C1	+
chr7	154794682	154794682	NM_007349	PAXIP1	-
chr19	46418036	46418036	NM_001029861	NANOS2	-
chr1	59165747	59165747	NM_001085487	MYSM1	-
chr14	39583487	39583487	NM_003616	GEMIN2	+
chr3	27498245	27498245	NM_003615	SLC4A7	-
chr17	37353956	37353956	NM_000723	CACNB1	-
chr7	82073031	82073031	NM_000722	CACNA2D1	-
chr5	6633499	6633499	NM_001047	SRD5A1	+
chr5	127419482	127419482	NM_001046	SLC12A2	+
chr8	23261722	23261722	NM_002318	LOXL2	-
chr5	121414055	121414055	NM_002317	LOX	-
chr9	129376721	129376721	NM_002316	LMX1B	+
chr7	73498106	73498106	NM_002314	LIMK1	+
chr4	189376731	189376731	NR_033869	LOC401164	+
chr1	151735444	151735444	NM_001134939	OAZ3	+
chr2	86851000	86851000	NM_001198951	RNF103	-
chr8	17271040	17271040	NM_004686	MTMR7	-
chr13	25861704	25861704	NM_004685	MTMR6	-
chr4	88450655	88450655	NM_004684	SPARCL1	-
chrX	46937774	46937774	NM_004683	RGN	+
chrY	22737610	22737610	NM_004681	EIF1AY	+
chrY	16098392	16098392	NM_004679	VCY	-
chrY	16168097	16168097	NM_004679	VCY	+
chrY	26194161	26194161	NM_004680	CDY1	-
chrY	27768263	27768263	NM_004680	CDY1	+
chrY	25130409	25130409	NM_004678	BPY2	+
chrY	26764150	26764150	NM_004678	BPY2	+
chrY	27198251	27198251	NM_004678	BPY2	-
chrY	24242154	24242154	NM_004676	PRY	-
chrY	24636543	24636543	NM_004676	PRY	+
chr1	68516460	68516460	NM_004675	DIRAS3	-
chr8	37963010	37963010	NM_004674	ASH2L	+
chr4	96761238	96761238	NM_005390	PDHA2	+
chr1	27693337	27693337	NM_004672	MAP3K6	-
chr17	48712217	48712217	NM_003786	ABCC3	+
chrX	49460596	49460596	NM_003785	PAGE1	-
chr18	61442608	61442608	NM_003784	SERPINB7	+
chr1	193155743	193155743	NM_003783	B3GALT2	-
chr3	160823160	160823160	NM_003781	B3GALNT1	-
chr1	44444873	44444873	NM_003780	B4GALT2	+
chr3	42544103	42544103	NM_004624	VIPR1	+
chr5	72744352	72744352	NM_004472	FOXD1	-
chr3	50360281	50360281	NM_003773	HYAL2	-
chr9	140500095	140500095	NM_152285	ARRDC1	+
chr8	82644687	82644687	NM_152284	CHMP4C	+
chr3	140950681	140950681	NM_152282	ACPL2	+
chr11	47291198	47291198	NM_130471	MADD	+
chr1	170501262	170501262	NM_152281	GORAB	+
chr11	47290926	47290926	NM_130470	MADD	+
chr1	155829259	155829259	NM_152280	SYT11	+
chr19	37701451	37701451	NM_152279	ZNF585B	-
chrX	102585113	102585113	NM_152278	TCEAL7	+
chr5	171710795	171710795	NM_152277	UBTD2	-
chr17	33700720	33700720	NM_152270	SLFN11	-
chr1	55230226	55230226	NM_152268	PARS2	-
chr22	31556137	31556137	NM_152267	RNF185	+
chr6	6320924	6320924	NM_000129	F13A1	-
chr1	45241245	45241245	NM_001012	RPS8	+
chr2	3622852	3622852	NM_001011	RPS7	+
chr1	29138653	29138653	NM_000911	OPRD1	+
chr4	164253947	164253947	NM_000909	NPY1R	-
chr4	156129780	156129780	NM_000910	NPY2R	+
chr12	88974250	88974250	NM_000899	KITLG	-
chr1	156182778	156182778	NM_001199661	PMF1-BGLAP	+
chr13	113863029	113863029	NM_001127202	PCID2	-
chr14	24685276	24685276	NM_138476	MDP1	-
chr16	2318413	2318413	NM_080594	RNPS1	-
chr1	75198839	75198839	NM_138467	TYW3	+
chr19	58892389	58892389	NM_138466	ZNF837	-
chr17	27053230	27053230	NM_138463	TLCD1	-
chr9	140484937	140484937	NM_138462	ZMYND19	-
chr19	5914192	5914192	NM_080590	CAPS	+
chr3	196065291	196065291	NM_138461	TM4SF19	-
chr14	23846016	23846016	NM_138460	CMTM5	+
chr6	117996616	117996616	NM_138459	NUS1	+
chr2	68384692	68384692	NM_138458	WDR92	-
chr8	144295067	144295067	NM_178172	GPIHBP1	+
chr6	44225283	44225283	NM_178148	SLC35B2	-
chr4	88244056	88244056	NM_178135	HSD17B13	-
chr3	138048728	138048728	NM_178130	NME9	-
chr6	41514163	41514163	NM_138457	FOXP4	+
chrY	7569288	7569288	NR_001552	TTTY16	-
chr9	37904350	37904350	NR_024873	SLC25A51	-
chr9	37904350	37904350	NR_024872	SLC25A51	-
chrY	9172441	9172441	NR_001546	TTTY20	-
chrX	47064246	47064246	NR_024616	INE1	+
chr3	55693497	55693497	NR_024615	ERC2-IT1	-
chrX	100743030	100743030	NM_001256155	ARMCX4	+
chr11	57158130	57158130	NM_001243245	PRG2	-
chr1	217250312	217250312	NM_001243509	ESRRG	-
chr1	217250312	217250312	NM_001243507	ESRRG	-
chr1	217262987	217262987	NM_001243506	ESRRG	-
chr1	217263196	217263196	NM_001243505	ESRRG	-
chr1	150898814	150898814	NM_001243491	SETDB1	+
chr21	40033618	40033618	NM_001243432	ERG	-
chr21	39956869	39956869	NM_001243429	ERG	-
chr21	40032591	40032591	NM_001243428	ERG	-
chr18	12947982	12947982	NM_031216	SEH1L	+
chr11	28129746	28129746	NM_031217	KIF18A	-
chr19	20011721	20011721	NM_031218	ZNF93	+
chr20	44420575	44420575	NM_052951	DNTTIP1	+
chr7	72299951	72299951	NR_024109	SBDSP1	+
chr22	29949644	29949644	NM_001002879	THOC5	-
chr7	137761177	137761177	NM_001190907	AKR1D1	+
chr1	24306953	24306953	NM_001191006	SRSF10	-
chr2	179059207	179059207	NM_001201480	OSBPL6	+
chr1	50571963	50571963	NM_001144775	ELAVL4	+
chr1	50574593	50574593	NM_001144774	ELAVL4	+
chr7	56160689	56160689	NM_006213	PHKG1	-
chr1	207226619	207226619	NM_006212	PFKFB2	+
chr8	57358593	57358593	NM_006211	PENK	-
chr8	120651106	120651106	NM_006209	ENPP2	-
chr7	150329736	150329736	NM_001244071	GIMAP6	-
chr11	128813294	128813294	NM_022112	TP53AIP1	-
chr1	36235551	36235551	NM_022111	CLSPN	-
chr1	161068150	161068150	NR_033386	KLHDC9	+
chr1	149889434	149889434	NM_014849	SV2A	-
chr15	91643538	91643538	NM_014848	SV2B	+
chr1	154193324	154193324	NM_014847	UBAP2L	+
chrY	25365603	25365603	NM_020363	DAZ2	+
chr12	106533811	106533811	NM_014840	NUAK1	-
chr8	136246373	136246373	NR_026706	LOC286094	+
chr18	5296194	5296194	NM_003409	ZFP161	-
chr5	121814782	121814782	NR_051996	MGC32805	-
chr3	184971886	184971886	NM_001966	EHHADH	-
chr6	169654137	169654137	NM_003247	THBS2	-
chr5	138940750	138940750	NM_003339	UBE2D2	+
chr10	60094738	60094738	NM_003338	UBE2D1	+
chr5	133706869	133706869	NM_003337	UBE2B	+
chrX	118708498	118708498	NM_003336	UBE2A	+
chr3	49851391	49851391	NM_003335	UBA7	-
chrX	47053200	47053200	NM_003334	UBA1	+
chr19	18682613	18682613	NM_003333	UBA52	+
chr19	36399211	36399211	NM_003332	TYROBP	-
chr19	10491248	10491248	NM_003331	TYK2	-
chr13	20767114	20767114	NM_004004	GJB2	-
chr6	53013624	53013624	NM_003643	GCM1	-
chr2	172778934	172778934	NM_003642	HAT1	+
chr11	313990	313990	NM_003641	IFITM1	+
chrX	153776061	153776061	NM_003639	IKBKG	+
chr9	111696608	111696608	NM_003640	IKBKAP	-
chr17	6616740	6616740	NM_001143838	SLC13A5	-
chr11	89224653	89224653	NM_001143836	NOX4	-
chr9	130524697	130524697	NM_001142532	SH2D3C	-
chr9	130524719	130524719	NM_001142531	SH2D3C	-
chr9	130617047	130617047	NM_000118	ENG	-
chrX	153607596	153607596	NM_000117	EMD	+
chr8	143916216	143916216	NM_002066	GML	+
chr1	182361341	182361341	NM_002065	GLUL	-
chr2	73520829	73520829	NM_001965	EGR4	-
chr14	21567173	21567173	NM_001101672	ZNF219	-
chr17	3375041	3375041	NM_032598	SPATA22	-
chr22	26138119	26138119	NM_032608	MYO18B	+
chr14	23887272	23887272	NR_030624	MIR208B	-
chr15	31357344	31357344	NR_029624	MIR211	-
chr17	1953674	1953674	NR_029625	MIR212	-
chr7	127637561	127637561	NR_027330	SND1-IT1	+
chr1	92949356	92949356	NM_001127215	GFI1	-
chr8	144099901	144099901	NM_001127213	LY6E	+
chrY	2803517	2803517	NM_001145275	ZFY	+
chr12	117628300	117628300	NM_015002	FBXO21	-
chr6	33160245	33160245	NM_080679	COL11A2	-
chr11	66384052	66384052	NM_001198836	RBM14	+
chr1	144995033	144995033	NM_001198834	PDE4DIP	-
chr4	41992522	41992522	NM_006345	SLC30A9	+
chr13	113812967	113812967	NM_003891	PROZ	+
chr10	72575703	72575703	NM_003901	SGPL1	+
chr5	179247841	179247841	NM_003900	SQSTM1	+
chr3	119499330	119499330	NM_003889	NR1I2	+
chr19	40440533	40440533	NM_003890	FCGBP	-
chr3	154042286	154042286	NM_020865	DHX36	-
chr2	51259674	51259674	NM_001135659	NRXN1	-
chr1	19282826	19282826	NM_001136265	IFFO2	-
chr6	8435794	8435794	NM_001142541	SLC35B3	-
chr10	31608100	31608100	NM_001174096	ZEB1	+
chr10	31608100	31608100	NM_001174095	ZEB1	+
chr8	101170262	101170262	NM_172218	SPAG1	+
chr17	57297827	57297827	NM_001165994	GDPD1	+
chr10	76969911	76969911	NM_001184823	VDAC2	+
chrX	108976621	108976621	NM_004458	ACSL4	-
chr11	132813037	132813037	NM_002545	OPCML	-
chr11	102651359	102651359	NM_002425	MMP10	-
chr11	102595685	102595685	NM_002424	MMP8	-
chr2	242626383	242626383	NR_033255	DTYMK	-
chr6	72086734	72086734	NR_029598	MIR30C2	-
chr9	34179002	34179002	NR_033243	UBAP1	+
chrX	153744566	153744566	NR_033237	FAM3A	-
chr10	3827473	3827473	NM_001160124	KLF6	-
chr8	19171486	19171486	NM_001174159	SH2D4A	+
chr8	135708801	135708801	NM_001174158	ZFAT	-
chr19	50169132	50169132	NM_001197126	IRF3	-
chr7	37960162	37960162	NM_017549	EPDR1	+
chr19	344791	344791	NM_017550	MIER2	-
chr3	133292433	133292433	NM_017548	CDV3	+
chr4	128982502	128982502	NM_018078	LARP1B	+
chr6	26043885	26043885	NM_021062	HIST1H2BB	-
chr1	32687926	32687926	NM_019118	TMEM234	-
chr5	145562294	145562294	NM_020117	LARS	-
chr9	126692417	126692417	NM_020946	DENND1A	-
chr1	149824180	149824180	NM_021059	HIST2H3C	+
chr20	62550892	62550892	NR_040032	MIR941-4	+
chr20	62551196	62551196	NR_040032	MIR941-4	+
chr19	51376688	51376688	NM_001256080	KLK2	+
chr1	47131550	47131550	NM_001243728	ATPAF1	-
chr3	51705221	51705221	NM_001243727	TEX264	+
chr5	64920557	64920557	NM_001243737	C5orf44	+
chr3	51705289	51705289	NM_001243726	TEX264	+
chr1	28160911	28160911	NR_002997	SCARNA1	+
chr6	33290793	33290793	NM_001141969	DAXX	-
chr9	1050353	1050353	NM_001130865	DMRT2	+
chr8	120651106	120651106	NM_001130863	ENPP2	-
chr2	238600806	238600806	NM_001137553	LRRFIP1	+
chr2	238600806	238600806	NM_001137552	LRRFIP1	+
chr2	238600806	238600806	NM_001137551	LRRFIP1	+
chr10	90424145	90424145	NM_001198828	LIPF	+
chr2	179059207	179059207	NM_001201482	OSBPL6	+
chr8	146017805	146017805	NM_000973	RPL8	-
chr9	136215068	136215068	NM_000972	RPL7A	+
chr5	137801180	137801180	NM_001964	EGR1	+
chr5	95158577	95158577	NM_002064	GLRX	-
chr4	110834039	110834039	NM_001963	EGF	+
chr15	83680393	83680393	NR_027650	C15orf40	-
chr16	86588841	86588841	NR_027489	MTHFSD	-
chr9	89657041	89657041	NR_027471	LOC440173	-
chr20	62551084	62551084	NR_030639	MIR941-3	+
chr20	62551084	62551084	NR_030638	MIR941-2	+
chr20	62550777	62550777	NR_030637	MIR941-1	+
chr20	62550833	62550833	NR_030639	MIR941-3	+
chr20	62550889	62550889	NR_030639	MIR941-3	+
chr1	158549689	158549689	NM_001004477	OR10X1	-
chr1	158390656	158390656	NM_001004476	OR10K2	-
chr1	158369256	158369256	NM_001004475	OR10T2	-
chr11	123848398	123848398	NM_001004474	OR10S1	-
chr1	158435351	158435351	NM_001004473	OR10K1	+
chr8	25282556	25282556	NM_001083111	GNRH1	-
chr12	125348519	125348519	NM_001082959	SCARB1	-
chr20	48532080	48532080	NM_006038	SPATA2	-
chr16	577407	577407	NR_024121	LINC00235	-
chr1	28905334	28905334	NR_003077	SNORD99	-
chr1	28906405	28906405	NR_002987	SNORA61	-
chr1	28907024	28907024	NR_002976	SNORA44	-
chr1	28907565	28907565	NR_003035	SNORA16A	-
chrX	67867510	67867510	NM_001142503	STARD8	+
chr19	45909607	45909607	NM_001142502	PPP1R13L	-
chr1	28975111	28975111	NR_004407	RNU11	+
chr20	25176338	25176338	NM_001114089	ENTPD6	+
chr2	172378756	172378756	NM_001256909	CYBRD1	+
chr3	52280185	52280185	NM_001122870	PPM1M	+
chrX	49306370	49306370	NM_001127345	GAGE12B	+
chrX	49315926	49315926	NM_001127345	GAGE12B	+
chr6	31973358	31973358	NM_001128590	CYP21A2	+
chr12	6772308	6772308	NM_001127586	ING4	-
chr2	128568761	128568761	NM_001006623	WDR33	-
chr19	14491955	14491955	NM_001025160	CD97	+
chr8	86376130	86376130	NM_000067	CA2	+
chr17	2496922	2496922	NM_000430	PAFAH1B1	+
chr10	82049434	82049434	NM_000429	MAT1A	-
chr14	75079034	75079034	NM_000428	LTBP2	-
chr1	221052742	221052742	NM_021958	HLX	+
chr12	21757781	21757781	NM_021957	GYS2	-
chr1	155658881	155658881	NM_001199849	DAP3	+
chr14	23776068	23776068	NM_001199839	BCL2L2	+
chr1	53662100	53662100	NM_000098	CPT2	+
chr2	38303323	38303323	NM_000104	CYP1B1	-
chr1	152956563	152956563	NM_001199828	SPRR1A	+
chr15	66797430	66797430	NR_003105	ZWILCH	+
chr19	51504958	51504958	NM_144505	KLK8	-
chr9	116356199	116356199	NM_144489	RGS3	+
chr3	9944295	9944295	NM_153483	IL17RE	+
chr1	31422052	31422052	NR_004054	SNORD103A	-
chr1	31408623	31408623	NR_033295	SNORD103B	-
chr1	31408623	31408623	NR_004054	SNORD103A	-
chr1	31422052	31422052	NR_033295	SNORD103B	-
chr1	31441084	31441084	NR_003066	SNORD85	-
chr6	105404922	105404922	NM_001004317	LIN28B	+
chrX	138287185	138287185	NM_001139500	FGF13	-
chr10	50822082	50822082	NM_001142929	CHAT	+
chr14	52781015	52781015	NM_000956	PTGER2	+
chr12	20848288	20848288	NM_001145945	SLCO1C1	+
chr3	46735146	46735146	NM_001190707	ALS2CL	-
chr22	50173958	50173958	NR_026993	LOC90834	-
chr12	122667666	122667666	NM_001098519	LRRC43	+
chr9	139247508	139247508	NM_001145639	GPSM1	+
chr14	55221505	55221505	NM_001161577	SAMD4A	+
chr17	57297827	57297827	NM_001165993	GDPD1	+
chr2	95940200	95940200	NM_001165978	PROM2	+
chr17	80408707	80408707	NR_036516	C17orf62	-
chr11	10830582	10830582	NM_001042559	EIF4G2	-
chr5	148016624	148016624	NM_001040173	HTR4	-
chr5	148016624	148016624	NM_001040172	HTR4	-
chr19	41107276	41107276	NM_001042545	LTBP4	+
chr3	9691116	9691116	NM_001077525	MTMR14	+
chr17	27169841	27169841	NM_001077498	FAM222B	-
chr10	48952629	48952629	NR_026566	BMS1P1	-
chr15	89089912	89089912	NR_026645	DET1	-
chr1	216896814	216896814	NM_001243515	ESRRG	-
chr17	60005377	60005377	NR_026641	INTS2	-
chr2	219841005	219841005	NR_024385	LINC00608	+
chr16	58231782	58231782	NM_001896	CSNK2A2	-
chr16	75252883	75252883	NM_001906	CTRB1	+
chr20	524482	524482	NM_001895	CSNK2A1	-
chr15	91427687	91427687	NM_002005	FES	+
chr1	41445006	41445006	NM_001905	CTPS1	+
chr4	128703452	128703452	NM_014278	HSPA4L	+
chr1	1510262	1510262	NM_014188	SSU72	-
chr16	67261015	67261015	NM_014187	TMEM208	+
chr11	36310999	36310999	NM_014186	COMMD9	-
chr1	224544594	224544594	NM_014184	CNIH4	+
chr1	45806142	45806142	NM_012222	MUTYH	-
chr20	33104203	33104203	NM_014183	DYNLRB1	+
chr12	56211805	56211805	NM_014182	ORMDL2	+
chr2	64681326	64681326	NM_014181	LGALSL	+
chr5	154320632	154320632	NM_014180	MRPL22	+
chrX	107069083	107069083	NM_012216	MID2	+
chr14	25519095	25519095	NM_014178	STXBP6	-
chr18	71815745	71815745	NM_014177	TIMM21	+
chr1	202311094	202311094	NM_014176	UBE2T	-
chr7	120498177	120498177	NM_012338	TSPAN12	-
chr2	99347589	99347589	NM_012214	MGAT4A	-
chr12	57914300	57914300	NM_001195054	DDIT3	-
chr5	138609440	138609440	NM_001194954	MATR3	+
chr3	159557649	159557649	NM_001197109	SCHIP1	+
chr3	158991035	158991035	NM_001197108	SCHIP1	+
chr3	158991035	158991035	NM_001197107	SCHIP1	+
chr11	58346586	58346586	NM_001197051	ZFP91	+
chr4	159131400	159131400	NM_018342	TMEM144	+
chr5	135701164	135701164	NM_020389	TRPC7	-
chr10	97803158	97803158	NM_001134376	CCNJ	+
chr10	97803158	97803158	NM_001134375	CCNJ	+
chr10	72648541	72648541	NM_000281	PCBD1	-
chr11	31832901	31832901	NM_000280	PAX6	-
chr8	95565746	95565746	NM_183009	KIAA1429	-
chr15	91475774	91475774	NM_198527	HDDC3	-
chr2	192016322	192016322	NM_001243835	STAT4	-
chr6	39902290	39902290	NR_033233	MOCS1	-
chr2	131328418	131328418	NR_027313	TISP43	+
chr6	142959026	142959026	NR_027312	LOC153910	-
chr7	75039623	75039623	NR_033322	NSUN5P1	+
chr17	46669653	46669653	NR_033203	HOXB-AS3	+
chr17	46667841	46667841	NR_033202	HOXB-AS3	+
chr17	46667822	46667822	NR_033201	HOXB-AS3	+
chr1	178511930	178511930	NR_033186	C1orf220	+
chr5	109218882	109218882	NR_033175	LOC100289673	+
chr10	48862688	48862688	NR_033172	FRMPD2P1	-
chr4	70999320	70999320	NR_033311	CSN1S2BP	+
chr2	238499769	238499769	NR_033308	RAB17	-
chr3	160122375	160122375	NR_029663	MIR15B	+
chr21	43528644	43528644	NR_027243	C21orf128	-
chr17	16342300	16342300	NR_027179	C17orf76-AS1	+
chr17	16342300	16342300	NR_027178	C17orf76-AS1	+
chr3	141944449	141944449	NR_033289	GK5	-
chr2	131674223	131674223	NM_015320	ARHGEF4	+
chr11	16424413	16424413	NM_001145819	SOX6	-
chr16	18995608	18995608	NM_001160364	TMC7	+
chr8	143781528	143781528	NM_001160355	LY6K	+
chr1	120354203	120354203	NM_001159353	REG4	-
chr1	120354203	120354203	NM_001159352	REG4	-
chr1	204797781	204797781	NM_001160333	NFASC	+
chr19	51143092	51143092	NM_001160329	SYT3	-
chr11	86383678	86383678	NM_001161586	ME3	-
chr7	39017608	39017608	NM_001166018	POU6F2	+
chr5	95768985	95768985	NM_000439	PCSK1	-
chr19	38924339	38924339	NM_000540	RYR1	+
chr1	26324648	26324648	NM_000437	PAFAH2	-
chr5	41870791	41870791	NM_000436	OXCT1	-
chr9	36190852	36190852	NM_001833	CLTA	+
chr6	35765121	35765121	NM_001832	CLPS	-
chrX	10124984	10124984	NM_001830	CLCN4	+
chr4	170541671	170541671	NM_001829	CLCN3	+
chr19	40228669	40228669	NM_001828	CLC	-
chr2	68547183	68547183	NM_001111101	CNRIP1	-
chr9	127962820	127962820	NM_001174152	RABEPK	+
chr16	1525085	1525085	NM_001287	CLCN7	-
chr1	11866152	11866152	NM_001286	CLCN6	+
chr1	86934525	86934525	NM_001285	CLCA1	+
chr7	100797685	100797685	NM_001283	AP1S1	+
chr17	33914281	33914281	NM_001282	AP2B1	+
chr2	10588453	10588453	NM_002539	ODC1	-
chr4	165304407	165304407	NM_001166373	MARCH1	-
chrX	70474499	70474499	NM_001171163	ZMYM3	-
chr7	99717481	99717481	NM_001190415	TAF6	-
chrX	2419008	2419008	NM_004729	ZBED1	-
chrY	2369008	2369008	NM_004729	ZBED1	-
chr5	137878989	137878989	NM_004730	ETF1	-
chr15	41523436	41523436	NM_007236	CHP1	+
chr9	117692875	117692875	NM_001244	TNFSF8	-
chr17	79479892	79479892	NM_001614	ACTG1	-
chr10	90712580	90712580	NM_001613	ACTA2	-
chr19	8373240	8373240	NM_001165895	CD320	-
chr22	39493228	39493228	NM_001166004	APOBEC3H	+
chrX	49226170	49226170	NM_001472	GAGE2C	+
chr17	78194199	78194199	NM_000199	SGSH	-
chr1	119957742	119957742	NM_000198	HSD3B2	+
chr19	7294011	7294011	NM_000208	INSR	-
chr16	2185899	2185899	NM_000296	PKD1	-
chr9	99064434	99064434	NM_000197	HSD17B3	-
chr3	42307662	42307662	NM_000729	CCK	-
chr22	43547519	43547519	NM_000714	TSPO	+
chr1	206945839	206945839	NM_000572	IL10	-
chr17	62658386	62658386	NM_022739	SMURF2	-
chr19	11466061	11466061	NM_022737	LPPR2	+
chr3	158519714	158519714	NM_022736	MFSD1	+
chr1	226374423	226374423	NM_022735	ACBD3	-
chr14	21457964	21457964	NM_022734	METTL17	+
chr18	3594111	3594111	NR_024101	FLJ35776	+
chr21	22175426	22175426	NR_024090	LINC00320	-
chr7	130126015	130126015	NM_001253901	MEST	+
chr9	131447364	131447364	NM_001248000	SET	+
chr7	130126187	130126187	NM_001253902	MEST	+
chr1	156308206	156308206	NR_036565	CCT3	-
chr8	22102556	22102556	NR_029714	MIR320A	-
chr15	70371807	70371807	NR_030714	MIR629	-
chr6	52009146	52009146	NR_029713	MIR206	+
chr17	6921020	6921020	NR_029712	MIR195	-
chr17	39992523	39992523	NR_033465	NT5C3L	-
chr17	39992488	39992488	NR_033464	NT5C3L	-
chr2	26781566	26781566	NM_194248	OTOF	-
chr12	101988708	101988708	NM_001254719	MYBPC1	+
chr7	11013498	11013498	NR_033436	PHF14	+
chr7	11013498	11013498	NR_033435	PHF14	+
chr19	3224700	3224700	NM_021938	CELF5	+
chr3	127872312	127872312	NM_021937	EEFSEC	+
chr17	72427666	72427666	NM_022036	GPRC5C	+
chr1	176432306	176432306	NM_021936	PAPPA2	+
chr3	71834357	71834357	NM_021935	PROK2	-
chr10	124605691	124605691	NM_022034	CUZD1	-
chr1	40033182	40033182	NR_002983	SNORA55	-
chrX	134254405	134254405	NR_033941	LOC100129515	-
chr12	82752584	82752584	NR_033192	CCDC59	-
chr15	72978519	72978519	NM_001252678	BBS4	+
chr6	131321907	131321907	NM_001252660	EPB41L2	-
chr11	35441610	35441610	NM_001252652	SLC1A2	-
chr5	39425335	39425335	NM_001244871	DAB2	-
chr9	138413283	138413283	NM_001252619	LCN1	+
chr9	138413283	138413283	NM_001252618	LCN1	+
chr9	138413283	138413283	NM_001252617	LCN1	+
chr1	155177772	155177772	NM_001252608	THBS3	-
chr16	50402845	50402845	NM_001173984	BRD7	-
chr22	39052657	39052657	NM_015373	CBY1	+
chr22	32341336	32341336	NM_015372	C22orf24	-
chr4	163085186	163085186	NM_001128428	FSTL5	-
chr12	48357329	48357329	NM_001143842	TMEM106C	+
chr12	48357329	48357329	NM_001143841	TMEM106C	+
chr9	6757640	6757640	NM_001146695	KDM4C	+
chr1	156786640	156786640	NM_001161441	SH2D2A	-
chr10	108924466	108924466	NM_001206572	SORCS1	-
chr8	145578574	145578574	NM_001252402	TMEM249	-
chr16	54965110	54965110	NM_001252197	IRX5	+
chr12	120315095	120315095	NM_001206999	CIT	-
chr20	19265240	19265240	NR_024564	LOC100130264	-
chr19	35597208	35597208	NR_024562	LOC100128675	-
chr19	35597175	35597175	NR_024561	LOC100128675	-
chrX	153640427	153640427	NM_001009933	DNASE1L1	-
chr17	2699731	2699731	NM_001100398	RAP1GAP2	+
chr19	10662797	10662797	NR_031603	MIR1238	+
chr1	224444843	224444843	NR_031574	MIR320B2	-
chr19	54926604	54926604	NM_001005367	TTYH1	+
chr12	122018364	122018364	NM_001005366	KDM2B	-
chr7	30029425	30029425	NM_001145515	SCRN1	-
chr7	143929936	143929936	NM_001005287	OR2A1	-
chrX	99986522	99986522	NM_001174068	SYTL4	-
chr22	32599464	32599464	NM_001098527	RFPL2	-
chr11	20385686	20385686	NM_001098523	HTATIP2	+
chr6	20212670	20212670	NM_001080480	MBOAT1	-
chr3	14583588	14583588	NM_001080423	GRIP2	-
chr14	94919122	94919122	NM_001080451	SERPINA11	-
chr6	107435636	107435636	NM_001080450	BEND3	-
chr11	45928833	45928833	NM_001080446	C11orf94	-
chr11	125658005	125658005	NM_001129883	PATE3	+
chr8	30585486	30585486	NM_001195102	GSR	-
chr1	32385259	32385259	NM_001195101	PTP4A2	-
chr1	32385259	32385259	NM_001195100	PTP4A2	-
chr1	164528596	164528596	NM_001204963	PBX1	+
chr1	164528596	164528596	NM_001204961	PBX1	+
chr12	57914300	57914300	NM_001195057	DDIT3	-
chr12	57914300	57914300	NM_001195056	DDIT3	-
chr7	95064384	95064384	NM_000305	PON2	-
chr17	79905109	79905109	NM_001145113	MYADML2	-
chr15	74726299	74726299	NM_001146029	SEMA7A	-
chr17	34891305	34891305	NM_001163735	MYO19	-
chr3	178984838	178984838	NM_001163677	KCNMB3	-
chr13	36050885	36050885	NM_001204197	NBEA	+
chr12	25205180	25205180	NM_001204127	LRMP	+
chr18	47808144	47808144	NM_001204136	MBD1	-
chr12	110888158	110888158	NM_005719	ARPC3	-
chr3	9834231	9834231	NM_005718	ARPC4	+
chr12	22199109	22199109	NM_018686	CMAS	+
chr19	14606961	14606961	NM_005716	GIPC1	-
chr10	118886097	118886097	NM_001258300	KIAA1598	-
chr14	20502917	20502917	NM_001004714	OR4K13	-
chr19	15197876	15197876	NM_001004713	OR1I1	+
chr7	35840595	35840595	NM_001242956	SEPT7	+
chr6	127587882	127587882	NM_001242852	RNF146	+
chr6	127587826	127587826	NM_001242851	RNF146	+
chr6	127587982	127587982	NM_001242850	RNF146	+
chr6	127587882	127587882	NM_001242849	RNF146	+
chr11	5706339	5706339	NM_033034	TRIM5	-
chr18	21017925	21017925	NM_032933	TMEM241	-
chr17	29718641	29718641	NM_032932	RAB11FIP4	+
chr14	23834842	23834842	NM_032459	EFS	-
chr4	30722036	30722036	NM_032457	PCDH7	+
chr6	31939645	31939645	NM_032454	STK19	+
chr6	31981517	31981517	NM_032454	STK19	+
chrX	50027539	50027539	NM_033031	CCNB3	+
chr11	36310999	36310999	NM_001101653	COMMD9	-
chr15	40331389	40331389	NM_003134	SRP14	-
chr1	225965514	225965514	NM_003133	SRP9	+
chr1	11120091	11120091	NM_003132	SRM	-
chr6	43138919	43138919	NM_003131	SRF	+
chr7	87849399	87849399	NM_003130	SRI	-
chr2	54683453	54683453	NM_003128	SPTBN1	+
chr9	131314836	131314836	NM_003127	SPTAN1	+
chrY	2477305	2477305	NR_033381	CD99P1	+
chr4	6271576	6271576	NM_001145853	WFS1	+
chr3	48936426	48936426	NM_000387	SLC25A20	-
chr9	97401923	97401923	NM_000507	FBP1	-
chr11	46740742	46740742	NM_000506	F2	+
chrX	85302566	85302566	NM_000390	CHM	-
chr19	44031396	44031396	NM_014297	ETHE1	-
chr1	151319769	151319769	NM_000449	RFX5	-
chr11	36589562	36589562	NM_000448	RAG1	+
chr1	6684924	6684924	NM_001195753	THAP3	+
chr10	60094738	60094738	NM_001204880	UBE2D1	+
chr7	30067976	30067976	NM_001197026	PLEKHA8	+
chr19	708952	708952	NM_002579	PALM	+
chr11	18062335	18062335	NM_004179	TPH1	-
chrX	70586113	70586113	NM_004606	TAF1	+
chr3	192445388	192445388	NM_004113	FGF12	-
chr17	7342688	7342688	NM_004112	FGF11	+
chr11	61560108	61560108	NM_004111	FEN1	+
chr11	110300660	110300660	NM_004109	FDX1	+
chr5	38846100	38846100	NM_003999	OSMR	+
chr9	124132545	124132545	NM_004099	STOM	-
chr17	72869156	72869156	NM_004110	FDXR	-
chr9	137772657	137772657	NM_004108	FCN2	+
chr10	119301955	119301955	NM_004098	EMX2	+
chr2	73144603	73144603	NM_004097	EMX1	+
chr5	174871163	174871163	NM_000794	DRD1	-
chr11	71846770	71846770	NM_000804	FOLR3	+
chr11	71927818	71927818	NM_000803	FOLR2	+
chr1	54359860	54359860	NM_000792	DIO1	+
chr20	1373816	1373816	NM_000801	FKBP1A	-
chr5	79950800	79950800	NM_000791	DHFR	-
chr1	45241536	45241536	NR_000015	SNORD55	+
chr1	45242163	45242163	NR_000024	SNORD46	+
chr1	45243513	45243513	NR_001456	SNORD38A	+
chr1	45244061	45244061	NR_001457	SNORD38B	+
chr11	76839309	76839309	NM_000260	MYO7A	+
chr15	52821247	52821247	NM_000259	MYO5A	-
chr3	46904973	46904973	NM_000258	MYL3	-
chr14	23904870	23904870	NM_000257	MYH7	-
chr10	43133992	43133992	NM_006955	ZNF33B	-
chr10	38299577	38299577	NM_006954	ZNF33A	+
chr22	45680867	45680867	NM_006953	UPK3A	+
chr16	19125253	19125253	NR_028028	ITPRIPL2	+
chr19	11616738	11616738	NM_138783	ZNF653	-
chr17	66287635	66287635	NM_001267727	ARSG	+
chr16	2031550	2031550	NM_001267721	NOXO1	-
chr2	233641275	233641275	NM_001172416	KCNJ13	-
chr9	33264759	33264759	NM_001172415	BAG1	-
chr8	22019183	22019183	NM_001172410	SFTPC	+
chr8	22019183	22019183	NM_001172357	SFTPC	+
chrX	114827818	114827818	NM_001172335	PLS3	+
chr1	161676761	161676761	NM_001184872	FCRLA	+
chr20	31350190	31350190	NM_006892	DNMT3B	+
chr10	45869623	45869623	NM_001256153	ALOX5	+
chrX	55187567	55187567	NM_001166702	FAM104B	-
chrX	55187628	55187628	NM_001166701	FAM104B	-
chrX	55187628	55187628	NM_001166700	FAM104B	-
chr9	38621084	38621084	NR_027294	FAM201A	+
chr1	78695282	78695282	NR_027310	MGC27382	+
chr1	247694106	247694106	NR_027309	LOC148824	-
chr7	101459287	101459287	NM_001202546	CUX1	+
chr17	74553845	74553845	NR_038111	LOC100507246	+
chr16	58163296	58163296	NM_013242	C16orf80	-
chr6	32122142	32122142	NR_037171	LOC100507547	-
chr1	178007142	178007142	NR_037167	LOC730102	-
chr6	32122142	32122142	NR_037170	LOC100507547	-
chr1	46112357	46112357	NR_026768	RPS15AP10	-
chr10	46640660	46640660	NM_001042359	PTPN20B	-
chr10	48827581	48827581	NM_001042359	PTPN20B	-
chr10	46640660	46640660	NM_001042360	PTPN20B	-
chr17	60556385	60556385	NM_001112707	TLK2	+
chr2	203879601	203879601	NM_001114132	NBEAL1	+
chr19	10543110	10543110	NM_001111309	PDE4A	+
chr20	57617901	57617901	NM_001256403	SLMO2	-
chr22	37415682	37415682	NM_001130517	MPST	+
chr2	58273776	58273776	NM_001130483	VRK2	+
chr2	58273776	58273776	NM_001130482	VRK2	+
chr2	223163715	223163715	NM_001127366	PAX3	-
chr2	127864903	127864903	NM_004305	BIN1	-
chr2	30144477	30144477	NM_004304	ALK	-
chr13	41837713	41837713	NM_004294	MTRF1	-
chr9	74764266	74764266	NM_004293	GDA	+
chr2	113299491	113299491	NM_019014	POLR1B	+
chr5	140800536	140800536	NM_018914	PCDHGA11	+
chr12	130822432	130822432	NM_004764	PIWIL1	+
chr16	71918093	71918093	NM_001201552	ZNF821	-
chr6	37400906	37400906	NM_015050	FTSJD2	+
chr14	50155098	50155098	NM_001197331	POLE2	-
chr2	85555419	85555419	NM_006464	TGOLN2	-
chr2	74056113	74056113	NM_006463	STAMBP	+
chr20	388708	388708	NM_006462	RBCK1	+
chr17	26926056	26926056	NM_006461	SPAG5	-
chr10	101945734	101945734	NM_006459	ERLIN1	-
chr11	6495214	6495214	NM_006458	TRIM3	-
chr4	95373007	95373007	NM_006457	PDLIM5	+
chr17	74582145	74582145	NM_006456	ST6GALNAC2	-
chr17	39968451	39968451	NM_006455	LEPREL4	-
chr4	2263739	2263739	NM_006454	MXD4	-
chr16	2022063	2022063	NM_006453	TBL3	+
chr15	84898920	84898920	NR_027001	LOC388152	-
chr15	50647076	50647076	NR_026891	FLJ10038	-
chr12	57871728	57871728	NM_001080156	ARHGAP9	-
chr1	48648100	48648100	NR_026749	SKINTL	-
chr16	28621365	28621365	NM_177529	SULT1A1	-
chr19	1026297	1026297	NM_201277	CNN2	+
chr2	206547223	206547223	NM_201267	NRP2	+
chr10	31320866	31320866	NM_001143771	ZNF438	-
chr2	150186498	150186498	NM_001195685	LYPD6	+
chr20	62339379	62339379	NM_001195654	ZGPAT	+
chr20	62339379	62339379	NM_001195653	ZGPAT	+
chr3	93782067	93782067	NM_001195643	DHFRL1	-
chr2	160919126	160919126	NM_001195641	PLA2R1	-
chrX	47696300	47696300	NM_007137	ZNF81	+
chr13	78628989	78628989	NR_047001	POU4F1-AS1	+
chr2	102003965	102003965	NM_153836	CREG2	-
chr2	26569685	26569685	NM_153835	GPR113	-
chrX	135383121	135383121	NM_153834	GPR112	+
chr7	14029642	14029642	NM_001163147	ETV1	-
chr1	175161949	175161949	NM_001162895	KIAA0040	-
chr6	38563843	38563843	NM_001172418	BTBD9	-
chr1	116185249	116185249	NM_001172412	VANGL1	+
chr1	116184573	116184573	NM_001172411	VANGL1	+
chr1	78354199	78354199	NM_001172309	NEXN	+
chr1	222885864	222885864	NM_022831	AIDA	-
chr10	104155426	104155426	NM_002502	NFKB2	+
chr1	67390577	67390577	NM_001146110	MIER1	+
chr19	35820071	35820071	NM_001185099	CD22	+
chr20	17207596	17207596	NM_002594	PCSK2	+
chr1	192778168	192778168	NM_002923	RGS2	+
chr4	2820540	2820540	NM_003023	SH3BP2	+
chr3	119278481	119278481	NM_005191	CD80	-
chr15	67418053	67418053	NM_001145102	SMAD3	+
chr2	105946148	105946148	NM_001142621	TGFBRAP1	-
chr5	131563556	131563556	NM_001142599	P4HA2	-
chr19	19303400	19303400	NM_001145784	MEF2BNB	-
chr10	50970425	50970425	NM_001143997	OGDHL	-
chr16	31483528	31483528	NM_001164719	TGFB1I1	+
chr11	64528187	64528187	NM_001164716	PYGM	-
chr14	89290977	89290977	NM_198310	TTC8	+
chr12	57410344	57410344	NM_013251	TAC3	-
chr17	30264043	30264043	NM_015355	SUZ12	+
chrX	78200828	78200828	NM_198333	P2RY10	+
chr2	169923544	169923544	NM_199204	DHRS9	+
chr3	132373289	132373289	NM_198329	UBA5	+
chr5	153570294	153570294	NM_198321	GALNT10	+
chr2	28113481	28113481	NM_199194	BRE	+
chr12	53440809	53440809	NM_198316	TENC1	+
chr2	28113481	28113481	NM_199193	BRE	+
chr16	31191430	31191430	NM_004960	FUS	+
chr14	64932216	64932216	NM_004857	AKAP5	+
chr15	69706626	69706626	NM_004856	KIF23	+
chr8	7627105	7627105	NR_046351	FAM90A10P	+
chr12	9800642	9800642	NR_046444	LOC374443	+
chr5	159614373	159614373	NM_001130958	FABP6	+
chrX	31526415	31526415	NM_004014	DMD	-
chr9	130565153	130565153	NM_004957	FPGS	+
chr16	25123046	25123046	NM_016309	LCMT1	+
chr16	103632	103632	NM_016310	POLR3K	-
chr1	47799468	47799468	NM_016308	CMPK1	+
chr3	121312169	121312169	NM_016298	FBXO40	+
chr2	70485230	70485230	NM_016297	PCYOX1	+
chr9	132427919	132427919	NM_016307	PRRX2	+
chr19	53141644	53141644	NM_001105554	ZNF83	-
chr19	53141644	53141644	NM_001105553	ZNF83	-
chr19	53141644	53141644	NM_001105552	ZNF83	-
chr19	53141644	53141644	NM_001105551	ZNF83	-
chr3	168864400	168864400	NM_001105078	MECOM	-
chr1	38230824	38230824	NM_001099439	EPHA10	-
chr12	104609556	104609556	NM_001093771	TXNRD1	+
chr1	155023747	155023747	NR_048579	ADAM15	+
chr4	18023483	18023483	NM_001166139	LCORL	-
chrX	70364680	70364680	NM_001166660	NLGN3	+
chr1	231762560	231762560	NM_001164540	DISC1	+
chrX	129040096	129040096	NM_001166221	UTP14A	+
chr2	231280870	231280870	NM_001206702	SP100	+
chr1	174843523	174843523	NM_001243763	RABGAP1L	+
chr12	120703574	120703574	NM_001243756	PXN	-
chr4	184580419	184580419	NM_199053	TRAPPC11	+
chr21	43346799	43346799	NM_199050	C2CD2	-
chr9	139642980	139642980	NM_198946	LCN6	-
chr2	231280870	231280870	NM_001206701	SP100	+
chr4	39063851	39063851	NM_199039	KLHL5	+
chr12	106994914	106994914	NM_001206691	RFX4	+
chr1	158979681	158979681	NM_001206567	IFI16	+
chr20	23618574	23618574	NM_000099	CST3	-
chr1	98386615	98386615	NM_000110	DPYD	-
chr7	107531585	107531585	NM_000108	DLD	+
chr7	6048881	6048881	NM_006303	AIMP2	+
chr15	41851219	41851219	NM_006293	TYRO3	+
chr19	53696619	53696619	NM_024733	ZNF665	-
chr5	122847792	122847792	NM_001031812	CSNK1G3	+
chr2	234600320	234600320	NM_205862	UGT1A6	+
chr1	26758772	26758772	NM_205861	DHDDS	+
chr2	36582713	36582713	NR_037631	LOC100288911	-
chr4	120375937	120375937	NR_037630	LOC645513	+
chr2	71558884	71558884	NM_001252613	ZNF638	+
chr11	64889715	64889715	NR_037568	MRPL49	+
chr11	64889654	64889654	NR_037567	MRPL49	+
chr12	104985410	104985410	NR_037487	MIR3922	+
chr6	159185785	159185785	NR_037482	MIR3918	-
chr1	39347298	39347298	NR_037637	GJA9-MYCBP	-
chr1	39347298	39347298	NR_037636	GJA9-MYCBP	-
chr1	39347298	39347298	NR_037635	GJA9-MYCBP	-
chr19	47634079	47634079	NM_001145714	SAE1	+
chr19	47634079	47634079	NM_001145713	SAE1	+
chr19	38916945	38916945	NM_001146203	RASGRP4	-
chr6	28193028	28193028	NM_001199480	ZNF193	+
chr6	28193028	28193028	NM_001199479	ZNF193	+
chr6	170893742	170893742	NM_001199464	PDCD2	-
chr11	124622109	124622109	NM_014312	VSIG2	-
chr15	65117838	65117838	NM_025049	PIF1	-
chr6	47010082	47010082	NM_025048	GPR110	-
chr10	15902519	15902519	NM_024948	FAM188A	-
chr3	169899537	169899537	NM_024947	PHC3	-
chr16	57219976	57219976	NM_024946	FAM192A	-
chrX	152801579	152801579	NM_001001344	ATP2B3	+
chr20	40247133	40247133	NM_032221	CHD6	-
chr22	38506676	38506676	NM_025045	BAIAP2L2	-
chr2	110550334	110550334	NM_032260	RGPD5	+
chr2	111336309	111336309	NM_032260	RGPD5	-
chr17	25745030	25745030	NR_033892	TBC1D3P5	+
chr6	139012804	139012804	NR_033896	FLJ46906	+
chrX	70917045	70917045	NR_034005	FLJ46446	+
chrX	70917045	70917045	NR_034004	LOC100132741	+
chr8	61880307	61880307	NR_034003	LOC100130298	-
chrX	153141399	153141399	NM_001143963	L1CAM	-
chr12	42877797	42877797	NM_001144882	PRICKLE1	-
chr12	42877416	42877416	NM_001144881	PRICKLE1	-
chr8	120845074	120845074	NM_003184	TAF2	-
chr7	5229834	5229834	NM_015610	WIPI2	+
chr1	93427079	93427079	NM_001252269	FAM69A	-
chrX	18460343	18460343	NM_001037343	CDKL5	+
chrX	101906293	101906293	NM_001099411	GPRASP1	+
chr1	92351836	92351836	NM_001195683	TGFBR3	-
chr19	45927177	45927177	NM_001983	ERCC1	-
chr11	1860232	1860232	NM_003282	TNNI2	+
chr18	580368	580368	NM_004066	CETN1	+
chr1	201390874	201390874	NM_003281	TNNI1	-
chr20	44455953	44455953	NM_003279	TNNC2	-
chrX	136648345	136648345	NM_003413	ZIC3	+
chr3	45067758	45067758	NM_003278	CLEC3B	+
chr22	32340478	32340478	NM_003405	YWHAH	+
chr12	98909350	98909350	NM_003276	TMPO	+
chr9	100263920	100263920	NM_003275	TMOD1	+
chr21	45432205	45432205	NM_003274	TRAPPC10	+
chr11	64879340	64879340	NM_003273	TM7SF2	+
chr1	236305831	236305831	NM_003272	GPR137B	+
chr11	842823	842823	NM_003271	TSPAN4	+
chr6	108487214	108487214	NM_003269	NR2E1	+
chrX	99891794	99891794	NM_003270	TSPAN6	-
chr1	223316624	223316624	NM_003268	TLR5	-
chr2	17721806	17721806	NM_003385	VSNL1	+
chr6	43737945	43737945	NM_003376	VEGFA	+
chr4	38806412	38806412	NM_003263	TLR1	-
chr3	169684579	169684579	NM_003262	SEC62	+
chr1	64014650	64014650	NR_002771	DLEU2L	+
chrX	153640427	153640427	NM_001009934	DNASE1L1	-
chr1	44497164	44497164	NM_001024845	SLC6A9	-
chr18	9136750	9136750	NM_001083625	ANKRD12	+
chr14	24563482	24563482	NM_001018073	PCK2	+
chr5	111093915	111093915	NM_001142476	NREP	-
chr1	45140393	45140393	NM_001145636	C1orf228	+
chr9	127054698	127054698	NM_001166169	NEK6	+
chr6	31510252	31510252	NM_004640	DDX39B	-
chr1	111770280	111770280	NM_001025197	CHI3L2	+
chr18	3262716	3262716	NM_001144945	MYL12B	+
chrX	114423962	114423962	NM_001145346	RBMXL3	+
chr3	150690786	150690786	NM_174878	CLRN1	-
chr22	37882478	37882478	NR_029413	MFNG	-
chr2	73461363	73461363	NR_029403	CCT7	+
chrX	48455879	48455879	NR_029427	WDR13	+
chr8	146176274	146176274	NM_001029976	ZNF16	-
chr18	9614605	9614605	NM_001042388	PPP4R1	-
chr1	11751678	11751678	NM_001127325	MAD2L2	-
chr7	126892428	126892428	NM_001127323	GRM8	-
chr1	154192654	154192654	NM_001127320	UBAP2L	+
chr17	46178883	46178883	NM_001127228	CBX1	-
chr19	37407230	37407230	NM_001204837	ZNF568	+
chr4	57302268	57302268	NM_001079525	PAICS	+
chr19	58341661	58341661	NM_001204818	ZNF587B	+
chrX	151307050	151307050	NM_001204811	MAGEA10-MAGEA5	-
chr7	5085451	5085451	NM_001204513	RBAK-LOC389458	+
chr17	41623800	41623800	NM_001079675	ETV4	-
chr14	36989430	36989430	NM_001079668	NKX2-1	-
chr11	47400127	47400127	NM_001080547	SPI1	-
chr22	29196560	29196560	NM_001079539	XBP1	-
chr8	12175825	12175825	NM_001195257	LOC100133267	-
chr8	11929256	11929256	NM_001195257	LOC100133267	-
chr11	118478305	118478305	NM_001144759	PHLDB1	+
chr12	80307691	80307691	NM_001143886	PPP1R12A	-
chr10	5931534	5931534	NM_001258452	FBXO18	+
chr10	124516209	124516209	NR_003570	FLJ46361	+
chr9	33624222	33624222	NR_003573	ANXA2P2	+
chr15	44170369	44170369	NR_003571	PIN4P1	-
chr16	90089007	90089007	NR_023348	GAS8	+
chr10	48827924	48827924	NM_001042397	PTPN20A	-
chr10	46641003	46641003	NM_001042396	PTPN20A	-
chr19	39279849	39279849	NM_001042507	LGALS7B	+
chr8	6837614	6837614	NM_001042500	DEFA1B	-
chr8	6856724	6856724	NM_001042500	DEFA1B	-
chr8	6875823	6875823	NM_001042500	DEFA1B	-
chr6	118973020	118973020	NM_001042475	CEP85L	-
chr10	46641003	46641003	NM_001042397	PTPN20A	-
chr5	170846666	170846666	NM_003862	FGF18	+
chr4	174292092	174292092	NM_003864	SAP30	+
chr9	130700763	130700763	NM_003863	DPM2	-
chr22	43808019	43808019	NM_001044370	MPPED1	+
chr15	54305100	54305100	NM_001080534	UNC13C	+
chr1	144995022	144995022	NM_001002812	PDE4DIP	-
chr17	80193649	80193649	NM_001206952	SLC16A3	+
chr1	45805787	45805787	NM_001048173	MUTYH	-
chr11	61197464	61197464	NM_001142565	CPSF7	-
chr5	55149149	55149149	NM_001242636	IL31RA	+
chr1	9086404	9086404	NM_207420	SLC2A7	-
chr4	187112673	187112673	NM_207352	CYP4V2	+
chr3	9994078	9994078	NM_207351	PRRT3	-
chr1	16062808	16062808	NM_207348	SLC25A34	+
chr17	73512608	73512608	NM_207346	TSEN54	+
chr9	41327397	41327397	NM_001242613	FAM75A4	-
chr7	155089485	155089485	NM_198337	INSIG1	+
chr7	155089485	155089485	NM_198336	INSIG1	+
chr12	56754037	56754037	NM_198332	STAT2	-
chr12	10183275	10183275	NM_207345	CLEC9A	+
chr12	56862300	56862300	NM_207344	SPRYD4	+
chr11	117103403	117103403	NM_207343	RNF214	+
chr12	69326979	69326979	NM_198320	CPM	-
chr1	70385004	70385004	NR_023916	PIN1P1	+
chr6	99963252	99963252	NM_001080481	USP45	-
chr17	1959603	1959603	NM_001098202	HIC1	+
chr19	49199227	49199227	NM_001097638	FUT2	+
chr4	41362803	41362803	NM_001112717	LIMCH1	+
chr9	41327364	41327364	NM_001113541	FAM75A5	-
chr9	41500678	41500678	NM_001113541	FAM75A5	+
chr15	76603810	76603810	NM_001127716	ETFA	-
chr10	52008370	52008370	NM_001143974	ASAH2	-
chr22	39436672	39436672	NM_001006666	APOBEC3F	+
chr16	14165195	14165195	NM_014048	MKL2	+
chr16	27561467	27561467	NM_015202	KIAA0556	+
chr8	145515120	145515120	NM_015201	BOP1	-
chr13	20207787	20207787	NM_017520	MPHOSPH8	+
chr20	21283941	21283941	NM_012255	XRN2	+
chr19	376013	376013	NM_016585	THEG	-
chr1	44679124	44679124	NM_019100	DMAP1	+
chr16	46918307	46918307	NM_133443	GPT2	+
chr5	36876860	36876860	NM_133433	NIPBL	+
chr15	66585632	66585632	NM_133375	DIS3L	+
chrX	47479256	47479256	NM_133499	SYN1	-
chr14	68286495	68286495	NM_133509	RAD51B	+
chr7	150884478	150884478	NM_001142460	ASB10	-
chr5	180237137	180237137	NM_001114617	MGAT1	-
chr15	89456663	89456663	NM_001114614	MFGE8	-
chr3	63953419	63953419	NM_001128149	ATXN7	+
chr16	31119661	31119661	NM_001122957	BCKDK	+
chr15	25484984	25484984	NR_003353	SNORD115-38	+
chr15	25483132	25483132	NR_003352	SNORD115-37	+
chr6	12392586	12392586	NR_049779	RNU6-48	-
chr3	39322764	39322764	NM_001171171	CX3CR1	-
chr1	236030220	236030220	NM_000081	LYST	-
chr20	34026027	34026027	NM_000557	GDF5	-
chrX	110654374	110654374	NM_000555	DCX	-
chr19	48325098	48325098	NM_000554	CRX	+
chr1	76252756	76252756	NR_003042	SNORD45C	+
chr1	76253573	76253573	NR_002749	SNORD45A	+
chr1	76255161	76255161	NR_002748	SNORD45B	+
chr6	28973037	28973037	NM_001010877	ZNF311	-
chr13	52598826	52598826	NM_021645	UTP14C	+
chr1	161475204	161475204	NM_021642	FCGR2A	+
chr16	29789560	29789560	NM_152338	ZG16	+
chr6	116575261	116575261	NM_021648	TSPYL4	-
chr1	176432306	176432306	NM_020318	PAPPA2	+
chr3	64009120	64009120	NM_014814	PSMD6	-
chr1	113615830	113615830	NM_014813	LRIG2	+
chr15	32907690	32907690	NM_199357	ARHGAP11A	+
chr11	3400452	3400452	NR_046381	ZNF195	-
chr11	3400452	3400452	NR_046382	ZNF195	-
chr12	27677044	27677044	NM_003622	PPFIBP1	+
chr11	7534995	7534995	NM_003621	PPFIBP2	+
chr5	141016423	141016423	NM_003883	HDAC3	-
chr4	119273922	119273922	NM_003619	PRSS12	-
chr12	109915427	109915427	NM_001270449	UBE3B	+
chr12	109915427	109915427	NM_001270450	UBE3B	+
chr3	45017740	45017740	NM_015004	EXOSC7	+
chr10	119806114	119806114	NM_014904	RAB11FIP2	-
chr17	39728310	39728310	NM_000226	KRT9	-
chr8	143751401	143751401	NM_003724	JRK	-
chr19	19303007	19303007	NM_003721	RFXANK	+
chr16	88851372	88851372	NM_001142864	PIEZO1	-
chrX	68835910	68835910	NM_001399	EDA	+
chr1	149858232	149858232	NM_003528	HIST2H2BE	-
chr6	26124132	26124132	NM_003526	HIST1H2BC	-
chr13	38443939	38443939	NM_001135956	TRPC4	-
chr17	60142643	60142643	NM_005121	MED13	-
chr13	44361116	44361116	NM_017993	ENOX1	-
chr1	90287479	90287479	NM_018103	LRRC8D	+
chr11	62607628	62607628	NM_018093	WDR74	-
chr16	47177936	47177936	NM_018092	NETO2	-
chr20	45142194	45142194	NM_018102	ZNF334	-
chr8	27950583	27950583	NM_018091	ELP3	+
chr1	8086393	8086393	NM_018948	ERRFI1	-
chr1	2407753	2407753	NM_014638	PLCH2	+
chr2	219575567	219575567	NM_014640	TTLL4	+
chr12	100750856	100750856	NM_139319	SLC17A8	+
chr14	63511955	63511955	NM_139318	KCNH5	-
chr20	61867275	61867275	NM_139317	BIRC7	+
chr19	8429010	8429010	NM_139314	ANGPTL4	+
chr9	116037869	116037869	NM_139286	CDC26	-
chr17	34079897	34079897	NM_139285	GAS2L2	-
chr19	35626178	35626178	NM_139284	LGI4	-
chr12	111021064	111021064	NM_139283	PPTC7	-
chrX	119249847	119249847	NM_139282	RHOXF1	-
chr2	178417524	178417524	NM_152517	TTC30B	-
chr22	42095517	42095517	NM_152513	MEI1	+
chr15	102030187	102030187	NM_138320	PCSK6	-
chr15	102030187	102030187	NM_138319	PCSK6	-
chr2	208394615	208394615	NM_134442	CREB1	+
chr1	205912588	205912588	NM_134325	SLC26A9	-
chr3	195538844	195538844	NM_138297	MUC4	-
chr10	79793517	79793517	NM_001142285	RPS24	+
chr4	120225600	120225600	NM_001170330	C4orf3	-
chr11	64856542	64856542	NM_001242631	LOC100130348	-
chr7	72936615	72936615	NM_032408	BAZ1B	-
chr5	140855568	140855568	NM_032403	PCDHGC3	+
chr5	154230213	154230213	NM_032385	C5orf4	-
chr3	14220227	14220227	NM_014463	LSM3	+
chr8	38034248	38034248	NM_014462	LSM1	-
chr6	54173202	54173202	NM_014464	TINAG	+
chr10	77161513	77161513	NM_032772	ZNF503	-
chr5	180688119	180688119	NM_032765	TRIM52	-
chr22	41864708	41864708	NM_032758	PHF5A	-
chr19	3772219	3772219	NM_032753	RAX2	-
chr1	247495045	247495045	NM_032752	ZNF496	-
chr3	52008646	52008646	NM_032750	ABHD14B	-
chr10	105156270	105156270	NM_032747	USMG5	-
chr6	11779280	11779280	NM_032744	ADTRP	-
chr12	53729537	53729537	NM_152860	SP7	-
chr19	41945481	41945481	NM_001167868	ATP5SL	-
chr11	66512206	66512206	NM_024650	C11orf80	+
chr17	80376513	80376513	NM_024648	C17orf101	-
chr1	53192130	53192130	NM_024646	ZYG11B	+
chr8	40755343	40755343	NM_024645	ZMAT4	-
chr6	32013905	32013905	NM_032470	TNXB	-
chr5	180632177	180632177	NM_033342	TRIM7	-
chr11	16497935	16497935	NM_033326	SOX6	-
chr1	173793777	173793777	NM_033319	CENPL	-
chr22	42475694	42475694	NM_033318	C22orf32	+
chr19	36004560	36004560	NM_033317	DMKN	-
chr11	9781080	9781080	NR_033972	LOC440028	-
chr7	77167351	77167351	NM_001131008	PTPN12	+
chr1	90460525	90460525	NR_002830	GEMIN8P4	-
chr16	56623266	56623266	NM_005954	MT3	+
chr11	797995	797995	NM_001191060	SLC25A22	-
chr16	71917444	71917444	NM_001201553	ZNF821	-
chr1	153958806	153958806	NM_002870	RAB13	-
chr12	56367794	56367794	NM_002868	RAB5B	+
chr1	52456436	52456436	NM_002867	RAB3B	-
chr19	18314874	18314874	NM_002866	RAB3A	-
chr8	61429468	61429468	NM_002865	RAB2A	+
chr12	9360966	9360966	NM_002864	PZP	-
chr14	51411248	51411248	NM_002863	PYGL	-
chr11	2170833	2170833	NM_001007139	IGF2	-
chr1	53480609	53480609	NM_001007099	SCP2	+
chr14	20978630	20978630	NM_001012975	RNASE10	+
chr15	22955754	22955754	NM_001033028	CYFIP1	+
chr11	112047088	112047088	NM_001037290	BCO2	+
chr17	16342300	16342300	NR_027159	C17orf76-AS1	+
chr15	80215112	80215112	NR_028330	C15orf37	+
chr2	44586888	44586888	NM_001042385	PREPL	-
chr17	64225556	64225556	NM_000042	APOH	-
chr4	187187117	187187117	NM_000128	F11	+
chr5	112073555	112073555	NM_000038	APC	+
chr5	60240905	60240905	NM_000082	ERCC8	-
chr12	132195631	132195631	NM_004592	SFSWAP	+
chr17	10600885	10600885	NM_004589	SCO1	-
chr17	34308523	34308523	NM_004590	CCL16	-
chr1	193029003	193029003	NM_004600	TROVE2	+
chr11	118047337	118047337	NM_004588	SCN2B	-
chr20	17662928	17662928	NM_004587	RRBP1	-
chrX	20284750	20284750	NM_004586	RPS6KA3	-
chr4	42659122	42659122	NM_006095	ATP8A1	-
chr7	16921613	16921613	NM_176813	AGR3	-
chr1	20617411	20617411	NM_001039500	VWA5B1	+
chr21	27543138	27543138	NM_001136129	APP	-
chr6	12717036	12717036	NM_030948	PHACTR1	+
chr5	34043371	34043371	NM_030945	C1QTNF3	-
chrX	109763539	109763539	NR_002718	TDGF1P3	+
chr16	28722781	28722781	NM_001267574	EIF3C	+
chr17	6756894	6756894	NR_002710	ALOX12P2	+
chr13	50699677	50699677	NR_002612	DLEU2	-
chr8	67834784	67834784	NR_002598	SNORD87	-
chr16	29625038	29625038	NR_002593	SLC7A5P1	-
chr8	67837777	67837777	NR_002599	SNHG6	-
chrX	118921447	118921447	NR_002584	SNORA69	-
chr3	9791627	9791627	NM_016829	OGG1	+
chrX	119603204	119603204	NM_013995	LAMP2	-
chr6	30852326	30852326	NM_013993	DDR1	+
chr1	193075244	193075244	NM_016066	GLRX2	-
chr10	75012451	75012451	NM_016065	MRPS16	-
chr3	122747452	122747452	NR_046079	SEMA5B	-
chr13	73301938	73301938	NM_001071775	MZT1	-
chr5	126984712	126984712	NM_001048252	CTXN3	+
chr14	59104756	59104756	NM_001079520	DACT1	+
chr3	48754711	48754711	NM_001146179	IP6K2	-
chr1	95393583	95393583	NR_033998	LOC729970	+
chrX	154299694	154299694	NM_001242640	BRCC3	+
chr16	68000781	68000781	NM_001145964	SLC12A4	-
chrX	2527305	2527305	NR_033381	CD99P1	+
chr1	39347298	39347298	NR_037634	GJA9-MYCBP	-
chr7	73442426	73442426	NM_001081755	ELN	+
chr7	16793350	16793350	NM_014399	TSPAN13	+
chr6	84419127	84419127	NM_001242793	SNAP91	-
chr20	55926617	55926617	NM_001015885	RAE1	+
chr19	36004560	36004560	NM_001126058	DMKN	-
chr1	100154610	100154610	NR_037516	MIR548AA1	+
chr19	50529211	50529211	NM_001006656	ZNF473	+
chr4	187070326	187070326	NM_001006655	FAM149A	+
chr17	7942357	7942357	NM_001039131	ALOX15B	+
chr1	148644010	148644010	NM_001144032	PPIAL4E	+
chr13	50070527	50070527	NM_001040444	PHF11	+
chr17	19990334	19990334	NM_152904	SPECC1	+
chr7	102105389	102105389	NM_152892	LRWD1	+
chrX	109561380	109561380	NM_001025580	AMMECR1	-
chr5	41261540	41261540	NM_001115131	C6	-
chr3	98241910	98241910	NM_001040182	CLDND1	-
chr5	96143892	96143892	NM_001040458	ERAP1	-
chr7	75508316	75508316	NM_001040457	RHBDD2	+
chr7	75508316	75508316	NM_001040456	RHBDD2	+
chr3	48671279	48671279	NM_001040454	SLC26A6	-
chr13	20437776	20437776	NM_001039650	ZMYM5	-
chr14	23398661	23398661	NM_001039619	PRMT5	-
chr14	92302849	92302849	NM_001128595	TC2N	-
chr20	61557903	61557903	NM_001193369	DIDO1	-
chr4	74847841	74847841	NM_002619	PF4	-
chr2	61244811	61244811	NM_002618	PEX13	+
chr1	2344010	2344010	NM_002617	PEX10	-
chr17	8055753	8055753	NM_002616	PER1	-
chr17	1665258	1665258	NM_002615	SERPINF1	+
chr1	145727665	145727665	NM_002614	PDZK1	+
chr16	2587964	2587964	NM_002613	PDPK1	+
chr8	126963441	126963441	NR_038446	LOC100130231	-
chr19	10764936	10764936	NM_017620	ILF3	+
chr14	99947738	99947738	NM_001099402	CCNK	+
chr22	18111588	18111588	NM_001696	ATP6V1E1	-
chr8	104033247	104033247	NM_001695	ATP6V1C1	+
chr6	69345631	69345631	NM_001704	BAI3	+
chr16	2563870	2563870	NM_001694	ATP6V0C	+
chr8	20054703	20054703	NM_001693	ATP6V1B2	+
chr2	71162997	71162997	NM_001692	ATP6V1B1	+
chr8	143545376	143545376	NM_001702	BAI1	+
chr9	104147287	104147287	NM_001701	BAAT	-
chr2	176046490	176046490	NM_001689	ATP5G3	-
chr19	827830	827830	NM_001700	AZU1	+
chr3	113465865	113465865	NM_001690	ATP6V1A	+
chr17	16342300	16342300	NR_027667	C17orf76-AS1	+
chr2	226628160	226628160	NR_049839	MIR548AR	+
chr2	227523509	227523509	NR_049887	MIR5702	-
chr7	99070514	99070514	NM_001013258	ZNF789	+
chr6	43478424	43478424	NM_001012974	LRRC73	-
chr10	81892257	81892257	NM_001012973	PLAC9	+
chr20	55099784	55099784	NM_001012971	FAM209A	+
chr1	196621007	196621007	NM_001014975	CFH	+
chr3	195451097	195451097	NM_001098516	MUC20	+
chr10	15001437	15001437	NM_001080836	MEIG1	+
chr8	1993157	1993157	NM_003970	MYOM2	+
chr2	207082771	207082771	NM_005279	GPR1	-
chrX	13835314	13835314	NM_005278	GPM6B	-
chr4	176923842	176923842	NM_005277	GPM6A	-
chr12	50497601	50497601	NM_005276	GPD1	+
chr6	30525371	30525371	NM_005275	GNL1	-
chrX	120109918	120109918	NM_001242922	CT47A12	-
chrX	120114778	120114778	NM_001242922	CT47A12	-
chrX	120066151	120066151	NM_001242922	CT47A12	-
chrX	120071012	120071012	NM_001242922	CT47A12	-
chr5	42565965	42565965	NM_001242460	GHR	+
chr2	210867380	210867380	NM_199229	RPE	+
chr16	4784378	4784378	NM_001242929	ANKS3	-
chr11	62414104	62414104	NM_198334	GANAB	-
chr1	104112025	104112025	NR_024438	ACTG1P4	+
chr19	110678	110678	NM_001005240	OR4F17	+
chr22	16449804	16449804	NM_001005239	OR11H1	-
chr11	4936893	4936893	NM_001005238	OR51G2	-
chr11	4945569	4945569	NM_001005237	OR51G1	-
chr4	103940896	103940896	NM_001100874	SLC9B1	-
chr18	44544371	44544371	NM_001100817	TCEB3CL	-
chr18	44550298	44550298	NM_001100817	TCEB3CL	-
chr18	44556213	44556213	NM_001100817	TCEB3CL	-
chr16	81110872	81110872	NM_001100873	C16orf46	-
chr7	128580771	128580771	NM_001098627	IRF5	+
chr1	228395860	228395860	NM_001098623	OBSCN	+
chr1	145827103	145827103	NM_001097613	GPR89A	-
chr10	13544976	13544976	NM_001100912	BEND7	-
chr9	131684561	131684561	NM_001100877	PHYHD1	+
chr9	131683173	131683173	NM_001100876	PHYHD1	+
chr16	30134630	30134630	NM_001109891	MAPK3	-
chr19	12834810	12834810	NM_001136195	TNPO2	-
chr18	24129399	24129399	NM_001136205	KCTD1	-
chr1	17765059	17765059	NM_001136204	RCC2	-
chr2	207630111	207630111	NM_001136194	FASTKD2	+
chr11	2891262	2891262	NR_024627	KCNQ1DN	+
chr11	43380434	43380434	NM_018259	TTC17	+
chr3	108308336	108308336	NM_014648	DZIP3	+
chr2	203776949	203776949	NM_018256	WDR12	-
chr18	33709836	33709836	NM_018255	ELP2	+
chr1	211433288	211433288	NM_018254	RCOR3	+
chr22	20073580	20073580	NR_031706	MIR1306	+
chr19	54261485	54261485	NR_031696	MIR1283-2	+
chr16	69599771	69599771	NR_031719	MIR1538	-
chr1	220373961	220373961	NR_031705	MIR664	-
chr15	44085957	44085957	NR_031695	MIR1282	-
chr22	41488516	41488516	NR_031694	MIR1281	+
chr3	128081007	128081007	NR_031703	MIR1280	+
chr12	69666998	69666998	NR_031692	MIR1279	-
chr1	193105632	193105632	NR_031691	MIR1278	+
chr8	7946611	7946611	NR_031689	MIR548I3	-
chr2	131113579	131113579	NM_014369	PTPN18	+
chr5	69345349	69345349	NM_000344	SMN1	+
chr15	83382745	83382745	NR_034139	LOC338963	-
chr11	114466484	114466484	NM_001077639	NXPE4	-
chr1	161208000	161208000	NM_001077480	NR1I3	-
chr19	36705503	36705503	NM_001099639	ZNF146	+
chr19	36705503	36705503	NM_001099638	ZNF146	+
chr6	13295818	13295818	NM_001242698	LOC100130357	-
chr19	57988938	57988938	NM_001144068	ZNF772	-
chr7	123673523	123673523	NM_001136002	TMEM229A	-
chr16	4475805	4475805	NM_001135110	DNAJA3	+
chr14	53417815	53417815	NM_001134999	FERMT2	-
chr1	109642814	109642814	NR_003023	SCARNA2	+
chr11	125756954	125756954	NM_001134793	HYLS1	+
chr5	61714710	61714710	NM_001134779	IPO11	+
chr3	101659702	101659702	NR_026934	LOC152225	+
chr13	103426149	103426149	NM_138779	TEX30	-
chr9	140473387	140473387	NM_138778	WDR85	-
chr9	65494386	65494386	NR_026802	FAM74A4	-
chr8	12257874	12257874	NR_024044	DEFB109P1	-
chr5	140105743	140105743	NR_026705	VTRNA1-3	+
chr5	140098510	140098510	NR_026704	VTRNA1-2	+
chr2	96676298	96676298	NR_003698	FAHD2CP	+
chr7	73149398	73149398	NR_026690	ABHD11-AS1	+
chr5	134914969	134914969	NM_004887	CXCL14	-
chr9	103947316	103947316	NM_017753	LPPR1	+
chr6	168418552	168418552	NM_030615	KIF25	+
chr20	43936967	43936967	NM_030590	MATN4	-
chr7	116963343	116963343	NR_024047	WNT2	-
chr19	34919267	34919267	NM_005499	UBA2	+
chr20	21686296	21686296	NM_006192	PAX1	+
chr2	27632550	27632550	NM_177983	PPM1G	-
chr17	39890898	39890898	NM_177977	HAP1	-
chr19	49055428	49055428	NM_177973	SULT2B1	+
chr12	119772516	119772516	NM_178499	CCDC60	+
chr6	34216904	34216904	NM_178508	C6orf1	-
chr11	26743574	26743574	NM_178498	SLC5A12	-
chr11	120081746	120081746	NM_178507	OAF	+
chr4	76481257	76481257	NM_178497	C4orf26	+
chr19	35417806	35417806	NM_194325	ZNF30	+
chr3	192635950	192635950	NM_178496	MB21D2	-
chr2	44395999	44395999	NM_177969	PPM1B	+
chr2	44395999	44395999	NM_177968	PPM1B	+
chr14	60712469	60712469	NM_177952	PPM1A	+
chr14	60715965	60715965	NM_177951	PPM1A	+
chrX	100914863	100914863	NM_177949	ARMCX2	-
chr3	179280707	179280707	NM_178042	ACTL6A	+
chr10	63213208	63213208	NM_178505	TMEM26	-
chr17	79919057	79919057	NM_178493	NOTUM	-
chr1	155112883	155112883	NM_018973	DPM3	-
chr15	23892993	23892993	NM_019066	MAGEL2	-
chr1	48937876	48937876	NM_019073	SPATA6	-
chr8	75262617	75262617	NM_018972	GDAP1	+
chr5	65017941	65017941	NM_019072	SGTB	-
chr19	52552073	52552073	NM_014650	ZNF432	-
chr12	72079877	72079877	NM_018279	TMEM19	+
chr22	46450024	46450024	NM_018280	C22orf26	-
chr7	99756302	99756302	NM_018275	C7orf43	-
chr12	22089628	22089628	NM_020297	ABCC9	-
chr22	39077953	39077953	NM_020243	TOMM22	+
chr5	133304406	133304406	NM_020199	C5orf15	-
chr3	113160361	113160361	NM_018338	WDR52	-
chr8	20133283	20133283	NR_047509	LZTS1-AS1	+
chr17	38020441	38020441	NM_001257414	IKZF3	-
chr17	38020441	38020441	NM_001257413	IKZF3	-
chr17	38020441	38020441	NM_001257412	IKZF3	-
chr20	1760392	1760392	NR_037142	LOC100289473	-
chr5	156569786	156569786	NM_001100816	MED7	-
chr5	78908242	78908242	NM_001114393	PAPD4	+
chr1	161520413	161520413	NM_001127593	FCGR3A	-
chr6	153323925	153323925	NM_001114184	MTRF1L	-
chr12	44152746	44152746	NM_001114182	IRAK4	+
chr21	27512708	27512708	NM_001136016	APP	-
chr1	111023387	111023387	NR_003599	CYMP	+
chr19	44669316	44669316	NM_001032372	ZNF226	+
chr9	131843382	131843382	NM_001135917	DOLPP1	+
chr12	117537251	117537251	NM_001168325	TESC	-
chr9	127019884	127019884	NM_001166167	NEK6	+
chr5	95767863	95767863	NM_001177875	PCSK1	-
chr15	100106132	100106132	NM_005587	MEF2A	+
chr1	179851176	179851176	NM_001267578	TOR1AIP1	+
chr7	43909145	43909145	NM_032014	MRPS24	-
chr3	138153414	138153414	NM_031913	ESYT3	+
chr17	20407811	20407811	NR_029393	KRT16P3	-
chr19	58220579	58220579	NM_001085384	ZNF154	-
chr5	112824527	112824527	NM_001085377	MCC	-
chr16	22524843	22524843	NM_001135865	LOC100132247	+
chr22	18507325	18507325	NM_001122731	MICAL3	-
chr13	28024739	28024739	NM_001166263	MTIF3	-
chr2	202047620	202047620	NM_032976	CASP10	+
chr17	14934291	14934291	NR_033371	CDRT7	+
chr20	61640734	61640734	NR_033370	LOC63930	+
chr1	203698708	203698708	NR_003019	SNORA77	+
chr13	32886091	32886091	NM_001136571	ZAR1L	-
chr16	30134630	30134630	NM_002746	MAPK3	-
chr3	142342265	142342265	NM_002670	PLS1	+
chr11	72504750	72504750	NM_006645	STARD10	-
chr2	191273080	191273080	NM_017694	MFSD6	+
chrY	27246039	27246039	NR_001525	TTTY4	-
chr14	96001209	96001209	NR_001459	SNHG10	-
chr21	26934456	26934456	NR_001458	MIR155HG	+
chr10	38717073	38717073	NR_024497	LOC399744	+
chrX	20154531	20154531	NR_023358	SCARNA9L	-
chr3	139108522	139108522	NR_023350	COPB2	-
chr9	101984246	101984246	NR_024532	ALG2	-
chr8	94767071	94767071	NR_024522	TMEM67	+
chr12	110338078	110338078	NM_001143852	TCHP	+
chr14	54423554	54423554	NM_001202	BMP4	-
chr20	30310656	30310656	NM_001191	BCL2L1	-
chr4	69886113	69886113	NM_001075	UGT2B10	-
chr4	69681712	69681712	NM_001075	UGT2B10	+
chr17	37010053	37010053	NM_000978	RPL23	-
chr3	142297668	142297668	NM_001184	ATR	-
chr16	89627064	89627064	NM_000977	RPL13	+
chr9	130213711	130213711	NM_000976	RPL12	-
chr1	179560988	179560988	NM_001199089	TDRD5	+
chr13	50367057	50367057	NM_002267	KPNA3	-
chr17	66031847	66031847	NM_002266	KPNA2	+
chr1	113465971	113465971	NR_002796	AKR7A2P1	+
chr11	19372270	19372270	NM_001111018	NAV2	+
chrX	79270254	79270254	NM_001109879	TBX22	+
chr2	101618690	101618690	NM_001099693	RPL31	+
chr2	70781147	70781147	NM_001099691	TGFA	-
chr21	42792519	42792519	NM_001144925	MX1	+
chr20	56195632	56195632	NM_001160418	ZBP1	-
chr20	56195632	56195632	NM_001160417	ZBP1	-
chr5	10564434	10564434	NM_001164440	ANKRD33B	+
chr10	27443752	27443752	NM_001172304	MASTL	+
chr10	27443752	27443752	NM_001172303	MASTL	+
chr19	38085730	38085730	NM_001172226	ZNF540	+
chr14	101292444	101292444	NR_046465	MEG3	+
chr3	58291971	58291971	NR_049758	RPP14	+
chr6	83903012	83903012	NM_001199919	PGM3	-
chr18	61554938	61554938	NM_002575	SERPINB2	+
chr5	172756506	172756506	NM_003714	STC2	-
chr14	71001732	71001732	NM_003814	ADAM20	-
chr14	70918873	70918873	NM_003813	ADAM21	+
chr2	207308367	207308367	NM_003812	ADAM23	+
chr19	10828728	10828728	NM_004945	DNM2	+
chr3	12526009	12526009	NM_001145392	TSEN2	+
chr4	13546114	13546114	NM_001189	NKX3-2	-
chr11	119217383	119217383	NM_015645	C1QTNF5	-
chr3	114866127	114866127	NM_015642	ZBTB20	-
chr14	35344853	35344853	NM_013448	BAZ1A	-
chr2	171673199	171673199	NM_013445	GAD1	+
chr1	24829386	24829386	NM_013441	RCAN3	+
chr2	183903229	183903229	NM_013436	NCKAP1	-
chr10	70748476	70748476	NM_015634	KIAA1279	+
chr12	27091304	27091304	NM_015633	FGFR1OP2	+
chr10	97453900	97453900	NM_015631	TCTN3	-
chr19	54618789	54618789	NM_015629	PRPF31	+
chr8	145669812	145669812	NM_013432	TONSL	-
chr2	149402559	149402559	NM_015630	EPC2	+
chr1	25870075	25870075	NM_015627	LDLRAP1	+
chr17	25621105	25621105	NM_015626	WSB1	+
chr7	5938340	5938340	NM_015622	CCZ1	+
chr5	150603654	150603654	NM_015621	CCDC69	-
chr15	55881050	55881050	NM_015617	PYGO1	-
chr12	56473808	56473808	NM_001982	ERBB3	+
chr22	37882478	37882478	NM_002405	MFNG	-
chr18	7567313	7567313	NM_002845	PTPRM	+
chr11	62623483	62623483	NM_002394	SLC3A2	+
chr17	19290532	19290532	NM_002404	MFAP4	-
chr9	27573491	27573491	NM_018325	C9orf72	-
chr15	75932664	75932664	NM_018285	IMP3	-
chr9	123342437	123342437	NM_018249	CDK5RAP2	-
chr8	28747698	28747698	NM_018250	INTS9	-
chr4	178230990	178230990	NM_018248	NEIL3	+
chr6	75994632	75994632	NM_018247	TMEM30A	-
chr5	140787769	140787769	NM_032100	PCDHGB6	+
chr5	140792742	140792742	NM_032090	PCDHGA10	+
chr5	140782519	140782519	NM_032089	PCDHGA9	+
chr5	140762466	140762466	NM_032087	PCDHGA7	+
chr5	140753650	140753650	NM_032086	PCDHGA6	+
chr10	72201465	72201465	NM_018055	NODAL	-
chr17	3627196	3627196	NM_031965	GSG2	+
chr17	39471947	39471947	NM_031964	KRTAP17-1	-
chr17	39394269	39394269	NM_031963	KRTAP9-8	+
chr17	39382899	39382899	NM_031961	KRTAP9-2	+
chr17	39254375	39254375	NM_031960	KRTAP4-8	-
chr17	39156138	39156138	NM_031959	KRTAP3-2	-
chr17	39165366	39165366	NM_031958	KRTAP3-1	-
chr17	39183454	39183454	NM_031957	KRTAP1-5	-
chr10	121632395	121632395	NM_024834	MCMBP	-
chr19	58238995	58238995	NM_024833	ZNF671	-
chr14	92980124	92980124	NM_024832	RIN3	+
chr5	140743897	140743897	NM_032054	PCDHGA5	+
chr8	56685790	56685790	NM_024831	TGS1	+
chr12	14720791	14720791	NM_024829	PLBD1	-
chr5	140734767	140734767	NM_032053	PCDHGA4	+
chr6	71377478	71377478	NM_021940	SMAP1	+
chr3	108021331	108021331	NM_007072	HHLA2	+
chr12	68619571	68619571	NM_018402	IL26	-
chr3	52479043	52479043	NM_020163	SEMA3G	-
chr17	5372380	5372380	NM_020162	DHX33	-
chr2	228498036	228498036	NM_020161	C2orf83	-
chr10	13276328	13276328	NM_145314	UCMA	-
chr1	120106502	120106502	NR_033781	HSD3BP4	+
chr1	206138910	206138910	NM_001123168	FAM72A	+
chr13	47127295	47127295	NM_001164213	LRCH1	+
chr17	66244144	66244144	NM_001033574	AMZ2	+
chr9	100263461	100263461	NM_001166116	TMOD1	+
chr19	7600588	7600588	NM_001166114	PNPLA6	+
chrX	20134756	20134756	NM_001168467	MAP7D2	-
chrX	20135114	20135114	NM_001168466	MAP7D2	-
chrX	20135114	20135114	NM_001168465	MAP7D2	-
chr9	37651051	37651051	NM_014907	FRMPD1	+
chr10	29698500	29698500	NR_003930	LOC387647	+
chr2	128642434	128642434	NM_031445	AMMECR1L	-
chr22	24951275	24951275	NM_031444	C22orf13	-
chr7	45039786	45039786	NM_031443	CCM2	+
chr3	186504463	186504463	NR_002989	SNORA81	+
chr3	39509069	39509069	NR_003090	MOBP	+
chr21	46707811	46707811	NR_004858	POFUT2	-
chrX	73164158	73164158	NR_024582	JPX	+
chr2	143635194	143635194	NM_001032998	KYNU	+
chr20	44746905	44746905	NM_001250	CD40	+
chr10	79686569	79686569	NR_024585	LOC100128292	+
chr1	144612727	144612727	NR_003242	PFN1P2	-
chr1	225840845	225840845	NM_001008493	ENAH	-
chr3	125775618	125775618	NM_001008487	SLC41A3	-
chr16	28996386	28996386	NM_001014987	LAT	+
chr16	127017	127017	NM_001015054	MPG	+
chr16	128168	128168	NM_001015052	MPG	+
chr16	30773565	30773565	NM_001014979	C16orf93	-
chr1	21672034	21672034	NM_001113348	ECE1	-
chr3	8686484	8686484	NM_001256748	C3orf32	-
chr3	32737032	32737032	NM_001256742	CNOT10	+
chr3	32726636	32726636	NM_001256741	CNOT10	+
chr20	42875897	42875897	NM_001256740	GDAP1L1	+
chr20	42875897	42875897	NM_001256739	GDAP1L1	+
chr20	42875738	42875738	NM_001256738	GDAP1L1	+
chr6	29644931	29644931	NM_001109809	ZFP57	-
chr4	74486348	74486348	NM_001270392	RASSF6	-
chr21	27107965	27107965	NM_001003696	ATP5J	-
chr11	5905522	5905522	NM_001005165	OR52E4	+
chr8	102217960	102217960	NM_001042510	ZNF706	-
chr6	88032305	88032305	NM_001042493	C6orf162	+
chr1	247579457	247579457	NM_001079821	NLRP3	+
chr8	144099901	144099901	NM_002346	LY6E	+
chr12	91505542	91505542	NM_002345	LUM	-
chr6	42185633	42185633	NM_018141	MRPS10	-
chr14	50101948	50101948	NM_018139	DNAAF2	-
chr5	612404	612404	NM_018140	CEP72	+
chr3	186285141	186285141	NM_018138	TBCCD1	-
chr1	197115824	197115824	NM_018136	ASPM	-
chr7	141490016	141490016	NM_018980	TAS2R5	+
chr6	43655549	43655549	NM_018135	MRPS18A	-
chr1	32671235	32671235	NM_018134	IQCC	+
chr3	135914688	135914688	NM_018133	MSL2	-
chr6	49431095	49431095	NM_018132	CENPQ	+
chr17	46018888	46018888	NM_018129	PNPO	+
chr3	72897598	72897598	NM_018130	SHQ1	-
chr17	2240678	2240678	NM_018128	TSR1	-
chr17	16284366	16284366	NM_018955	UBB	+
chr16	74700779	74700779	NM_018124	RFWD3	-
chr1	173793796	173793796	NM_018122	DARS2	+
chr3	71803200	71803200	NM_018971	GPR27	+
chr3	122134882	122134882	NM_019069	WDR5B	-
chr10	102672325	102672325	NM_018121	FAM178A	+
chr1	233431459	233431459	NM_014801	PCNXL2	-
chr7	102920913	102920913	NR_027768	DPY19L2P2	-
chr2	74425689	74425689	NR_027405	MTHFD2	+
chr20	43990576	43990576	NM_001197129	SYS1	+
chr8	30585486	30585486	NM_001195103	GSR	-
chr17	36584719	36584719	NM_001199417	ARHGAP23	+
chr11	66104000	66104000	NM_004292	RIN1	-
chrX	48755538	48755538	NM_005710	PQBP1	+
chr11	71710108	71710108	NM_005699	IL18BP	+
chr17	43325302	43325302	NR_024434	LOC100133991	+
chr11	66610882	66610882	NM_001032279	RCE1	+
chr1	146649429	146649429	NR_002305	PDIA3P	+
chr10	86004808	86004808	NM_001012720	RGR	+
chr11	62623483	62623483	NM_001012664	SLC3A2	+
chr16	84075762	84075762	NM_001080442	SLC38A8	-
chr11	6255941	6255941	NM_001098794	FAM160A2	-
chr11	5255858	5255858	NM_000519	HBD	-
chrX	114252207	114252207	NM_000640	IL13RA2	-
chr1	207494816	207494816	NM_000574	CD55	+
chr1	207669472	207669472	NM_000573	CR1	+
chr16	29086162	29086162	NR_003369	RRN3P2	+
chr8	7345242	7345242	NM_152250	DEFB105A	+
chr8	7681360	7681360	NM_152250	DEFB105A	-
chr17	46184919	46184919	NM_152244	SNX11	+
chr3	178789656	178789656	NM_152240	ZMAT3	-
chr1	148202536	148202536	NM_001164261	PPIAL4D	-
chr1	148202536	148202536	NM_001164262	PPIAL4F	-
chr16	1479345	1479345	NM_001010878	C16orf91	-
chrX	55246791	55246791	NM_001013435	PAGE5	+
chr4	153303664	153303664	NM_001013415	FBXW7	-
chr7	93189122	93189122	NM_001164738	CALCR	-
chr2	96781888	96781888	NM_000682	ADRA2B	-
chr4	48014961	48014961	NM_000087	CNGA1	-
chr1	148806014	148806014	NM_001164261	PPIAL4D	+
chr1	148806014	148806014	NM_001164262	PPIAL4F	+
chr3	172429008	172429008	NM_020792	NCEH1	-
chr11	101785745	101785745	NM_020802	KIAA1377	+
chr17	27717942	27717942	NM_020791	TAOK1	+
chr5	90679149	90679149	NM_020801	ARRDC3	-
chr15	89164526	89164526	NM_022767	AEN	+
chr1	159915386	159915386	NM_020789	IGSF9	-
chr3	160117320	160117320	NM_020800	IFT80	-
chr1	149822340	149822340	NR_036461	HIST2H2BC	-
chr1	111772332	111772332	NM_001025199	CHI3L2	+
chr22	29469065	29469065	NM_001039570	KREMEN1	+
chr11	101981191	101981191	NM_001195044	YAP1	+
chr1	181002560	181002560	NM_001195035	MR1	+
chr4	140586921	140586921	NM_001204367	MGST2	+
chr20	45280100	45280100	NM_001193339	SLC13A3	-
chr2	120980984	120980984	NM_024121	TMEM185B	-
chr3	38992052	38992052	NM_014139	SCN11A	-
chr17	43971747	43971747	NM_016834	MAPT	+
chr8	116681228	116681228	NM_014112	TRPS1	-
chr1	28157251	28157251	NM_014110	PPP1R8	+
chr17	41738931	41738931	NM_013999	MEOX1	-
chr7	97361270	97361270	NM_013997	TAC1	+
chr1	54411998	54411998	NM_001256409	LRRC42	+
chr10	27793102	27793102	NM_001256410	RAB18	+
chr1	43833409	43833409	NM_001256399	ELOVL1	-
chr11	112046207	112046207	NM_001256398	BCO2	+
chr11	112047088	112047088	NM_001256397	BCO2	+
chr1	156338979	156338979	NM_001256396	RHBG	+
chr13	41706936	41706936	NM_152903	KBTBD6	-
chr12	72057749	72057749	NM_144982	ZFC3H1	-
chr2	114384715	114384715	NR_024531	RPL23AP7	-
chr8	39172181	39172181	NR_001448	ADAM5P	+
chr16	28722781	28722781	NM_001037808	EIF3C	+
chr5	161274196	161274196	NM_000806	GABRA1	+
chr16	69419874	69419874	NM_005652	TERF2	-
chr19	37407230	37407230	NM_001204836	ZNF568	+
chr4	5053526	5053526	NM_018401	STK32B	+
chrX	32430371	32430371	NM_004011	DMD	-
chrX	48555130	48555130	NM_003173	SUV39H1	+
chr12	112819896	112819896	NM_001109662	C12orf51	-
chr2	207082771	207082771	NM_001098199	GPR1	-
chr16	66952887	66952887	NM_001204746	CDH16	-
chr16	66952887	66952887	NM_001204745	CDH16	-
chr16	66952887	66952887	NM_001204744	CDH16	-
chrX	153059629	153059629	NM_001204527	SSR4	+
chrX	153059903	153059903	NM_001204526	SSR4	+
chr17	3599698	3599698	NM_001204520	P2RX5	-
chr19	4400565	4400565	NM_001199943	SH3GL1	-
chr3	88108146	88108146	NM_003663	CGGBP1	-
chr12	58329947	58329947	NR_038269	LOC100506844	-
chr10	44354858	44354858	NR_038268	LOC100506835	+
chr15	72410630	72410630	NM_001172111	SENP8	+
chr19	38085730	38085730	NM_001172225	ZNF540	+
chr2	202316391	202316391	NM_001206864	STRADB	+
chr11	120207617	120207617	NM_001198665	ARHGEF12	+
chr5	179125929	179125929	NM_001746	CANX	+
chr5	134074169	134074169	NM_001745	CAMLG	+
chr5	110559946	110559946	NM_001744	CAMK4	+
chr2	47403740	47403740	NM_001743	CALM2	-
chr7	93204042	93204042	NM_001742	CALCR	-
chr16	87970112	87970112	NM_001739	CA5A	-
chr16	71392615	71392615	NM_001740	CALB2	+
chr8	86290342	86290342	NM_001738	CA1	-
chr5	39364655	39364655	NM_001737	C9	-
chr13	60738119	60738119	NM_001258366	DIAPH3	-
chr1	114522029	114522029	NM_020190	OLFML3	+
chr10	25241533	25241533	NM_020200	PRTFDC1	-
chr3	128997683	128997683	NM_020187	C3orf37	+
chr16	81040502	81040502	NM_020188	CMC2	-
chr8	110346551	110346551	NM_020189	ENY2	+
chr21	35828107	35828107	NM_001127670	KCNE1	-
chr21	35831902	35831902	NM_001127668	KCNE1	-
chr1	11796141	11796141	NM_020350	AGTRAP	+
chr10	99332255	99332255	NM_020349	ANKRD2	+
chrY	59330251	59330251	NM_002186	IL9R	+
chr12	69201970	69201970	NM_002392	MDM2	+
chr5	55290821	55290821	NM_002184	IL6ST	-
chrY	1405508	1405508	NM_002183	IL3RA	+
chrX	1455508	1455508	NM_002183	IL3RA	+
chr3	190231839	190231839	NM_002182	IL1RAP	+
chr18	7567313	7567313	NM_001105244	PTPRM	+
chr3	185826901	185826901	NM_004454	ETV5	-
chr4	159593276	159593276	NM_004453	ETFDH	+
chr14	76837689	76837689	NM_004452	ESRRB	+
chr11	64073043	64073043	NM_004451	ESRRA	+
chr14	69865021	69865021	NM_004450	ERH	-
chr10	32345371	32345371	NM_004521	KIF5B	-
chr5	61601988	61601988	NM_004520	KIF2A	+
chr8	133493004	133493004	NM_004519	KCNQ3	-
chr3	37217851	37217851	NM_017724	LRRFIP2	-
chr5	140346351	140346351	NM_031883	PCDHAC2	+
chr5	140306301	140306301	NM_031882	PCDHAC1	+
chr5	140261853	140261853	NM_031865	PCDHA13	+
chr5	140254930	140254930	NM_031864	PCDHA12	+
chr9	137001209	137001209	NM_017588	WDR5	+
chr5	140247830	140247830	NM_031861	PCDHA11	+
chr5	140235633	140235633	NM_031859	PCDHA10	+
chr9	136325086	136325086	NM_017586	CACFD1	+
chr9	136344276	136344276	NM_017585	SLC2A6	-
chr5	140220906	140220906	NM_031856	PCDHA8	+
chr17	39280419	39280419	NM_031854	KRTAP4-12	-
chr5	140213968	140213968	NM_031852	PCDHA7	+
chr5	140207649	140207649	NM_031849	PCDHA6	+
chr5	140207649	140207649	NM_031848	PCDHA6	+
chr2	210444402	210444402	NM_031845	MAP2	+
chr7	71877360	71877360	NM_031468	CALN1	-
chr1	28585962	28585962	NM_031459	SESN2	+
chr20	825284	825284	NM_031424	FAM110A	+
chr5	140165875	140165875	NM_031411	PCDHA1	+
chr15	37178734	37178734	NR_024264	LOC145845	-
chr1	16302627	16302627	NM_003443	ZBTB17	-
chr11	9482511	9482511	NM_003442	ZNF143	+
chr4	331595	331595	NM_003441	ZNF141	+
chr7	99613218	99613218	NM_003439	ZKSCAN1	+
chr12	133657036	133657036	NM_003440	ZNF140	+
chr19	12273871	12273871	NM_003437	ZNF136	+
chr6	75915623	75915623	NM_004370	COL12A1	-
chr2	234580543	234580543	NM_021027	UGT1A9	+
chr16	77822482	77822482	NM_020927	VAT1L	+
chr10	18549583	18549583	NM_000724	CACNB2	+
chr17	47210130	47210130	NM_001159387	B4GALNT2	+
chr21	34602230	34602230	NM_000874	IFNAR2	+
chr17	62084283	62084283	NM_000873	ICAM2	-
chr10	92617671	92617671	NM_000872	HTR7	-
chr4	148538538	148538538	NM_018241	TMEM184C	+
chr10	72142382	72142382	NM_018239	LRRC20	-
chr9	106856540	106856540	NM_001042551	SMC2	+
chr10	72362531	72362531	NM_001083116	PRF1	-
chr7	44163169	44163169	NM_001127218	POLD2	-
chr12	56106089	56106089	NM_001144997	ITGA7	-
chr12	45270633	45270633	NM_001145107	NELL2	-
chr11	71791376	71791376	NM_001145308	LRTOMT	+
chr12	56101686	56101686	NM_001144996	ITGA7	-
chr17	74099868	74099868	NM_001145298	EXOC7	-
chr11	71791376	71791376	NM_001145307	LRTOMT	+
chr17	74099868	74099868	NM_001145297	EXOC7	-
chr17	45401326	45401326	NM_001195192	C17orf57	+
chr16	70557457	70557457	NM_001195139	COG4	-
chr6	30312905	30312905	NM_001199120	RPP21	+
chr5	35118224	35118224	NM_001204315	PRLR	-
chr5	176513920	176513920	NM_002011	FGFR4	+
chr16	28875077	28875077	NM_001145797	SH2B1	+
chr16	28875077	28875077	NM_001145796	SH2B1	+
chr10	46640660	46640660	NM_001042393	PTPN20A	-
chr1	44440601	44440601	NM_001039457	ATP6V0B	+
chr8	103137135	103137135	NM_001040630	NCALD	-
chr15	76603810	76603810	NM_000126	ETFA	-
chr1	110210643	110210643	NM_000848	GSTM2	+
chr19	48898131	48898131	NM_000836	GRIN2D	+
chr17	72856007	72856007	NM_000835	GRIN2C	-
chr5	177558027	177558027	NM_022762	RMND5B	+
chr11	111749947	111749947	NM_022761	C11orf1	+
chr20	2821332	2821332	NM_022760	PCED1A	-
chr16	24857551	24857551	NM_052944	SLC5A11	+
chr8	9413444	9413444	NM_003747	TNKS	+
chr12	53817638	53817638	NM_001164691	AMHR2	+
chr1	156698262	156698262	NM_001142560	RRNAD1	+
chrX	144899346	144899346	NM_001144003	SLITRK2	+
chr20	34117481	34117481	NM_001145350	C20orf173	-
chr16	27215295	27215295	NM_001145348	KDM8	+
chr19	44100737	44100737	NM_001145347	ZNF576	+
chr19	54693733	54693733	NM_001146083	MBOAT7	-
chr21	37852388	37852388	NM_001146079	CLDN14	-
chr11	128392205	128392205	NM_001162422	ETS1	-
chr14	95599840	95599840	NM_001195573	DICER1	-
chr3	158288952	158288952	NM_001195434	MLF1	+
chr3	158288952	158288952	NM_001195433	MLF1	+
chr3	158288952	158288952	NM_001195432	MLF1	+
chr2	110962639	110962639	NM_000272	NPHP1	-
chr19	18549111	18549111	NM_001170938	ISYNA1	-
chr4	122618147	122618147	NM_001154	ANXA5	-
chr2	69969126	69969126	NM_001153	ANXA4	+
chrX	118602362	118602362	NM_001152	SLC25A5	+
chr4	186064416	186064416	NM_001151	SLC25A4	+
chr11	2923511	2923511	NM_002555	SLC22A18	+
chr1	53387446	53387446	NM_001198961	ECHDC2	-
chr3	128840647	128840647	NM_001204886	RAB43	-
chr16	67571364	67571364	NM_001193524	FAM65A	+
chrX	151999510	151999510	NM_015922	NSDHL	+
chr1	150241609	150241609	NM_016022	APH1A	-
chr6	33386065	33386065	NM_015921	CUTA	-
chr7	99156044	99156044	NM_138494	ZNF655	+
chr19	46800302	46800302	NM_152795	HIF3A	+
chr6	28304152	28304152	NM_001243241	ZNF323	-
chr22	30987927	30987927	NM_001243225	PES1	-
chrY	14774297	14774297	NR_001545	TTTY15	+
chr9	139703300	139703300	NR_024580	KIAA1984-AS1	-
chr8	49647870	49647870	NR_024605	EFCAB1	-
chr11	43333504	43333504	NR_024625	API5	+
chr22	25055114	25055114	NR_024593	POM121L10P	-
chr22	21043842	21043842	NR_024592	POM121L4P	+
chr6	28304152	28304152	NM_001243242	ZNF323	-
chr1	245133630	245133630	NR_026588	EFCAB2	+
chr15	25481231	25481231	NR_003358	SNORD115-43	+
chr15	25494344	25494344	NR_003358	SNORD115-43	+
chr22	22987012	22987012	NR_024591	POM121L1P	-
chr15	25492491	25492491	NR_003357	SNORD115-42	+
chr15	25490624	25490624	NR_003356	SNORD115-41	+
chr20	45947245	45947245	NR_024594	LOC100131496	+
chr7	104654588	104654588	NR_024586	LOC100216545	-
chr22	21636713	21636713	NR_024583	POM121L8P	+
chr12	54121307	54121307	NR_026554	CALCOCO1	-
chr16	27325229	27325229	NM_001257406	IL4R	+
chr11	2323143	2323143	NR_024621	C11orf21	-
chr12	121410095	121410095	NR_024345	HNF1A-AS1	-
chr9	21967137	21967137	NR_024274	C9orf53	+
chr3	193345121	193345121	NR_046634	OPA1-AS1	-
chr10	74927853	74927853	NR_024203	ECD	-
chr4	1202750	1202750	NR_024569	LOC100130872	-
chr12	132851976	132851976	NR_024563	LOC100130238	+
chr13	111367783	111367783	NM_001267728	ING1	+
chr7	130791789	130791789	NR_024153	FLJ43663	-
chr9	128509616	128509616	NR_024123	PBX3	+
chr18	9913954	9913954	NM_194434	VAPA	+
chr14	21156931	21156931	NM_194431	RNASE4	+
chr6	167412815	167412815	NM_194429	FGFR1OP	+
chr1	87012758	87012758	NR_024602	CLCA4	+
chr15	25434560	25434560	NR_003351	SNORD115-36	+
[truncated: 39,088 more rows]
