# Supplementary material for: Computational prediction of CTCF/cohesin-based intra-TAD loops that insulate chromatin contacts and gene expression in mouse liver
Source: eLife. 2018 May 14;7:e34077. doi: 10.7554/eLife.34077 (PMC5986275; doi:10.7554/eLife.34077)
Supplement: Source Code 1. [file elife-34077-code1.zip › iTAD_loopprediction/annotation/TSS/mm9_TSS_multiexonic_ncrna.bed]

chr1	6204772	6204773	ncRNA_as_chr1_19
chr1	7168353	7168354	ncRNA_inter_chr1_21
chr1	12657643	12657644	ncRNA_inter_chr1_45
chr1	13627662	13627663	ncRNA_as_chr1_80
chr1	16647632	16647633	ncRNA_inter_chr1_87
chr1	20346534	20346535	ncRNA_as_chr1_92
chr1	20880554	20880555	ncRNA_inter_chr1_93
chr1	21219718	21219719	ncRNA_as_chr1_102
chr1	21255024	21255025	ncRNA_as_chr1_103
chr1	23263102	23263103	ncRNA_inter_chr1_108
chr1	24114904	24114905	ncRNA_inter_chr1_115
chr1	27940846	27940847	ncRNA_inter_chr1_119
chr1	31154915	31154916	ncRNA_inter_chr1_126
chr1	36528343	36528344	ncRNA_inter_chr1_150
chr1	39604458	39604459	ncRNA_as_chr1_159
chr1	39649146	39649147	ncRNA_inter_chr1_161
chr1	39904175	39904176	ncRNA_inter_chr1_163
chr1	40142696	40142697	ncRNA_as_chr1_164
chr1	40278297	40278298	ncRNA_inter_chr1_169
chr1	42751703	42751704	ncRNA_inter_chr1_176
chr1	43990781	43990782	ncRNA_inter_chr1_181
chr1	45886496	45886497	ncRNA_inter_chr1_184
chr1	51535451	51535452	ncRNA_inter_chr1_195
chr1	52170686	52170687	ncRNA_as_chr1_197
chr1	57028312	57028313	ncRNA_inter_chr1_215
chr1	57434388	57434389	ncRNA_inter_chr1_219
chr1	59294212	59294213	ncRNA_inter_chr1_230
chr1	59411688	59411689	ncRNA_as_chr1_231
chr1	59441548	59441549	ncRNA_inter_chr1_234
chr1	59465464	59465465	ncRNA_inter_chr1_236
chr1	59475884	59475885	ncRNA_inter_chr1_235
chr1	59560706	59560707	ncRNA_inter_chr1_238
chr1	60133523	60133524	ncRNA_inter_chr1_248
chr1	60649457	60649458	ncRNA_inter_chr1_254
chr1	60903701	60903702	ncRNA_inter_chr1_260
chr1	60925351	60925352	ncRNA_inter_chr1_262
chr1	61435275	61435276	ncRNA_inter_chr1_263
chr1	62545943	62545944	ncRNA_as_chr1_264
chr1	62842241	62842242	ncRNA_as_chr1_265
chr1	62880788	62880789	ncRNA_inter_chr1_266
chr1	64011300	64011301	ncRNA_inter_chr1_267
chr1	64737233	64737234	ncRNA_inter_chr1_274
chr1	67157562	67157563	ncRNA_inter_chr1_278
chr1	71699908	71699909	ncRNA_inter_chr1_289
chr1	71860184	71860185	ncRNA_inter_chr1_290
chr1	71934463	71934464	ncRNA_inter_chr1_291
chr1	71985205	71985206	ncRNA_inter_chr1_292
chr1	72051769	72051770	ncRNA_inter_chr1_293
chr1	72304913	72304914	ncRNA_as_chr1_299
chr1	72316097	72316098	ncRNA_as_chr1_300
chr1	72819430	72819431	ncRNA_inter_chr1_303
chr1	73911040	73911041	ncRNA_inter_chr1_307
chr1	75371590	75371591	ncRNA_as_chr1_318
chr1	80424198	80424199	ncRNA_inter_chr1_329
chr1	82721468	82721469	ncRNA_as_chr1_332
chr1	84957575	84957576	ncRNA_inter_chr1_341
chr1	85008942	85008943	ncRNA_inter_chr1_344
chr1	85022939	85022940	ncRNA_as_chr1_345
chr1	85024041	85024042	ncRNA_as_chr1_346
chr1	85024740	85024741	ncRNA_as_chr1_347
chr1	85027560	85027561	ncRNA_inter_chr1_348
chr1	85095316	85095317	ncRNA_intra_chr1_349
chr1	85107275	85107276	ncRNA_intra_chr1_350
chr1	85211965	85211966	ncRNA_intra_chr1_342
chr1	85230724	85230725	ncRNA_intra_chr1_343
chr1	87381242	87381243	ncRNA_inter_chr1_356
chr1	87448756	87448757	ncRNA_inter_chr1_357
chr1	87819586	87819587	ncRNA_inter_chr1_364
chr1	87821688	87821689	ncRNA_inter_chr1_363
chr1	87906460	87906461	ncRNA_inter_chr1_365
chr1	87942535	87942536	ncRNA_as_chr1_373
chr1	88256148	88256149	ncRNA_inter_chr1_375
chr1	90317541	90317542	ncRNA_as_chr1_404
chr1	90651464	90651465	ncRNA_inter_chr1_405
chr1	90657997	90657998	ncRNA_inter_chr1_406
chr1	91827685	91827686	ncRNA_as_chr1_407
chr1	92144747	92144748	ncRNA_inter_chr1_408
chr1	92186249	92186250	ncRNA_inter_chr1_410
chr1	93302606	93302607	ncRNA_inter_chr1_416
chr1	93360952	93360953	ncRNA_inter_chr1_417
chr1	94606306	94606307	ncRNA_inter_chr1_420
chr1	94807394	94807395	ncRNA_as_chr1_421
chr1	95022515	95022516	ncRNA_inter_chr1_423
chr1	98768850	98768851	ncRNA_inter_chr1_427
chr1	99944370	99944371	ncRNA_intra_chr1_442
chr1	100028043	100028044	ncRNA_inter_chr1_443
chr1	100492247	100492248	ncRNA_inter_chr1_444
chr1	107013016	107013017	ncRNA_inter_chr1_463
chr1	107253297	107253298	ncRNA_inter_chr1_465
chr1	107887074	107887075	ncRNA_as_chr1_473
chr1	108068101	108068102	ncRNA_inter_chr1_476
chr1	109813835	109813836	ncRNA_inter_chr1_477
chr1	121085987	121085988	ncRNA_inter_chr1_484
chr1	121145345	121145346	ncRNA_inter_chr1_485
chr1	121202028	121202029	ncRNA_inter_chr1_487
chr1	123200784	123200785	ncRNA_inter_chr1_496
chr1	129670631	129670632	ncRNA_as_chr1_504
chr1	130417214	130417215	ncRNA_inter_chr1_507
chr1	132295245	132295246	ncRNA_as_chr1_508
chr1	132305103	132305104	ncRNA_as_chr1_509
chr1	132322721	132322722	ncRNA_as_chr1_510
chr1	132578148	132578149	ncRNA_inter_chr1_519
chr1	132709460	132709461	ncRNA_as_chr1_521
chr1	132726026	132726027	ncRNA_as_chr1_522
chr1	133068551	133068552	ncRNA_as_chr1_523
chr1	133159932	133159933	ncRNA_as_chr1_524
chr1	134238514	134238515	ncRNA_inter_chr1_536
chr1	135874145	135874146	ncRNA_inter_chr1_558
chr1	135979372	135979373	ncRNA_inter_chr1_560
chr1	136328185	136328186	ncRNA_as_chr1_564
chr1	136405615	136405616	ncRNA_inter_chr1_565
chr1	138312112	138312113	ncRNA_as_chr1_576
chr1	138440522	138440523	ncRNA_inter_chr1_579
chr1	138552041	138552042	ncRNA_inter_chr1_589
chr1	138558618	138558619	ncRNA_inter_chr1_590
chr1	138589377	138589378	ncRNA_inter_chr1_591
chr1	138735907	138735908	ncRNA_as_chr1_594
chr1	139795151	139795152	ncRNA_inter_chr1_595
chr1	140872854	140872855	ncRNA_intra_chr1_601
chr1	141483468	141483469	ncRNA_as_chr1_603
chr1	141490371	141490372	ncRNA_inter_chr1_602
chr1	141508534	141508535	ncRNA_as_chr1_605
chr1	141525282	141525283	ncRNA_as_chr1_608
chr1	141550679	141550680	ncRNA_inter_chr1_610
chr1	141598974	141598975	ncRNA_as_chr1_612
chr1	141647906	141647907	ncRNA_intra_chr1_604
chr1	141663900	141663901	ncRNA_as_chr1_614
chr1	141670504	141670505	ncRNA_intra_chr1_606
chr1	141700839	141700840	ncRNA_as_chr1_617
chr1	141701897	141701898	ncRNA_intra_chr1_611
chr1	141741387	141741388	ncRNA_intra_chr1_619
chr1	141743714	141743715	ncRNA_intra_chr1_607
chr1	141744279	141744280	ncRNA_intra_chr1_609
chr1	141754191	141754192	ncRNA_intra_chr1_616
chr1	141784608	141784609	ncRNA_as_chr1_622
chr1	141786791	141786792	ncRNA_intra_chr1_613
chr1	141788308	141788309	ncRNA_as_chr1_624
chr1	141801865	141801866	ncRNA_as_chr1_625
chr1	141802207	141802208	ncRNA_intra_chr1_615
chr1	141824727	141824728	ncRNA_intra_chr1_620
chr1	141827282	141827283	ncRNA_intra_chr1_621
chr1	141857467	141857468	ncRNA_inter_chr1_623
chr1	141981577	141981578	ncRNA_intra_chr1_618
chr1	142014075	142014076	ncRNA_intra_chr1_626
chr1	149213747	149213748	ncRNA_inter_chr1_630
chr1	153602138	153602139	ncRNA_inter_chr1_648
chr1	154193740	154193741	ncRNA_inter_chr1_652
chr1	155261565	155261566	ncRNA_inter_chr1_660
chr1	155586865	155586866	ncRNA_inter_chr1_665
chr1	155838191	155838192	ncRNA_inter_chr1_670
chr1	155875430	155875431	ncRNA_inter_chr1_672
chr1	155965099	155965100	ncRNA_inter_chr1_675
chr1	156104036	156104037	ncRNA_inter_chr1_685
chr1	156930486	156930487	ncRNA_inter_chr1_692
chr1	157373283	157373284	ncRNA_inter_chr1_697
chr1	157378353	157378354	ncRNA_inter_chr1_696
chr1	157817179	157817180	ncRNA_as_chr1_705
chr1	158143276	158143277	ncRNA_inter_chr1_706
chr1	159000755	159000756	ncRNA_inter_chr1_714
chr1	159524893	159524894	ncRNA_inter_chr1_722
chr1	162008116	162008117	ncRNA_as_chr1_729
chr1	162891717	162891718	ncRNA_intra_chr1_732
chr1	162964318	162964319	ncRNA_as_chr1_733
chr1	163159089	163159090	ncRNA_inter_chr1_734
chr1	163935099	163935100	ncRNA_as_chr1_746
chr1	164791527	164791528	ncRNA_as_chr1_749
chr1	164962597	164962598	ncRNA_as_chr1_757
chr1	166082348	166082349	ncRNA_as_chr1_762
chr1	166388625	166388626	ncRNA_inter_chr1_764
chr1	166635144	166635145	ncRNA_inter_chr1_765
chr1	166792320	166792321	ncRNA_inter_chr1_776
chr1	166815278	166815279	ncRNA_inter_chr1_775
chr1	167705569	167705570	ncRNA_inter_chr1_787
chr1	168929861	168929862	ncRNA_inter_chr1_793
chr1	171899528	171899529	ncRNA_as_chr1_798
chr1	172225836	172225837	ncRNA_inter_chr1_799
chr1	173033184	173033185	ncRNA_inter_chr1_808
chr1	173849541	173849542	ncRNA_as_chr1_820
chr1	174580605	174580606	ncRNA_inter_chr1_838
chr1	174784851	174784852	ncRNA_inter_chr1_847
chr1	174846266	174846267	ncRNA_inter_chr1_852
chr1	175421403	175421404	ncRNA_inter_chr1_864
chr1	175709224	175709225	ncRNA_as_chr1_866
chr1	175713674	175713675	ncRNA_inter_chr1_868
chr1	175728489	175728490	ncRNA_as_chr1_871
chr1	175892858	175892859	ncRNA_as_chr1_873
chr1	175893445	175893446	ncRNA_intra_chr1_872
chr1	176102807	176102808	ncRNA_as_chr1_878
chr1	179388778	179388779	ncRNA_inter_chr1_889
chr1	180248875	180248876	ncRNA_inter_chr1_899
chr1	182078546	182078547	ncRNA_as_chr1_911
chr1	182186519	182186520	ncRNA_inter_chr1_915
chr1	182698789	182698790	ncRNA_inter_chr1_924
chr1	182815750	182815751	ncRNA_inter_chr1_930
chr1	182911796	182911797	ncRNA_inter_chr1_931
chr1	183142279	183142280	ncRNA_inter_chr1_934
chr1	183187812	183187813	ncRNA_inter_chr1_936
chr1	184216016	184216017	ncRNA_inter_chr1_937
chr1	186601876	186601877	ncRNA_inter_chr1_946
chr1	186635240	186635241	ncRNA_inter_chr1_948
chr1	186669813	186669814	ncRNA_inter_chr1_949
chr1	187071712	187071713	ncRNA_as_chr1_953
chr1	188573269	188573270	ncRNA_inter_chr1_964
chr1	188862196	188862197	ncRNA_inter_chr1_967
chr1	188949016	188949017	ncRNA_as_chr1_968
chr1	191817317	191817318	ncRNA_inter_chr1_974
chr1	191863052	191863053	ncRNA_inter_chr1_976
chr1	191868808	191868809	ncRNA_as_chr1_978
chr1	191869285	191869286	ncRNA_inter_chr1_977
chr1	191993943	191993944	ncRNA_as_chr1_979
chr1	191994435	191994436	ncRNA_as_chr1_980
chr1	192289575	192289576	ncRNA_inter_chr1_988
chr1	192863841	192863842	ncRNA_as_chr1_990
chr1	193048309	193048310	ncRNA_inter_chr1_993
chr1	193244077	193244078	ncRNA_inter_chr1_1000
chr1	193266516	193266517	ncRNA_inter_chr1_1003
chr1	193318183	193318184	ncRNA_inter_chr1_1005
chr1	193781069	193781070	ncRNA_inter_chr1_1018
chr1	193957928	193957929	ncRNA_as_chr1_1023
chr1	195033807	195033808	ncRNA_as_chr1_1030
chr1	196048953	196048954	ncRNA_inter_chr1_1034
chr1	196220062	196220063	ncRNA_inter_chr1_1035
chr1	196802615	196802616	ncRNA_as_chr1_1040
chr1	196803153	196803154	ncRNA_as_chr1_1039
chr10	3134256	3134257	ncRNA_inter_chr10_8439
chr10	7498996	7498997	ncRNA_as_chr10_8460
chr10	7696178	7696179	ncRNA_inter_chr10_8466
chr10	7809365	7809366	ncRNA_inter_chr10_8469
chr10	7915821	7915822	ncRNA_inter_chr10_8471
chr10	8653455	8653456	ncRNA_inter_chr10_8476
chr10	8672027	8672028	ncRNA_inter_chr10_8481
chr10	12642925	12642926	ncRNA_inter_chr10_8683
chr10	14425414	14425415	ncRNA_as_chr10_8687
chr10	16815588	16815589	ncRNA_inter_chr10_8697
chr10	17379521	17379522	ncRNA_inter_chr10_8711
chr10	18551736	18551737	ncRNA_inter_chr10_8744
chr10	19183723	19183724	ncRNA_inter_chr10_8746
chr10	19210549	19210550	ncRNA_inter_chr10_8747
chr10	19921660	19921661	ncRNA_as_chr10_8755
chr10	21167409	21167410	ncRNA_inter_chr10_8767
chr10	21406187	21406188	ncRNA_inter_chr10_8770
chr10	21778470	21778471	ncRNA_inter_chr10_8771
chr10	22122618	22122619	ncRNA_inter_chr10_8774
chr10	22451305	22451306	ncRNA_inter_chr10_8775
chr10	23431322	23431323	ncRNA_inter_chr10_8776
chr10	23496688	23496689	ncRNA_inter_chr10_8777
chr10	24635482	24635483	ncRNA_as_chr10_8791
chr10	25256086	25256087	ncRNA_inter_chr10_8794
chr10	25341551	25341552	ncRNA_inter_chr10_8795
chr10	25393558	25393559	ncRNA_inter_chr10_8796
chr10	26214471	26214472	ncRNA_inter_chr10_8801
chr10	36859028	36859029	ncRNA_inter_chr10_8828
chr10	38884589	38884590	ncRNA_inter_chr10_8830
chr10	38894130	38894131	ncRNA_inter_chr10_8829
chr10	39451813	39451814	ncRNA_as_chr10_8833
chr10	39619267	39619268	ncRNA_inter_chr10_8834
chr10	39883872	39883873	ncRNA_inter_chr10_8837
chr10	41272740	41272741	ncRNA_as_chr10_8847
chr10	41287285	41287286	ncRNA_as_chr10_8848
chr10	41343261	41343262	ncRNA_inter_chr10_8849
chr10	43422102	43422103	ncRNA_inter_chr10_8866
chr10	43463081	43463082	ncRNA_inter_chr10_8868
chr10	43550649	43550650	ncRNA_inter_chr10_8869
chr10	44319718	44319719	ncRNA_inter_chr10_8873
chr10	44787018	44787019	ncRNA_inter_chr10_8874
chr10	45527509	45527510	ncRNA_inter_chr10_8880
chr10	51216063	51216064	ncRNA_as_chr10_8887
chr10	51216170	51216171	ncRNA_as_chr10_8886
chr10	53795687	53795688	ncRNA_inter_chr10_8899
chr10	57206159	57206160	ncRNA_inter_chr10_8904
chr10	60394818	60394819	ncRNA_inter_chr10_8926
chr10	60400880	60400881	ncRNA_inter_chr10_8925
chr10	60775604	60775605	ncRNA_as_chr10_8927
chr10	60885764	60885765	ncRNA_as_chr10_8928
chr10	60891011	60891012	ncRNA_as_chr10_8929
chr10	61246068	61246069	ncRNA_as_chr10_8934
chr10	61803354	61803355	ncRNA_as_chr10_8936
chr10	62436077	62436078	ncRNA_as_chr10_8939
chr10	62539191	62539192	ncRNA_as_chr10_8940
chr10	62739889	62739890	ncRNA_as_chr10_8943
chr10	66383354	66383355	ncRNA_inter_chr10_8950
chr10	66467822	66467823	ncRNA_as_chr10_8953
chr10	67128132	67128133	ncRNA_inter_chr10_8958
chr10	67555270	67555271	ncRNA_as_chr10_8959
chr10	67783477	67783478	ncRNA_inter_chr10_8961
chr10	67783890	67783891	ncRNA_inter_chr10_8960
chr10	67991439	67991440	ncRNA_as_chr10_8962
chr10	69558464	69558465	ncRNA_inter_chr10_8994
chr10	70634120	70634121	ncRNA_inter_chr10_9000
chr10	70644797	70644798	ncRNA_inter_chr10_8999
chr10	72130694	72130695	ncRNA_as_chr10_9004
chr10	74516497	74516498	ncRNA_as_chr10_9007
chr10	74912254	74912255	ncRNA_inter_chr10_9012
chr10	75160008	75160009	ncRNA_as_chr10_9014
chr10	75246883	75246884	ncRNA_as_chr10_9015
chr10	75355765	75355766	ncRNA_inter_chr10_9020
chr10	76024971	76024972	ncRNA_as_chr10_9023
chr10	76053169	76053170	ncRNA_inter_chr10_9024
chr10	76474739	76474740	ncRNA_inter_chr10_9025
chr10	76688431	76688432	ncRNA_inter_chr10_9026
chr10	76721968	76721969	ncRNA_inter_chr10_9029
chr10	77356164	77356165	ncRNA_inter_chr10_9033
chr10	79313918	79313919	ncRNA_inter_chr10_9044
chr10	79748391	79748392	ncRNA_as_chr10_9054
chr10	79901274	79901275	ncRNA_inter_chr10_9058
chr10	82255222	82255223	ncRNA_inter_chr10_9086
chr10	82274867	82274868	ncRNA_inter_chr10_9087
chr10	84016083	84016084	ncRNA_inter_chr10_9092
chr10	85167278	85167279	ncRNA_inter_chr10_9103
chr10	85276782	85276783	ncRNA_inter_chr10_9106
chr10	85558598	85558599	ncRNA_as_chr10_9109
chr10	87183021	87183022	ncRNA_inter_chr10_9123
chr10	87260140	87260141	ncRNA_inter_chr10_9125
chr10	87327272	87327273	ncRNA_as_chr10_9126
chr10	87551983	87551984	ncRNA_inter_chr10_9128
chr10	89149098	89149099	ncRNA_inter_chr10_9135
chr10	89207711	89207712	ncRNA_inter_chr10_9137
chr10	92535769	92535770	ncRNA_inter_chr10_9138
chr10	92780091	92780092	ncRNA_inter_chr10_9141
chr10	92798976	92798977	ncRNA_inter_chr10_9142
chr10	93683523	93683524	ncRNA_as_chr10_9149
chr10	94151429	94151430	ncRNA_inter_chr10_9172
chr10	94599721	94599722	ncRNA_inter_chr10_9174
chr10	94781093	94781094	ncRNA_as_chr10_9176
chr10	94798909	94798910	ncRNA_inter_chr10_9177
chr10	94880008	94880009	ncRNA_inter_chr10_9183
chr10	94893839	94893840	ncRNA_inter_chr10_9184
chr10	94904919	94904920	ncRNA_inter_chr10_9186
chr10	95143914	95143915	ncRNA_inter_chr10_9189
chr10	95241519	95241520	ncRNA_inter_chr10_9193
chr10	95277106	95277107	ncRNA_inter_chr10_9195
chr10	95688840	95688841	ncRNA_inter_chr10_9210
chr10	95694452	95694453	ncRNA_inter_chr10_9209
chr10	98692091	98692092	ncRNA_inter_chr10_9220
chr10	98695574	98695575	ncRNA_inter_chr10_9221
chr10	98733144	98733145	ncRNA_inter_chr10_9222
chr10	98922004	98922005	ncRNA_inter_chr10_9224
chr10	98932132	98932133	ncRNA_inter_chr10_9223
chr10	105005178	105005179	ncRNA_as_chr10_9235
chr10	105011606	105011607	ncRNA_inter_chr10_9236
chr10	106730753	106730754	ncRNA_as_chr10_9240
chr10	106902260	106902261	ncRNA_inter_chr10_9245
chr10	107884369	107884370	ncRNA_inter_chr10_9254
chr10	110037705	110037706	ncRNA_inter_chr10_9255
chr10	110153518	110153519	ncRNA_inter_chr10_9256
chr10	111019130	111019131	ncRNA_inter_chr10_9264
chr10	113105078	113105079	ncRNA_inter_chr10_9271
chr10	114261602	114261603	ncRNA_inter_chr10_9279
chr10	114791304	114791305	ncRNA_as_chr10_9290
chr10	116018527	116018528	ncRNA_as_chr10_9295
chr10	116386593	116386594	ncRNA_as_chr10_9296
chr10	116852925	116852926	ncRNA_inter_chr10_9302
chr10	117314379	117314380	ncRNA_inter_chr10_9309
chr10	117362514	117362515	ncRNA_inter_chr10_9311
chr10	117993581	117993582	ncRNA_inter_chr10_9312
chr10	118202725	118202726	ncRNA_inter_chr10_9313
chr10	118699449	118699450	ncRNA_inter_chr10_9320
chr10	118850499	118850500	ncRNA_inter_chr10_9323
chr10	119801259	119801260	ncRNA_as_chr10_9331
chr10	119825706	119825707	ncRNA_as_chr10_9332
chr10	120202787	120202788	ncRNA_inter_chr10_9333
chr10	120294684	120294685	ncRNA_as_chr10_9334
chr10	120925911	120925912	ncRNA_inter_chr10_9349
chr10	120930734	120930735	ncRNA_inter_chr10_9350
chr10	120943638	120943639	ncRNA_inter_chr10_9351
chr10	121556752	121556753	ncRNA_inter_chr10_9356
chr10	121817115	121817116	ncRNA_inter_chr10_9361
chr10	121885650	121885651	ncRNA_as_chr10_9365
chr10	122063925	122063926	ncRNA_inter_chr10_9368
chr10	122633753	122633754	ncRNA_as_chr10_9373
chr10	124598332	124598333	ncRNA_inter_chr10_9374
chr10	124598409	124598410	ncRNA_inter_chr10_9375
chr10	126415664	126415665	ncRNA_inter_chr10_9381
chr10	126603770	126603771	ncRNA_as_chr10_9385
chr10	126632304	126632305	ncRNA_as_chr10_9386
chr10	127104178	127104179	ncRNA_inter_chr10_9394
chr10	127113859	127113860	ncRNA_inter_chr10_9395
chr10	128408075	128408076	ncRNA_inter_chr10_9418
chr11	3047574	3047575	ncRNA_as_chr11_9423
chr11	3474627	3474628	ncRNA_inter_chr11_9424
chr11	3548995	3548996	ncRNA_inter_chr11_9425
chr11	4123603	4123604	ncRNA_inter_chr11_9428
chr11	4150538	4150539	ncRNA_inter_chr11_9429
chr11	4530014	4530015	ncRNA_inter_chr11_9432
chr11	5385896	5385897	ncRNA_inter_chr11_9434
chr11	6295124	6295125	ncRNA_inter_chr11_9436
chr11	6376031	6376032	ncRNA_as_chr11_9441
chr11	6428816	6428817	ncRNA_inter_chr11_9442
chr11	6735634	6735635	ncRNA_inter_chr11_9445
chr11	7101983	7101984	ncRNA_as_chr11_9449
chr11	8207761	8207762	ncRNA_inter_chr11_9461
chr11	8296403	8296404	ncRNA_inter_chr11_9472
chr11	11937628	11937629	ncRNA_inter_chr11_9481
chr11	16851285	16851286	ncRNA_inter_chr11_9515
chr11	17853782	17853783	ncRNA_as_chr11_9518
chr11	20353070	20353071	ncRNA_inter_chr11_9537
chr11	20369512	20369513	ncRNA_inter_chr11_9538
chr11	22758656	22758657	ncRNA_as_chr11_9570
chr11	22967918	22967919	ncRNA_inter_chr11_9573
chr11	26112336	26112337	ncRNA_inter_chr11_9580
chr11	29030299	29030300	ncRNA_inter_chr11_9584
chr11	29708922	29708923	ncRNA_as_chr11_9588
chr11	31611734	31611735	ncRNA_inter_chr11_9598
chr11	31724715	31724716	ncRNA_inter_chr11_9599
chr11	33855712	33855713	ncRNA_intra_chr11_9610
chr11	44281802	44281803	ncRNA_as_chr11_9639
chr11	44930430	44930431	ncRNA_inter_chr11_9643
chr11	45619012	45619013	ncRNA_inter_chr11_9644
chr11	45621584	45621585	ncRNA_inter_chr11_9645
chr11	45665389	45665390	ncRNA_inter_chr11_9646
chr11	45865794	45865795	ncRNA_inter_chr11_9648
chr11	46479965	46479966	ncRNA_inter_chr11_9650
chr11	48680412	48680413	ncRNA_as_chr11_9663
chr11	49016262	49016263	ncRNA_inter_chr11_9670
chr11	49080923	49080924	ncRNA_inter_chr11_9674
chr11	49953395	49953396	ncRNA_as_chr11_9684
chr11	51464455	51464456	ncRNA_as_chr11_9692
chr11	53145919	53145920	ncRNA_as_chr11_9707
chr11	53272816	53272817	ncRNA_as_chr11_9709
chr11	53673062	53673063	ncRNA_inter_chr11_9714
chr11	53716311	53716312	ncRNA_inter_chr11_9716
chr11	55011184	55011185	ncRNA_inter_chr11_9726
chr11	57614986	57614987	ncRNA_inter_chr11_9733
chr11	57777188	57777189	ncRNA_inter_chr11_9734
chr11	58107777	58107778	ncRNA_inter_chr11_9751
chr11	59041906	59041907	ncRNA_inter_chr11_9761
chr11	59319150	59319151	ncRNA_as_chr11_9766
chr11	59623581	59623582	ncRNA_as_chr11_9767
chr11	59761649	59761650	ncRNA_inter_chr11_9770
chr11	59784115	59784116	ncRNA_as_chr11_9771
chr11	61678702	61678703	ncRNA_as_chr11_9787
chr11	62416281	62416282	ncRNA_as_chr11_9790
chr11	62733735	62733736	ncRNA_inter_chr11_9794
chr11	63432508	63432509	ncRNA_inter_chr11_9798
chr11	63437425	63437426	ncRNA_inter_chr11_9799
chr11	63599575	63599576	ncRNA_inter_chr11_9809
chr11	63892985	63892986	ncRNA_inter_chr11_9814
chr11	64008836	64008837	ncRNA_inter_chr11_9815
chr11	64657286	64657287	ncRNA_inter_chr11_9817
chr11	69183067	69183068	ncRNA_inter_chr11_9833
chr11	69204443	69204444	ncRNA_as_chr11_9837
chr11	69497930	69497931	ncRNA_as_chr11_9840
chr11	69547496	69547497	ncRNA_as_chr11_9841
chr11	72080345	72080346	ncRNA_inter_chr11_9861
chr11	72395619	72395620	ncRNA_inter_chr11_9863
chr11	72400526	72400527	ncRNA_inter_chr11_9864
chr11	72404963	72404964	ncRNA_inter_chr11_9862
chr11	75243492	75243493	ncRNA_inter_chr11_9873
chr11	75251612	75251613	ncRNA_as_chr11_9874
chr11	77845784	77845785	ncRNA_inter_chr11_9889
chr11	77880922	77880923	ncRNA_as_chr11_9892
chr11	78776952	78776953	ncRNA_as_chr11_9897
chr11	79297533	79297534	ncRNA_as_chr11_9900
chr11	79488588	79488589	ncRNA_as_chr11_9903
chr11	79518299	79518300	ncRNA_inter_chr11_9906
chr11	79524773	79524774	ncRNA_inter_chr11_9907
chr11	79545403	79545404	ncRNA_inter_chr11_9908
chr11	79559063	79559064	ncRNA_inter_chr11_9910
chr11	79603800	79603801	ncRNA_inter_chr11_9913
chr11	81833489	81833490	ncRNA_inter_chr11_9925
chr11	82594567	82594568	ncRNA_inter_chr11_9929
chr11	82774183	82774184	ncRNA_as_chr11_9930
chr11	83395562	83395563	ncRNA_as_chr11_9937
chr11	83664489	83664490	ncRNA_as_chr11_9940
chr11	83957713	83957714	ncRNA_as_chr11_9942
chr11	84339161	84339162	ncRNA_inter_chr11_9944
chr11	84533934	84533935	ncRNA_inter_chr11_9945
chr11	84642576	84642577	ncRNA_inter_chr11_9947
chr11	84684325	84684326	ncRNA_inter_chr11_9948
chr11	85048626	85048627	ncRNA_inter_chr11_9953
chr11	85533246	85533247	ncRNA_as_chr11_9954
chr11	85589182	85589183	ncRNA_as_chr11_9955
chr11	85645890	85645891	ncRNA_as_chr11_9956
chr11	86382846	86382847	ncRNA_inter_chr11_9959
chr11	86663311	86663312	ncRNA_inter_chr11_9965
chr11	87513025	87513026	ncRNA_intra_chr11_9969
chr11	87874828	87874829	ncRNA_inter_chr11_9975
chr11	88579789	88579790	ncRNA_inter_chr11_9979
chr11	88828231	88828232	ncRNA_inter_chr11_9980
chr11	88922064	88922065	ncRNA_inter_chr11_9982
chr11	90126228	90126229	ncRNA_as_chr11_9984
chr11	90594072	90594073	ncRNA_inter_chr11_9986
chr11	90666004	90666005	ncRNA_inter_chr11_9987
chr11	93938914	93938915	ncRNA_as_chr11_9989
chr11	94023710	94023711	ncRNA_as_chr11_9990
chr11	94135696	94135697	ncRNA_inter_chr11_9992
chr11	94463444	94463445	ncRNA_inter_chr11_9993
chr11	94873851	94873852	ncRNA_as_chr11_10003
chr11	95006366	95006367	ncRNA_as_chr11_10004
chr11	95171660	95171661	ncRNA_inter_chr11_10005
chr11	95574068	95574069	ncRNA_inter_chr11_10006
chr11	95638585	95638586	ncRNA_inter_chr11_10009
chr11	95670791	95670792	ncRNA_inter_chr11_10011
chr11	95719785	95719786	ncRNA_as_chr11_10013
chr11	96002460	96002461	ncRNA_as_chr11_10015
chr11	96112973	96112974	ncRNA_inter_chr11_10016
chr11	96741812	96741813	ncRNA_inter_chr11_10021
chr11	97303661	97303662	ncRNA_inter_chr11_10026
chr11	97445827	97445828	ncRNA_inter_chr11_10029
chr11	97519118	97519119	ncRNA_inter_chr11_10031
chr11	97521708	97521709	ncRNA_inter_chr11_10030
chr11	97684858	97684859	ncRNA_as_chr11_10039
chr11	98307918	98307919	ncRNA_inter_chr11_10047
chr11	98322214	98322215	ncRNA_inter_chr11_10048
chr11	98545031	98545032	ncRNA_as_chr11_10049
chr11	98638988	98638989	ncRNA_inter_chr11_10050
chr11	98671403	98671404	ncRNA_as_chr11_10053
chr11	98901417	98901418	ncRNA_inter_chr11_10056
chr11	98924230	98924231	ncRNA_as_chr11_10058
chr11	101237835	101237836	ncRNA_as_chr11_10075
chr11	101544178	101544179	ncRNA_inter_chr11_10078
chr11	102233431	102233432	ncRNA_inter_chr11_10088
chr11	102243138	102243139	ncRNA_inter_chr11_10087
chr11	102440433	102440434	ncRNA_inter_chr11_10093
chr11	102485730	102485731	ncRNA_inter_chr11_10094
chr11	102825468	102825469	ncRNA_inter_chr11_10098
chr11	102878533	102878534	ncRNA_inter_chr11_10099
chr11	103206066	103206067	ncRNA_as_chr11_10103
chr11	103559037	103559038	ncRNA_inter_chr11_10105
chr11	104303764	104303765	ncRNA_inter_chr11_10107
chr11	104599509	104599510	ncRNA_inter_chr11_10109
chr11	104890515	104890516	ncRNA_inter_chr11_10110
chr11	104904106	104904107	ncRNA_inter_chr11_10111
chr11	105042765	105042766	ncRNA_as_chr11_10113
chr11	105927355	105927356	ncRNA_inter_chr11_10116
chr11	106362112	106362113	ncRNA_as_chr11_10121
chr11	106375561	106375562	ncRNA_as_chr11_10122
chr11	106835111	106835112	ncRNA_inter_chr11_10126
chr11	107197449	107197450	ncRNA_as_chr11_10133
chr11	108275713	108275714	ncRNA_as_chr11_10136
chr11	109005683	109005684	ncRNA_inter_chr11_10137
chr11	109208180	109208181	ncRNA_inter_chr11_10138
chr11	109298794	109298795	ncRNA_as_chr11_10139
chr11	109301391	109301392	ncRNA_as_chr11_10140
chr11	109474398	109474399	ncRNA_inter_chr11_10141
chr11	109596000	109596001	ncRNA_inter_chr11_10143
chr11	109628897	109628898	ncRNA_inter_chr11_10144
chr11	109707191	109707192	ncRNA_inter_chr11_10147
chr11	110006918	110006919	ncRNA_as_chr11_10149
chr11	110034773	110034774	ncRNA_as_chr11_10151
chr11	112572670	112572671	ncRNA_inter_chr11_10155
chr11	112669369	112669370	ncRNA_inter_chr11_10158
chr11	113063152	113063153	ncRNA_inter_chr11_10159
chr11	113070983	113070984	ncRNA_inter_chr11_10160
chr11	113584001	113584002	ncRNA_inter_chr11_10162
chr11	115044487	115044488	ncRNA_as_chr11_10167
chr11	115272033	115272034	ncRNA_as_chr11_10169
chr11	115309519	115309520	ncRNA_as_chr11_10170
chr11	116532973	116532974	ncRNA_inter_chr11_10185
chr11	116613480	116613481	ncRNA_inter_chr11_10188
chr11	116937683	116937684	ncRNA_inter_chr11_10189
chr11	117472560	117472561	ncRNA_inter_chr11_10191
chr11	117826609	117826610	ncRNA_inter_chr11_10194
chr11	117834483	117834484	ncRNA_inter_chr11_10195
chr11	118903292	118903293	ncRNA_inter_chr11_10201
chr11	118953147	118953148	ncRNA_inter_chr11_10202
chr11	118955415	118955416	ncRNA_inter_chr11_10203
chr11	119003179	119003180	ncRNA_inter_chr11_10206
chr11	119352634	119352635	ncRNA_inter_chr11_10209
chr11	119695679	119695680	ncRNA_as_chr11_10210
chr11	119794034	119794035	ncRNA_inter_chr11_10211
chr11	119804104	119804105	ncRNA_inter_chr11_10212
chr11	120043936	120043937	ncRNA_inter_chr11_10214
chr11	120051244	120051245	ncRNA_inter_chr11_10215
chr11	120093564	120093565	ncRNA_inter_chr11_10218
chr11	120209991	120209992	ncRNA_inter_chr11_10221
chr11	120399868	120399869	ncRNA_as_chr11_10222
chr11	120434425	120434426	ncRNA_inter_chr11_10224
chr11	120491140	120491141	ncRNA_as_chr11_10227
chr12	3235790	3235791	ncRNA_as_chr12_10241
chr12	3310112	3310113	ncRNA_inter_chr12_10242
chr12	3426951	3426952	ncRNA_as_chr12_10245
chr12	3862244	3862245	ncRNA_as_chr12_10251
chr12	5383238	5383239	ncRNA_inter_chr12_10257
chr12	7913265	7913266	ncRNA_inter_chr12_10270
chr12	8351940	8351941	ncRNA_inter_chr12_10279
chr12	8517977	8517978	ncRNA_as_chr12_10281
chr12	8778118	8778119	ncRNA_inter_chr12_10285
chr12	8838030	8838031	ncRNA_inter_chr12_10286
chr12	10453193	10453194	ncRNA_inter_chr12_10291
chr12	11211138	11211139	ncRNA_inter_chr12_10292
chr12	13187982	13187983	ncRNA_inter_chr12_10303
chr12	17355197	17355198	ncRNA_inter_chr12_10327
chr12	17942030	17942031	ncRNA_inter_chr12_10329
chr12	18780603	18780604	ncRNA_inter_chr12_10333
chr12	20821640	20821641	ncRNA_inter_chr12_10357
chr12	21423990	21423991	ncRNA_inter_chr12_10378
chr12	21549546	21549547	ncRNA_inter_chr12_10380
chr12	22035300	22035301	ncRNA_inter_chr12_10388
chr12	22990696	22990697	ncRNA_inter_chr12_10403
chr12	25366783	25366784	ncRNA_inter_chr12_10411
chr12	25370809	25370810	ncRNA_inter_chr12_10412
chr12	25813911	25813912	ncRNA_inter_chr12_10421
chr12	25875786	25875787	ncRNA_inter_chr12_10422
chr12	25917654	25917655	ncRNA_inter_chr12_10423
chr12	25988658	25988659	ncRNA_inter_chr12_10435
chr12	26000516	26000517	ncRNA_inter_chr12_10439
chr12	26066162	26066163	ncRNA_inter_chr12_10440
chr12	27799860	27799861	ncRNA_inter_chr12_10452
chr12	28624041	28624042	ncRNA_inter_chr12_10453
chr12	28631099	28631100	ncRNA_inter_chr12_10454
chr12	28675615	28675616	ncRNA_inter_chr12_10458
chr12	28769026	28769027	ncRNA_inter_chr12_10462
chr12	29367897	29367898	ncRNA_inter_chr12_10463
chr12	29583411	29583412	ncRNA_inter_chr12_10476
chr12	31763561	31763562	ncRNA_as_chr12_10492
chr12	32810690	32810691	ncRNA_inter_chr12_10504
chr12	33638703	33638704	ncRNA_inter_chr12_10509
chr12	33832451	33832452	ncRNA_inter_chr12_10510
chr12	36379790	36379791	ncRNA_inter_chr12_10525
chr12	40949950	40949951	ncRNA_inter_chr12_10538
chr12	45396978	45396979	ncRNA_as_chr12_10547
chr12	46175536	46175537	ncRNA_inter_chr12_10552
chr12	52930572	52930573	ncRNA_inter_chr12_10555
chr12	52952795	52952796	ncRNA_inter_chr12_10556
chr12	53547799	53547800	ncRNA_inter_chr12_10562
chr12	53554875	53554876	ncRNA_inter_chr12_10561
chr12	58616308	58616309	ncRNA_inter_chr12_10595
chr12	58750908	58750909	ncRNA_intra_chr12_10597
chr12	70576537	70576538	ncRNA_inter_chr12_10615
chr12	70944672	70944673	ncRNA_as_chr12_10616
chr12	71328827	71328828	ncRNA_inter_chr12_10620
chr12	71333013	71333014	ncRNA_inter_chr12_10621
chr12	72116810	72116811	ncRNA_as_chr12_10627
chr12	72455518	72455519	ncRNA_inter_chr12_10628
chr12	72670466	72670467	ncRNA_inter_chr12_10630
chr12	73093716	73093717	ncRNA_inter_chr12_10632
chr12	73131230	73131231	ncRNA_inter_chr12_10638
chr12	74510550	74510551	ncRNA_inter_chr12_10654
chr12	74647305	74647306	ncRNA_as_chr12_10655
chr12	77419790	77419791	ncRNA_as_chr12_10668
chr12	77445028	77445029	ncRNA_inter_chr12_10670
chr12	77545483	77545484	ncRNA_inter_chr12_10672
chr12	77648918	77648919	ncRNA_as_chr12_10673
chr12	77883889	77883890	ncRNA_as_chr12_10674
chr12	78144828	78144829	ncRNA_inter_chr12_10681
chr12	79043981	79043982	ncRNA_inter_chr12_10687
chr12	79307516	79307517	ncRNA_inter_chr12_10688
chr12	80012908	80012909	ncRNA_inter_chr12_10694
chr12	80017223	80017224	ncRNA_inter_chr12_10696
chr12	80915021	80915022	ncRNA_as_chr12_10697
chr12	81233831	81233832	ncRNA_inter_chr12_10706
chr12	81793453	81793454	ncRNA_inter_chr12_10712
chr12	82025434	82025435	ncRNA_inter_chr12_10714
chr12	82032540	82032541	ncRNA_inter_chr12_10715
chr12	82046429	82046430	ncRNA_inter_chr12_10716
chr12	82288185	82288186	ncRNA_inter_chr12_10718
chr12	82909107	82909108	ncRNA_inter_chr12_10721
chr12	85879607	85879608	ncRNA_inter_chr12_10742
chr12	87650116	87650117	ncRNA_inter_chr12_10751
chr12	88233510	88233511	ncRNA_inter_chr12_10754
chr12	88504746	88504747	ncRNA_as_chr12_10761
chr12	88517719	88517720	ncRNA_as_chr12_10762
chr12	88640622	88640623	ncRNA_as_chr12_10764
chr12	88770141	88770142	ncRNA_as_chr12_10771
chr12	89615767	89615768	ncRNA_as_chr12_10774
chr12	93166843	93166844	ncRNA_inter_chr12_10779
chr12	100401018	100401019	ncRNA_inter_chr12_10796
chr12	100712292	100712293	ncRNA_inter_chr12_10802
chr12	100798162	100798163	ncRNA_inter_chr12_10818
chr12	100866184	100866185	ncRNA_inter_chr12_10821
chr12	102117533	102117534	ncRNA_as_chr12_10823
chr12	102180111	102180112	ncRNA_as_chr12_10824
chr12	102320660	102320661	ncRNA_as_chr12_10825
chr12	103151476	103151477	ncRNA_inter_chr12_10826
chr12	104598255	104598256	ncRNA_inter_chr12_10838
chr12	104966559	104966560	ncRNA_as_chr12_10850
chr12	104971049	104971050	ncRNA_as_chr12_10852
chr12	104972198	104972199	ncRNA_as_chr12_10853
chr12	104974365	104974366	ncRNA_as_chr12_10855
chr12	104985575	104985576	ncRNA_as_chr12_10858
chr12	105008817	105008818	ncRNA_as_chr12_10860
chr12	105009688	105009689	ncRNA_as_chr12_10861
chr12	105010814	105010815	ncRNA_as_chr12_10862
chr12	105011369	105011370	ncRNA_as_chr12_10864
chr12	105058974	105058975	ncRNA_as_chr12_10867
chr12	105061736	105061737	ncRNA_as_chr12_10868
chr12	105063319	105063320	ncRNA_as_chr12_10869
chr12	105066180	105066181	ncRNA_intra_chr12_10865
chr12	105094810	105094811	ncRNA_intra_chr12_10866
chr12	105099106	105099107	ncRNA_as_chr12_10873
chr12	105101174	105101175	ncRNA_intra_chr12_10863
chr12	105101705	105101706	ncRNA_intra_chr12_10870
chr12	105133647	105133648	ncRNA_intra_chr12_10871
chr12	105133890	105133891	ncRNA_intra_chr12_10859
chr12	105134828	105134829	ncRNA_intra_chr12_10851
chr12	105138148	105138149	ncRNA_intra_chr12_10872
chr12	105140444	105140445	ncRNA_intra_chr12_10854
chr12	105141666	105141667	ncRNA_intra_chr12_10856
chr12	105142526	105142527	ncRNA_intra_chr12_10857
chr12	105372135	105372136	ncRNA_intra_chr12_10883
chr12	105582897	105582898	ncRNA_intra_chr12_10886
chr12	105585226	105585227	ncRNA_intra_chr12_10888
chr12	105634513	105634514	ncRNA_as_chr12_10889
chr12	105649095	105649096	ncRNA_as_chr12_10885
chr12	105651568	105651569	ncRNA_as_chr12_10887
chr12	105653343	105653344	ncRNA_as_chr12_10884
chr12	106270521	106270522	ncRNA_inter_chr12_10895
chr12	106278552	106278553	ncRNA_as_chr12_10896
chr12	107181317	107181318	ncRNA_inter_chr12_10905
chr12	107713402	107713403	ncRNA_inter_chr12_10909
chr12	107717306	107717307	ncRNA_inter_chr12_10910
chr12	109604139	109604140	ncRNA_inter_chr12_10916
chr12	110775062	110775063	ncRNA_inter_chr12_10921
chr12	110779087	110779088	ncRNA_inter_chr12_10922
chr12	111262497	111262498	ncRNA_inter_chr12_10930
chr12	111396283	111396284	ncRNA_inter_chr12_10937
chr12	111463359	111463360	ncRNA_inter_chr12_10938
chr12	111470293	111470294	ncRNA_inter_chr12_10940
chr12	111517389	111517390	ncRNA_inter_chr12_10942
chr12	111665733	111665734	ncRNA_inter_chr12_10943
chr12	111723861	111723862	ncRNA_as_chr12_10944
chr12	111839590	111839591	ncRNA_inter_chr12_10946
chr12	112112145	112112146	ncRNA_as_chr12_10953
chr12	112232607	112232608	ncRNA_inter_chr12_10954
chr12	112354103	112354104	ncRNA_as_chr12_10956
chr12	112812613	112812614	ncRNA_inter_chr12_10968
chr12	113182693	113182694	ncRNA_inter_chr12_10973
chr12	113347931	113347932	ncRNA_as_chr12_10974
chr12	115617199	115617200	ncRNA_inter_chr12_10993
chr12	116002687	116002688	ncRNA_inter_chr12_10994
chr12	117220347	117220348	ncRNA_inter_chr12_11001
chr13	3298773	3298774	ncRNA_inter_chr13_11018
chr13	3477548	3477549	ncRNA_inter_chr13_11019
chr13	3497295	3497296	ncRNA_inter_chr13_11020
chr13	5857338	5857339	ncRNA_inter_chr13_11027
chr13	9175847	9175848	ncRNA_as_chr13_11032
chr13	13954868	13954869	ncRNA_inter_chr13_11049
chr13	15179618	15179619	ncRNA_inter_chr13_11060
chr13	16108587	16108588	ncRNA_as_chr13_11068
chr13	16142888	16142889	ncRNA_inter_chr13_11070
chr13	16248216	16248217	ncRNA_inter_chr13_11071
chr13	23537846	23537847	ncRNA_inter_chr13_11104
chr13	23920574	23920575	ncRNA_as_chr13_11126
chr13	23934569	23934570	ncRNA_as_chr13_11127
chr13	24778604	24778605	ncRNA_as_chr13_11142
chr13	24840463	24840464	ncRNA_inter_chr13_11144
chr13	28977291	28977292	ncRNA_inter_chr13_11148
chr13	30327239	30327240	ncRNA_as_chr13_11149
chr13	31459858	31459859	ncRNA_inter_chr13_11154
chr13	31645998	31645999	ncRNA_inter_chr13_11162
chr13	34027900	34027901	ncRNA_as_chr13_11164
chr13	34437136	34437137	ncRNA_inter_chr13_11165
chr13	34720661	34720662	ncRNA_as_chr13_11185
chr13	34744791	34744792	ncRNA_inter_chr13_11186
chr13	35055916	35055917	ncRNA_inter_chr13_11189
chr13	36667357	36667358	ncRNA_inter_chr13_11195
chr13	36813754	36813755	ncRNA_inter_chr13_11206
chr13	37532225	37532226	ncRNA_inter_chr13_11210
chr13	37552319	37552320	ncRNA_inter_chr13_11212
chr13	37629655	37629656	ncRNA_inter_chr13_11215
chr13	37634272	37634273	ncRNA_inter_chr13_11216
chr13	37672954	37672955	ncRNA_inter_chr13_11217
chr13	37690838	37690839	ncRNA_inter_chr13_11219
chr13	37736335	37736336	ncRNA_inter_chr13_11222
chr13	37747463	37747464	ncRNA_inter_chr13_11226
chr13	37763401	37763402	ncRNA_inter_chr13_11227
chr13	37877632	37877633	ncRNA_inter_chr13_11236
chr13	37891436	37891437	ncRNA_inter_chr13_11237
chr13	38412474	38412475	ncRNA_inter_chr13_11241
chr13	38621233	38621234	ncRNA_inter_chr13_11242
chr13	39052943	39052944	ncRNA_inter_chr13_11248
chr13	39532408	39532409	ncRNA_inter_chr13_11254
chr13	41258669	41258670	ncRNA_inter_chr13_11269
chr13	41938583	41938584	ncRNA_as_chr13_11278
chr13	43595538	43595539	ncRNA_inter_chr13_11286
chr13	43960299	43960300	ncRNA_inter_chr13_11287
chr13	44550671	44550672	ncRNA_inter_chr13_11288
chr13	44575686	44575687	ncRNA_inter_chr13_11289
chr13	46060417	46060418	ncRNA_inter_chr13_11292
chr13	46115225	46115226	ncRNA_inter_chr13_11294
chr13	47201766	47201767	ncRNA_inter_chr13_11298
chr13	47219175	47219176	ncRNA_as_chr13_11299
chr13	47717069	47717070	ncRNA_inter_chr13_11339
chr13	48369253	48369254	ncRNA_inter_chr13_11362
chr13	48641897	48641898	ncRNA_inter_chr13_11364
chr13	49063480	49063481	ncRNA_inter_chr13_11365
chr13	49267509	49267510	ncRNA_inter_chr13_11367
chr13	49354370	49354371	ncRNA_inter_chr13_11370
chr13	52192109	52192110	ncRNA_inter_chr13_11384
chr13	52275517	52275518	ncRNA_inter_chr13_11385
chr13	52290577	52290578	ncRNA_inter_chr13_11386
chr13	52646320	52646321	ncRNA_inter_chr13_11387
chr13	52658480	52658481	ncRNA_inter_chr13_11388
chr13	52668594	52668595	ncRNA_inter_chr13_11390
chr13	52852574	52852575	ncRNA_inter_chr13_11391
chr13	53081358	53081359	ncRNA_inter_chr13_11397
chr13	53092947	53092948	ncRNA_inter_chr13_11398
chr13	53113686	53113687	ncRNA_inter_chr13_11399
chr13	53164514	53164515	ncRNA_inter_chr13_11400
chr13	55672548	55672549	ncRNA_inter_chr13_11413
chr13	56037862	56037863	ncRNA_as_chr13_11416
chr13	56457355	56457356	ncRNA_inter_chr13_11418
chr13	56631046	56631047	ncRNA_as_chr13_11420
chr13	56673267	56673268	ncRNA_inter_chr13_11422
chr13	56779874	56779875	ncRNA_inter_chr13_11423
chr13	58547168	58547169	ncRNA_inter_chr13_11430
chr13	59686584	59686585	ncRNA_inter_chr13_11432
chr13	59835010	59835011	ncRNA_inter_chr13_11433
chr13	59871180	59871181	ncRNA_as_chr13_11434
chr13	60582351	60582352	ncRNA_inter_chr13_11437
chr13	60584867	60584868	ncRNA_inter_chr13_11439
chr13	60590263	60590264	ncRNA_inter_chr13_11438
chr13	61814443	61814444	ncRNA_inter_chr13_11443
chr13	61908466	61908467	ncRNA_inter_chr13_11444
chr13	62398274	62398275	ncRNA_as_chr13_11451
chr13	62738051	62738052	ncRNA_intra_chr13_11454
chr13	64349664	64349665	ncRNA_as_chr13_11486
chr13	67133341	67133342	ncRNA_as_chr13_11499
chr13	67379349	67379350	ncRNA_inter_chr13_11504
chr13	67493577	67493578	ncRNA_intra_chr13_11505
chr13	67495854	67495855	ncRNA_intra_chr13_11506
chr13	67698012	67698013	ncRNA_as_chr13_11512
chr13	67698593	67698594	ncRNA_as_chr13_11513
chr13	67717701	67717702	ncRNA_as_chr13_11515
chr13	67728851	67728852	ncRNA_intra_chr13_11514
chr13	67736834	67736835	ncRNA_as_chr13_11516
chr13	67759713	67759714	ncRNA_as_chr13_11518
chr13	67798715	67798716	ncRNA_intra_chr13_11517
chr13	67825094	67825095	ncRNA_intra_chr13_11519
chr13	67830176	67830177	ncRNA_as_chr13_11520
chr13	67931922	67931923	ncRNA_as_chr13_11521
chr13	68391836	68391837	ncRNA_inter_chr13_11523
chr13	69208847	69208848	ncRNA_inter_chr13_11527
chr13	69682873	69682874	ncRNA_inter_chr13_11529
chr13	69781064	69781065	ncRNA_inter_chr13_11531
chr13	70712118	70712119	ncRNA_inter_chr13_11534
chr13	70789099	70789100	ncRNA_inter_chr13_11535
chr13	74146798	74146799	ncRNA_inter_chr13_11542
chr13	74544775	74544776	ncRNA_inter_chr13_11543
chr13	74581967	74581968	ncRNA_as_chr13_11544
chr13	74615569	74615570	ncRNA_as_chr13_11546
chr13	74620180	74620181	ncRNA_as_chr13_11547
chr13	74658374	74658375	ncRNA_inter_chr13_11549
chr13	74660264	74660265	ncRNA_inter_chr13_11548
chr13	74685813	74685814	ncRNA_intra_chr13_11545
chr13	74714864	74714865	ncRNA_inter_chr13_11550
chr13	74745153	74745154	ncRNA_inter_chr13_11551
chr13	75491586	75491587	ncRNA_inter_chr13_11553
chr13	76309811	76309812	ncRNA_intra_chr13_11565
chr13	81079663	81079664	ncRNA_inter_chr13_11571
chr13	81923552	81923553	ncRNA_as_chr13_11575
chr13	84204331	84204332	ncRNA_inter_chr13_11580
chr13	91881366	91881367	ncRNA_intra_chr13_11590
chr13	93476897	93476898	ncRNA_as_chr13_11596
chr13	94309525	94309526	ncRNA_inter_chr13_11602
chr13	97643922	97643923	ncRNA_inter_chr13_11622
chr13	98082075	98082076	ncRNA_inter_chr13_11627
chr13	98145810	98145811	ncRNA_inter_chr13_11628
chr13	98183170	98183171	ncRNA_inter_chr13_11629
chr13	98329954	98329955	ncRNA_inter_chr13_11631
chr13	98548936	98548937	ncRNA_inter_chr13_11633
chr13	99086979	99086980	ncRNA_inter_chr13_11634
chr13	99486451	99486452	ncRNA_inter_chr13_11635
chr13	99870647	99870648	ncRNA_inter_chr13_11646
chr13	100020605	100020606	ncRNA_as_chr13_11647
chr13	100182781	100182782	ncRNA_as_chr13_11648
chr13	101031069	101031070	ncRNA_as_chr13_11650
chr13	102316503	102316504	ncRNA_inter_chr13_11656
chr13	102323167	102323168	ncRNA_inter_chr13_11655
chr13	102792375	102792376	ncRNA_inter_chr13_11659
chr13	104382436	104382437	ncRNA_inter_chr13_11670
chr13	104392333	104392334	ncRNA_inter_chr13_11669
chr13	104710752	104710753	ncRNA_inter_chr13_11673
chr13	107550431	107550432	ncRNA_inter_chr13_11677
chr13	107782988	107782989	ncRNA_intra_chr13_11678
chr13	107812649	107812650	ncRNA_inter_chr13_11679
chr13	107853744	107853745	ncRNA_inter_chr13_11680
chr13	108259901	108259902	ncRNA_inter_chr13_11686
chr13	108275414	108275415	ncRNA_inter_chr13_11687
chr13	109227459	109227460	ncRNA_inter_chr13_11701
chr13	111246354	111246355	ncRNA_inter_chr13_11752
chr13	112607042	112607043	ncRNA_inter_chr13_11760
chr13	112837144	112837145	ncRNA_inter_chr13_11767
chr13	112890902	112890903	ncRNA_inter_chr13_11768
chr13	112979061	112979062	ncRNA_inter_chr13_11769
chr13	113537695	113537696	ncRNA_inter_chr13_11776
chr13	114325085	114325086	ncRNA_inter_chr13_11778
chr13	114941800	114941801	ncRNA_as_chr13_11779
chr13	115578405	115578406	ncRNA_inter_chr13_11782
chr14	8922513	8922514	ncRNA_as_chr14_11811
chr14	9498903	9498904	ncRNA_inter_chr14_11814
chr14	9632584	9632585	ncRNA_inter_chr14_11815
chr14	18493361	18493362	ncRNA_inter_chr14_11845
chr14	19044395	19044396	ncRNA_as_chr14_11846
chr14	21045732	21045733	ncRNA_inter_chr14_11858
chr14	21138844	21138845	ncRNA_as_chr14_11859
chr14	21365514	21365515	ncRNA_as_chr14_11862
chr14	21613426	21613427	ncRNA_inter_chr14_11866
chr14	22814204	22814205	ncRNA_inter_chr14_11870
chr14	25962727	25962728	ncRNA_inter_chr14_11889
chr14	26221321	26221322	ncRNA_inter_chr14_11899
chr14	27177032	27177033	ncRNA_inter_chr14_11905
chr14	29462841	29462842	ncRNA_inter_chr14_11911
chr14	31764551	31764552	ncRNA_inter_chr14_11922
chr14	32511952	32511953	ncRNA_as_chr14_11925
chr14	32745438	32745439	ncRNA_inter_chr14_11926
chr14	32787022	32787023	ncRNA_inter_chr14_11927
chr14	32959388	32959389	ncRNA_as_chr14_11932
chr14	33119528	33119529	ncRNA_inter_chr14_11934
chr14	35158930	35158931	ncRNA_inter_chr14_11938
chr14	35163389	35163390	ncRNA_as_chr14_11939
chr14	35173646	35173647	ncRNA_inter_chr14_11940
chr14	35433942	35433943	ncRNA_inter_chr14_11945
chr14	35572615	35572616	ncRNA_inter_chr14_11949
chr14	35580199	35580200	ncRNA_inter_chr14_11950
chr14	44646124	44646125	ncRNA_intra_chr14_11961
chr14	44790902	44790903	ncRNA_inter_chr14_11970
chr14	46155073	46155074	ncRNA_inter_chr14_11978
chr14	46173581	46173582	ncRNA_inter_chr14_11979
chr14	46636595	46636596	ncRNA_inter_chr14_11988
chr14	46897287	46897288	ncRNA_inter_chr14_11989
chr14	46999198	46999199	ncRNA_as_chr14_11990
chr14	47167204	47167205	ncRNA_inter_chr14_11993
chr14	47173783	47173784	ncRNA_inter_chr14_11994
chr14	47502500	47502501	ncRNA_inter_chr14_11998
chr14	49149864	49149865	ncRNA_inter_chr14_12007
chr14	49153847	49153848	ncRNA_inter_chr14_12008
chr14	49181879	49181880	ncRNA_inter_chr14_12009
chr14	51490047	51490048	ncRNA_as_chr14_12017
chr14	51703639	51703640	ncRNA_inter_chr14_12024
chr14	52608504	52608505	ncRNA_as_chr14_12035
chr14	52698499	52698500	ncRNA_as_chr14_12038
chr14	53227678	53227679	ncRNA_inter_chr14_12041
chr14	55050603	55050604	ncRNA_as_chr14_12046
chr14	55269347	55269348	ncRNA_as_chr14_12052
chr14	55314133	55314134	ncRNA_as_chr14_12053
chr14	55691927	55691928	ncRNA_as_chr14_12055
chr14	56087373	56087374	ncRNA_inter_chr14_12058
chr14	56409616	56409617	ncRNA_inter_chr14_12064
chr14	57286959	57286960	ncRNA_inter_chr14_12065
chr14	57692431	57692432	ncRNA_inter_chr14_12070
chr14	57709067	57709068	ncRNA_inter_chr14_12071
chr14	57719515	57719516	ncRNA_as_chr14_12073
chr14	57995743	57995744	ncRNA_as_chr14_12074
chr14	58169422	58169423	ncRNA_as_chr14_12077
chr14	59968976	59968977	ncRNA_intra_chr14_12081
chr14	60836307	60836308	ncRNA_inter_chr14_12086
chr14	62325636	62325637	ncRNA_inter_chr14_12095
chr14	63125765	63125766	ncRNA_inter_chr14_12101
chr14	63379337	63379338	ncRNA_as_chr14_12104
chr14	63580344	63580345	ncRNA_as_chr14_12106
chr14	63673909	63673910	ncRNA_inter_chr14_12107
chr14	63723109	63723110	ncRNA_inter_chr14_12109
chr14	63787125	63787126	ncRNA_as_chr14_12111
chr14	63947496	63947497	ncRNA_inter_chr14_12112
chr14	64587803	64587804	ncRNA_as_chr14_12123
chr14	64723072	64723073	ncRNA_inter_chr14_12124
chr14	64741302	64741303	ncRNA_as_chr14_12125
chr14	65429437	65429438	ncRNA_as_chr14_12126
chr14	65429617	65429618	ncRNA_as_chr14_12127
chr14	65918114	65918115	ncRNA_as_chr14_12130
chr14	66915966	66915967	ncRNA_as_chr14_12141
chr14	69793004	69793005	ncRNA_as_chr14_12150
chr14	69923697	69923698	ncRNA_inter_chr14_12155
chr14	69955194	69955195	ncRNA_inter_chr14_12160
chr14	70604626	70604627	ncRNA_as_chr14_12166
chr14	71252739	71252740	ncRNA_inter_chr14_12172
chr14	73508396	73508397	ncRNA_inter_chr14_12174
chr14	75683135	75683136	ncRNA_as_chr14_12183
chr14	75765960	75765961	ncRNA_inter_chr14_12188
chr14	77077374	77077375	ncRNA_inter_chr14_12197
chr14	77128813	77128814	ncRNA_inter_chr14_12199
chr14	77216583	77216584	ncRNA_inter_chr14_12200
chr14	77237556	77237557	ncRNA_inter_chr14_12201
chr14	79050727	79050728	ncRNA_as_chr14_12210
chr14	79881497	79881498	ncRNA_intra_chr14_12212
chr14	87819364	87819365	ncRNA_as_chr14_12219
chr14	100607641	100607642	ncRNA_inter_chr14_12237
chr14	100621694	100621695	ncRNA_inter_chr14_12239
chr14	100641375	100641376	ncRNA_inter_chr14_12242
chr14	100682975	100682976	ncRNA_inter_chr14_12249
chr14	100811659	100811660	ncRNA_inter_chr14_12250
chr14	103746122	103746123	ncRNA_inter_chr14_12273
chr14	103754204	103754205	ncRNA_inter_chr14_12274
chr14	105826775	105826776	ncRNA_inter_chr14_12288
chr14	106081442	106081443	ncRNA_inter_chr14_12289
chr14	115440346	115440347	ncRNA_inter_chr14_12291
chr14	118492111	118492112	ncRNA_inter_chr14_12293
chr14	120148448	120148449	ncRNA_intra_chr14_12302
chr14	122278790	122278791	ncRNA_as_chr14_12309
chr14	122314322	122314323	ncRNA_intra_chr14_12310
chr14	122506260	122506261	ncRNA_inter_chr14_12312
chr14	122632860	122632861	ncRNA_as_chr14_12313
chr14	123567724	123567725	ncRNA_inter_chr14_12316
chr15	3165417	3165418	ncRNA_inter_chr15_12317
chr15	3195253	3195254	ncRNA_inter_chr15_12319
chr15	3240030	3240031	ncRNA_as_chr15_12322
chr15	3977406	3977407	ncRNA_as_chr15_12325
chr15	5446317	5446318	ncRNA_inter_chr15_12337
chr15	6454449	6454450	ncRNA_inter_chr15_12341
chr15	10530047	10530048	ncRNA_as_chr15_12364
chr15	10644469	10644470	ncRNA_inter_chr15_12365
chr15	10758805	10758806	ncRNA_inter_chr15_12366
chr15	10841051	10841052	ncRNA_inter_chr15_12369
chr15	22719736	22719737	ncRNA_inter_chr15_12391
chr15	25343946	25343947	ncRNA_inter_chr15_12435
chr15	27396159	27396160	ncRNA_inter_chr15_12439
chr15	32174417	32174418	ncRNA_inter_chr15_12453
chr15	33583191	33583192	ncRNA_as_chr15_12456
chr15	35130686	35130687	ncRNA_inter_chr15_12463
chr15	35815341	35815342	ncRNA_as_chr15_12466
chr15	36254268	36254269	ncRNA_inter_chr15_12470
chr15	36304819	36304820	ncRNA_inter_chr15_12474
chr15	36385486	36385487	ncRNA_inter_chr15_12476
chr15	36625425	36625426	ncRNA_inter_chr15_12484
chr15	36809589	36809590	ncRNA_inter_chr15_12488
chr15	36868694	36868695	ncRNA_inter_chr15_12489
chr15	39627977	39627978	ncRNA_as_chr15_12509
chr15	39794194	39794195	ncRNA_inter_chr15_12512
chr15	41747692	41747693	ncRNA_inter_chr15_12514
chr15	43308582	43308583	ncRNA_inter_chr15_12515
chr15	43359037	43359038	ncRNA_as_chr15_12516
chr15	44619308	44619309	ncRNA_as_chr15_12523
chr15	52015384	52015385	ncRNA_inter_chr15_12529
chr15	54945137	54945138	ncRNA_as_chr15_12537
chr15	55112339	55112340	ncRNA_inter_chr15_12538
chr15	56521498	56521499	ncRNA_as_chr15_12549
chr15	57808345	57808346	ncRNA_inter_chr15_12552
chr15	58974473	58974474	ncRNA_inter_chr15_12559
chr15	59615890	59615891	ncRNA_inter_chr15_12572
chr15	59626514	59626515	ncRNA_inter_chr15_12573
chr15	60533559	60533560	ncRNA_inter_chr15_12582
chr15	60654519	60654520	ncRNA_as_chr15_12584
chr15	60702708	60702709	ncRNA_inter_chr15_12585
chr15	61285497	61285498	ncRNA_inter_chr15_12606
chr15	61869541	61869542	ncRNA_inter_chr15_12608
chr15	61994161	61994162	ncRNA_inter_chr15_12609
chr15	62177523	62177524	ncRNA_inter_chr15_12615
chr15	62575557	62575558	ncRNA_inter_chr15_12633
chr15	63311163	63311164	ncRNA_inter_chr15_12635
chr15	66819398	66819399	ncRNA_inter_chr15_12641
chr15	66851784	66851785	ncRNA_inter_chr15_12642
chr15	74762053	74762054	ncRNA_inter_chr15_12670
chr15	74837857	74837858	ncRNA_as_chr15_12677
chr15	74892545	74892546	ncRNA_inter_chr15_12678
chr15	74973429	74973430	ncRNA_intra_chr15_12675
chr15	74997675	74997676	ncRNA_intra_chr15_12674
chr15	75043094	75043095	ncRNA_intra_chr15_12681
chr15	75046673	75046674	ncRNA_as_chr15_12679
chr15	75059085	75059086	ncRNA_intra_chr15_12676
chr15	75138141	75138142	ncRNA_as_chr15_12682
chr15	75143346	75143347	ncRNA_inter_chr15_12683
chr15	75146396	75146397	ncRNA_as_chr15_12680
chr15	75258520	75258521	ncRNA_inter_chr15_12685
chr15	75262384	75262385	ncRNA_inter_chr15_12684
chr15	75804949	75804950	ncRNA_as_chr15_12689
chr15	75913631	75913632	ncRNA_inter_chr15_12694
chr15	75922220	75922221	ncRNA_inter_chr15_12695
chr15	76100280	76100281	ncRNA_as_chr15_12697
chr15	76900714	76900715	ncRNA_inter_chr15_12709
chr15	76914827	76914828	ncRNA_as_chr15_12710
chr15	77152009	77152010	ncRNA_inter_chr15_12712
chr15	77169033	77169034	ncRNA_inter_chr15_12713
chr15	77221668	77221669	ncRNA_intra_chr15_12715
chr15	77392322	77392323	ncRNA_inter_chr15_12716
chr15	77429116	77429117	ncRNA_inter_chr15_12717
chr15	77433051	77433052	ncRNA_inter_chr15_12718
chr15	78247435	78247436	ncRNA_as_chr15_12731
chr15	78252823	78252824	ncRNA_inter_chr15_12733
chr15	78633602	78633603	ncRNA_inter_chr15_12736
chr15	78730081	78730082	ncRNA_inter_chr15_12739
chr15	78882190	78882191	ncRNA_inter_chr15_12742
chr15	78996495	78996496	ncRNA_inter_chr15_12743
chr15	79573127	79573128	ncRNA_inter_chr15_12745
chr15	79872705	79872706	ncRNA_inter_chr15_12750
chr15	79890138	79890139	ncRNA_inter_chr15_12752
chr15	79922261	79922262	ncRNA_as_chr15_12753
chr15	81021282	81021283	ncRNA_inter_chr15_12755
chr15	81082292	81082293	ncRNA_inter_chr15_12756
chr15	81671286	81671287	ncRNA_inter_chr15_12763
chr15	82035799	82035800	ncRNA_inter_chr15_12766
chr15	82179937	82179938	ncRNA_as_chr15_12769
chr15	82184742	82184743	ncRNA_inter_chr15_12770
chr15	82276814	82276815	ncRNA_intra_chr15_12771
chr15	82729234	82729235	ncRNA_as_chr15_12783
chr15	82864621	82864622	ncRNA_inter_chr15_12784
chr15	83197727	83197728	ncRNA_inter_chr15_12790
chr15	83422958	83422959	ncRNA_as_chr15_12794
chr15	84407619	84407620	ncRNA_inter_chr15_12801
chr15	84753912	84753913	ncRNA_as_chr15_12802
chr15	85465157	85465158	ncRNA_inter_chr15_12810
chr15	85476209	85476210	ncRNA_inter_chr15_12813
chr15	85478297	85478298	ncRNA_inter_chr15_12812
chr15	85501467	85501468	ncRNA_inter_chr15_12814
chr15	85549428	85549429	ncRNA_inter_chr15_12815
chr15	85881729	85881730	ncRNA_inter_chr15_12820
chr15	86045151	86045152	ncRNA_as_chr15_12821
chr15	87060928	87060929	ncRNA_inter_chr15_12822
chr15	87156748	87156749	ncRNA_inter_chr15_12823
chr15	87157035	87157036	ncRNA_inter_chr15_12824
chr15	88261011	88261012	ncRNA_inter_chr15_12827
chr15	88705352	88705353	ncRNA_inter_chr15_12833
chr15	88722338	88722339	ncRNA_inter_chr15_12834
chr15	88726314	88726315	ncRNA_inter_chr15_12835
chr15	88906418	88906419	ncRNA_inter_chr15_12838
chr15	89306682	89306683	ncRNA_as_chr15_12848
chr15	89328421	89328422	ncRNA_inter_chr15_12849
chr15	89598613	89598614	ncRNA_inter_chr15_12850
chr15	92174819	92174820	ncRNA_inter_chr15_12859
chr15	94077632	94077633	ncRNA_inter_chr15_12860
chr15	95621126	95621127	ncRNA_inter_chr15_12861
chr15	95910286	95910287	ncRNA_inter_chr15_12862
chr15	96035108	96035109	ncRNA_inter_chr15_12863
chr15	96117370	96117371	ncRNA_inter_chr15_12865
chr15	96291366	96291367	ncRNA_inter_chr15_12867
chr15	96324995	96324996	ncRNA_inter_chr15_12868
chr15	96376918	96376919	ncRNA_inter_chr15_12869
chr15	96541255	96541256	ncRNA_inter_chr15_12872
chr15	96871649	96871650	ncRNA_as_chr15_12874
chr15	96992138	96992139	ncRNA_inter_chr15_12875
chr15	98343121	98343122	ncRNA_as_chr15_12883
chr15	98397754	98397755	ncRNA_as_chr15_12885
chr15	98871537	98871538	ncRNA_inter_chr15_12892
chr15	98937598	98937599	ncRNA_as_chr15_12894
chr15	99082218	99082219	ncRNA_as_chr15_12896
chr15	99705954	99705955	ncRNA_inter_chr15_12903
chr15	99723053	99723054	ncRNA_inter_chr15_12904
chr15	99743635	99743636	ncRNA_as_chr15_12905
chr15	99768683	99768684	ncRNA_inter_chr15_12906
chr15	100157891	100157892	ncRNA_intra_chr15_12911
chr15	100445589	100445590	ncRNA_inter_chr15_12916
chr15	100505060	100505061	ncRNA_as_chr15_12920
chr15	100563168	100563169	ncRNA_inter_chr15_12921
chr15	101051677	101051678	ncRNA_inter_chr15_12929
chr15	101055617	101055618	ncRNA_as_chr15_12928
chr15	101203773	101203774	ncRNA_inter_chr15_12935
chr15	101836769	101836770	ncRNA_inter_chr15_12936
chr15	101847422	101847423	ncRNA_inter_chr15_12937
chr15	102019723	102019724	ncRNA_inter_chr15_12939
chr15	102932578	102932579	ncRNA_inter_chr15_12953
chr15	102932713	102932714	ncRNA_inter_chr15_12954
chr15	103120774	103120775	ncRNA_as_chr15_12957
chr16	4880868	4880869	ncRNA_inter_chr16_12992
chr16	4939585	4939586	ncRNA_as_chr16_12993
chr16	4949527	4949528	ncRNA_as_chr16_12994
chr16	5009267	5009268	ncRNA_as_chr16_12995
chr16	5532805	5532806	ncRNA_inter_chr16_12998
chr16	5975679	5975680	ncRNA_intra_chr16_13037
chr16	8471159	8471160	ncRNA_as_chr16_13038
chr16	8864158	8864159	ncRNA_as_chr16_13043
chr16	10349610	10349611	ncRNA_inter_chr16_13050
chr16	10518765	10518766	ncRNA_as_chr16_13051
chr16	11008990	11008991	ncRNA_inter_chr16_13062
chr16	11049264	11049265	ncRNA_inter_chr16_13064
chr16	11203475	11203476	ncRNA_as_chr16_13070
chr16	11901456	11901457	ncRNA_as_chr16_13076
chr16	12704506	12704507	ncRNA_inter_chr16_13077
chr16	17042880	17042881	ncRNA_intra_chr16_13101
chr16	17649798	17649799	ncRNA_as_chr16_13102
chr16	18213956	18213957	ncRNA_inter_chr16_13107
chr16	18713487	18713488	ncRNA_inter_chr16_13112
chr16	19065321	19065322	ncRNA_inter_chr16_13113
chr16	19237133	19237134	ncRNA_inter_chr16_13114
chr16	19884367	19884368	ncRNA_inter_chr16_13115
chr16	20514002	20514003	ncRNA_inter_chr16_13117
chr16	20829269	20829270	ncRNA_inter_chr16_13120
chr16	22894459	22894460	ncRNA_as_chr16_13145
chr16	23019190	23019191	ncRNA_intra_chr16_13152
chr16	23225795	23225796	ncRNA_as_chr16_13159
chr16	23523686	23523687	ncRNA_inter_chr16_13162
chr16	24098742	24098743	ncRNA_inter_chr16_13170
chr16	24173858	24173859	ncRNA_inter_chr16_13173
chr16	24270627	24270628	ncRNA_inter_chr16_13176
chr16	24296353	24296354	ncRNA_inter_chr16_13177
chr16	24393768	24393769	ncRNA_as_chr16_13178
chr16	25059724	25059725	ncRNA_inter_chr16_13182
chr16	29979355	29979356	ncRNA_inter_chr16_13189
chr16	29986057	29986058	ncRNA_inter_chr16_13190
chr16	30039565	30039566	ncRNA_inter_chr16_13193
chr16	30070279	30070280	ncRNA_inter_chr16_13195
chr16	30407944	30407945	ncRNA_inter_chr16_13202
chr16	30933644	30933645	ncRNA_inter_chr16_13208
chr16	31412502	31412503	ncRNA_inter_chr16_13210
chr16	31570609	31570610	ncRNA_inter_chr16_13211
chr16	32108995	32108996	ncRNA_inter_chr16_13214
chr16	32519624	32519625	ncRNA_inter_chr16_13222
chr16	32668283	32668284	ncRNA_as_chr16_13224
chr16	32689201	32689202	ncRNA_inter_chr16_13225
chr16	33124794	33124795	ncRNA_as_chr16_13227
chr16	33380841	33380842	ncRNA_inter_chr16_13238
chr16	34685846	34685847	ncRNA_inter_chr16_13261
chr16	34942673	34942674	ncRNA_as_chr16_13264
chr16	35981476	35981477	ncRNA_as_chr16_13271
chr16	36092012	36092013	ncRNA_as_chr16_13273
chr16	38017408	38017409	ncRNA_inter_chr16_13290
chr16	38433285	38433286	ncRNA_inter_chr16_13294
chr16	42912250	42912251	ncRNA_as_chr16_13310
chr16	43420309	43420310	ncRNA_as_chr16_13313
chr16	44716333	44716334	ncRNA_inter_chr16_13319
chr16	44724338	44724339	ncRNA_inter_chr16_13320
chr16	45883486	45883487	ncRNA_inter_chr16_13337
chr16	45945000	45945001	ncRNA_inter_chr16_13349
chr16	46153095	46153096	ncRNA_as_chr16_13353
chr16	48412529	48412530	ncRNA_inter_chr16_13357
chr16	49775970	49775971	ncRNA_as_chr16_13359
chr16	50072965	50072966	ncRNA_inter_chr16_13369
chr16	50590615	50590616	ncRNA_as_chr16_13370
chr16	50732886	50732887	ncRNA_inter_chr16_13373
chr16	57356471	57356472	ncRNA_intra_chr16_13382
chr16	64873650	64873651	ncRNA_inter_chr16_13393
chr16	65378876	65378877	ncRNA_inter_chr16_13400
chr16	65563047	65563048	ncRNA_inter_chr16_13403
chr16	65717199	65717200	ncRNA_inter_chr16_13412
chr16	65743897	65743898	ncRNA_inter_chr16_13415
chr16	70616669	70616670	ncRNA_inter_chr16_13424
chr16	76224748	76224749	ncRNA_inter_chr16_13428
chr16	76392710	76392711	ncRNA_inter_chr16_13430
chr16	77302864	77302865	ncRNA_inter_chr16_13433
chr16	77694288	77694289	ncRNA_inter_chr16_13451
chr16	78266186	78266187	ncRNA_inter_chr16_13456
chr16	78560560	78560561	ncRNA_as_chr16_13460
chr16	78574982	78574983	ncRNA_intra_chr16_13461
chr16	84735597	84735598	ncRNA_inter_chr16_13463
chr16	84968980	84968981	ncRNA_as_chr16_13465
chr16	86817140	86817141	ncRNA_inter_chr16_13471
chr16	86817774	86817775	ncRNA_inter_chr16_13470
chr16	87496295	87496296	ncRNA_inter_chr16_13475
chr16	87676566	87676567	ncRNA_inter_chr16_13481
chr16	90197283	90197284	ncRNA_inter_chr16_13488
chr16	91011493	91011494	ncRNA_as_chr16_13492
chr16	91374112	91374113	ncRNA_as_chr16_13500
chr16	91465135	91465136	ncRNA_inter_chr16_13503
chr16	91465348	91465349	ncRNA_inter_chr16_13504
chr16	92313194	92313195	ncRNA_as_chr16_13506
chr16	93365538	93365539	ncRNA_inter_chr16_13509
chr16	93368513	93368514	ncRNA_inter_chr16_13510
chr16	93591489	93591490	ncRNA_as_chr16_13511
chr16	93795122	93795123	ncRNA_as_chr16_13512
chr16	94760149	94760150	ncRNA_inter_chr16_13521
chr16	95898537	95898538	ncRNA_inter_chr16_13525
chr16	96150684	96150685	ncRNA_inter_chr16_13527
chr16	98285652	98285653	ncRNA_inter_chr16_13537
chr17	3060377	3060378	ncRNA_inter_chr17_13538
chr17	3075869	3075870	ncRNA_inter_chr17_13539
chr17	3115095	3115096	ncRNA_as_chr17_13540
chr17	3518215	3518216	ncRNA_as_chr17_13572
chr17	3557823	3557824	ncRNA_inter_chr17_13573
chr17	4082995	4082996	ncRNA_inter_chr17_13576
chr17	4192161	4192162	ncRNA_inter_chr17_13577
chr17	4907715	4907716	ncRNA_inter_chr17_13578
chr17	4947235	4947236	ncRNA_inter_chr17_13581
chr17	5798656	5798657	ncRNA_inter_chr17_13587
chr17	6476302	6476303	ncRNA_inter_chr17_13600
chr17	7010980	7010981	ncRNA_inter_chr17_13603
chr17	8465382	8465383	ncRNA_as_chr17_13628
chr17	8582333	8582334	ncRNA_as_chr17_13630
chr17	10395483	10395484	ncRNA_as_chr17_13647
chr17	10517466	10517467	ncRNA_inter_chr17_13649
chr17	12076055	12076056	ncRNA_as_chr17_13650
chr17	12511718	12511719	ncRNA_inter_chr17_13651
chr17	12659709	12659710	ncRNA_as_chr17_13652
chr17	12852526	12852527	ncRNA_as_chr17_13653
chr17	13369766	13369767	ncRNA_intra_chr17_13660
chr17	13820553	13820554	ncRNA_inter_chr17_13664
chr17	13835421	13835422	ncRNA_inter_chr17_13666
chr17	14303610	14303611	ncRNA_inter_chr17_13670
chr17	14393899	14393900	ncRNA_inter_chr17_13671
chr17	15201297	15201298	ncRNA_inter_chr17_13673
chr17	15329923	15329924	ncRNA_inter_chr17_13678
chr17	15377747	15377748	ncRNA_inter_chr17_13679
chr17	15572134	15572135	ncRNA_as_chr17_13683
chr17	15768751	15768752	ncRNA_inter_chr17_13688
chr17	15839686	15839687	ncRNA_inter_chr17_13690
chr17	15841906	15841907	ncRNA_inter_chr17_13689
chr17	17511255	17511256	ncRNA_inter_chr17_13701
chr17	17976158	17976159	ncRNA_as_chr17_13708
chr17	23691676	23691677	ncRNA_inter_chr17_13730
chr17	24361943	24361944	ncRNA_as_chr17_13737
chr17	24551458	24551459	ncRNA_as_chr17_13738
chr17	24665195	24665196	ncRNA_inter_chr17_13739
chr17	24856910	24856911	ncRNA_inter_chr17_13740
chr17	24905993	24905994	ncRNA_inter_chr17_13742
chr17	25016986	25016987	ncRNA_as_chr17_13744
chr17	25707755	25707756	ncRNA_inter_chr17_13747
chr17	25970366	25970367	ncRNA_inter_chr17_13749
chr17	26122815	26122816	ncRNA_inter_chr17_13757
chr17	26578457	26578458	ncRNA_as_chr17_13761
chr17	27093888	27093889	ncRNA_as_chr17_13773
chr17	28408652	28408653	ncRNA_intra_chr17_13784
chr17	28949494	28949495	ncRNA_as_chr17_13797
chr17	29216071	29216072	ncRNA_inter_chr17_13801
chr17	29595019	29595020	ncRNA_inter_chr17_13817
chr17	29733250	29733251	ncRNA_as_chr17_13821
chr17	30763850	30763851	ncRNA_inter_chr17_13827
chr17	31391802	31391803	ncRNA_as_chr17_13834
chr17	31668150	31668151	ncRNA_as_chr17_13836
chr17	31701584	31701585	ncRNA_inter_chr17_13837
chr17	32001583	32001584	ncRNA_inter_chr17_13841
chr17	32008050	32008051	ncRNA_inter_chr17_13842
chr17	32046194	32046195	ncRNA_inter_chr17_13843
chr17	32228368	32228369	ncRNA_inter_chr17_13847
chr17	33102661	33102662	ncRNA_inter_chr17_13857
chr17	33885910	33885911	ncRNA_as_chr17_13862
chr17	34046334	34046335	ncRNA_inter_chr17_13864
chr17	34113045	34113046	ncRNA_as_chr17_13865
chr17	34117211	34117212	ncRNA_inter_chr17_13868
chr17	34135000	34135001	ncRNA_intra_chr17_13866
chr17	34135532	34135533	ncRNA_intra_chr17_13867
chr17	34232254	34232255	ncRNA_as_chr17_13869
chr17	34281093	34281094	ncRNA_intra_chr17_13871
chr17	34351344	34351345	ncRNA_as_chr17_13872
chr17	34684532	34684533	ncRNA_inter_chr17_13873
chr17	35089548	35089549	ncRNA_inter_chr17_13876
chr17	35302019	35302020	ncRNA_inter_chr17_13882
chr17	35435642	35435643	ncRNA_as_chr17_13883
chr17	35451981	35451982	ncRNA_intra_chr17_13887
chr17	35489435	35489436	ncRNA_as_chr17_13886
chr17	35528184	35528185	ncRNA_as_chr17_13885
chr17	35605628	35605629	ncRNA_as_chr17_13888
chr17	35610118	35610119	ncRNA_as_chr17_13884
chr17	36038557	36038558	ncRNA_as_chr17_13892
chr17	36143778	36143779	ncRNA_as_chr17_13893
chr17	36168181	36168182	ncRNA_intra_chr17_13894
chr17	36181642	36181643	ncRNA_intra_chr17_13895
chr17	36183092	36183093	ncRNA_intra_chr17_13897
chr17	36184052	36184053	ncRNA_intra_chr17_13898
chr17	36199047	36199048	ncRNA_as_chr17_13899
chr17	36215667	36215668	ncRNA_intra_chr17_13896
chr17	36218609	36218610	ncRNA_as_chr17_13900
chr17	36220934	36220935	ncRNA_as_chr17_13901
chr17	36281962	36281963	ncRNA_inter_chr17_13903
chr17	36955053	36955054	ncRNA_as_chr17_13905
chr17	39979939	39979940	ncRNA_inter_chr17_13909
chr17	42959419	42959420	ncRNA_as_chr17_13916
chr17	43253996	43253997	ncRNA_inter_chr17_13918
chr17	43728458	43728459	ncRNA_as_chr17_13922
chr17	45570790	45570791	ncRNA_as_chr17_13933
chr17	45710293	45710294	ncRNA_inter_chr17_13934
chr17	45804792	45804793	ncRNA_as_chr17_13937
chr17	45836244	45836245	ncRNA_inter_chr17_13938
chr17	45854240	45854241	ncRNA_inter_chr17_13939
chr17	45863421	45863422	ncRNA_inter_chr17_13940
chr17	46022356	46022357	ncRNA_inter_chr17_13941
chr17	46191561	46191562	ncRNA_inter_chr17_13948
chr17	46867079	46867080	ncRNA_as_chr17_13954
chr17	48061685	48061686	ncRNA_inter_chr17_13967
chr17	48878062	48878063	ncRNA_inter_chr17_13980
chr17	49380920	49380921	ncRNA_inter_chr17_13983
chr17	49452285	49452286	ncRNA_inter_chr17_13986
chr17	50595337	50595338	ncRNA_inter_chr17_13990
chr17	52288671	52288672	ncRNA_inter_chr17_13999
chr17	54817534	54817535	ncRNA_inter_chr17_14002
chr17	56071836	56071837	ncRNA_inter_chr17_14004
chr17	56098824	56098825	ncRNA_as_chr17_14005
chr17	56692802	56692803	ncRNA_inter_chr17_14010
chr17	57129589	57129590	ncRNA_inter_chr17_14011
chr17	57245365	57245366	ncRNA_as_chr17_14013
chr17	63823761	63823762	ncRNA_as_chr17_14018
chr17	65116415	65116416	ncRNA_inter_chr17_14028
chr17	66862401	66862402	ncRNA_as_chr17_14041
chr17	69626546	69626547	ncRNA_as_chr17_14042
chr17	69765556	69765557	ncRNA_inter_chr17_14045
chr17	71172992	71172993	ncRNA_as_chr17_14065
chr17	71183726	71183727	ncRNA_inter_chr17_14066
chr17	71274321	71274322	ncRNA_inter_chr17_14071
chr17	71317229	71317230	ncRNA_inter_chr17_14072
chr17	71691144	71691145	ncRNA_inter_chr17_14074
chr17	74699076	74699077	ncRNA_as_chr17_14088
chr17	78599350	78599351	ncRNA_inter_chr17_14091
chr17	81176613	81176614	ncRNA_inter_chr17_14131
chr17	81184661	81184662	ncRNA_inter_chr17_14132
chr17	83477565	83477566	ncRNA_inter_chr17_14141
chr17	83614324	83614325	ncRNA_inter_chr17_14143
chr17	83729146	83729147	ncRNA_inter_chr17_14146
chr17	83966838	83966839	ncRNA_inter_chr17_14151
chr17	84214071	84214072	ncRNA_as_chr17_14153
chr17	84305221	84305222	ncRNA_inter_chr17_14157
chr17	84357500	84357501	ncRNA_inter_chr17_14160
chr17	84555606	84555607	ncRNA_inter_chr17_14162
chr17	84563343	84563344	ncRNA_inter_chr17_14165
chr17	85278700	85278701	ncRNA_inter_chr17_14171
chr17	85357050	85357051	ncRNA_as_chr17_14173
chr17	86309022	86309023	ncRNA_inter_chr17_14176
chr17	86327935	86327936	ncRNA_inter_chr17_14175
chr17	86567036	86567037	ncRNA_inter_chr17_14177
chr17	86686518	86686519	ncRNA_as_chr17_14178
chr17	87109942	87109943	ncRNA_inter_chr17_14182
chr17	87491959	87491960	ncRNA_inter_chr17_14184
chr17	87682183	87682184	ncRNA_inter_chr17_14187
chr17	87858797	87858798	ncRNA_inter_chr17_14188
chr17	87877142	87877143	ncRNA_inter_chr17_14189
chr17	91806530	91806531	ncRNA_inter_chr17_14205
chr18	4353395	4353396	ncRNA_inter_chr18_14219
chr18	4796745	4796746	ncRNA_inter_chr18_14221
chr18	4812483	4812484	ncRNA_inter_chr18_14223
chr18	4953603	4953604	ncRNA_inter_chr18_14229
chr18	4990487	4990488	ncRNA_inter_chr18_14236
chr18	5004327	5004328	ncRNA_inter_chr18_14241
chr18	5142541	5142542	ncRNA_inter_chr18_14246
chr18	5592435	5592436	ncRNA_as_chr18_14250
chr18	6020678	6020679	ncRNA_inter_chr18_14254
chr18	9563947	9563948	ncRNA_inter_chr18_14274
chr18	10706857	10706858	ncRNA_inter_chr18_14289
chr18	11011464	11011465	ncRNA_inter_chr18_14293
chr18	11052565	11052566	ncRNA_as_chr18_14296
chr18	11997886	11997887	ncRNA_as_chr18_14297
chr18	12106033	12106034	ncRNA_inter_chr18_14298
chr18	13021105	13021106	ncRNA_as_chr18_14302
chr18	15128128	15128129	ncRNA_as_chr18_14310
chr18	15147503	15147504	ncRNA_as_chr18_14311
chr18	15354029	15354030	ncRNA_inter_chr18_14312
chr18	15504695	15504696	ncRNA_inter_chr18_14315
chr18	16974340	16974341	ncRNA_inter_chr18_14319
chr18	20768647	20768648	ncRNA_inter_chr18_14324
chr18	24176579	24176580	ncRNA_as_chr18_14350
chr18	24262556	24262557	ncRNA_inter_chr18_14352
chr18	24454412	24454413	ncRNA_inter_chr18_14353
chr18	24635868	24635869	ncRNA_as_chr18_14369
chr18	29656070	29656071	ncRNA_inter_chr18_14372
chr18	31875086	31875087	ncRNA_as_chr18_14377
chr18	32537938	32537939	ncRNA_as_chr18_14384
chr18	32745157	32745158	ncRNA_inter_chr18_14392
chr18	33623816	33623817	ncRNA_inter_chr18_14394
chr18	33954545	33954546	ncRNA_inter_chr18_14395
chr18	35991888	35991889	ncRNA_as_chr18_14408
chr18	36489497	36489498	ncRNA_inter_chr18_14419
chr18	36720239	36720240	ncRNA_inter_chr18_14421
chr18	36839563	36839564	ncRNA_intra_chr18_14422
chr18	38410219	38410220	ncRNA_as_chr18_14428
chr18	38624842	38624843	ncRNA_as_chr18_14430
chr18	38643263	38643264	ncRNA_inter_chr18_14432
chr18	39523953	39523954	ncRNA_as_chr18_14443
chr18	39698938	39698939	ncRNA_inter_chr18_14446
chr18	42434851	42434852	ncRNA_inter_chr18_14452
chr18	44821318	44821319	ncRNA_as_chr18_14455
chr18	45690162	45690163	ncRNA_as_chr18_14456
chr18	46380002	46380003	ncRNA_inter_chr18_14462
chr18	46788309	46788310	ncRNA_inter_chr18_14478
chr18	46805403	46805404	ncRNA_inter_chr18_14479
chr18	49915234	49915235	ncRNA_as_chr18_14482
chr18	51518329	51518330	ncRNA_inter_chr18_14495
chr18	53807804	53807805	ncRNA_as_chr18_14502
chr18	54581935	54581936	ncRNA_inter_chr18_14506
chr18	55196953	55196954	ncRNA_inter_chr18_14515
chr18	57085328	57085329	ncRNA_as_chr18_14520
chr18	57712051	57712052	ncRNA_as_chr18_14524
chr18	59241669	59241670	ncRNA_inter_chr18_14525
chr18	60384956	60384957	ncRNA_intra_chr18_14532
chr18	60401131	60401132	ncRNA_intra_chr18_14533
chr18	60823063	60823064	ncRNA_inter_chr18_14541
chr18	61752867	61752868	ncRNA_as_chr18_14555
chr18	61796667	61796668	ncRNA_inter_chr18_14556
chr18	61799281	61799282	ncRNA_inter_chr18_14557
chr18	61825192	61825193	ncRNA_inter_chr18_14558
chr18	62187892	62187893	ncRNA_inter_chr18_14559
chr18	62194299	62194300	ncRNA_inter_chr18_14560
chr18	62324022	62324023	ncRNA_inter_chr18_14584
chr18	62339790	62339791	ncRNA_inter_chr18_14585
chr18	62370680	62370681	ncRNA_inter_chr18_14586
chr18	62916001	62916002	ncRNA_inter_chr18_14588
chr18	64499809	64499810	ncRNA_inter_chr18_14590
chr18	65380730	65380731	ncRNA_as_chr18_14602
chr18	65403851	65403852	ncRNA_inter_chr18_14605
chr18	65666512	65666513	ncRNA_inter_chr18_14608
chr18	67503757	67503758	ncRNA_as_chr18_14615
chr18	67934792	67934793	ncRNA_as_chr18_14628
chr18	74690778	74690779	ncRNA_as_chr18_14642
chr18	75042626	75042627	ncRNA_inter_chr18_14648
chr18	75050201	75050202	ncRNA_inter_chr18_14649
chr18	75093250	75093251	ncRNA_inter_chr18_14650
chr18	75141201	75141202	ncRNA_inter_chr18_14651
chr18	75526756	75526757	ncRNA_inter_chr18_14653
chr18	75966785	75966786	ncRNA_inter_chr18_14655
chr18	75978926	75978927	ncRNA_inter_chr18_14656
chr18	76258125	76258126	ncRNA_as_chr18_14657
chr18	76901813	76901814	ncRNA_inter_chr18_14662
chr18	77209440	77209441	ncRNA_as_chr18_14663
chr18	77971466	77971467	ncRNA_inter_chr18_14668
chr18	80385406	80385407	ncRNA_inter_chr18_14672
chr18	80724863	80724864	ncRNA_inter_chr18_14679
chr18	80724876	80724877	ncRNA_inter_chr18_14678
chr18	80730663	80730664	ncRNA_inter_chr18_14680
chr18	80748037	80748038	ncRNA_inter_chr18_14681
chr18	83089952	83089953	ncRNA_as_chr18_14684
chr18	84769531	84769532	ncRNA_inter_chr18_14688
chr18	84802190	84802191	ncRNA_as_chr18_14689
chr19	3985274	3985275	ncRNA_as_chr19_14711
chr19	4201751	4201752	ncRNA_inter_chr19_14716
chr19	4235699	4235700	ncRNA_inter_chr19_14718
chr19	4720946	4720947	ncRNA_as_chr19_14730
chr19	5406814	5406815	ncRNA_as_chr19_14740
chr19	5510852	5510853	ncRNA_as_chr19_14741
chr19	5845596	5845597	ncRNA_as_chr19_14747
chr19	5845906	5845907	ncRNA_inter_chr19_14746
chr19	6363661	6363662	ncRNA_inter_chr19_14759
chr19	7088807	7088808	ncRNA_as_chr19_14765
chr19	7918174	7918175	ncRNA_inter_chr19_14770
chr19	7940356	7940357	ncRNA_as_chr19_14772
chr19	8243249	8243250	ncRNA_intra_chr19_14773
chr19	8737825	8737826	ncRNA_inter_chr19_14775
chr19	8797755	8797756	ncRNA_as_chr19_14777
chr19	9000119	9000120	ncRNA_as_chr19_14782
chr19	9974126	9974127	ncRNA_inter_chr19_14786
chr19	10029129	10029130	ncRNA_inter_chr19_14787
chr19	10042835	10042836	ncRNA_inter_chr19_14790
chr19	10722543	10722544	ncRNA_as_chr19_14798
chr19	10815436	10815437	ncRNA_inter_chr19_14801
chr19	11110323	11110324	ncRNA_inter_chr19_14802
chr19	11130399	11130400	ncRNA_inter_chr19_14803
chr19	11555811	11555812	ncRNA_as_chr19_14805
chr19	12594304	12594305	ncRNA_inter_chr19_14817
chr19	12670036	12670037	ncRNA_inter_chr19_14822
chr19	16059564	16059565	ncRNA_inter_chr19_14832
chr19	18668752	18668753	ncRNA_as_chr19_14847
chr19	18735049	18735050	ncRNA_inter_chr19_14849
chr19	20479777	20479778	ncRNA_inter_chr19_14852
chr19	20631095	20631096	ncRNA_inter_chr19_14853
chr19	20639870	20639871	ncRNA_inter_chr19_14854
chr19	23069475	23069476	ncRNA_inter_chr19_14870
chr19	23135638	23135639	ncRNA_inter_chr19_14873
chr19	23148162	23148163	ncRNA_inter_chr19_14874
chr19	23215704	23215705	ncRNA_inter_chr19_14876
chr19	23360456	23360457	ncRNA_as_chr19_14883
chr19	23806159	23806160	ncRNA_inter_chr19_14884
chr19	24630454	24630455	ncRNA_inter_chr19_14887
chr19	24975206	24975207	ncRNA_as_chr19_14889
chr19	25746729	25746730	ncRNA_inter_chr19_14891
chr19	26630449	26630450	ncRNA_inter_chr19_14892
chr19	26676668	26676669	ncRNA_inter_chr19_14903
chr19	26898397	26898398	ncRNA_as_chr19_14904
chr19	27747259	27747260	ncRNA_inter_chr19_14908
chr19	29563072	29563073	ncRNA_inter_chr19_14924
chr19	29597582	29597583	ncRNA_as_chr19_14928
chr19	32035344	32035345	ncRNA_as_chr19_14938
chr19	32462358	32462359	ncRNA_as_chr19_14940
chr19	32540264	32540265	ncRNA_inter_chr19_14941
chr19	32540733	32540734	ncRNA_inter_chr19_14942
chr19	32558949	32558950	ncRNA_inter_chr19_14944
chr19	32601765	32601766	ncRNA_inter_chr19_14946
chr19	32825664	32825665	ncRNA_inter_chr19_14949
chr19	33009348	33009349	ncRNA_inter_chr19_14952
chr19	33011024	33011025	ncRNA_inter_chr19_14953
chr19	33034583	33034584	ncRNA_inter_chr19_14954
chr19	33078646	33078647	ncRNA_inter_chr19_14956
chr19	33131733	33131734	ncRNA_inter_chr19_14959
chr19	33172487	33172488	ncRNA_inter_chr19_14965
chr19	36647898	36647899	ncRNA_as_chr19_14976
chr19	36764533	36764534	ncRNA_as_chr19_14977
chr19	37339485	37339486	ncRNA_inter_chr19_14987
chr19	37515506	37515507	ncRNA_inter_chr19_14990
chr19	37919667	37919668	ncRNA_inter_chr19_14992
chr19	38191301	38191302	ncRNA_as_chr19_14996
chr19	38447052	38447053	ncRNA_inter_chr19_14999
chr19	39535589	39535590	ncRNA_as_chr19_15005
chr19	39778299	39778300	ncRNA_as_chr19_15007
chr19	39878640	39878641	ncRNA_as_chr19_15010
chr19	39935056	39935057	ncRNA_intra_chr19_15008
chr19	39950241	39950242	ncRNA_intra_chr19_15009
chr19	39965167	39965168	ncRNA_intra_chr19_15006
chr19	40074046	40074047	ncRNA_intra_chr19_15011
chr19	40083333	40083334	ncRNA_intra_chr19_15014
chr19	40170304	40170305	ncRNA_intra_chr19_15012
chr19	40185651	40185652	ncRNA_intra_chr19_15013
chr19	40186452	40186453	ncRNA_intra_chr19_15015
chr19	40187923	40187924	ncRNA_intra_chr19_15016
chr19	40844040	40844041	ncRNA_as_chr19_15024
chr19	41373203	41373204	ncRNA_intra_chr19_15028
chr19	41599477	41599478	ncRNA_inter_chr19_15037
chr19	42152504	42152505	ncRNA_as_chr19_15045
chr19	42163792	42163793	ncRNA_inter_chr19_15047
chr19	42342930	42342931	ncRNA_as_chr19_15048
chr19	43851111	43851112	ncRNA_as_chr19_15054
chr19	43913028	43913029	ncRNA_inter_chr19_15055
chr19	44026322	44026323	ncRNA_inter_chr19_15056
chr19	44030650	44030651	ncRNA_inter_chr19_15058
chr19	44033355	44033356	ncRNA_as_chr19_15059
chr19	44081575	44081576	ncRNA_as_chr19_15060
chr19	44815528	44815529	ncRNA_inter_chr19_15069
chr19	45059040	45059041	ncRNA_as_chr19_15070
chr19	45619110	45619111	ncRNA_inter_chr19_15076
chr19	46742061	46742062	ncRNA_as_chr19_15090
chr19	47587471	47587472	ncRNA_as_chr19_15091
chr19	48133547	48133548	ncRNA_inter_chr19_15096
chr19	48139946	48139947	ncRNA_inter_chr19_15097
chr19	49608526	49608527	ncRNA_inter_chr19_15107
chr19	53150741	53150742	ncRNA_inter_chr19_15115
chr19	53329695	53329696	ncRNA_inter_chr19_15117
chr19	53539294	53539295	ncRNA_inter_chr19_15124
chr19	53899635	53899636	ncRNA_as_chr19_15128
chr19	53950434	53950435	ncRNA_as_chr19_15129
chr19	53972846	53972847	ncRNA_as_chr19_15130
chr19	54272967	54272968	ncRNA_inter_chr19_15132
chr19	55201767	55201768	ncRNA_inter_chr19_15141
chr19	55282760	55282761	ncRNA_as_chr19_15142
chr19	55776694	55776695	ncRNA_inter_chr19_15145
chr19	56012728	56012729	ncRNA_inter_chr19_15147
chr19	56363096	56363097	ncRNA_as_chr19_15151
chr19	56677994	56677995	ncRNA_as_chr19_15157
chr19	57339862	57339863	ncRNA_inter_chr19_15174
chr19	57348449	57348450	ncRNA_inter_chr19_15176
chr19	57428025	57428026	ncRNA_inter_chr19_15181
chr19	57435389	57435390	ncRNA_inter_chr19_15180
chr19	57470248	57470249	ncRNA_inter_chr19_15182
chr19	57479206	57479207	ncRNA_inter_chr19_15184
chr19	57583053	57583054	ncRNA_inter_chr19_15185
chr19	57608660	57608661	ncRNA_inter_chr19_15186
chr19	58370693	58370694	ncRNA_as_chr19_15188
chr19	58530118	58530119	ncRNA_inter_chr19_15189
chr19	58533309	58533310	ncRNA_inter_chr19_15190
chr2	3488142	3488143	ncRNA_inter_chr2_1042
chr2	5155307	5155308	ncRNA_inter_chr2_1051
chr2	5300422	5300423	ncRNA_intra_chr2_1052
chr2	5817131	5817132	ncRNA_as_chr2_1053
chr2	8881132	8881133	ncRNA_inter_chr2_1060
chr2	9811167	9811168	ncRNA_inter_chr2_1062
chr2	10263572	10263573	ncRNA_inter_chr2_1065
chr2	11320127	11320128	ncRNA_inter_chr2_1068
chr2	11617654	11617655	ncRNA_as_chr2_1073
chr2	12222872	12222873	ncRNA_as_chr2_1075
chr2	12799422	12799423	ncRNA_inter_chr2_1077
chr2	13995561	13995562	ncRNA_inter_chr2_1093
chr2	17278750	17278751	ncRNA_as_chr2_1101
chr2	17948875	17948876	ncRNA_inter_chr2_1104
chr2	17959368	17959369	ncRNA_inter_chr2_1103
chr2	18933413	18933414	ncRNA_inter_chr2_1108
chr2	22632207	22632208	ncRNA_as_chr2_1119
chr2	24945405	24945406	ncRNA_as_chr2_1125
chr2	25005206	25005207	ncRNA_inter_chr2_1127
chr2	25188091	25188092	ncRNA_inter_chr2_1128
chr2	25211626	25211627	ncRNA_as_chr2_1129
chr2	25480525	25480526	ncRNA_as_chr2_1132
chr2	26225618	26225619	ncRNA_as_chr2_1136
chr2	26359485	26359486	ncRNA_inter_chr2_1139
chr2	26495789	26495790	ncRNA_as_chr2_1145
chr2	27428000	27428001	ncRNA_inter_chr2_1157
chr2	27444664	27444665	ncRNA_inter_chr2_1156
chr2	27509824	27509825	ncRNA_inter_chr2_1168
chr2	27887821	27887822	ncRNA_as_chr2_1177
chr2	27950987	27950988	ncRNA_inter_chr2_1179
chr2	29725720	29725721	ncRNA_as_chr2_1185
chr2	29782314	29782315	ncRNA_as_chr2_1186
chr2	30018021	30018022	ncRNA_inter_chr2_1187
chr2	30040648	30040649	ncRNA_as_chr2_1188
chr2	30507387	30507388	ncRNA_inter_chr2_1193
chr2	30627777	30627778	ncRNA_inter_chr2_1195
chr2	31007811	31007812	ncRNA_inter_chr2_1202
chr2	31169797	31169798	ncRNA_inter_chr2_1204
chr2	31543940	31543941	ncRNA_inter_chr2_1205
chr2	34751493	34751494	ncRNA_as_chr2_1228
chr2	34918905	34918906	ncRNA_inter_chr2_1233
chr2	34924259	34924260	ncRNA_inter_chr2_1232
chr2	34956383	34956384	ncRNA_inter_chr2_1235
chr2	34964999	34965000	ncRNA_inter_chr2_1236
chr2	35197229	35197230	ncRNA_inter_chr2_1237
chr2	35360296	35360297	ncRNA_inter_chr2_1238
chr2	35674709	35674710	ncRNA_as_chr2_1239
chr2	38357807	38357808	ncRNA_inter_chr2_1244
chr2	38691615	38691616	ncRNA_as_chr2_1245
chr2	40412043	40412044	ncRNA_inter_chr2_1251
chr2	40412658	40412659	ncRNA_inter_chr2_1252
chr2	40412689	40412690	ncRNA_inter_chr2_1253
chr2	43920844	43920845	ncRNA_as_chr2_1255
chr2	45134552	45134553	ncRNA_inter_chr2_1285
chr2	48268563	48268564	ncRNA_inter_chr2_1289
chr2	51587529	51587530	ncRNA_inter_chr2_1296
chr2	52234135	52234136	ncRNA_inter_chr2_1302
chr2	52280518	52280519	ncRNA_as_chr2_1305
chr2	56972485	56972486	ncRNA_intra_chr2_1307
chr2	57034165	57034166	ncRNA_inter_chr2_1308
chr2	57090760	57090761	ncRNA_as_chr2_1309
chr2	58016384	58016385	ncRNA_inter_chr2_1314
chr2	59224739	59224740	ncRNA_inter_chr2_1319
chr2	60047749	60047750	ncRNA_inter_chr2_1324
chr2	60248681	60248682	ncRNA_inter_chr2_1325
chr2	62252311	62252312	ncRNA_inter_chr2_1328
chr2	65076779	65076780	ncRNA_inter_chr2_1339
chr2	65391851	65391852	ncRNA_as_chr2_1343
chr2	67833075	67833076	ncRNA_inter_chr2_1422
chr2	67853997	67853998	ncRNA_inter_chr2_1424
chr2	67880891	67880892	ncRNA_inter_chr2_1419
chr2	68634391	68634392	ncRNA_inter_chr2_1430
chr2	68683546	68683547	ncRNA_inter_chr2_1432
chr2	68973690	68973691	ncRNA_inter_chr2_1436
chr2	69027843	69027844	ncRNA_as_chr2_1438
chr2	69064729	69064730	ncRNA_as_chr2_1439
chr2	69074814	69074815	ncRNA_as_chr2_1440
chr2	70761170	70761171	ncRNA_inter_chr2_1451
chr2	71350225	71350226	ncRNA_as_chr2_1454
chr2	71557473	71557474	ncRNA_inter_chr2_1455
chr2	71995857	71995858	ncRNA_as_chr2_1457
chr2	72492418	72492419	ncRNA_inter_chr2_1461
chr2	72651774	72651775	ncRNA_inter_chr2_1462
chr2	73224886	73224887	ncRNA_inter_chr2_1464
chr2	73809397	73809398	ncRNA_inter_chr2_1471
chr2	74971790	74971791	ncRNA_inter_chr2_1476
chr2	75450464	75450465	ncRNA_inter_chr2_1477
chr2	75451551	75451552	ncRNA_inter_chr2_1478
chr2	75542833	75542834	ncRNA_inter_chr2_1479
chr2	75615232	75615233	ncRNA_inter_chr2_1481
chr2	76466643	76466644	ncRNA_inter_chr2_1486
chr2	77300700	77300701	ncRNA_as_chr2_1490
chr2	77713104	77713105	ncRNA_inter_chr2_1491
chr2	77889233	77889234	ncRNA_inter_chr2_1499
chr2	78491943	78491944	ncRNA_inter_chr2_1502
chr2	78558854	78558855	ncRNA_inter_chr2_1503
chr2	79071451	79071452	ncRNA_inter_chr2_1507
chr2	84336948	84336949	ncRNA_inter_chr2_1518
chr2	84347030	84347031	ncRNA_inter_chr2_1519
chr2	84939358	84939359	ncRNA_inter_chr2_1534
chr2	90734789	90734790	ncRNA_as_chr2_1542
chr2	90751386	90751387	ncRNA_as_chr2_1543
chr2	90886102	90886103	ncRNA_as_chr2_1544
chr2	90894116	90894117	ncRNA_inter_chr2_1546
chr2	90910555	90910556	ncRNA_inter_chr2_1547
chr2	91077302	91077303	ncRNA_inter_chr2_1548
chr2	91082960	91082961	ncRNA_inter_chr2_1549
chr2	92868878	92868879	ncRNA_as_chr2_1555
chr2	93243703	93243704	ncRNA_inter_chr2_1559
chr2	93292975	93292976	ncRNA_as_chr2_1560
chr2	93820190	93820191	ncRNA_as_chr2_1567
chr2	94019085	94019086	ncRNA_inter_chr2_1570
chr2	94104858	94104859	ncRNA_inter_chr2_1571
chr2	94246863	94246864	ncRNA_inter_chr2_1572
chr2	102933021	102933022	ncRNA_inter_chr2_1576
chr2	102939523	102939524	ncRNA_inter_chr2_1577
chr2	103294854	103294855	ncRNA_as_chr2_1579
chr2	103736410	103736411	ncRNA_inter_chr2_1586
chr2	103738140	103738141	ncRNA_inter_chr2_1587
chr2	103920082	103920083	ncRNA_intra_chr2_1592
chr2	103960459	103960460	ncRNA_as_chr2_1593
chr2	103969172	103969173	ncRNA_inter_chr2_1594
chr2	104399340	104399341	ncRNA_inter_chr2_1596
chr2	104657073	104657074	ncRNA_inter_chr2_1597
chr2	104667189	104667190	ncRNA_as_chr2_1598
chr2	104857259	104857260	ncRNA_inter_chr2_1600
chr2	104966667	104966668	ncRNA_inter_chr2_1601
chr2	106486928	106486929	ncRNA_inter_chr2_1606
chr2	109753476	109753477	ncRNA_inter_chr2_1613
chr2	110228606	110228607	ncRNA_inter_chr2_1623
chr2	113548707	113548708	ncRNA_as_chr2_1629
chr2	113880131	113880132	ncRNA_inter_chr2_1630
chr2	114319815	114319816	ncRNA_inter_chr2_1632
chr2	115893358	115893359	ncRNA_inter_chr2_1638
chr2	116725887	116725888	ncRNA_inter_chr2_1642
chr2	117757177	117757178	ncRNA_inter_chr2_1643
chr2	117860883	117860884	ncRNA_inter_chr2_1646
chr2	118130649	118130650	ncRNA_as_chr2_1647
chr2	118133475	118133476	ncRNA_intra_chr2_1648
chr2	118687595	118687596	ncRNA_as_chr2_1652
chr2	118713601	118713602	ncRNA_inter_chr2_1654
chr2	118938351	118938352	ncRNA_as_chr2_1657
chr2	119145695	119145696	ncRNA_inter_chr2_1660
chr2	119151933	119151934	ncRNA_as_chr2_1661
chr2	119303242	119303243	ncRNA_as_chr2_1665
chr2	120295103	120295104	ncRNA_as_chr2_1670
chr2	120676391	120676392	ncRNA_as_chr2_1673
chr2	120796487	120796488	ncRNA_inter_chr2_1674
chr2	121296175	121296176	ncRNA_as_chr2_1676
chr2	121854115	121854116	ncRNA_as_chr2_1677
chr2	122542903	122542904	ncRNA_inter_chr2_1683
chr2	124048094	124048095	ncRNA_as_chr2_1685
chr2	124529731	124529732	ncRNA_inter_chr2_1687
chr2	124537076	124537077	ncRNA_inter_chr2_1686
chr2	125381513	125381514	ncRNA_inter_chr2_1689
chr2	126489880	126489881	ncRNA_as_chr2_1695
chr2	127201937	127201938	ncRNA_inter_chr2_1706
chr2	127995467	127995468	ncRNA_inter_chr2_1714
chr2	128255343	128255344	ncRNA_inter_chr2_1718
chr2	128426567	128426568	ncRNA_as_chr2_1724
chr2	128793257	128793258	ncRNA_as_chr2_1728
chr2	128854002	128854003	ncRNA_inter_chr2_1729
chr2	128926664	128926665	ncRNA_as_chr2_1732
chr2	129006409	129006410	ncRNA_inter_chr2_1734
chr2	129044704	129044705	ncRNA_inter_chr2_1736
chr2	129052335	129052336	ncRNA_inter_chr2_1737
chr2	129123105	129123106	ncRNA_as_chr2_1739
chr2	129141294	129141295	ncRNA_inter_chr2_1742
chr2	129195637	129195638	ncRNA_as_chr2_1744
chr2	130091338	130091339	ncRNA_as_chr2_1747
chr2	130393652	130393653	ncRNA_inter_chr2_1752
chr2	131276994	131276995	ncRNA_inter_chr2_1759
chr2	131317442	131317443	ncRNA_inter_chr2_1760
chr2	135041352	135041353	ncRNA_as_chr2_1778
chr2	136306403	136306404	ncRNA_inter_chr2_1782
chr2	144166864	144166865	ncRNA_inter_chr2_1797
chr2	145209256	145209257	ncRNA_as_chr2_1801
chr2	145925031	145925032	ncRNA_inter_chr2_1818
chr2	146085021	146085022	ncRNA_as_chr2_1820
chr2	146425440	146425441	ncRNA_inter_chr2_1821
chr2	147536428	147536429	ncRNA_inter_chr2_1824
chr2	147726971	147726972	ncRNA_inter_chr2_1827
chr2	147866055	147866056	ncRNA_inter_chr2_1830
chr2	150084221	150084222	ncRNA_intra_chr2_1852
chr2	150493229	150493230	ncRNA_as_chr2_1855
chr2	150740355	150740356	ncRNA_as_chr2_1856
chr2	151368187	151368188	ncRNA_inter_chr2_1861
chr2	151752977	151752978	ncRNA_as_chr2_1870
chr2	153171628	153171629	ncRNA_inter_chr2_1880
chr2	154413734	154413735	ncRNA_as_chr2_1884
chr2	154884657	154884658	ncRNA_inter_chr2_1887
chr2	154906704	154906705	ncRNA_inter_chr2_1889
chr2	154921857	154921858	ncRNA_inter_chr2_1890
chr2	154925815	154925816	ncRNA_inter_chr2_1891
chr2	155382666	155382667	ncRNA_as_chr2_1898
chr2	155389365	155389366	ncRNA_as_chr2_1899
chr2	156218784	156218785	ncRNA_inter_chr2_1906
chr2	156546645	156546646	ncRNA_as_chr2_1912
chr2	157359515	157359516	ncRNA_inter_chr2_1917
chr2	157917533	157917534	ncRNA_as_chr2_1920
chr2	158017743	158017744	ncRNA_as_chr2_1922
chr2	158193869	158193870	ncRNA_inter_chr2_1925
chr2	159987194	159987195	ncRNA_inter_chr2_1930
chr2	160028791	160028792	ncRNA_inter_chr2_1932
chr2	160181667	160181668	ncRNA_inter_chr2_1948
chr2	160698806	160698807	ncRNA_inter_chr2_1953
chr2	162948362	162948363	ncRNA_inter_chr2_1958
chr2	163367471	163367472	ncRNA_as_chr2_1966
chr2	163685529	163685530	ncRNA_as_chr2_1971
chr2	164585586	164585587	ncRNA_as_chr2_1977
chr2	164787482	164787483	ncRNA_inter_chr2_1980
chr2	165192733	165192734	ncRNA_inter_chr2_1981
chr2	165712660	165712661	ncRNA_inter_chr2_1986
chr2	166019191	166019192	ncRNA_inter_chr2_1990
chr2	166029417	166029418	ncRNA_inter_chr2_1989
chr2	166272950	166272951	ncRNA_inter_chr2_1992
chr2	167015476	167015477	ncRNA_inter_chr2_1996
chr2	167340262	167340263	ncRNA_as_chr2_1999
chr2	167405380	167405381	ncRNA_inter_chr2_2001
chr2	167457576	167457577	ncRNA_inter_chr2_2002
chr2	167516258	167516259	ncRNA_inter_chr2_2007
chr2	167544618	167544619	ncRNA_inter_chr2_2008
chr2	167594531	167594532	ncRNA_inter_chr2_2010
chr2	167609011	167609012	ncRNA_inter_chr2_2009
chr2	167652652	167652653	ncRNA_inter_chr2_2011
chr2	167660376	167660377	ncRNA_inter_chr2_2012
chr2	167673464	167673465	ncRNA_inter_chr2_2015
chr2	167679264	167679265	ncRNA_inter_chr2_2017
chr2	167693755	167693756	ncRNA_inter_chr2_2016
chr2	167699977	167699978	ncRNA_inter_chr2_2018
chr2	167944697	167944698	ncRNA_inter_chr2_2025
chr2	167980131	167980132	ncRNA_inter_chr2_2026
chr2	167987215	167987216	ncRNA_inter_chr2_2027
chr2	167994583	167994584	ncRNA_inter_chr2_2028
chr2	169060313	169060314	ncRNA_inter_chr2_2037
chr2	169320561	169320562	ncRNA_inter_chr2_2041
chr2	169898229	169898230	ncRNA_inter_chr2_2047
chr2	170008152	170008153	ncRNA_inter_chr2_2053
chr2	170019593	170019594	ncRNA_inter_chr2_2054
chr2	170181860	170181861	ncRNA_as_chr2_2056
chr2	170337427	170337428	ncRNA_as_chr2_2057
chr2	172874022	172874023	ncRNA_inter_chr2_2063
chr2	172887582	172887583	ncRNA_inter_chr2_2064
chr2	172936284	172936285	ncRNA_as_chr2_2065
chr2	172965175	172965176	ncRNA_inter_chr2_2066
chr2	173108168	173108169	ncRNA_inter_chr2_2068
chr2	174009419	174009420	ncRNA_inter_chr2_2073
chr2	174120937	174120938	ncRNA_as_chr2_2074
chr2	177183026	177183027	ncRNA_inter_chr2_2079
chr2	177631867	177631868	ncRNA_as_chr2_2081
chr2	178164263	178164264	ncRNA_inter_chr2_2083
chr2	178226702	178226703	ncRNA_inter_chr2_2085
chr2	178344852	178344853	ncRNA_inter_chr2_2088
chr2	179110477	179110478	ncRNA_inter_chr2_2091
chr2	179711557	179711558	ncRNA_inter_chr2_2092
chr2	180178522	180178523	ncRNA_inter_chr2_2104
chr2	180459969	180459970	ncRNA_as_chr2_2108
chr2	180772562	180772563	ncRNA_as_chr2_2111
chr2	181313184	181313185	ncRNA_as_chr2_2119
chr2	181390789	181390790	ncRNA_inter_chr2_2121
chr3	5220823	5220824	ncRNA_as_chr3_2125
chr3	6138976	6138977	ncRNA_inter_chr3_2127
chr3	9403077	9403078	ncRNA_inter_chr3_2142
chr3	10297962	10297963	ncRNA_as_chr3_2152
chr3	14971200	14971201	ncRNA_inter_chr3_2185
chr3	15157286	15157287	ncRNA_inter_chr3_2187
chr3	19127042	19127043	ncRNA_as_chr3_2192
chr3	27052947	27052948	ncRNA_inter_chr3_2226
chr3	27800260	27800261	ncRNA_inter_chr3_2232
chr3	28715128	28715129	ncRNA_inter_chr3_2239
chr3	29789938	29789939	ncRNA_inter_chr3_2242
chr3	30978609	30978610	ncRNA_inter_chr3_2269
chr3	32282835	32282836	ncRNA_inter_chr3_2271
chr3	35898834	35898835	ncRNA_as_chr3_2283
chr3	37492349	37492350	ncRNA_inter_chr3_2286
chr3	37797734	37797735	ncRNA_inter_chr3_2287
chr3	40602414	40602415	ncRNA_inter_chr3_2292
chr3	41230171	41230172	ncRNA_inter_chr3_2308
chr3	41297121	41297122	ncRNA_inter_chr3_2314
chr3	41505253	41505254	ncRNA_as_chr3_2317
chr3	51183216	51183217	ncRNA_inter_chr3_2322
chr3	51363678	51363679	ncRNA_as_chr3_2324
chr3	52272500	52272501	ncRNA_inter_chr3_2331
chr3	52348289	52348290	ncRNA_inter_chr3_2334
chr3	57967729	57967730	ncRNA_inter_chr3_2363
chr3	58380567	58380568	ncRNA_inter_chr3_2365
chr3	58480279	58480280	ncRNA_as_chr3_2368
chr3	58496510	58496511	ncRNA_inter_chr3_2369
chr3	60664531	60664532	ncRNA_inter_chr3_2375
chr3	65153351	65153352	ncRNA_as_chr3_2406
chr3	65200139	65200140	ncRNA_inter_chr3_2407
chr3	65327066	65327067	ncRNA_inter_chr3_2408
chr3	65333336	65333337	ncRNA_as_chr3_2409
chr3	65673351	65673352	ncRNA_inter_chr3_2411
chr3	65681830	65681831	ncRNA_inter_chr3_2410
chr3	67283319	67283320	ncRNA_as_chr3_2418
chr3	69460679	69460680	ncRNA_inter_chr3_2431
chr3	70611213	70611214	ncRNA_inter_chr3_2438
chr3	79016840	79016841	ncRNA_inter_chr3_2441
chr3	79090245	79090246	ncRNA_inter_chr3_2447
chr3	79860791	79860792	ncRNA_inter_chr3_2451
chr3	81762771	81762772	ncRNA_as_chr3_2474
chr3	82835160	82835161	ncRNA_as_chr3_2485
chr3	82843455	82843456	ncRNA_inter_chr3_2487
chr3	83960853	83960854	ncRNA_as_chr3_2494
chr3	84430832	84430833	ncRNA_inter_chr3_2501
chr3	85068720	85068721	ncRNA_inter_chr3_2504
chr3	85377822	85377823	ncRNA_inter_chr3_2507
chr3	87312412	87312413	ncRNA_inter_chr3_2511
chr3	87834796	87834797	ncRNA_inter_chr3_2514
chr3	87982540	87982541	ncRNA_as_chr3_2517
chr3	88636409	88636410	ncRNA_inter_chr3_2526
chr3	89099697	89099698	ncRNA_inter_chr3_2541
chr3	89195777	89195778	ncRNA_as_chr3_2544
chr3	89571348	89571349	ncRNA_inter_chr3_2547
chr3	89577352	89577353	ncRNA_inter_chr3_2548
chr3	89802681	89802682	ncRNA_as_chr3_2552
chr3	94237471	94237472	ncRNA_as_chr3_2569
chr3	94463084	94463085	ncRNA_inter_chr3_2572
chr3	95231270	95231271	ncRNA_inter_chr3_2580
chr3	95426748	95426749	ncRNA_inter_chr3_2582
chr3	95787941	95787942	ncRNA_inter_chr3_2597
chr3	95803990	95803991	ncRNA_as_chr3_2599
chr3	96381021	96381022	ncRNA_as_chr3_2620
chr3	96635993	96635994	ncRNA_as_chr3_2621
chr3	97056620	97056621	ncRNA_inter_chr3_2625
chr3	97432552	97432553	ncRNA_inter_chr3_2632
chr3	97455498	97455499	ncRNA_as_chr3_2633
chr3	98186311	98186312	ncRNA_inter_chr3_2637
chr3	101158459	101158460	ncRNA_inter_chr3_2661
chr3	101311603	101311604	ncRNA_inter_chr3_2663
chr3	101312506	101312507	ncRNA_inter_chr3_2666
chr3	101321159	101321160	ncRNA_inter_chr3_2667
chr3	102066327	102066328	ncRNA_inter_chr3_2674
chr3	102480122	102480123	ncRNA_inter_chr3_2676
chr3	104327707	104327708	ncRNA_inter_chr3_2696
chr3	104372373	104372374	ncRNA_inter_chr3_2697
chr3	104518302	104518303	ncRNA_inter_chr3_2707
chr3	105618484	105618485	ncRNA_inter_chr3_2710
chr3	106288831	106288832	ncRNA_as_chr3_2713
chr3	106842421	106842422	ncRNA_inter_chr3_2715
chr3	107699266	107699267	ncRNA_as_chr3_2719
chr3	107742268	107742269	ncRNA_as_chr3_2720
chr3	108186659	108186660	ncRNA_as_chr3_2725
chr3	112998015	112998016	ncRNA_inter_chr3_2734
chr3	113332789	113332790	ncRNA_as_chr3_2735
chr3	114465437	114465438	ncRNA_inter_chr3_2742
chr3	115344473	115344474	ncRNA_inter_chr3_2743
chr3	115363793	115363794	ncRNA_inter_chr3_2744
chr3	115591434	115591435	ncRNA_as_chr3_2750
chr3	116511184	116511185	ncRNA_inter_chr3_2754
chr3	116671184	116671185	ncRNA_as_chr3_2759
chr3	116780683	116780684	ncRNA_inter_chr3_2760
chr3	118136774	118136775	ncRNA_inter_chr3_2768
chr3	118190604	118190605	ncRNA_inter_chr3_2769
chr3	121234334	121234335	ncRNA_as_chr3_2778
chr3	121349371	121349372	ncRNA_inter_chr3_2779
chr3	121388000	121388001	ncRNA_as_chr3_2780
chr3	121461581	121461582	ncRNA_as_chr3_2781
chr3	121549750	121549751	ncRNA_inter_chr3_2783
chr3	121556265	121556266	ncRNA_inter_chr3_2786
chr3	121606486	121606487	ncRNA_inter_chr3_2791
chr3	121639421	121639422	ncRNA_inter_chr3_2790
chr3	121973492	121973493	ncRNA_as_chr3_2794
chr3	122504898	122504899	ncRNA_as_chr3_2799
chr3	122574634	122574635	ncRNA_as_chr3_2800
chr3	123211255	123211256	ncRNA_as_chr3_2803
chr3	126864222	126864223	ncRNA_inter_chr3_2809
chr3	127619067	127619068	ncRNA_inter_chr3_2884
chr3	129235114	129235115	ncRNA_inter_chr3_2887
chr3	131153320	131153321	ncRNA_inter_chr3_2904
chr3	132156173	132156174	ncRNA_inter_chr3_2908
chr3	132541560	132541561	ncRNA_inter_chr3_2912
chr3	133496100	133496101	ncRNA_inter_chr3_2915
chr3	133863193	133863194	ncRNA_inter_chr3_2916
chr3	133876180	133876181	ncRNA_inter_chr3_2917
chr3	135101629	135101630	ncRNA_inter_chr3_2921
chr3	135148506	135148507	ncRNA_inter_chr3_2922
chr3	135503233	135503234	ncRNA_as_chr3_2924
chr3	136112313	136112314	ncRNA_inter_chr3_2926
chr3	137871501	137871502	ncRNA_inter_chr3_2935
chr3	137923912	137923913	ncRNA_inter_chr3_2937
chr3	142545551	142545552	ncRNA_inter_chr3_2958
chr3	142680001	142680002	ncRNA_inter_chr3_2959
chr3	144291168	144291169	ncRNA_inter_chr3_2965
chr3	145312293	145312294	ncRNA_as_chr3_2968
chr3	145701571	145701572	ncRNA_as_chr3_2972
chr3	146304895	146304896	ncRNA_as_chr3_2978
chr3	148651576	148651577	ncRNA_inter_chr3_2980
chr3	148755991	148755992	ncRNA_inter_chr3_2982
chr3	148937700	148937701	ncRNA_inter_chr3_2985
chr3	149327724	149327725	ncRNA_inter_chr3_2988
chr3	149814748	149814749	ncRNA_inter_chr3_2989
chr3	151561720	151561721	ncRNA_inter_chr3_2990
chr3	152815072	152815073	ncRNA_inter_chr3_2994
chr3	153455224	153455225	ncRNA_inter_chr3_2997
chr3	153500953	153500954	ncRNA_inter_chr3_2998
chr3	157197016	157197017	ncRNA_inter_chr3_3001
chr3	157400836	157400837	ncRNA_inter_chr3_3002
chr3	157588166	157588167	ncRNA_inter_chr3_3003
[truncated: 1,152 more rows]
