# Supplementary material for: Computational prediction of CTCF/cohesin-based intra-TAD loops that insulate chromatin contacts and gene expression in mouse liver
Source: eLife. 2018 May 14;7:e34077. doi: 10.7554/eLife.34077 (PMC5986275; doi:10.7554/eLife.34077)
Supplement: Supplementary file 1. [file elife-34077-supp1.xlsx]

## Sheet: Suppl file 1- Legend
Supplementary file 1 Legend
Sheets	Description
TADs	Listing of autosomal TAD loops, each with its assigned name and a score indicating TAD activity. The Start and Stop positions of each TAD loop were determined from liver Hi-C data, but do not correspond to locations of the CTCF binding sites listed on the CTCF Peak list (Suppl file 1C), and that define TAD anchors. The activity of each TAD was determined based on a combination of its Hi-C eigenva…
intra-TAD loops	A list of intra-TAD loops with an assigned name and a score indicating the geometric mean of its two CTCF anchor scores, followed by a score indicating the geometric mean of its two Cohesin anchor scores. The Start position shown for each intra-TAD loop corresponds to the Start position for a (+) motif orientation intra-TAD loop anchor, or TAD anchor, as listed in Table S1C, "CTCF peak list". The…
CTCF Peak List	Coordinates for CTCF bound regions and their CTCF group assignment: non-anchor CTCF without cohesin bound (LoneCTCF), non-anchor CTCF with cohesin bound (OtherCAC), intra-TAD loop anchor that is not also a TAD loop anchor (intraTADanchor), or TAD loop anchor (TADanchor). This is followed by the CTCF binding strength (column E; MACS2 score column), the motif score for matching the CTCF core motif …
CNC Peak List	Coordinates for Rad21-bound regions that do not overlap a CTCF bound region (above).
939 liver-expressed genes in inactive TADs	Genes whose TSS fall in inactive TADs, but are expressed (>1 FPKM). The genomic coordinates, gene names, accession numbers and expression level (FPKM) are shown per gene. Additionally, the TAD they are within, as well as whether the TSS falls within a intra-TAD loop is indicated, as shown.

## Sheet: Suppl file 1A- TADs
Suppl file 1A- TADs
Chromsome	Start	Stop	Name	Active/Inactive
chr1	4365581	6420580	TAD1_chr1	-1
chr1	6420581	7208580	TAD2_chr1	-1
chr1	7208581	9523580	TAD3_chr1	-1
chr1	9523581	9737580	TAD4_chr1	0.5
chr1	9737581	13116580	TAD5_chr1	-0.5
chr1	13116581	13713580	TAD6_chr1	1
chr1	13713581	14884580	TAD7_chr1	-1
chr1	14884581	16418580	TAD8_chr1	-0.5
chr1	16418581	16775580	TAD9_chr1	0.5
chr1	16775581	17159580	TAD10_chr1	-1
chr1	17159581	20290580	TAD11_chr1	-1
chr1	20290581	20563580	TAD12_chr1	-1
chr1	20563581	20917580	TAD13_chr1	0.5
chr1	20917581	21379580	TAD14_chr1	1
chr1	21379581	23132338	TAD15_chr1	-1
chr1	23132339	23324338	TAD16_chr1	1
chr1	23324339	23546338	TAD17_chr1	0.5
chr1	23546339	23802338	TAD18_chr1	-1
chr1	23802339	24310338	TAD19_chr1	1
chr1	24310339	30797344	TAD20_chr1	-1
chr1	30797345	31244344	TAD21_chr1	1
chr1	31244345	34038344	TAD22_chr1	-1
chr1	34038345	34255344	TAD23_chr1	1
chr1	34255345	34497344	TAD24_chr1	0.5
chr1	34497345	35004344	TAD25_chr1	0.5
chr1	35004345	36201344	TAD26_chr1	0.5
chr1	36201345	36348344	TAD27_chr1	1
chr1	36348345	36575344	TAD28_chr1	1
chr1	36575345	36794344	TAD29_chr1	1
chr1	36794345	37312344	TAD30_chr1	1
chr1	37312345	37491344	TAD31_chr1	1
chr1	37491345	37719344	TAD32_chr1	1
chr1	37719345	38208344	TAD33_chr1	1
chr1	38208345	39019344	TAD34_chr1	1
chr1	39019345	39418344	TAD35_chr1	1
chr1	39418345	39609344	TAD36_chr1	1
chr1	39609345	40149344	TAD37_chr1	1
chr1	40149345	40464344	TAD38_chr1	1
chr1	40464345	40615344	TAD39_chr1	0.5
chr1	40615345	43167344	TAD40_chr1	-1
chr1	43167345	43343344	TAD41_chr1	0.5
chr1	43343345	43798344	TAD42_chr1	0.5
chr1	43798345	44266344	TAD43_chr1	1
chr1	44266345	45842344	TAD44_chr1	-1
chr1	45842345	46105344	TAD45_chr1	-1
chr1	46105345	47048344	TAD46_chr1	-1
chr1	47048345	50993343	TAD47_chr1	-1
chr1	50993344	51480343	TAD48_chr1	-1
chr1	51480344	51689343	TAD49_chr1	0.5
chr1	51689344	52018343	TAD50_chr1	1
chr1	52018344	52177343	TAD51_chr1	1
chr1	52177344	52356343	TAD52_chr1	1
chr1	52356344	52701343	TAD53_chr1	1
chr1	52701344	53732343	TAD54_chr1	-1
chr1	53732344	54452343	TAD55_chr1	-1
chr1	54452344	55058343	TAD56_chr1	1
chr1	55058344	55283343	TAD57_chr1	0.5
chr1	55283344	55454343	TAD58_chr1	0.5
chr1	55454344	55941343	TAD59_chr1	-1
chr1	55941344	57462343	TAD60_chr1	-1
chr1	57462344	58036343	TAD61_chr1	1
chr1	58036344	58387343	TAD62_chr1	1
chr1	58387344	58778343	TAD63_chr1	1
chr1	58778344	59325343	TAD64_chr1	1
chr1	59325344	59706343	TAD65_chr1	1
chr1	59706344	60125343	TAD66_chr1	1
chr1	60125344	60937343	TAD67_chr1	1
chr1	60937344	61039343	TAD68_chr1	1
chr1	61039344	61830073	TAD69_chr1	-1
chr1	61830074	62766073	TAD70_chr1	1
chr1	62766074	63237073	TAD71_chr1	1
chr1	63237074	63689073	TAD72_chr1	-1
chr1	63689074	64558073	TAD73_chr1	0.5
chr1	64558074	64738073	TAD74_chr1	1
chr1	64738074	65075073	TAD75_chr1	1
chr1	65075074	65323073	TAD76_chr1	0.5
chr1	65323074	66148073	TAD77_chr1	-1
chr1	66148074	66714073	TAD78_chr1	-1
chr1	66714074	67049073	TAD79_chr1	1
chr1	67049074	67268073	TAD80_chr1	0.5
chr1	67268074	69196073	TAD81_chr1	-1
chr1	69196074	69804073	TAD82_chr1	-1
chr1	69804074	71588073	TAD83_chr1	-1
chr1	71588074	72261073	TAD84_chr1	1
chr1	72261074	72921073	TAD85_chr1	1
chr1	72921074	73917073	TAD86_chr1	1
chr1	73917074	74226073	TAD87_chr1	1
chr1	74226074	74878073	TAD88_chr1	1
chr1	74878074	75310074	TAD89_chr1	1
chr1	75310075	75606074	TAD90_chr1	1
chr1	75606075	77534074	TAD91_chr1	0.5
chr1	77534075	78482074	TAD92_chr1	-1
chr1	78482075	78716074	TAD93_chr1	1
chr1	78716075	80127074	TAD94_chr1	-1
chr1	80127075	80555074	TAD95_chr1	-1
chr1	80555075	81304074	TAD96_chr1	-1
chr1	81304075	82307074	TAD97_chr1	-0.5
chr1	82307075	82743074	TAD98_chr1	-1
chr1	82743075	83719074	TAD99_chr1	-0.5
chr1	83719075	84293074	TAD100_chr1	1
chr1	84293075	84700074	TAD101_chr1	0.5
chr1	84700075	84930074	TAD102_chr1	0.5
chr1	84930075	87986074	TAD103_chr1	-0.5
chr1	87986075	88260074	TAD104_chr1	1
chr1	88260075	88494074	TAD105_chr1	1
chr1	88494075	88968074	TAD106_chr1	1
chr1	88968075	89081074	TAD107_chr1	1
chr1	89081075	89308074	TAD108_chr1	1
chr1	89308075	89846074	TAD109_chr1	1
chr1	89846075	90207074	TAD110_chr1	1
chr1	90207075	90625074	TAD111_chr1	1
chr1	90625075	91112074	TAD112_chr1	1
chr1	91112075	91540074	TAD113_chr1	1
chr1	91540075	91912074	TAD114_chr1	1
chr1	91912075	92506074	TAD115_chr1	1
chr1	92506075	92807076	TAD116_chr1	1
chr1	92807077	93439076	TAD117_chr1	1
chr1	93439077	93790076	TAD118_chr1	1
chr1	93790077	94540076	TAD119_chr1	1
chr1	94540077	94811076	TAD120_chr1	1
chr1	94811077	95746076	TAD121_chr1	1
chr1	95746077	95882076	TAD122_chr1	0.5
chr1	95882077	99675076	TAD123_chr1	-1
chr1	99675077	102454076	TAD124_chr1	-1
chr1	102454077	106862076	TAD125_chr1	-1
chr1	106862077	107541076	TAD126_chr1	1
chr1	107541077	107949076	TAD127_chr1	1
chr1	107949077	108317076	TAD128_chr1	1
chr1	108317077	108750076	TAD129_chr1	0.5
chr1	108750077	109415076	TAD130_chr1	-1
chr1	109415077	120191076	TAD131_chr1	-1
chr1	120191077	120413076	TAD132_chr1	0.5
chr1	120413077	120658076	TAD133_chr1	1
chr1	120658077	120983076	TAD134_chr1	1
chr1	120983077	121392076	TAD135_chr1	1
chr1	121392077	122469076	TAD136_chr1	1
chr1	122469077	123102076	TAD137_chr1	-1
chr1	123102077	123485076	TAD138_chr1	1
chr1	123485077	127237076	TAD139_chr1	-1
chr1	127237077	127494076	TAD140_chr1	0.5
chr1	127494077	128330076	TAD141_chr1	1
chr1	128330077	128872076	TAD142_chr1	-1
chr1	128872077	129375076	TAD143_chr1	1
chr1	129375077	129671076	TAD144_chr1	1
chr1	129671077	130243076	TAD145_chr1	1
chr1	130243077	130766076	TAD146_chr1	0.5
chr1	130766077	132980076	TAD147_chr1	-0.5
chr1	132980077	133171076	TAD148_chr1	1
chr1	133171077	133474076	TAD149_chr1	1
chr1	133474077	133788076	TAD150_chr1	1
chr1	133788077	134901076	TAD151_chr1	1
chr1	134901077	135025076	TAD152_chr1	1
chr1	135025077	135264076	TAD153_chr1	1
chr1	135264077	135527076	TAD154_chr1	1
chr1	135527077	135806076	TAD155_chr1	1
chr1	135806077	136020076	TAD156_chr1	1
chr1	136020077	136247076	TAD157_chr1	1
chr1	136247077	136551076	TAD158_chr1	1
chr1	136551077	137021076	TAD159_chr1	1
chr1	137021077	137323076	TAD160_chr1	1
chr1	137323077	138426076	TAD161_chr1	1
chr1	138426077	138660076	TAD162_chr1	1
chr1	138660077	139146076	TAD163_chr1	1
chr1	139146077	139991076	TAD164_chr1	-1
chr1	139991077	140205076	TAD165_chr1	-0.5
chr1	140205077	140705076	TAD166_chr1	0.5
chr1	140705077	141712076	TAD167_chr1	1
chr1	141712077	142044076	TAD168_chr1	-1
chr1	142044077	142447076	TAD169_chr1	1
chr1	142447077	142600076	TAD170_chr1	-0.5
chr1	142600077	145626629	TAD171_chr1	-1
chr1	145626630	146246629	TAD172_chr1	-1
chr1	146246630	152155629	TAD173_chr1	-1
chr1	152155630	152369629	TAD174_chr1	0.5
chr1	152369630	152861629	TAD175_chr1	0.5
chr1	152861630	153274629	TAD176_chr1	1
chr1	153274630	153654629	TAD177_chr1	1
chr1	153654630	154356629	TAD178_chr1	1
chr1	154356630	154609629	TAD179_chr1	1
chr1	154609630	155304629	TAD180_chr1	1
chr1	155304630	155683629	TAD181_chr1	1
chr1	155683630	156068629	TAD182_chr1	1
chr1	156068630	156574629	TAD183_chr1	-1
chr1	156574630	156859629	TAD184_chr1	0.5
chr1	156859630	157102629	TAD185_chr1	1
chr1	157102630	157410629	TAD186_chr1	1
chr1	157410630	157892629	TAD187_chr1	1
chr1	157892630	158193629	TAD188_chr1	1
chr1	158193630	158646630	TAD189_chr1	1
chr1	158646631	158838630	TAD190_chr1	1
chr1	158838631	159025630	TAD191_chr1	1
chr1	159025631	159218630	TAD192_chr1	1
chr1	159218631	159488630	TAD193_chr1	1
chr1	159488631	160590630	TAD194_chr1	-1
chr1	160590631	161081630	TAD195_chr1	-1
chr1	161081631	162128630	TAD196_chr1	-1
chr1	162128631	162316630	TAD197_chr1	0.5
chr1	162316631	162663630	TAD198_chr1	1
chr1	162663631	163135630	TAD199_chr1	1
chr1	163135631	163318630	TAD200_chr1	0.5
chr1	163318631	163665630	TAD201_chr1	-1
chr1	163665631	163914630	TAD202_chr1	0.5
chr1	163914631	164272630	TAD203_chr1	1
chr1	164272631	164442630	TAD204_chr1	-1
chr1	164442631	164691630	TAD205_chr1	1
chr1	164691631	165046630	TAD206_chr1	0.5
chr1	165046631	166242630	TAD207_chr1	-0.5
chr1	166242631	167105630	TAD208_chr1	1
chr1	167105631	167698630	TAD209_chr1	1
chr1	167698631	168097630	TAD210_chr1	1
chr1	168097631	169131630	TAD211_chr1	-1
chr1	169131631	169324630	TAD212_chr1	0.5
chr1	169324631	169597630	TAD213_chr1	0.5
chr1	169597631	171409630	TAD214_chr1	-1
chr1	171409631	171872630	TAD215_chr1	-1
chr1	171872631	172134630	TAD216_chr1	0.5
chr1	172134631	172558630	TAD217_chr1	1
chr1	172558631	172799630	TAD218_chr1	1
chr1	172799631	173034630	TAD219_chr1	1
chr1	173034631	173213630	TAD220_chr1	1
chr1	173213631	173452630	TAD221_chr1	0.5
chr1	173452631	173954630	TAD222_chr1	-1
chr1	173954631	174307630	TAD223_chr1	1
chr1	174307631	174526630	TAD224_chr1	1
chr1	174526631	175363630	TAD225_chr1	-1
chr1	175363631	176489630	TAD226_chr1	-1
chr1	176489631	176948630	TAD227_chr1	-1
chr1	176948631	178526630	TAD228_chr1	-1
chr1	178526631	178621630	TAD229_chr1	-0.5
chr1	178621631	178802630	TAD230_chr1	0.5
chr1	178802631	179145630	TAD231_chr1	1
chr1	179145631	179646630	TAD232_chr1	0.5
chr1	179646631	180061630	TAD233_chr1	-1
chr1	180061631	180413630	TAD234_chr1	0.5
chr1	180413631	181412630	TAD235_chr1	1
chr1	181412631	181564630	TAD236_chr1	1
chr1	181564631	181723630	TAD237_chr1	1
chr1	181723631	182178630	TAD238_chr1	1
chr1	182178631	182368630	TAD239_chr1	1
chr1	182368631	182506630	TAD240_chr1	1
chr1	182506631	183181630	TAD241_chr1	1
chr1	183181631	183551630	TAD242_chr1	1
chr1	183551631	184056630	TAD243_chr1	1
chr1	184056631	184277630	TAD244_chr1	1
chr1	184277631	184483630	TAD245_chr1	1
chr1	184483631	184905630	TAD246_chr1	1
chr1	186070379	186254378	TAD247_chr1	1
chr1	186254379	186606378	TAD248_chr1	1
chr1	186606379	187028378	TAD249_chr1	1
chr1	187028379	187346378	TAD250_chr1	1
chr1	187346379	188579378	TAD251_chr1	0.5
chr1	188579379	188938378	TAD252_chr1	-1
chr1	188938379	189260378	TAD253_chr1	1
chr1	189260379	190800378	TAD254_chr1	0.5
chr1	190800379	191480378	TAD255_chr1	-1
chr1	191480379	191852378	TAD256_chr1	1
chr1	191852379	192720378	TAD257_chr1	1
chr1	192720379	193118378	TAD258_chr1	1
chr1	193118379	193399378	TAD259_chr1	1
chr1	193399379	193648378	TAD260_chr1	1
chr1	193648379	193973381	TAD261_chr1	1
chr1	193973382	194542693	TAD262_chr1	1
chr1	194542694	194778693	TAD263_chr1	1
chr1	194778694	194973693	TAD264_chr1	1
chr1	194973694	195212693	TAD265_chr1	1
chr1	195212694	196431693	TAD266_chr1	0.5
chr1	196431694	196642693	TAD267_chr1	1
chr1	196642694	197195432	TAD267_chr1end	1
chr10	3262039	7542297	TAD1972_chr10	-1
chr10	7542298	7974297	TAD1973_chr10	1
chr10	7974298	8429297	TAD1974_chr10	-1
chr10	8429298	9484297	TAD1975_chr10	-0.5
chr10	9484298	10063297	TAD1976_chr10	-1
chr10	10063298	10309297	TAD1977_chr10	-1
chr10	10309298	11079297	TAD1978_chr10	-1
chr10	11079298	12376297	TAD1979_chr10	-1
chr10	12376298	12736305	TAD1980_chr10	1
chr10	12736306	13172305	TAD1981_chr10	-1
chr10	13172306	13263305	TAD1982_chr10	0.5
chr10	13263306	13943305	TAD1983_chr10	1
chr10	13943306	14452305	TAD1984_chr10	-1
chr10	14452306	14983305	TAD1985_chr10	-1
chr10	14983306	17451305	TAD1986_chr10	-0.5
chr10	17451306	17952305	TAD1987_chr10	-1
chr10	17952306	18260305	TAD1988_chr10	1
chr10	18260306	18629305	TAD1989_chr10	1
chr10	18629306	18940305	TAD1990_chr10	1
chr10	18940306	19422305	TAD1991_chr10	1
chr10	19422306	19611305	TAD1992_chr10	1
chr10	19611306	19853305	TAD1993_chr10	1
chr10	19853306	20060305	TAD1994_chr10	1
chr10	20060306	20682305	TAD1995_chr10	1
chr10	20682306	20934305	TAD1996_chr10	1
chr10	20934306	21094305	TAD1997_chr10	1
chr10	21094306	21761305	TAD1998_chr10	1
chr10	21761306	22226305	TAD1999_chr10	-1
chr10	22226306	22814305	TAD2000_chr10	-1
chr10	22814306	23374305	TAD2001_chr10	-1
chr10	23374306	23510305	TAD2002_chr10	0.5
chr10	23510306	23872305	TAD2003_chr10	1
chr10	23872306	24042305	TAD2004_chr10	1
chr10	24042306	24353305	TAD2005_chr10	1
chr10	24353306	24666305	TAD2006_chr10	1
chr10	24666306	24966305	TAD2007_chr10	1
chr10	24966306	25224305	TAD2008_chr10	1
chr10	25224306	25389305	TAD2009_chr10	0.5
chr10	25389306	26059305	TAD2010_chr10	-1
chr10	26059306	26399305	TAD2011_chr10	-1
chr10	26399306	26631305	TAD2012_chr10	0.5
chr10	26631306	28477305	TAD2013_chr10	-0.5
chr10	28477306	29829305	TAD2014_chr10	-1
chr10	29829306	30232305	TAD2015_chr10	-1
chr10	30232306	30556305	TAD2016_chr10	-1
chr10	30556306	31451305	TAD2017_chr10	-1
chr10	31451306	33683305	TAD2018_chr10	-1
chr10	33683306	34081305	TAD2019_chr10	1
chr10	34081306	36753305	TAD2020_chr10	-1
chr10	36753306	38567305	TAD2021_chr10	-0.5
chr10	38567306	38816305	TAD2022_chr10	-1
chr10	38816306	39257305	TAD2023_chr10	1
chr10	39257306	39961305	TAD2024_chr10	1
chr10	39961306	40293305	TAD2025_chr10	1
chr10	40293306	40680305	TAD2026_chr10	1
chr10	40680306	41011305	TAD2027_chr10	1
chr10	41011306	41134305	TAD2028_chr10	1
chr10	41134306	41440305	TAD2029_chr10	1
chr10	41440306	41683305	TAD2030_chr10	1
chr10	41683306	42025305	TAD2031_chr10	1
chr10	42025306	43265305	TAD2032_chr10	1
chr10	43265306	43657305	TAD2033_chr10	1
chr10	43657306	43810305	TAD2034_chr10	1
chr10	43810306	43957305	TAD2035_chr10	1
chr10	43957306	44175305	TAD2036_chr10	1
chr10	44175306	44767305	TAD2037_chr10	1
chr10	44767306	45112305	TAD2038_chr10	0.5
chr10	45112306	45659305	TAD2039_chr10	-1
chr10	45659306	50639305	TAD2040_chr10	-1
chr10	50639306	51249305	TAD2041_chr10	-1
chr10	51249306	51509305	TAD2042_chr10	-1
chr10	51509306	51808305	TAD2043_chr10	-1
chr10	51808306	52154305	TAD2044_chr10	-1
chr10	52154306	52793305	TAD2045_chr10	-1
chr10	52793306	53318305	TAD2046_chr10	1
chr10	53318306	53533305	TAD2047_chr10	-0.5
chr10	53533306	53809305	TAD2048_chr10	-1
chr10	53809306	56072305	TAD2049_chr10	-1
chr10	56072306	56733305	TAD2050_chr10	-1
chr10	56733306	57146305	TAD2051_chr10	-1
chr10	57146306	57717247	TAD2052_chr10	-1
chr10	57717248	58039247	TAD2053_chr10	1
chr10	58039248	58597247	TAD2054_chr10	-1
chr10	58597248	58833247	TAD2055_chr10	1
chr10	58833248	59334247	TAD2056_chr10	1
chr10	59334248	60224247	TAD2057_chr10	1
chr10	60224248	60549247	TAD2058_chr10	1
chr10	60549248	60889247	TAD2059_chr10	1
chr10	60889248	61267247	TAD2060_chr10	1
chr10	61267248	61890247	TAD2061_chr10	1
chr10	61890248	62578247	TAD2062_chr10	1
chr10	62578248	62903247	TAD2063_chr10	1
chr10	62903248	66305247	TAD2064_chr10	-1
chr10	66305248	66778247	TAD2065_chr10	1
chr10	66778248	67304247	TAD2066_chr10	-1
chr10	67304248	67469247	TAD2067_chr10	1
chr10	67469248	68352247	TAD2068_chr10	1
chr10	68352248	68612247	TAD2069_chr10	1
chr10	68612248	68824247	TAD2070_chr10	1
chr10	68824248	69128247	TAD2071_chr10	0.5
chr10	69128248	69313247	TAD2072_chr10	0.5
chr10	69313248	69776247	TAD2073_chr10	1
chr10	69776248	70702247	TAD2074_chr10	-1
chr10	70702248	70902247	TAD2075_chr10	0.5
chr10	70902248	72494247	TAD2076_chr10	-1
chr10	72494248	74359244	TAD2077_chr10	-1
chr10	74359245	74486244	TAD2078_chr10	0.5
chr10	74486245	74974244	TAD2079_chr10	1
chr10	74974245	75444244	TAD2080_chr10	1
chr10	75444245	76225244	TAD2081_chr10	1
chr10	76225245	76533244	TAD2082_chr10	1
chr10	76533245	76728244	TAD2083_chr10	1
chr10	76728245	76977244	TAD2084_chr10	1
chr10	76977245	77641244	TAD2085_chr10	1
chr10	77641245	77934244	TAD2086_chr10	1
chr10	77934245	79140244	TAD2087_chr10	-1
chr10	79140245	80179244	TAD2088_chr10	1
chr10	80179245	81091244	TAD2089_chr10	1
chr10	81091245	82366244	TAD2090_chr10	0.5
chr10	82366245	82668244	TAD2091_chr10	1
chr10	82668245	83023244	TAD2092_chr10	1
chr10	83023245	83250244	TAD2093_chr10	1
chr10	83250245	83936244	TAD2094_chr10	1
chr10	83936245	84601244	TAD2095_chr10	1
chr10	84601245	85936244	TAD2096_chr10	1
chr10	85936245	86467244	TAD2097_chr10	1
chr10	86467245	86985244	TAD2098_chr10	0.5
chr10	86985245	87813244	TAD2099_chr10	1
chr10	87813245	88210244	TAD2100_chr10	1
chr10	88210245	88773244	TAD2101_chr10	-1
chr10	88773245	89525244	TAD2102_chr10	1
chr10	89525245	90175244	TAD2103_chr10	-1
chr10	90175245	90705244	TAD2104_chr10	-1
chr10	90705245	92495244	TAD2105_chr10	-1
chr10	92495245	93034244	TAD2106_chr10	1
chr10	93034245	93292244	TAD2107_chr10	1
chr10	93292245	93679244	TAD2108_chr10	1
chr10	93679245	93853244	TAD2109_chr10	1
chr10	93853245	94080244	TAD2110_chr10	1
chr10	94080245	94441133	TAD2111_chr10	1
chr10	94441134	94961133	TAD2112_chr10	1
chr10	94961134	95350133	TAD2113_chr10	1
chr10	95350134	95567133	TAD2114_chr10	1
chr10	95567134	95659133	TAD2115_chr10	1
chr10	95659134	96075133	TAD2116_chr10	0.5
chr10	96075134	96808133	TAD2117_chr10	1
chr10	96808134	97929133	TAD2118_chr10	-1
chr10	97929134	98616133	TAD2119_chr10	-1
chr10	98616134	99092133	TAD2120_chr10	1
chr10	99092134	101895133	TAD2121_chr10	-1
chr10	101895134	102346133	TAD2122_chr10	-1
chr10	102346134	105304555	TAD2123_chr10	-1
chr10	105304556	106341555	TAD2124_chr10	-1
chr10	106341556	106860555	TAD2125_chr10	-1
chr10	106860556	107210555	TAD2126_chr10	-1
chr10	107210556	107718555	TAD2127_chr10	0.5
chr10	107718556	107894555	TAD2128_chr10	1
chr10	107894556	109157555	TAD2129_chr10	-1
chr10	109157556	109318555	TAD2130_chr10	-1
chr10	109318556	110212555	TAD2131_chr10	-1
chr10	110212556	110550555	TAD2132_chr10	0.5
chr10	110550556	110716555	TAD2133_chr10	1
chr10	110716556	110926555	TAD2134_chr10	1
chr10	110926556	111410555	TAD2135_chr10	1
chr10	111410556	112241555	TAD2136_chr10	-1
chr10	112241556	114602555	TAD2137_chr10	-1
chr10	114602556	115082555	TAD2138_chr10	1
chr10	115082556	115643555	TAD2139_chr10	-1
chr10	115643556	115764555	TAD2140_chr10	0.5
chr10	115764556	116342555	TAD2141_chr10	0.5
chr10	116342556	116670555	TAD2142_chr10	1
chr10	116670556	117154555	TAD2143_chr10	1
chr10	117154556	117594555	TAD2144_chr10	1
chr10	117594556	118004555	TAD2145_chr10	-1
chr10	118004556	118544555	TAD2146_chr10	1
chr10	118544556	119224555	TAD2147_chr10	-1
chr10	119224556	119668555	TAD2148_chr10	-1
chr10	119668556	120150555	TAD2149_chr10	0.5
chr10	120150556	120317555	TAD2150_chr10	0.5
chr10	120317556	120720555	TAD2151_chr10	1
chr10	120720556	121065555	TAD2152_chr10	1
chr10	121065556	121535555	TAD2153_chr10	1
chr10	121535556	121982555	TAD2154_chr10	1
chr10	121982556	122219555	TAD2155_chr10	1
chr10	122219556	122665555	TAD2156_chr10	1
chr10	122665556	124520555	TAD2157_chr10	-1
chr10	124520556	124946555	TAD2158_chr10	1
chr10	124946556	125086555	TAD2159_chr10	-0.5
chr10	125086556	126325555	TAD2160_chr10	-1
chr10	126325556	126525555	TAD2161_chr10	0.5
chr10	126525556	127101555	TAD2162_chr10	1
chr10	127101556	127476555	TAD2163_chr10	1
chr10	127476556	128424555	TAD2164_chr10	1
chr10	128424556	129993255	TAD2164_chr10end	-1
chr11	3836503	4340502	TAD2165_chr11	1
chr11	4340503	4998502	TAD2166_chr11	1
chr11	4998503	5164502	TAD2167_chr11	1
chr11	5164503	5860502	TAD2168_chr11	1
chr11	5860503	6540502	TAD2169_chr11	1
chr11	6540503	6689502	TAD2170_chr11	-0.5
chr11	6689503	7100502	TAD2171_chr11	-1
chr11	7100503	8314502	TAD2172_chr11	-1
chr11	8314503	8858502	TAD2173_chr11	-0.5
chr11	8858503	9124502	TAD2174_chr11	-1
chr11	9124503	11339502	TAD2175_chr11	-1
chr11	11339503	11694502	TAD2176_chr11	-1
chr11	11694503	11892502	TAD2177_chr11	-1
chr11	11892503	12203502	TAD2178_chr11	-1
chr11	12203503	12482502	TAD2179_chr11	-1
chr11	12482503	16399502	TAD2180_chr11	-1
chr11	16399503	16861502	TAD2181_chr11	1
chr11	16861503	18742502	TAD2182_chr11	-1
chr11	18742503	18943502	TAD2183_chr11	-1
chr11	18943503	19688502	TAD2184_chr11	-1
chr11	19688503	20015502	TAD2185_chr11	-0.5
chr11	20015503	20323502	TAD2186_chr11	1
chr11	20323503	20665502	TAD2187_chr11	1
chr11	20665503	21198502	TAD2188_chr11	1
chr11	21198503	21373502	TAD2189_chr11	1
chr11	21373503	21510502	TAD2190_chr11	0.5
chr11	21510503	22532502	TAD2191_chr11	0.5
chr11	22532503	22878499	TAD2192_chr11	1
chr11	22878500	23190499	TAD2193_chr11	1
chr11	23190500	23556499	TAD2194_chr11	1
chr11	23556500	23881499	TAD2195_chr11	-1
chr11	23881500	25790499	TAD2196_chr11	-1
chr11	25790500	27750499	TAD2197_chr11	-1
chr11	27750500	27813499	TAD2198_chr11	-1
chr11	27813500	28485499	TAD2199_chr11	-1
chr11	28485500	29143499	TAD2200_chr11	-1
chr11	29143500	29443499	TAD2201_chr11	-1
chr11	29443500	29794499	TAD2202_chr11	-1
chr11	29794500	29971499	TAD2203_chr11	-1
chr11	29971500	30561499	TAD2204_chr11	-1
chr11	30561500	31148499	TAD2205_chr11	-1
chr11	31148500	31552499	TAD2206_chr11	-1
chr11	31552500	31890499	TAD2207_chr11	1
chr11	31890500	32062499	TAD2208_chr11	-0.5
chr11	32062500	32228499	TAD2209_chr11	-1
chr11	32228500	32332499	TAD2210_chr11	-0.5
chr11	32332500	32507499	TAD2211_chr11	1
chr11	32507500	32641499	TAD2212_chr11	0.5
chr11	32641500	33053499	TAD2213_chr11	-1
chr11	33053500	33605499	TAD2214_chr11	-1
chr11	33605500	33840499	TAD2215_chr11	-1
chr11	33840500	34638001	TAD2216_chr11	-1
chr11	34638002	35840001	TAD2217_chr11	-1
chr11	35840002	40629001	TAD2218_chr11	-1
chr11	40629002	43239001	TAD2219_chr11	-1
chr11	43239002	43563001	TAD2220_chr11	0.5
chr11	43563002	44400001	TAD2221_chr11	1
chr11	44400002	44839001	TAD2222_chr11	-1
chr11	44839002	45747001	TAD2223_chr11	-0.5
chr11	45747002	46058001	TAD2224_chr11	1
chr11	46058002	48554001	TAD2225_chr11	-1
chr11	48554002	48959001	TAD2226_chr11	-1
chr11	48959002	49121001	TAD2227_chr11	-0.5
chr11	49121002	49420001	TAD2228_chr11	-1
chr11	49420002	50235001	TAD2229_chr11	1
chr11	50235002	50352001	TAD2230_chr11	0.5
chr11	50352002	50592001	TAD2231_chr11	0.5
chr11	50592002	51398001	TAD2232_chr11	-1
chr11	51398002	52212001	TAD2233_chr11	1
chr11	52212002	53065001	TAD2234_chr11	-1
chr11	53065002	53271001	TAD2235_chr11	1
chr11	53271002	53709001	TAD2236_chr11	1
chr11	53709002	54099001	TAD2237_chr11	1
chr11	54099002	54689001	TAD2238_chr11	1
chr11	54689002	55315001	TAD2239_chr11	1
chr11	55315002	57285001	TAD2240_chr11	-1
chr11	57285002	57609001	TAD2241_chr11	0.5
chr11	57609002	57752001	TAD2242_chr11	0.5
chr11	57752002	59319001	TAD2243_chr11	1
chr11	59319002	59411001	TAD2244_chr11	1
chr11	59411002	59649001	TAD2245_chr11	1
chr11	59649002	59904001	TAD2246_chr11	1
chr11	59904002	60244001	TAD2247_chr11	1
chr11	60244002	60372001	TAD2248_chr11	1
chr11	60372002	60496001	TAD2249_chr11	1
chr11	60496002	60920001	TAD2250_chr11	1
chr11	60920002	61225001	TAD2251_chr11	1
chr11	61225002	61746001	TAD2252_chr11	1
chr11	61746002	62112001	TAD2253_chr11	1
chr11	62112002	62420001	TAD2254_chr11	1
chr11	62420002	62539001	TAD2255_chr11	0.5
chr11	62539002	62699001	TAD2256_chr11	-0.5
chr11	62699002	63005001	TAD2257_chr11	-1
chr11	63005002	64551001	TAD2258_chr11	-1
chr11	64551002	64786001	TAD2259_chr11	-1
chr11	64786002	65455001	TAD2260_chr11	-1
chr11	65455002	66692001	TAD2261_chr11	-1
chr11	66692002	66915001	TAD2262_chr11	-1
chr11	66915002	67174001	TAD2263_chr11	-1
chr11	67174002	67500001	TAD2264_chr11	1
chr11	67500002	67778001	TAD2265_chr11	-0.5
chr11	67778002	68249001	TAD2266_chr11	-1
chr11	68249002	68864001	TAD2267_chr11	1
chr11	68864002	69386001	TAD2268_chr11	1
chr11	69386002	70037001	TAD2269_chr11	1
chr11	70037002	71116001	TAD2270_chr11	1
chr11	71116002	72370001	TAD2271_chr11	-0.5
chr11	72370002	74186001	TAD2272_chr11	-0.5
chr11	74186002	74402001	TAD2273_chr11	-0.5
chr11	74402002	74732001	TAD2274_chr11	1
chr11	74732002	74983001	TAD2275_chr11	1
chr11	74983002	75566001	TAD2276_chr11	1
chr11	75566002	76034001	TAD2277_chr11	1
chr11	76034002	76267001	TAD2278_chr11	1
chr11	76267002	76470001	TAD2279_chr11	1
chr11	76470002	76765001	TAD2280_chr11	1
chr11	76765002	76905001	TAD2281_chr11	1
chr11	76905002	77145001	TAD2282_chr11	1
chr11	77145002	77310001	TAD2283_chr11	1
chr11	77310002	77503001	TAD2284_chr11	1
chr11	77503002	77799001	TAD2285_chr11	1
chr11	77799002	78345001	TAD2286_chr11	1
chr11	78345002	78652001	TAD2287_chr11	1
chr11	78652002	78791001	TAD2288_chr11	1
chr11	78791002	79241001	TAD2289_chr11	1
chr11	79241002	79504001	TAD2290_chr11	1
chr11	79504002	79784001	TAD2291_chr11	1
chr11	79784002	80224001	TAD2292_chr11	1
chr11	80224002	80490001	TAD2293_chr11	1
chr11	80490002	80700001	TAD2294_chr11	0.5
chr11	80700002	81777001	TAD2295_chr11	-1
chr11	81777002	82019001	TAD2296_chr11	-1
chr11	82019002	82401001	TAD2297_chr11	-1
chr11	82401002	82718001	TAD2298_chr11	-1
chr11	82718002	83090001	TAD2299_chr11	-1
chr11	83090002	83340001	TAD2300_chr11	0.5
chr11	83340002	83572001	TAD2301_chr11	1
chr11	83572002	84216001	TAD2302_chr11	1
chr11	84216002	84628001	TAD2303_chr11	1
chr11	84628002	85184001	TAD2304_chr11	1
chr11	85184002	85650001	TAD2305_chr11	1
chr11	85650002	86048001	TAD2306_chr11	1
chr11	86048002	86302001	TAD2307_chr11	1
chr11	86302002	86510001	TAD2308_chr11	1
chr11	86510002	86960001	TAD2309_chr11	1
chr11	86960002	87410001	TAD2310_chr11	1
chr11	87410002	87605001	TAD2311_chr11	1
chr11	87605002	87757001	TAD2312_chr11	1
chr11	87757002	88034001	TAD2313_chr11	1
chr11	88034002	88609813	TAD2314_chr11	1
chr11	88609814	88694813	TAD2315_chr11	1
chr11	88694814	88936813	TAD2316_chr11	0.5
chr11	88936814	89801813	TAD2317_chr11	-1
chr11	89801814	90044813	TAD2318_chr11	-0.5
chr11	90044814	90548813	TAD2319_chr11	-0.5
chr11	90548814	93347813	TAD2320_chr11	-1
chr11	93347814	93729813	TAD2321_chr11	-1
chr11	93729814	93972813	TAD2322_chr11	0.5
chr11	93972814	94170813	TAD2323_chr11	1
chr11	94170814	95118813	TAD2324_chr11	1
chr11	95118814	96126813	TAD2325_chr11	1
chr11	96126814	96599813	TAD2326_chr11	1
chr11	96599814	98542813	TAD2327_chr11	1
chr11	98542814	98704813	TAD2328_chr11	1
chr11	98704814	99026813	TAD2329_chr11	1
chr11	99026814	99188813	TAD2330_chr11	1
chr11	99188814	99265813	TAD2331_chr11	0.5
chr11	99265814	100172813	TAD2332_chr11	-1
chr11	100172814	100572813	TAD2333_chr11	1
chr11	100572814	100829813	TAD2334_chr11	1
chr11	100829814	101449813	TAD2335_chr11	1
chr11	101449814	101608813	TAD2336_chr11	1
chr11	101608814	102129813	TAD2337_chr11	1
chr11	102129814	102318813	TAD2338_chr11	1
chr11	102318814	103460813	TAD2339_chr11	1
chr11	103460814	103826813	TAD2340_chr11	1
chr11	103826814	104113813	TAD2341_chr11	1
chr11	104113814	104399813	TAD2342_chr11	1
chr11	104399814	105188813	TAD2343_chr11	-1
chr11	105188814	105783813	TAD2344_chr11	0.5
chr11	105783814	106631813	TAD2345_chr11	1
chr11	106631814	106890813	TAD2346_chr11	1
chr11	106890814	107046813	TAD2347_chr11	1
chr11	107046814	107363813	TAD2348_chr11	1
chr11	107363814	107712813	TAD2349_chr11	1
chr11	107712814	107866813	TAD2350_chr11	0.5
chr11	107866814	108290813	TAD2351_chr11	1
chr11	108290814	109086813	TAD2352_chr11	-1
chr11	109086814	109491813	TAD2353_chr11	1
chr11	109491814	109741813	TAD2354_chr11	1
chr11	109741814	110170813	TAD2355_chr11	1
chr11	110170814	110377813	TAD2356_chr11	-0.5
chr11	110377814	111359813	TAD2357_chr11	-1
chr11	111359814	111707813	TAD2358_chr11	-1
chr11	111707814	112642813	TAD2359_chr11	-1
chr11	112642814	113036813	TAD2360_chr11	1
chr11	113036814	113508813	TAD2361_chr11	-1
chr11	113508814	113700813	TAD2362_chr11	0.5
chr11	113700814	114510813	TAD2363_chr11	-1
chr11	114510814	115149813	TAD2364_chr11	1
chr11	115149814	115751813	TAD2365_chr11	1
chr11	115751814	116723813	TAD2366_chr11	1
chr11	116723814	116922813	TAD2367_chr11	1
chr11	116922814	117071813	TAD2368_chr11	1
chr11	117071814	117241813	TAD2369_chr11	1
chr11	117241814	117691813	TAD2370_chr11	1
chr11	117691814	118853813	TAD2371_chr11	1
chr11	118853814	119124813	TAD2372_chr11	1
chr11	119124814	119775813	TAD2373_chr11	1
chr11	119775814	120295813	TAD2374_chr11	1
chr11	120295814	121083813	TAD2375_chr11	1
chr11	121083814	121304813	TAD2376_chr11	1
chr11	121304814	121692813	TAD2377_chr11	1
chr11	121692814	121843856	TAD2377_chr11end	-1
chr12	3436500	4102499	TAD2378_chr12	1
chr12	4102500	4567307	TAD2379_chr12	1
chr12	4567308	5034305	TAD2380_chr12	1
chr12	5034306	8024305	TAD2381_chr12	-1
chr12	8024306	8323305	TAD2382_chr12	1
chr12	8323306	8614305	TAD2383_chr12	1
chr12	8614306	9046305	TAD2384_chr12	1
chr12	9046306	10606305	TAD2385_chr12	-1
chr12	10606306	11195305	TAD2386_chr12	-1
chr12	11195306	11519305	TAD2387_chr12	-1
chr12	11519306	12151305	TAD2388_chr12	-1
chr12	12151306	12417305	TAD2389_chr12	0.5
chr12	12417306	12961305	TAD2390_chr12	0.5
chr12	12961306	13235305	TAD2391_chr12	1
chr12	13235306	15528305	TAD2392_chr12	-1
chr12	15528306	16516305	TAD2393_chr12	0.5
chr12	16516306	18557305	TAD2394_chr12	0.5
chr12	18557306	19146354	TAD2395_chr12	-1
chr12	19146355	19740354	TAD2396_chr12	-1
chr12	19740355	20675360	TAD2397_chr12	-1
chr12	20675361	20930360	TAD2398_chr12	-1
chr12	20930361	21087360	TAD2399_chr12	-0.5
chr12	21087361	21599360	TAD2400_chr12	1
chr12	21599361	24964364	TAD2401_chr12	-1
chr12	24964365	25040364	TAD2402_chr12	-0.5
chr12	25040365	25679364	TAD2403_chr12	1
chr12	25679365	27186364	TAD2404_chr12	1
chr12	27186365	28283364	TAD2405_chr12	-1
chr12	28283365	29169364	TAD2406_chr12	0.5
chr12	29169365	31073364	TAD2407_chr12	1
chr12	31073365	31266364	TAD2408_chr12	0.5
chr12	31266365	32041364	TAD2409_chr12	-1
chr12	32041365	32182364	TAD2410_chr12	0.5
chr12	32182365	32631364	TAD2411_chr12	1
chr12	32631365	32981364	TAD2412_chr12	0.5
chr12	32981365	33296364	TAD2413_chr12	0.5
chr12	33296365	33596364	TAD2414_chr12	1
chr12	33596365	33695364	TAD2415_chr12	1
chr12	33695365	34130364	TAD2416_chr12	1
chr12	34130365	35887171	TAD2417_chr12	-1
chr12	35887172	36574086	TAD2418_chr12	1
chr12	36574087	36928086	TAD2419_chr12	-1
chr12	36928087	37406086	TAD2420_chr12	-1
chr12	37406087	38869086	TAD2421_chr12	-1
chr12	38869087	40228086	TAD2422_chr12	-1
chr12	40228087	40786086	TAD2423_chr12	-1
chr12	40786087	40940086	TAD2424_chr12	0.5
chr12	40940087	41555086	TAD2425_chr12	1
chr12	41555087	41836086	TAD2426_chr12	1
chr12	41836087	42232086	TAD2427_chr12	0.5
chr12	42232087	45257486	TAD2428_chr12	-1
chr12	45257487	45719486	TAD2429_chr12	-1
chr12	45719487	45919486	TAD2430_chr12	-0.5
chr12	45919487	46288486	TAD2431_chr12	0.5
chr12	46288487	52427486	TAD2432_chr12	-1
chr12	52427487	53113486	TAD2433_chr12	1
chr12	53113487	53751486	TAD2434_chr12	1
chr12	53751487	54004486	TAD2435_chr12	0.5
chr12	54004487	55179486	TAD2436_chr12	-1
chr12	55179487	55670486	TAD2437_chr12	1
chr12	55670487	55809486	TAD2438_chr12	1
chr12	55809487	56190486	TAD2439_chr12	1
chr12	56190487	56387486	TAD2440_chr12	1
chr12	56387487	56627486	TAD2441_chr12	1
chr12	56627487	56964486	TAD2442_chr12	0.5
chr12	56964487	57753486	TAD2443_chr12	-1
chr12	57753487	58312486	TAD2444_chr12	-1
chr12	58312487	58665486	TAD2445_chr12	1
chr12	58665487	58907486	TAD2446_chr12	-0.5
chr12	58907487	60057486	TAD2447_chr12	-1
chr12	60057487	60351486	TAD2448_chr12	0.5
chr12	60351487	66000486	TAD2449_chr12	-1
chr12	66000487	70227486	TAD2450_chr12	-1
chr12	70227487	70412486	TAD2451_chr12	0.5
chr12	70412487	70702486	TAD2452_chr12	1
chr12	70702487	70814486	TAD2453_chr12	1
chr12	70814487	71021486	TAD2454_chr12	1
chr12	71021487	71569486	TAD2455_chr12	1
chr12	71569487	72034486	TAD2456_chr12	1
chr12	72034487	72268486	TAD2457_chr12	1
chr12	72268487	72840486	TAD2458_chr12	1
chr12	72840487	73189486	TAD2459_chr12	1
chr12	73189487	73547486	TAD2460_chr12	1
chr12	73547487	73797486	TAD2461_chr12	1
chr12	73797487	73929486	TAD2462_chr12	1
chr12	73929487	74096486	TAD2463_chr12	1
chr12	74096487	74644486	TAD2464_chr12	1
chr12	74644487	74787486	TAD2465_chr12	1
chr12	74787487	75137486	TAD2466_chr12	1
chr12	75137487	76518486	TAD2467_chr12	-1
chr12	76518487	76868486	TAD2468_chr12	1
chr12	76868487	77299486	TAD2469_chr12	1
chr12	77299487	77920486	TAD2470_chr12	1
chr12	77920487	78067486	TAD2471_chr12	1
chr12	78067487	78331486	TAD2472_chr12	1
chr12	78331487	78678486	TAD2473_chr12	1
chr12	78678487	79955486	TAD2474_chr12	1
chr12	79955487	80406486	TAD2475_chr12	1
chr12	80406487	80705486	TAD2476_chr12	1
chr12	80705487	81249486	TAD2477_chr12	1
chr12	81249487	81540486	TAD2478_chr12	1
chr12	81540487	81831486	TAD2479_chr12	1
chr12	81831487	82062486	TAD2480_chr12	1
chr12	82062487	82294486	TAD2481_chr12	1
chr12	82294487	82684486	TAD2482_chr12	1
chr12	82684487	82880486	TAD2483_chr12	1
chr12	82880487	83089486	TAD2484_chr12	1
chr12	83089487	83586486	TAD2485_chr12	1
chr12	83586487	84176486	TAD2486_chr12	1
chr12	84176487	84869449	TAD2487_chr12	-1
chr12	84869450	85661449	TAD2488_chr12	1
chr12	85661450	85798449	TAD2489_chr12	1
chr12	85798450	85953449	TAD2490_chr12	1
chr12	85953450	86412449	TAD2491_chr12	1
chr12	86412450	86664449	TAD2492_chr12	1
chr12	86664450	86837449	TAD2493_chr12	1
chr12	86837450	87023449	TAD2494_chr12	1
chr12	87023450	87450449	TAD2495_chr12	1
chr12	87450450	87999449	TAD2496_chr12	1
chr12	87999450	88924449	TAD2497_chr12	1
chr12	88924450	89301002	TAD2498_chr12	-1
chr12	89301003	89424943	TAD2498.1_chr12	-1
chr12	89424944	92603939	TAD2499_chr12	-1
chr12	92603940	93102939	TAD2500_chr12	1
chr12	93102940	99438709	TAD2501_chr12	-1
chr12	99438710	99866709	TAD2502_chr12	-1
chr12	99866710	100305709	TAD2503_chr12	1
chr12	100305710	101113709	TAD2504_chr12	1
chr12	101113710	101367709	TAD2505_chr12	1
chr12	101367710	101801709	TAD2506_chr12	1
chr12	101801710	102166709	TAD2507_chr12	1
chr12	102166710	102374709	TAD2508_chr12	0.5
chr12	102374710	103711709	TAD2509_chr12	0.5
chr12	103711710	103982709	TAD2510_chr12	1
chr12	103982710	104345709	TAD2511_chr12	1
chr12	104345710	104629709	TAD2512_chr12	1
chr12	104629710	105673709	TAD2513_chr12	1
chr12	105673710	105936709	TAD2514_chr12	1
chr12	105936710	106191709	TAD2515_chr12	1
chr12	106191710	106279709	TAD2516_chr12	0.5
chr12	106279710	109411709	TAD2517_chr12	-1
chr12	109411710	109572709	TAD2518_chr12	0.5
chr12	109572710	109783709	TAD2519_chr12	1
chr12	109783710	110022709	TAD2520_chr12	1
chr12	110022710	111215709	TAD2521_chr12	-1
chr12	111215710	111634709	TAD2522_chr12	1
chr12	111634710	112148709	TAD2523_chr12	1
chr12	112148710	113256710	TAD2524_chr12	1
chr12	113256711	113360710	TAD2525_chr12	1
chr12	113360711	113787710	TAD2526_chr12	1
chr12	113787711	114430710	TAD2527_chr12	1
chr12	114430711	115777710	TAD2528_chr12	-1
chr12	115777711	117167710	TAD2529_chr12	-1
chr12	117167711	117881972	TAD2530_chr12	-1
chr12	117881973	118601972	TAD2531_chr12	-1
chr12	118601973	119026972	TAD2532_chr12	1
chr12	119026973	119188972	TAD2533_chr12	-0.5
chr12	119188973	119696972	TAD2534_chr12	-0.5
chr12	119696973	120160972	TAD2535_chr12	-1
chr12	120160973	121257530	TAD2535_chr12end	-1
chr13	3369746	3646745	TAD2536_chr13	-1
chr13	3646746	3976745	TAD2537_chr13	1
chr13	3976746	4319745	TAD2538_chr13	-1
chr13	4319746	4639745	TAD2539_chr13	-1
chr13	4639746	6514745	TAD2540_chr13	-1
chr13	6514746	8810745	TAD2541_chr13	-1
chr13	8810746	9171745	TAD2542_chr13	0.5
chr13	9171746	9862745	TAD2543_chr13	1
chr13	9862746	12486766	TAD2544_chr13	-1
chr13	12486767	12781766	TAD2545_chr13	-1
chr13	12781767	12904766	TAD2546_chr13	-1
chr13	12904767	13437766	TAD2547_chr13	-1
chr13	13437767	13956766	TAD2548_chr13	0.5
chr13	13956767	14308766	TAD2549_chr13	-1
chr13	14308767	16055332	TAD2550_chr13	-1
chr13	16055333	17785333	TAD2551_chr13	-0.5
chr13	17785334	18114333	TAD2552_chr13	-1
chr13	18114334	18935368	TAD2553_chr13	-1
chr13	18935369	19242368	TAD2554_chr13	-1
chr13	19242369	20387368	TAD2555_chr13	-1
chr13	20387369	21796368	TAD2556_chr13	-0.5
chr13	21796369	22163368	TAD2557_chr13	-1
chr13	22163369	22993368	TAD2558_chr13	-1
chr13	22993369	23068368	TAD2559_chr13	-1
chr13	23068369	23368368	TAD2560_chr13	-1
chr13	23368369	23512368	TAD2561_chr13	-0.5
chr13	23512369	23616368	TAD2562_chr13	0.5
chr13	23616369	23859368	TAD2563_chr13	1
chr13	23859369	24058368	TAD2564_chr13	1
chr13	24058369	24399368	TAD2565_chr13	1
chr13	24399369	24564368	TAD2566_chr13	1
chr13	24564369	24818368	TAD2567_chr13	1
chr13	24818369	25044368	TAD2568_chr13	1
chr13	25044369	25258368	TAD2569_chr13	0.5
chr13	25258369	29048368	TAD2570_chr13	-0.5
chr13	29048369	29942368	TAD2571_chr13	-1
chr13	29942369	30175368	TAD2572_chr13	1
chr13	30175369	30361368	TAD2573_chr13	-1
chr13	30361369	30650368	TAD2574_chr13	1
chr13	30650369	31160368	TAD2575_chr13	1
chr13	31160369	31778368	TAD2576_chr13	1
chr13	31778369	32367368	TAD2577_chr13	-1
chr13	32367369	32807368	TAD2578_chr13	1
chr13	32807369	32926368	TAD2579_chr13	0.5
chr13	32926369	34028368	TAD2580_chr13	-1
chr13	34028369	34274368	TAD2581_chr13	0.5
chr13	34274369	34723368	TAD2582_chr13	1
chr13	34723369	34974368	TAD2583_chr13	1
chr13	34974369	35145368	TAD2584_chr13	1
chr13	35145369	36051368	TAD2585_chr13	1
chr13	36051369	36846368	TAD2586_chr13	1
chr13	36846369	37493368	TAD2587_chr13	1
chr13	37493369	38058368	TAD2588_chr13	1
chr13	38058369	38723368	TAD2589_chr13	1
chr13	38723369	40866868	TAD2590_chr13	-1
chr13	40866869	41346868	TAD2591_chr13	1
chr13	41346869	41779868	TAD2592_chr13	1
chr13	41779869	42375868	TAD2593_chr13	1
chr13	42375869	42695868	TAD2594_chr13	1
chr13	42695869	42936868	TAD2595_chr13	0.5
chr13	42936869	43224868	TAD2596_chr13	1
chr13	43224869	43659868	TAD2597_chr13	1
chr13	43659869	43879868	TAD2598_chr13	1
chr13	43879869	45100868	TAD2599_chr13	1
chr13	45100869	45610868	TAD2600_chr13	1
chr13	45610869	46064868	TAD2601_chr13	1
chr13	46064869	46380868	TAD2602_chr13	1
chr13	46380869	46903868	TAD2603_chr13	1
chr13	46903869	47148868	TAD2604_chr13	1
chr13	47148869	47398868	TAD2605_chr13	1
chr13	47398869	48583868	TAD2606_chr13	-1
chr13	48583869	48917868	TAD2607_chr13	1
chr13	48917869	49114868	TAD2608_chr13	1
chr13	49114869	49328868	TAD2609_chr13	1
chr13	49328869	49504868	TAD2610_chr13	1
chr13	49504869	49787868	TAD2611_chr13	1
chr13	49787869	50706868	TAD2612_chr13	-1
chr13	50706869	50869868	TAD2613_chr13	-1
chr13	50869869	50958868	TAD2614_chr13	0.5
chr13	50958869	51022868	TAD2615_chr13	0.5
chr13	51022869	51534868	TAD2616_chr13	1
chr13	51534869	51737868	TAD2617_chr13	1
chr13	51737869	51906868	TAD2618_chr13	1
chr13	51906869	52339868	TAD2619_chr13	1
chr13	52339869	52739868	TAD2620_chr13	1
chr13	52739869	53200868	TAD2621_chr13	1
chr13	53200869	53477868	TAD2622_chr13	1
chr13	53477869	54573860	TAD2623_chr13	0.5
chr13	54573861	54807860	TAD2624_chr13	1
chr13	54807861	56283860	TAD2625_chr13	1
chr13	56283861	56537860	TAD2626_chr13	1
chr13	56537861	56892860	TAD2627_chr13	1
chr13	56892861	58088860	TAD2628_chr13	-1
chr13	58088861	58713860	TAD2629_chr13	1
chr13	58713861	59198860	TAD2630_chr13	1
chr13	59198861	59603860	TAD2631_chr13	1
chr13	59603861	59936860	TAD2632_chr13	1
chr13	59936861	60568860	TAD2633_chr13	0.5
chr13	60568861	60880860	TAD2634_chr13	1
chr13	60880861	60975860	TAD2635_chr13	-0.5
chr13	60975861	62981859	TAD2636_chr13	-1
chr13	62981860	63480807	TAD2637_chr13	1
chr13	63480808	64207807	TAD2638_chr13	1
chr13	64207808	64558807	TAD2639_chr13	1
chr13	64558808	66708435	TAD2640_chr13	-1
chr13	66708436	66967435	TAD2641_chr13	-1
chr13	66967436	67972436	TAD2642_chr13	-1
chr13	67972437	68731376	TAD2643_chr13	-1
chr13	68731377	69614377	TAD2644_chr13	-1
chr13	69614378	69815377	TAD2645_chr13	0.5
chr13	69815378	70723377	TAD2646_chr13	-1
chr13	70723378	71160377	TAD2647_chr13	-1
chr13	71160378	74064947	TAD2648_chr13	-0.5
chr13	74064948	74209947	TAD2649_chr13	1
chr13	74209948	74455947	TAD2650_chr13	1
chr13	74455948	74766947	TAD2651_chr13	0.5
chr13	74766948	75005947	TAD2652_chr13	0.5
chr13	75005948	75348947	TAD2653_chr13	-1
chr13	75348948	76027947	TAD2654_chr13	1
chr13	76027948	78371760	TAD2655_chr13	-1
chr13	78371761	80980760	TAD2656_chr13	-1
chr13	80980761	81554498	TAD2657_chr13	1
chr13	81554499	81934498	TAD2658_chr13	-1
chr13	81934499	83825104	TAD2659_chr13	-1
chr13	83825105	85294104	TAD2660_chr13	-1
chr13	85294105	89793104	TAD2661_chr13	-1
chr13	89793105	91037104	TAD2662_chr13	-1
chr13	91037105	92024104	TAD2663_chr13	-0.5
chr13	92024105	93106454	TAD2664_chr13	-1
chr13	93106455	93302454	TAD2665_chr13	1
chr13	93302455	93531454	TAD2666_chr13	1
chr13	93531455	94047454	TAD2667_chr13	1
chr13	94047455	94392454	TAD2668_chr13	1
chr13	94392455	94518454	TAD2669_chr13	1
chr13	94518455	94986454	TAD2670_chr13	1
chr13	94986455	95302454	TAD2671_chr13	1
chr13	95302455	95735454	TAD2672_chr13	1
chr13	95735455	96133454	TAD2673_chr13	1
chr13	96133455	96307454	TAD2674_chr13	1
chr13	96307455	96755454	TAD2675_chr13	1
chr13	96755455	97150454	TAD2676_chr13	1
chr13	97150455	97447454	TAD2677_chr13	1
chr13	97447455	97967454	TAD2678_chr13	1
chr13	97967455	98781454	TAD2679_chr13	1
chr13	98781455	99021454	TAD2680_chr13	1
chr13	99021455	99594454	TAD2681_chr13	1
chr13	99594455	99918454	TAD2682_chr13	1
chr13	99918455	100117454	TAD2683_chr13	1
chr13	100117455	100701454	TAD2684_chr13	1
chr13	100701455	101231454	TAD2685_chr13	-1
chr13	101231455	101435454	TAD2686_chr13	0.5
chr13	101435455	101626454	TAD2687_chr13	1
chr13	101626455	102477454	TAD2688_chr13	1
chr13	102477455	103460583	TAD2689_chr13	1
chr13	103460584	103933579	TAD2690_chr13	1
chr13	103933580	104477579	TAD2691_chr13	-1
chr13	104477580	104902579	TAD2692_chr13	1
chr13	104902580	105025579	TAD2693_chr13	0.5
chr13	105025580	105592579	TAD2694_chr13	-1
chr13	105592580	105730579	TAD2695_chr13	-1
chr13	105730580	107717579	TAD2696_chr13	-1
chr13	107717580	107926579	TAD2697_chr13	-1
chr13	107926580	108941693	TAD2698_chr13	-0.5
chr13	108941694	109145693	TAD2699_chr13	0.5
chr13	109145694	110009693	TAD2700_chr13	-1
chr13	110009694	110116693	TAD2701_chr13	-0.5
chr13	110116694	110391695	TAD2702_chr13	0.5
chr13	110391696	110554707	TAD2703_chr13	1
chr13	110554708	110714707	TAD2704_chr13	0.5
chr13	110714708	110830707	TAD2705_chr13	0.5
chr13	110830708	111173707	TAD2706_chr13	-1
chr13	111173708	112201707	TAD2707_chr13	0.5
chr13	112201708	112556707	TAD2708_chr13	1
chr13	112556708	113055707	TAD2709_chr13	1
chr13	113055708	113333707	TAD2710_chr13	1
chr13	113333708	113448707	TAD2711_chr13	1
chr13	113448708	113833707	TAD2712_chr13	1
chr13	113833708	114083707	TAD2713_chr13	1
chr13	114083708	114462707	TAD2714_chr13	1
chr13	114462708	114664707	TAD2715_chr13	1
chr13	114664708	114847707	TAD2716_chr13	1
chr13	114847708	115280707	TAD2717_chr13	1
chr13	115280708	115600707	TAD2718_chr13	1
chr13	115600708	115766707	TAD2719_chr13	0.5
chr13	115766708	116031707	TAD2720_chr13	-0.5
chr13	116031708	118124306	TAD2721_chr13	-1
chr13	118124307	120115306	TAD2722_chr13	-1
chr13	120115307	120284312	TAD2722_chr13end	-1
chr14	8556014	10214013	TAD2723_chr14	-1
chr14	10214014	12985013	TAD2724_chr14	-0.5
chr14	12985014	13403013	TAD2725_chr14	-1
chr14	13403014	14750013	TAD2726_chr14	-1
chr14	14750014	14972013	TAD2727_chr14	-1
chr14	14972014	17039013	TAD2728_chr14	-1
chr14	17039014	17249013	TAD2729_chr14	0.5
chr14	17249014	18221013	TAD2730_chr14	-1
chr14	18221014	18445013	TAD2731_chr14	-0.5
chr14	18445014	19030013	TAD2732_chr14	1
chr14	19030014	20444721	TAD2732.1_chr14	-1
chr14	20444722	20646721	TAD2733_chr14	-1
chr14	20646722	20899721	TAD2734_chr14	1
chr14	20899722	21142721	TAD2735_chr14	1
chr14	21142722	21512721	TAD2736_chr14	1
chr14	21512722	21940721	TAD2737_chr14	1
chr14	21940722	22760721	TAD2738_chr14	1
chr14	22760722	24358721	TAD2739_chr14	0.5
chr14	24358722	24884721	TAD2740_chr14	-1
chr14	24884722	25304721	TAD2741_chr14	0.5
chr14	25304722	26443985	TAD2742_chr14	1
chr14	26443986	27284985	TAD2743_chr14	0.5
chr14	27284986	27494985	TAD2744_chr14	1
chr14	27494986	27917685	TAD2745_chr14	1
chr14	27917686	28286685	TAD2746_chr14	1
chr14	28286686	28380685	TAD2747_chr14	1
chr14	28380686	28591685	TAD2748_chr14	1
chr14	28591686	29332685	TAD2749_chr14	-1
chr14	29332686	29686685	TAD2750_chr14	1
chr14	29686686	29932685	TAD2751_chr14	0.5
chr14	29932686	30778685	TAD2752_chr14	-1
chr14	30778686	30935685	TAD2753_chr14	1
chr14	30935686	31304685	TAD2754_chr14	1
chr14	31304686	31502685	TAD2755_chr14	1
chr14	31502686	32316685	TAD2756_chr14	1
chr14	32316686	32451685	TAD2757_chr14	1
chr14	32451686	32595685	TAD2758_chr14	1
chr14	32595686	32921685	TAD2759_chr14	1
chr14	32921686	33023685	TAD2760_chr14	1
chr14	33023686	33332685	TAD2761_chr14	1
chr14	33332686	34871685	TAD2762_chr14	0.5
chr14	34871686	35039685	TAD2763_chr14	1
chr14	35039686	35207685	TAD2764_chr14	1
chr14	35207686	35401685	TAD2765_chr14	1
chr14	35401686	35612685	TAD2766_chr14	0.5
chr14	35612686	37637685	TAD2767_chr14	-1
chr14	37637686	44837164	TAD2768_chr14	-1
chr14	44837165	45151174	TAD2769_chr14	-1
chr14	45151175	45251174	TAD2770_chr14	-1
chr14	45251175	45381174	TAD2771_chr14	-1
chr14	45381175	46414174	TAD2772_chr14	0.5
chr14	46414175	47379174	TAD2773_chr14	1
chr14	47379175	47890174	TAD2774_chr14	1
chr14	47890175	48336174	TAD2775_chr14	1
chr14	48336175	48985174	TAD2776_chr14	1
chr14	48985175	49841174	TAD2777_chr14	-1
chr14	49841175	51381174	TAD2778_chr14	-1
chr14	51381175	52362174	TAD2779_chr14	-0.5
chr14	52362175	52980174	TAD2780_chr14	1
chr14	52980175	53363174	TAD2781_chr14	-1
chr14	53363175	54376174	TAD2782_chr14	-1
chr14	54376175	54634174	TAD2783_chr14	-1
chr14	54634175	54831174	TAD2784_chr14	0.5
chr14	54831175	56086336	TAD2785_chr14	1
chr14	56086337	56174336	TAD2786_chr14	1
chr14	56174337	56563336	TAD2787_chr14	1
chr14	56563337	57703336	TAD2788_chr14	1
chr14	57703337	58281336	TAD2789_chr14	1
chr14	58281337	58551336	TAD2790_chr14	1
chr14	58551337	58621336	TAD2791_chr14	1
chr14	58621337	59738336	TAD2792_chr14	-1
chr14	59738337	60221336	TAD2793_chr14	1
chr14	60221337	60653336	TAD2794_chr14	1
chr14	60653337	61111336	TAD2795_chr14	1
chr14	61111337	61398336	TAD2796_chr14	1
chr14	61398337	61739336	TAD2797_chr14	1
chr14	61739337	61926336	TAD2798_chr14	1
chr14	61926337	62182336	TAD2799_chr14	1
chr14	62182337	62903336	TAD2800_chr14	1
chr14	62903337	63091336	TAD2801_chr14	1
chr14	63091337	63301336	TAD2802_chr14	1
chr14	63301337	63647336	TAD2803_chr14	1
chr14	63647337	64003336	TAD2804_chr14	1
chr14	64003337	64162336	TAD2805_chr14	1
chr14	64162337	64464336	TAD2806_chr14	1
chr14	64464337	64716336	TAD2807_chr14	1
chr14	64716337	65218336	TAD2808_chr14	1
chr14	65218337	65634336	TAD2809_chr14	1
chr14	65634337	65789336	TAD2810_chr14	1
chr14	65789337	66198336	TAD2811_chr14	1
chr14	66198337	66430336	TAD2812_chr14	1
chr14	66430337	66602336	TAD2813_chr14	1
chr14	66602337	66791336	TAD2814_chr14	1
chr14	66791337	66941336	TAD2815_chr14	1
chr14	66941337	67425336	TAD2816_chr14	1
chr14	67425337	67834336	TAD2817_chr14	1
chr14	67834337	68320556	TAD2818_chr14	0.5
chr14	68320557	68601556	TAD2819_chr14	1
chr14	68601557	69152556	TAD2820_chr14	-1
chr14	69152557	70548306	TAD2821_chr14	0.5
chr14	70548307	71191306	TAD2822_chr14	1
chr14	71191307	73415306	TAD2823_chr14	0.5
chr14	73415307	73484306	TAD2824_chr14	1
chr14	73484307	73721306	TAD2825_chr14	1
chr14	73721307	73913306	TAD2826_chr14	1
chr14	73913307	75123306	TAD2827_chr14	-1
chr14	75123307	75434306	TAD2828_chr14	1
chr14	75434307	76125306	TAD2829_chr14	1
chr14	76125307	76234306	TAD2830_chr14	1
chr14	76234307	76518306	TAD2831_chr14	1
chr14	76518307	76868306	TAD2832_chr14	1
chr14	76868307	77434306	TAD2833_chr14	1
chr14	77434307	79015306	TAD2834_chr14	0.5
chr14	79015307	79755306	TAD2835_chr14	1
chr14	79755307	80071306	TAD2836_chr14	1
chr14	80071307	81741306	TAD2837_chr14	-1
chr14	81741307	86979306	TAD2838_chr14	-0.5
chr14	86979307	99444718	TAD2839_chr14	-1
chr14	99444719	100307718	TAD2840_chr14	0.5
chr14	100307719	100877718	TAD2841_chr14	1
chr14	100877719	101842716	TAD2842_chr14	-1
chr14	101842717	102154716	TAD2843_chr14	1
chr14	102154717	102359716	TAD2844_chr14	0.5
chr14	102359717	103423716	TAD2845_chr14	-1
chr14	103423717	103943716	TAD2846_chr14	1
chr14	103943717	104110716	TAD2847_chr14	-0.5
chr14	104110717	104441716	TAD2848_chr14	-1
chr14	104441717	106337716	TAD2849_chr14	-0.5
chr14	106337717	115203721	TAD2850_chr14	-1
chr14	115203722	115401721	TAD2851_chr14	-1
chr14	115401722	115810721	TAD2852_chr14	-1
chr14	115810722	118353721	TAD2853_chr14	-0.5
chr14	118353722	118984721	TAD2854_chr14	-1
chr14	118984722	119457721	TAD2855_chr14	1
chr14	119457722	120457721	TAD2856_chr14	-1
chr14	120457722	120826721	TAD2857_chr14	0.5
chr14	120826722	121203721	TAD2858_chr14	1
chr14	121203722	121652721	TAD2859_chr14	1
chr14	121652722	121865721	TAD2860_chr14	1
chr14	121865722	121977721	TAD2861_chr14	1
chr14	121977722	122216721	TAD2862_chr14	1
chr14	122216722	122572721	TAD2863_chr14	1
chr14	122572722	123325721	TAD2864_chr14	1
chr14	123325722	123748721	TAD2865_chr14	-1
chr14	123748722	125180721	TAD2866_chr14	-1
chr14	125180722	125194864	TAD2866_chr14end	-1
chr15	3123500	3297499	TAD2867_chr15	-1
chr15	3297500	3900499	TAD2868_chr15	1
chr15	3900500	3992499	TAD2869_chr15	0.5
chr15	3992500	6144499	TAD2870_chr15	-1
chr15	6144500	6550499	TAD2871_chr15	0.5
chr15	6550500	6831499	TAD2872_chr15	0.5
chr15	6831500	7224499	TAD2873_chr15	1
chr15	7224500	7399499	TAD2874_chr15	0.5
chr15	7399500	8056499	TAD2875_chr15	-1
chr15	8056500	8328499	TAD2876_chr15	1
chr15	8328500	8555499	TAD2877_chr15	0.5
chr15	8555500	10404254	TAD2877.1_chr15	-1
chr15	10404255	10845254	TAD2878_chr15	1
chr15	10845255	10931254	TAD2879_chr15	1
chr15	10931255	11341254	TAD2880_chr15	1
chr15	11341255	11895254	TAD2881_chr15	1
chr15	11895255	12048254	TAD2882_chr15	1
chr15	12048255	12272254	TAD2883_chr15	1
chr15	12272255	12513254	TAD2884_chr15	0.5
chr15	12513255	12741254	TAD2885_chr15	0.5
chr15	12741255	21779254	TAD2886_chr15	-1
chr15	21779255	25340254	TAD2887_chr15	-1
chr15	25340255	25685254	TAD2888_chr15	1
chr15	25685255	25916254	TAD2889_chr15	0.5
chr15	25916255	27206254	TAD2890_chr15	-1
chr15	27206255	27568254	TAD2891_chr15	0.5
chr15	27568255	27794254	TAD2892_chr15	1
chr15	27794255	28148254	TAD2893_chr15	0.5
chr15	28148255	31208254	TAD2894_chr15	-1
chr15	31208255	31383254	TAD2895_chr15	1
chr15	31383255	31536254	TAD2896_chr15	0.5
chr15	31536255	32693254	TAD2897_chr15	-1
chr15	32693255	32801254	TAD2898_chr15	-1
chr15	32801255	33930254	TAD2899_chr15	-1
chr15	33930255	34445254	TAD2900_chr15	1
chr15	34445255	34870254	TAD2901_chr15	0.5
chr15	34870255	35218254	TAD2902_chr15	1
chr15	35218255	35860254	TAD2903_chr15	1
chr15	35860255	36082254	TAD2904_chr15	1
chr15	36082255	36445254	TAD2905_chr15	1
chr15	36445255	36664254	TAD2906_chr15	1
chr15	36664255	37030254	TAD2907_chr15	1
chr15	37030255	37283254	TAD2908_chr15	1
chr15	37283255	37860254	TAD2909_chr15	1
chr15	37860255	38190254	TAD2910_chr15	1
chr15	38190255	38430254	TAD2911_chr15	1
chr15	38430255	38604254	TAD2912_chr15	1
chr15	38604255	39185045	TAD2913_chr15	1
chr15	39185046	39683045	TAD2914_chr15	-1
chr15	39683046	39986045	TAD2915_chr15	0.5
chr15	39986046	40951045	TAD2916_chr15	-1
chr15	40951046	41822045	TAD2917_chr15	-0.5
chr15	41822046	42772045	TAD2918_chr15	-1
chr15	42772046	43623045	TAD2919_chr15	-1
chr15	43623046	44255045	TAD2920_chr15	-1
chr15	44255046	44659045	TAD2921_chr15	-1
chr15	44659046	51500045	TAD2922_chr15	-1
chr15	51500046	51736045	TAD2923_chr15	-1
chr15	51736046	51994054	TAD2924_chr15	-1
chr15	51994055	52324054	TAD2925_chr15	-1
chr15	52324055	53207054	TAD2926_chr15	-0.5
chr15	53207055	54257054	TAD2927_chr15	-1
chr15	54257055	54603054	TAD2928_chr15	-1
chr15	54603055	54901054	TAD2929_chr15	0.5
chr15	54901055	55133054	TAD2930_chr15	1
chr15	55133055	55393054	TAD2931_chr15	0.5
chr15	55393055	55896054	TAD2932_chr15	1
chr15	55896055	57416054	TAD2933_chr15	-1
chr15	57416055	57911054	TAD2934_chr15	1
chr15	57911055	58276054	TAD2935_chr15	1
chr15	58276055	58725054	TAD2936_chr15	1
chr15	58725055	59163054	TAD2937_chr15	1
chr15	59163055	59703054	TAD2938_chr15	1
chr15	59703055	60950054	TAD2939_chr15	0.5
chr15	60950055	61798054	TAD2940_chr15	-1
chr15	61798055	62650054	TAD2941_chr15	1
chr15	62650055	63640054	TAD2942_chr15	-1
chr15	63640055	63958061	TAD2943_chr15	0.5
chr15	63958062	64504061	TAD2944_chr15	1
chr15	64504062	65825061	TAD2945_chr15	-1
chr15	65825062	66329061	TAD2946_chr15	-1
chr15	66329062	66438061	TAD2947_chr15	-0.5
chr15	66438062	66722061	TAD2948_chr15	0.5
chr15	66722062	66943061	TAD2949_chr15	1
chr15	66943062	68065061	TAD2950_chr15	-1
chr15	68065062	68265061	TAD2951_chr15	-1
chr15	68265062	68741929	TAD2952_chr15	-1
chr15	68741930	71708929	TAD2953_chr15	-1
chr15	71708930	71915929	TAD2954_chr15	-1
chr15	71915930	72875929	TAD2955_chr15	-1
chr15	72875930	73068929	TAD2956_chr15	1
chr15	73068930	74394929	TAD2957_chr15	0.5
chr15	74394930	74556929	TAD2958_chr15	0.5
chr15	74556930	74957929	TAD2959_chr15	1
chr15	74957930	75532929	TAD2960_chr15	1
chr15	75532930	75730929	TAD2961_chr15	1
chr15	75730930	76540929	TAD2962_chr15	1
chr15	76540930	76787929	TAD2963_chr15	1
chr15	76787930	77251929	TAD2964_chr15	1
chr15	77251930	77558929	TAD2965_chr15	1
chr15	77558930	77772929	TAD2966_chr15	1
chr15	77772930	78422929	TAD2967_chr15	1
chr15	78422930	78714929	TAD2968_chr15	1
chr15	78714930	80526929	TAD2969_chr15	1
chr15	80526930	80800929	TAD2970_chr15	1
chr15	80800930	81214929	TAD2971_chr15	1
chr15	81214930	82093929	TAD2972_chr15	1
chr15	82093930	82504929	TAD2973_chr15	1
chr15	82504930	82629929	TAD2974_chr15	1
chr15	82629930	83445929	TAD2975_chr15	1
chr15	83445930	83897929	TAD2976_chr15	1
chr15	83897930	84491929	TAD2977_chr15	1
chr15	84491930	84945929	TAD2978_chr15	1
chr15	84945930	85431929	TAD2979_chr15	1
chr15	85431930	85722929	TAD2980_chr15	1
chr15	85722930	88497929	TAD2981_chr15	-0.5
chr15	88497930	89394930	TAD2982_chr15	1
chr15	89394931	90052930	TAD2983_chr15	-1
chr15	90052931	90759930	TAD2984_chr15	-1
chr15	90759931	93058930	TAD2985_chr15	-0.5
chr15	93058931	93447930	TAD2986_chr15	-1
chr15	93447931	94078930	TAD2987_chr15	-1
chr15	94078931	94369930	TAD2988_chr15	-1
chr15	94369931	94516930	TAD2989_chr15	-1
chr15	94516931	95529930	TAD2990_chr15	-1
chr15	95529931	96294930	TAD2991_chr15	1
chr15	96294931	96510930	TAD2992_chr15	1
chr15	96510931	96775930	TAD2993_chr15	1
chr15	96775931	97024930	TAD2994_chr15	1
chr15	97024931	98328930	TAD2995_chr15	1
chr15	98328931	98841930	TAD2996_chr15	1
chr15	98841931	99121930	TAD2997_chr15	1
chr15	99121931	99525930	TAD2998_chr15	1
chr15	99525931	99807930	TAD2999_chr15	1
chr15	99807931	100569930	TAD3000_chr15	1
chr15	100569931	101154930	TAD3001_chr15	1
chr15	101154931	101825930	TAD3002_chr15	1
chr15	101825931	101906930	TAD3003_chr15	1
chr15	101906931	102572930	TAD3004_chr15	1
chr15	102572931	103014930	TAD3005_chr15	1
chr15	103014931	103278930	TAD3006_chr15	0.5
chr15	103278931	103494974	TAD3006_chr15end	-1
chr16	3722500	4040499	TAD3007_chr16	-1
chr16	4040500	4290499	TAD3008_chr16	1
chr16	4290500	4633499	TAD3009_chr16	1
chr16	4633500	4957592	TAD3010_chr16	1
chr16	4957593	5256592	TAD3011_chr16	1
chr16	5256593	6498592	TAD3012_chr16	-1
chr16	6498593	8360592	TAD3013_chr16	-1
chr16	8360593	8890592	TAD3014_chr16	1
chr16	8890593	10250592	TAD3015_chr16	-1
chr16	10250593	10541592	TAD3016_chr16	0.5
chr16	10541593	10858592	TAD3017_chr16	1
chr16	10858593	11432592	TAD3018_chr16	1
chr16	11432593	11656592	TAD3019_chr16	1
chr16	11656593	11969592	TAD3020_chr16	0.5
chr16	11969593	13075592	TAD3021_chr16	-1
chr16	13075593	13446592	TAD3022_chr16	1
chr16	13446593	14222592	TAD3023_chr16	1
chr16	14222593	14682592	TAD3024_chr16	-1
chr16	14682593	15799592	TAD3025_chr16	-1
chr16	15799593	16149592	TAD3026_chr16	0.5
chr16	16149593	16298592	TAD3027_chr16	1
chr16	16298593	16603592	TAD3028_chr16	0.5
chr16	16603593	18236592	TAD3029_chr16	0.5
chr16	18236593	18880592	TAD3030_chr16	1
chr16	18880593	19646592	TAD3031_chr16	-1
chr16	19646593	20468572	TAD3032_chr16	0.5
chr16	20468573	20773572	TAD3033_chr16	1
chr16	20773573	21175572	TAD3034_chr16	-1
chr16	21175573	21440572	TAD3035_chr16	0.5
chr16	21440573	21821572	TAD3036_chr16	1
chr16	21821573	22275572	TAD3037_chr16	1
chr16	22275573	22562572	TAD3038_chr16	1
chr16	22562573	22837572	TAD3039_chr16	1
chr16	22837573	23066572	TAD3040_chr16	1
chr16	23066573	23446572	TAD3041_chr16	1
chr16	23446573	23523572	TAD3042_chr16	1
chr16	23523573	23964585	TAD3043_chr16	1
chr16	23964586	25072585	TAD3044_chr16	1
chr16	25072586	25348585	TAD3045_chr16	0.5
chr16	25348586	25955585	TAD3046_chr16	-1
chr16	25955586	26220585	TAD3047_chr16	0.5
chr16	26220586	26521585	TAD3048_chr16	1
chr16	26521586	26787585	TAD3049_chr16	0.5
chr16	26787586	27480585	TAD3050_chr16	-1
chr16	27480586	28804585	TAD3051_chr16	-1
chr16	28804586	29588585	TAD3052_chr16	-1
chr16	29588586	29695585	TAD3053_chr16	0.5
chr16	29695586	30255585	TAD3054_chr16	1
chr16	30255586	30560585	TAD3055_chr16	1
chr16	30560586	31088585	TAD3056_chr16	1
chr16	31088586	31432585	TAD3057_chr16	1
chr16	31432586	31738585	TAD3058_chr16	1
chr16	31738586	32502585	TAD3059_chr16	1
chr16	32502586	33257585	TAD3060_chr16	1
chr16	33257586	33796585	TAD3061_chr16	1
chr16	33796586	33988585	TAD3062_chr16	1
chr16	33988586	34157585	TAD3063_chr16	1
chr16	34157586	34722585	TAD3064_chr16	1
chr16	34722586	35305585	TAD3065_chr16	1
chr16	35305586	35685585	TAD3066_chr16	1
chr16	35685586	35831585	TAD3067_chr16	1
chr16	35831586	36433585	TAD3068_chr16	0.5
chr16	36433586	36838585	TAD3069_chr16	0.5
chr16	36838586	37057585	TAD3070_chr16	1
chr16	37057586	37680585	TAD3071_chr16	1
chr16	37680586	37962585	TAD3072_chr16	1
chr16	37962586	38254585	TAD3073_chr16	1
chr16	38254586	38525583	TAD3074_chr16	1
chr16	38525584	38850612	TAD3075_chr16	1
chr16	38850613	39109612	TAD3076_chr16	-1
chr16	39109613	42814612	TAD3077_chr16	-1
chr16	42814613	43177612	TAD3078_chr16	1
chr16	43177613	43609612	TAD3079_chr16	1
chr16	43609613	43818612	TAD3080_chr16	1
chr16	43818613	44404612	TAD3081_chr16	1
chr16	44404613	44717612	TAD3082_chr16	-1
chr16	44717613	45162612	TAD3083_chr16	-1
chr16	45162613	45673612	TAD3084_chr16	0.5
chr16	45673613	46065612	TAD3085_chr16	1
chr16	46065613	48594612	TAD3086_chr16	-1
chr16	48594613	49472612	TAD3087_chr16	-1
chr16	49472613	50788612	TAD3088_chr16	0.5
chr16	50788613	52204612	TAD3089_chr16	-1
chr16	52204613	52463612	TAD3090_chr16	1
chr16	52463613	55030612	TAD3091_chr16	-1
chr16	55030613	55469612	TAD3092_chr16	-1
chr16	55469613	55891612	TAD3093_chr16	0.5
chr16	55891613	56155612	TAD3094_chr16	1
chr16	56155613	56744612	TAD3095_chr16	0.5
chr16	56744613	57232612	TAD3096_chr16	-1
chr16	57232613	57623612	TAD3097_chr16	1
chr16	57623613	58274612	TAD3098_chr16	-1
chr16	58274613	58778612	TAD3099_chr16	1
chr16	58778613	59383325	TAD3100_chr16	-1
chr16	59383326	59667325	TAD3101_chr16	-1
chr16	59667326	64714325	TAD3102_chr16	-1
chr16	64714326	65512834	TAD3103_chr16	-1
chr16	65512835	65607744	TAD3104_chr16	-1
chr16	65607745	70597744	TAD3105_chr16	-0.5
chr16	70597745	72614744	TAD3106_chr16	-1
chr16	72614745	73009744	TAD3107_chr16	-1
chr16	73009745	76179744	TAD3108_chr16	-1
chr16	76179745	76909744	TAD3109_chr16	0.5
chr16	76909745	78147744	TAD3110_chr16	0.5
chr16	78147745	81268744	TAD3111_chr16	-0.5
chr16	81268745	85716744	TAD3112_chr16	-0.5
chr16	85716745	85808744	TAD3113_chr16	0.5
chr16	85808745	86653744	TAD3114_chr16	-0.5
chr16	86653745	86922744	TAD3115_chr16	0.5
chr16	86922745	87283744	TAD3116_chr16	-1
chr16	87283745	87819744	TAD3117_chr16	1
chr16	87819745	89743744	TAD3118_chr16	-1
chr16	89743745	90194744	TAD3119_chr16	-1
chr16	90194745	90322744	TAD3120_chr16	0.5
chr16	90322745	90741744	TAD3121_chr16	1
chr16	90741745	91068744	TAD3122_chr16	1
chr16	91068745	91356744	TAD3123_chr16	1
chr16	91356745	91646744	TAD3124_chr16	1
chr16	91646745	91925744	TAD3125_chr16	1
chr16	91925745	92314744	TAD3126_chr16	1
chr16	92314745	92502744	TAD3127_chr16	1
chr16	92502745	93572744	TAD3128_chr16	1
chr16	93572745	94987106	TAD3129_chr16	1
chr16	94987107	95813106	TAD3130_chr16	0.5
chr16	95813107	96211106	TAD3131_chr16	1
chr16	96211107	96397106	TAD3132_chr16	1
chr16	96397107	96580106	TAD3133_chr16	1
chr16	96580107	96894106	TAD3134_chr16	0.5
chr16	96894107	97068106	TAD3135_chr16	-1
chr16	97068107	97519106	TAD3136_chr16	1
chr16	97519107	98013106	TAD3137_chr16	1
chr16	98013107	98319150	TAD3137_chr16end	-1
chr17	3012500	3241499	TAD3138_chr17	-1
chr17	3241500	3553499	TAD3139_chr17	0.5
chr17	3553500	4741499	TAD3140_chr17	-1
chr17	4741500	5414499	TAD3141_chr17	1
chr17	5414500	7161848	TAD3142_chr17	0.5
chr17	7161849	7333848	TAD3143_chr17	-1
chr17	7333849	7536848	TAD3144_chr17	-1
chr17	7536849	7637849	TAD3145_chr17	-1
chr17	7637850	8151364	TAD3146_chr17	-1
chr17	8151365	8355364	TAD3147_chr17	-1
chr17	8355365	8631364	TAD3148_chr17	0.5
chr17	8631365	9165364	TAD3149_chr17	1
chr17	9165365	10517364	TAD3150_chr17	-0.5
chr17	10517365	12221365	TAD3151_chr17	-1
chr17	12221366	12596365	TAD3152_chr17	0.5
chr17	12596366	13038365	TAD3153_chr17	1
chr17	13038366	13213365	TAD3154_chr17	0.5
chr17	13213366	13396365	TAD3155_chr17	0.5
chr17	13396366	14088506	TAD3156_chr17	0.5
chr17	14088507	14655506	TAD3157_chr17	0.5
chr17	14655507	15107463	TAD3158_chr17	-1
chr17	15107464	15186463	TAD3159_chr17	0.5
chr17	15186464	15522463	TAD3160_chr17	1
chr17	15522464	15635463	TAD3161_chr17	1
chr17	15635464	15926463	TAD3162_chr17	0.5
chr17	15926464	17840463	TAD3163_chr17	-1
chr17	17840464	21251463	TAD3164_chr17	-1
chr17	21251464	21339463	TAD3165_chr17	-1
chr17	21339464	22194466	TAD3166_chr17	-1
chr17	22194467	23052466	TAD3167_chr17	-1
chr17	23052467	23292466	TAD3168_chr17	-1
chr17	23292467	23845466	TAD3169_chr17	-1
chr17	23845467	24209466	TAD3170_chr17	1
chr17	24209467	24577444	TAD3171_chr17	1
chr17	24577445	25436444	TAD3172_chr17	1
chr17	25436445	25870444	TAD3173_chr17	1
chr17	25870445	26389444	TAD3174_chr17	1
chr17	26389445	26582444	TAD3175_chr17	1
chr17	26582445	26799444	TAD3176_chr17	1
chr17	26799445	27051444	TAD3177_chr17	1
chr17	27051445	27657444	TAD3178_chr17	1
chr17	27657445	28331444	TAD3179_chr17	1
chr17	28331445	28480444	TAD3180_chr17	1
chr17	28480445	29695444	TAD3181_chr17	1
chr17	29695445	30057444	TAD3182_chr17	1
chr17	30057445	30584444	TAD3183_chr17	1
chr17	30584445	31109444	TAD3184_chr17	1
chr17	31109445	31439444	TAD3185_chr17	1
chr17	31439445	31645444	TAD3186_chr17	1
chr17	31645445	31804444	TAD3187_chr17	1
chr17	31804445	32206444	TAD3188_chr17	1
chr17	32206445	32651444	TAD3189_chr17	1
chr17	32651445	33125444	TAD3190_chr17	1
chr17	33125445	34096444	TAD3191_chr17	0.5
chr17	34096445	34179444	TAD3192_chr17	1
chr17	34179445	34549444	TAD3193_chr17	1
chr17	34549445	34716444	TAD3194_chr17	1
chr17	34716445	34983444	TAD3195_chr17	1
chr17	34983445	36424444	TAD3196_chr17	1
chr17	36424445	36917444	TAD3197_chr17	-1
chr17	36917445	37199444	TAD3198_chr17	1
chr17	37199445	42745448	TAD3199_chr17	-1
chr17	42745449	42937448	TAD3200_chr17	-1
chr17	42937449	43115448	TAD3201_chr17	0.5
chr17	43115449	43383448	TAD3202_chr17	0.5
chr17	43383449	43618448	TAD3203_chr17	1
chr17	43618449	43795448	TAD3204_chr17	0.5
chr17	43795449	45553448	TAD3205_chr17	-1
chr17	45553449	45855448	TAD3206_chr17	1
chr17	45855449	46296448	TAD3207_chr17	1
chr17	46296449	47513448	TAD3208_chr17	1
chr17	47513449	47885448	TAD3209_chr17	1
chr17	47885449	48247449	TAD3210_chr17	1
chr17	48247450	48539824	TAD3211_chr17	0.5
chr17	48539825	49370824	TAD3212_chr17	-1
chr17	49370825	50072824	TAD3213_chr17	-0.5
chr17	50072825	50403824	TAD3214_chr17	-0.5
chr17	50403825	50945824	TAD3215_chr17	1
chr17	50945825	53514824	TAD3216_chr17	-1
chr17	53514825	53846824	TAD3217_chr17	-1
chr17	53846825	55747797	TAD3218_chr17	-1
chr17	55747798	56090922	TAD3219_chr17	0.5
chr17	56090923	56219922	TAD3220_chr17	0.5
chr17	56219923	56422922	TAD3221_chr17	1
chr17	56422923	56707922	TAD3222_chr17	1
chr17	56707923	56848922	TAD3223_chr17	1
chr17	56848923	57526922	TAD3224_chr17	1
chr17	57526923	63237848	TAD3225_chr17	-1
chr17	63237849	63865848	TAD3226_chr17	1
chr17	63865849	64125848	TAD3227_chr17	-0.5
chr17	64125849	64746839	TAD3228_chr17	-1
chr17	64746840	65252839	TAD3229_chr17	1
chr17	65252840	65874839	TAD3230_chr17	-1
chr17	65874840	66489839	TAD3231_chr17	1
chr17	66489840	66855839	TAD3232_chr17	-1
chr17	66855840	67535839	TAD3233_chr17	1
chr17	67535840	68203839	TAD3234_chr17	-1
chr17	68203840	68526839	TAD3235_chr17	-1
chr17	68526840	71046839	TAD3236_chr17	-1
chr17	71046840	71355839	TAD3237_chr17	0.5
chr17	71355840	71595839	TAD3238_chr17	1
chr17	71595840	72901839	TAD3239_chr17	-0.5
chr17	72901840	73151839	TAD3240_chr17	-0.5
chr17	73151840	73646839	TAD3241_chr17	1
chr17	73646840	74234839	TAD3242_chr17	-1
chr17	74234840	74714839	TAD3243_chr17	1
chr17	74714840	75124839	TAD3244_chr17	1
chr17	75124840	78580839	TAD3245_chr17	-1
chr17	78580840	79521839	TAD3246_chr17	1
chr17	79521840	80023839	TAD3247_chr17	1
chr17	80023840	80253839	TAD3248_chr17	1
chr17	80253840	80406839	TAD3249_chr17	1
chr17	80406840	80614839	TAD3250_chr17	1
chr17	80614840	80994839	TAD3251_chr17	1
chr17	80994840	81474839	TAD3252_chr17	1
chr17	81474840	83391839	TAD3253_chr17	-1
chr17	83391840	83664839	TAD3254_chr17	0.5
chr17	83664840	84266839	TAD3255_chr17	1
chr17	84266840	84827839	TAD3256_chr17	1
chr17	84827840	85536839	TAD3257_chr17	1
chr17	85536840	86040839	TAD3258_chr17	-1
chr17	86040840	86510839	TAD3259_chr17	1
chr17	86510840	86870839	TAD3260_chr17	1
chr17	86870840	87311839	TAD3261_chr17	1
chr17	87311840	87671839	TAD3262_chr17	1
chr17	87671840	88009839	TAD3263_chr17	1
chr17	88009840	88365839	TAD3264_chr17	0.5
chr17	88365840	88637839	TAD3265_chr17	-1
chr17	88637840	88928839	TAD3266_chr17	1
chr17	88928840	89093839	TAD3267_chr17	0.5
chr17	89093840	95272651	TAD3267_chr17end	-1
chr18	3468498	4193497	TAD3268_chr18	-1
chr18	4193498	4389497	TAD3269_chr18	0.5
chr18	4389498	4704497	TAD3270_chr18	1
chr18	4704498	5137497	TAD3271_chr18	1
chr18	5137498	6009497	TAD3272_chr18	1
chr18	6009498	6244497	TAD3273_chr18	1
chr18	6244498	6671497	TAD3274_chr18	0.5
chr18	6671498	7539497	TAD3275_chr18	-1
chr18	7539498	7751497	TAD3276_chr18	0.5
chr18	7751498	7950497	TAD3277_chr18	1
chr18	7950498	9260497	TAD3278_chr18	0.5
chr18	9260498	9953497	TAD3279_chr18	1
chr18	9953498	10274497	TAD3280_chr18	1
chr18	10274498	10530497	TAD3281_chr18	1
chr18	10530498	10814497	TAD3282_chr18	1
chr18	10814498	11671008	TAD3283_chr18	1
chr18	11671009	11894008	TAD3284_chr18	1
chr18	11894009	12282008	TAD3285_chr18	1
chr18	12282009	12607008	TAD3286_chr18	1
chr18	12607009	12897008	TAD3287_chr18	1
chr18	12897009	13131008	TAD3288_chr18	1
chr18	13131009	16347008	TAD3289_chr18	-1
chr18	16347009	17027008	TAD3290_chr18	-1
chr18	17027009	20066000	TAD3291_chr18	-1
chr18	20066001	20740000	TAD3292_chr18	-1
chr18	20740001	21148000	TAD3293_chr18	1
chr18	21148001	21561000	TAD3294_chr18	1
chr18	21561001	23893000	TAD3295_chr18	-1
chr18	23893001	24188000	TAD3296_chr18	0.5
chr18	24188001	24450000	TAD3297_chr18	1
chr18	24450001	24826000	TAD3298_chr18	0.5
chr18	24826001	25132000	TAD3299_chr18	-0.5
chr18	25132001	25691000	TAD3300_chr18	-1
chr18	25691001	25929000	TAD3301_chr18	-1
chr18	25929001	31755153	TAD3302_chr18	-1
chr18	31755154	32007153	TAD3303_chr18	1
chr18	32007154	32241153	TAD3304_chr18	1
chr18	32241154	32423153	TAD3305_chr18	1
chr18	32423154	32619153	TAD3306_chr18	1
chr18	32619154	33028153	TAD3307_chr18	1
chr18	33028154	33357153	TAD3308_chr18	0.5
chr18	33357154	33961153	TAD3309_chr18	1
chr18	33961154	34197153	TAD3310_chr18	1
chr18	34197154	34459153	TAD3311_chr18	1
chr18	34459154	35116153	TAD3312_chr18	1
chr18	35116154	35720153	TAD3313_chr18	1
chr18	35720154	36101153	TAD3314_chr18	1
chr18	36101154	36328153	TAD3315_chr18	1
chr18	36328154	36517153	TAD3316_chr18	1
chr18	36517154	36994153	TAD3317_chr18	1
chr18	36994154	37412153	TAD3318_chr18	-1
chr18	37412154	38063153	TAD3319_chr18	-1
chr18	38063154	38458153	TAD3320_chr18	1
chr18	38458154	39009153	TAD3321_chr18	1
chr18	39009154	39089153	TAD3322_chr18	1
chr18	39089154	39283153	TAD3323_chr18	1
chr18	39283154	39651153	TAD3324_chr18	1
chr18	39651154	40383153	TAD3325_chr18	1
chr18	40383154	42755153	TAD3326_chr18	-0.5
chr18	42755154	43157153	TAD3327_chr18	-0.5
chr18	43157154	43340153	TAD3328_chr18	-1
chr18	43340154	43513153	TAD3329_chr18	-1
chr18	43513154	43715153	TAD3330_chr18	-1
chr18	43715154	43988153	TAD3331_chr18	-1
chr18	43988154	44532153	TAD3332_chr18	-1
chr18	44532154	45041153	TAD3333_chr18	1
chr18	45041154	46298153	TAD3334_chr18	-1
chr18	46298154	46458153	TAD3335_chr18	0.5
chr18	46458154	46747153	TAD3336_chr18	1
chr18	46747154	46908153	TAD3337_chr18	0.5
chr18	46908154	47119153	TAD3338_chr18	0.5
chr18	47119154	49867153	TAD3339_chr18	-1
chr18	49867154	50350153	TAD3340_chr18	1
chr18	50350154	53110153	TAD3341_chr18	-1
chr18	53110154	53862153	TAD3342_chr18	1
chr18	53862154	54133153	TAD3343_chr18	1
chr18	54133154	56503153	TAD3344_chr18	1
chr18	56503154	56718153	TAD3345_chr18	1
chr18	56718154	56912153	TAD3346_chr18	1
chr18	56912154	57269153	TAD3347_chr18	0.5
chr18	57269154	57543153	TAD3348_chr18	0.5
chr18	57543154	58131153	TAD3349_chr18	-1
chr18	58131154	58646153	TAD3350_chr18	-1
chr18	58646154	59240153	TAD3351_chr18	-1
chr18	59240154	60316153	TAD3352_chr18	-1
chr18	60316154	60941153	TAD3353_chr18	1
chr18	60941154	61684153	TAD3354_chr18	1
chr18	61684154	61905153	TAD3355_chr18	1
chr18	61905154	62122153	TAD3356_chr18	1
chr18	62122154	62414153	TAD3357_chr18	1
chr18	62414154	63236153	TAD3358_chr18	-1
chr18	63236154	63814153	TAD3359_chr18	-1
chr18	63814154	64674153	TAD3360_chr18	1
chr18	64674154	65170153	TAD3361_chr18	1
chr18	65170154	65329153	TAD3362_chr18	1
chr18	65329154	65447153	TAD3363_chr18	1
chr18	65447154	65655153	TAD3364_chr18	1
chr18	65655154	65927153	TAD3365_chr18	1
chr18	65927154	66068153	TAD3366_chr18	1
chr18	66068154	66246153	TAD3367_chr18	0.5
chr18	66246154	66724153	TAD3368_chr18	-1
chr18	66724154	67246153	TAD3369_chr18	-1
chr18	67246154	67797153	TAD3370_chr18	1
chr18	67797154	68028153	TAD3371_chr18	1
chr18	68028154	68487153	TAD3372_chr18	1
chr18	68487154	68656153	TAD3373_chr18	0.5
chr18	68656154	69337153	TAD3374_chr18	-1
chr18	69337154	69858153	TAD3375_chr18	1
chr18	69858154	69987153	TAD3376_chr18	-0.5
chr18	69987154	70355153	TAD3377_chr18	-1
chr18	70355154	70606153	TAD3378_chr18	-1
chr18	70606154	70824153	TAD3379_chr18	-1
chr18	70824154	73797153	TAD3380_chr18	-1
chr18	73797154	74057153	TAD3381_chr18	0.5
chr18	74057154	74369153	TAD3382_chr18	0.5
chr18	74369154	74583153	TAD3383_chr18	0.5
chr18	74583154	74942153	TAD3384_chr18	1
chr18	74942154	75202153	TAD3385_chr18	1
chr18	75202154	75913153	TAD3386_chr18	1
chr18	75913154	76336153	TAD3387_chr18	1
chr18	76336154	76503153	TAD3388_chr18	0.5
chr18	76503154	77142238	TAD3389_chr18	-1
chr18	77142239	77853238	TAD3390_chr18	0.5
chr18	77853239	78002238	TAD3391_chr18	1
chr18	78002239	78371238	TAD3392_chr18	0.5
chr18	78371239	79337238	TAD3393_chr18	-1
chr18	79337239	80179238	TAD3394_chr18	-1
chr18	80179239	80663238	TAD3395_chr18	1
chr18	80663239	80963238	TAD3396_chr18	1
chr18	80963239	82593891	TAD3397_chr18	-1
chr18	82593892	82752891	TAD3398_chr18	0.5
chr18	82752892	82907891	TAD3399_chr18	0.5
chr18	82907892	83167891	TAD3400_chr18	1
chr18	83167892	84784891	TAD3401_chr18	0.5
chr18	84784892	84976891	TAD3402_chr18	0.5
chr18	84976892	85141891	TAD3403_chr18	0.5
chr18	85141892	88876891	TAD3404_chr18	-1
chr18	88876892	89310891	TAD3405_chr18	-1
chr18	89310892	90766891	TAD3406_chr18	-1
chr18	90766892	90772031	TAD3406_chr18end	-1
chr19	3183500	4103499	TAD3407_chr19	1
chr19	4103500	4462499	TAD3408_chr19	1
chr19	4462500	6390499	TAD3409_chr19	1
chr19	6390500	7102989	TAD3410_chr19	0.5
chr19	7102990	7288989	TAD3411_chr19	1
chr19	7288990	7711989	TAD3412_chr19	1
chr19	7711990	8628989	TAD3413_chr19	-1
chr19	8628990	8790989	TAD3414_chr19	0.5
chr19	8790990	8892989	TAD3415_chr19	1
chr19	8892990	9213989	TAD3416_chr19	0.5
chr19	9213990	9403989	TAD3417_chr19	-0.5
chr19	9403990	9934989	TAD3418_chr19	-1
chr19	9934990	10122989	TAD3419_chr19	0.5
chr19	10122990	10294989	TAD3420_chr19	1
chr19	10294990	10592989	TAD3421_chr19	1
chr19	10592990	10739989	TAD3422_chr19	1
chr19	10739990	11064989	TAD3423_chr19	1
chr19	11064990	11422989	TAD3424_chr19	-0.5
chr19	11422990	11839989	TAD3425_chr19	-1
chr19	11839990	12928989	TAD3426_chr19	-1
chr19	12928990	15129989	TAD3427_chr19	-1
chr19	15129990	16075989	TAD3428_chr19	-1
chr19	16075990	16421989	TAD3429_chr19	0.5
chr19	16421990	16687989	TAD3430_chr19	1
chr19	16687990	16860989	TAD3431_chr19	0.5
chr19	16860990	17182989	TAD3432_chr19	-1
chr19	17182990	17472989	TAD3433_chr19	-1
chr19	17472990	17932989	TAD3434_chr19	1
chr19	17932990	18631989	TAD3435_chr19	-1
chr19	18631990	18933989	TAD3436_chr19	-1
chr19	18933990	20494989	TAD3437_chr19	-1
chr19	20494990	20859989	TAD3438_chr19	-1
chr19	20859990	21434989	TAD3439_chr19	1
chr19	21434990	21634989	TAD3440_chr19	-0.5
chr19	21634990	21842989	TAD3441_chr19	0.5
chr19	21842990	22396989	TAD3442_chr19	-1
chr19	22396990	22971989	TAD3443_chr19	-1
chr19	22971990	23403989	TAD3444_chr19	1
chr19	23403990	23613989	TAD3445_chr19	-1
chr19	23613990	24356989	TAD3446_chr19	-1
chr19	24356990	24696989	TAD3447_chr19	-1
chr19	24696990	24986989	TAD3448_chr19	-0.5
chr19	24986990	25565989	TAD3449_chr19	1
chr19	25565990	25742989	TAD3450_chr19	-1
chr19	25742990	26768989	TAD3451_chr19	-1
chr19	26768990	27506989	TAD3452_chr19	-1
chr19	27506990	27774989	TAD3453_chr19	-1
chr19	27774990	28219989	TAD3454_chr19	-1
chr19	28219990	28831989	TAD3455_chr19	-1
chr19	28831990	29032989	TAD3456_chr19	0.5
chr19	29032990	29429989	TAD3457_chr19	1
chr19	29429990	29663989	TAD3458_chr19	1
chr19	29663990	29895989	TAD3459_chr19	1
chr19	29895990	30290989	TAD3460_chr19	1
chr19	30290990	30677989	TAD3461_chr19	-1
chr19	30677990	31898989	TAD3462_chr19	-1
chr19	31898990	32537989	TAD3463_chr19	1
chr19	32537990	32782989	TAD3464_chr19	1
chr19	32782990	33308989	TAD3465_chr19	1
chr19	33308990	34141989	TAD3466_chr19	-1
chr19	34141990	34571989	TAD3467_chr19	-1
chr19	34571990	34873989	TAD3468_chr19	1
chr19	34873990	35044989	TAD3469_chr19	0.5
chr19	35044990	36158989	TAD3470_chr19	-1
chr19	36158990	36537989	TAD3471_chr19	-1
chr19	36537990	36885989	TAD3472_chr19	1
chr19	36885990	37079989	TAD3473_chr19	1
chr19	37079990	37647989	TAD3474_chr19	1
chr19	37647990	37768989	TAD3475_chr19	1
chr19	37768990	38016989	TAD3476_chr19	1
chr19	38016990	38478989	TAD3477_chr19	1
chr19	38478990	39025989	TAD3478_chr19	1
chr19	39025990	40304989	TAD3479_chr19	-1
chr19	40304990	40647989	TAD3480_chr19	1
chr19	40647990	41131989	TAD3481_chr19	1
chr19	41131990	41328989	TAD3482_chr19	1
chr19	41328990	41700989	TAD3483_chr19	1
chr19	41700990	42254989	TAD3484_chr19	1
chr19	42254990	42856989	TAD3485_chr19	1
chr19	42856990	44221989	TAD3486_chr19	0.5
chr19	44221990	44636989	TAD3487_chr19	1
chr19	44636990	44994989	TAD3488_chr19	1
chr19	44994990	45242989	TAD3489_chr19	1
chr19	45242990	45838989	TAD3490_chr19	1
chr19	45838990	46135989	TAD3491_chr19	1
chr19	46135990	47121989	TAD3492_chr19	1
chr19	47121990	47576989	TAD3493_chr19	1
chr19	47576990	47935989	TAD3494_chr19	1
chr19	47935990	53065989	TAD3495_chr19	-1
chr19	53065990	53303989	TAD3496_chr19	0.5
chr19	53303990	53460989	TAD3497_chr19	0.5
chr19	53460990	53684989	TAD3498_chr19	1
chr19	53684990	53818989	TAD3499_chr19	1
chr19	53818990	54088989	TAD3500_chr19	1
chr19	54088990	54320989	TAD3501_chr19	0.5
chr19	54320990	55103989	TAD3502_chr19	-1
chr19	55103990	55392989	TAD3503_chr19	1
chr19	55392990	55993989	TAD3504_chr19	1
chr19	55993990	56426989	TAD3505_chr19	1
chr19	56426990	56878989	TAD3506_chr19	1
chr19	56878990	56969989	TAD3507_chr19	1
chr19	56969990	57121989	TAD3508_chr19	1
chr19	57121990	57430989	TAD3509_chr19	1
chr19	57430990	57775989	TAD3510_chr19	1
chr19	57775990	59285989	TAD3511_chr19	1
chr19	59285990	59480989	TAD3512_chr19	0.5
chr19	59480990	61342430	TAD3512_chr19end	-1
chr2	3197772	3404771	TAD268_chr2	-1
chr2	3404772	3760771	TAD269_chr2	1
chr2	3760772	4410545	TAD270_chr2	-1
chr2	4410546	4567545	TAD271_chr2	1
chr2	4567546	4819545	TAD272_chr2	1
chr2	4819546	4972545	TAD273_chr2	1
chr2	4972546	5350545	TAD274_chr2	1
chr2	5350546	5784545	TAD275_chr2	1
chr2	5784546	6106545	TAD276_chr2	1
chr2	6106546	6409545	TAD277_chr2	1
chr2	6409546	9801126	TAD278_chr2	-1
chr2	9801127	10235126	TAD279_chr2	1
chr2	10235127	11014126	TAD280_chr2	-1
chr2	11014127	11227126	TAD281_chr2	-0.5
chr2	11227127	11491126	TAD282_chr2	1
chr2	11491127	11825126	TAD283_chr2	0.5
chr2	11825127	13175126	TAD284_chr2	-0.5
chr2	13175127	13537126	TAD285_chr2	-0.5
chr2	13537127	14260126	TAD286_chr2	-1
chr2	14260127	14970126	TAD287_chr2	-1
chr2	14970127	17919126	TAD288_chr2	-1
chr2	17919127	18280126	TAD289_chr2	1
chr2	18280127	18750126	TAD290_chr2	0.5
chr2	18750127	19301126	TAD291_chr2	-1
chr2	19301127	19879126	TAD292_chr2	-1
chr2	19879127	20771126	TAD293_chr2	-1
chr2	20771127	21228126	TAD294_chr2	0.5
chr2	21228127	22583019	TAD295_chr2	-1
chr2	22583020	22737019	TAD296_chr2	-0.5
chr2	22737020	23075019	TAD297_chr2	0.5
chr2	23075020	24102019	TAD298_chr2	-1
chr2	24102020	24436019	TAD299_chr2	0.5
chr2	24436020	24666019	TAD300_chr2	0.5
chr2	24666020	24818019	TAD301_chr2	1
chr2	24818020	25471019	TAD302_chr2	1
chr2	25471020	26151019	TAD303_chr2	1
chr2	26151020	26477019	TAD304_chr2	1
chr2	26477020	27102019	TAD305_chr2	1
chr2	27102020	27385019	TAD306_chr2	1
chr2	27385020	27628019	TAD307_chr2	1
chr2	27628020	28341019	TAD308_chr2	1
chr2	28341020	28989019	TAD309_chr2	1
chr2	28989020	29457019	TAD310_chr2	1
chr2	29457020	29584019	TAD311_chr2	1
chr2	29584020	30270019	TAD312_chr2	1
chr2	30270020	30658019	TAD313_chr2	1
chr2	30658020	30843019	TAD314_chr2	1
chr2	30843020	31045019	TAD315_chr2	1
chr2	31045020	31233019	TAD316_chr2	1
chr2	31233020	32190019	TAD317_chr2	1
chr2	32190020	32809019	TAD318_chr2	1
chr2	32809020	33820019	TAD319_chr2	1
chr2	33820020	34523019	TAD320_chr2	1
chr2	34523020	35064019	TAD321_chr2	1
chr2	35064020	35372019	TAD322_chr2	1
chr2	35372020	35813019	TAD323_chr2	1
chr2	35813020	36172019	TAD324_chr2	0.5
chr2	36172020	37203019	TAD325_chr2	-1
chr2	37203020	37666019	TAD326_chr2	1
chr2	37666020	38252019	TAD327_chr2	1
chr2	38252020	39086019	TAD328_chr2	1
chr2	39086020	39258019	TAD329_chr2	-0.5
chr2	39258020	43546019	TAD330_chr2	-1
chr2	43546020	48753019	TAD331_chr2	-1
chr2	48753020	49200019	TAD332_chr2	1
chr2	49200020	49606019	TAD333_chr2	0.5
chr2	49606020	50143019	TAD334_chr2	-1
chr2	50143020	51035019	TAD335_chr2	1
chr2	51035020	51779019	TAD336_chr2	-1
chr2	51779020	52086019	TAD337_chr2	0.5
chr2	52086020	52481019	TAD338_chr2	1
chr2	52481020	52597533	TAD339_chr2	1
chr2	52597534	52987533	TAD340_chr2	1
chr2	52987534	53081533	TAD341_chr2	0.5
chr2	53081534	54005910	TAD342_chr2	-1
chr2	54005911	57848910	TAD343_chr2	-1
chr2	57848911	58280910	TAD344_chr2	-1
chr2	58280911	58535910	TAD345_chr2	0.5
chr2	58535911	59315556	TAD346_chr2	1
chr2	59315557	60277556	TAD347_chr2	1
chr2	60277557	60550556	TAD348_chr2	1
chr2	60550557	61325556	TAD349_chr2	1
chr2	61325557	62336556	TAD350_chr2	-1
chr2	62336557	62523556	TAD351_chr2	-1
chr2	62523557	63297556	TAD352_chr2	-1
chr2	63297557	64318556	TAD353_chr2	-1
chr2	64318557	64745556	TAD354_chr2	-1
chr2	64745557	64970556	TAD355_chr2	0.5
chr2	64970557	65215556	TAD356_chr2	1
chr2	65215557	65439556	TAD357_chr2	-0.5
chr2	65439557	66286556	TAD358_chr2	-1
chr2	66286557	67321556	TAD359_chr2	-1
chr2	67321557	68192556	TAD360_chr2	-0.5
chr2	68192557	68602556	TAD361_chr2	-1
chr2	68602557	69897556	TAD362_chr2	1
chr2	69897557	70458556	TAD363_chr2	1
chr2	70458557	70949556	TAD364_chr2	1
chr2	70949557	71409556	TAD365_chr2	1
chr2	71409557	71688556	TAD366_chr2	1
chr2	71688557	71857556	TAD367_chr2	1
chr2	71857557	72065556	TAD368_chr2	1
chr2	72065557	72338556	TAD369_chr2	1
chr2	72338557	73135556	TAD370_chr2	1
chr2	73135557	73384556	TAD371_chr2	1
chr2	73384557	73851556	TAD372_chr2	1
chr2	73851557	74116556	TAD373_chr2	-0.5
chr2	74116557	74525556	TAD374_chr2	-1
chr2	74525557	75422556	TAD375_chr2	0.5
chr2	75422557	75960556	TAD376_chr2	1
chr2	75960557	76721556	TAD377_chr2	-1
chr2	76721557	77198556	TAD378_chr2	-0.5
chr2	77198557	77697556	TAD379_chr2	-1
chr2	77697557	77871556	TAD380_chr2	-1
chr2	77871557	78772656	TAD381_chr2	-1
chr2	78772657	79133656	TAD382_chr2	-1
chr2	79133657	79346656	TAD383_chr2	-1
chr2	79346657	79640656	TAD384_chr2	-0.5
chr2	79640657	80142656	TAD385_chr2	1
chr2	80142657	80535656	TAD386_chr2	-1
chr2	80535657	83438656	TAD387_chr2	-1
chr2	83438657	83648656	TAD388_chr2	-1
chr2	83648657	83794656	TAD389_chr2	-1
chr2	83794657	84284656	TAD390_chr2	0.5
chr2	84284657	84927656	TAD391_chr2	1
chr2	84927657	85494656	TAD392_chr2	-1
chr2	85494657	90147656	TAD393_chr2	-1
chr2	90147657	90282656	TAD394_chr2	-0.5
chr2	90282657	90579656	TAD395_chr2	0.5
chr2	90579657	90682656	TAD396_chr2	1
chr2	90682657	90903656	TAD397_chr2	1
chr2	90903657	91103656	TAD398_chr2	1
chr2	91103657	91373656	TAD399_chr2	1
chr2	91373657	91553656	TAD400_chr2	1
chr2	91553657	91780656	TAD401_chr2	1
chr2	91780657	92314656	TAD402_chr2	1
chr2	92314657	92695656	TAD403_chr2	1
chr2	92695657	93306656	TAD404_chr2	1
chr2	93306657	93671656	TAD405_chr2	1
chr2	93671657	93858656	TAD406_chr2	1
chr2	93858657	94295656	TAD407_chr2	1
chr2	94295657	100301656	TAD408_chr2	-1
chr2	100301657	100608656	TAD409_chr2	-1
chr2	100608657	101277656	TAD410_chr2	-1
chr2	101277657	101509656	TAD411_chr2	-1
chr2	101509657	101729656	TAD412_chr2	0.5
chr2	101729657	101904656	TAD413_chr2	1
chr2	101904657	102308656	TAD414_chr2	1
chr2	102308657	102922656	TAD415_chr2	1
chr2	102922657	103249656	TAD416_chr2	1
chr2	103249657	103861656	TAD417_chr2	1
chr2	103861657	104257656	TAD418_chr2	1
chr2	104257657	104660656	TAD419_chr2	1
chr2	104660657	105105656	TAD420_chr2	0.5
chr2	105105657	106229656	TAD421_chr2	-1
chr2	106229657	109547656	TAD422_chr2	-1
chr2	109547657	109724656	TAD423_chr2	-1
chr2	109724657	110062656	TAD424_chr2	-1
chr2	110062657	110443656	TAD425_chr2	-1
chr2	110443657	112028656	TAD426_chr2	-1
chr2	112028657	113115656	TAD427_chr2	-1
chr2	113115657	113321656	TAD428_chr2	-1
chr2	113321657	113688656	TAD429_chr2	-1
chr2	113688657	114030235	TAD430_chr2	-1
chr2	114030236	115656235	TAD431_chr2	-0.5
chr2	115656236	115947235	TAD432_chr2	-0.5
chr2	115947236	116693235	TAD433_chr2	-1
chr2	116693236	117079235	TAD434_chr2	1
chr2	117079236	117293235	TAD435_chr2	-0.5
chr2	117293236	118012235	TAD436_chr2	-1
chr2	118012236	118288235	TAD437_chr2	0.5
chr2	118288236	118816235	TAD438_chr2	1
chr2	118816236	120167235	TAD439_chr2	1
chr2	120167236	121356235	TAD440_chr2	1
chr2	121356236	121851235	TAD441_chr2	1
chr2	121851236	122631235	TAD442_chr2	0.5
chr2	122631236	125071235	TAD443_chr2	-1
[truncated: 1,540 more rows]

## Sheet: Suppl file 1B- intra-TAD Loops
Suppl file 1B- intra-TAD Loops
Chromsome	Start	Stop	Name	CTCF Score (geometric mean of anchors)	Cohesin Score (geometric mean of anchors)	Is the loop present ("1") or absent ("0") in NPCs?	Is the loop present ("1") or absent ("0") in mESCs?	Overlaps a core liver super-enhancer ("1") or not ("0")	Is a single-TSS intra-TAD loop ("1") or not ("0")
chr1	7000249	7195275	intra_1_TAD2_chr1	2251	1577	0	0	0	1
chr1	9563249	10080081	intra_2_TAD4_chr1	3113	1673	0	0	0	0
chr1	9611289	10080081	intra_3_TAD4_chr1	3769	3061	0	0	0	0
chr1	9762818	10080081	intra_4_TAD5_chr1	4244	2794	1	1	0	0
chr1	9997275	10080081	intra_5_TAD5_chr1	4956	1482	1	1	0	0
chr1	13040166	13124844	intra_6_TAD5_chr1	2834	1523	1	1	0	1
chr1	13042095	13124844	intra_7_TAD5_chr1	2498	2546	1	1	0	1
chr1	13141087	13491017	intra_8_TAD6_chr1	2339	2767	0	1	0	1
chr1	13141087	13522030	intra_9_TAD6_chr1	3269	2437	0	1	0	1
chr1	16095429	16295401	intra_10_TAD8_chr1	3256	1382	0	0	0	1
chr1	16095429	16423957	intra_11_TAD9_chr1	4516	1794	0	0	0	1
chr1	16105284	16295401	intra_12_TAD8_chr1	621	379	0	0	0	0
chr1	16105284	16423957	intra_13_TAD9_chr1	862	492	0	0	0	0
chr1	20301374	20504209	intra_14_TAD12_chr1	2005	1452	1	0	0	1
chr1	20602736	20792262	intra_15_TAD13_chr1	2190	1034	1	0	0	0
chr1	20923473	21091775	intra_16_TAD14_chr1	4189	1657	1	1	0	0
chr1	20923473	21152277	intra_17_TAD14_chr1	2837	1631	1	1	0	0
chr1	20929034	21091775	intra_18_TAD14_chr1	3875	3126	1	1	0	0
chr1	20929034	21152277	intra_19_TAD14_chr1	2625	3077	1	1	0	0
chr1	21156208	21262082	intra_20_TAD14_chr1	3161	3391	0	0	0	0
chr1	21156208	21334788	intra_21_TAD14_chr1	3512	3943	0	0	0	0
chr1	21208410	21262082	intra_22_TAD14_chr1	4099	7176	1	0	0	0
chr1	21208410	21334788	intra_23_TAD14_chr1	4555	8346	0	0	0	0
chr1	21401252	22259482	intra_24_TAD15_chr1	3423	2624	1	1	0	1
chr1	21451114	22259482	intra_25_TAD15_chr1	3531	2884	1	1	0	1
chr1	23175351	23294038	intra_26_TAD16_chr1	2466	2217	0	0	0	1
chr1	23712251	23800028	intra_27_TAD18_chr1	3212	2256	1	1	0	1
chr1	24143933	24256439	intra_28_TAD19_chr1	3077	710	1	0	0	1
chr1	25567112	30642066	intra_29_TAD20_chr1	3151	664	0	0	0	0
chr1	30835447	30988133	intra_30_TAD21_chr1	1865	1241	0	0	0	1
chr1	30837058	30988133	intra_31_TAD21_chr1	2029	698	0	0	0	1
chr1	33741212	33796601	intra_32_TAD22_chr1	2029	1648	1	1	0	1
chr1	33741212	33800139	intra_33_TAD22_chr1	2193	619	1	1	0	1
chr1	33949558	34021801	intra_34_TAD22_chr1	1026	360	0	0	0	0
chr1	33949558	34023708	intra_35_TAD22_chr1	2323	601	0	0	0	0
chr1	35896259	36191814	intra_36_TAD26_chr1	2520	1475	0	1	1	1
chr1	35896259	36206659	intra_37_TAD27_chr1	1474	1475	0	1	1	0
chr1	35896259	36310095	intra_38_TAD27_chr1	1877	1291	0	1	1	0
chr1	35896259	36311977	intra_39_TAD27_chr1	1342	277	0	1	1	0
chr1	35896259	36334566	intra_40_TAD27_chr1	2593	756	0	1	1	0
chr1	35896259	36336530	intra_41_TAD27_chr1	1689	957	0	1	1	0
chr1	36603858	36692243	intra_42_TAD29_chr1	6399	4782	1	1	0	0
chr1	36603858	36741406	intra_43_TAD29_chr1	8481	5381	1	1	0	0
chr1	37329151	37459104	intra_44_TAD31_chr1	2450	2989	1	1	0	1
chr1	37735164	37924313	intra_45_TAD33_chr1	3685	1314	1	1	0	0
chr1	37747502	37924313	intra_46_TAD33_chr1	1323	848	1	1	0	0
chr1	38242140	38825181	intra_47_TAD34_chr1	3437	2128	0	0	0	1
chr1	38242140	38827120	intra_48_TAD34_chr1	3064	1613	0	0	0	1
chr1	38242140	38844709	intra_49_TAD34_chr1	3459	3205	0	0	0	1
chr1	38259560	38825181	intra_50_TAD34_chr1	4053	1294	0	0	0	1
chr1	38259560	38827120	intra_51_TAD34_chr1	3614	981	0	0	0	1
chr1	38259560	38844709	intra_52_TAD34_chr1	4079	1949	0	0	0	1
chr1	38309474	38825181	intra_53_TAD34_chr1	2797	816	0	0	0	1
chr1	38309474	38827120	intra_54_TAD34_chr1	2493	619	0	0	0	1
chr1	38309474	38844709	intra_55_TAD34_chr1	2814	1230	0	0	0	1
chr1	38449751	38825181	intra_56_TAD34_chr1	1790	848	1	0	0	1
chr1	38449751	38827120	intra_57_TAD34_chr1	1596	643	1	0	0	1
chr1	38449751	38844709	intra_58_TAD34_chr1	1801	1277	1	0	0	1
chr1	39448955	39555049	intra_59_TAD36_chr1	2866	2798	1	1	0	1
chr1	39448955	39561534	intra_60_TAD36_chr1	4041	2547	1	1	0	1
chr1	39448955	39579827	intra_61_TAD36_chr1	3483	3143	1	1	0	1
chr1	40057441	40351172	intra_62_TAD38_chr1	2035	949	0	0	1	0
chr1	40172132	40351172	intra_63_TAD38_chr1	2428	2301	0	0	1	1
chr1	40173213	40351172	intra_64_TAD38_chr1	2592	2301	0	0	1	1
chr1	43195115	43321744	intra_65_TAD41_chr1	1141	2233	1	1	0	1
chr1	43196400	43321744	intra_66_TAD41_chr1	3520	2233	1	1	0	1
chr1	43955793	44099058	intra_67_TAD43_chr1	2142	683	1	1	0	0
chr1	43955793	44122025	intra_68_TAD43_chr1	1747	390	1	1	0	0
chr1	43959562	44099058	intra_69_TAD43_chr1	3586	1880	1	1	0	0
chr1	43959562	44122025	intra_70_TAD43_chr1	2924	1073	1	1	0	0
chr1	45488659	45823424	intra_71_TAD44_chr1	2656	997	0	0	0	1
chr1	45488659	45852815	intra_72_TAD45_chr1	1881	1417	0	0	0	0
chr1	45873661	45988405	intra_73_TAD45_chr1	2233	1428	0	0	0	1
chr1	46906579	47027901	intra_74_TAD46_chr1	2004	1127	0	0	0	1
chr1	51515816	51654285	intra_75_TAD49_chr1	3436	2624	1	1	0	1
chr1	51515816	51657653	intra_76_TAD49_chr1	1500	496	1	1	0	1
chr1	51515816	51672793	intra_77_TAD49_chr1	2547	814	1	1	0	1
chr1	51522125	51654285	intra_78_TAD49_chr1	1370	1684	1	1	0	1
chr1	51522125	51657653	intra_79_TAD49_chr1	598	319	1	1	0	1
chr1	51522125	51672793	intra_80_TAD49_chr1	1015	522	1	1	0	1
chr1	51523232	51654285	intra_81_TAD49_chr1	2314	1935	1	1	0	1
chr1	51523232	51657653	intra_82_TAD49_chr1	1010	366	1	1	0	1
chr1	51523232	51672793	intra_83_TAD49_chr1	1715	600	1	1	0	1
chr1	52443900	52687869	intra_84_TAD53_chr1	6021	2297	0	0	0	0
chr1	52704909	52805588	intra_85_TAD54_chr1	2220	1730	1	0	0	1
chr1	53109838	53150431	intra_86_TAD54_chr1	2688	2358	0	0	0	1
chr1	54889683	54983562	intra_87_TAD56_chr1	2312	1993	0	0	0	1
chr1	55461164	55793626	intra_88_TAD59_chr1	2835	3292	0	1	0	1
chr1	55461164	55813014	intra_89_TAD59_chr1	2824	1308	0	1	0	1
chr1	55943210	57034385	intra_90_TAD60_chr1	2448	863	1	1	0	0
chr1	55943210	57048875	intra_91_TAD60_chr1	944	687	1	1	0	0
chr1	56017103	57034385	intra_92_TAD60_chr1	4260	1311	1	1	0	0
chr1	56017103	57048875	intra_93_TAD60_chr1	1642	1043	1	1	0	0
chr1	58619255	58734847	intra_94_TAD63_chr1	1802	1090	1	1	0	0
chr1	59373512	59541016	intra_95_TAD65_chr1	2463	2011	1	0	0	0
chr1	59373512	59641939	intra_96_TAD65_chr1	3605	3883	1	1	0	0
chr1	59940556	60024542	intra_97_TAD66_chr1	2469	990	0	0	0	1
chr1	61196017	61818230	intra_98_TAD69_chr1	1693	1727	1	1	0	0
chr1	61237777	61818230	intra_99_TAD69_chr1	3839	4239	1	1	0	0
chr1	61354779	61818230	intra_100_TAD69_chr1	2376	1298	1	1	0	0
chr1	61433869	61818230	intra_101_TAD69_chr1	4057	3562	1	1	0	0
chr1	62829781	62867180	intra_102_TAD71_chr1	2412	1074	0	0	0	1
chr1	62829781	62976668	intra_103_TAD71_chr1	3562	2389	1	1	0	0
chr1	62829781	63011277	intra_104_TAD71_chr1	1660	871	1	0	0	0
chr1	62829781	63014047	intra_105_TAD71_chr1	1778	871	1	0	0	0
chr1	62832711	62867180	intra_106_TAD71_chr1	2286	1301	0	0	0	1
chr1	62832711	62976668	intra_107_TAD71_chr1	3375	2893	1	1	0	0
chr1	62832711	63011277	intra_108_TAD71_chr1	1573	1054	1	0	0	0
chr1	62832711	63014047	intra_109_TAD71_chr1	1685	1054	1	0	0	0
chr1	62842044	62867180	intra_110_TAD71_chr1	3752	3660	0	0	0	0
chr1	62842044	62976668	intra_111_TAD71_chr1	5540	8138	0	1	0	0
chr1	62842044	63011277	intra_112_TAD71_chr1	2581	2966	1	0	0	0
chr1	62842044	63014047	intra_113_TAD71_chr1	2766	2966	1	0	0	0
chr1	64751733	64965969	intra_114_TAD75_chr1	1915	832	0	0	0	1
chr1	64764053	64965969	intra_115_TAD75_chr1	2734	1767	0	0	0	1
chr1	64782309	64965969	intra_116_TAD75_chr1	772	925	0	0	0	1
chr1	64783760	64965969	intra_117_TAD75_chr1	2459	1732	0	0	0	1
chr1	65092940	65225154	intra_118_TAD76_chr1	2816	2016	0	1	0	0
chr1	65092940	65226131	intra_119_TAD76_chr1	4176	2293	0	1	0	0
chr1	65158545	65225154	intra_120_TAD76_chr1	3421	3224	1	0	0	1
chr1	65158545	65226131	intra_121_TAD76_chr1	5074	3668	1	0	0	0
chr1	65329333	65435354	intra_122_TAD77_chr1	3909	1789	0	1	0	1
chr1	69288252	69736008	intra_123_TAD82_chr1	3608	1550	1	0	0	1
chr1	71336056	71578652	intra_124_TAD83_chr1	2210	1577	1	1	0	1
chr1	71721941	72170692	intra_125_TAD84_chr1	3519	3933	0	0	0	0
chr1	71721941	72188912	intra_126_TAD84_chr1	3754	1637	0	0	0	0
chr1	71721941	72213191	intra_127_TAD84_chr1	2296	756	0	0	0	0
chr1	72763536	72901908	intra_128_TAD85_chr1	3770	2034	1	1	0	1
chr1	72765382	72901908	intra_129_TAD85_chr1	3910	5687	1	1	0	1
chr1	72912346	73665527	intra_130_TAD85_chr1	2647	2977	1	1	0	0
chr1	74252338	74408878	intra_131_TAD88_chr1	2838	4010	0	1	0	0
chr1	74252338	74433608	intra_132_TAD88_chr1	4248	2996	0	1	1	0
chr1	74252338	74437539	intra_133_TAD88_chr1	2472	2524	0	1	1	0
chr1	74359812	74408878	intra_134_TAD88_chr1	2786	4417	1	0	0	1
chr1	74359812	74433608	intra_135_TAD88_chr1	4170	3301	0	1	1	0
chr1	74359812	74437539	intra_136_TAD88_chr1	2427	2781	0	1	1	0
chr1	74834357	74855120	intra_137_TAD88_chr1	3450	2498	1	1	0	1
chr1	74973215	75047544	intra_138_TAD89_chr1	4347	2362	1	1	0	0
chr1	74973215	75064065	intra_139_TAD89_chr1	4193	6422	1	1	0	0
chr1	74973215	75099198	intra_140_TAD89_chr1	2929	3585	1	1	0	0
chr1	74995319	75047544	intra_141_TAD89_chr1	5415	2892	1	1	0	1
chr1	74995319	75064065	intra_142_TAD89_chr1	5223	7862	1	1	0	1
chr1	74995319	75099198	intra_143_TAD89_chr1	3648	4389	1	1	0	1
chr1	75231190	75248607	intra_144_TAD89_chr1	5383	1999	0	1	0	1
chr1	75231190	75251236	intra_145_TAD89_chr1	3734	696	0	1	0	1
chr1	75339376	75464673	intra_146_TAD90_chr1	4670	2743	1	1	0	0
chr1	75442215	75464673	intra_147_TAD90_chr1	5133	3916	0	0	0	1
chr1	75473725	75556542	intra_148_TAD90_chr1	11439	6024	1	1	0	0
chr1	75473725	75594628	intra_149_TAD90_chr1	3890	2167	0	0	0	0
chr1	75649092	77078720	intra_150_TAD91_chr1	1531	1148	0	0	0	0
chr1	75650090	77078720	intra_151_TAD91_chr1	2927	1998	0	0	0	0
chr1	75678469	77078720	intra_152_TAD91_chr1	768	403	0	0	0	0
chr1	77975221	78416594	intra_153_TAD92_chr1	3354	3034	0	0	0	0
chr1	77975221	78451683	intra_154_TAD92_chr1	2576	1110	0	0	0	0
chr1	78521738	79773116	intra_155_TAD93_chr1	3092	658	0	1	0	0
chr1	78521738	79779449	intra_156_TAD93_chr1	3685	658	0	1	0	0
chr1	78533390	79773116	intra_157_TAD93_chr1	2287	721	0	1	0	0
chr1	78533390	79779449	intra_158_TAD93_chr1	2725	721	0	1	0	0
chr1	78553948	79773116	intra_159_TAD93_chr1	727	236	0	1	0	0
chr1	78553948	79779449	intra_160_TAD93_chr1	867	236	0	1	0	0
chr1	82550884	82638648	intra_161_TAD98_chr1	3933	3931	1	0	0	0
chr1	82783871	82984719	intra_162_TAD99_chr1	2320	1895	1	1	0	1
chr1	82800176	82984719	intra_163_TAD99_chr1	2321	2468	1	1	0	1
chr1	82835703	82984719	intra_164_TAD99_chr1	5379	2115	1	1	0	1
chr1	83061279	83184189	intra_165_TAD99_chr1	2394	400	0	0	0	0
chr1	87749842	87904834	intra_166_TAD103_chr1	7355	3698	1	1	0	0
chr1	87749842	87915415	intra_167_TAD103_chr1	5122	1141	1	1	0	0
chr1	87831947	87904834	intra_168_TAD103_chr1	4363	5181	1	1	0	1
chr1	88049101	88236458	intra_169_TAD104_chr1	2250	975	0	0	0	0
chr1	88049101	88244045	intra_170_TAD104_chr1	810	975	0	0	0	0
chr1	88075357	88198685	intra_171_TAD104_chr1	3064	1821	0	1	0	0
chr1	88075357	88210748	intra_172_TAD104_chr1	6462	3025	0	1	0	1
chr1	88075357	88236458	intra_173_TAD104_chr1	8199	4282	0	1	0	1
chr1	88075357	88244045	intra_174_TAD104_chr1	2954	4282	0	1	0	1
chr1	88110641	88210748	intra_175_TAD104_chr1	3294	1849	0	1	0	1
chr1	88110641	88236458	intra_176_TAD104_chr1	4179	2616	1	1	0	1
chr1	88110641	88244045	intra_177_TAD104_chr1	1505	2616	1	1	0	1
chr1	88546792	88938122	intra_178_TAD106_chr1	4785	4058	1	0	0	0
chr1	88546792	88939053	intra_179_TAD106_chr1	3578	5997	1	0	0	0
chr1	88565985	88938122	intra_180_TAD106_chr1	4396	3256	1	0	0	0
chr1	88565985	88939053	intra_181_TAD106_chr1	3287	4812	1	0	0	0
chr1	88565985	88967762	intra_182_TAD106_chr1	2401	1263	1	0	0	0
chr1	88995056	89081946	intra_183_TAD107_chr1	2692	1322	0	0	0	0
chr1	88995056	89084021	intra_184_TAD107_chr1	4294	2250	0	0	0	0
chr1	89070759	89081946	intra_185_TAD107_chr1	3151	3284	0	0	0	1
chr1	89070759	89084021	intra_186_TAD107_chr1	5026	5588	0	0	0	1
chr1	89343895	89505450	intra_187_TAD109_chr1	4402	2378	1	1	0	0
chr1	89437975	89505450	intra_188_TAD109_chr1	3945	3153	0	1	0	1
chr1	90321176	90602866	intra_189_TAD111_chr1	4408	3357	0	1	0	0
chr1	90341937	90602866	intra_190_TAD111_chr1	2610	1742	0	1	0	0
chr1	90353128	90602866	intra_191_TAD111_chr1	3367	2525	0	1	0	0
chr1	90458729	90602866	intra_192_TAD111_chr1	3965	5230	1	1	0	1
chr1	91755785	91840218	intra_193_TAD114_chr1	2856	2738	0	0	0	1
chr1	92802889	92853758	intra_194_TAD116_chr1	3389	1327	1	1	0	0
chr1	92824961	92853758	intra_195_TAD117_chr1	2850	2163	1	1	0	1
chr1	92869774	92995939	intra_196_TAD117_chr1	6056	4766	1	1	0	1
chr1	92934544	92995939	intra_197_TAD117_chr1	4094	4315	0	0	0	0
chr1	93325139	93380369	intra_198_TAD117_chr1	3381	5933	1	1	1	1
chr1	93810362	94257363	intra_199_TAD119_chr1	3492	1469	0	1	0	1
chr1	93858799	94257363	intra_200_TAD119_chr1	3463	2040	0	1	0	1
chr1	94417823	94508025	intra_201_TAD119_chr1	2630	2326	0	1	0	0
chr1	94417823	94544811	intra_202_TAD120_chr1	2693	1351	0	0	0	0
chr1	94545307	94731008	intra_203_TAD120_chr1	3572	4895	1	1	0	0
chr1	94593313	94731008	intra_204_TAD120_chr1	4439	7809	1	1	0	1
chr1	94593313	94792092	intra_205_TAD120_chr1	3992	3217	1	1	0	0
chr1	94593313	94803967	intra_206_TAD120_chr1	5140	886	1	1	0	0
chr1	94593313	94807891	intra_207_TAD120_chr1	4834	1041	1	1	0	0
chr1	94604448	94731008	intra_208_TAD120_chr1	1879	1511	1	1	0	1
chr1	94604448	94792092	intra_209_TAD120_chr1	1690	622	1	0	0	0
chr1	94604448	94803967	intra_210_TAD120_chr1	2176	171	1	0	0	0
chr1	94604448	94807891	intra_211_TAD120_chr1	2047	201	1	0	0	0
chr1	95120505	95404161	intra_212_TAD121_chr1	2016	1944	0	0	0	0
chr1	95132300	95404161	intra_213_TAD121_chr1	596	1944	0	0	0	0
chr1	95565173	95624018	intra_214_TAD121_chr1	4185	4880	0	0	0	1
chr1	95565173	95698651	intra_215_TAD121_chr1	1638	925	1	0	0	0
chr1	95565173	95700724	intra_216_TAD121_chr1	7593	3012	1	0	0	0
chr1	99666238	100076045	intra_217_TAD123_chr1	3558	391	0	0	0	0
chr1	102453449	105659710	intra_218_TAD125_chr1	1872	2000	1	1	0	1
chr1	102453449	105681640	intra_219_TAD125_chr1	1520	2161	1	1	0	1
chr1	106882766	107253608	intra_220_TAD126_chr1	3121	2738	0	1	0	0
chr1	106882766	107259729	intra_221_TAD126_chr1	2914	1624	0	1	0	0
chr1	106989013	107253608	intra_222_TAD126_chr1	2456	2271	0	1	0	0
chr1	106989013	107259729	intra_223_TAD126_chr1	2293	1346	0	1	0	0
chr1	107787641	107934063	intra_224_TAD127_chr1	5060	3106	1	1	0	1
chr1	107967755	108243709	intra_225_TAD128_chr1	2294	2136	1	1	0	0
chr1	108321540	108609298	intra_226_TAD129_chr1	1146	309	0	0	0	1
chr1	108321540	108614180	intra_227_TAD129_chr1	1900	1048	0	0	0	0
chr1	108321540	108632595	intra_228_TAD129_chr1	2729	635	0	0	0	0
chr1	108321540	108635033	intra_229_TAD129_chr1	1161	635	0	0	0	0
chr1	108408130	108715588	intra_230_TAD129_chr1	1943	1135	0	0	0	0
chr1	113556814	114275650	intra_231_TAD131_chr1	3220	312	1	1	0	1
chr1	113556814	114276874	intra_232_TAD131_chr1	1368	194	1	1	0	1
chr1	113556814	114285814	intra_233_TAD131_chr1	3990	615	1	1	0	1
chr1	113556814	114348671	intra_234_TAD131_chr1	2542	586	1	1	0	1
chr1	113556814	114349321	intra_235_TAD131_chr1	1061	586	1	1	0	1
chr1	120218062	120363055	intra_236_TAD132_chr1	1540	644	1	1	0	0
chr1	120218062	120373889	intra_237_TAD132_chr1	3816	2099	1	1	0	0
chr1	120218062	120389827	intra_238_TAD132_chr1	1884	597	1	1	0	0
chr1	120218062	120395320	intra_239_TAD132_chr1	4438	1558	1	1	0	0
chr1	120232232	120373889	intra_240_TAD132_chr1	1704	1391	1	1	0	0
chr1	120232232	120389827	intra_241_TAD132_chr1	841	396	1	1	0	0
chr1	120232232	120395320	intra_242_TAD132_chr1	1982	1032	1	1	0	0
chr1	121445193	121572007	intra_243_TAD136_chr1	3517	4033	1	1	0	1
chr1	121445193	121791998	intra_244_TAD136_chr1	4355	3051	1	1	0	0
chr1	121715065	121791998	intra_245_TAD136_chr1	2458	1146	0	0	0	1
chr1	121929494	121990467	intra_246_TAD136_chr1	7586	9739	1	1	0	1
chr1	121994944	122052328	intra_247_TAD136_chr1	3701	1442	0	0	0	0
chr1	122093671	122446348	intra_248_TAD136_chr1	2576	3079	1	1	0	0
chr1	122093671	122447165	intra_249_TAD136_chr1	2532	1122	1	1	0	0
chr1	122127851	122446348	intra_250_TAD136_chr1	1180	1187	1	1	0	0
chr1	122127851	122447165	intra_251_TAD136_chr1	1160	433	1	1	0	0
chr1	122224237	122446348	intra_252_TAD136_chr1	2223	1280	1	1	0	0
chr1	122224237	122447165	intra_253_TAD136_chr1	2185	467	1	1	0	0
chr1	127267190	127471259	intra_254_TAD140_chr1	2870	1817	1	1	0	0
chr1	127279163	127471259	intra_255_TAD140_chr1	1286	1253	1	1	0	0
chr1	127415585	127471259	intra_256_TAD140_chr1	2865	3146	0	0	0	1
chr1	129393238	129576815	intra_257_TAD144_chr1	3282	2625	1	1	0	1
chr1	129396746	129576815	intra_258_TAD144_chr1	3447	3133	1	1	0	1
chr1	132444370	132531044	intra_259_TAD147_chr1	2136	1108	1	1	0	1
chr1	132683548	132876458	intra_260_TAD147_chr1	2062	1592	1	0	1	0
chr1	132683548	132950298	intra_261_TAD147_chr1	1836	1393	1	1	1	0
chr1	132683548	132957312	intra_262_TAD147_chr1	1841	943	1	1	1	0
chr1	132693471	132876458	intra_263_TAD147_chr1	2733	1800	1	0	1	0
chr1	132693471	132950298	intra_264_TAD147_chr1	2434	1574	1	1	1	0
chr1	132693471	132957312	intra_265_TAD147_chr1	2440	1066	1	1	1	0
chr1	132771660	132876458	intra_266_TAD147_chr1	2482	1312	1	0	0	0
chr1	132771660	132950298	intra_267_TAD147_chr1	2211	1148	1	1	0	0
chr1	132771660	132957312	intra_268_TAD147_chr1	2216	777	1	1	0	0
chr1	132773511	132876458	intra_269_TAD147_chr1	2007	1163	1	0	0	0
chr1	132773511	132950298	intra_270_TAD147_chr1	1787	1017	1	1	0	0
chr1	132773511	132957312	intra_271_TAD147_chr1	1792	689	1	1	0	0
chr1	133012472	133052542	intra_272_TAD148_chr1	2984	1791	1	1	0	0
chr1	133015568	133052542	intra_273_TAD148_chr1	2468	1536	1	1	0	0
chr1	133509796	133555118	intra_274_TAD150_chr1	4347	5779	1	1	0	1
chr1	133604876	133662620	intra_275_TAD150_chr1	3518	2110	1	1	0	1
chr1	133604876	133743332	intra_276_TAD150_chr1	2127	1607	0	1	0	0
chr1	133608949	133662620	intra_277_TAD150_chr1	3365	3267	1	1	0	1
chr1	133608949	133743332	intra_278_TAD150_chr1	2035	2488	0	1	0	0
chr1	133878175	133943406	intra_279_TAD151_chr1	3954	3064	1	1	1	1
chr1	133879423	133943406	intra_280_TAD151_chr1	3987	3064	1	1	1	1
chr1	133891433	133943406	intra_281_TAD151_chr1	2919	2071	1	1	0	1
chr1	134017708	134052713	intra_282_TAD151_chr1	2679	9669	0	1	0	1
chr1	134053881	134107952	intra_283_TAD151_chr1	3456	2590	1	1	0	0
chr1	134209174	134252813	intra_284_TAD151_chr1	3875	4251	1	1	0	1
chr1	134264078	134491653	intra_285_TAD151_chr1	3998	5398	1	1	0	0
chr1	134264078	134506262	intra_286_TAD151_chr1	3312	2307	1	1	0	0
chr1	134420480	134491653	intra_287_TAD151_chr1	2694	965	1	1	0	1
chr1	134420480	134506262	intra_288_TAD151_chr1	2232	413	1	1	0	1
chr1	134422342	134491653	intra_289_TAD151_chr1	3333	2854	1	1	0	1
chr1	134422342	134506262	intra_290_TAD151_chr1	2761	1220	1	1	0	1
chr1	134655102	134865705	intra_291_TAD151_chr1	4110	2737	1	0	0	1
chr1	134655102	134879877	intra_292_TAD151_chr1	2937	1283	1	0	0	1
chr1	134935764	134984796	intra_293_TAD152_chr1	3305	3051	1	1	0	1
chr1	134935764	134998424	intra_294_TAD152_chr1	3260	2463	1	1	0	1
chr1	135042509	135203805	intra_295_TAD153_chr1	4241	3157	1	1	1	0
chr1	135042509	135204356	intra_296_TAD153_chr1	2873	1345	1	1	1	0
chr1	135074009	135203805	intra_297_TAD153_chr1	4212	2240	1	1	1	0
chr1	135074009	135204356	intra_298_TAD153_chr1	2853	954	1	1	1	0
chr1	135077498	135203805	intra_299_TAD153_chr1	5014	6556	1	1	1	0
chr1	135077498	135204356	intra_300_TAD153_chr1	3396	2794	1	1	1	0
chr1	135210899	135250536	intra_301_TAD153_chr1	3160	3618	1	1	1	0
chr1	135213649	135250536	intra_302_TAD153_chr1	3612	2019	1	1	1	0
chr1	135632772	135793371	intra_303_TAD155_chr1	2972	3988	1	1	0	1
chr1	135807881	135942919	intra_304_TAD156_chr1	3150	2712	1	1	0	0
chr1	135807881	135945757	intra_305_TAD156_chr1	3297	3447	1	1	0	0
chr1	135858170	135942919	intra_306_TAD156_chr1	2860	2816	0	0	0	1
chr1	135858170	135945757	intra_307_TAD156_chr1	2994	3579	0	0	0	1
chr1	135956285	136003793	intra_308_TAD156_chr1	1822	2019	0	0	0	1
chr1	136016712	136141221	intra_309_TAD156_chr1	4829	4608	1	1	0	0
chr1	136048175	136141221	intra_310_TAD157_chr1	4620	5868	1	1	0	0
chr1	136048175	136228965	intra_311_TAD157_chr1	3117	2585	1	1	0	0
chr1	136051201	136141221	intra_312_TAD157_chr1	1536	5868	1	1	0	0
chr1	136051201	136228965	intra_313_TAD157_chr1	1036	2585	1	1	0	0
chr1	136092949	136141221	intra_314_TAD157_chr1	5959	6906	1	1	0	1
chr1	136092949	136228965	intra_315_TAD157_chr1	4021	3042	1	0	0	0
chr1	136391141	136751437	intra_316_TAD159_chr1	2719	1408	1	1	0	0
chr1	136415204	136751437	intra_317_TAD159_chr1	4283	2724	1	1	0	0
chr1	136420992	136751437	intra_318_TAD159_chr1	2048	847	1	1	0	0
chr1	136601408	136751437	intra_319_TAD159_chr1	3371	1581	1	1	0	1
chr1	136621794	136751437	intra_320_TAD159_chr1	1942	1612	1	1	0	1
chr1	137006624	137033530	intra_321_TAD159_chr1	2835	834	1	0	0	0
chr1	137050912	137156058	intra_322_TAD160_chr1	3613	3661	1	1	0	0
chr1	137050912	137265239	intra_323_TAD160_chr1	4872	4684	1	1	0	0
chr1	137068477	137156058	intra_324_TAD160_chr1	1981	3623	1	1	0	1
chr1	137068477	137265239	intra_325_TAD160_chr1	2671	4635	1	1	0	0
chr1	137441291	137567457	intra_326_TAD161_chr1	3564	2368	1	1	0	1
chr1	137441291	137597629	intra_327_TAD161_chr1	3176	1087	1	1	0	1
chr1	137615967	137649950	intra_328_TAD161_chr1	8297	6596	1	1	0	1
chr1	137615967	137678289	intra_329_TAD161_chr1	3396	2666	0	1	0	0
chr1	137615967	137684809	intra_330_TAD161_chr1	3005	678	0	1	0	0
chr1	137707764	137725968	intra_331_TAD161_chr1	4167	2028	0	0	0	1
chr1	137842063	137973170	intra_332_TAD161_chr1	2918	799	1	1	0	0
chr1	137855037	137973170	intra_333_TAD161_chr1	3231	1668	1	1	0	0
chr1	137942344	137973170	intra_334_TAD161_chr1	3474	1435	1	1	0	0
chr1	138012496	138072393	intra_335_TAD161_chr1	2548	1517	0	1	0	0
chr1	138202907	138355925	intra_336_TAD161_chr1	1899	1504	0	0	0	0
chr1	140224776	140534908	intra_337_TAD166_chr1	2545	1970	0	0	0	1
chr1	145635900	145854138	intra_338_TAD172_chr1	5085	859	1	1	0	1
chr1	145650542	145854138	intra_339_TAD172_chr1	1456	1489	1	1	0	1
chr1	145660922	145854138	intra_340_TAD172_chr1	3374	1538	1	1	0	1
chr1	152882007	153191099	intra_341_TAD176_chr1	1242	403	1	0	1	1
chr1	152882007	153200465	intra_342_TAD176_chr1	2196	1236	1	0	1	0
chr1	152882007	153237610	intra_343_TAD176_chr1	2398	1227	0	0	1	0
chr1	152913755	153191099	intra_344_TAD176_chr1	903	233	1	0	1	1
chr1	152913755	153200465	intra_345_TAD176_chr1	1596	716	1	0	1	0
chr1	152913755	153237610	intra_346_TAD176_chr1	1743	711	1	0	1	0
chr1	152925968	153191099	intra_347_TAD176_chr1	1498	636	1	0	1	1
chr1	152925968	153200465	intra_348_TAD176_chr1	2648	1952	1	0	1	0
chr1	152925968	153237610	intra_349_TAD176_chr1	2892	1939	1	0	1	0
chr1	152950066	153200465	intra_350_TAD176_chr1	963	924	1	0	1	0
chr1	152950066	153237610	intra_351_TAD176_chr1	1052	918	1	0	1	0
chr1	153411467	153553652	intra_352_TAD177_chr1	5169	4814	1	1	0	1
chr1	153614134	154216765	intra_353_TAD177_chr1	1131	1623	1	0	0	1
chr1	153667521	154127535	intra_354_TAD178_chr1	1477	1878	1	0	0	1
chr1	153667521	154138358	intra_355_TAD178_chr1	2729	1878	1	0	0	1
chr1	153667521	154216765	intra_356_TAD178_chr1	2273	1623	1	0	0	1
chr1	154626147	154752108	intra_357_TAD180_chr1	3654	1477	0	0	0	0
chr1	154637300	154752108	intra_358_TAD180_chr1	1660	794	0	0	0	0
chr1	155397791	155589974	intra_359_TAD181_chr1	2331	865	0	1	0	0
chr1	155397791	155594267	intra_360_TAD181_chr1	2516	1223	0	1	0	0
chr1	155397791	155596779	intra_361_TAD181_chr1	2386	374	0	1	0	0
chr1	155397791	155654941	intra_362_TAD181_chr1	2117	438	1	1	0	0
chr1	155404017	155589974	intra_363_TAD181_chr1	2543	1969	0	1	0	0
chr1	155404017	155594267	intra_364_TAD181_chr1	2745	2782	0	1	0	0
chr1	155404017	155596779	intra_365_TAD181_chr1	2603	851	0	1	0	0
chr1	155404017	155654941	intra_366_TAD181_chr1	2310	997	1	1	0	0
chr1	155406353	155589974	intra_367_TAD181_chr1	2131	2876	0	1	0	0
chr1	155406353	155594267	intra_368_TAD181_chr1	2301	4063	0	1	0	0
chr1	155406353	155596779	intra_369_TAD181_chr1	2181	1243	0	1	0	0
chr1	155406353	155654941	intra_370_TAD181_chr1	1935	1456	1	1	0	0
chr1	155410852	155589974	intra_371_TAD181_chr1	1111	2876	0	1	0	0
chr1	155410852	155594267	intra_372_TAD181_chr1	1200	4063	0	1	0	0
chr1	155410852	155596779	intra_373_TAD181_chr1	1137	1243	0	1	0	0
chr1	155410852	155654941	intra_374_TAD181_chr1	1009	1456	1	1	0	0
chr1	155544690	155589974	intra_375_TAD181_chr1	2071	925	0	0	0	0
chr1	155544690	155594267	intra_376_TAD181_chr1	2236	1306	0	0	0	0
chr1	155741975	155966181	intra_377_TAD182_chr1	4063	4791	1	1	0	0
chr1	155741975	156028560	intra_378_TAD182_chr1	2957	6273	0	0	0	0
chr1	156872878	156978807	intra_379_TAD185_chr1	653	441	0	1	0	1
chr1	156872878	156987785	intra_380_TAD185_chr1	2036	2088	0	1	0	1
chr1	156872878	157065718	intra_381_TAD185_chr1	3127	3510	1	1	0	0
chr1	156872878	157071767	intra_382_TAD185_chr1	3506	2778	1	1	0	0
chr1	156896011	156978807	intra_383_TAD185_chr1	946	860	0	1	0	1
chr1	156896011	156987785	intra_384_TAD185_chr1	2952	4072	0	1	0	1
chr1	156896011	157065718	intra_385_TAD185_chr1	4532	6847	1	1	0	0
chr1	156896011	157071767	intra_386_TAD185_chr1	5082	5419	1	1	0	0
chr1	157140532	157364111	intra_387_TAD186_chr1	1580	1188	1	1	0	1
chr1	157140532	157384823	intra_388_TAD186_chr1	2262	2094	1	1	0	0
chr1	157411839	157632508	intra_389_TAD187_chr1	2930	398	1	1	0	1
chr1	157422341	157632508	intra_390_TAD187_chr1	2083	709	1	1	0	1
chr1	157423498	157632508	intra_391_TAD187_chr1	2478	645	1	1	0	1
chr1	157932908	158160005	intra_392_TAD188_chr1	3265	1713	1	1	0	1
chr1	157932908	158172302	intra_393_TAD188_chr1	3743	2313	1	1	0	1
chr1	158570688	158606757	intra_394_TAD189_chr1	2535	2079	0	0	0	1
chr1	161841049	161992529	intra_395_TAD196_chr1	2595	1900	0	1	0	1
chr1	161841049	162011646	intra_396_TAD196_chr1	3215	2462	0	1	0	0
chr1	162784519	163101252	intra_397_TAD199_chr1	1981	1660	0	0	1	0
chr1	162784519	163111270	intra_398_TAD199_chr1	1390	390	0	0	1	0
chr1	162784519	163126295	intra_399_TAD199_chr1	1629	749	0	0	1	0
chr1	163144539	163217279	intra_400_TAD200_chr1	3523	4414	0	0	1	1
chr1	163898989	163906965	intra_401_TAD202_chr1	4260	1922	0	0	0	0
chr1	163929862	164206600	intra_402_TAD203_chr1	2132	2468	0	0	0	0
chr1	163935223	164206600	intra_403_TAD203_chr1	1934	2468	0	0	0	0
chr1	164743934	164987916	intra_404_TAD206_chr1	2230	1050	0	0	1	0
chr1	164743934	165001056	intra_405_TAD206_chr1	2419	831	0	0	1	0
chr1	164810029	164987916	intra_406_TAD206_chr1	2981	1589	1	1	0	0
chr1	164810029	165001056	intra_407_TAD206_chr1	3233	1257	1	1	0	0
chr1	164825947	164987916	intra_408_TAD206_chr1	2848	2582	1	1	0	0
chr1	164825947	165001056	intra_409_TAD206_chr1	3089	2043	1	1	0	0
chr1	165021454	165772803	intra_410_TAD206_chr1	1029	234	1	0	0	0
chr1	165021454	165841102	intra_411_TAD206_chr1	1163	451	1	0	0	0
chr1	165080473	165772803	intra_412_TAD207_chr1	2524	996	1	0	0	0
chr1	165080473	165841102	intra_413_TAD207_chr1	2851	1921	1	0	0	0
chr1	165709365	165772803	intra_414_TAD207_chr1	2995	907	0	0	0	1
chr1	165709365	165841102	intra_415_TAD207_chr1	3384	1748	1	0	0	1
chr1	165984988	166069361	intra_416_TAD207_chr1	1908	1507	0	0	0	0
chr1	165991396	166069361	intra_417_TAD207_chr1	3331	1507	0	0	0	0
chr1	166077976	166115245	intra_418_TAD207_chr1	2323	1863	0	0	1	0
chr1	166692373	166835611	intra_419_TAD208_chr1	3054	1818	1	1	0	0
chr1	167182134	167251174	intra_420_TAD209_chr1	4200	1494	1	1	0	1
chr1	167219898	167251174	intra_421_TAD209_chr1	2337	1436	0	1	0	1
chr1	167318737	167434256	intra_422_TAD209_chr1	2434	2665	0	0	0	0
chr1	167513644	167589140	intra_423_TAD209_chr1	3780	6663	1	1	0	1
chr1	167590850	167666789	intra_424_TAD209_chr1	3637	2232	1	1	0	1
chr1	167701653	167897705	intra_425_TAD210_chr1	3476	897	1	0	0	0
chr1	167705658	167897705	intra_426_TAD210_chr1	1336	363	1	0	0	0
chr1	167710577	167897705	intra_427_TAD210_chr1	3964	1744	1	0	0	0
chr1	167783757	167897705	intra_428_TAD210_chr1	2694	946	1	0	0	1
chr1	167932685	168083934	intra_429_TAD210_chr1	8530	1879	1	1	0	0
chr1	167932685	168084702	intra_430_TAD210_chr1	6661	3442	1	1	0	0
chr1	168090702	168249744	intra_431_TAD211_chr1	2827	3189	1	1	0	0
chr1	168090702	168290758	intra_432_TAD211_chr1	5605	6091	1	1	0	0
chr1	168144268	168290758	intra_433_TAD211_chr1	3991	3675	1	0	0	0
chr1	168668113	169142921	intra_434_TAD212_chr1	3137	708	0	1	0	0
chr1	169150627	169268023	intra_435_TAD212_chr1	4187	4216	1	1	0	0
chr1	169161687	169268023	intra_436_TAD212_chr1	1083	4216	1	1	0	0
chr1	169236574	169268023	intra_437_TAD212_chr1	2794	1390	0	0	0	1
chr1	169299951	169324750	intra_438_TAD212_chr1	6275	6251	1	1	0	1
chr1	170306470	171284521	intra_439_TAD214_chr1	746	719	1	1	0	0
chr1	170306470	171389946	intra_440_TAD214_chr1	2041	2223	1	1	0	0
chr1	170306470	171426149	intra_441_TAD215_chr1	763	2223	1	1	0	0
chr1	171851706	171864895	intra_442_TAD215_chr1	2269	855	0	0	0	1
chr1	172825170	172923099	intra_443_TAD219_chr1	1554	631	1	1	0	0
chr1	172825170	172927256	intra_444_TAD219_chr1	1777	654	1	1	0	0
chr1	172830962	172923099	intra_445_TAD219_chr1	1102	1900	1	1	0	0
chr1	172830962	172927256	intra_446_TAD219_chr1	1260	1966	1	1	0	0
chr1	172831720	172923099	intra_447_TAD219_chr1	2386	1900	1	1	0	0
chr1	172831720	172927256	intra_448_TAD219_chr1	2728	1966	1	1	0	0
chr1	173041019	173151391	intra_449_TAD220_chr1	4443	4093	1	1	1	0
chr1	173041019	173169049	intra_450_TAD220_chr1	5233	6256	1	1	1	0
chr1	173041019	173177523	intra_451_TAD220_chr1	6958	2561	1	1	1	0
chr1	173048393	173151391	intra_452_TAD220_chr1	1592	2298	1	1	1	0
chr1	173291201	173310510	intra_453_TAD221_chr1	2473	1806	0	0	0	1
chr1	173431614	173494842	intra_454_TAD221_chr1	2260	585	1	1	0	0
chr1	173431614	173497353	intra_455_TAD221_chr1	3020	585	1	1	0	0
chr1	173432532	173494842	intra_456_TAD221_chr1	2347	585	1	1	0	0
chr1	173432532	173497353	intra_457_TAD221_chr1	3136	585	1	1	0	0
chr1	173433412	173494842	intra_458_TAD221_chr1	4041	1808	1	1	0	0
chr1	173433412	173497353	intra_459_TAD221_chr1	5400	1808	1	1	0	0
chr1	173976820	174147693	intra_460_TAD223_chr1	4283	3826	1	1	0	0
chr1	173976820	174240641	intra_461_TAD223_chr1	3711	5136	0	0	0	0
chr1	173976820	174255460	intra_462_TAD223_chr1	2903	2846	0	0	0	0
chr1	174049767	174147693	intra_463_TAD223_chr1	4669	2929	1	1	0	0
chr1	174049767	174240641	intra_464_TAD223_chr1	4046	3932	1	1	0	0
chr1	174049767	174255460	intra_465_TAD223_chr1	3165	2179	1	1	0	0
chr1	174073692	174147693	intra_466_TAD223_chr1	3748	1838	1	1	0	0
chr1	174073692	174240641	intra_467_TAD223_chr1	3248	2468	1	1	0	0
chr1	174073692	174255460	intra_468_TAD223_chr1	2540	1368	1	1	0	0
chr1	174339104	174420981	intra_469_TAD224_chr1	5949	2660	1	1	0	0
chr1	174340923	174420981	intra_470_TAD224_chr1	2670	2660	1	1	0	0
chr1	174342355	174420981	intra_471_TAD224_chr1	3389	3409	1	1	0	0
chr1	174458778	174563640	intra_472_TAD224_chr1	6464	4366	1	1	0	0
chr1	174549373	174563640	intra_473_TAD225_chr1	8769	8961	0	0	0	1
chr1	175253892	175308077	intra_474_TAD225_chr1	2471	962	1	1	0	0
chr1	175253892	175329097	intra_475_TAD225_chr1	1995	1289	0	1	0	0
chr1	176971455	177854381	intra_476_TAD228_chr1	2073	1659	0	0	0	0
chr1	177537846	177854381	intra_477_TAD228_chr1	1309	675	0	0	0	0
chr1	177555947	177854381	intra_478_TAD228_chr1	2404	1201	0	0	0	0
chr1	180457258	180890856	intra_479_TAD235_chr1	1908	2033	1	1	0	1
chr1	180457258	181162645	intra_480_TAD235_chr1	2575	1834	1	0	0	1
chr1	180460590	180890856	intra_481_TAD235_chr1	3186	691	1	1	0	0
chr1	180460590	181162645	intra_482_TAD235_chr1	4301	623	1	0	0	0
chr1	181777787	182047072	intra_483_TAD238_chr1	3539	1085	0	1	0	1
chr1	181783547	182047072	intra_484_TAD238_chr1	1812	779	0	1	0	1
chr1	181789131	182047072	intra_485_TAD238_chr1	2195	1359	0	1	0	1
chr1	182105151	182145607	intra_486_TAD238_chr1	2747	2251	1	1	1	1
chr1	182105151	182161108	intra_487_TAD238_chr1	1830	941	0	0	1	1
chr1	182364212	182414673	intra_488_TAD239_chr1	2828	1479	1	1	0	1
chr1	182650386	182694439	intra_489_TAD241_chr1	4642	3981	1	1	0	1
chr1	182698405	182904971	intra_490_TAD241_chr1	4664	2334	0	0	0	0
chr1	182704802	182904971	intra_491_TAD241_chr1	2562	1322	0	0	0	0
chr1	182707640	182904971	intra_492_TAD241_chr1	1635	703	0	0	0	0
chr1	182793679	182904971	intra_493_TAD241_chr1	3100	613	1	1	0	0
chr1	182804090	182904971	intra_494_TAD241_chr1	2958	2418	1	1	0	0
chr1	182831169	182904971	intra_495_TAD241_chr1	2460	1784	0	0	0	0
chr1	182906421	182970140	intra_496_TAD241_chr1	2957	2350	1	1	0	1
chr1	182906421	183003618	intra_497_TAD241_chr1	2134	1327	0	0	0	0
chr1	182906421	183163272	intra_498_TAD241_chr1	5006	2492	0	1	0	0
chr1	182917861	182970140	intra_499_TAD241_chr1	3471	2407	1	1	0	1
chr1	182917861	183003618	intra_500_TAD241_chr1	2505	1360	0	0	0	0
chr1	182917861	183163272	intra_501_TAD241_chr1	5877	2553	0	1	0	0
chr1	182952272	183163272	intra_502_TAD241_chr1	5508	2022	0	1	0	0
chr1	183202921	183474587	intra_503_TAD242_chr1	2461	1098	1	1	0	0
chr1	183202921	183475981	intra_504_TAD242_chr1	3709	4857	1	1	0	0
chr1	183309704	183474587	intra_505_TAD242_chr1	2214	408	1	1	0	1
chr1	183309704	183475981	intra_506_TAD242_chr1	3336	1807	1	1	0	1
chr1	183309704	183546717	intra_507_TAD242_chr1	3519	1089	1	1	0	1
chr1	183309704	183772936	intra_508_TAD243_chr1	1933	480	0	0	0	0
chr1	183309704	183812190	intra_509_TAD243_chr1	3356	1614	0	0	0	0
chr1	183375720	183772936	intra_510_TAD243_chr1	1286	247	0	0	0	0
chr1	183375720	183812190	intra_511_TAD243_chr1	2233	832	0	0	0	0
chr1	183395001	183474587	intra_512_TAD242_chr1	2269	842	1	0	0	1
chr1	183395001	183475981	intra_513_TAD242_chr1	3420	3724	1	0	0	1
chr1	183395001	183546717	intra_514_TAD242_chr1	3607	2244	0	0	0	1
chr1	183395001	183772936	intra_515_TAD243_chr1	1981	989	0	0	0	0
chr1	183395001	183812190	intra_516_TAD243_chr1	3440	3327	0	0	0	0
chr1	183818846	184045798	intra_517_TAD243_chr1	7893	5008	1	0	0	1
chr1	184080027	184218388	intra_518_TAD244_chr1	3599	4228	0	1	0	0
chr1	184419782	184448006	intra_519_TAD245_chr1	11189	7498	0	0	0	1
chr1	184419782	184469924	intra_520_TAD245_chr1	4703	5393	0	1	0	1
chr1	184483872	184588536	intra_521_TAD246_chr1	2182	2048	0	1	0	1
chr1	184483872	184723167	intra_522_TAD246_chr1	1675	2190	0	1	0	0
chr1	184490385	184546177	intra_523_TAD246_chr1	2317	1853	0	0	0	1
chr1	184490385	184588536	intra_524_TAD246_chr1	3103	2619	0	1	0	1
chr1	184490385	184723167	intra_525_TAD246_chr1	2382	2800	0	1	0	0
chr1	184798399	184890730	intra_526_TAD246_chr1	2884	3258	0	0	0	1
chr1	184912892	186011970	intra_527_TAD246.1_chr1	2018	2364	1	1	0	0
chr1	184912892	186059939	intra_528_TAD246.1_chr1	3654	6471	1	1	0	0
chr1	184920977	186011970	intra_529_TAD246.1_chr1	2863	2364	1	1	0	0
chr1	184920977	186059939	intra_530_TAD246.1_chr1	5182	6471	1	1	0	0
chr1	186677082	186742834	intra_531_TAD249_chr1	2519	1247	0	0	1	1
chr1	188374135	188537094	intra_532_TAD251_chr1	2202	1011	0	0	0	1
chr1	188374135	188546265	intra_533_TAD251_chr1	2508	1292	0	0	0	1
chr1	191707644	191752019	intra_534_TAD256_chr1	1375	1050	1	1	0	1
chr1	191707644	191797353	intra_535_TAD256_chr1	1624	687	1	1	0	1
chr1	191711359	191752019	intra_536_TAD256_chr1	3792	7469	1	1	0	1
chr1	191711359	191797353	intra_537_TAD256_chr1	4477	4888	1	1	0	1
chr1	192768155	192887177	intra_538_TAD258_chr1	1506	770	1	0	0	0
chr1	192768155	192899913	intra_539_TAD258_chr1	2338	1114	1	0	0	0
chr1	192768155	192909373	intra_540_TAD258_chr1	2717	1115	1	0	0	0
chr1	192768155	192950298	intra_541_TAD258_chr1	3410	2083	0	1	0	0
chr1	193123411	193334183	intra_542_TAD259_chr1	883	800	0	0	0	0
chr1	193136212	193334183	intra_543_TAD259_chr1	1963	2850	0	0	0	0
chr1	193188298	193387141	intra_544_TAD259_chr1	2393	952	1	0	0	0
chr1	193188298	193392115	intra_545_TAD259_chr1	1227	533	1	0	0	0
chr1	193188298	193400246	intra_546_TAD259_chr1	4311	948	1	0	0	0
chr1	193652996	193731789	intra_547_TAD261_chr1	2714	550	1	1	0	0
chr1	193652996	193788528	intra_548_TAD261_chr1	1647	584	1	1	0	0
chr1	193658611	193731789	intra_549_TAD261_chr1	7177	5150	1	1	0	0
chr1	193658611	193788528	intra_550_TAD261_chr1	4357	5466	1	1	0	0
chr1	193788910	193917197	intra_551_TAD261_chr1	2620	4093	1	1	0	0
chr1	193788910	193918726	intra_552_TAD261_chr1	2452	1581	1	1	0	0
chr1	193788910	193931658	intra_553_TAD261_chr1	3245	820	1	1	0	0
chr1	193819328	193917197	intra_554_TAD261_chr1	2555	3588	1	1	0	0
chr1	193819328	193918726	intra_555_TAD261_chr1	2391	1386	1	1	0	0
chr1	194012976	194422718	intra_556_TAD262_chr1	996	1765	1	1	0	1
chr1	194014330	194422718	intra_557_TAD262_chr1	5209	4766	1	1	0	1
chr1	194827078	194956741	intra_558_TAD264_chr1	3133	1288	0	0	0	0
chr1	195034298	195150874	intra_559_TAD265_chr1	3612	3520	0	1	1	0
chr1	195081687	195150874	intra_560_TAD265_chr1	2374	2468	0	1	1	0
chr1	195156281	195203430	intra_561_TAD265_chr1	3908	3107	1	0	0	1
chr1	195275560	195415646	intra_562_TAD266_chr1	3417	1165	1	1	0	1
chr1	195330086	195415646	intra_563_TAD266_chr1	3197	457	1	1	0	1
chr1	195499389	196049592	intra_564_TAD266_chr1	3092	826	1	1	0	1
chr1	196705673	196788861	intra_565_TAD267_chr1end	6019	5115	1	1	0	1
chr10	4791177	4856548	intra_566_TAD1972_chr10	2240	871	1	0	0	1
chr10	5118741	5748289	intra_567_TAD1972_chr10	2941	1831	0	0	0	1
chr10	5719670	5748289	intra_568_TAD1972_chr10	2806	2000	0	1	0	0
chr10	5974167	6304969	intra_569_TAD1972_chr10	1396	377	1	1	0	1
chr10	5974167	6350169	intra_570_TAD1972_chr10	1948	647	1	1	0	1
chr10	5974167	6351212	intra_571_TAD1972_chr10	557	647	1	1	0	1
chr10	5999316	6304969	intra_572_TAD1972_chr10	3528	1403	1	1	0	1
chr10	5999316	6350169	intra_573_TAD1972_chr10	4920	2407	1	1	0	1
chr10	5999316	6351212	intra_574_TAD1972_chr10	1408	2407	1	1	0	1
chr10	6004781	6304969	intra_575_TAD1972_chr10	1268	1403	1	1	0	1
chr10	6004781	6350169	intra_576_TAD1972_chr10	1768	2407	1	1	0	1
chr10	6004781	6351212	intra_577_TAD1972_chr10	506	2407	1	1	0	1
chr10	6012709	6304969	intra_578_TAD1972_chr10	2103	1283	1	1	0	1
chr10	6012709	6350169	intra_579_TAD1972_chr10	2933	2201	1	1	0	1
chr10	6012709	6351212	intra_580_TAD1972_chr10	839	2201	1	1	0	1
chr10	6372477	6772750	intra_581_TAD1972_chr10	1531	222	1	1	0	0
chr10	6372477	6773649	intra_582_TAD1972_chr10	1530	449	1	1	0	0
chr10	6372477	6784463	intra_583_TAD1972_chr10	2111	287	1	1	0	0
chr10	6372477	6812304	intra_584_TAD1972_chr10	2077	593	1	1	0	0
chr10	6402248	6772750	intra_585_TAD1972_chr10	1924	931	1	1	0	1
chr10	6402248	6773649	intra_586_TAD1972_chr10	1923	1884	1	1	0	1
chr10	6402248	6784463	intra_587_TAD1972_chr10	2654	1203	1	1	0	1
chr10	6402248	6812304	intra_588_TAD1972_chr10	2611	2488	1	1	0	0
chr10	6814711	7013707	intra_589_TAD1972_chr10	2628	1899	1	1	0	1
chr10	7297820	7320957	intra_590_TAD1972_chr10	2542	2108	1	0	0	1
chr10	7590674	7916570	intra_591_TAD1973_chr10	1609	648	1	1	0	0
chr10	7603167	7916570	intra_592_TAD1973_chr10	3794	5293	1	1	0	0
chr10	9295175	9397213	intra_593_TAD1975_chr10	3457	2441	1	1	0	1
chr10	9295175	9475043	intra_594_TAD1975_chr10	2431	887	1	0	0	0
chr10	10127875	10278327	intra_595_TAD1977_chr10	3561	5336	1	0	0	0
chr10	12806975	13149990	intra_596_TAD1981_chr10	2797	2347	0	0	0	0
chr10	13284408	13767163	intra_597_TAD1983_chr10	3063	1774	1	1	0	0
chr10	13284408	13809693	intra_598_TAD1983_chr10	1825	1124	1	1	0	0
chr10	17452822	17590216	intra_599_TAD1987_chr10	2741	2525	1	1	0	1
chr10	17774976	17917637	intra_600_TAD1987_chr10	6804	6584	1	0	0	1
chr10	18555578	18624388	intra_601_TAD1989_chr10	3176	2396	0	1	0	1
chr10	18555578	18631141	intra_602_TAD1989_chr10	1322	826	0	1	0	1
chr10	18719121	18906219	intra_603_TAD1990_chr10	2141	1168	1	0	0	0
chr10	18734514	18906219	intra_604_TAD1990_chr10	8012	2853	1	0	0	1
chr10	19653349	19793497	intra_605_TAD1993_chr10	7520	4698	0	0	0	1
chr10	19653349	19845493	intra_606_TAD1993_chr10	6379	3643	0	0	0	1
chr10	19868333	19890731	intra_607_TAD1994_chr10	10321	2477	0	0	0	1
chr10	20635259	20686448	intra_608_TAD1995_chr10	4115	1699	0	0	0	1
chr10	20712411	20909240	intra_609_TAD1996_chr10	3133	2017	1	1	0	1
chr10	20977011	21057414	intra_610_TAD1997_chr10	2206	1621	0	0	0	1
chr10	21320660	21716120	intra_611_TAD1998_chr10	2675	965	1	1	0	0
chr10	21320660	21727955	intra_612_TAD1998_chr10	2734	1681	1	1	0	0
chr10	21320660	21730367	intra_613_TAD1998_chr10	3050	1412	1	1	0	0
chr10	23531909	23800419	intra_614_TAD2003_chr10	2603	664	1	1	0	0
chr10	23534937	23800419	intra_615_TAD2003_chr10	2337	2075	1	1	0	0
chr10	23600264	23800419	intra_616_TAD2003_chr10	2452	1566	0	0	0	0
chr10	23600264	23831367	intra_617_TAD2003_chr10	3159	1623	0	0	0	0
chr10	23600264	23851636	intra_618_TAD2003_chr10	3158	2365	0	0	0	0
chr10	23699049	23800419	intra_619_TAD2003_chr10	2372	2809	1	1	0	0
chr10	23699049	23831367	intra_620_TAD2003_chr10	3056	2911	1	1	0	0
chr10	23699049	23851636	intra_621_TAD2003_chr10	3055	4240	1	1	0	0
chr10	23893242	24018018	intra_622_TAD2004_chr10	3726	732	1	0	0	1
chr10	23893242	24018785	intra_623_TAD2004_chr10	2804	1244	1	0	0	1
chr10	24101579	24341802	intra_624_TAD2005_chr10	2773	886	1	1	0	1
chr10	24101579	24342751	intra_625_TAD2005_chr10	4456	1185	1	1	0	1
chr10	24101579	24345274	intra_626_TAD2005_chr10	1844	1040	1	1	0	1
chr10	24129760	24341802	intra_627_TAD2005_chr10	2514	1995	1	1	0	1
chr10	24129760	24342751	intra_628_TAD2005_chr10	4039	2670	1	1	0	1
chr10	24129760	24345274	intra_629_TAD2005_chr10	1672	2343	1	1	0	1
chr10	25401029	25859776	intra_630_TAD2010_chr10	3341	1821	1	1	0	0
chr10	26430837	26610804	intra_631_TAD2012_chr10	3144	3251	0	1	0	1
chr10	28205367	28564404	intra_632_TAD2013_chr10	3566	1611	1	1	0	1
chr10	28205367	28675408	intra_633_TAD2013_chr10	3636	1331	0	0	0	0
chr10	28807648	29033606	intra_634_TAD2014_chr10	4281	932	1	1	0	0
chr10	28826719	29033606	intra_635_TAD2014_chr10	5917	792	1	1	0	0
chr10	30544835	31166044	intra_636_TAD2017_chr10	3576	1702	1	0	0	0
chr10	30558058	31166044	intra_637_TAD2017_chr10	1828	683	1	0	0	0
chr10	33753704	33816735	intra_638_TAD2019_chr10	1539	900	1	0	0	0
chr10	33756368	33816735	intra_639_TAD2019_chr10	2091	1216	1	0	0	0
chr10	38889945	39240644	intra_640_TAD2023_chr10	2433	1555	1	1	0	1
chr10	38889945	39761594	intra_641_TAD2023_chr10	3548	1551	1	0	0	0
chr10	38890870	39240644	intra_642_TAD2023_chr10	3074	3295	1	1	0	1
chr10	38890870	39761594	intra_643_TAD2023_chr10	4483	3287	1	0	0	0
chr10	38891596	39240644	intra_644_TAD2023_chr10	969	3295	1	1	0	1
chr10	38959572	39240644	intra_645_TAD2023_chr10	2494	2896	1	1	0	1
chr10	38959572	39761594	intra_646_TAD2023_chr10	3636	2889	1	0	0	0
chr10	39772994	39932716	intra_647_TAD2024_chr10	4449	3732	1	0	0	1
chr10	41228933	41399001	intra_648_TAD2029_chr10	1557	875	1	1	0	0
chr10	41228933	41403032	intra_649_TAD2029_chr10	2748	1358	1	1	0	0
chr10	41228933	41410172	intra_650_TAD2029_chr10	2327	1174	1	1	0	0
chr10	41228933	41429679	intra_651_TAD2029_chr10	569	1174	1	1	0	0
chr10	41238222	41399001	intra_652_TAD2029_chr10	1550	1761	1	1	0	0
chr10	41238222	41403032	intra_653_TAD2029_chr10	2737	2733	1	1	0	0
chr10	41238222	41410172	intra_654_TAD2029_chr10	2317	2363	1	1	0	0
chr10	41750757	42011602	intra_655_TAD2031_chr10	3700	3019	0	1	1	1
chr10	41750757	42015196	intra_656_TAD2031_chr10	1861	2413	0	1	1	1
chr10	41750757	42017343	intra_657_TAD2031_chr10	1417	1004	0	1	1	1
chr10	41750757	42018165	intra_658_TAD2031_chr10	2584	1004	0	1	1	1
chr10	41790386	42011602	intra_659_TAD2031_chr10	2042	1954	0	1	1	1
chr10	41790386	42015196	intra_660_TAD2031_chr10	1027	1562	0	1	1	1
chr10	41790386	42017343	intra_661_TAD2031_chr10	782	650	0	1	1	1
chr10	41790386	42018165	intra_662_TAD2031_chr10	1426	650	0	1	1	1
chr10	42027859	42325137	intra_663_TAD2032_chr10	1512	2152	1	1	0	0
chr10	42027859	42357535	intra_664_TAD2032_chr10	2180	2152	1	1	0	0
chr10	42047370	42357535	intra_665_TAD2032_chr10	1185	841	1	1	0	0
chr10	42552539	42662501	intra_666_TAD2032_chr10	825	342	0	0	0	1
chr10	42561533	42662501	intra_667_TAD2032_chr10	2110	1120	0	0	0	1
chr10	42931635	43098720	intra_668_TAD2032_chr10	2747	1410	0	1	0	1
chr10	42931635	43155976	intra_669_TAD2032_chr10	951	3140	0	1	0	1
chr10	42931635	43172652	intra_670_TAD2032_chr10	2728	3140	0	1	0	1
chr10	42931635	43195538	intra_671_TAD2032_chr10	1341	3496	0	1	0	1
chr10	43673575	43791540	intra_672_TAD2034_chr10	2339	2852	1	1	0	1
chr10	44770835	44806906	intra_673_TAD2038_chr10	3177	1304	0	1	0	1
chr10	44786619	44806906	intra_674_TAD2038_chr10	4789	2329	0	0	0	1
chr10	44818341	45068323	intra_675_TAD2038_chr10	859	1172	1	1	0	0
chr10	44818341	45093500	intra_676_TAD2038_chr10	2048	1833	1	1	0	0
chr10	44834194	45068323	intra_677_TAD2038_chr10	1123	1111	1	1	0	0
chr10	44834194	45093500	intra_678_TAD2038_chr10	2677	1738	1	1	0	0
chr10	51936509	52051213	intra_679_TAD2044_chr10	3237	1824	1	1	0	1
chr10	51936509	52105483	intra_680_TAD2044_chr10	3878	3206	1	1	0	0
chr10	51952261	52105483	intra_681_TAD2044_chr10	1322	3206	1	1	0	0
chr10	52834777	53181634	intra_682_TAD2046_chr10	2595	1011	0	1	0	0
chr10	52834777	53219813	intra_683_TAD2046_chr10	2361	978	0	1	0	0
chr10	52834777	53229427	intra_684_TAD2046_chr10	2868	1025	0	1	0	0
chr10	52834777	53248673	intra_685_TAD2046_chr10	2285	1287	0	1	0	0
chr10	57183074	57516385	intra_686_TAD2052_chr10	2923	1778	1	1	0	0
chr10	57183074	57562094	intra_687_TAD2052_chr10	4080	2709	1	1	0	0
chr10	57290980	57516385	intra_688_TAD2052_chr10	2919	679	0	0	0	0
chr10	57290980	57562094	intra_689_TAD2052_chr10	4074	1034	0	0	0	0
chr10	57463227	57516385	intra_690_TAD2052_chr10	2783	1785	0	0	0	0
chr10	57463227	57562094	intra_691_TAD2052_chr10	3885	2719	1	1	0	0
chr10	58629056	58755738	intra_692_TAD2055_chr10	2950	1800	1	0	0	0
chr10	59355730	59468418	intra_693_TAD2057_chr10	1920	802	0	1	0	0
chr10	59355730	59529721	intra_694_TAD2057_chr10	1601	789	1	1	0	0
chr10	59357479	59468418	intra_695_TAD2057_chr10	2818	1380	0	1	0	0
chr10	59357479	59529721	intra_696_TAD2057_chr10	2350	1357	1	1	0	0
chr10	59357479	59708255	intra_697_TAD2057_chr10	8611	4600	0	0	0	0
chr10	59610765	59701007	intra_698_TAD2057_chr10	2788	1608	1	1	0	1
chr10	59610765	59708255	intra_699_TAD2057_chr10	9598	4079	1	1	0	1
chr10	59610765	59709701	intra_700_TAD2057_chr10	2693	646	1	1	0	1
chr10	59654383	59708255	intra_701_TAD2057_chr10	6361	1553	1	1	0	1
chr10	59654383	59709701	intra_702_TAD2057_chr10	1785	246	1	1	0	1
chr10	59740242	60160180	intra_703_TAD2057_chr10	3447	2838	0	0	0	0
chr10	59740242	60220136	intra_704_TAD2057_chr10	2283	2617	0	0	0	0
chr10	59740242	60223622	intra_705_TAD2057_chr10	4920	2896	0	0	0	0
chr10	59767784	60160180	intra_706_TAD2057_chr10	4003	2838	0	0	0	0
chr10	59767784	60220136	intra_707_TAD2057_chr10	2652	2617	0	0	0	0
chr10	59767784	60223622	intra_708_TAD2057_chr10	5714	2896	0	0	0	0
chr10	59809362	60160180	intra_709_TAD2057_chr10	7045	2037	0	0	0	0
chr10	59809362	60220136	intra_710_TAD2057_chr10	4667	1878	1	0	0	0
chr10	59809362	60223622	intra_711_TAD2057_chr10	10056	2078	1	0	0	0
chr10	59870500	60160180	intra_712_TAD2057_chr10	5808	3511	1	0	0	1
chr10	59870500	60220136	intra_713_TAD2057_chr10	3847	3238	1	0	0	0
chr10	59870500	60223622	intra_714_TAD2057_chr10	8289	3582	1	0	0	0
chr10	59880702	60160180	intra_715_TAD2057_chr10	4486	1113	1	0	0	1
chr10	59880702	60220136	intra_716_TAD2057_chr10	2971	1026	1	0	0	0
chr10	59880702	60223622	intra_717_TAD2057_chr10	6403	1136	1	0	0	0
chr10	60297693	60515512	intra_718_TAD2058_chr10	5504	2211	1	1	0	0
chr10	60297693	60531577	intra_719_TAD2058_chr10	4795	1832	1	1	0	0
chr10	60297693	60535547	intra_720_TAD2058_chr10	6555	1490	1	1	0	0
chr10	60297693	60552593	intra_721_TAD2058_chr10	3019	796	1	1	0	0
chr10	60297693	60610949	intra_722_TAD2058_chr10	8809	2968	0	0	0	0
chr10	60662245	60799287	intra_723_TAD2059_chr10	3096	5284	1	1	0	0
chr10	60662245	60807150	intra_724_TAD2059_chr10	4642	3108	1	1	0	0
chr10	60674305	60799287	intra_725_TAD2059_chr10	2276	1616	1	1	0	0
chr10	60674305	60807150	intra_726_TAD2059_chr10	3414	950	1	1	0	0
chr10	60738495	60799287	intra_727_TAD2059_chr10	2707	3024	1	1	0	1
chr10	60804210	60862616	intra_728_TAD2059_chr10	3100	3458	1	1	0	1
chr10	60804210	60865643	intra_729_TAD2059_chr10	1080	3458	1	1	0	1
chr10	61068565	61121229	intra_730_TAD2060_chr10	2946	1911	0	0	0	1
chr10	61068565	61197641	intra_731_TAD2060_chr10	3476	2841	0	0	0	0
chr10	61073647	61121229	intra_732_TAD2060_chr10	1705	1059	0	0	0	1
chr10	61282795	61565351	intra_733_TAD2061_chr10	1277	808	1	1	0	0
chr10	61301408	61565351	intra_734_TAD2061_chr10	2872	808	1	1	0	0
chr10	61301408	61574071	intra_735_TAD2061_chr10	6545	981	1	1	0	0
chr10	61443064	61565351	intra_736_TAD2061_chr10	3257	952	1	1	0	1
chr10	61443064	61574071	intra_737_TAD2061_chr10	7423	1156	1	1	0	0
chr10	61567832	61646253	intra_738_TAD2061_chr10	4793	2378	1	0	0	0
chr10	61737910	61874149	intra_739_TAD2061_chr10	2693	515	1	1	0	0
chr10	61737910	61951451	intra_740_TAD2062_chr10	2552	562	1	1	0	0
chr10	61962858	62053372	intra_741_TAD2062_chr10	4457	1222	1	1	0	0
chr10	62616292	62772154	intra_742_TAD2063_chr10	3178	1602	0	1	0	0
chr10	62616292	62779410	intra_743_TAD2063_chr10	674	1602	0	1	0	0
chr10	62616292	62840670	intra_744_TAD2063_chr10	2927	1333	0	1	0	0
chr10	62616292	62845857	intra_745_TAD2063_chr10	4314	1305	0	1	0	0
chr10	64213117	66270739	intra_746_TAD2064_chr10	2124	644	1	0	0	1
chr10	64213117	66277678	intra_747_TAD2064_chr10	2601	484	1	0	0	1
chr10	64324206	66270739	intra_748_TAD2064_chr10	1430	1167	1	0	0	1
chr10	64324206	66277678	intra_749_TAD2064_chr10	1751	878	1	0	0	1
chr10	66371922	66590205	intra_750_TAD2065_chr10	1437	2306	0	0	0	0
chr10	66371922	66597441	intra_751_TAD2065_chr10	2223	2306	0	0	0	0
chr10	66727533	66774476	intra_752_TAD2065_chr10	2891	3456	1	0	0	1
chr10	67325051	67447764	intra_753_TAD2067_chr10	2767	1027	1	0	0	0
chr10	67325051	67459352	intra_754_TAD2067_chr10	2201	1067	1	1	0	0
chr10	67334403	67447764	intra_755_TAD2067_chr10	3041	1092	1	0	0	0
chr10	67334403	67459352	intra_756_TAD2067_chr10	2419	1134	1	1	0	0
chr10	67927643	68222627	intra_757_TAD2068_chr10	3647	4821	0	1	0	0
chr10	68648921	68770311	intra_758_TAD2070_chr10	3286	3100	1	1	0	1
chr10	68648921	68784472	intra_759_TAD2070_chr10	4840	5103	1	1	0	1
chr10	68914740	69103750	intra_760_TAD2071_chr10	1203	975	0	0	0	1
chr10	68914740	69118034	intra_761_TAD2071_chr10	2051	2153	0	0	0	1
chr10	69635954	69759988	intra_762_TAD2073_chr10	2685	2258	1	1	0	0
chr10	69765931	70026828	intra_763_TAD2073_chr10	2077	3167	1	1	0	1
chr10	69781347	70026828	intra_764_TAD2074_chr10	3411	1399	1	1	0	1
chr10	70786301	70864464	intra_765_TAD2075_chr10	645	4296	1	0	0	0
chr10	70789496	70864464	intra_766_TAD2075_chr10	3230	4296	1	0	0	0
chr10	70795067	70864464	intra_767_TAD2075_chr10	2126	1555	1	0	0	0
chr10	74779596	74899844	intra_768_TAD2079_chr10	3979	2114	1	1	0	0
chr10	74779596	74902769	intra_769_TAD2079_chr10	4083	1444	1	1	0	0
chr10	74779596	74949641	intra_770_TAD2079_chr10	3809	2607	1	1	0	0
chr10	75048825	75098878	intra_771_TAD2080_chr10	6454	2806	0	1	0	1
chr10	75206669	75228293	intra_772_TAD2080_chr10	4044	1763	0	0	0	1
chr10	75206669	75295408	intra_773_TAD2080_chr10	3558	3968	1	1	0	0
chr10	75206669	75316673	intra_774_TAD2080_chr10	2831	3245	1	1	0	0
chr10	75345698	75414915	intra_775_TAD2080_chr10	4859	3142	1	0	0	0
chr10	75359866	75414915	intra_776_TAD2080_chr10	4357	2540	0	0	0	0
chr10	76085897	76198245	intra_777_TAD2081_chr10	3594	5172	1	1	0	0
chr10	76298370	76484543	intra_778_TAD2082_chr10	5293	11036	1	1	0	0
chr10	76593248	76715967	intra_779_TAD2083_chr10	6819	4563	1	1	0	0
chr10	76979774	77029878	intra_780_TAD2085_chr10	4341	3588	1	1	0	1
chr10	77053492	77342208	intra_781_TAD2085_chr10	4730	1435	0	1	0	0
chr10	77053492	77379769	intra_782_TAD2085_chr10	6277	2622	0	1	0	0
chr10	77066793	77342208	intra_783_TAD2085_chr10	1386	626	0	1	0	0
chr10	77066793	77379769	intra_784_TAD2085_chr10	1840	1143	0	1	0	0
chr10	77090228	77342208	intra_785_TAD2085_chr10	2931	2649	0	1	0	0
chr10	77090228	77379769	intra_786_TAD2085_chr10	3889	4839	0	1	0	0
chr10	77481386	77506641	intra_787_TAD2085_chr10	5783	2936	0	0	0	0
chr10	77490771	77506641	intra_788_TAD2085_chr10	3908	2344	0	0	0	0
chr10	77741867	77855250	intra_789_TAD2086_chr10	3342	3495	1	1	0	0
chr10	77741867	77859422	intra_790_TAD2086_chr10	4547	695	1	1	0	0
chr10	77741867	77945194	intra_791_TAD2086_chr10	2002	2782	1	1	0	0
chr10	77741867	77950911	intra_792_TAD2086_chr10	4166	2782	1	1	0	0
chr10	78095013	78579713	intra_793_TAD2087_chr10	2119	2417	1	0	0	0
chr10	78218647	78579713	intra_794_TAD2087_chr10	3332	1875	1	1	0	0
chr10	79043476	79112568	intra_795_TAD2087_chr10	5336	2607	0	1	0	0
chr10	79043476	79127212	intra_796_TAD2087_chr10	5589	1115	1	1	0	0
chr10	79043476	79131869	intra_797_TAD2087_chr10	5522	2421	1	0	0	0
chr10	79057885	79112568	intra_798_TAD2087_chr10	3863	4142	1	1	0	0
chr10	79057885	79127212	intra_799_TAD2087_chr10	4046	1772	1	0	0	0
chr10	79057885	79131869	intra_800_TAD2087_chr10	3998	3847	1	0	0	0
chr10	79231138	79251562	intra_801_TAD2088_chr10	3088	1914	0	0	0	1
chr10	79256030	79275400	intra_802_TAD2088_chr10	6382	6100	1	0	0	1
chr10	79297458	79388453	intra_803_TAD2088_chr10	9647	12763	1	1	0	0
chr10	79297458	79417070	intra_804_TAD2088_chr10	2483	4338	1	1	0	0
chr10	79297458	79421296	intra_805_TAD2088_chr10	4189	5879	1	1	0	0
chr10	79328717	79388453	intra_806_TAD2088_chr10	5475	4630	0	0	0	0
chr10	79328717	79417070	intra_807_TAD2088_chr10	1409	1574	0	0	0	0
chr10	79328717	79421296	intra_808_TAD2088_chr10	2378	2133	1	1	0	0
chr10	79346220	79388453	intra_809_TAD2088_chr10	8060	6452	1	1	0	0
chr10	79355466	79388453	intra_810_TAD2088_chr10	9239	7884	1	1	0	0
chr10	79355466	79417070	intra_811_TAD2088_chr10	2378	2680	1	1	0	0
chr10	79355466	79421296	intra_812_TAD2088_chr10	4012	3631	1	1	0	0
chr10	79422625	79577775	intra_813_TAD2088_chr10	6422	2893	1	1	0	0
chr10	79422625	79604477	intra_814_TAD2088_chr10	5066	2000	0	1	0	0
chr10	79447087	79577775	intra_815_TAD2088_chr10	2179	1099	1	1	0	0
chr10	79447087	79604477	intra_816_TAD2088_chr10	1719	760	1	1	0	0
chr10	79449718	79577775	intra_817_TAD2088_chr10	6601	2363	1	1	0	0
chr10	79449718	79604477	intra_818_TAD2088_chr10	5206	1634	1	1	0	0
chr10	79516267	79577775	intra_819_TAD2088_chr10	3570	2328	0	0	0	1
chr10	79611312	79708041	intra_820_TAD2088_chr10	2134	1490	0	0	0	0
chr10	79611312	79708822	intra_821_TAD2088_chr10	4765	1490	0	0	0	0
chr10	79662108	79708041	intra_822_TAD2088_chr10	1649	2225	1	1	0	1
chr10	79662108	79708822	intra_823_TAD2088_chr10	3681	2225	1	1	0	1
chr10	79802757	79811531	intra_824_TAD2088_chr10	5441	2899	0	0	0	1
chr10	79812975	79837205	intra_825_TAD2088_chr10	2743	2286	0	0	0	1
chr10	79904367	79969383	intra_826_TAD2088_chr10	1332	4149	1	1	0	1
chr10	79904367	79972673	intra_827_TAD2088_chr10	2387	5484	1	1	0	1
chr10	79908595	79969383	intra_828_TAD2088_chr10	3904	4149	1	1	0	1
chr10	79908595	79972673	intra_829_TAD2088_chr10	6996	5484	1	1	0	1
chr10	80029018	80150972	intra_830_TAD2088_chr10	2620	2149	1	1	0	0
chr10	80041094	80150972	intra_831_TAD2088_chr10	3433	2172	1	1	0	0
chr10	80073730	80150972	intra_832_TAD2088_chr10	2576	3049	0	1	0	0
chr10	80121874	80150972	intra_833_TAD2088_chr10	2171	2418	0	0	0	1
chr10	80268582	80339207	intra_834_TAD2089_chr10	3457	1463	1	0	0	0
chr10	80268582	80343551	intra_835_TAD2089_chr10	3617	2265	1	0	0	0
chr10	80268582	80344398	intra_836_TAD2089_chr10	4847	1184	1	0	0	0
chr10	80391223	80451312	intra_837_TAD2089_chr10	4585	9305	1	1	0	1
chr10	80391223	80458384	intra_838_TAD2089_chr10	3764	7401	1	1	0	1
chr10	80479346	80504775	intra_839_TAD2089_chr10	4888	1595	0	0	0	0
chr10	80513333	80545454	intra_840_TAD2089_chr10	2234	780	0	0	0	0
chr10	80660884	80680408	intra_841_TAD2089_chr10	1864	272	0	0	0	1
chr10	80660884	80681212	intra_842_TAD2089_chr10	3660	1405	0	0	0	1
chr10	80750475	80804765	intra_843_TAD2089_chr10	2803	491	1	0	0	0
chr10	80750475	80813899	intra_844_TAD2089_chr10	3804	511	1	0	0	0
chr10	80751393	80804765	intra_845_TAD2089_chr10	1830	491	1	0	0	0
chr10	80751393	80813899	intra_846_TAD2089_chr10	2484	511	1	0	0	0
chr10	80752001	80804765	intra_847_TAD2089_chr10	3081	1714	1	0	0	0
chr10	80752001	80813899	intra_848_TAD2089_chr10	4181	1784	1	0	0	0
chr10	80755283	80768055	intra_849_TAD2089_chr10	8261	5545	0	0	0	1
chr10	80755283	80804765	intra_850_TAD2089_chr10	5709	2205	1	0	0	0
chr10	80755283	80813899	intra_851_TAD2089_chr10	7748	2294	1	0	0	0
chr10	80852354	80913356	intra_852_TAD2089_chr10	5109	4756	1	1	0	0
chr10	80857786	80913356	intra_853_TAD2089_chr10	5187	4596	1	1	0	0
chr10	80871490	80904208	intra_854_TAD2089_chr10	2719	1579	0	0	0	0
chr10	80871490	80913356	intra_855_TAD2089_chr10	6912	7206	1	1	0	0
chr10	80965324	80989947	intra_856_TAD2089_chr10	8896	5962	0	0	1	1
chr10	80965324	81013363	intra_857_TAD2089_chr10	4385	2393	1	1	1	0
chr10	80965324	81014832	intra_858_TAD2089_chr10	10009	4018	1	1	1	0
chr10	80981166	80989947	intra_859_TAD2089_chr10	6343	2706	0	0	1	1
chr10	80981166	81013363	intra_860_TAD2089_chr10	3127	1086	0	0	1	0
chr10	80981166	81014832	intra_861_TAD2089_chr10	7137	1823	0	0	1	0
chr10	81105970	81633998	intra_862_TAD2090_chr10	2116	1076	0	0	0	0
chr10	82129108	82364663	intra_863_TAD2090_chr10	3686	2462	1	0	0	0
chr10	82258078	82364663	intra_864_TAD2090_chr10	2456	3305	1	0	0	0
chr10	82274544	82364663	intra_865_TAD2090_chr10	6271	4424	1	0	0	0
chr10	84616877	85088099	intra_866_TAD2096_chr10	2181	1526	0	0	0	0
chr10	84616877	85114942	intra_867_TAD2096_chr10	4606	1450	0	0	0	0
chr10	84646312	85088099	intra_868_TAD2096_chr10	1818	907	0	0	0	0
chr10	84646312	85114942	intra_869_TAD2096_chr10	3839	861	0	0	0	0
chr10	84683606	85088099	intra_870_TAD2096_chr10	1739	2226	0	0	0	1
chr10	84683606	85114942	intra_871_TAD2096_chr10	3674	2115	0	0	0	1
chr10	85141271	85881513	intra_872_TAD2096_chr10	1604	429	0	1	0	0
chr10	85141271	85915736	intra_873_TAD2096_chr10	1973	867	0	1	0	0
chr10	85141271	85927032	intra_874_TAD2096_chr10	2787	1647	0	1	0	0
chr10	85391163	85881513	intra_875_TAD2096_chr10	1802	360	0	1	0	0
chr10	85391163	85915736	intra_876_TAD2096_chr10	2218	728	0	1	0	0
chr10	85391163	85927032	intra_877_TAD2096_chr10	3132	1384	0	1	0	0
chr10	85430671	85881513	intra_878_TAD2096_chr10	2324	814	0	1	0	0
chr10	85430671	85915736	intra_879_TAD2096_chr10	2860	1647	0	1	0	0
chr10	85430671	85927032	intra_880_TAD2096_chr10	4038	3128	0	1	0	0
chr10	85484325	85881513	intra_881_TAD2096_chr10	4981	1025	1	1	0	0
chr10	85484325	85915736	intra_882_TAD2096_chr10	6129	2072	1	1	0	0
chr10	85484325	85927032	intra_883_TAD2096_chr10	8654	3937	1	1	0	0
chr10	85527420	85881513	intra_884_TAD2096_chr10	2410	1765	1	1	0	0
chr10	85527420	85915736	intra_885_TAD2096_chr10	2966	3570	1	1	0	0
chr10	85527420	85927032	intra_886_TAD2096_chr10	4188	6781	1	1	0	0
chr10	85554622	85881513	intra_887_TAD2096_chr10	1533	432	1	1	0	0
chr10	85554622	85915736	intra_888_TAD2096_chr10	1886	873	1	1	0	0
chr10	85554622	85927032	intra_889_TAD2096_chr10	2664	1659	1	1	0	0
chr10	85644892	85881513	intra_890_TAD2096_chr10	1973	799	1	1	0	1
chr10	85644892	85915736	intra_891_TAD2096_chr10	2428	1617	1	1	0	1
chr10	85644892	85927032	intra_892_TAD2096_chr10	3429	3071	1	1	0	1
chr10	85936390	85961911	intra_893_TAD2097_chr10	5152	1840	1	0	0	1
chr10	86434667	86520880	intra_894_TAD2098_chr10	3231	3376	0	0	0	0
chr10	86975764	87434753	intra_895_TAD2098_chr10	1836	2304	0	0	1	0
chr10	86975764	87582898	intra_896_TAD2098_chr10	1617	1247	1	0	1	0
chr10	87015369	87434753	intra_897_TAD2099_chr10	2367	1452	0	0	1	0
chr10	87015369	87582898	intra_898_TAD2099_chr10	2085	786	1	0	1	0
chr10	87021749	87434753	intra_899_TAD2099_chr10	565	1452	0	0	1	0
chr10	87021749	87582898	intra_900_TAD2099_chr10	498	786	1	0	1	0
chr10	87059385	87434753	intra_901_TAD2099_chr10	1519	1374	0	0	1	0
chr10	87059385	87582898	intra_902_TAD2099_chr10	1338	744	1	0	1	0
chr10	87111813	87767493	intra_903_TAD2099_chr10	2236	1696	0	0	1	0
chr10	87111813	87790592	intra_904_TAD2099_chr10	2658	2184	0	0	1	0
chr10	87153552	87434753	intra_905_TAD2099_chr10	1941	2317	0	0	1	0
chr10	87153552	87767493	intra_906_TAD2099_chr10	3593	3539	0	0	1	0
chr10	87153552	87790592	intra_907_TAD2099_chr10	4271	4556	0	0	1	0
chr10	87153552	87834931	intra_908_TAD2099_chr10	1790	2729	0	0	1	0
chr10	87317125	87434753	intra_909_TAD2099_chr10	1792	1157	0	0	1	0
chr10	87317125	87767493	intra_910_TAD2099_chr10	3317	1768	1	1	1	0
chr10	87317125	87790592	intra_911_TAD2099_chr10	3943	2276	1	1	1	0
chr10	87317125	87834931	intra_912_TAD2099_chr10	1652	1363	1	1	1	0
chr10	87839502	87889689	intra_913_TAD2100_chr10	2502	1871	1	0	0	1
chr10	87841642	87889689	intra_914_TAD2100_chr10	7482	3136	1	0	0	1
chr10	88924562	89093317	intra_915_TAD2102_chr10	1967	1589	1	1	1	0
chr10	88924562	89098222	intra_916_TAD2102_chr10	2746	1378	1	1	1	0
chr10	90633275	90651055	intra_917_TAD2104_chr10	3181	3370	0	0	0	1
chr10	91770584	92477627	intra_918_TAD2105_chr10	3338	1240	1	0	0	0
chr10	92623106	92746405	intra_919_TAD2106_chr10	2400	941	0	1	0	0
chr10	92623106	92754973	intra_920_TAD2106_chr10	4949	2674	0	1	0	0
chr10	92888386	92934633	intra_921_TAD2106_chr10	3512	4706	1	0	0	0
chr10	92947930	93012271	intra_922_TAD2106_chr10	3395	1648	0	1	1	0
chr10	92947930	93040657	intra_923_TAD2106_chr10	3804	3254	0	1	1	0
chr10	93002419	93012271	intra_924_TAD2106_chr10	4230	2799	0	0	1	0
chr10	93002419	93040657	intra_925_TAD2106_chr10	4739	5526	0	0	1	0
chr10	93056622	93226260	intra_926_TAD2107_chr10	2503	1609	0	1	0	0
chr10	93056622	93240530	intra_927_TAD2107_chr10	1596	1095	0	1	0	0
chr10	94071933	94270466	intra_928_TAD2110_chr10	2670	1366	0	0	0	0
chr10	94086253	94270466	intra_929_TAD2111_chr10	1849	1584	0	0	0	0
chr10	94878214	94939037	intra_930_TAD2112_chr10	1852	897	1	1	0	0
chr10	94880512	94939037	intra_931_TAD2112_chr10	5641	4072	1	1	0	0
chr10	95235951	95357796	intra_932_TAD2113_chr10	2874	1614	0	0	1	0
chr10	98559961	98615185	intra_933_TAD2119_chr10	2360	1922	0	0	0	0
chr10	98624574	98923177	intra_934_TAD2120_chr10	3172	895	0	0	1	0
chr10	98627500	98923177	intra_935_TAD2120_chr10	1767	507	0	0	1	0
chr10	98640741	98923177	intra_936_TAD2120_chr10	1594	382	0	0	1	0
chr10	98653363	98923177	intra_937_TAD2120_chr10	4011	1892	0	0	1	0
chr10	107737759	107873131	intra_938_TAD2128_chr10	2188	2554	1	1	0	1
chr10	107737759	107883666	intra_939_TAD2128_chr10	4249	3586	1	1	0	1
chr10	108094719	109102465	intra_940_TAD2129_chr10	1741	409	1	0	0	0
chr10	108170985	109102465	intra_941_TAD2129_chr10	1952	648	1	0	0	1
chr10	109357780	109522651	intra_942_TAD2131_chr10	3949	1317	1	1	0	1
chr10	109892707	110143189	intra_943_TAD2131_chr10	4669	1858	1	1	0	1
chr10	109892707	110145091	intra_944_TAD2131_chr10	1492	424	1	1	0	1
chr10	110231414	110413516	intra_945_TAD2132_chr10	3094	2585	1	1	0	0
chr10	110248927	110413516	intra_946_TAD2132_chr10	772	621	1	1	0	0
chr10	115767418	116226600	intra_947_TAD2141_chr10	2764	2792	1	1	0	0
chr10	116417929	116471295	intra_948_TAD2142_chr10	2684	1312	0	0	0	1
chr10	116417929	116647059	intra_949_TAD2142_chr10	2219	907	0	1	0	0
chr10	116417929	116654324	intra_950_TAD2142_chr10	2691	451	0	1	0	0
chr10	116892414	117114403	intra_951_TAD2143_chr10	2542	2095	1	1	0	1
chr10	116892414	117120005	intra_952_TAD2143_chr10	3278	542	1	1	0	1
chr10	116892414	117125923	intra_953_TAD2143_chr10	1899	430	1	1	0	1
chr10	116892414	117148063	intra_954_TAD2143_chr10	7956	1193	1	1	0	0
chr10	116892414	117168750	intra_955_TAD2143_chr10	4547	2780	1	1	0	0
chr10	116952814	117114403	intra_956_TAD2143_chr10	2030	1641	0	1	0	1
chr10	116952814	117120005	intra_957_TAD2143_chr10	2618	425	0	1	0	1
chr10	116952814	117125923	intra_958_TAD2143_chr10	1517	337	0	1	0	1
chr10	116952814	117148063	intra_959_TAD2143_chr10	6356	935	0	1	0	0
chr10	116952814	117168750	intra_960_TAD2143_chr10	3632	2178	0	1	0	0
chr10	118502645	118606285	intra_961_TAD2147_chr10	2500	2127	0	1	0	1
chr10	119083465	119562648	intra_962_TAD2147_chr10	3603	3974	1	1	0	0
chr10	119083465	119568101	intra_963_TAD2147_chr10	2832	1086	1	1	0	0
chr10	119240497	119562648	intra_964_TAD2148_chr10	3058	1802	1	1	0	1
chr10	119240497	119568101	intra_965_TAD2148_chr10	2403	492	1	1	0	1
chr10	119322560	119562648	intra_966_TAD2148_chr10	2787	1935	0	1	0	1
chr10	119322560	119568101	intra_967_TAD2148_chr10	2191	529	0	1	0	1
chr10	119322560	119639632	intra_968_TAD2148_chr10	3547	725	0	1	0	0
chr10	119322560	119669196	intra_969_TAD2149_chr10	2501	403	1	1	0	0
chr10	119501396	119562648	intra_970_TAD2148_chr10	3449	2013	0	1	0	1
chr10	119501396	119568101	intra_971_TAD2148_chr10	2711	550	0	1	0	1
chr10	119501396	119639632	intra_972_TAD2148_chr10	4389	754	0	1	0	0
chr10	120846575	120914181	intra_973_TAD2152_chr10	1889	915	0	0	0	1
chr10	120846575	120953705	intra_974_TAD2152_chr10	3535	3158	1	1	0	0
chr10	121126613	121477830	intra_975_TAD2153_chr10	2149	740	0	0	0	1
chr10	121126613	121485138	intra_976_TAD2153_chr10	3692	1547	0	0	0	0
chr10	121126613	121489278	intra_977_TAD2153_chr10	4910	1390	0	0	0	0
chr10	121126613	121491981	intra_978_TAD2153_chr10	1186	1390	0	0	0	0
chr10	121138393	121477830	intra_979_TAD2153_chr10	1242	622	0	0	0	1
chr10	121138393	121485138	intra_980_TAD2153_chr10	2134	1302	0	0	0	0
chr10	121138393	121489278	intra_981_TAD2153_chr10	2839	1169	0	1	0	0
chr10	121138393	121491981	intra_982_TAD2153_chr10	686	1169	0	1	0	0
chr10	121196132	121477830	intra_983_TAD2153_chr10	1319	318	0	1	0	0
chr10	121196132	121485138	intra_984_TAD2153_chr10	2267	665	0	1	0	1
chr10	121196132	121489278	intra_985_TAD2153_chr10	3015	598	0	1	0	1
chr10	121196132	121491981	intra_986_TAD2153_chr10	728	598	0	1	0	1
chr10	121204358	121477830	intra_987_TAD2153_chr10	965	645	0	1	0	0
chr10	121204358	121485138	intra_988_TAD2153_chr10	1658	1348	0	1	0	1
chr10	121204358	121489278	intra_989_TAD2153_chr10	2205	1211	0	1	0	1
chr10	121204358	121491981	intra_990_TAD2153_chr10	532	1211	0	1	0	1
chr10	121207900	121477830	intra_991_TAD2153_chr10	2650	1262	0	1	0	0
chr10	121207900	121485138	intra_992_TAD2153_chr10	4553	2640	0	1	0	1
chr10	121207900	121489278	intra_993_TAD2153_chr10	6055	2372	0	1	0	1
chr10	121207900	121491981	intra_994_TAD2153_chr10	1463	2372	0	1	0	1
chr10	121542271	121884651	intra_995_TAD2154_chr10	2148	1496	0	1	0	0
chr10	121542271	121885582	intra_996_TAD2154_chr10	1136	728	0	1	0	0
chr10	121620014	121963298	intra_997_TAD2154_chr10	2163	1511	0	0	0	0
chr10	121620014	121966790	intra_998_TAD2154_chr10	2329	2032	0	0	0	0
chr10	121620014	121981802	intra_999_TAD2154_chr10	1925	462	1	0	0	0
chr10	122231282	122529259	intra_1000_TAD2156_chr10	2509	1118	1	1	0	0
chr10	122231282	122558500	intra_1001_TAD2156_chr10	2670	512	1	1	0	0
chr10	122241014	122529259	intra_1002_TAD2156_chr10	2105	2570	1	1	0	0
chr10	122241014	122558500	intra_1003_TAD2156_chr10	2240	1176	1	1	0	0
chr10	122244090	122529259	intra_1004_TAD2156_chr10	2725	2615	1	1	0	0
chr10	122244090	122558500	intra_1005_TAD2156_chr10	2900	1197	1	1	0	0
chr10	124701827	124856344	intra_1006_TAD2158_chr10	1704	1622	0	0	0	1
chr10	124701827	124975985	intra_1007_TAD2159_chr10	2301	2352	1	0	0	1
chr10	125162132	125432445	intra_1008_TAD2160_chr10	2467	2142	1	0	0	1
chr10	125162132	125768080	intra_1009_TAD2160_chr10	3867	3330	1	1	0	1
chr10	125221897	125432445	intra_1010_TAD2160_chr10	2102	1554	1	0	0	1
chr10	125221897	125768080	intra_1011_TAD2160_chr10	3294	2415	1	1	0	1
chr10	125225333	125432445	intra_1012_TAD2160_chr10	1068	1554	1	0	0	1
chr10	126356090	126427935	intra_1013_TAD2161_chr10	7603	7228	1	1	0	1
chr10	126356090	126468162	intra_1014_TAD2161_chr10	12949	6893	0	0	0	0
chr10	126356090	126495670	intra_1015_TAD2161_chr10	7123	1848	0	0	0	0
chr10	126365367	126427935	intra_1016_TAD2161_chr10	3622	3201	1	1	0	1
chr10	126365367	126468162	intra_1017_TAD2161_chr10	6168	3052	0	0	0	0
chr10	126365367	126495670	intra_1018_TAD2161_chr10	3393	819	0	0	0	0
chr10	126560460	126608445	intra_1019_TAD2162_chr10	5798	2509	1	0	0	1
chr10	126562230	126608445	intra_1020_TAD2162_chr10	4645	2380	1	0	0	1
chr10	126601850	126608445	intra_1021_TAD2162_chr10	12430	6898	0	0	0	1
chr10	126614631	126666355	intra_1022_TAD2162_chr10	3454	1722	0	1	0	0
chr10	126614631	126749928	intra_1023_TAD2162_chr10	4815	1387	1	1	0	0
chr10	126775848	126779783	intra_1024_TAD2162_chr10	3512	1644	0	0	0	1
chr10	126787434	126964227	intra_1025_TAD2162_chr10	5295	553	1	1	0	0
chr10	126787434	126975594	intra_1026_TAD2162_chr10	3914	981	1	1	0	0
chr10	126790902	126964227	intra_1027_TAD2162_chr10	4348	945	1	1	0	0
chr10	126790902	126975594	intra_1028_TAD2162_chr10	3213	1678	1	1	0	0
chr10	126790902	126993288	intra_1029_TAD2162_chr10	2343	476	1	1	0	0
chr10	126916100	126973963	intra_1030_TAD2162_chr10	1039	503	1	0	0	0
chr10	126916100	126975594	intra_1031_TAD2162_chr10	2441	892	1	0	0	0
chr10	126946001	126973963	intra_1032_TAD2162_chr10	1151	1084	0	1	0	0
chr10	126946001	126975594	intra_1033_TAD2162_chr10	2704	1924	0	1	0	0
chr10	126949810	126973963	intra_1034_TAD2162_chr10	4206	2700	0	1	0	0
chr10	126949810	126975594	intra_1035_TAD2162_chr10	9877	4791	0	1	0	0
chr10	127078731	127115353	intra_1036_TAD2163_chr10	2477	1897	1	0	0	0
chr10	127111675	127115353	intra_1037_TAD2163_chr10	3932	944	0	0	0	1
chr10	127131551	127182258	intra_1038_TAD2163_chr10	5127	2201	0	0	1	0
chr10	127175033	127182258	intra_1039_TAD2163_chr10	5365	2647	0	0	1	1
chr10	127309416	127374927	intra_1040_TAD2163_chr10	2256	1785	0	1	1	0
chr10	127382336	127445717	intra_1041_TAD2163_chr10	3317	3163	1	1	0	1
chr10	127393083	127445717	intra_1042_TAD2163_chr10	2348	1733	1	1	0	1
chr10	127527769	127623424	intra_1043_TAD2164_chr10	2707	1224	0	1	0	0
chr10	127527769	127625929	intra_1044_TAD2164_chr10	2351	1074	0	1	0	0
chr10	127529485	127623424	intra_1045_TAD2164_chr10	1648	843	0	1	0	0
chr10	127529485	127625929	intra_1046_TAD2164_chr10	1431	740	0	1	0	0
chr10	127577532	127623424	intra_1047_TAD2164_chr10	3426	1244	0	1	0	1
chr10	127577532	127625929	intra_1048_TAD2164_chr10	2976	1091	0	1	0	1
chr10	127649820	127721634	intra_1049_TAD2164_chr10	3309	1357	0	0	0	0
chr10	127772623	127796334	intra_1050_TAD2164_chr10	1717	1317	0	0	0	1
chr10	127846557	127877902	intra_1051_TAD2164_chr10	2848	990	0	0	0	0
chr10	128167703	128332954	intra_1052_TAD2164_chr10	3913	2630	0	1	0	0
chr10	128167703	128350745	intra_1053_TAD2164_chr10	7668	2875	0	1	0	0
chr10	128167703	128360559	intra_1054_TAD2164_chr10	4566	2875	0	1	0	0
chr10	128167703	128383187	intra_1055_TAD2164_chr10	5466	4110	1	1	0	0
chr10	128167703	128415015	intra_1056_TAD2164_chr10	4312	2870	1	1	1	0
chr11	3247016	3309604	intra_1057_TAD2164_chr11begin	4591	2935	1	1	0	1
chr11	3372466	3415096	intra_1058_TAD2164_chr11begin	4602	4653	1	1	0	0
chr11	3374692	3415096	intra_1059_TAD2164_chr11begin	5563	3743	1	1	0	0
chr11	3435202	3687038	intra_1060_TAD2164_chr11begin	4764	4835	1	0	0	0
chr11	3435202	3734781	intra_1061_TAD2164_chr11begin	6107	3253	1	0	0	0
chr11	3435202	3763944	intra_1062_TAD2164_chr11begin	3700	1953	0	0	0	0
chr11	3435202	3780463	intra_1063_TAD2164_chr11begin	5095	3751	0	0	0	0
chr11	3435202	3814971	intra_1064_TAD2164_chr11begin	5767	5193	0	0	0	0
chr11	3901461	3980690	intra_1065_TAD2165_chr11	4584	3463	1	1	0	0
chr11	3901461	3983788	intra_1066_TAD2165_chr11	2899	3729	1	1	0	0
chr11	3906456	3980690	intra_1067_TAD2165_chr11	3150	1779	1	1	0	0
chr11	3906456	3983788	intra_1068_TAD2165_chr11	1992	1916	1	1	0	0
chr11	3953525	3980690	intra_1069_TAD2165_chr11	4342	3223	1	1	0	1
chr11	3953525	3983788	intra_1070_TAD2165_chr11	2746	3472	1	1	0	1
chr11	3994287	4024461	intra_1071_TAD2165_chr11	5248	2969	0	1	1	0
chr11	4816057	4876095	intra_1072_TAD2166_chr11	2428	820	1	1	0	0
chr11	4816057	4884664	intra_1073_TAD2166_chr11	2701	508	1	1	0	0
chr11	5060695	5351788	intra_1074_TAD2167_chr11	1715	345	1	1	0	0
chr11	5060695	5374640	intra_1075_TAD2167_chr11	2288	805	1	1	0	0
chr11	5081780	5351788	intra_1076_TAD2167_chr11	2867	1033	1	1	0	0
chr11	5081780	5374640	intra_1077_TAD2167_chr11	3824	2413	1	1	0	0
chr11	5385197	5529530	intra_1078_TAD2168_chr11	4124	3859	1	1	1	0
chr11	5737454	5786833	intra_1079_TAD2168_chr11	5976	1194	0	0	0	0
chr11	5737454	5853558	intra_1080_TAD2168_chr11	3081	929	0	0	0	0
chr11	5779868	5853558	intra_1081_TAD2168_chr11	3181	1594	0	0	0	0
chr11	5890781	6088261	intra_1082_TAD2169_chr11	2394	1656	1	1	0	0
chr11	5890781	6162122	intra_1083_TAD2169_chr11	2290	725	1	1	0	0
chr11	5890781	6175283	intra_1084_TAD2169_chr11	1951	673	1	1	0	0
chr11	5890781	6192456	intra_1085_TAD2169_chr11	887	278	1	1	0	0
chr11	5895893	6088261	intra_1086_TAD2169_chr11	4918	6655	1	1	0	0
chr11	5895893	6162122	intra_1087_TAD2169_chr11	4705	2912	1	1	0	0
chr11	5895893	6175283	intra_1088_TAD2169_chr11	4009	2704	1	1	0	0
chr11	5895893	6192456	intra_1089_TAD2169_chr11	1823	1119	1	1	0	0
chr11	6265948	6312113	intra_1090_TAD2169_chr11	4292	1105	0	0	0	0
chr11	6336426	6390575	intra_1091_TAD2169_chr11	2967	2716	0	1	0	0
chr11	6336426	6429159	intra_1092_TAD2169_chr11	5641	1566	0	1	0	0
chr11	6554888	6669301	intra_1093_TAD2170_chr11	2884	2897	1	1	0	0
chr11	6781585	7040940	intra_1094_TAD2171_chr11	2651	1704	0	0	0	1
chr11	8434821	8760283	intra_1095_TAD2173_chr11	1938	1143	1	1	0	1
chr11	8445737	8760283	intra_1096_TAD2173_chr11	2243	1143	1	1	0	1
chr11	8883115	9027080	intra_1097_TAD2174_chr11	1032	598	1	1	0	0
chr11	8883115	9036934	intra_1098_TAD2174_chr11	3601	1907	1	1	0	0
chr11	11457039	11689122	intra_1099_TAD2176_chr11	4918	2118	1	1	0	1
chr11	11708648	11873808	intra_1100_TAD2177_chr11	4636	4689	1	1	0	0
chr11	11708648	11875306	intra_1101_TAD2177_chr11	1969	1817	1	1	0	0
chr11	11711936	11873808	intra_1102_TAD2177_chr11	4055	4689	1	1	0	0
chr11	11711936	11875306	intra_1103_TAD2177_chr11	1723	1817	1	1	0	0
chr11	11720183	11873808	intra_1104_TAD2177_chr11	2772	3188	1	1	0	0
chr11	11720183	11875306	intra_1105_TAD2177_chr11	1177	1235	1	1	0	0
chr11	19723329	19931984	intra_1106_TAD2185_chr11	2210	2544	0	0	0	1
chr11	19730581	19931984	intra_1107_TAD2185_chr11	3970	4219	0	0	0	1
chr11	20204184	20301292	intra_1108_TAD2186_chr11	4015	3118	1	1	0	1
chr11	20694153	20814422	intra_1109_TAD2188_chr11	3442	4989	1	1	0	1
chr11	22215759	22518031	intra_1110_TAD2191_chr11	3754	5295	0	1	0	1
chr11	22334138	22518031	intra_1111_TAD2191_chr11	2663	4682	0	0	0	1
chr11	23049720	23161892	intra_1112_TAD2193_chr11	707	258	0	0	0	1
chr11	23049720	23172523	intra_1113_TAD2193_chr11	1910	1308	0	0	0	1
chr11	23755278	25201663	intra_1114_TAD2195_chr11	2008	570	1	1	0	0
chr11	23879277	25201663	intra_1115_TAD2195_chr11	2497	788	1	1	0	0
chr11	23949160	25201663	intra_1116_TAD2196_chr11	4203	1948	1	1	0	0
chr11	23980845	25201663	intra_1117_TAD2196_chr11	1119	445	1	1	0	0
chr11	26100794	26861965	intra_1118_TAD2197_chr11	3812	3489	1	1	0	0
chr11	29662887	29785588	intra_1119_TAD2202_chr11	2994	1526	0	0	0	1
chr11	32082531	32138928	intra_1120_TAD2209_chr11	5233	5370	1	1	0	0
chr11	32104959	32225065	intra_1121_TAD2209_chr11	3243	954	0	1	0	0
chr11	32116713	32138928	intra_1122_TAD2209_chr11	3187	3167	0	0	0	0
chr11	32116713	32221585	intra_1123_TAD2209_chr11	2280	792	0	1	0	0
chr11	32116713	32225065	intra_1124_TAD2209_chr11	2878	1304	0	1	0	0
chr11	32350046	32488874	intra_1125_TAD2211_chr11	5051	4703	1	1	0	0
chr11	32525651	32609997	intra_1126_TAD2212_chr11	2841	5596	1	0	0	1
chr11	33070436	33195842	intra_1127_TAD2214_chr11	2075	578	0	0	0	1
chr11	33070436	33514661	intra_1128_TAD2214_chr11	3998	1636	1	1	0	0
chr11	33076482	33195842	intra_1129_TAD2214_chr11	1621	1074	0	0	0	1
chr11	33076482	33514661	intra_1130_TAD2214_chr11	3123	3043	1	1	0	0
chr11	33625573	33818034	intra_1131_TAD2215_chr11	4824	5794	1	1	0	1
chr11	33633189	33818034	intra_1132_TAD2215_chr11	3553	3760	1	1	0	1
chr11	33649402	33818034	intra_1133_TAD2215_chr11	2956	3760	1	1	0	1
chr11	33902005	33974225	intra_1134_TAD2216_chr11	2232	396	1	0	0	1
chr11	34049321	34113483	intra_1135_TAD2216_chr11	1972	1606	0	1	0	1
chr11	34649770	35221531	intra_1136_TAD2217_chr11	717	778	1	1	0	1
chr11	34649770	35265549	intra_1137_TAD2217_chr11	1738	1593	1	1	0	1
chr11	34657022	35221531	intra_1138_TAD2217_chr11	1191	778	1	1	0	1
chr11	34657022	35265549	intra_1139_TAD2217_chr11	2887	1593	1	1	0	1
chr11	34695024	35265549	intra_1140_TAD2217_chr11	1855	1430	1	1	0	1
chr11	34932819	35221531	intra_1141_TAD2217_chr11	2086	1377	1	1	0	1
chr11	34932819	35265549	intra_1142_TAD2217_chr11	5056	2821	1	1	0	1
chr11	34932819	35478866	intra_1143_TAD2217_chr11	1348	872	1	1	0	0
chr11	34932819	35507102	intra_1144_TAD2217_chr11	3659	2612	1	1	0	0
chr11	35596401	35648319	intra_1145_TAD2217_chr11	4833	957	0	0	0	0
chr11	36724918	38561474	intra_1146_TAD2218_chr11	1963	1270	1	0	0	0
chr11	36860140	38561474	intra_1147_TAD2218_chr11	3098	1270	1	0	0	1
chr11	40490667	40577310	intra_1148_TAD2218_chr11	1836	1704	0	0	0	0
chr11	40588874	42237162	intra_1149_TAD2218_chr11	1679	1086	1	1	0	0
chr11	40679235	42237162	intra_1150_TAD2219_chr11	747	282	1	1	0	0
chr11	40740623	42237162	intra_1151_TAD2219_chr11	1537	282	1	1	0	0
chr11	42812673	43162545	intra_1152_TAD2219_chr11	3222	1672	0	1	0	1
chr11	43307554	43400297	intra_1153_TAD2220_chr11	1991	1571	1	1	0	1
chr11	43307554	43427050	intra_1154_TAD2220_chr11	3168	3153	1	1	0	0
chr11	43580377	44025809	intra_1155_TAD2221_chr11	1160	1007	1	1	0	1
chr11	43580377	44145533	intra_1156_TAD2221_chr11	704	884	0	1	0	1
chr11	43597203	44025809	intra_1157_TAD2221_chr11	3730	2454	1	1	0	1
chr11	43597203	44145533	intra_1158_TAD2221_chr11	2264	2153	0	1	0	1
chr11	45609112	45694903	intra_1159_TAD2223_chr11	1378	1110	0	0	0	0
chr11	45609112	45698005	intra_1160_TAD2223_chr11	2679	1734	0	0	0	0
chr11	45609112	45740704	intra_1161_TAD2223_chr11	5194	2882	0	0	0	0
chr11	45758200	45942542	intra_1162_TAD2224_chr11	13873	6748	1	1	0	0
chr11	45829522	45942542	intra_1163_TAD2224_chr11	3567	2040	1	1	0	0
chr11	45829522	46029319	intra_1164_TAD2224_chr11	3148	1408	1	1	0	0
chr11	45829522	46065919	intra_1165_TAD2224_chr11	4065	607	1	1	0	0
chr11	45844946	46029319	intra_1166_TAD2224_chr11	1119	1408	1	1	0	0
chr11	45865708	45942542	intra_1167_TAD2224_chr11	4270	5693	0	1	0	0
chr11	45865708	46029319	intra_1168_TAD2224_chr11	3769	3930	1	1	0	0
chr11	45865708	46065919	intra_1169_TAD2224_chr11	4867	1693	1	1	0	0
chr11	46082392	46245101	intra_1170_TAD2225_chr11	3683	1332	1	1	0	0
chr11	46336187	47472035	intra_1171_TAD2225_chr11	2452	1317	1	0	0	0
chr11	48687901	48917228	intra_1172_TAD2226_chr11	2225	2415	0	1	0	0
chr11	48687901	48922784	intra_1173_TAD2226_chr11	1927	1528	0	1	0	0
chr11	49003229	49085248	intra_1174_TAD2227_chr11	2197	2543	1	0	1	0
chr11	49541319	49658873	intra_1175_TAD2229_chr11	2539	732	1	1	0	1
chr11	49541319	49683893	intra_1176_TAD2229_chr11	2082	1536	1	1	0	0
chr11	49638254	49683893	intra_1177_TAD2229_chr11	3271	3509	1	1	0	1
chr11	49799652	50039085	intra_1178_TAD2229_chr11	2281	1481	0	0	1	0
chr11	49799652	50039563	intra_1179_TAD2229_chr11	1019	1481	0	0	1	0
chr11	49799652	50045271	intra_1180_TAD2229_chr11	2874	1806	0	0	1	0
chr11	49799652	50047870	intra_1181_TAD2229_chr11	835	1373	0	0	1	0
chr11	49927801	50039085	intra_1182_TAD2229_chr11	2681	1204	0	0	1	0
chr11	49927801	50039563	intra_1183_TAD2229_chr11	1198	1204	0	0	1	0
chr11	49927801	50045271	intra_1184_TAD2229_chr11	3378	1468	0	0	1	0
chr11	49927801	50047870	intra_1185_TAD2229_chr11	981	1116	0	0	1	0
chr11	49944205	50039085	intra_1186_TAD2229_chr11	3624	2231	0	0	1	0
chr11	49944205	50039563	intra_1187_TAD2229_chr11	1619	2231	0	0	1	0
chr11	49944205	50045271	intra_1188_TAD2229_chr11	4566	2720	0	0	1	0
chr11	49944205	50047870	intra_1189_TAD2229_chr11	1326	2067	0	0	1	0
chr11	49974909	50039085	intra_1190_TAD2229_chr11	2512	1677	1	0	1	0
chr11	49974909	50039563	intra_1191_TAD2229_chr11	1122	1677	1	0	1	0
chr11	49974909	50045271	intra_1192_TAD2229_chr11	3164	2044	1	0	1	0
chr11	49974909	50047870	intra_1193_TAD2229_chr11	919	1553	1	0	1	0
chr11	50753357	50846780	intra_1194_TAD2232_chr11	3304	1401	1	1	0	0
chr11	51102888	51348242	intra_1195_TAD2232_chr11	3543	1989	1	0	0	1
chr11	51102888	51353615	intra_1196_TAD2232_chr11	8460	4299	1	0	0	1
chr11	51431157	51495674	intra_1197_TAD2233_chr11	3453	5703	0	0	0	0
chr11	51431157	51599915	intra_1198_TAD2233_chr11	3881	4395	0	1	1	0
chr11	51631145	52034266	intra_1199_TAD2233_chr11	4449	3429	1	1	0	0
chr11	51634312	52034266	intra_1200_TAD2233_chr11	3703	2891	1	1	0	0
chr11	51668908	52034266	intra_1201_TAD2233_chr11	5863	442	1	1	0	0
chr11	51877937	52034266	intra_1202_TAD2233_chr11	2243	3590	0	0	0	0
chr11	52067396	52111312	intra_1203_TAD2233_chr11	5325	3665	1	1	0	1
chr11	52067396	52157107	intra_1204_TAD2233_chr11	3498	1854	1	1	0	1
chr11	52067396	52160175	intra_1205_TAD2233_chr11	4050	992	1	1	0	1
chr11	52067396	52188261	intra_1206_TAD2233_chr11	4753	2326	1	1	1	0
chr11	52075446	52157107	intra_1207_TAD2233_chr11	1465	1127	1	1	0	1
chr11	52075446	52160175	intra_1208_TAD2233_chr11	1696	603	1	1	0	1
chr11	52075446	52188261	intra_1209_TAD2233_chr11	1991	1414	1	1	1	0
chr11	52198019	52846278	intra_1210_TAD2233_chr11	2793	762	1	1	1	0
chr11	52234703	52846278	intra_1211_TAD2234_chr11	3604	1705	1	1	0	1
chr11	53283368	53441835	intra_1212_TAD2236_chr11	3432	1386	0	1	0	0
chr11	53744674	53870015	intra_1213_TAD2237_chr11	3686	1432	0	0	0	0
chr11	53815584	53868132	intra_1214_TAD2237_chr11	1811	2979	1	0	0	1
chr11	53815584	53870015	intra_1215_TAD2237_chr11	3546	2589	1	0	0	1
chr11	53815584	53902836	intra_1216_TAD2237_chr11	2797	2589	0	0	0	0
chr11	54120841	54348942	intra_1217_TAD2238_chr11	3253	3224	0	0	0	0
chr11	54516718	54676897	intra_1218_TAD2238_chr11	2726	1456	0	1	0	0
chr11	54811605	54853568	intra_1219_TAD2239_chr11	3940	7822	1	1	0	1
chr11	54859941	54900888	intra_1220_TAD2239_chr11	4007	3288	0	1	0	1
chr11	54859941	54972739	intra_1221_TAD2239_chr11	2687	2440	0	1	0	0
chr11	55008438	55200384	intra_1222_TAD2239_chr11	4458	833	1	1	0	0
chr11	55017506	55054480	intra_1223_TAD2239_chr11	6108	11874	1	0	0	1
chr11	55017506	55200384	intra_1224_TAD2239_chr11	5684	6584	1	1	0	0
chr11	55203232	55258846	intra_1225_TAD2239_chr11	2250	970	1	1	0	1
chr11	55203232	55260573	intra_1226_TAD2239_chr11	3187	2690	1	1	0	1
chr11	55274010	55311855	intra_1227_TAD2239_chr11	2260	1843	0	0	0	0
chr11	55332222	55795563	intra_1228_TAD2240_chr11	1603	475	0	1	0	1
chr11	55332222	55805650	intra_1229_TAD2240_chr11	5833	914	0	1	0	1
chr11	55332222	55919552	intra_1230_TAD2240_chr11	3401	1196	0	0	0	0
chr11	55332222	55921800	intra_1231_TAD2240_chr11	3378	2736	0	0	0	0
chr11	55384583	55919552	intra_1232_TAD2240_chr11	2510	341	0	0	0	0
chr11	55384583	55921800	intra_1233_TAD2240_chr11	2492	779	0	0	0	0
chr11	55944685	57124711	intra_1234_TAD2240_chr11	2431	2248	0	0	0	1
chr11	55944685	57281703	intra_1235_TAD2240_chr11	3523	4287	0	0	0	1
chr11	57288622	57459274	intra_1236_TAD2241_chr11	3788	798	0	1	0	0
chr11	57362368	57459274	intra_1237_TAD2241_chr11	7208	1888	0	0	0	1
chr11	57362368	57561329	intra_1238_TAD2241_chr11	3337	1976	1	1	0	1
chr11	57362368	57592374	intra_1239_TAD2241_chr11	6196	4433	1	1	0	1
chr11	57431050	57459274	intra_1240_TAD2241_chr11	3904	1364	0	0	0	1
chr11	57431050	57561329	intra_1241_TAD2241_chr11	1807	1428	1	0	0	1
chr11	57431050	57592374	intra_1242_TAD2241_chr11	3356	3202	1	0	0	1
chr11	57764499	57871441	intra_1243_TAD2243_chr11	2193	1841	1	0	0	1
chr11	57993072	58039588	intra_1244_TAD2243_chr11	4348	3188	1	1	0	0
chr11	58048661	58402022	intra_1245_TAD2243_chr11	3876	2054	1	1	0	0
chr11	58048661	58450555	intra_1246_TAD2243_chr11	2945	2355	1	1	0	0
chr11	58048661	58457432	intra_1247_TAD2243_chr11	2673	1054	1	1	0	0
chr11	58048661	58625927	intra_1248_TAD2243_chr11	2985	2085	0	0	0	0
chr11	58215427	58402022	intra_1249_TAD2243_chr11	3680	1703	1	1	0	0
chr11	58215427	58450555	intra_1250_TAD2243_chr11	2796	1952	1	1	0	0
chr11	58215427	58457432	intra_1251_TAD2243_chr11	2538	874	1	1	0	0
chr11	58215427	58609756	intra_1252_TAD2243_chr11	923	1728	0	0	0	0
chr11	58215427	58625927	intra_1253_TAD2243_chr11	2834	1728	0	0	0	0
chr11	58780851	58977631	intra_1254_TAD2243_chr11	2034	268	1	0	0	0
chr11	58780851	58997775	intra_1255_TAD2243_chr11	2115	900	1	0	0	0
chr11	58780851	59023073	intra_1256_TAD2243_chr11	2032	837	1	0	0	0
chr11	58780851	59032985	intra_1257_TAD2243_chr11	2012	297	1	0	0	0
chr11	59043857	59107565	intra_1258_TAD2243_chr11	2902	1294	1	1	0	1
chr11	59338659	59383270	intra_1259_TAD2244_chr11	4504	1621	0	1	0	1
chr11	59437678	59560578	intra_1260_TAD2245_chr11	2354	1835	1	0	0	0
chr11	59437678	59592511	intra_1261_TAD2245_chr11	5077	1651	1	1	0	0
chr11	59446432	59560578	intra_1262_TAD2245_chr11	2794	2043	1	0	0	0
chr11	59446432	59592511	intra_1263_TAD2245_chr11	6027	1838	1	1	0	0
chr11	59693314	59841267	intra_1264_TAD2246_chr11	2855	3744	1	1	0	0
chr11	59693314	59849014	intra_1265_TAD2246_chr11	2234	723	1	1	0	0
chr11	60767269	60905722	intra_1266_TAD2250_chr11	4353	4829	1	1	0	1
chr11	60987715	61202159	intra_1267_TAD2251_chr11	1124	869	1	1	0	0
chr11	60987715	61224059	intra_1268_TAD2251_chr11	1585	580	1	1	0	0
chr11	61006798	61202159	intra_1269_TAD2251_chr11	3302	5096	1	1	0	0
chr11	61006798	61224059	intra_1270_TAD2251_chr11	4654	3398	1	1	0	0
chr11	61044798	61202159	intra_1271_TAD2251_chr11	3085	3601	1	1	0	0
chr11	61044798	61224059	intra_1272_TAD2251_chr11	4348	2402	1	1	0	0
chr11	61162832	61202159	intra_1273_TAD2251_chr11	2679	5160	0	1	0	1
chr11	61162832	61224059	intra_1274_TAD2251_chr11	3777	3442	1	1	0	1
chr11	61433755	61479911	intra_1275_TAD2252_chr11	3060	1009	1	1	0	1
chr11	61433755	61528627	intra_1276_TAD2252_chr11	2790	1952	1	1	0	0
chr11	61861225	62092008	intra_1277_TAD2253_chr11	2391	1510	1	1	0	1
chr11	61861225	62095466	intra_1278_TAD2253_chr11	2476	1685	1	1	0	0
chr11	61941179	62092008	intra_1279_TAD2253_chr11	2336	2221	1	1	0	1
chr11	61941179	62095466	intra_1280_TAD2253_chr11	2419	2478	1	1	0	0
chr11	62209885	62389293	intra_1281_TAD2254_chr11	2834	2191	0	0	0	0
chr11	62427096	62489711	intra_1282_TAD2255_chr11	3730	5564	1	0	0	0
chr11	62427096	62507232	intra_1283_TAD2255_chr11	3955	2611	1	0	0	0
chr11	62715155	62938218	intra_1284_TAD2257_chr11	1060	351	1	1	0	0
chr11	62715155	62949585	intra_1285_TAD2257_chr11	4262	3353	1	1	0	0
chr11	62728000	62938218	intra_1286_TAD2257_chr11	521	90	1	1	0	0
chr11	62728000	62949585	intra_1287_TAD2257_chr11	2096	862	1	1	0	0
chr11	62734503	62938218	intra_1288_TAD2257_chr11	1273	775	1	1	0	0
chr11	62734503	62949585	intra_1289_TAD2257_chr11	5118	7404	1	1	0	0
chr11	62746660	62949585	intra_1290_TAD2257_chr11	1127	7404	1	1	0	0
chr11	63026510	63771276	intra_1291_TAD2258_chr11	3256	312	0	0	1	1
chr11	63077752	63771276	intra_1292_TAD2258_chr11	2462	842	0	0	1	1
chr11	63205814	63771276	intra_1293_TAD2258_chr11	1546	897	0	1	1	1
chr11	63218044	63771276	intra_1294_TAD2258_chr11	2293	1947	0	1	1	1
chr11	63738698	64532637	intra_1295_TAD2258_chr11	8262	6260	1	1	0	0
chr11	65935461	66713370	intra_1296_TAD2262_chr11	3227	391	1	1	0	0
chr11	66719235	66796668	intra_1297_TAD2262_chr11	3413	1274	1	1	0	0
chr11	66719235	66798783	intra_1298_TAD2262_chr11	5608	6111	1	1	0	0
chr11	66719235	66834869	intra_1299_TAD2262_chr11	2872	2213	1	1	0	0
chr11	66719235	66836257	intra_1300_TAD2262_chr11	3161	2213	1	1	0	0
chr11	66727661	66796668	intra_1301_TAD2262_chr11	2047	536	1	1	0	0
chr11	66727661	66798783	intra_1302_TAD2262_chr11	3364	2570	1	1	0	0
chr11	66727661	66834869	intra_1303_TAD2262_chr11	1722	931	1	1	0	0
chr11	66727661	66836257	intra_1304_TAD2262_chr11	1896	931	1	1	0	0
chr11	66838292	66894125	intra_1305_TAD2262_chr11	2935	914	0	0	0	0
chr11	66838292	66899392	intra_1306_TAD2262_chr11	2903	2632	0	0	0	0
chr11	67241658	67461716	intra_1307_TAD2264_chr11	2450	4167	1	1	0	1
chr11	67327971	67461716	intra_1308_TAD2264_chr11	3191	2672	1	0	0	1
chr11	67331264	67461716	intra_1309_TAD2264_chr11	1240	2672	1	0	0	1
chr11	68298655	68538048	intra_1310_TAD2267_chr11	3521	1362	1	0	0	0
chr11	68298655	68621813	intra_1311_TAD2267_chr11	3673	945	0	1	0	0
chr11	68298655	68688766	intra_1312_TAD2267_chr11	2434	1767	0	1	0	0
chr11	68298655	68711059	intra_1313_TAD2267_chr11	2226	393	1	1	0	0
chr11	68379655	68538048	intra_1314_TAD2267_chr11	3243	1892	1	1	0	0
chr11	68379655	68621813	intra_1315_TAD2267_chr11	3383	1314	1	1	0	0
chr11	68379655	68688766	intra_1316_TAD2267_chr11	2241	2456	1	1	0	0
chr11	68379655	68711059	intra_1317_TAD2267_chr11	2050	546	1	1	0	0
chr11	68714731	68796726	intra_1318_TAD2267_chr11	4640	877	0	0	0	0
chr11	68714731	68849842	intra_1319_TAD2267_chr11	5655	640	1	0	0	0
chr11	68718233	68796726	intra_1320_TAD2267_chr11	1785	1465	0	0	0	0
chr11	68718233	68849842	intra_1321_TAD2267_chr11	2176	1070	1	0	0	0
chr11	68880320	68936596	intra_1322_TAD2268_chr11	4277	2615	1	0	0	0
chr11	68880320	68964521	intra_1323_TAD2268_chr11	3702	2596	1	0	0	0
chr11	69006263	69058819	intra_1324_TAD2268_chr11	2278	2606	1	1	0	0
chr11	69071286	69191940	intra_1325_TAD2268_chr11	828	241	0	1	0	0
chr11	69071286	69204268	intra_1326_TAD2268_chr11	2781	1214	0	1	0	0
chr11	69080788	69204268	intra_1327_TAD2268_chr11	935	567	0	1	0	0
chr11	69083016	69204268	intra_1328_TAD2268_chr11	1676	883	0	1	0	0
chr11	69085732	69204268	intra_1329_TAD2268_chr11	2863	1716	0	1	0	0
chr11	69214615	69246016	intra_1330_TAD2268_chr11	3416	4339	1	1	0	1
chr11	69214615	69327829	intra_1331_TAD2268_chr11	3294	3786	1	1	0	1
chr11	69392711	69427856	intra_1332_TAD2269_chr11	10503	2797	1	1	0	0
chr11	69441794	69471157	intra_1333_TAD2269_chr11	3966	1372	0	0	0	0
chr11	69443287	69471157	intra_1334_TAD2269_chr11	1741	593	0	0	0	0
chr11	69496160	69529460	intra_1335_TAD2269_chr11	3730	2342	0	1	0	0
chr11	69542493	69690789	intra_1336_TAD2269_chr11	3142	2830	0	1	0	0
chr11	69617183	69690789	intra_1337_TAD2269_chr11	5728	2911	1	0	0	0
chr11	69747566	69762823	intra_1338_TAD2269_chr11	4171	6325	0	0	0	0
chr11	69863160	69924093	intra_1339_TAD2269_chr11	4294	2159	1	1	0	0
chr11	69869055	69924093	intra_1340_TAD2269_chr11	4893	3983	1	1	0	1
chr11	69888084	69924093	intra_1341_TAD2269_chr11	4540	4877	1	1	0	1
chr11	69888084	70015714	intra_1342_TAD2269_chr11	5416	4461	1	1	0	0
chr11	69888084	70026804	intra_1343_TAD2269_chr11	3803	3085	1	1	0	0
chr11	69893519	69924093	intra_1344_TAD2269_chr11	2489	2674	1	1	0	1
chr11	69964566	70015714	intra_1345_TAD2269_chr11	2856	2123	0	0	0	1
chr11	70043847	70123340	intra_1346_TAD2270_chr11	4275	2760	0	0	0	0
chr11	70050994	70123340	intra_1347_TAD2270_chr11	2880	358	0	0	0	0
chr11	70060778	70123340	intra_1348_TAD2270_chr11	2787	880	0	0	0	1
chr11	70068340	70123340	intra_1349_TAD2270_chr11	2117	1139	0	0	0	1
chr11	70227427	70314066	intra_1350_TAD2270_chr11	1382	704	1	1	0	0
chr11	70227427	70320393	intra_1351_TAD2270_chr11	2317	2087	1	1	0	0
chr11	70227427	70323970	intra_1352_TAD2270_chr11	2055	1337	1	1	0	0
chr11	70265353	70320393	intra_1353_TAD2270_chr11	3863	3955	1	1	0	0
chr11	70265353	70323970	intra_1354_TAD2270_chr11	3426	2533	1	1	0	0
chr11	70353293	70419139	intra_1355_TAD2270_chr11	4692	4132	0	0	0	0
chr11	70353293	70422500	intra_1356_TAD2270_chr11	2888	4132	0	0	0	0
chr11	70353293	70569573	intra_1357_TAD2270_chr11	5751	3531	0	0	0	0
chr11	70353293	70591119	intra_1358_TAD2270_chr11	5532	3011	0	0	0	0
chr11	70628964	70785006	intra_1359_TAD2270_chr11	934	1748	0	0	0	0
chr11	70628964	70787879	intra_1360_TAD2270_chr11	1236	1748	0	0	0	0
chr11	70628964	70796854	intra_1361_TAD2270_chr11	6424	1748	0	0	0	0
chr11	72034759	72081039	intra_1362_TAD2271_chr11	4877	1404	1	0	0	0
chr11	72034759	72138499	intra_1363_TAD2271_chr11	2721	1908	0	0	0	0
chr11	72038309	72081039	intra_1364_TAD2271_chr11	4457	3697	1	0	0	0
chr11	72038309	72138499	intra_1365_TAD2271_chr11	2487	5025	0	0	0	0
chr11	72155974	72240800	intra_1366_TAD2271_chr11	1160	313	1	1	0	0
chr11	72155974	72242462	intra_1367_TAD2271_chr11	2383	1062	1	1	0	0
chr11	72155974	72243360	intra_1368_TAD2271_chr11	3326	1788	1	1	0	0
chr11	72155974	72260420	intra_1369_TAD2271_chr11	3107	833	1	1	0	0
chr11	72157392	72240800	intra_1370_TAD2271_chr11	607	193	1	1	0	0
chr11	72157392	72242462	intra_1371_TAD2271_chr11	1246	655	1	1	0	0
chr11	72157392	72243360	intra_1372_TAD2271_chr11	1740	1103	1	1	0	0
chr11	72157392	72260420	intra_1373_TAD2271_chr11	1625	514	1	1	0	0
chr11	72168383	72240800	intra_1374_TAD2271_chr11	1335	522	1	1	0	0
chr11	72168383	72242462	intra_1375_TAD2271_chr11	2743	1772	1	1	0	0
chr11	72168383	72243360	intra_1376_TAD2271_chr11	3830	2984	1	1	0	0
chr11	72168383	72260420	intra_1377_TAD2271_chr11	3577	1390	1	1	0	0
chr11	72224259	72242462	intra_1378_TAD2271_chr11	1721	915	0	0	0	1
chr11	72224259	72243360	intra_1379_TAD2271_chr11	2403	1541	0	0	0	1
chr11	72384052	72537853	intra_1380_TAD2272_chr11	1861	2935	0	0	0	0
chr11	72384052	72551540	intra_1381_TAD2272_chr11	1492	1978	0	0	0	0
chr11	72739847	72814978	intra_1382_TAD2272_chr11	4146	2086	1	1	0	0
chr11	72819832	72863284	intra_1383_TAD2272_chr11	2807	1993	1	1	0	0
chr11	72885291	74185632	intra_1384_TAD2272_chr11	4229	2013	1	1	0	0
chr11	72951636	74185632	intra_1385_TAD2272_chr11	9332	4687	1	1	0	0
chr11	73033221	74185632	intra_1386_TAD2272_chr11	1738	1610	1	1	0	0
chr11	74794850	74973493	intra_1387_TAD2275_chr11	1763	1268	1	1	0	0
chr11	74794850	74979295	intra_1388_TAD2275_chr11	4765	3349	1	1	0	0
chr11	74794850	74982932	intra_1389_TAD2275_chr11	4798	3832	1	1	0	1
chr11	74794850	74984353	intra_1390_TAD2275_chr11	2910	2702	1	1	0	1
chr11	74807669	74979295	intra_1391_TAD2275_chr11	989	413	1	1	0	0
chr11	74807669	74982932	intra_1392_TAD2275_chr11	996	473	1	1	0	1
chr11	74807669	74984353	intra_1393_TAD2275_chr11	604	333	1	1	0	1
chr11	75006255	75045782	intra_1394_TAD2276_chr11	5212	6692	0	0	0	1
chr11	75006255	75104897	intra_1395_TAD2276_chr11	4213	4708	1	1	0	1
chr11	75343761	75387371	intra_1396_TAD2276_chr11	4058	6176	1	1	0	0
chr11	75899286	76031509	intra_1397_TAD2277_chr11	5737	1515	0	1	0	0
chr11	76066618	76220506	intra_1398_TAD2278_chr11	6213	3338	1	1	0	0
chr11	76066618	76224692	intra_1399_TAD2278_chr11	3046	485	1	1	0	0
chr11	76320283	76391829	intra_1400_TAD2279_chr11	3338	1350	1	1	0	0
chr11	76320283	76459906	intra_1401_TAD2279_chr11	3067	901	1	1	0	0
chr11	76338380	76391829	intra_1402_TAD2279_chr11	4176	1640	1	1	0	0
chr11	76338380	76459906	intra_1403_TAD2279_chr11	3837	1095	1	1	0	0
chr11	76350431	76391829	intra_1404_TAD2279_chr11	2647	2099	1	1	0	0
chr11	76350431	76459906	intra_1405_TAD2279_chr11	2432	1401	1	1	0	0
chr11	76354473	76391829	intra_1406_TAD2279_chr11	2983	2099	1	1	0	0
chr11	76354473	76459906	intra_1407_TAD2279_chr11	2741	1401	1	1	0	0
chr11	76461055	76577391	intra_1408_TAD2279_chr11	3864	1099	1	1	0	0
chr11	76468496	76577391	intra_1409_TAD2279_chr11	2608	857	1	1	0	0
chr11	76490507	76577391	intra_1410_TAD2280_chr11	3806	2204	1	1	0	0
chr11	76602660	76708232	intra_1411_TAD2280_chr11	2670	2054	1	1	0	1
chr11	77304554	77315356	intra_1412_TAD2283_chr11	5326	3039	0	0	0	1
chr11	77443827	77598036	intra_1413_TAD2284_chr11	1122	1527	1	1	1	0
chr11	77443827	77607150	intra_1414_TAD2284_chr11	6118	9736	1	1	1	0
chr11	77443827	77629948	intra_1415_TAD2284_chr11	3516	5411	1	1	1	0
chr11	77550734	77629948	intra_1416_TAD2285_chr11	3461	3049	1	1	1	1
chr11	77557437	77629948	intra_1417_TAD2285_chr11	3214	3661	1	1	1	1
chr11	77576475	77629948	intra_1418_TAD2285_chr11	6815	5450	1	1	1	1
chr11	77579782	77629948	intra_1419_TAD2285_chr11	1905	2139	1	1	1	1
chr11	77635100	77708011	intra_1420_TAD2285_chr11	2535	1033	1	0	0	1
chr11	77639358	77708011	intra_1421_TAD2285_chr11	1678	486	1	0	0	1
chr11	77640698	77708011	intra_1422_TAD2285_chr11	2556	1120	1	0	0	1
chr11	77873750	77965122	intra_1423_TAD2286_chr11	4156	4899	1	0	0	0
chr11	77972519	77992066	intra_1424_TAD2286_chr11	8935	5053	0	0	0	0
chr11	78168959	78211307	intra_1425_TAD2286_chr11	1988	1053	1	1	0	0
chr11	78168959	78213614	intra_1426_TAD2286_chr11	3479	1700	1	1	0	0
chr11	78171831	78211307	intra_1427_TAD2286_chr11	2076	530	1	1	0	0
chr11	78171831	78213614	intra_1428_TAD2286_chr11	3634	856	1	1	0	0
chr11	78173968	78211307	intra_1429_TAD2286_chr11	1629	1647	1	1	0	0
chr11	78173968	78213614	intra_1430_TAD2286_chr11	2852	2659	1	1	0	0
chr11	78651499	78737040	intra_1431_TAD2288_chr11	2889	3830	0	1	0	1
chr11	78669677	78737040	intra_1432_TAD2288_chr11	4062	4492	1	1	0	1
chr11	78669677	78770232	intra_1433_TAD2288_chr11	4815	3883	1	1	0	1
chr11	78773425	79006116	intra_1434_TAD2288_chr11	1141	293	1	1	0	0
chr11	78773425	79027890	intra_1435_TAD2288_chr11	2211	2414	1	1	0	0
chr11	78780678	79006116	intra_1436_TAD2288_chr11	1756	393	1	1	0	0
chr11	78780678	79027890	intra_1437_TAD2288_chr11	3402	3234	1	1	0	0
chr11	78832656	79027890	intra_1438_TAD2289_chr11	5584	4671	1	1	0	0
chr11	78843947	79027890	intra_1439_TAD2289_chr11	6319	10590	1	1	0	1
chr11	79037867	79104409	intra_1440_TAD2289_chr11	4762	7734	1	1	0	1
chr11	79037867	79110127	intra_1441_TAD2289_chr11	5763	4825	1	1	0	1
chr11	79037867	79212320	intra_1442_TAD2289_chr11	5759	7615	1	1	0	0
chr11	79037867	79391715	intra_1443_TAD2289_chr11	4285	5042	1	1	0	0
chr11	79397677	79438836	intra_1444_TAD2290_chr11	3223	1857	1	1	0	0
chr11	79442228	79500781	intra_1445_TAD2290_chr11	1975	3852	0	0	0	1
chr11	79516934	79733941	intra_1446_TAD2291_chr11	1076	7547	1	1	1	0
chr11	79524220	79733941	intra_1447_TAD2291_chr11	5564	7547	1	1	1	0
chr11	79856186	80165752	intra_1448_TAD2292_chr11	5061	2490	1	0	1	0
chr11	79900381	80165752	intra_1449_TAD2292_chr11	4188	1895	1	0	1	0
chr11	80100642	80165752	intra_1450_TAD2292_chr11	3988	1634	1	1	0	1
chr11	80509821	80593919	intra_1451_TAD2294_chr11	3393	1400	1	0	0	1
chr11	80509821	80632032	intra_1452_TAD2294_chr11	2401	2055	1	1	0	0
chr11	80719898	81348657	intra_1453_TAD2295_chr11	3047	2137	0	0	0	1
chr11	81796634	81988764	intra_1454_TAD2296_chr11	3394	424	1	1	0	0
chr11	81796634	81991677	intra_1455_TAD2296_chr11	1579	586	1	1	0	0
chr11	81809622	81988764	intra_1456_TAD2296_chr11	8400	3789	1	1	0	0
chr11	81809622	81991677	intra_1457_TAD2296_chr11	3908	5231	1	1	0	0
chr11	82559577	82685089	intra_1458_TAD2298_chr11	3191	1399	1	1	0	0
chr11	82559577	82700414	intra_1459_TAD2298_chr11	1045	3741	1	1	0	0
chr11	82559577	82704450	intra_1460_TAD2298_chr11	3090	3741	1	1	0	0
chr11	82632787	82685089	intra_1461_TAD2298_chr11	4183	1659	1	1	0	1
chr11	82632787	82700414	intra_1462_TAD2298_chr11	1370	4437	1	1	0	1
chr11	82632787	82704450	intra_1463_TAD2298_chr11	4052	4437	1	1	0	0
chr11	82728378	82773565	intra_1464_TAD2299_chr11	3800	2699	0	1	0	1
chr11	82871353	83238740	intra_1465_TAD2300_chr11	3707	2746	0	0	0	0
chr11	83369788	83542718	intra_1466_TAD2301_chr11	2036	1894	1	0	0	0
chr11	83369788	83553220	intra_1467_TAD2301_chr11	3033	2089	1	0	0	0
chr11	83598855	83741028	intra_1468_TAD2302_chr11	3315	1778	1	1	0	1
chr11	83598855	83750223	intra_1469_TAD2302_chr11	3556	3226	1	1	0	1
chr11	83598855	83845976	intra_1470_TAD2302_chr11	3269	1757	1	1	0	0
chr11	83615480	83741028	intra_1471_TAD2302_chr11	2838	1300	1	1	0	1
chr11	83615480	83750223	intra_1472_TAD2302_chr11	3044	2359	1	1	0	1
chr11	83615480	83845976	intra_1473_TAD2302_chr11	2798	1285	1	1	0	0
chr11	83628922	83741028	intra_1474_TAD2302_chr11	3494	2209	1	1	0	1
chr11	83628922	83750223	intra_1475_TAD2302_chr11	3748	4008	1	1	0	1
chr11	83628922	83845976	intra_1476_TAD2302_chr11	3445	2183	1	1	0	0
chr11	83645726	83741028	intra_1477_TAD2302_chr11	2629	1201	1	1	0	1
chr11	83645726	83750223	intra_1478_TAD2302_chr11	2820	2178	1	1	0	1
chr11	83645726	83845976	intra_1479_TAD2302_chr11	2592	1186	1	1	0	0
chr11	83992701	84057510	intra_1480_TAD2302_chr11	4216	2280	0	0	1	1
chr11	83993281	84057510	intra_1481_TAD2302_chr11	2622	823	0	0	1	1
chr11	84432044	84608407	intra_1482_TAD2303_chr11	2109	1386	0	1	0	1
chr11	84432044	84611855	intra_1483_TAD2303_chr11	2091	667	0	1	0	1
chr11	84432044	84627653	intra_1484_TAD2303_chr11	2582	1114	0	1	0	1
chr11	84432044	84631887	intra_1485_TAD2303_chr11	1411	546	0	1	0	1
chr11	84432044	84633331	intra_1486_TAD2303_chr11	2866	423	0	1	0	0
chr11	84731886	84996949	intra_1487_TAD2304_chr11	4280	5345	0	0	0	0
chr11	84997594	85075269	intra_1488_TAD2304_chr11	1660	797	1	1	0	0
chr11	85331504	85637145	intra_1489_TAD2305_chr11	2484	2519	1	1	0	0
chr11	85331504	85655884	intra_1490_TAD2305_chr11	3204	1361	1	1	0	0
chr11	85520097	85637145	intra_1491_TAD2305_chr11	2458	2213	0	1	0	0
chr11	85547034	85637145	intra_1492_TAD2305_chr11	3305	2594	0	0	0	0
chr11	85656707	85786329	intra_1493_TAD2306_chr11	4624	971	1	1	0	1
chr11	85658100	85786329	intra_1494_TAD2306_chr11	3377	2647	1	1	0	1
chr11	85662562	85786329	intra_1495_TAD2306_chr11	5139	2144	1	1	0	1
chr11	86381896	86467373	intra_1496_TAD2308_chr11	2588	1955	0	0	1	1
chr11	86381896	86469685	intra_1497_TAD2308_chr11	823	927	0	0	1	1
chr11	86381896	86650387	intra_1498_TAD2308_chr11	2952	2549	1	0	1	0
chr11	87443299	87584945	intra_1499_TAD2311_chr11	3225	2608	1	1	0	0
chr11	87781091	87975971	intra_1500_TAD2313_chr11	5324	4080	0	1	0	0
chr11	87782190	87975971	intra_1501_TAD2313_chr11	1954	457	0	1	0	0
chr11	87788115	87975971	intra_1502_TAD2313_chr11	4108	3262	0	1	0	0
chr11	88366491	88590303	intra_1503_TAD2314_chr11	3075	1958	1	1	0	0
chr11	88769875	88835511	intra_1504_TAD2316_chr11	3173	1317	0	0	0	0
chr11	88769875	88838046	intra_1505_TAD2316_chr11	1168	456	0	0	0	0
chr11	88850794	88901065	intra_1506_TAD2316_chr11	2207	2210	0	1	0	1
chr11	88854805	88901065	intra_1507_TAD2316_chr11	2528	2835	0	1	0	1
chr11	88945694	89165223	intra_1508_TAD2317_chr11	2694	1136	1	1	0	1
chr11	88961744	89165223	intra_1509_TAD2317_chr11	5140	4090	1	1	0	1
chr11	89026544	89165223	intra_1510_TAD2317_chr11	3781	4082	1	1	0	1
chr11	89850174	90031712	intra_1511_TAD2318_chr11	3561	5780	1	1	0	0
chr11	90168247	90478194	intra_1512_TAD2319_chr11	2230	1224	1	0	1	1
chr11	90168247	90485397	intra_1513_TAD2319_chr11	2765	1241	1	0	1	1
chr11	93816405	94087773	intra_1514_TAD2322_chr11	1720	691	0	0	1	0
chr11	93829312	94087773	intra_1515_TAD2322_chr11	2677	2223	0	0	1	0
chr11	93989237	94087773	intra_1516_TAD2323_chr11	2587	995	0	0	1	1
chr11	93990917	94087773	intra_1517_TAD2323_chr11	2182	1331	0	0	1	1
chr11	93994528	94087773	intra_1518_TAD2323_chr11	3410	1807	0	0	1	1
chr11	94097293	94138746	intra_1519_TAD2323_chr11	4433	5654	1	1	0	1
chr11	94190848	94405649	intra_1520_TAD2324_chr11	1118	476	1	1	0	0
chr11	94190848	94410793	intra_1521_TAD2324_chr11	3364	916	1	1	0	0
chr11	94201479	94266479	intra_1522_TAD2324_chr11	4612	3222	1	1	0	1
chr11	94201479	94405649	intra_1523_TAD2324_chr11	3130	1912	1	1	0	0
chr11	94201479	94410793	intra_1524_TAD2324_chr11	9418	3676	1	1	0	0
chr11	94482712	94578532	intra_1525_TAD2324_chr11	1765	693	0	0	0	0
chr11	94490752	94578532	intra_1526_TAD2324_chr11	5861	3441	0	0	0	0
chr11	94591506	94798702	intra_1527_TAD2324_chr11	8034	4772	1	0	0	0
chr11	94591506	94804026	intra_1528_TAD2324_chr11	2283	694	1	0	0	0
chr11	94594059	94798702	intra_1529_TAD2324_chr11	4928	1272	1	0	0	0
chr11	94594059	94804026	intra_1530_TAD2324_chr11	1400	185	1	0	0	0
chr11	94635146	94798702	intra_1531_TAD2324_chr11	3372	4465	0	1	0	0
chr11	94646504	94798702	intra_1532_TAD2324_chr11	5392	4465	0	1	0	0
chr11	94646504	94804026	intra_1533_TAD2324_chr11	1532	650	0	1	0	0
chr11	94840195	94862998	intra_1534_TAD2324_chr11	6657	2454	0	1	0	1
chr11	94908226	94968636	intra_1535_TAD2324_chr11	5701	3202	1	1	0	1
chr11	94937248	94968636	intra_1536_TAD2324_chr11	6387	2422	0	0	0	1
chr11	94978228	95093699	intra_1537_TAD2324_chr11	4267	4993	1	1	0	0
chr11	94978228	95113203	intra_1538_TAD2324_chr11	3908	7937	1	1	0	0
chr11	94979700	95093699	intra_1539_TAD2324_chr11	3096	1355	1	1	0	0
chr11	94979700	95113203	intra_1540_TAD2324_chr11	2836	2155	1	1	0	0
chr11	95250385	95371061	intra_1541_TAD2325_chr11	735	374	1	1	0	1
chr11	95250385	95376244	intra_1542_TAD2325_chr11	1925	515	1	1	0	0
chr11	95250385	95382499	intra_1543_TAD2325_chr11	1720	541	1	1	0	0
chr11	95259117	95293975	intra_1544_TAD2325_chr11	3491	2204	0	1	0	1
chr11	95259117	95371061	intra_1545_TAD2325_chr11	2551	2250	1	1	0	1
chr11	95259117	95376244	intra_1546_TAD2325_chr11	6673	3099	1	1	0	0
chr11	95259117	95382499	intra_1547_TAD2325_chr11	5965	3252	1	1	0	0
chr11	95394993	95510628	intra_1548_TAD2325_chr11	5978	6364	1	1	0	1
chr11	95547255	95612887	intra_1549_TAD2325_chr11	3957	6227	1	1	0	0
chr11	95688671	95715451	intra_1550_TAD2325_chr11	2472	1254	1	0	0	0
chr11	96006816	96060371	intra_1551_TAD2325_chr11	2837	1607	0	0	0	1
chr11	96006816	96096741	intra_1552_TAD2325_chr11	4165	3091	1	1	0	0
chr11	96006816	96101912	intra_1553_TAD2325_chr11	3771	1926	1	1	0	0
chr11	96164306	96482905	intra_1554_TAD2326_chr11	4511	1619	1	0	0	0
chr11	96299980	96397915	intra_1555_TAD2326_chr11	4296	731	0	1	0	0
chr11	96299980	96414879	intra_1556_TAD2326_chr11	3915	720	0	1	0	0
chr11	96299980	96425779	intra_1557_TAD2326_chr11	1777	720	0	1	0	0
chr11	96299980	96482905	intra_1558_TAD2326_chr11	4870	1150	0	0	0	0
chr11	96299980	96484505	intra_1559_TAD2326_chr11	1609	299	0	0	0	0
chr11	96621272	96722330	intra_1560_TAD2327_chr11	3192	2561	0	1	0	0
chr11	96621272	96723646	intra_1561_TAD2327_chr11	3986	4178	0	1	0	0
chr11	96728435	96771754	intra_1562_TAD2327_chr11	2869	2778	1	1	0	0
chr11	96777234	96799331	intra_1563_TAD2327_chr11	6371	5586	1	0	0	0
chr11	96777234	96825336	intra_1564_TAD2327_chr11	5467	7001	1	1	0	0
chr11	96843648	96883914	intra_1565_TAD2327_chr11	4478	2172	1	1	0	1
chr11	96843648	96887783	intra_1566_TAD2327_chr11	4082	3538	1	1	0	1
chr11	96843648	96891487	intra_1567_TAD2327_chr11	5656	1404	1	1	0	0
chr11	96962962	97008488	intra_1568_TAD2327_chr11	3924	3506	1	1	0	0
chr11	96962962	97038605	intra_1569_TAD2327_chr11	2688	1374	0	0	0	0
chr11	97059935	97171952	intra_1570_TAD2327_chr11	3591	2220	0	1	0	1
chr11	97218734	97262111	intra_1571_TAD2327_chr11	3755	4331	0	1	0	1
chr11	97269471	97330743	intra_1572_TAD2327_chr11	3456	4014	1	1	0	1
chr11	97293265	97330743	intra_1573_TAD2327_chr11	3567	8157	1	1	0	1
chr11	97350824	97373208	intra_1574_TAD2327_chr11	4185	2531	0	0	0	1
chr11	97392913	97437504	intra_1575_TAD2327_chr11	7722	2661	1	1	0	1
chr11	97392913	97481068	intra_1576_TAD2327_chr11	4194	3040	1	0	0	0
chr11	97392913	97484185	intra_1577_TAD2327_chr11	6124	4491	1	0	0	0
chr11	97493186	97551687	intra_1578_TAD2327_chr11	6110	2012	1	1	0	0
chr11	97506010	97551687	intra_1579_TAD2327_chr11	4752	4921	1	1	0	0
chr11	97761080	97849669	intra_1580_TAD2327_chr11	3895	4623	1	1	0	1
chr11	97798040	97849669	intra_1581_TAD2327_chr11	4384	3468	1	1	0	1
chr11	97822189	97849669	intra_1582_TAD2327_chr11	3910	3918	0	1	0	1
chr11	97855766	97864537	intra_1583_TAD2327_chr11	4330	1952	0	0	0	1
chr11	97892698	97937179	intra_1584_TAD2327_chr11	3924	2654	1	1	0	1
chr11	98126305	98206932	intra_1585_TAD2327_chr11	3164	2311	0	1	0	1
chr11	98126305	98217538	intra_1586_TAD2327_chr11	4595	1012	0	1	0	0
chr11	98126305	98234301	intra_1587_TAD2327_chr11	5055	1490	0	1	0	0
chr11	98126305	98300589	intra_1588_TAD2327_chr11	7344	1579	0	1	0	0
chr11	98126305	98319409	intra_1589_TAD2327_chr11	5361	1787	0	1	0	0
chr11	98126305	98459099	intra_1590_TAD2327_chr11	4140	2852	0	1	0	0
chr11	98203796	98217538	intra_1591_TAD2327_chr11	8279	1755	0	0	0	1
chr11	98203796	98234301	intra_1592_TAD2327_chr11	9108	2586	1	0	0	0
chr11	98203796	98251117	intra_1593_TAD2327_chr11	3698	2203	1	1	0	0
chr11	98203796	98300589	intra_1594_TAD2327_chr11	13231	2739	1	1	0	0
chr11	98203796	98319409	intra_1595_TAD2327_chr11	9658	3100	1	1	0	0
chr11	98203796	98459099	intra_1596_TAD2327_chr11	7459	4948	1	1	0	0
chr11	98561135	98572237	intra_1597_TAD2328_chr11	3476	3578	0	0	0	1
chr11	98579123	98616433	intra_1598_TAD2328_chr11	5931	2081	1	1	1	0
chr11	98595369	98616433	intra_1599_TAD2328_chr11	1932	1124	0	1	1	1
chr11	98720329	98771415	intra_1600_TAD2329_chr11	1825	1147	1	0	0	0
chr11	98724634	98771415	intra_1601_TAD2329_chr11	1318	411	1	0	0	0
chr11	98794367	98833982	intra_1602_TAD2329_chr11	2844	3660	1	0	1	1
chr11	98836574	98927737	intra_1603_TAD2329_chr11	3447	2261	0	0	1	0
chr11	98836574	99011656	intra_1604_TAD2329_chr11	3483	3563	0	0	1	0
chr11	99050556	99169314	intra_1605_TAD2330_chr11	4500	1248	0	1	0	0
chr11	99068331	99169314	intra_1606_TAD2330_chr11	3400	539	0	1	0	0
chr11	99240880	99324915	intra_1607_TAD2331_chr11	3691	3457	1	1	0	0
chr11	99274495	99324915	intra_1608_TAD2332_chr11	2363	2468	1	1	0	0
chr11	99326051	99435863	intra_1609_TAD2332_chr11	3118	1994	0	1	0	0
chr11	99326051	99866541	intra_1610_TAD2332_chr11	3158	2341	1	0	0	0
chr11	99326051	99868297	intra_1611_TAD2332_chr11	1358	2341	1	0	0	0
chr11	100030317	100144311	intra_1612_TAD2332_chr11	4319	1474	1	1	0	0
chr11	100223680	100269853	intra_1613_TAD2333_chr11	2651	4733	1	1	0	1
chr11	100488174	100556709	intra_1614_TAD2333_chr11	3608	2624	1	1	0	1
chr11	100488174	100564246	intra_1615_TAD2333_chr11	2965	1977	1	1	0	1
chr11	100754592	100809244	intra_1616_TAD2334_chr11	4516	4573	1	1	0	1
chr11	100754592	100811313	intra_1617_TAD2334_chr11	1717	4573	1	1	0	1
chr11	100754592	100818960	intra_1618_TAD2334_chr11	6284	7466	1	1	0	1
chr11	100754592	100821136	intra_1619_TAD2334_chr11	4015	2256	1	1	0	1
chr11	100844472	100919620	intra_1620_TAD2335_chr11	3912	3590	1	1	0	0
chr11	100844472	100928793	intra_1621_TAD2335_chr11	5896	7867	1	1	0	0
chr11	100956817	101035638	intra_1622_TAD2335_chr11	5841	2028	1	0	0	0
chr11	100956817	101042632	intra_1623_TAD2335_chr11	4014	2285	1	0	0	0
chr11	101073139	101163916	intra_1624_TAD2335_chr11	3434	2006	1	1	0	0
chr11	101184862	101256960	intra_1625_TAD2335_chr11	5048	6727	1	1	1	0
chr11	101184862	101303979	intra_1626_TAD2335_chr11	5510	2278	1	1	1	0
chr11	101328682	101424193	intra_1627_TAD2335_chr11	2939	1207	0	0	0	0
chr11	101520040	101594392	intra_1628_TAD2336_chr11	6790	7676	1	1	0	0
chr11	101520040	101625529	intra_1629_TAD2336_chr11	2279	1915	1	1	0	0
chr11	101674520	101766883	intra_1630_TAD2337_chr11	4202	4259	1	1	0	1
chr11	101674520	101771965	intra_1631_TAD2337_chr11	4231	4668	1	1	0	1
chr11	101780880	101830597	intra_1632_TAD2337_chr11	4552	3800	1	1	0	0
chr11	101780880	101833078	intra_1633_TAD2337_chr11	3122	3800	1	1	0	0
chr11	101922394	101958973	intra_1634_TAD2337_chr11	3456	1052	1	1	0	1
chr11	101963642	102000131	intra_1635_TAD2337_chr11	4249	3757	1	1	0	1
chr11	101963642	102002250	intra_1636_TAD2337_chr11	2839	700	1	1	0	1
chr11	101963642	102018238	intra_1637_TAD2337_chr11	2416	1215	0	0	0	0
chr11	101963642	102071630	intra_1638_TAD2337_chr11	3783	1992	0	0	0	0
chr11	102109880	102129233	intra_1639_TAD2337_chr11	4490	2256	0	0	0	1
chr11	102161166	102273465	intra_1640_TAD2338_chr11	2140	1015	1	1	1	0
chr11	102161166	102292720	intra_1641_TAD2338_chr11	1869	559	1	1	1	0
chr11	102161166	102296138	intra_1642_TAD2338_chr11	1770	676	1	1	1	0
chr11	102161166	102300046	intra_1643_TAD2338_chr11	2409	413	1	1	1	0
chr11	102170138	102273465	intra_1644_TAD2338_chr11	4690	5063	1	1	1	0
chr11	102170138	102292720	intra_1645_TAD2338_chr11	4098	2786	1	1	1	0
chr11	102170138	102296138	intra_1646_TAD2338_chr11	3879	3374	1	1	1	0
chr11	102170138	102300046	intra_1647_TAD2338_chr11	5281	2062	1	1	1	0
chr11	102170138	102309270	intra_1648_TAD2338_chr11	7686	3391	1	1	1	0
chr11	102178263	102273465	intra_1649_TAD2338_chr11	2729	928	1	1	1	0
chr11	102178263	102292720	intra_1650_TAD2338_chr11	2385	511	1	1	1	0
chr11	102178263	102296138	intra_1651_TAD2338_chr11	2257	618	1	1	1	0
chr11	102178263	102300046	intra_1652_TAD2338_chr11	3073	378	1	1	1	0
chr11	102178263	102309270	intra_1653_TAD2338_chr11	4473	622	1	1	1	0
chr11	102434027	102513105	intra_1654_TAD2339_chr11	2847	3409	1	1	0	0
chr11	102589838	102713638	intra_1655_TAD2339_chr11	1489	468	1	1	0	0
chr11	102600430	102713638	intra_1656_TAD2339_chr11	1850	1421	1	1	0	0
chr11	102600430	102854688	intra_1657_TAD2339_chr11	3293	4029	0	0	0	0
chr11	102600430	102916597	intra_1658_TAD2339_chr11	2721	2024	0	0	0	0
chr11	102635118	102726225	intra_1659_TAD2339_chr11	2917	1662	1	1	0	0
chr11	102635118	102854688	intra_1660_TAD2339_chr11	6097	5951	0	0	0	0
chr11	102635118	102916597	intra_1661_TAD2339_chr11	5038	2990	0	0	0	0
chr11	102636131	102726225	intra_1662_TAD2339_chr11	885	1662	1	1	0	0
chr11	102638785	102726225	intra_1663_TAD2339_chr11	976	416	1	1	0	0
chr11	102754179	102854688	intra_1664_TAD2339_chr11	2832	1563	1	1	0	0
chr11	102754179	102916597	intra_1665_TAD2339_chr11	2340	785	1	1	0	0
chr11	102761982	102854688	intra_1666_TAD2339_chr11	4542	4699	1	1	0	0
chr11	102761982	102916597	intra_1667_TAD2339_chr11	3754	2361	1	1	0	0
chr11	103094245	103186832	intra_1668_TAD2339_chr11	1734	1859	1	1	0	1
chr11	103094245	103188818	intra_1669_TAD2339_chr11	3856	1369	1	1	0	1
chr11	103220321	103326195	intra_1670_TAD2339_chr11	3179	3013	0	1	0	1
chr11	103221462	103326195	intra_1671_TAD2339_chr11	5767	2951	0	1	0	1
chr11	103263490	103326195	intra_1672_TAD2339_chr11	4058	1849	0	1	0	1
chr11	103848674	104033381	intra_1673_TAD2341_chr11	4502	2850	1	1	0	1
chr11	103848674	104057568	intra_1674_TAD2341_chr11	4473	2774	1	1	0	0
chr11	103858617	104033381	intra_1675_TAD2341_chr11	4515	3999	1	1	0	1
chr11	103858617	104057568	intra_1676_TAD2341_chr11	4486	3893	1	1	0	0
chr11	104172965	104312930	intra_1677_TAD2342_chr11	1229	1436	0	0	0	1
chr11	104172965	104323285	intra_1678_TAD2342_chr11	1062	4078	0	0	0	1
chr11	104177007	104312930	intra_1679_TAD2342_chr11	3503	1436	0	0	0	1
chr11	104177007	104323285	intra_1680_TAD2342_chr11	3028	4078	0	0	0	1
chr11	104208253	104312930	intra_1681_TAD2342_chr11	1830	619	0	0	0	1
chr11	104208253	104323285	intra_1682_TAD2342_chr11	1581	1757	0	0	0	1
chr11	104451345	104987307	intra_1683_TAD2343_chr11	4008	1528	0	0	0	0
chr11	104629365	104987307	intra_1684_TAD2343_chr11	3559	974	1	1	0	0
chr11	105193802	105453650	intra_1685_TAD2344_chr11	1059	573	1	1	0	0
chr11	105206558	105453650	intra_1686_TAD2344_chr11	2514	948	1	1	0	0
chr11	105208916	105453650	intra_1687_TAD2344_chr11	2992	1957	1	1	0	0
chr11	105224090	105453650	intra_1688_TAD2344_chr11	4262	2992	1	1	0	0
chr11	105862838	105888509	intra_1689_TAD2345_chr11	3034	2248	0	1	0	1
chr11	105862838	105938070	intra_1690_TAD2345_chr11	3387	1733	0	1	0	0
chr11	106164024	106187585	intra_1691_TAD2345_chr11	2200	2289	1	1	0	1
chr11	106164024	106228216	intra_1692_TAD2345_chr11	3818	2026	0	1	0	0
chr11	106164024	106253629	intra_1693_TAD2345_chr11	3348	2645	1	1	0	0
chr11	106279871	106353086	intra_1694_TAD2345_chr11	2683	3839	1	1	1	1
chr11	106279871	106359570	intra_1695_TAD2345_chr11	901	3839	1	1	1	1
chr11	106279871	106487365	intra_1696_TAD2345_chr11	2038	1713	1	1	1	0
chr11	106279871	106489490	intra_1697_TAD2345_chr11	3786	3900	1	1	1	0
chr11	106509559	106604238	intra_1698_TAD2345_chr11	2542	4861	0	1	0	1
chr11	106966497	107020814	intra_1699_TAD2347_chr11	4124	1547	0	0	0	1
chr11	106974341	107020814	intra_1700_TAD2347_chr11	2818	818	0	0	0	1
chr11	107246555	107331335	intra_1701_TAD2348_chr11	5341	3784	0	1	1	0
chr11	107246555	107335016	intra_1702_TAD2348_chr11	2139	1432	0	1	1	1
chr11	107254789	107335016	intra_1703_TAD2348_chr11	898	485	0	1	1	1
chr11	107989787	108239885	intra_1704_TAD2351_chr11	2590	4104	1	1	0	1
chr11	108308452	108892245	intra_1705_TAD2352_chr11	1726	1691	0	1	0	1
chr11	108311088	108892245	intra_1706_TAD2352_chr11	2862	1691	0	1	0	1
chr11	109105810	109287465	intra_1707_TAD2353_chr11	6700	4379	1	1	0	0
chr11	109105810	109302853	intra_1708_TAD2353_chr11	1896	1587	1	1	0	0
chr11	109105810	109306297	intra_1709_TAD2353_chr11	1122	3047	1	1	0	0
chr11	109159339	109287465	intra_1710_TAD2353_chr11	10036	3193	1	1	0	0
chr11	109159339	109302853	intra_1711_TAD2353_chr11	2840	1157	1	1	0	0
chr11	109159339	109306297	intra_1712_TAD2353_chr11	1681	2222	1	1	0	0
chr11	109192578	109302853	intra_1713_TAD2353_chr11	2454	2387	1	1	0	0
chr11	109192578	109306297	intra_1714_TAD2353_chr11	1453	4583	1	1	0	0
chr11	109205589	109287465	intra_1715_TAD2353_chr11	4038	2082	1	1	0	0
chr11	109306875	109446869	intra_1716_TAD2353_chr11	2716	4054	1	0	0	0
chr11	109306875	109460497	intra_1717_TAD2353_chr11	890	871	1	0	0	0
chr11	110226336	110344955	intra_1718_TAD2356_chr11	2701	1877	0	1	1	1
chr11	110226336	110357844	intra_1719_TAD2356_chr11	2490	2391	0	1	1	1
chr11	110360135	110903949	intra_1720_TAD2356_chr11	2563	1053	1	0	1	1
chr11	110360135	110926360	intra_1721_TAD2356_chr11	1505	570	1	0	1	1
chr11	110398796	110903949	intra_1722_TAD2357_chr11	1912	1325	1	0	0	1
chr11	110398796	110926360	intra_1723_TAD2357_chr11	1122	718	1	0	0	1
chr11	110433834	110903949	intra_1724_TAD2357_chr11	2021	1284	1	0	0	1
chr11	110433834	110926360	intra_1725_TAD2357_chr11	1186	695	1	0	0	1
chr11	113157455	113474064	intra_1726_TAD2361_chr11	2418	874	1	1	0	1
chr11	113157455	113479337	intra_1727_TAD2361_chr11	1939	341	1	1	0	1
chr11	113157455	113492435	intra_1728_TAD2361_chr11	1692	656	1	1	0	0
chr11	113159065	113474064	intra_1729_TAD2361_chr11	3919	1627	1	1	0	1
chr11	113159065	113479337	intra_1730_TAD2361_chr11	3142	634	1	1	0	1
chr11	113159065	113492435	intra_1731_TAD2361_chr11	2742	1221	1	1	0	0
chr11	113360121	113474064	intra_1732_TAD2361_chr11	3192	2074	0	1	0	1
chr11	113360121	113479337	intra_1733_TAD2361_chr11	2559	809	0	1	0	1
chr11	113360121	113489513	intra_1734_TAD2361_chr11	1446	540	0	1	0	0
chr11	113360121	113492435	intra_1735_TAD2361_chr11	2233	1557	0	1	0	0
chr11	113564962	113673022	intra_1736_TAD2362_chr11	3662	7907	1	1	0	0
chr11	113726849	114324807	intra_1737_TAD2363_chr11	2807	2198	1	1	0	0
chr11	114534012	114650814	intra_1738_TAD2364_chr11	3272	2285	1	0	0	0
chr11	114534012	114657188	intra_1739_TAD2364_chr11	732	637	1	0	0	0
chr11	114606349	114650814	intra_1740_TAD2364_chr11	8068	4873	1	1	0	1
chr11	114670659	114738935	intra_1741_TAD2364_chr11	1174	8240	1	0	0	1
chr11	114673874	114738935	intra_1742_TAD2364_chr11	3237	8240	1	0	0	1
chr11	114942125	115015444	intra_1743_TAD2364_chr11	3665	1708	1	1	0	0
chr11	114944602	115015444	intra_1744_TAD2364_chr11	3226	1708	1	1	0	0
chr11	114951159	115015444	intra_1745_TAD2364_chr11	2850	820	1	1	0	0
chr11	115021298	115044094	intra_1746_TAD2364_chr11	5016	4228	1	1	0	1
chr11	115022162	115044094	intra_1747_TAD2364_chr11	4184	6391	1	1	0	1
chr11	115063535	115127045	intra_1748_TAD2364_chr11	4275	3703	1	1	0	0
chr11	115063535	115132251	intra_1749_TAD2364_chr11	4632	4200	1	1	0	1
chr11	115183526	115215921	intra_1750_TAD2365_chr11	4974	4310	1	1	0	1
chr11	115288963	115335703	intra_1751_TAD2365_chr11	4664	3459	1	1	0	0
chr11	115484728	115576308	intra_1752_TAD2365_chr11	1552	1953	0	1	0	0
chr11	115492811	115576308	intra_1753_TAD2365_chr11	2891	1953	1	1	0	1
chr11	115492811	115579711	intra_1754_TAD2365_chr11	1320	1953	0	1	0	1
chr11	115508747	115576308	intra_1755_TAD2365_chr11	2221	3283	1	1	0	1
chr11	115508747	115579711	intra_1756_TAD2365_chr11	1014	3283	1	1	0	1
chr11	115583824	115675642	intra_1757_TAD2365_chr11	5445	8955	1	1	0	0
chr11	115781355	115861318	intra_1758_TAD2366_chr11	2868	832	0	1	0	0
chr11	115800846	115861318	intra_1759_TAD2366_chr11	2550	833	1	1	0	1
chr11	116087680	116156136	intra_1760_TAD2366_chr11	2946	3964	1	1	0	0
chr11	116180243	116229895	intra_1761_TAD2366_chr11	5507	6028	1	1	0	1
chr11	116180243	116307793	intra_1762_TAD2366_chr11	6059	13602	1	1	0	0
chr11	116180243	116325640	intra_1763_TAD2366_chr11	5376	7795	1	1	0	0
chr11	116180243	116350436	intra_1764_TAD2366_chr11	4018	4009	1	1	0	0
chr11	116180243	116355559	intra_1765_TAD2366_chr11	4940	4343	1	1	0	0
chr11	116415570	116454159	intra_1766_TAD2366_chr11	3945	788	1	1	0	1
chr11	116464586	116490556	intra_1767_TAD2366_chr11	2303	2256	0	0	0	1
chr11	116504509	116532994	intra_1768_TAD2366_chr11	7139	5490	0	0	0	0
chr11	116504509	116600190	intra_1769_TAD2366_chr11	4467	3958	0	1	0	0
chr11	116504509	116670101	intra_1770_TAD2366_chr11	4173	6380	1	1	0	0
chr11	116518811	116670101	intra_1771_TAD2366_chr11	1882	1101	1	1	0	0
chr11	116779838	116905302	intra_1772_TAD2367_chr11	5172	1453	1	1	0	1
chr11	116779838	116919176	intra_1773_TAD2367_chr11	4109	2576	1	1	0	1
chr11	116933407	117038928	intra_1774_TAD2368_chr11	2811	7737	1	0	0	0
chr11	116942749	117038928	intra_1775_TAD2368_chr11	2331	2774	1	0	0	1
chr11	117162081	117220018	intra_1776_TAD2369_chr11	4857	3752	1	1	1	0
chr11	117162081	117221586	intra_1777_TAD2369_chr11	2346	2772	1	1	1	0
chr11	117731900	117880045	intra_1778_TAD2371_chr11	1682	804	1	1	0	0
chr11	117731900	117883549	intra_1779_TAD2371_chr11	5772	6510	1	1	0	0
chr11	117751868	117880045	intra_1780_TAD2371_chr11	659	290	1	1	0	0
chr11	117751868	117883549	intra_1781_TAD2371_chr11	2262	2352	1	1	0	0
chr11	117773961	117880045	intra_1782_TAD2371_chr11	1541	571	1	1	0	0
chr11	117773961	117883549	intra_1783_TAD2371_chr11	5289	4624	1	1	0	0
chr11	117776694	117880045	intra_1784_TAD2371_chr11	654	116	1	1	0	0
chr11	117776694	117883549	intra_1785_TAD2371_chr11	2244	942	1	1	0	0
chr11	117830102	117880045	intra_1786_TAD2371_chr11	1519	442	1	1	0	0
chr11	117830102	117883549	intra_1787_TAD2371_chr11	5213	3579	1	1	0	0
chr11	117945056	118082352	intra_1788_TAD2371_chr11	3479	4245	1	0	0	0
chr11	117945056	118094082	intra_1789_TAD2371_chr11	2311	1313	1	0	0	0
chr11	118178363	118241350	intra_1790_TAD2371_chr11	4413	977	1	1	0	0
chr11	118179906	118241350	intra_1791_TAD2371_chr11	1496	1002	1	1	0	0
chr11	118284539	118304928	intra_1792_TAD2371_chr11	2452	2121	0	0	0	1
chr11	118307124	118352615	intra_1793_TAD2371_chr11	4223	2384	0	1	0	0
chr11	118369102	118637524	intra_1794_TAD2371_chr11	4594	1166	0	0	0	1
chr11	118495929	118637524	intra_1795_TAD2371_chr11	1643	499	0	1	0	1
chr11	118509628	118637524	intra_1796_TAD2371_chr11	2981	1355	0	1	0	1
chr11	118520677	118637524	intra_1797_TAD2371_chr11	1157	1355	0	1	0	1
chr11	118563783	118637524	intra_1798_TAD2371_chr11	2197	1900	0	0	0	1
chr11	118947763	119049246	intra_1799_TAD2372_chr11	1939	315	1	0	0	0
chr11	118947763	119052226	intra_1800_TAD2372_chr11	2674	1239	1	0	0	0
chr11	118952815	119049246	intra_1801_TAD2372_chr11	4161	991	1	0	0	0
chr11	118952815	119052226	intra_1802_TAD2372_chr11	5737	3902	1	0	0	0
chr11	119060181	119225421	intra_1803_TAD2372_chr11	2615	3390	1	1	0	0
chr11	119060181	119251962	intra_1804_TAD2372_chr11	1519	840	1	1	0	0
chr11	119064675	119225421	intra_1805_TAD2372_chr11	4773	3390	1	1	0	0
chr11	119064675	119251962	intra_1806_TAD2372_chr11	2772	840	1	1	0	0
chr11	119064675	119266429	intra_1807_TAD2372_chr11	3830	2955	0	1	0	0
chr11	119064675	119352953	intra_1808_TAD2372_chr11	6501	2523	1	1	0	0
chr11	119067860	119225421	intra_1809_TAD2372_chr11	5175	3971	1	1	0	0
chr11	119067860	119251962	intra_1810_TAD2372_chr11	3006	984	1	1	0	0
chr11	119067860	119266429	intra_1811_TAD2372_chr11	4153	3461	0	1	0	0
chr11	119067860	119352953	intra_1812_TAD2372_chr11	7048	2955	1	1	0	0
chr11	119096787	119251962	intra_1813_TAD2372_chr11	2175	359	1	1	0	0
chr11	119096787	119266429	intra_1814_TAD2372_chr11	3005	1261	1	1	0	0
chr11	119096787	119352953	intra_1815_TAD2372_chr11	5100	1077	1	1	0	0
chr11	119110193	119225421	intra_1816_TAD2372_chr11	3767	2208	1	1	0	0
chr11	119110193	119251962	intra_1817_TAD2372_chr11	2188	547	1	1	0	0
chr11	119110193	119266429	intra_1818_TAD2372_chr11	3023	1925	1	1	0	0
chr11	119110193	119352953	intra_1819_TAD2372_chr11	5130	1643	1	1	0	0
chr11	119129019	119225421	intra_1820_TAD2373_chr11	9346	1804	1	1	0	0
chr11	119129019	119266429	intra_1821_TAD2373_chr11	7500	1572	1	1	0	0
chr11	119129019	119352953	intra_1822_TAD2373_chr11	12728	1342	1	1	0	0
chr11	119166423	119225421	intra_1823_TAD2373_chr11	3769	1535	1	1	0	0
chr11	119166423	119266429	intra_1824_TAD2373_chr11	3024	1338	1	0	0	0
chr11	119166423	119352953	intra_1825_TAD2373_chr11	5133	1143	1	1	0	0
chr11	119200780	119225421	intra_1826_TAD2373_chr11	5128	2562	0	0	0	0
chr11	119200780	119266429	intra_1827_TAD2373_chr11	4115	2234	1	1	0	0
chr11	119200780	119352953	intra_1828_TAD2373_chr11	6984	1907	1	1	0	0
chr11	119364922	119480517	intra_1829_TAD2373_chr11	3938	4929	1	1	0	0
chr11	119770739	119853093	intra_1830_TAD2374_chr11	4958	4495	1	1	0	0
chr11	119796711	119853093	intra_1831_TAD2374_chr11	4849	4189	1	1	0	1
chr11	119868799	119927043	intra_1832_TAD2374_chr11	2113	578	1	1	0	0
chr11	119868799	119962758	intra_1833_TAD2374_chr11	1287	496	0	1	0	0
chr11	119874345	119927043	intra_1834_TAD2374_chr11	5214	2020	1	1	0	0
chr11	119874345	119962758	intra_1835_TAD2374_chr11	3176	1734	0	1	0	0
chr11	119891308	119927043	intra_1836_TAD2374_chr11	3558	1707	1	1	0	1
chr11	119891308	119962758	intra_1837_TAD2374_chr11	2167	1465	0	1	0	0
chr11	119971836	120124388	intra_1838_TAD2374_chr11	3103	2483	1	1	0	0
chr11	119971836	120169768	intra_1839_TAD2374_chr11	3497	3984	1	1	0	0
chr11	120021632	120124388	intra_1840_TAD2374_chr11	1811	1298	0	1	0	0
chr11	120214747	120231436	intra_1841_TAD2374_chr11	6938	3390	0	0	0	1
chr11	120320489	120368686	intra_1842_TAD2375_chr11	2770	831	0	0	1	0
chr11	120350543	120368686	intra_1843_TAD2375_chr11	4036	2041	0	0	1	1
chr11	120520132	120575142	intra_1844_TAD2375_chr11	4225	4088	1	1	0	0
chr11	120521648	120575142	intra_1845_TAD2375_chr11	2333	1018	1	1	0	0
chr11	120581689	120611231	intra_1846_TAD2375_chr11	3175	3139	0	1	0	0
chr11	120581689	120637830	intra_1847_TAD2375_chr11	8622	8364	1	1	0	0
chr11	120581689	120661785	intra_1848_TAD2375_chr11	4871	3836	1	1	0	0
chr11	120588285	120661785	intra_1849_TAD2375_chr11	3905	3836	1	1	0	0
chr11	120878895	120902935	intra_1850_TAD2375_chr11	3514	6354	1	1	0	1
chr11	120878895	120915301	intra_1851_TAD2375_chr11	3922	2818	1	1	0	1
chr11	121513842	121670082	intra_1852_TAD2377_chr11	2579	2121	0	1	0	0
chr12	3926061	4080734	intra_1853_TAD2378_chr12	3232	3029	1	1	0	0
chr12	3983570	4080734	intra_1854_TAD2378_chr12	2926	1755	1	1	0	1
chr12	4578522	4776143	intra_1855_TAD2380_chr12	6123	2533	0	1	0	0
chr12	4862948	4980188	intra_1856_TAD2380_chr12	1869	620	0	0	0	0
chr12	7912243	7985766	intra_1857_TAD2381_chr12	2127	1571	0	0	0	1
chr12	8066347	8240035	intra_1858_TAD2382_chr12	3389	3565	1	0	0	1
chr12	8319933	8509716	intra_1859_TAD2382_chr12	2546	2402	0	0	0	0
chr12	8319933	8554659	intra_1860_TAD2382_chr12	9514	4583	0	0	0	0
chr12	8319933	8580621	intra_1861_TAD2382_chr12	4321	977	0	0	0	0
chr12	8326787	8509716	intra_1862_TAD2383_chr12	2097	2692	0	0	0	1
chr12	8326787	8554659	intra_1863_TAD2383_chr12	7838	5136	0	0	0	0
chr12	8333606	8509716	intra_1864_TAD2383_chr12	1903	5589	0	0	0	1
chr12	8333606	8554659	intra_1865_TAD2383_chr12	7114	10663	0	0	0	0
chr12	8896060	9009312	intra_1866_TAD2384_chr12	4422	1803	1	1	0	0
chr12	9576603	10445290	intra_1867_TAD2385_chr12	3265	2945	0	0	0	0
chr12	9576603	10544354	intra_1868_TAD2385_chr12	3053	2232	0	0	0	0
chr12	9576603	10596911	intra_1869_TAD2385_chr12	3150	2333	0	0	0	0
chr12	10397342	10445290	intra_1870_TAD2385_chr12	3292	1920	1	0	0	1
chr12	10397342	10544354	intra_1871_TAD2385_chr12	3078	1455	1	0	0	0
chr12	10397342	10596911	intra_1872_TAD2385_chr12	3176	1521	1	0	0	0
chr12	12183010	12320652	intra_1873_TAD2389_chr12	1403	364	1	1	0	1
chr12	12183010	12325371	intra_1874_TAD2389_chr12	2595	2032	1	1	0	1
chr12	12330292	12403439	intra_1875_TAD2389_chr12	3751	2078	1	1	0	1
chr12	12330292	12419996	intra_1876_TAD2389_chr12	6310	2880	1	1	0	1
chr12	12629623	12946137	intra_1877_TAD2390_chr12	849	2350	1	1	0	0
chr12	12629623	12949645	intra_1878_TAD2390_chr12	3682	2350	1	1	0	1
chr12	12629623	13016632	intra_1879_TAD2391_chr12	1975	1912	1	1	0	1
chr12	12788319	12946137	intra_1880_TAD2390_chr12	821	2705	0	0	0	0
chr12	12788319	12949645	intra_1881_TAD2390_chr12	3558	2705	0	0	0	1
chr12	12788319	13016632	intra_1882_TAD2391_chr12	1908	2201	0	1	0	1
chr12	16570021	16641643	intra_1883_TAD2394_chr12	1746	999	1	0	0	1
chr12	16575192	16641643	intra_1884_TAD2394_chr12	3013	3068	1	0	0	1
chr12	16575192	16646724	intra_1885_TAD2394_chr12	1609	1383	1	0	0	1
chr12	16724410	16812754	intra_1886_TAD2394_chr12	3449	1789	1	1	0	1
chr12	16725653	16812754	intra_1887_TAD2394_chr12	3092	1237	1	1	0	1
chr12	16740737	16812754	intra_1888_TAD2394_chr12	2654	899	1	1	0	1
chr12	16835341	17018825	intra_1889_TAD2394_chr12	2342	1888	0	0	0	0
chr12	16836516	17018825	intra_1890_TAD2394_chr12	1793	506	0	0	0	0
chr12	17259792	17278535	intra_1891_TAD2394_chr12	3130	805	0	0	0	1
chr12	17560853	17785530	intra_1892_TAD2394_chr12	2499	2259	1	1	0	1
chr12	17560853	17802963	intra_1893_TAD2394_chr12	1035	1274	1	1	0	1
chr12	17563496	17785530	intra_1894_TAD2394_chr12	2664	1084	1	1	0	1
chr12	17563496	17802963	intra_1895_TAD2394_chr12	1103	611	1	1	0	1
chr12	17574265	17785530	intra_1896_TAD2394_chr12	862	513	1	1	0	1
chr12	17574265	17802963	intra_1897_TAD2394_chr12	357	289	1	1	0	1
chr12	25147031	25286123	intra_1898_TAD2403_chr12	2334	1145	1	1	0	0
chr12	25155768	25286123	intra_1899_TAD2403_chr12	3862	3429	1	1	0	0
chr12	25288075	25382848	intra_1900_TAD2403_chr12	3139	5045	1	0	0	0
chr12	25315040	25382848	intra_1901_TAD2403_chr12	2502	1943	1	0	0	0
chr12	25360135	25382848	intra_1902_TAD2403_chr12	4576	8636	0	1	0	0
chr12	25393061	25633683	intra_1903_TAD2403_chr12	2863	692	0	1	0	0
chr12	25393061	25637495	intra_1904_TAD2403_chr12	3555	1003	0	1	0	0
chr12	25393061	25660742	intra_1905_TAD2403_chr12	4420	432	0	1	0	0
chr12	25401582	25633683	intra_1906_TAD2403_chr12	2264	874	0	1	0	1
chr12	25401582	25637495	intra_1907_TAD2403_chr12	2811	1267	0	1	0	1
chr12	25401582	25660742	intra_1908_TAD2403_chr12	3495	546	0	1	0	0
chr12	25865712	26756887	intra_1909_TAD2404_chr12	1802	737	1	1	1	0
chr12	25865712	26911777	intra_1910_TAD2404_chr12	1695	465	1	1	1	0
chr12	25865712	26996825	intra_1911_TAD2404_chr12	1468	659	0	0	1	0
chr12	26549130	26911777	intra_1912_TAD2404_chr12	2844	1060	0	0	0	1
chr12	26549130	26962559	intra_1913_TAD2404_chr12	1187	479	0	0	0	1
chr12	26549130	26981294	intra_1914_TAD2404_chr12	1595	1501	0	0	0	1
chr12	26549130	26996825	intra_1915_TAD2404_chr12	2463	1501	0	0	0	1
chr12	28283977	28753903	intra_1916_TAD2406_chr12	2466	3154	0	0	0	0
chr12	28283977	28934114	intra_1917_TAD2406_chr12	4788	2848	0	0	0	0
chr12	28534413	28934114	intra_1918_TAD2406_chr12	2865	1474	0	0	0	0
chr12	29274079	30568536	intra_1919_TAD2407_chr12	3480	2841	0	0	0	0
chr12	29384476	30568536	intra_1920_TAD2407_chr12	3880	1348	0	0	0	0
chr12	30724309	31055085	intra_1921_TAD2407_chr12	3081	2339	1	1	0	1
chr12	30734863	31055085	intra_1922_TAD2407_chr12	1989	3170	1	1	0	1
chr12	30813395	31055085	intra_1923_TAD2407_chr12	2131	1686	1	1	0	1
chr12	30826939	31055085	intra_1924_TAD2407_chr12	1734	1169	1	1	0	0
chr12	31281800	31575379	intra_1925_TAD2409_chr12	2542	1521	1	1	0	1
chr12	31281800	31628596	intra_1926_TAD2409_chr12	2493	1187	1	1	0	0
chr12	31281800	31690285	intra_1927_TAD2409_chr12	3173	2937	1	0	0	0
chr12	32634050	32829812	intra_1928_TAD2412_chr12	1223	827	1	1	0	0
chr12	32634050	32931264	intra_1929_TAD2412_chr12	868	998	1	1	0	0
chr12	32652374	32829812	intra_1930_TAD2412_chr12	4385	1729	1	1	0	1
chr12	32652374	32931264	intra_1931_TAD2412_chr12	3112	2087	1	1	0	0
chr12	32661399	32829812	intra_1932_TAD2412_chr12	969	225	1	1	0	1
chr12	32661399	32931264	intra_1933_TAD2412_chr12	687	271	1	1	0	0
chr12	32976761	33064791	intra_1934_TAD2412_chr12	9774	3242	0	0	0	1
chr12	33322265	33505999	intra_1935_TAD2414_chr12	1286	820	0	0	0	1
chr12	33322265	33512371	intra_1936_TAD2414_chr12	3272	1525	0	0	0	0
chr12	33337962	33512371	intra_1937_TAD2414_chr12	1727	584	0	0	0	0
chr12	33412376	33505999	intra_1938_TAD2414_chr12	855	407	0	0	0	1
chr12	33412376	33512371	intra_1939_TAD2414_chr12	2176	757	0	0	0	0
chr12	33412376	33582768	intra_1940_TAD2414_chr12	2217	1936	0	0	0	0
chr12	33637278	33695347	intra_1941_TAD2415_chr12	2963	2274	0	0	0	0
chr12	35349573	35867807	intra_1942_TAD2417_chr12	3222	2893	0	1	0	0
chr12	35349573	35877261	intra_1943_TAD2417_chr12	2254	1774	0	1	0	0
chr12	36941463	37100668	intra_1944_TAD2420_chr12	2546	797	0	0	0	0
chr12	40391995	40764877	intra_1945_TAD2423_chr12	5511	3024	1	0	0	1
chr12	40391995	40766976	intra_1946_TAD2423_chr12	1866	3024	1	0	0	1
chr12	40981465	41406856	intra_1947_TAD2425_chr12	362	3872	1	1	0	0
chr12	40981465	41407565	intra_1948_TAD2425_chr12	698	3872	1	1	0	0
chr12	40983760	41406856	intra_1949_TAD2425_chr12	1437	3872	1	1	0	0
chr12	40983760	41407565	intra_1950_TAD2425_chr12	2772	3872	1	1	0	0
chr12	45393149	45649404	intra_1951_TAD2429_chr12	1954	1063	0	0	0	1
chr12	45393149	45674081	intra_1952_TAD2429_chr12	2571	402	0	0	0	1
chr12	55199738	55454756	intra_1953_TAD2437_chr12	2305	1705	0	1	0	0
chr12	55199738	55591102	intra_1954_TAD2437_chr12	3330	2074	0	1	0	0
chr12	55206613	55454756	intra_1955_TAD2437_chr12	568	518	0	1	0	0
chr12	55268711	55591102	intra_1956_TAD2437_chr12	2411	2403	1	1	0	0
chr12	56416224	56593727	intra_1957_TAD2441_chr12	5160	1744	1	1	1	0
chr12	56416224	56596425	intra_1958_TAD2441_chr12	2168	1902	1	1	1	0
chr12	56416224	56600483	intra_1959_TAD2441_chr12	3853	5308	1	1	1	0
chr12	56416224	56607400	intra_1960_TAD2441_chr12	3775	2351	1	1	1	0
chr12	56947694	57506319	intra_1961_TAD2442_chr12	2509	305	1	1	0	0
chr12	56989473	57506319	intra_1962_TAD2443_chr12	2646	981	1	1	0	0
chr12	57159390	57506319	intra_1963_TAD2443_chr12	5021	2699	1	1	0	0
chr12	57159390	57642531	intra_1964_TAD2443_chr12	5341	3318	1	1	0	0
chr12	57159390	57693132	intra_1965_TAD2443_chr12	3452	1188	1	1	0	0
chr12	57159390	57738649	intra_1966_TAD2443_chr12	4357	1984	1	1	0	0
chr12	57775713	58087510	intra_1967_TAD2444_chr12	3854	1076	1	0	0	1
chr12	57781931	58087510	intra_1968_TAD2444_chr12	3412	2086	1	0	0	1
chr12	57790701	58087510	intra_1969_TAD2444_chr12	3396	1076	1	0	0	1
chr12	60483739	63870381	intra_1970_TAD2449_chr12	582	317	0	0	0	0
chr12	60483739	63994626	intra_1971_TAD2449_chr12	2631	1105	0	0	0	0
chr12	71024935	71163677	intra_1972_TAD2455_chr12	3241	2211	1	1	0	0
chr12	71063394	71163677	intra_1973_TAD2455_chr12	2667	2749	1	0	0	0
chr12	71595649	71926969	intra_1974_TAD2456_chr12	3898	2420	0	0	0	1
chr12	71596497	71926969	intra_1975_TAD2456_chr12	1974	1401	0	0	0	1
chr12	72069351	72152388	intra_1976_TAD2457_chr12	2743	924	0	0	0	0
chr12	72069351	72249146	intra_1977_TAD2457_chr12	2884	528	0	0	0	0
chr12	72070749	72152388	intra_1978_TAD2457_chr12	2585	924	0	0	0	0
chr12	72070749	72249146	intra_1979_TAD2457_chr12	2717	528	0	0	0	0
chr12	72412506	72809160	intra_1980_TAD2458_chr12	3588	4105	0	0	0	1
chr12	73935678	74074522	intra_1981_TAD2463_chr12	1139	439	1	1	0	0
chr12	73935678	74078152	intra_1982_TAD2463_chr12	1150	724	1	1	0	0
chr12	73936481	74074522	intra_1983_TAD2463_chr12	504	230	1	1	0	0
chr12	73936481	74078152	intra_1984_TAD2463_chr12	508	379	1	1	0	0
chr12	73944173	74074522	intra_1985_TAD2463_chr12	906	1357	1	1	0	0
chr12	73944173	74078152	intra_1986_TAD2463_chr12	914	2238	1	1	0	0
chr12	73948740	74074522	intra_1987_TAD2463_chr12	2310	1357	1	1	0	0
chr12	73948740	74078152	intra_1988_TAD2463_chr12	2332	2238	1	1	0	0
chr12	74121877	74551584	intra_1989_TAD2464_chr12	3135	3777	1	0	0	0
chr12	74154729	74551584	intra_1990_TAD2464_chr12	2590	1936	1	0	0	0
chr12	75421262	76490940	intra_1991_TAD2467_chr12	3507	1911	0	0	0	0
chr12	75433939	76490940	intra_1992_TAD2467_chr12	2986	2137	0	0	0	0
chr12	76897437	77052795	intra_1993_TAD2469_chr12	3231	1428	0	1	0	0
chr12	77117532	77279237	intra_1994_TAD2469_chr12	2929	1590	1	1	0	1
chr12	77117532	77289185	intra_1995_TAD2469_chr12	930	284	1	1	0	1
chr12	77117532	77292401	intra_1996_TAD2469_chr12	2759	1057	1	1	0	1
chr12	77117532	77298047	intra_1997_TAD2469_chr12	3782	693	1	1	0	1
chr12	77597200	77697766	intra_1998_TAD2470_chr12	3113	3443	0	1	0	0
[truncated: 7,545 more rows]

## Sheet: Suppl file 1C-  CTCF Peak List
Suppl file 1C- CTCF Peak List
Chromosome	Start	Stop	Group	CTCF Score (MACS2 c5)	Motif Score	Motif Orientation	Bound by Stag1?	Bound by Stag2?	Bound by Top2b?
chr1	3467703	3467964	LoneCTCF	101	.	.	0	1	1
chr1	3504863	3505417	LoneCTCF	108	.	.	1	1	1
chr1	4336271	4336642	LoneCTCF	425	14.3443	-	0	0	0
chr1	4372866	4373240	LoneCTCF	478	23.0328	-	0	1	0
chr1	4832893	4833198	LoneCTCF	195	11.7049	+	0	1	0
chr1	5128572	5128965	LoneCTCF	344	15.0492	-	0	1	0
chr1	6133976	6134408	LoneCTCF	1557	9.42623	-	0	0	0
chr1	8277654	8277990	LoneCTCF	258	12.8525	+	0	0	0
chr1	9538153	9538585	LoneCTCF	417	.	.	0	0	1
chr1	9690166	9690543	LoneCTCF	629	.	.	0	1	0
chr1	9719601	9719966	LoneCTCF	154	17.4098	+	0	0	0
chr1	9980066	9980466	LoneCTCF	1133	13.9508	+	1	1	1
chr1	10171883	10172211	LoneCTCF	204	16.3934	+	0	1	0
chr1	10187078	10187385	LoneCTCF	425	18.7869	+	1	1	0
chr1	10933031	10933374	LoneCTCF	258	.	.	1	1	0
chr1	11223970	11224321	LoneCTCF	425	12.1967	+	0	0	0
chr1	11404107	11404456	LoneCTCF	162	10.5082	-	0	0	0
chr1	12689189	12689662	LoneCTCF	344	15.2787	-	0	0	0
chr1	12980276	12980644	LoneCTCF	162	18.0164	+	0	0	0
chr1	13107832	13108162	LoneCTCF	195	.	.	0	0	0
chr1	13180649	13181022	LoneCTCF	99	17.8852	+	0	0	0
chr1	13266234	13266527	LoneCTCF	101	10.1148	-	0	1	0
chr1	13345696	13346107	LoneCTCF	309	18.7049	+	0	0	0
chr1	13456987	13457494	LoneCTCF	101	.	.	1	1	1
chr1	13565707	13565942	LoneCTCF	275	.	.	0	0	0
chr1	13659719	13660013	LoneCTCF	108	.	.	0	1	1
chr1	13687955	13688289	LoneCTCF	236	.	.	0	0	0
chr1	14560700	14561176	LoneCTCF	305	.	.	1	0	0
chr1	15600523	15600870	LoneCTCF	488	.	.	0	1	1
chr1	15882671	15883084	LoneCTCF	116	9.96721	-	0	1	0
chr1	15996968	15997351	LoneCTCF	354	16.2951	-	1	1	0
chr1	16481271	16481636	LoneCTCF	578	16.8033	-	0	1	0
chr1	16621802	16622229	LoneCTCF	436	18.4098	+	0	1	0
chr1	16711160	16711393	LoneCTCF	67	10.1967	-	0	1	0
chr1	18121819	18122091	LoneCTCF	276	18.5246	-	0	0	0
chr1	18279020	18279349	LoneCTCF	384	20.7541	-	0	0	0
chr1	20467730	20468094	LoneCTCF	195	.	.	0	1	1
chr1	20741198	20741479	LoneCTCF	131	18.6393	-	1	1	0
chr1	21179106	21179369	LoneCTCF	87	7.91803	-	0	0	0
chr1	21242817	21243072	LoneCTCF	125	11.2131	-	1	1	0
chr1	21256824	21257191	LoneCTCF	696	14.8689	+	0	0	0
chr1	21951263	21951805	LoneCTCF	854	10	-	0	1	0
chr1	22348364	22348638	LoneCTCF	276	12.541	-	1	1	0
chr1	22494174	22494539	LoneCTCF	717	18.7049	-	1	1	0
chr1	23147420	23147743	LoneCTCF	239	22.5082	-	1	1	0
chr1	23912752	23913250	LoneCTCF	179	15.9836	+	1	1	0
chr1	23927170	23927469	LoneCTCF	282	11.7541	+	0	0	0
chr1	24040906	24041255	LoneCTCF	204	17.1311	-	1	1	0
chr1	24237169	24237489	LoneCTCF	146	.	.	0	1	0
chr1	24381703	24382098	LoneCTCF	1026	15.8689	-	0	1	0
chr1	24737594	24738106	LoneCTCF	123	13.5902	-	0	1	0
chr1	24773789	24774038	LoneCTCF	126	20.3115	+	1	1	0
chr1	24775345	24775673	LoneCTCF	134	15.7869	-	0	0	0
chr1	25673713	25674123	LoneCTCF	544	18.4918	-	0	0	0
chr1	25883640	25883953	LoneCTCF	195	13.918	-	0	0	0
chr1	27957148	27957534	LoneCTCF	334	19.7213	+	0	1	0
chr1	30316449	30316803	LoneCTCF	179	18.377	-	0	0	0
chr1	30797739	30798012	LoneCTCF	221	12.9344	+	1	0	0
chr1	31005216	31005629	LoneCTCF	646	14.3443	-	0	1	0
chr1	31076108	31076545	LoneCTCF	102	9.32787	-	1	1	1
chr1	31393758	31394364	LoneCTCF	489	20.7049	-	0	0	0
chr1	31850651	31851131	LoneCTCF	123	.	.	0	0	0
chr1	33021706	33022240	LoneCTCF	1114	24.0984	+	1	1	1
chr1	33079686	33080146	LoneCTCF	511	16.0656	-	1	1	0
chr1	33593459	33593859	LoneCTCF	267	19.7213	-	1	1	0
chr1	33932484	33932949	LoneCTCF	738	21.3115	-	0	0	0
chr1	33964279	33964649	LoneCTCF	295	12.4098	-	0	1	0
chr1	34125205	34125596	LoneCTCF	635	20.3115	-	0	0	0
chr1	34150515	34150871	LoneCTCF	436	8.5082	+	0	1	0
chr1	34246741	34247286	LoneCTCF	1086	21.6393	+	0	0	0
chr1	34293113	34293688	LoneCTCF	121	.	.	1	1	1
chr1	34519624	34520064	LoneCTCF	1029	17.7705	+	1	1	0
chr1	34757533	34757928	LoneCTCF	305	24.2131	-	0	0	0
chr1	34950650	34950983	LoneCTCF	351	13.5902	+	0	0	0
chr1	35535141	35535487	LoneCTCF	623	17.8033	-	0	1	0
chr1	35772778	35773206	LoneCTCF	324	17.377	-	0	1	0
chr1	36124947	36125323	LoneCTCF	179	8.83607	-	1	1	0
chr1	36281417	36281907	LoneCTCF	276	13.4426	+	1	0	0
chr1	36528059	36528306	LoneCTCF	193	.	.	0	1	0
chr1	36661228	36661683	LoneCTCF	80	.	.	1	1	1
chr1	36862448	36862841	LoneCTCF	101	13.9016	-	1	0	0
chr1	36878791	36879161	LoneCTCF	285	14.7213	+	0	0	0
chr1	36960888	36961271	LoneCTCF	412	9.63934	+	1	1	0
chr1	36969103	36969457	LoneCTCF	198	10.8197	+	1	1	0
chr1	36986888	36987192	LoneCTCF	237	9.88525	+	0	0	0
chr1	37033863	37034133	LoneCTCF	80	.	.	1	1	1
chr1	37251301	37251794	LoneCTCF	344	18.6066	+	0	0	0
chr1	37355903	37356200	LoneCTCF	187	10.7541	+	0	1	0
chr1	37386006	37386364	LoneCTCF	185	9.36066	+	0	0	0
chr1	37407759	37408272	LoneCTCF	100	.	.	1	1	1
chr1	37410816	37411094	LoneCTCF	170	12.1148	+	0	0	0
chr1	37776627	37776975	LoneCTCF	248	8.5082	-	0	0	0
chr1	37929510	37929844	LoneCTCF	149	.	.	0	0	1
chr1	38298455	38299118	LoneCTCF	104	.	.	1	1	1
chr1	38299552	38299863	LoneCTCF	125	.	.	1	1	0
chr1	38364093	38364478	LoneCTCF	498	11.9016	-	0	1	0
chr1	38408081	38408493	LoneCTCF	374	12.623	+	0	0	0
chr1	38845752	38846182	LoneCTCF	2182	19.3443	+	0	1	1
chr1	38856175	38856602	LoneCTCF	1364	20.0492	+	1	1	0
chr1	39044649	39045040	LoneCTCF	122	10.623	-	1	1	1
chr1	39082105	39082465	LoneCTCF	116	.	.	1	1	1
chr1	39190512	39190852	LoneCTCF	87	14.8361	-	0	1	0
chr1	39253556	39253805	LoneCTCF	194	11	-	0	0	0
chr1	39263776	39264179	LoneCTCF	469	14.5246	+	0	1	0
chr1	39274405	39274844	LoneCTCF	1582	16.0492	+	0	0	0
chr1	39286922	39287229	LoneCTCF	171	16.3607	-	0	0	0
chr1	39381318	39381603	LoneCTCF	123	.	.	0	0	0
chr1	39485849	39486193	LoneCTCF	91	14.377	-	0	0	0
chr1	39618685	39619000	LoneCTCF	87	.	.	1	1	0
chr1	39698466	39698928	LoneCTCF	354	15.2131	+	0	1	0
chr1	40142553	40143050	LoneCTCF	532	.	.	0	1	1
chr1	40152459	40152844	LoneCTCF	425	.	.	0	1	0
chr1	40225983	40226262	LoneCTCF	53	.	.	0	0	0
chr1	40232201	40232886	LoneCTCF	88	.	.	1	1	1
chr1	40307416	40307686	LoneCTCF	146	9.54098	-	0	1	0
chr1	40347448	40347800	LoneCTCF	208	12.1148	-	0	0	0
chr1	40847287	40847721	LoneCTCF	195	10.8525	-	0	1	1
chr1	40854180	40854619	LoneCTCF	1608	20.3443	+	1	1	1
chr1	40935868	40936311	LoneCTCF	989	16.2295	+	1	1	0
chr1	40944494	40944803	LoneCTCF	213	19.1803	+	0	0	0
chr1	41443170	41443677	LoneCTCF	354	8.54098	+	1	1	0
chr1	42741653	42741997	LoneCTCF	295	20.0164	+	0	0	0
chr1	42879641	42879946	LoneCTCF	170	.	.	0	1	0
chr1	42907725	42908623	LoneCTCF	101	.	.	0	1	1
chr1	42921013	42921346	LoneCTCF	162	14.2459	-	1	1	0
chr1	42922902	42923273	LoneCTCF	138	.	.	0	1	0
chr1	43568174	43568464	LoneCTCF	123	8.22951	+	0	1	0
chr1	43819530	43819772	LoneCTCF	116	11.1148	-	0	0	0
chr1	44023571	44024046	LoneCTCF	904	8.4918	-	0	1	0
chr1	44285909	44286206	LoneCTCF	221	20.1639	+	1	1	0
chr1	45919848	45920190	LoneCTCF	282	20.3607	+	0	0	0
chr1	45961935	45962585	LoneCTCF	111	.	.	1	1	1
chr1	46005911	46006214	LoneCTCF	101	14.8525	-	1	1	0
chr1	46473786	46474157	LoneCTCF	522	14.7541	-	0	1	0
chr1	46910345	46910893	LoneCTCF	518	9.72131	-	0	1	1
chr1	46996191	46996524	LoneCTCF	116	20.377	-	0	0	0
chr1	47866350	47866788	LoneCTCF	1051	19.4098	+	1	0	0
chr1	50983905	50984710	LoneCTCF	183	12.8852	+	0	0	0
chr1	51613507	51613741	LoneCTCF	108	9.93443	-	1	1	0
chr1	51623837	51624312	LoneCTCF	146	.	.	0	0	0
chr1	51695713	51696078	LoneCTCF	239	13.2951	+	0	0	0
chr1	51894689	51895099	LoneCTCF	183	.	.	0	1	0
chr1	51952388	51952702	LoneCTCF	282	.	.	0	0	0
chr1	52273655	52273989	LoneCTCF	239	16.377	-	1	1	0
chr1	52363811	52364173	LoneCTCF	460	16.6066	-	0	0	0
chr1	52546573	52547165	LoneCTCF	258	13.541	+	0	1	0
chr1	52775975	52776313	LoneCTCF	248	13.2787	-	0	0	0
chr1	54251214	54251430	LoneCTCF	43	.	.	0	1	0
chr1	54549131	54549516	LoneCTCF	394	11.5082	-	0	1	1
chr1	55040062	55040635	LoneCTCF	709	.	.	1	1	1
chr1	55065169	55065541	LoneCTCF	629	16.377	-	0	0	0
chr1	55069375	55069744	LoneCTCF	237	19.5082	-	0	1	0
chr1	55139007	55139311	LoneCTCF	306	19.0164	+	1	1	0
chr1	55146372	55146784	LoneCTCF	298	14.4098	+	0	0	0
chr1	55236859	55237384	LoneCTCF	305	16.2623	+	0	0	0
chr1	55756043	55756403	LoneCTCF	116	13.9016	+	0	0	0
chr1	55775246	55775518	LoneCTCF	170	.	.	0	1	0
chr1	57026331	57026712	LoneCTCF	173	.	.	1	1	1
chr1	57051963	57052204	LoneCTCF	133	15.2131	-	0	0	0
chr1	58080497	58080825	LoneCTCF	187	9.70492	-	0	1	0
chr1	58136549	58136930	LoneCTCF	220	.	.	0	1	0
chr1	58195844	58196214	LoneCTCF	1184	12.1148	+	0	1	0
chr1	58197431	58197847	LoneCTCF	740	11.9344	+	0	0	0
chr1	58292232	58292647	LoneCTCF	490	14.3115	-	0	0	0
chr1	58297173	58297549	LoneCTCF	625	.	.	0	0	0
chr1	58453020	58453348	LoneCTCF	155	17.5082	-	0	1	0
chr1	58472324	58472688	LoneCTCF	413	11.8689	-	0	1	0
chr1	58505259	58505573	LoneCTCF	217	16.1311	-	0	0	0
chr1	58555623	58556003	LoneCTCF	195	20	-	0	0	0
chr1	58617165	58617636	LoneCTCF	607	17.5574	-	0	0	0
chr1	58769985	58770296	LoneCTCF	158	.	.	0	1	0
chr1	59257903	59258301	LoneCTCF	95	.	.	0	1	0
chr1	59480954	59481333	LoneCTCF	273	13.2787	-	0	0	0
chr1	59580252	59580590	LoneCTCF	239	14.082	+	0	1	0
chr1	59660784	59661172	LoneCTCF	500	.	.	0	0	0
chr1	59666322	59666670	LoneCTCF	349	15.1148	+	0	0	0
chr1	59747351	59747628	LoneCTCF	204	14.8689	-	0	0	0
chr1	59758657	59758958	LoneCTCF	204	13.2131	+	0	1	0
chr1	59776740	59777181	LoneCTCF	1562	14.7705	-	0	1	0
chr1	59846761	59847141	LoneCTCF	170	13.9836	+	0	0	0
chr1	60253663	60254013	LoneCTCF	258	.	.	0	0	0
chr1	60329345	60329654	LoneCTCF	489	8.03279	-	0	0	0
chr1	60461758	60462117	LoneCTCF	163	13.6066	+	1	1	0
chr1	60480789	60481019	LoneCTCF	179	16.2295	+	0	0	0
chr1	60719189	60719615	LoneCTCF	59	.	.	1	1	1
chr1	60777006	60777375	LoneCTCF	276	21.9672	+	0	1	0
chr1	61018956	61019275	LoneCTCF	220	9.2459	-	0	0	0
chr1	63135164	63135592	LoneCTCF	719	17.459	-	0	1	0
chr1	63157447	63157817	LoneCTCF	878	17.1311	-	0	0	0
chr1	63234999	63235380	LoneCTCF	230	8.03279	+	0	0	0
chr1	63298935	63299269	LoneCTCF	285	.	.	1	1	0
chr1	63776764	63777364	LoneCTCF	522	.	.	1	1	0
chr1	63901413	63901749	LoneCTCF	230	9.98361	+	1	0	0
chr1	64465100	64465542	LoneCTCF	600	20.3607	-	0	0	0
chr1	65003104	65003367	LoneCTCF	87	.	.	0	1	0
chr1	65208840	65209142	LoneCTCF	140	14.4098	-	0	1	0
chr1	66147911	66148218	LoneCTCF	128	12.2131	+	1	1	1
chr1	66221532	66222302	LoneCTCF	101	.	.	0	1	0
chr1	66798769	66799090	LoneCTCF	248	13.9016	+	0	1	0
chr1	66852577	66852871	LoneCTCF	216	13.9836	+	0	0	0
chr1	67248595	67248884	LoneCTCF	221	13.5902	+	0	0	0
chr1	67264915	67265259	LoneCTCF	194	11.6066	+	1	1	0
chr1	67359271	67359679	LoneCTCF	855	.	.	0	0	0
chr1	67524558	67524949	LoneCTCF	446	18.2787	+	0	0	0
chr1	69734149	69734369	LoneCTCF	120	.	.	0	0	0
chr1	71681263	71681624	LoneCTCF	84	.	.	1	1	1
chr1	71769413	71769908	LoneCTCF	123	.	.	0	0	0
chr1	72071410	72071768	LoneCTCF	123	.	.	0	1	0
chr1	72219426	72220050	LoneCTCF	119	.	.	1	1	1
chr1	72629425	72629696	LoneCTCF	131	.	.	1	1	1
chr1	72772142	72772439	LoneCTCF	106	9.42623	+	0	1	0
chr1	72819387	72819775	LoneCTCF	128	.	.	1	1	1
chr1	72918329	72918607	LoneCTCF	174	.	.	1	1	1
chr1	73981965	73982324	LoneCTCF	57	13.6066	+	0	0	0
chr1	74104725	74105309	LoneCTCF	114	10.8525	-	1	1	1
chr1	74170868	74171364	LoneCTCF	98	10.7049	+	0	0	1
chr1	74315374	74315703	LoneCTCF	108	.	.	0	1	0
chr1	74822271	74822807	LoneCTCF	717	11.7869	+	0	1	0
chr1	74863147	74863932	LoneCTCF	115	8.42623	-	0	1	1
chr1	74870242	74870561	LoneCTCF	131	18.4754	-	0	0	0
chr1	74947253	74947552	LoneCTCF	228	.	.	0	1	1
chr1	75000781	75001118	LoneCTCF	304	10.4754	-	0	1	0
chr1	75009332	75009591	LoneCTCF	208	.	.	0	1	1
chr1	75138030	75138394	LoneCTCF	65	.	.	0	1	1
chr1	75229110	75229381	LoneCTCF	149	17.5574	+	0	0	0
chr1	75432462	75433106	LoneCTCF	171	.	.	0	1	1
chr1	75453305	75453720	LoneCTCF	344	12.5246	+	0	0	0
chr1	75496073	75496375	LoneCTCF	114	11.3607	+	1	0	0
chr1	75518384	75518628	LoneCTCF	74	8.86885	+	1	1	0
chr1	75542864	75543302	LoneCTCF	116	.	.	0	1	0
chr1	77180568	77180939	LoneCTCF	230	.	.	1	1	0
chr1	77586029	77586399	LoneCTCF	394	15.8361	-	0	0	0
chr1	78005357	78005712	LoneCTCF	511	9.57377	-	0	1	0
chr1	78703855	78704242	LoneCTCF	670	9.21311	+	1	1	0
chr1	78843083	78843386	LoneCTCF	314	18.6557	-	1	0	0
chr1	80102830	80103200	LoneCTCF	74	18.6557	-	1	0	0
chr1	80240717	80241075	LoneCTCF	138	16.377	-	0	1	1
chr1	80518808	80519086	LoneCTCF	179	20.3607	-	0	0	0
chr1	80573492	80573859	LoneCTCF	170	19.9672	-	0	0	0
chr1	80719218	80719568	LoneCTCF	101	20.2623	-	1	1	0
chr1	81298293	81298635	LoneCTCF	374	.	.	0	1	0
chr1	81304094	81304345	LoneCTCF	220	.	.	0	0	0
chr1	82378526	82378881	LoneCTCF	425	.	.	0	0	0
chr1	82758910	82759246	LoneCTCF	211	18.6393	-	0	0	0
chr1	83146774	83147147	LoneCTCF	334	18.2787	-	1	1	0
chr1	83214777	83215143	LoneCTCF	87	14.5738	+	0	0	0
chr1	84209189	84209680	LoneCTCF	465	13.377	-	1	1	1
chr1	84237625	84237913	LoneCTCF	72	.	.	1	1	1
chr1	84245152	84245518	LoneCTCF	219	.	.	0	1	0
chr1	84718923	84719246	LoneCTCF	87	.	.	0	1	1
chr1	84737938	84738376	LoneCTCF	170	13.9016	-	0	0	0
chr1	88331129	88331505	LoneCTCF	643	.	.	0	0	1
chr1	88421878	88422294	LoneCTCF	4553	21.2951	-	0	1	0
chr1	88430368	88430647	LoneCTCF	270	16.3934	+	0	0	0
chr1	88435075	88435350	LoneCTCF	128	16.7869	-	0	1	0
chr1	88436385	88436644	LoneCTCF	94	17.5574	+	0	0	0
chr1	88506001	88506422	LoneCTCF	421	19.4754	+	0	0	0
chr1	88508670	88509014	LoneCTCF	110	14.7541	-	0	1	0
chr1	88510936	88511216	LoneCTCF	331	17.9672	+	1	1	0
chr1	88776022	88776308	LoneCTCF	74	.	.	1	1	1
chr1	89179043	89179338	LoneCTCF	195	.	.	0	0	0
chr1	89261428	89261765	LoneCTCF	172	13.7377	-	0	1	0
chr1	89592947	89593294	LoneCTCF	258	11.7049	+	0	0	0
chr1	89782776	89783156	LoneCTCF	216	18.4754	+	1	1	0
chr1	89860120	89860508	LoneCTCF	167	16	-	0	0	0
chr1	90016796	90017093	LoneCTCF	154	.	.	0	0	0
chr1	90040527	90040775	LoneCTCF	305	17.9672	+	1	1	0
chr1	90041935	90042207	LoneCTCF	170	15.4262	+	1	1	0
chr1	90102062	90102336	LoneCTCF	109	11.0656	-	0	0	0
chr1	90113734	90114097	LoneCTCF	1089	21.1148	-	0	1	0
chr1	90370465	90370823	LoneCTCF	170	14.0328	+	1	1	0
chr1	90598456	90598888	LoneCTCF	612	.	.	0	1	0
chr1	90601827	90602106	LoneCTCF	214	21.4098	-	0	1	0
chr1	90646720	90647079	LoneCTCF	412	21.4262	+	0	0	0
chr1	90922657	90922961	LoneCTCF	108	.	.	1	1	1
chr1	91089391	91089800	LoneCTCF	1461	14.918	+	0	1	0
chr1	91184683	91185008	LoneCTCF	67	.	.	0	0	0
chr1	91392674	91393278	LoneCTCF	101	9.40984	+	1	1	1
chr1	91476909	91477375	LoneCTCF	322	.	.	0	0	0
chr1	91566890	91567168	LoneCTCF	110	.	.	1	1	1
chr1	91570296	91570607	LoneCTCF	301	13.623	+	0	1	0
chr1	91572896	91573344	LoneCTCF	1798	.	.	1	1	0
chr1	91740641	91741003	LoneCTCF	295	8.08197	+	0	1	0
chr1	91756838	91757195	LoneCTCF	779	16.8361	-	0	1	0
chr1	91835847	91836159	LoneCTCF	527	.	.	0	0	0
chr1	91909459	91909820	LoneCTCF	415	20.1311	+	0	1	0
chr1	91923500	91923883	LoneCTCF	925	17.2623	+	1	1	0
chr1	92056469	92056875	LoneCTCF	87	16.8525	-	0	0	0
chr1	92169049	92169396	LoneCTCF	179	23.1967	-	1	1	0
chr1	92453720	92454128	LoneCTCF	646	19.9344	-	1	0	0
chr1	92746466	92746862	LoneCTCF	384	18.2131	-	1	1	0
chr1	92768650	92768941	LoneCTCF	267	20.3607	-	0	0	0
chr1	92865942	92866288	LoneCTCF	146	.	.	0	1	1
chr1	93214226	93214664	LoneCTCF	112	.	.	1	1	1
chr1	93229845	93230159	LoneCTCF	101	10.1639	+	0	1	0
chr1	93235624	93235950	LoneCTCF	108	16.0328	-	1	1	0
chr1	93317283	93317605	LoneCTCF	105	.	.	1	1	1
chr1	93426615	93426985	LoneCTCF	120	.	.	1	1	1
chr1	93459644	93459905	LoneCTCF	141	8.57377	-	1	0	0
chr1	93586177	93586482	LoneCTCF	239	17.6066	+	0	1	0
chr1	93719019	93719410	LoneCTCF	1380	.	.	1	1	1
chr1	93981390	93981681	LoneCTCF	155	8.65574	+	1	1	0
chr1	94172001	94172330	LoneCTCF	267	.	.	0	1	0
chr1	94511180	94511440	LoneCTCF	374	17.1803	+	1	1	0
chr1	94832446	94832923	LoneCTCF	205	13.5738	-	0	1	0
chr1	95021912	95022180	LoneCTCF	213	10.377	-	1	1	0
chr1	95049565	95049852	LoneCTCF	131	14.5082	-	0	1	0
chr1	95057118	95057822	LoneCTCF	117	8.06557	+	1	1	1
chr1	95134830	95135100	LoneCTCF	202	16.6393	-	0	1	0
chr1	95275746	95276036	LoneCTCF	170	13.9016	+	0	0	0
chr1	95564498	95564733	LoneCTCF	159	.	.	0	0	0
chr1	95729543	95729787	LoneCTCF	204	9.68852	+	0	0	0
chr1	95908280	95908600	LoneCTCF	187	14.1639	+	0	0	0
chr1	100246895	100247228	LoneCTCF	258	20.2787	-	1	0	0
chr1	102446126	102446555	LoneCTCF	85	.	.	0	0	0
chr1	107237611	107237901	LoneCTCF	177	.	.	0	0	0
chr1	107342162	107342585	LoneCTCF	123	.	.	1	1	1
chr1	107631889	107632217	LoneCTCF	344	.	.	0	1	1
chr1	107777547	107777909	LoneCTCF	230	14.7869	-	0	1	0
chr1	107806893	107807226	LoneCTCF	437	13.0328	+	1	1	0
chr1	107889754	107890111	LoneCTCF	625	10.7377	+	0	1	1
chr1	108911159	108911454	LoneCTCF	295	18.918	+	0	1	0
chr1	109249631	109249985	LoneCTCF	489	15.8525	-	0	1	0
chr1	109490013	109490364	LoneCTCF	304	19.377	-	0	1	0
chr1	113138991	113139296	LoneCTCF	415	21.918	-	1	1	0
chr1	114352601	114353032	LoneCTCF	991	18.8852	+	1	0	0
chr1	118209801	118210153	LoneCTCF	123	16.6885	-	1	1	0
chr1	119251233	119251585	LoneCTCF	314	16.3934	-	0	0	0
chr1	120240191	120240601	LoneCTCF	116	17.4426	+	1	1	0
chr1	120402355	120402697	LoneCTCF	179	15.8525	+	0	0	0
chr1	120620243	120620576	LoneCTCF	101	11.8525	-	1	1	1
chr1	120971462	120971978	LoneCTCF	589	17.9672	+	0	0	0
chr1	121378156	121378502	LoneCTCF	883	16.377	-	0	0	0
chr1	121548639	121548886	LoneCTCF	124	12.7377	-	1	1	0
chr1	121550885	121551287	LoneCTCF	576	.	.	1	1	0
chr1	121921583	121922097	LoneCTCF	698	13.0328	+	1	1	0
chr1	122166702	122167086	LoneCTCF	90	.	.	1	1	1
chr1	122193563	122193804	LoneCTCF	195	15.3443	-	1	1	0
chr1	122253940	122254173	LoneCTCF	80	.	.	0	0	0
chr1	123085498	123085845	LoneCTCF	457	16.8361	-	0	0	0
chr1	123247223	123247647	LoneCTCF	122	.	.	0	1	1
chr1	123386849	123387236	LoneCTCF	230	14.1311	-	1	1	0
chr1	123446067	123446417	LoneCTCF	195	15.6557	-	0	1	0
chr1	124248165	124248551	LoneCTCF	489	13.3607	+	1	1	0
chr1	125871171	125871586	LoneCTCF	925	20.7377	+	1	1	0
chr1	126346743	126347070	LoneCTCF	589	9.39344	+	1	1	0
chr1	127478299	127478618	LoneCTCF	187	14.7213	-	0	0	0
chr1	127602082	127602353	LoneCTCF	123	15.8852	-	0	1	0
chr1	127626179	127626541	LoneCTCF	230	17.377	+	0	1	0
chr1	127808537	127808825	LoneCTCF	131	8.81967	-	0	0	0
chr1	127868664	127869090	LoneCTCF	152	.	.	0	0	0
chr1	128381212	128381591	LoneCTCF	138	10.7213	+	0	0	1
chr1	128726487	128727066	LoneCTCF	74	.	.	0	0	0
chr1	128826200	128826656	LoneCTCF	1032	20.3934	+	0	0	0
chr1	129102514	129102777	LoneCTCF	67	.	.	0	0	0
chr1	129293523	129293864	LoneCTCF	82	.	.	0	1	0
chr1	129504814	129505061	LoneCTCF	101	.	.	0	1	1
chr1	129877462	129877720	LoneCTCF	116	.	.	1	1	0
chr1	130063573	130063941	LoneCTCF	187	10.3934	-	0	1	0
chr1	130178384	130178738	LoneCTCF	778	15.1475	+	0	0	0
chr1	130205690	130206019	LoneCTCF	204	18.623	-	1	1	0
chr1	130974893	130975226	LoneCTCF	267	10.1803	-	1	1	0
chr1	131815898	131816410	LoneCTCF	1250	13.6066	+	1	1	1
chr1	132171038	132171422	LoneCTCF	74	16.8852	-	1	1	0
chr1	132734856	132735223	LoneCTCF	202	13.2951	+	0	0	0
chr1	132808369	132808683	LoneCTCF	116	.	.	0	0	0
chr1	132968895	132969560	LoneCTCF	126	10.918	-	0	1	1
chr1	133018582	133018954	LoneCTCF	595	13	-	1	1	0
chr1	133083629	133083906	LoneCTCF	123	12.1311	+	1	1	1
chr1	133096561	133096919	LoneCTCF	278	.	.	0	0	0
chr1	133171305	133171614	LoneCTCF	235	18.2787	-	0	1	1
chr1	133176872	133177209	LoneCTCF	275	7.88525	+	0	1	0
chr1	133225704	133226112	LoneCTCF	1938	14.7869	-	0	1	0
chr1	133515176	133515502	LoneCTCF	257	18.1148	-	1	1	0
chr1	133597975	133598357	LoneCTCF	425	17.1148	+	0	0	0
chr1	133703196	133703555	LoneCTCF	420	11.377	-	0	1	0
chr1	133710733	133711121	LoneCTCF	617	16.623	+	0	1	0
chr1	133911341	133911785	LoneCTCF	763	10.5902	+	0	1	0
chr1	134036660	134037161	LoneCTCF	1618	9.72131	+	1	1	0
chr1	134087256	134087717	LoneCTCF	87	11.7869	+	0	0	0
chr1	134373941	134374171	LoneCTCF	118	.	.	0	0	1
chr1	134483192	134483690	LoneCTCF	100	.	.	1	1	1
chr1	134740254	134740610	LoneCTCF	239	19.3607	-	0	1	0
chr1	134831480	134831869	LoneCTCF	108	9.32787	-	0	0	0
chr1	134930038	134930609	LoneCTCF	107	.	.	0	0	1
chr1	134948441	134948780	LoneCTCF	305	18.3443	+	0	0	0
chr1	135107537	135107825	LoneCTCF	110	9.91803	+	1	1	1
chr1	135359752	135360092	LoneCTCF	101	.	.	0	0	0
chr1	135404715	135405048	LoneCTCF	116	.	.	0	1	0
chr1	135510454	135510782	LoneCTCF	357	.	.	0	0	0
chr1	135582252	135582807	LoneCTCF	92	.	.	1	1	1
chr1	135592593	135593053	LoneCTCF	93	.	.	0	1	1
chr1	135814149	135814518	LoneCTCF	72	.	.	0	1	1
chr1	135820748	135821172	LoneCTCF	318	14.8525	+	0	0	0
chr1	135864934	135865359	LoneCTCF	154	11.7377	+	0	0	0
chr1	135933100	135933409	LoneCTCF	354	14.7213	-	0	1	0
chr1	136113258	136113574	LoneCTCF	490	.	.	0	1	0
chr1	136178254	136178502	LoneCTCF	179	15.8525	+	0	1	0
chr1	136258076	136258503	LoneCTCF	84	.	.	1	1	1
chr1	136456765	136457431	LoneCTCF	119	.	.	1	1	1
chr1	136500105	136500546	LoneCTCF	175	14.6393	-	0	0	0
chr1	136665170	136665505	LoneCTCF	230	9.45902	+	0	1	0
chr1	136827226	136827536	LoneCTCF	162	19.7213	-	0	1	0
chr1	137291250	137291918	LoneCTCF	170	17.5574	+	0	0	0
chr1	137305688	137306060	LoneCTCF	446	8.2623	-	0	0	0
chr1	137568009	137568297	LoneCTCF	326	23.1967	+	0	0	0
chr1	137662515	137663121	LoneCTCF	253	.	.	0	1	0
chr1	137944032	137944379	LoneCTCF	888	.	.	1	1	0
chr1	138310858	138311179	LoneCTCF	336	14.6393	-	0	0	0
chr1	138468603	138468986	LoneCTCF	423	13.6557	+	0	0	0
chr1	138501888	138502185	LoneCTCF	101	11.918	-	0	0	0
chr1	138566199	138566695	LoneCTCF	89	.	.	0	1	1
chr1	138581932	138582251	LoneCTCF	112	.	.	1	1	0
chr1	138614533	138615010	LoneCTCF	114	7.91803	-	1	1	1
chr1	138653294	138653544	LoneCTCF	116	7.83607	-	0	0	0
chr1	138824248	138824587	LoneCTCF	184	.	.	0	1	0
chr1	138849528	138849823	LoneCTCF	185	.	.	1	1	0
chr1	138915457	138915799	LoneCTCF	184	17.8852	+	0	0	0
chr1	139105199	139105421	LoneCTCF	74	12.1475	-	1	1	0
chr1	139982398	139982731	LoneCTCF	267	18.2131	+	0	1	0
chr1	140172423	140172798	LoneCTCF	204	15.3115	+	1	1	0
chr1	140315060	140315523	LoneCTCF	248	15.7705	+	1	1	0
chr1	140435680	140435914	LoneCTCF	195	14.6393	-	0	0	0
chr1	140611687	140612101	LoneCTCF	248	19.1311	-	0	1	0
chr1	140825150	140825583	LoneCTCF	123	.	.	1	1	1
chr1	141058235	141058554	LoneCTCF	179	12.9836	-	1	1	1
chr1	141325927	141326316	LoneCTCF	101	15.8689	+	0	0	0
chr1	141335030	141335286	LoneCTCF	108	19.4262	-	0	0	0
chr1	141397593	141398096	LoneCTCF	308	.	.	1	1	1
chr1	141416952	141417384	LoneCTCF	80	13.5738	-	0	0	0
chr1	142069814	142070144	LoneCTCF	136	12.4754	+	1	1	0
chr1	142077368	142077722	LoneCTCF	468	9.5082	-	0	1	0
chr1	142079716	142080268	LoneCTCF	65	.	.	1	1	1
chr1	143858338	143858737	LoneCTCF	1668	13.3934	+	1	0	0
chr1	148375746	148376049	LoneCTCF	195	16.2623	+	0	0	0
chr1	150840766	150841077	LoneCTCF	213	.	.	1	1	0
chr1	151101091	151101693	LoneCTCF	1040	21.2623	-	0	0	0
chr1	151656679	151657013	LoneCTCF	334	18.0984	-	0	0	0
chr1	152218143	152218538	LoneCTCF	522	17.5574	-	0	0	0
chr1	152343009	152343298	LoneCTCF	91	10.4098	-	1	1	0
chr1	152872320	152872711	LoneCTCF	187	.	.	0	1	1
chr1	152942802	152943107	LoneCTCF	213	.	.	0	1	1
chr1	152978399	152978813	LoneCTCF	361	.	.	0	1	1
chr1	153344128	153344522	LoneCTCF	1066	18.7705	+	0	1	0
chr1	154465574	154465875	LoneCTCF	465	14.7705	+	0	1	0
chr1	154662308	154662658	LoneCTCF	404	12.3279	+	0	0	1
chr1	154913403	154913898	LoneCTCF	219	17.5574	-	1	1	0
chr1	155162217	155162509	LoneCTCF	94	.	.	0	1	0
chr1	155271414	155272510	LoneCTCF	171	9.2623	+	0	1	0
chr1	155293240	155293832	LoneCTCF	220	7.86885	+	0	0	0
chr1	155336187	155336512	LoneCTCF	267	18.6393	-	0	1	0
chr1	155349137	155349471	LoneCTCF	204	.	.	0	1	0
chr1	155357754	155358162	LoneCTCF	162	20.3607	+	0	0	0
chr1	155396736	155397008	LoneCTCF	97	.	.	0	1	0
chr1	155748246	155748660	LoneCTCF	92	10.2623	+	0	1	1
chr1	155833036	155833399	LoneCTCF	153	13	-	0	0	0
chr1	156643818	156644196	LoneCTCF	334	21.082	+	0	0	0
chr1	157012865	157013165	LoneCTCF	123	17.8852	+	0	1	0
chr1	157123367	157123792	LoneCTCF	587	.	.	1	1	1
chr1	157642288	157642675	LoneCTCF	86	.	.	1	1	1
chr1	157648197	157648538	LoneCTCF	182	.	.	0	0	0
chr1	158396370	158396629	LoneCTCF	146	14.1475	+	0	0	0
chr1	158544826	158545188	LoneCTCF	928	16.2951	+	0	1	0
chr1	158556852	158557208	LoneCTCF	476	8.29508	+	1	1	0
chr1	158561119	158561461	LoneCTCF	605	16.377	+	1	1	0
chr1	158588939	158589385	LoneCTCF	561	.	.	1	1	1
chr1	158694739	158695106	LoneCTCF	295	20.1311	+	0	0	0
chr1	159011636	159011937	LoneCTCF	240	13.2787	-	0	0	0
chr1	159183657	159184492	LoneCTCF	489	.	.	1	1	1
chr1	159455636	159456100	LoneCTCF	117	10.4754	-	1	1	1
chr1	159473366	159473646	LoneCTCF	138	12.9344	+	0	1	0
chr1	159488327	159488651	LoneCTCF	185	14.2459	+	0	0	0
chr1	159688519	159688799	LoneCTCF	179	18.2295	+	0	1	0
chr1	160197445	160197813	LoneCTCF	324	21.2131	-	0	1	0
chr1	160285275	160285684	LoneCTCF	394	10.4754	+	0	1	1
chr1	160285895	160286486	LoneCTCF	204	9.19672	-	0	0	0
chr1	160439596	160439928	LoneCTCF	344	8.01639	-	0	1	0
chr1	160527203	160527589	LoneCTCF	693	21.0984	+	0	0	0
chr1	160784463	160784826	LoneCTCF	138	14.0492	+	0	0	0
chr1	160785530	160785846	LoneCTCF	131	17.6066	+	0	1	0
chr1	161115789	161116118	LoneCTCF	258	18.3279	+	0	1	0
chr1	161252744	161253086	LoneCTCF	267	18.7541	+	0	1	0
chr1	161453605	161454228	LoneCTCF	457	13.9836	+	1	0	0
chr1	162239106	162239441	LoneCTCF	187	.	.	0	1	0
chr1	162246399	162246756	LoneCTCF	248	18.7869	+	0	1	0
chr1	162308465	162308889	LoneCTCF	221	16.2951	-	0	1	0
chr1	162720043	162720377	LoneCTCF	256	.	.	0	0	0
chr1	162786152	162786411	LoneCTCF	106	.	.	1	1	1
chr1	162865722	162865983	LoneCTCF	115	13.0492	+	0	1	0
chr1	162911761	162912069	LoneCTCF	269	11.6721	+	0	0	0
chr1	162954263	162954594	LoneCTCF	187	.	.	0	0	0
chr1	162964385	162964898	LoneCTCF	127	.	.	1	1	0
chr1	163642962	163643443	LoneCTCF	478	.	.	0	0	0
chr1	164217030	164217371	LoneCTCF	239	.	.	1	0	0
chr1	164513115	164513418	LoneCTCF	138	12.1311	+	0	0	0
chr1	164576433	164576863	LoneCTCF	747	18.0984	-	0	1	0
chr1	164816325	164816668	LoneCTCF	146	.	.	0	0	0
chr1	165236258	165236468	LoneCTCF	87	13.541	-	0	1	0
chr1	165275012	165275396	LoneCTCF	221	.	.	0	1	0
chr1	165957528	165957895	LoneCTCF	425	17.5082	-	0	0	0
chr1	166088437	166088900	LoneCTCF	556	.	.	0	1	1
chr1	166634650	166635136	LoneCTCF	49	.	.	0	1	1
chr1	167160817	167161280	LoneCTCF	604	18.6066	-	0	1	0
chr1	167295163	167295522	LoneCTCF	305	17.9672	+	1	1	0
chr1	167399934	167400554	LoneCTCF	127	9.31148	+	0	1	1
chr1	167431731	167432066	LoneCTCF	270	13.7377	+	0	0	0
chr1	167660814	167661134	LoneCTCF	162	16.6721	+	0	1	1
chr1	167695869	167696243	LoneCTCF	203	.	.	0	0	0
chr1	167851188	167851501	LoneCTCF	154	20.8033	+	0	1	0
chr1	168930943	168931343	LoneCTCF	342	7.90164	-	0	0	0
chr1	169862135	169862632	LoneCTCF	1571	12.1148	-	0	1	0
chr1	171961541	171962156	LoneCTCF	74	.	.	0	1	1
chr1	171969520	171969868	LoneCTCF	248	12.7869	-	1	1	0
chr1	172144883	172145517	LoneCTCF	116	9.62295	+	0	1	1
chr1	172446383	172446762	LoneCTCF	118	.	.	1	1	1
chr1	172963321	172963650	LoneCTCF	66	.	.	0	0	0
chr1	172969252	172969652	LoneCTCF	825	.	.	0	0	0
chr1	172973834	172974089	LoneCTCF	228	20.3607	+	0	1	0
chr1	173069756	173070104	LoneCTCF	305	11.9672	-	0	0	0
chr1	173114492	173114896	LoneCTCF	673	13.6557	+	0	1	0
chr1	173144965	173145234	LoneCTCF	129	10.7869	+	1	1	1
chr1	173288560	173288970	LoneCTCF	506	15.0328	-	0	1	0
chr1	173317400	173317768	LoneCTCF	129	20.623	-	0	0	0
chr1	173448328	173448542	LoneCTCF	57	.	.	0	0	0
chr1	173462983	173463429	LoneCTCF	274	18.9344	-	0	1	0
chr1	173540927	173541180	LoneCTCF	101	10.3607	-	0	1	0
chr1	173543997	173544474	LoneCTCF	578	16.377	-	1	1	0
chr1	173756342	173756705	LoneCTCF	612	.	.	1	1	0
chr1	174056949	174057333	LoneCTCF	52	.	.	0	1	0
chr1	174116543	174116930	LoneCTCF	319	9.83607	-	0	1	0
chr1	174448145	174448538	LoneCTCF	1252	22.6557	-	0	1	0
chr1	174589817	174590162	LoneCTCF	154	14.9508	-	0	0	0
chr1	174627792	174628122	LoneCTCF	67	.	.	1	1	1
chr1	176033934	176034195	LoneCTCF	138	12.623	-	1	0	0
chr1	176838669	176839018	LoneCTCF	240	13.1967	+	0	1	1
chr1	177586531	177586846	LoneCTCF	236	15.5246	+	0	0	0
chr1	179550839	179551239	LoneCTCF	146	13.9672	-	1	0	0
chr1	179737020	179737247	LoneCTCF	305	19.6721	+	1	1	0
chr1	179776003	179776246	LoneCTCF	276	18.6721	+	0	0	0
chr1	179913028	179913394	LoneCTCF	446	9.98361	+	0	1	1
chr1	180117923	180118267	LoneCTCF	344	15.2623	-	0	0	0
chr1	180260130	180260512	LoneCTCF	147	15.4426	-	0	1	1
chr1	181067215	181067605	LoneCTCF	347	14.2295	+	0	0	0
chr1	181126585	181126940	LoneCTCF	354	11.0492	+	1	1	0
chr1	181232986	181233299	LoneCTCF	146	19.9016	-	0	0	0
chr1	181381359	181381748	LoneCTCF	703	15.5246	-	0	0	0
chr1	181494017	181494449	LoneCTCF	365	.	.	0	1	1
chr1	181858998	181859341	LoneCTCF	204	16.2295	+	1	1	0
chr1	181948445	181948826	LoneCTCF	108	.	.	1	1	1
chr1	182115973	182116409	LoneCTCF	323	11.4426	+	1	1	0
chr1	182175716	182176420	LoneCTCF	101	.	.	1	1	1
chr1	182176671	182177022	LoneCTCF	72	20.1475	+	0	0	0
chr1	182259040	182259394	LoneCTCF	199	.	.	0	0	0
chr1	182820031	182820385	LoneCTCF	101	11.918	+	0	0	0
chr1	182864709	182864944	LoneCTCF	99	.	.	0	0	0
chr1	182868913	182869203	LoneCTCF	139	.	.	0	0	0
chr1	182874060	182874312	LoneCTCF	142	18.9836	+	0	0	0
chr1	182979608	182979987	LoneCTCF	469	12.1148	+	1	1	0
chr1	183189082	183189465	LoneCTCF	239	.	.	0	0	0
chr1	183211013	183211342	LoneCTCF	229	13.3934	+	1	1	0
chr1	183449304	183449639	LoneCTCF	305	21.1148	+	0	1	0
chr1	183699515	183699880	LoneCTCF	500	.	.	0	0	0
chr1	183757783	183758106	LoneCTCF	213	16.2951	-	0	0	0
chr1	183811048	183811428	LoneCTCF	202	16	-	0	0	0
chr1	183851617	183852060	LoneCTCF	116	.	.	0	1	0
chr1	183949601	183950088	LoneCTCF	61	.	.	0	0	0
chr1	184179963	184180314	LoneCTCF	127	.	.	0	1	1
chr1	184198086	184198518	LoneCTCF	107	.	.	1	1	1
chr1	184429737	184429985	LoneCTCF	118	.	.	0	1	1
chr1	184539928	184540168	LoneCTCF	106	.	.	1	1	1
chr1	184782325	184782683	LoneCTCF	364	11.0656	-	1	1	1
chr1	184898550	184898761	LoneCTCF	101	16.3443	+	0	0	0
chr1	185924146	185924744	LoneCTCF	116	.	.	1	1	1
chr1	186081264	186081592	LoneCTCF	146	16	-	1	0	0
chr1	186086882	186087257	LoneCTCF	862	16.377	+	0	0	0
chr1	186321875	186322133	LoneCTCF	123	16.8525	-	0	1	0
chr1	186614977	186615341	LoneCTCF	943	16.9836	-	1	1	0
chr1	186626309	186626704	LoneCTCF	726	16.377	-	0	1	0
chr1	187086422	187086818	LoneCTCF	502	14.4754	-	1	1	0
chr1	187155911	187156316	LoneCTCF	93	.	.	0	1	1
chr1	187638786	187639179	LoneCTCF	457	16.377	+	1	1	0
chr1	187800990	187801318	LoneCTCF	187	14.3115	+	0	1	0
chr1	188543632	188543963	LoneCTCF	531	17.1148	-	0	0	0
chr1	188999301	188999636	LoneCTCF	108	.	.	1	1	1
chr1	189065219	189065565	LoneCTCF	190	.	.	0	1	0
chr1	189432218	189432551	LoneCTCF	113	9.77049	+	0	1	0
chr1	189798401	189798690	LoneCTCF	154	15.7049	-	1	1	0
chr1	190367312	190367599	LoneCTCF	213	17.1148	+	0	0	0
chr1	190421959	190422266	LoneCTCF	729	15.4098	-	0	1	0
chr1	190729935	190730325	LoneCTCF	192	.	.	0	0	0
chr1	190837239	190837559	LoneCTCF	204	15.5902	+	1	1	1
chr1	190881304	190881658	LoneCTCF	888	17.1967	-	0	0	0
chr1	190914108	190914391	LoneCTCF	138	10.9672	+	0	0	0
chr1	191511736	191512132	LoneCTCF	116	.	.	0	0	0
chr1	192002862	192003195	LoneCTCF	333	18.8033	-	0	0	0
chr1	192072366	192072694	LoneCTCF	184	23.5738	+	0	0	0
chr1	192073409	192073686	LoneCTCF	195	15.5246	-	0	1	0
chr1	192820398	192820692	LoneCTCF	138	.	.	1	1	0
chr1	192826113	192826460	LoneCTCF	213	17.7869	+	1	0	0
chr1	192922208	192922600	LoneCTCF	596	.	.	0	1	0
chr1	193026066	193026422	LoneCTCF	248	15.7213	-	0	0	0
chr1	193106220	193106600	LoneCTCF	160	10.082	+	0	1	0
chr1	193129490	193129992	LoneCTCF	1746	.	.	0	0	0
chr1	193132006	193132224	LoneCTCF	189	20.3607	-	0	1	0
chr1	193244324	193245087	LoneCTCF	69	.	.	1	1	1
chr1	193329420	193329666	LoneCTCF	219	16.2131	-	0	1	0
chr1	193410922	193411309	LoneCTCF	554	12.623	+	1	1	0
chr1	193630630	193631020	LoneCTCF	994	14.541	+	0	0	0
chr1	193645389	193645951	LoneCTCF	649	10.4262	+	0	0	0
chr1	193715675	193716221	LoneCTCF	94	10.0492	+	0	0	0
chr1	193778728	193779326	LoneCTCF	221	11.2131	-	1	1	1
chr1	193813780	193814301	LoneCTCF	76	.	.	0	1	1
chr1	193900642	193901342	LoneCTCF	137	9.06557	+	1	1	1
chr1	194148119	194148483	LoneCTCF	162	15.2131	+	1	1	0
chr1	194368752	194369071	LoneCTCF	94	9.57377	+	0	1	0
chr1	194484102	194484392	LoneCTCF	380	20.377	+	1	1	0
chr1	195080217	195080562	LoneCTCF	349	13.9836	-	0	0	0
chr1	195115884	195116268	LoneCTCF	734	.	.	1	1	1
chr1	195425340	195425712	LoneCTCF	1167	15.0984	+	0	1	0
chr1	195476497	195476839	LoneCTCF	600	.	.	0	1	0
chr1	196189461	196189912	LoneCTCF	123	.	.	1	1	0
chr1	196226308	196226648	LoneCTCF	267	.	.	0	1	0
chr1	196484658	196484986	LoneCTCF	87	.	.	0	0	0
chr1	196530535	196530997	LoneCTCF	129	.	.	0	0	0
chr1	196815293	196815655	LoneCTCF	542	12.3115	+	1	1	0
chr1	196850437	196850774	LoneCTCF	169	.	.	1	1	0
chr1	196860208	196860480	LoneCTCF	84	10.9672	+	0	1	1
chr10	4486373	4486771	LoneCTCF	364	19.5902	+	0	0	0
chr10	4772856	4773197	LoneCTCF	415	22.1475	+	0	1	0
chr10	5009626	5010090	LoneCTCF	675	19.8525	+	1	1	0
chr10	5075488	5075811	LoneCTCF	170	.	.	1	1	1
chr10	5741228	5741800	LoneCTCF	73	.	.	1	1	1
chr10	5752283	5752742	LoneCTCF	1525	.	.	1	1	0
chr10	5912798	5913172	LoneCTCF	576	.	.	0	0	0
chr10	5958498	5958869	LoneCTCF	206	.	.	0	0	0
chr10	5959071	5959481	LoneCTCF	115	.	.	0	1	0
chr10	6194944	6195327	LoneCTCF	404	19.1475	+	1	1	0
chr10	6239989	6240363	LoneCTCF	354	8.81967	+	1	1	0
chr10	6387582	6387949	LoneCTCF	646	19.2131	-	0	1	0
chr10	6628324	6628645	LoneCTCF	94	.	.	1	1	1
chr10	6791027	6791390	LoneCTCF	635	11.5246	+	0	1	0
chr10	6833238	6833618	LoneCTCF	555	17.6557	-	0	0	0
chr10	7075164	7075473	LoneCTCF	239	17.541	+	0	1	0
chr10	7387339	7387685	LoneCTCF	128	.	.	0	1	0
chr10	7551805	7552502	LoneCTCF	129	8.72131	+	1	1	1
chr10	7561483	7562091	LoneCTCF	98	.	.	0	1	1
chr10	7818164	7818525	LoneCTCF	267	22.377	-	0	1	0
chr10	9516293	9516689	LoneCTCF	814	15.9836	+	0	1	0
chr10	10759150	10759448	LoneCTCF	276	17.9672	-	0	0	0
chr10	11177274	11177539	LoneCTCF	94	10.5082	-	0	0	0
chr10	11236958	11237297	LoneCTCF	146	20.0656	+	0	1	0
chr10	12303308	12303685	LoneCTCF	523	16.7213	+	0	0	0
chr10	12420393	12420799	LoneCTCF	1074	20.2295	-	0	0	0
chr10	12683913	12684309	LoneCTCF	80	.	.	0	1	0
chr10	12738274	12738638	LoneCTCF	628	17.1475	+	0	0	0
chr10	12975981	12976412	LoneCTCF	101	.	.	1	1	1
chr10	13043550	13044231	LoneCTCF	123	.	.	0	1	0
chr10	13688829	13689191	LoneCTCF	1087	.	.	1	1	0
chr10	14405502	14405773	LoneCTCF	187	16.377	-	0	0	0
chr10	14580109	14580421	LoneCTCF	170	14.3279	+	0	1	0
chr10	16997795	16998054	LoneCTCF	187	11	-	1	1	0
chr10	17160824	17161206	LoneCTCF	101	12.8033	+	0	0	0
chr10	17598679	17599036	LoneCTCF	230	18.4262	+	1	1	0
chr10	18119664	18120237	LoneCTCF	307	9.09836	+	1	1	0
chr10	18256687	18256998	LoneCTCF	258	9.59016	+	0	1	0
chr10	18614044	18614481	LoneCTCF	642	18.0984	+	0	0	0
chr10	20028315	20028608	LoneCTCF	204	17.5574	-	0	0	0
chr10	20034644	20034948	LoneCTCF	436	18.7049	+	0	0	0
chr10	20390383	20390737	LoneCTCF	423	17.459	+	0	1	0
chr10	21015629	21016481	LoneCTCF	111	.	.	1	1	0
chr10	21070183	21070429	LoneCTCF	92	.	.	0	1	1
chr10	21178420	21178786	LoneCTCF	660	10.3607	+	1	1	0
chr10	21738349	21738792	LoneCTCF	801	19.5902	+	0	0	0
chr10	21756175	21756394	LoneCTCF	285	9.08197	+	1	1	0
chr10	21883558	21883772	LoneCTCF	578	19.2951	-	1	1	0
chr10	21993009	21993251	LoneCTCF	230	.	.	0	0	0
chr10	22364820	22365339	LoneCTCF	384	11.5738	+	0	1	1
chr10	22577911	22578265	LoneCTCF	221	21.6066	-	0	0	0
chr10	22857457	22857831	LoneCTCF	715	.	.	0	1	1
chr10	23170812	23171144	LoneCTCF	295	17.4426	+	1	1	0
chr10	23431510	23431731	LoneCTCF	61	.	.	0	0	0
chr10	23450542	23450886	LoneCTCF	468	12.3279	+	0	1	0
chr10	23558521	23558902	LoneCTCF	104	12.8361	+	1	1	1
chr10	23613021	23613266	LoneCTCF	101	.	.	1	1	1
chr10	23943196	23943691	LoneCTCF	436	15.4754	-	0	1	0
chr10	24555764	24556135	LoneCTCF	195	.	.	0	1	1
chr10	24593505	24593762	LoneCTCF	185	20.2459	+	0	0	0
chr10	25004355	25005089	LoneCTCF	238	14.9508	-	0	1	0
chr10	25115134	25115554	LoneCTCF	116	13.9016	-	1	1	1
chr10	25628077	25628509	LoneCTCF	921	.	.	0	0	0
chr10	25798510	25799026	LoneCTCF	204	13.0492	-	0	0	0
chr10	26093490	26094398	LoneCTCF	431	11.082	+	0	0	0
chr10	26260078	26260322	LoneCTCF	138	17.9508	-	0	0	0
chr10	26492031	26493176	LoneCTCF	117	7.91803	-	1	1	1
chr10	26552445	26552781	LoneCTCF	187	21.0984	+	0	1	0
chr10	26669505	26670113	LoneCTCF	187	17.4262	-	0	1	0
chr10	26732648	26732954	LoneCTCF	204	16.7213	-	0	1	0
chr10	26882189	26882563	LoneCTCF	1145	20.8033	-	0	1	0
chr10	27798159	27798408	LoneCTCF	184	.	.	1	1	0
chr10	27824978	27825445	LoneCTCF	79	.	.	1	1	1
chr10	28866426	28867241	LoneCTCF	179	9.2623	+	0	1	0
chr10	29114684	29115034	LoneCTCF	415	15.6721	+	1	1	0
chr10	29179496	29179819	LoneCTCF	239	8.4918	+	1	1	0
chr10	30380333	30380715	LoneCTCF	374	.	.	0	1	0
chr10	30449305	30449686	LoneCTCF	146	17.2459	+	0	1	0
chr10	33926312	33927289	LoneCTCF	124	7.90164	+	1	1	0
chr10	34005666	34005941	LoneCTCF	119	13.9016	+	0	0	0
chr10	34087974	34088352	LoneCTCF	258	15.6721	-	1	1	0
chr10	34204862	34205236	LoneCTCF	511	16.5902	+	0	1	0
chr10	36554048	36554447	LoneCTCF	1067	21.8361	-	0	0	0
chr10	36980896	36981243	LoneCTCF	239	.	.	0	1	0
chr10	37034898	37035141	LoneCTCF	101	.	.	0	0	0
chr10	38759439	38759740	LoneCTCF	195	17.3443	-	1	1	0
chr10	38784515	38784922	LoneCTCF	1232	19.7213	-	0	0	0
chr10	38883010	38883356	LoneCTCF	271	.	.	0	0	0
chr10	39126090	39126593	LoneCTCF	94	10.5246	-	1	1	1
chr10	39163803	39164116	LoneCTCF	258	9.80328	+	0	1	0
chr10	39344920	39345451	LoneCTCF	106	9.32787	-	0	1	0
chr10	39496720	39497230	LoneCTCF	505	16.2951	+	1	1	0
chr10	39710822	39711364	LoneCTCF	116	.	.	1	1	1
chr10	39844689	39845323	LoneCTCF	105	.	.	1	1	1
chr10	39884343	39885059	LoneCTCF	87	9.36066	-	1	1	1
chr10	39898198	39898533	LoneCTCF	158	.	.	1	1	0
chr10	40050156	40050500	LoneCTCF	358	13.1803	-	0	1	0
chr10	40954579	40954956	LoneCTCF	206	13.0164	+	0	1	0
chr10	40957423	40957708	LoneCTCF	142	14.0492	+	0	1	0
chr10	41061448	41061673	LoneCTCF	101	.	.	0	1	1
chr10	41181539	41182002	LoneCTCF	123	13.9016	-	0	0	0
chr10	41273324	41273750	LoneCTCF	73	.	.	1	1	1
chr10	41295757	41296125	LoneCTCF	92	.	.	0	1	1
chr10	41373278	41373629	LoneCTCF	179	16.8033	+	0	1	0
chr10	41608212	41608523	LoneCTCF	209	8.27869	-	1	1	0
chr10	41692943	41693237	LoneCTCF	123	17.1148	+	0	1	0
chr10	41922228	41922675	LoneCTCF	107	.	.	1	1	1
chr10	41950738	41951278	LoneCTCF	90	.	.	1	1	1
chr10	41996631	41996960	LoneCTCF	141	9.40984	+	0	1	0
chr10	41997552	41998474	LoneCTCF	398	.	.	0	1	0
chr10	42174503	42174867	LoneCTCF	213	17.1148	-	0	0	0
chr10	42229887	42230326	LoneCTCF	392	17.0656	+	1	1	0
chr10	42429649	42430024	LoneCTCF	349	16.377	-	0	1	0
chr10	42435271	42435623	LoneCTCF	116	.	.	1	1	1
chr10	42435691	42436114	LoneCTCF	86	10.7377	-	0	0	0
chr10	42443236	42443553	LoneCTCF	122	.	.	1	1	1
chr10	42480136	42480477	LoneCTCF	239	9.5082	+	1	1	0
chr10	42495247	42495640	LoneCTCF	136	.	.	0	0	0
chr10	42622638	42622993	LoneCTCF	187	.	.	0	1	0
chr10	43035050	43035397	LoneCTCF	363	16.377	+	1	1	0
chr10	43128349	43128716	LoneCTCF	138	14.4262	-	0	0	0
chr10	43223879	43224324	LoneCTCF	168	13.918	-	0	1	0
chr10	43247469	43247839	LoneCTCF	276	.	.	0	1	0
chr10	43280557	43281004	LoneCTCF	728	16.9016	-	1	1	0
chr10	43462955	43463359	LoneCTCF	156	13.9016	-	0	1	0
chr10	43547139	43547519	LoneCTCF	297	18.623	+	0	0	0
chr10	43621035	43621886	LoneCTCF	104	9	-	1	1	1
chr10	43711077	43711449	LoneCTCF	713	11.0656	+	0	1	0
chr10	43726263	43726535	LoneCTCF	257	.	.	1	1	1
chr10	43955205	43955440	LoneCTCF	267	18.8525	-	0	1	0
chr10	44249376	44249795	LoneCTCF	116	.	.	1	1	1
chr10	44735354	44735641	LoneCTCF	186	15.4098	+	0	1	0
chr10	44823949	44824226	LoneCTCF	94	.	.	0	1	1
chr10	45064148	45064593	LoneCTCF	536	16.7213	-	1	1	0
chr10	45955378	45955707	LoneCTCF	195	15.3279	+	0	0	0
chr10	50617930	50618403	LoneCTCF	1799	16.459	+	1	1	0
chr10	52079623	52079946	LoneCTCF	266	.	.	0	0	0
chr10	52766448	52766868	LoneCTCF	170	17.3279	+	0	1	0
chr10	53066301	53066718	LoneCTCF	2288	20.9508	+	1	1	0
chr10	53470654	53471328	LoneCTCF	123	.	.	0	1	0
chr10	53526529	53526863	LoneCTCF	305	12.2787	+	0	1	1
chr10	53748265	53748579	LoneCTCF	195	13.918	+	0	1	0
chr10	53796845	53797175	LoneCTCF	300	11.8361	+	1	1	0
chr10	55487430	55487752	LoneCTCF	248	19.377	-	0	1	0
chr10	57303797	57304068	LoneCTCF	195	14.9672	+	1	0	0
chr10	57351732	57352105	LoneCTCF	314	10.1803	+	0	1	0
chr10	57775672	57776051	LoneCTCF	436	16.0492	+	1	1	0
chr10	57851390	57851707	LoneCTCF	468	14.8197	-	0	0	0
chr10	57881078	57881349	LoneCTCF	94	.	.	0	0	0
chr10	58090381	58090854	LoneCTCF	1017	22.0164	+	0	1	0
chr10	58136211	58136672	LoneCTCF	1582	13.9344	+	1	1	0
chr10	58378535	58378881	LoneCTCF	295	.	.	0	0	0
chr10	58876452	58876904	LoneCTCF	1095	13.3443	+	1	1	0
chr10	58939984	58940272	LoneCTCF	83	.	.	1	1	1
chr10	59292639	59293001	LoneCTCF	295	13.6066	-	0	0	0
chr10	59309290	59309586	LoneCTCF	116	17.1148	-	1	1	0
chr10	59379591	59380020	LoneCTCF	104	11.9836	+	0	1	1
chr10	59422905	59423222	LoneCTCF	280	13.9836	-	0	0	0
chr10	59429488	59429863	LoneCTCF	726	18.7705	+	0	1	0
chr10	59485814	59486259	LoneCTCF	320	17.5738	-	0	0	0
chr10	59586778	59587273	LoneCTCF	1053	21.7541	+	0	1	0
chr10	59882416	59882789	LoneCTCF	666	.	.	0	1	0
chr10	60075610	60076100	LoneCTCF	2073	19.8197	-	0	1	0
chr10	60482346	60482680	LoneCTCF	239	20.2951	-	0	1	0
chr10	60678461	60678764	LoneCTCF	567	19.7213	+	0	0	0
chr10	60781301	60781646	LoneCTCF	123	15.0984	-	1	1	0
chr10	60818812	60819231	LoneCTCF	732	16.082	-	0	1	0
chr10	60880195	60880615	LoneCTCF	232	17.5574	-	0	0	0
chr10	60999139	60999596	LoneCTCF	94	.	.	0	1	1
chr10	61158252	61158676	LoneCTCF	99	.	.	0	1	0
chr10	61454381	61454803	LoneCTCF	364	17.9344	-	0	1	0
chr10	61589815	61590212	LoneCTCF	1185	16.1475	+	0	0	0
chr10	61802535	61802893	LoneCTCF	154	8.11475	+	0	1	0
chr10	62429004	62429377	LoneCTCF	70	.	.	0	1	1
chr10	62470657	62471317	LoneCTCF	115	15.5902	-	1	1	0
chr10	62593256	62593661	LoneCTCF	143	16.2295	+	0	0	0
chr10	63036990	63037308	LoneCTCF	138	17.2951	-	0	1	0
chr10	63552840	63553225	LoneCTCF	457	.	.	1	1	0
chr10	63559321	63559671	LoneCTCF	239	16.8689	+	1	1	1
chr10	63737910	63738294	LoneCTCF	344	16.3115	-	0	0	0
chr10	63864290	63864597	LoneCTCF	195	14.9672	-	0	1	0
chr10	64805316	64805667	LoneCTCF	285	16.377	+	0	0	0
chr10	66204542	66204958	LoneCTCF	1223	17.0164	+	0	1	0
chr10	66364100	66364706	LoneCTCF	258	.	.	0	0	0
chr10	66384965	66385310	LoneCTCF	127	.	.	1	1	1
chr10	66500648	66501029	LoneCTCF	210	.	.	0	0	0
chr10	66529174	66529513	LoneCTCF	194	8.93443	+	0	0	0
chr10	66563198	66563454	LoneCTCF	148	.	.	0	1	0
chr10	66578570	66578953	LoneCTCF	123	.	.	0	1	0
chr10	66613829	66614173	LoneCTCF	311	8.7377	+	1	1	0
chr10	66761580	66762012	LoneCTCF	94	.	.	1	1	0
chr10	67515114	67515387	LoneCTCF	163	11.0492	+	0	1	0
chr10	67737602	67737969	LoneCTCF	316	.	.	0	1	0
chr10	67772695	67773207	LoneCTCF	187	19.7377	+	0	1	0
chr10	67821907	67822268	LoneCTCF	477	.	.	1	1	0
chr10	68021180	68021506	LoneCTCF	87	.	.	1	1	1
chr10	68248483	68248771	LoneCTCF	101	.	.	1	1	0
chr10	68273763	68274071	LoneCTCF	334	20.4754	-	0	1	0
chr10	68612096	68612391	LoneCTCF	308	8.22951	+	1	1	0
chr10	68642127	68642436	LoneCTCF	239	20.4262	-	0	1	0
chr10	68671491	68671776	LoneCTCF	392	13.082	-	0	1	0
chr10	68861455	68862286	LoneCTCF	488	14.2459	+	0	0	0
chr10	68974032	68974367	LoneCTCF	415	13.3607	+	0	0	0
chr10	68994359	68994746	LoneCTCF	992	23.4918	-	0	0	0
chr10	69044243	69044639	LoneCTCF	329	9.96721	+	0	0	0
chr10	69101921	69102222	LoneCTCF	322	14.7869	+	0	0	0
chr10	69424020	69424419	LoneCTCF	221	13.9016	-	0	0	0
chr10	69628601	69629025	LoneCTCF	256	14.7213	-	1	1	0
chr10	69825766	69826194	LoneCTCF	1027	13.377	+	0	0	0
chr10	69970624	69971007	LoneCTCF	436	14.377	+	0	0	0
chr10	70003175	70003492	LoneCTCF	154	15.6393	-	0	0	0
chr10	70061835	70062612	LoneCTCF	94	13.0492	-	0	1	0
chr10	70277158	70277477	LoneCTCF	179	18.2787	-	1	0	0
chr10	70338860	70339221	LoneCTCF	344	17.5246	-	0	0	0
chr10	70586774	70587023	LoneCTCF	175	14.4262	-	0	0	0
chr10	70622603	70622881	LoneCTCF	146	.	.	0	1	0
chr10	70628851	70629177	LoneCTCF	196	.	.	0	0	0
chr10	70634104	70634550	LoneCTCF	325	17.4426	-	0	1	0
chr10	70636702	70636983	LoneCTCF	131	18.9508	-	0	0	0
chr10	70809546	70809844	LoneCTCF	527	13.5902	-	1	1	0
chr10	70894004	70894310	LoneCTCF	108	20.4426	+	0	0	0
chr10	71767257	71767542	LoneCTCF	131	20.377	-	0	0	0
chr10	72141244	72141620	LoneCTCF	204	16.2951	-	0	0	0
chr10	73384297	73384702	LoneCTCF	765	14.2459	+	1	1	0
chr10	73666455	73666765	LoneCTCF	446	15.0656	-	1	1	0
chr10	74104901	74105242	LoneCTCF	635	22.5902	-	0	0	0
chr10	74213695	74213970	LoneCTCF	170	13.3443	-	0	1	0
chr10	74392322	74392711	LoneCTCF	321	24.3279	-	0	1	0
chr10	74499663	74500185	LoneCTCF	104	.	.	0	1	1
chr10	74880153	74880515	LoneCTCF	684	17.9836	-	0	1	0
chr10	74905751	74906093	LoneCTCF	375	15.6885	+	0	0	0
chr10	74980432	74980988	LoneCTCF	115	8.54098	-	1	1	0
chr10	75029044	75029486	LoneCTCF	84	8.77049	-	0	1	0
chr10	75029569	75029859	LoneCTCF	251	14.9508	+	0	1	0
chr10	75067895	75068319	LoneCTCF	600	21.9508	+	0	0	0
chr10	75221418	75221673	LoneCTCF	126	16.4754	-	0	0	0
chr10	75298821	75299081	LoneCTCF	296	8.03279	-	0	1	0
chr10	75356074	75356401	LoneCTCF	88	9.11475	+	0	0	1
chr10	75399534	75399851	LoneCTCF	175	.	.	1	1	1
chr10	75470594	75470976	LoneCTCF	162	18.8689	+	0	0	0
chr10	75511193	75511490	LoneCTCF	179	17.8852	+	0	0	0
chr10	75581392	75581853	LoneCTCF	770	8.29508	+	0	0	0
chr10	75733952	75734405	LoneCTCF	1021	19.4918	+	1	1	0
chr10	75809372	75809763	LoneCTCF	1283	.	.	1	1	0
chr10	75872421	75872735	LoneCTCF	404	14.9508	-	0	0	0
chr10	76032264	76032923	LoneCTCF	121	9.06557	-	1	1	1
chr10	76195977	76196335	LoneCTCF	285	.	.	0	0	0
chr10	76474713	76475167	LoneCTCF	100	13.6557	-	0	1	1
chr10	76507636	76508089	LoneCTCF	119	17.8852	+	0	0	0
chr10	76511649	76512114	LoneCTCF	967	.	.	1	1	0
chr10	76513631	76513893	LoneCTCF	112	15.0492	-	0	0	0
chr10	76527392	76527830	LoneCTCF	394	18.9344	-	0	0	0
chr10	76619992	76620365	LoneCTCF	550	10.541	+	1	1	1
chr10	76744917	76745216	LoneCTCF	235	20.3607	+	0	0	0
chr10	76978288	76978738	LoneCTCF	372	.	.	0	0	0
chr10	77345337	77345660	LoneCTCF	382	12.9344	-	0	0	0
chr10	77462436	77462809	LoneCTCF	384	.	.	0	0	0
chr10	77841227	77841647	LoneCTCF	213	13.541	-	0	1	0
chr10	77913477	77913892	LoneCTCF	241	9.21311	-	0	1	0
chr10	77920305	77920731	LoneCTCF	234	17.4754	+	0	1	0
chr10	77924586	77924892	LoneCTCF	262	12.8197	+	0	0	0
chr10	77927231	77927941	LoneCTCF	124	9.62295	+	0	1	1
chr10	78070263	78070609	LoneCTCF	95	.	.	0	1	1
chr10	78785155	78785521	LoneCTCF	1066	11.8361	-	0	1	0
chr10	79017695	79018058	LoneCTCF	68	.	.	0	1	1
chr10	79074891	79075311	LoneCTCF	491	10.2295	+	0	1	0
chr10	79246766	79247030	LoneCTCF	329	21.9836	-	0	0	0
chr10	79279886	79280315	LoneCTCF	478	20.377	-	0	0	0
chr10	79396905	79397398	LoneCTCF	123	.	.	0	1	1
chr10	79432005	79432437	LoneCTCF	237	9.85246	-	0	0	0
chr10	79610551	79610967	LoneCTCF	958	14	-	0	0	0
chr10	79718801	79719182	LoneCTCF	364	16.5574	-	0	0	0
chr10	79832720	79833139	LoneCTCF	1028	15.5246	+	0	0	0
chr10	79840489	79840782	LoneCTCF	1698	18.2787	-	0	0	0
chr10	79846214	79846580	LoneCTCF	187	13.4918	-	0	0	0
chr10	79849835	79850228	LoneCTCF	115	.	.	0	0	0
chr10	79896839	79897200	LoneCTCF	143	18.3607	+	0	1	0
chr10	79957440	79957770	LoneCTCF	170	11.8525	-	0	1	0
chr10	79958078	79958483	LoneCTCF	106	12.1803	-	0	0	0
chr10	79986040	79986394	LoneCTCF	217	16.377	-	0	1	0
chr10	80046928	80047506	LoneCTCF	70	.	.	1	1	1
chr10	80123888	80124272	LoneCTCF	983	15.8361	-	0	0	0
chr10	80140942	80141367	LoneCTCF	54	11.082	-	1	1	1
chr10	80228952	80229336	LoneCTCF	46	.	.	0	1	1
chr10	80311260	80311731	LoneCTCF	162	9.31148	+	0	1	1
chr10	80318943	80319324	LoneCTCF	313	9.81967	-	0	0	0
chr10	80432874	80433327	LoneCTCF	659	.	.	0	1	0
chr10	80453849	80454142	LoneCTCF	469	20.3607	-	1	0	0
chr10	80485543	80485867	LoneCTCF	255	16.4098	-	0	1	0
chr10	80499024	80499388	LoneCTCF	1168	12.377	-	1	1	0
chr10	80499844	80500166	LoneCTCF	101	15.0656	-	0	1	1
chr10	80522990	80523537	LoneCTCF	259	15.4754	-	0	0	0
chr10	80600515	80600948	LoneCTCF	100	.	.	0	1	0
chr10	80630309	80630649	LoneCTCF	124	.	.	0	1	0
chr10	80652837	80653215	LoneCTCF	557	17.0656	+	0	0	0
chr10	80672896	80673291	LoneCTCF	785	.	.	1	0	0
chr10	80693751	80694317	LoneCTCF	1100	.	.	0	1	0
chr10	80729222	80729687	LoneCTCF	385	.	.	0	1	0
chr10	80740466	80740728	LoneCTCF	130	8.63934	-	0	0	0
chr10	80782086	80782457	LoneCTCF	184	8.31148	-	0	1	0
chr10	80807260	80807572	LoneCTCF	207	14.9508	-	0	1	0
chr10	80841592	80841895	LoneCTCF	100	.	.	0	1	1
chr10	80946803	80947096	LoneCTCF	759	14.0328	+	0	1	0
chr10	81019105	81019355	LoneCTCF	308	.	.	0	0	0
chr10	81027459	81027902	LoneCTCF	1544	22.3279	+	0	1	0
chr10	81065523	81065944	LoneCTCF	2108	13.4754	-	1	1	1
chr10	81703669	81704332	LoneCTCF	108	.	.	0	1	1
chr10	81817016	81817348	LoneCTCF	146	11.8361	-	0	1	0
chr10	82102094	82102461	LoneCTCF	187	13.9016	+	0	1	0
chr10	82226611	82227204	LoneCTCF	102	.	.	1	1	1
chr10	82254551	82254845	LoneCTCF	150	16.377	-	1	1	0
chr10	82707799	82708105	LoneCTCF	258	13.1967	-	0	0	0
chr10	82771389	82771695	LoneCTCF	94	15.1639	+	0	1	0
chr10	82822987	82823444	LoneCTCF	97	.	.	1	1	1
chr10	82983777	82984112	LoneCTCF	239	21.6393	+	0	1	0
chr10	82999172	82999524	LoneCTCF	208	17.0328	-	0	0	0
chr10	83187392	83187734	LoneCTCF	308	19.4098	+	0	0	0
chr10	83629329	83629628	LoneCTCF	138	16.5574	+	1	1	0
chr10	83986452	83986831	LoneCTCF	404	19.7213	-	0	1	0
chr10	84021279	84021644	LoneCTCF	384	20.0984	-	0	1	0
chr10	84061054	84061332	LoneCTCF	108	11.7541	-	1	1	0
chr10	85005840	85006091	LoneCTCF	230	18.623	+	0	0	0
chr10	85017951	85018344	LoneCTCF	258	7.83607	+	0	0	0
chr10	85946665	85947081	LoneCTCF	1479	20.6885	-	0	1	0
chr10	86286873	86287273	LoneCTCF	403	16.6885	+	0	0	0
chr10	86342929	86343646	LoneCTCF	121	.	.	1	1	1
chr10	86415469	86415798	LoneCTCF	364	13.2623	+	0	1	0
chr10	86509808	86510181	LoneCTCF	374	15.541	+	0	0	0
chr10	86556986	86557474	LoneCTCF	841	15.623	+	1	1	0
chr10	87050639	87050974	LoneCTCF	162	9.86885	-	1	1	0
chr10	87294942	87295247	LoneCTCF	94	10.1803	+	0	1	1
chr10	87390324	87390576	LoneCTCF	196	16.6721	+	0	0	0
chr10	87391232	87391585	LoneCTCF	250	14.5738	-	0	0	0
chr10	87674426	87674706	LoneCTCF	276	14.8689	-	1	1	0
chr10	87769018	87769297	LoneCTCF	279	16.6393	-	0	0	0
chr10	87848428	87848666	LoneCTCF	138	.	.	0	0	0
chr10	88083582	88083861	LoneCTCF	295	14.4262	+	1	1	0
chr10	88446244	88446536	LoneCTCF	364	12.9508	-	0	1	0
chr10	88921626	88922000	LoneCTCF	125	.	.	1	1	1
chr10	88934687	88934996	LoneCTCF	135	.	.	0	1	0
chr10	89089985	89090312	LoneCTCF	238	9.44262	-	1	0	1
chr10	89191350	89191685	LoneCTCF	535	21.1803	-	0	1	0
chr10	89438073	89438450	LoneCTCF	239	7.90164	-	1	1	0
chr10	89698063	89698395	LoneCTCF	374	20.377	+	0	1	0
chr10	89836207	89836703	LoneCTCF	928	20.8197	-	1	1	0
chr10	90733046	90733441	LoneCTCF	549	18.541	-	0	1	1
chr10	90758095	90758413	LoneCTCF	252	20.4426	+	0	0	0
chr10	90991088	90991414	LoneCTCF	195	20.0656	-	0	0	0
chr10	92234401	92234682	LoneCTCF	87	16.7869	+	0	0	0
chr10	92641432	92641776	LoneCTCF	291	13.5738	+	1	1	0
chr10	92659689	92660141	LoneCTCF	174	.	.	0	1	0
chr10	92892361	92892644	LoneCTCF	319	22.1148	-	1	1	1
chr10	93066016	93066349	LoneCTCF	221	14.541	-	0	0	0
chr10	93111889	93112249	LoneCTCF	295	14.7049	-	0	0	0
chr10	93795525	93795865	LoneCTCF	457	16.1311	+	0	1	0
chr10	93842861	93843165	LoneCTCF	342	15.8525	+	0	1	0
chr10	93999480	93999768	LoneCTCF	154	13.3607	+	0	1	0
chr10	94010882	94011159	LoneCTCF	223	8.60656	+	0	1	0
chr10	94044141	94044517	LoneCTCF	199	17.2951	+	0	1	0
chr10	94767911	94768207	LoneCTCF	240	.	.	0	1	0
chr10	94989037	94989707	LoneCTCF	153	.	.	0	1	1
chr10	94998459	94998987	LoneCTCF	689	19.0492	+	0	0	0
chr10	95114140	95114390	LoneCTCF	276	13.9016	-	0	0	0
chr10	95119387	95119828	LoneCTCF	88	10.5902	-	1	1	1
chr10	95122381	95122656	LoneCTCF	81	.	.	1	1	1
chr10	95280131	95280967	LoneCTCF	121	11.6066	+	1	1	1
chr10	95299332	95299720	LoneCTCF	66	.	.	1	1	1
chr10	96079992	96080430	LoneCTCF	114	.	.	0	0	1
chr10	97030351	97030672	LoneCTCF	314	17.3115	+	0	0	0
chr10	97230967	97231310	LoneCTCF	170	8.04918	+	0	0	0
chr10	98634589	98635133	LoneCTCF	115	8.57377	-	0	1	1
chr10	98820056	98820525	LoneCTCF	94	.	.	1	1	1
chr10	98871529	98871775	LoneCTCF	219	13.377	-	1	1	0
chr10	99390831	99391181	LoneCTCF	101	.	.	0	1	0
chr10	99937521	99938067	LoneCTCF	374	14.8689	-	0	1	0
chr10	99949397	99950467	LoneCTCF	224	.	.	0	1	1
chr10	101617536	101617894	LoneCTCF	415	15.5246	-	1	1	0
chr10	101618550	101618844	LoneCTCF	170	18	-	0	0	0
chr10	101897687	101898072	LoneCTCF	838	19.2951	+	0	1	0
chr10	102864776	102865222	LoneCTCF	1000	18.9836	-	1	1	0
chr10	104957891	104958159	LoneCTCF	170	15.0328	-	0	0	0
chr10	105011317	105011552	LoneCTCF	281	.	.	0	1	1
chr10	106046147	106046598	LoneCTCF	544	19.7049	+	1	1	0
chr10	106710961	106711294	LoneCTCF	460	13.9016	-	0	0	0
chr10	106711831	106712185	LoneCTCF	1058	14.0656	+	0	1	0
chr10	106910628	106910955	LoneCTCF	354	11.1803	-	0	1	0
chr10	107504993	107505330	LoneCTCF	101	.	.	1	1	1
chr10	108941743	108942121	LoneCTCF	248	18.0164	+	0	0	0
chr10	109184020	109184308	LoneCTCF	179	17.8361	-	0	0	0
chr10	110715934	110716318	LoneCTCF	249	13.5738	-	0	0	0
chr10	110943098	110943317	LoneCTCF	224	.	.	0	0	0
chr10	110958650	110958941	LoneCTCF	94	.	.	0	1	0
chr10	111232904	111233257	LoneCTCF	101	.	.	1	1	1
chr10	111888039	111888314	LoneCTCF	204	11.1803	+	0	0	0
chr10	114162705	114163071	LoneCTCF	305	18.2787	-	1	1	0
chr10	114335570	114335927	LoneCTCF	221	20.2131	-	1	1	0
chr10	114648246	114648797	LoneCTCF	344	17.5574	-	0	0	0
chr10	114669668	114669927	LoneCTCF	110	11.459	-	0	0	0
chr10	114670961	114671196	LoneCTCF	111	.	.	1	1	0
chr10	114671314	114671743	LoneCTCF	111	13.9672	-	0	1	0
chr10	114685072	114685497	LoneCTCF	53	8.85246	-	0	1	0
chr10	114766351	114766601	LoneCTCF	267	13.9836	-	0	1	0
chr10	114796073	114796442	LoneCTCF	684	10.3934	+	1	1	1
chr10	114866180	114866419	LoneCTCF	74	.	.	0	0	0
chr10	115520996	115521392	LoneCTCF	324	15.459	+	0	0	0
chr10	115900843	115901176	LoneCTCF	170	13.7869	+	1	1	0
chr10	115911165	115911534	LoneCTCF	94	12.9016	+	0	0	0
chr10	115918070	115918399	LoneCTCF	165	16.9508	+	0	0	0
chr10	115965707	115966019	LoneCTCF	214	14.7213	+	0	0	0
chr10	116090763	116091025	LoneCTCF	204	15.0164	-	0	1	0
chr10	116115661	116116011	LoneCTCF	146	13.9016	+	0	0	0
chr10	116399874	116400232	LoneCTCF	354	16.5574	-	0	0	0
chr10	116477429	116477788	LoneCTCF	239	17	-	0	1	0
chr10	116492771	116493119	LoneCTCF	261	15.5738	-	0	0	0
chr10	116579006	116579486	LoneCTCF	345	.	.	0	1	1
chr10	117129302	117129649	LoneCTCF	163	20.377	-	0	0	0
chr10	117131057	117131430	LoneCTCF	216	17.8852	+	0	0	0
chr10	117229446	117229740	LoneCTCF	57	.	.	1	1	1
chr10	117268761	117269102	LoneCTCF	126	.	.	0	0	0
chr10	118158962	118159329	LoneCTCF	123	.	.	1	1	1
chr10	118173492	118173794	LoneCTCF	87	14.6393	-	0	0	0
chr10	118188671	118188934	LoneCTCF	118	12.5902	-	0	1	0
chr10	118205488	118205853	LoneCTCF	189	16	-	1	1	0
chr10	118299139	118299518	LoneCTCF	132	.	.	0	0	0
chr10	118777428	118777802	LoneCTCF	777	15.6721	-	0	1	0
chr10	119664092	119664374	LoneCTCF	72	.	.	0	0	1
chr10	120335858	120336411	LoneCTCF	121	.	.	1	1	0
chr10	120349051	120349391	LoneCTCF	577	14.8852	-	0	1	0
chr10	120376878	120377161	LoneCTCF	149	16.2459	-	0	0	0
chr10	120484487	120484788	LoneCTCF	156	15.0328	+	0	0	0
chr10	120561520	120561943	LoneCTCF	575	24.5574	+	0	0	0
chr10	120593888	120594179	LoneCTCF	213	12.8197	-	1	1	0
chr10	120734324	120734780	LoneCTCF	86	15.8361	-	1	1	1
chr10	120763245	120763540	LoneCTCF	262	16.082	-	0	0	0
chr10	120771640	120772042	LoneCTCF	1968	19.1639	-	1	1	1
chr10	120793345	120793625	LoneCTCF	198	17.5574	+	0	0	0
chr10	121454935	121455230	LoneCTCF	108	.	.	1	1	1
chr10	122323524	122323877	LoneCTCF	108	.	.	0	0	0
chr10	122332134	122332504	LoneCTCF	354	14.8197	-	0	1	0
chr10	122451412	122451837	LoneCTCF	74	14.7213	-	0	0	0
chr10	122494139	122494492	LoneCTCF	324	14.9508	-	0	1	0
chr10	122628073	122628450	LoneCTCF	140	14.459	+	0	1	0
chr10	122633051	122633367	LoneCTCF	156	.	.	0	1	1
chr10	124321865	124322161	LoneCTCF	248	16.377	-	1	1	0
chr10	124642866	124643212	LoneCTCF	204	11.6066	-	1	1	0
chr10	124754425	124754704	LoneCTCF	193	.	.	0	0	0
chr10	125201468	125201832	LoneCTCF	900	18.6721	-	1	1	1
chr10	125267116	125267429	LoneCTCF	101	13.9016	+	0	0	0
chr10	125606835	125607171	LoneCTCF	295	22.2295	+	0	0	0
chr10	126065066	126065503	LoneCTCF	374	18.4918	-	0	1	0
chr10	126100546	126100931	LoneCTCF	913	18.0164	-	0	0	0
chr10	126116307	126116630	LoneCTCF	344	21.0984	-	1	1	0
chr10	126246667	126247006	LoneCTCF	109	.	.	0	1	0
chr10	126281615	126282105	LoneCTCF	681	18.0984	-	0	0	0
chr10	126389451	126389788	LoneCTCF	585	16.2787	-	0	0	0
chr10	126500225	126500523	LoneCTCF	180	.	.	0	1	1
chr10	126552127	126552549	LoneCTCF	449	19.9836	+	0	1	0
chr10	126576593	126576880	LoneCTCF	155	19.8361	-	0	1	0
chr10	126632288	126632790	LoneCTCF	84	.	.	0	0	0
chr10	126637396	126637645	LoneCTCF	106	13.8361	-	0	0	0
chr10	126670279	126670574	LoneCTCF	147	15.5574	-	0	0	0
chr10	126702715	126703076	LoneCTCF	401	17.5902	+	1	1	0
chr10	126703331	126704115	LoneCTCF	116	14.623	-	0	1	1
chr10	126725773	126726102	LoneCTCF	172	.	.	0	1	0
chr10	126769183	126769648	LoneCTCF	122	15.6885	-	0	0	0
chr10	126786089	126786341	LoneCTCF	291	14.3279	-	0	0	0
chr10	126788781	126789145	LoneCTCF	679	10.3607	+	0	0	0
chr10	126929255	126929604	LoneCTCF	139	.	.	0	1	1
chr10	126983497	126983996	LoneCTCF	294	17.8852	+	0	0	0
chr10	126998208	126998660	LoneCTCF	564	20.3607	-	0	0	0
chr10	127060286	127060870	LoneCTCF	422	18.7705	+	1	1	0
chr10	127073710	127073994	LoneCTCF	382	.	.	1	1	0
chr10	127103495	127103758	LoneCTCF	79	.	.	0	1	0
chr10	127141809	127142162	LoneCTCF	170	12.2787	-	0	0	0
chr10	127332834	127333131	LoneCTCF	191	13.9016	+	0	0	0
chr10	127523453	127523820	LoneCTCF	589	16.1639	-	0	1	0
chr10	127533601	127533974	LoneCTCF	793	.	.	0	0	1
chr10	127569470	127569669	LoneCTCF	61	.	.	1	1	1
chr10	127707428	127708166	LoneCTCF	125	15.8033	+	0	1	1
chr10	127708927	127709283	LoneCTCF	223	14.9344	+	0	1	0
chr10	127709996	127710403	LoneCTCF	645	17.5574	+	0	0	0
chr10	127739797	127740595	LoneCTCF	104	.	.	0	1	1
chr10	127746729	127747005	LoneCTCF	79	12.1967	-	0	0	0
chr10	127780525	127781048	LoneCTCF	162	.	.	0	1	1
chr10	127783820	127784126	LoneCTCF	456	16.4754	+	0	0	0
chr10	127930969	127931342	LoneCTCF	955	21.5082	-	0	1	1
chr10	127942910	127943273	LoneCTCF	218	18.377	+	0	0	0
chr10	127993372	127993755	LoneCTCF	332	16.2951	+	1	1	0
chr10	128024939	128025203	LoneCTCF	390	.	.	0	1	1
chr10	128059115	128059394	LoneCTCF	168	15.4754	-	0	0	0
chr10	128082744	128083053	LoneCTCF	238	.	.	1	1	0
chr10	128126518	128126934	LoneCTCF	127	.	.	0	1	1
chr10	128182108	128182406	LoneCTCF	134	10.2623	-	0	0	0
chr10	128258099	128258850	LoneCTCF	113	9.13115	-	0	1	1
chr10	128274402	128274910	LoneCTCF	455	18.7705	+	0	0	0
chr10	129533228	129533528	LoneCTCF	358	22.541	-	0	0	0
chr11	3102289	3102570	LoneCTCF	290	.	.	0	1	1
chr11	3103019	3103285	LoneCTCF	96	9.52459	-	0	1	0
chr11	3141089	3141436	LoneCTCF	221	16.377	+	0	1	0
chr11	3231850	3232521	LoneCTCF	85	.	.	0	1	0
chr11	3732263	3732565	LoneCTCF	829	.	.	0	1	0
chr11	3818770	3819129	LoneCTCF	2057	18.9344	-	0	0	0
chr11	3863844	3864253	LoneCTCF	95	11.6721	-	0	1	1
chr11	3933499	3933935	LoneCTCF	588	11.0492	+	0	0	0
chr11	4000248	4000635	LoneCTCF	277	17.5574	-	0	0	0
chr11	4102274	4102611	LoneCTCF	257	14.6393	+	0	1	0
chr11	4137288	4137619	LoneCTCF	187	.	.	0	0	0
chr11	4161134	4161454	LoneCTCF	379	20.2295	-	0	0	0
chr11	4170712	4171079	LoneCTCF	113	.	.	0	1	0
chr11	4575736	4576082	LoneCTCF	90	.	.	0	1	1
chr11	4587106	4587408	LoneCTCF	93	.	.	1	1	1
chr11	4603819	4604307	LoneCTCF	83	10.6721	+	1	1	1
chr11	4640837	4641266	LoneCTCF	116	.	.	1	0	1
chr11	4773682	4774197	LoneCTCF	125	.	.	1	1	1
chr11	4917562	4917882	LoneCTCF	248	17.8689	+	0	0	0
chr11	5040424	5041113	LoneCTCF	79	.	.	0	1	1
chr11	5301209	5301538	LoneCTCF	170	17.5574	-	0	0	0
chr11	5352018	5352295	LoneCTCF	111	15.0984	-	1	1	0
chr11	5391240	5391669	LoneCTCF	82	11.623	-	0	1	0
chr11	5396908	5397213	LoneCTCF	160	16.1475	+	0	1	0
chr11	5746540	5747142	LoneCTCF	94	9.59016	+	1	1	1
chr11	5777979	5778250	LoneCTCF	109	.	.	0	1	1
chr11	5832109	5832350	LoneCTCF	239	.	.	0	1	0
chr11	5851111	5851437	LoneCTCF	471	17.5574	+	0	0	0
chr11	6423679	6423939	LoneCTCF	108	14.4754	+	0	0	0
chr11	6458319	6458643	LoneCTCF	125	12.1148	+	0	0	0
chr11	6529721	6530075	LoneCTCF	639	20.3607	-	1	1	0
chr11	6553017	6553275	LoneCTCF	170	8.83607	-	0	0	0
chr11	6690679	6691039	LoneCTCF	384	18.7541	-	0	1	0
chr11	7052141	7052815	LoneCTCF	67	.	.	1	1	1
chr11	7121902	7122229	LoneCTCF	213	.	.	0	1	0
chr11	7237917	7238432	LoneCTCF	425	12.8197	-	0	1	0
chr11	7631772	7632088	LoneCTCF	248	8.40984	-	0	1	0
chr11	8376341	8376650	LoneCTCF	170	13.9836	-	0	1	0
chr11	8403151	8403444	LoneCTCF	43	.	.	0	0	0
chr11	8528709	8529391	LoneCTCF	78	.	.	1	1	0
chr11	11139356	11139737	LoneCTCF	741	12.9016	-	0	0	0
chr11	11354981	11355458	LoneCTCF	863	15.3279	+	0	0	0
chr11	11754179	11754501	LoneCTCF	132	14.6393	-	0	0	0
chr11	11837486	11837987	LoneCTCF	100	.	.	1	1	1
chr11	11865796	11866287	LoneCTCF	83	.	.	1	1	1
chr11	12416386	12416745	LoneCTCF	295	8.77049	-	1	1	0
chr11	16486839	16487146	LoneCTCF	221	13.0328	+	0	0	0
chr11	16523696	16524020	LoneCTCF	108	15.1475	+	1	1	1
chr11	16695080	16695447	LoneCTCF	93	10.3934	+	0	1	1
chr11	17092167	17092517	LoneCTCF	186	11.8197	+	0	1	1
chr11	18785475	18785838	LoneCTCF	80	8.36066	+	0	0	0
chr11	18896227	18896711	LoneCTCF	765	8.27869	-	0	1	0
chr11	19749455	19749831	LoneCTCF	45	.	.	1	1	1
chr11	19760739	19760989	LoneCTCF	154	13.9016	+	0	0	0
chr11	19824221	19824637	LoneCTCF	513	12.623	-	1	1	1
chr11	19863664	19863936	LoneCTCF	129	.	.	0	1	1
chr11	19957574	19957809	LoneCTCF	49	.	.	0	0	0
chr11	19967561	19967846	LoneCTCF	301	15.5902	-	1	0	0
chr11	20043827	20044066	LoneCTCF	339	13.9016	+	1	1	0
chr11	20116467	20116784	LoneCTCF	372	15.0492	+	0	1	0
chr11	20134274	20134607	LoneCTCF	216	14.8033	-	0	1	0
chr11	20363535	20363884	LoneCTCF	179	.	.	0	0	0
chr11	20400523	20400820	LoneCTCF	187	10.8361	+	0	1	0
chr11	20456785	20457173	LoneCTCF	337	.	.	0	1	1
chr11	20531354	20531775	LoneCTCF	112	.	.	0	1	0
chr11	20616970	20617450	LoneCTCF	213	12.8361	+	0	0	0
chr11	20856421	20856766	LoneCTCF	116	11.4426	+	1	1	0
chr11	20996630	20997015	LoneCTCF	701	16.918	-	1	1	0
chr11	21164234	21164503	LoneCTCF	94	13.9016	+	0	0	0
chr11	21188064	21188484	LoneCTCF	450	15.6066	-	0	0	0
chr11	21222335	21222684	LoneCTCF	159	8.06557	-	0	1	0
chr11	21226813	21227172	LoneCTCF	262	7.91803	+	0	0	0
chr11	21901936	21902226	LoneCTCF	67	.	.	0	0	0
chr11	22440090	22440349	LoneCTCF	123	15.2951	+	0	0	0
chr11	22740424	22740814	LoneCTCF	78	12.8361	-	0	0	0
chr11	22750100	22750550	LoneCTCF	172	.	.	0	1	1
chr11	22865580	22865987	LoneCTCF	304	16.9016	+	0	1	0
chr11	23214533	23214773	LoneCTCF	63	13.5902	+	0	0	0
chr11	23242660	23242989	LoneCTCF	131	15.4754	-	0	0	0
chr11	23257141	23257566	LoneCTCF	1328	17.5574	+	0	0	0
chr11	23269246	23269546	LoneCTCF	162	9	+	0	1	0
chr11	23301016	23301338	LoneCTCF	374	11.918	-	1	1	0
chr11	23330077	23330556	LoneCTCF	221	19.9016	-	0	0	0
chr11	23336078	23336424	LoneCTCF	204	16.3934	+	1	1	0
chr11	23398175	23398621	LoneCTCF	146	9.81967	-	0	1	1
chr11	23530644	23531056	LoneCTCF	406	14.9836	+	0	0	0
chr11	23908267	23908593	LoneCTCF	131	18.5902	+	0	0	0
chr11	24163223	24163492	LoneCTCF	154	.	.	0	1	0
chr11	25643695	25644026	LoneCTCF	154	15.7213	-	0	0	0
chr11	26396033	26396334	LoneCTCF	204	.	.	0	1	1
chr11	29447325	29448074	LoneCTCF	97	.	.	1	1	1
chr11	29576718	29577080	LoneCTCF	533	20.0656	+	0	1	0
chr11	29708129	29708584	LoneCTCF	99	8.29508	+	1	1	1
chr11	31564089	31564481	LoneCTCF	631	11.3279	-	0	1	0
chr11	31571670	31571953	LoneCTCF	123	.	.	0	0	1
chr11	31594133	31594481	LoneCTCF	215	14.7869	-	1	1	0
chr11	31656046	31656534	LoneCTCF	89	.	.	1	1	1
chr11	31670380	31670887	LoneCTCF	118	.	.	1	1	1
chr11	31777865	31778206	LoneCTCF	236	14.7869	+	0	1	0
chr11	32032163	32032654	LoneCTCF	1410	14.3115	-	1	1	0
chr11	32050004	32050270	LoneCTCF	160	10.0492	+	0	0	0
chr11	32061496	32061864	LoneCTCF	582	15.0328	+	1	1	0
chr11	32136998	32137417	LoneCTCF	1611	11.1803	+	0	0	0
chr11	32199780	32200128	LoneCTCF	204	21.5902	-	0	0	0
chr11	32275066	32275332	LoneCTCF	179	9.65574	-	0	1	0
chr11	32387514	32387883	LoneCTCF	239	15.6066	-	0	1	0
chr11	32400007	32400295	LoneCTCF	94	13.5738	-	0	0	0
chr11	32581289	32581715	LoneCTCF	165	.	.	0	1	0
chr11	32593680	32594010	LoneCTCF	306	17.2787	-	1	1	0
chr11	32668655	32668951	LoneCTCF	213	.	.	0	1	0
chr11	32705974	32706378	LoneCTCF	566	19.4098	+	1	1	0
chr11	32772580	32772968	LoneCTCF	354	13.918	+	0	0	0
chr11	32861643	32861965	LoneCTCF	394	16.0984	+	0	0	0
chr11	33063048	33063680	LoneCTCF	222	.	.	0	1	1
chr11	33102311	33102736	LoneCTCF	303	.	.	0	0	0
chr11	33304651	33305100	LoneCTCF	101	.	.	1	1	1
chr11	33412842	33413792	LoneCTCF	108	9.34426	+	0	1	0
chr11	33475008	33475318	LoneCTCF	374	17.4426	+	0	0	0
chr11	33650012	33650393	LoneCTCF	376	22.541	-	1	1	0
chr11	33769513	33769923	LoneCTCF	324	18.9672	+	0	0	0
chr11	33828590	33829123	LoneCTCF	1723	21.9016	+	0	1	0
chr11	33858709	33859088	LoneCTCF	374	23.2459	+	0	0	0
chr11	34127239	34127539	LoneCTCF	197	.	.	0	0	0
chr11	34136350	34136712	LoneCTCF	230	20.8033	+	0	0	0
chr11	34214458	34215028	LoneCTCF	950	13.8361	+	0	1	0
chr11	34609613	34609915	LoneCTCF	146	13.2951	-	0	1	0
chr11	34682203	34682499	LoneCTCF	187	7.91803	+	0	0	0
chr11	34817481	34817742	LoneCTCF	131	14.6557	+	0	1	0
chr11	35180807	35181097	LoneCTCF	116	18.2131	+	0	1	0
chr11	35517001	35517316	LoneCTCF	415	22.7541	+	1	1	0
chr11	35550412	35550677	LoneCTCF	108	17.1148	-	0	0	0
chr11	35653649	35654129	LoneCTCF	497	20.0164	+	0	0	0
chr11	35777106	35777549	LoneCTCF	119	.	.	1	1	1
chr11	35910857	35911142	LoneCTCF	239	16.7213	+	0	0	0
chr11	36712678	36712979	LoneCTCF	187	17.6066	+	0	0	0
chr11	36869411	36869680	LoneCTCF	187	12.0984	+	1	0	0
chr11	38492966	38493286	LoneCTCF	195	9.06557	+	0	0	0
chr11	40282978	40283186	LoneCTCF	74	8.59016	-	1	1	1
chr11	40528991	40529402	LoneCTCF	305	20.2623	+	0	0	0
chr11	41247431	41247730	LoneCTCF	108	14.6885	+	1	1	0
chr11	42139882	42140150	LoneCTCF	239	9.5082	+	0	0	0
chr11	42842827	42843135	LoneCTCF	154	.	.	0	0	0
chr11	43237915	43238297	LoneCTCF	664	20.8033	-	0	1	0
chr11	43330112	43330555	LoneCTCF	746	18.3607	-	1	1	0
chr11	43451802	43452171	LoneCTCF	211	.	.	1	1	1
chr11	43668524	43668838	LoneCTCF	230	13.3934	+	0	0	0
chr11	43713144	43713559	LoneCTCF	302	.	.	0	1	0
chr11	43728861	43729150	LoneCTCF	124	15.8525	+	0	0	0
chr11	44339290	44339644	LoneCTCF	454	.	.	0	0	0
chr11	44355253	44355637	LoneCTCF	80	13.5738	-	1	1	0
chr11	44784481	44784887	LoneCTCF	578	.	.	0	1	0
chr11	44957958	44958300	LoneCTCF	334	12.7213	-	1	1	0
chr11	44995980	44996261	LoneCTCF	87	16.377	-	1	1	0
chr11	45461361	45461809	LoneCTCF	1212	12.4754	-	0	0	0
chr11	45702409	45702779	LoneCTCF	122	8.70492	+	0	1	0
chr11	45752038	45752347	LoneCTCF	94	18.3115	-	0	0	0
chr11	45773138	45773478	LoneCTCF	368	17.2623	+	0	0	0
chr11	45873443	45873809	LoneCTCF	396	.	.	1	0	0
chr11	46030127	46030584	LoneCTCF	1519	15.9344	+	0	0	0
chr11	46050475	46050909	LoneCTCF	729	20.8361	+	0	1	0
chr11	46071552	46072117	LoneCTCF	670	23.3279	-	0	1	0
chr11	46256613	46257005	LoneCTCF	131	.	.	1	1	0
chr11	46382657	46382995	LoneCTCF	285	14.9344	-	0	1	0
chr11	46430811	46431131	LoneCTCF	170	9.42623	+	0	0	0
chr11	46521887	46522199	LoneCTCF	179	9.40984	-	0	0	0
chr11	46717868	46718143	LoneCTCF	187	13.459	+	1	0	0
chr11	47991723	47992089	LoneCTCF	420	17.1148	-	0	0	0
chr11	47992442	47992878	LoneCTCF	713	16.377	+	1	1	0
chr11	48687259	48687581	LoneCTCF	181	13.4754	-	0	0	0
chr11	49449972	49450399	LoneCTCF	600	19.9016	+	1	1	0
chr11	49685342	49685813	LoneCTCF	1336	23.5902	+	0	0	0
chr11	49835645	49835867	LoneCTCF	92	.	.	0	0	0
chr11	49868464	49868917	LoneCTCF	142	17.5902	+	0	0	0
chr11	49908170	49908572	LoneCTCF	299	17.5902	+	0	1	0
chr11	50033277	50033516	LoneCTCF	172	13.9016	+	0	0	0
chr11	50116779	50117018	LoneCTCF	55	.	.	1	1	0
chr11	50146131	50146485	LoneCTCF	137	14.7213	+	0	0	0
chr11	50228969	50229561	LoneCTCF	475	.	.	0	1	0
chr11	50257831	50258323	LoneCTCF	198	15.5246	+	0	0	0
chr11	50314791	50315132	LoneCTCF	162	.	.	0	0	0
chr11	50400566	50400942	LoneCTCF	307	9.39344	-	1	1	0
chr11	50416637	50416986	LoneCTCF	98	8.04918	-	0	0	0
chr11	50487031	50487378	LoneCTCF	177	14.9836	+	0	0	0
chr11	50571162	50571720	LoneCTCF	789	22.3934	+	0	1	0
chr11	50612324	50612712	LoneCTCF	87	8.85246	-	1	1	0
chr11	50660611	50660905	LoneCTCF	150	.	.	0	0	0
chr11	50664561	50664980	LoneCTCF	74	8.65574	+	0	1	0
chr11	50697293	50697597	LoneCTCF	258	13.2131	-	1	1	0
chr11	51077728	51078120	LoneCTCF	267	.	.	0	0	1
chr11	51379450	51379827	LoneCTCF	384	20.7049	+	0	1	0
chr11	51485975	51486384	LoneCTCF	146	11.623	+	0	0	0
chr11	51511430	51511837	LoneCTCF	262	13.9836	+	0	0	0
chr11	51549340	51549669	LoneCTCF	135	15.6557	-	0	0	0
chr11	51623347	51623676	LoneCTCF	327	17.1148	-	1	1	0
chr11	51646230	51646617	LoneCTCF	67	.	.	0	0	0
chr11	51734079	51734338	LoneCTCF	94	.	.	0	0	0
chr11	51813825	51814244	LoneCTCF	120	.	.	0	1	0
chr11	51933866	51934235	LoneCTCF	702	16.2131	-	0	1	0
chr11	51942714	51943066	LoneCTCF	178	16.8197	+	0	0	0
chr11	52164555	52164822	LoneCTCF	550	15.9836	+	1	1	1
chr11	52169153	52169432	LoneCTCF	380	17.3115	+	1	1	0
chr11	52183631	52183905	LoneCTCF	276	16.9344	-	0	0	0
chr11	52191261	52191515	LoneCTCF	251	13.8361	+	0	1	0
chr11	52208907	52209189	LoneCTCF	142	13	-	0	1	0
chr11	52211136	52211428	LoneCTCF	222	.	.	0	0	0
chr11	52215750	52216054	LoneCTCF	86	16.3279	+	0	1	0
chr11	52443163	52443635	LoneCTCF	866	15.7705	+	0	1	0
chr11	52445127	52445454	LoneCTCF	295	16.7049	-	0	0	0
chr11	52452462	52452770	LoneCTCF	258	.	.	0	0	0
chr11	52539440	52539906	LoneCTCF	777	17.9836	+	1	1	0
chr11	53179128	53179528	LoneCTCF	174	13.9836	+	0	0	0
chr11	53197185	53197511	LoneCTCF	146	13.7377	+	0	0	0
chr11	53242764	53243275	LoneCTCF	158	.	.	0	0	0
chr11	53280091	53280452	LoneCTCF	262	14.4754	-	0	0	0
chr11	53299168	53299578	LoneCTCF	630	16.9672	+	0	1	0
chr11	53365471	53365796	LoneCTCF	364	10.1803	+	0	0	0
chr11	53418430	53418852	LoneCTCF	179	11.8689	+	0	0	0
chr11	53445877	53446165	LoneCTCF	282	11.8525	+	0	0	0
chr11	53456272	53456625	LoneCTCF	436	19.9344	-	0	0	0
chr11	53599528	53599993	LoneCTCF	83	.	.	1	1	1
chr11	53802768	53803135	LoneCTCF	275	13.9016	-	0	1	0
chr11	53835497	53835834	LoneCTCF	87	.	.	0	1	0
chr11	53936324	53936705	LoneCTCF	67	15.082	+	1	1	0
chr11	54224044	54224497	LoneCTCF	354	13.082	-	0	0	0
chr11	54270431	54270738	LoneCTCF	131	13.3279	+	0	0	0
chr11	54647920	54648534	LoneCTCF	1194	21.9344	+	0	1	0
chr11	54761422	54761763	LoneCTCF	394	.	.	0	0	0
chr11	54801451	54801851	LoneCTCF	1867	16	-	1	1	0
chr11	54827264	54827833	LoneCTCF	75	11.2131	+	0	1	1
chr11	54842022	54842217	LoneCTCF	48	.	.	0	1	1
chr11	54854833	54855179	LoneCTCF	332	16.082	+	0	0	0
chr11	54891464	54891837	LoneCTCF	115	.	.	0	1	0
chr11	55187321	55187733	LoneCTCF	1566	20.7869	+	0	0	0
chr11	55268568	55269006	LoneCTCF	99	8.11475	-	0	1	1
chr11	55324877	55325252	LoneCTCF	295	16.8197	+	0	0	0
chr11	55840422	55840831	LoneCTCF	511	12.918	+	0	1	0
chr11	55878559	55878952	LoneCTCF	116	.	.	0	1	0
chr11	55972954	55973302	LoneCTCF	314	18.1311	+	1	0	0
chr11	56689474	56689813	LoneCTCF	267	18.2951	+	0	0	0
chr11	56832010	56832402	LoneCTCF	108	16.1803	+	0	1	0
chr11	57239736	57240366	LoneCTCF	705	18.4098	+	1	0	0
chr11	57577617	57578039	LoneCTCF	717	18.8689	+	0	0	0
chr11	57638788	57639086	LoneCTCF	182	20.3115	+	0	1	0
chr11	57682253	57682653	LoneCTCF	511	19.2787	+	1	1	0
chr11	57812411	57813034	LoneCTCF	114	.	.	1	1	1
chr11	57908502	57908981	LoneCTCF	212	11.4098	+	0	0	0
chr11	57916876	57917379	LoneCTCF	69	10.459	+	0	1	1
chr11	57920607	57920898	LoneCTCF	320	.	.	0	0	0
chr11	57985223	57985610	LoneCTCF	85	.	.	1	1	1
chr11	57996879	57997328	LoneCTCF	81	9.4918	-	0	0	1
chr11	58140277	58140619	LoneCTCF	393	15.918	+	0	0	0
chr11	58743868	58744128	LoneCTCF	266	.	.	0	1	0
chr11	58803532	58804005	LoneCTCF	230	.	.	0	0	0
chr11	58828603	58828988	LoneCTCF	334	10.1475	+	1	1	0
chr11	58907739	58908178	LoneCTCF	1262	20.3607	+	0	1	0
chr11	58915874	58916182	LoneCTCF	285	15.8852	-	0	0	0
chr11	58961040	58961243	LoneCTCF	103	.	.	0	0	0
chr11	59041856	59042269	LoneCTCF	67	.	.	1	1	1
chr11	59113680	59114059	LoneCTCF	1291	16.082	+	0	0	0
chr11	59120352	59120770	LoneCTCF	971	10.0164	+	0	0	0
chr11	59236781	59237204	LoneCTCF	115	10.7541	-	1	1	1
chr11	59239158	59239509	LoneCTCF	205	10.3115	-	1	1	0
chr11	59350729	59351126	LoneCTCF	746	20.7049	-	0	1	0
chr11	59525700	59526000	LoneCTCF	87	11.8361	-	0	0	0
chr11	59613968	59614364	LoneCTCF	132	8.47541	-	0	0	0
chr11	59618174	59618504	LoneCTCF	301	12.7049	+	0	1	0
chr11	59660664	59661043	LoneCTCF	627	19.377	+	1	1	1
chr11	59861413	59861702	LoneCTCF	207	10.8525	-	0	1	0
chr11	60079136	60079397	LoneCTCF	67	20.0492	-	1	1	0
chr11	60121053	60121498	LoneCTCF	1033	20.377	-	0	1	0
chr11	60132890	60133256	LoneCTCF	163	10.082	-	0	1	0
chr11	60352374	60352772	LoneCTCF	104	10.4754	-	0	0	0
chr11	60613461	60613831	LoneCTCF	256	13.9016	-	0	0	0
chr11	60636729	60637042	LoneCTCF	169	8.55738	-	1	1	0
chr11	60639410	60639764	LoneCTCF	348	17.5574	+	0	0	0
chr11	60960096	60960461	LoneCTCF	224	18.4754	+	0	0	0
chr11	60960778	60960986	LoneCTCF	69	.	.	0	0	0
chr11	61025604	61026006	LoneCTCF	511	.	.	1	1	0
chr11	61033959	61034309	LoneCTCF	396	.	.	0	0	0
chr11	61088573	61088932	LoneCTCF	134	.	.	0	1	0
chr11	61262912	61263351	LoneCTCF	914	10.3607	-	1	1	0
chr11	61307855	61308135	LoneCTCF	88	.	.	0	1	0
chr11	61366474	61366778	LoneCTCF	116	10.1967	-	0	1	0
chr11	61488301	61488663	LoneCTCF	355	.	.	0	0	0
chr11	61554024	61554355	LoneCTCF	138	14.9508	-	0	0	0
chr11	61557993	61558312	LoneCTCF	218	12.5738	-	0	0	0
chr11	61573991	61574464	LoneCTCF	256	14.7213	+	0	0	0
chr11	61645895	61646262	LoneCTCF	194	13.8852	+	0	1	0
chr11	61654093	61654466	LoneCTCF	151	16.8852	-	0	0	0
chr11	61762785	61763076	LoneCTCF	864	16.9836	+	1	1	0
chr11	61815461	61815958	LoneCTCF	589	17.2951	-	0	1	0
chr11	61858218	61858474	LoneCTCF	142	17.5574	-	1	1	0
chr11	62240669	62241038	LoneCTCF	1220	13.4262	-	0	1	0
chr11	62248989	62249334	LoneCTCF	167	11.2131	-	0	1	0
chr11	62372560	62372977	LoneCTCF	93	11.3115	-	1	1	1
chr11	62898015	62898435	LoneCTCF	646	20.1311	+	0	0	0
chr11	63047037	63047568	LoneCTCF	500	.	.	0	1	0
chr11	63205034	63205434	LoneCTCF	574	16.5246	-	1	1	0
chr11	63583251	63583586	LoneCTCF	394	11.2459	-	1	1	0
chr11	63790287	63790597	LoneCTCF	142	10.2295	+	1	1	1
chr11	64043584	64043935	LoneCTCF	305	10.6066	-	1	1	0
chr11	65567652	65567925	LoneCTCF	239	.	.	1	1	1
chr11	66925481	66925929	LoneCTCF	2209	18.1148	-	0	1	1
chr11	67245388	67245786	LoneCTCF	598	13.1639	-	0	0	0
chr11	67271678	67272025	LoneCTCF	238	18.4098	-	1	1	0
chr11	67465833	67466206	LoneCTCF	186	21.7377	+	0	0	0
chr11	67633678	67634129	LoneCTCF	488	15.6885	+	0	1	0
chr11	67656981	67657268	LoneCTCF	123	18.623	-	0	0	0
chr11	67668545	67669032	LoneCTCF	796	16.3279	-	1	1	0
chr11	67736208	67736538	LoneCTCF	181	.	.	0	1	0
chr11	67777649	67777983	LoneCTCF	341	19.2623	-	0	1	0
chr11	67860463	67860744	LoneCTCF	239	15.1639	+	1	1	0
chr11	68045077	68045337	LoneCTCF	123	15.3934	-	0	0	0
chr11	68344841	68345200	LoneCTCF	123	18.2623	+	1	1	0
chr11	68369379	68369739	LoneCTCF	365	14.0164	+	0	0	0
chr11	68618697	68618958	LoneCTCF	254	16.377	-	0	1	0
chr11	68652452	68652716	LoneCTCF	270	16.377	-	0	0	0
chr11	68807892	68808268	LoneCTCF	378	14.9508	-	1	1	0
chr11	68884095	68884530	LoneCTCF	273	.	.	0	0	0
chr11	68886247	68886574	LoneCTCF	238	8.70492	+	0	1	0
chr11	68886742	68887087	LoneCTCF	179	.	.	0	1	1
chr11	68913304	68913717	LoneCTCF	451	12.8852	-	0	1	1
chr11	69223458	69223689	LoneCTCF	120	.	.	1	1	0
chr11	69435369	69435748	LoneCTCF	117	8.47541	+	0	1	0
chr11	69495225	69495759	LoneCTCF	100	7.98361	-	0	1	1
chr11	69512195	69512428	LoneCTCF	171	14.623	+	0	1	0
chr11	69520028	69520789	LoneCTCF	91	15.0492	+	0	1	1
chr11	69577086	69577381	LoneCTCF	252	13.5246	+	1	1	0
chr11	69696610	69696937	LoneCTCF	888	22.4918	+	0	1	0
chr11	69700783	69701067	LoneCTCF	204	19.7541	+	1	1	0
chr11	69745787	69746079	LoneCTCF	518	9.29508	+	0	1	0
chr11	69748844	69749312	LoneCTCF	409	9.47541	-	0	0	0
chr11	69819055	69819306	LoneCTCF	251	12	-	1	1	0
chr11	69876592	69876915	LoneCTCF	412	17.5246	+	0	1	0
chr11	70027901	70028265	LoneCTCF	287	10.1803	+	0	0	0
chr11	70033890	70034623	LoneCTCF	62	.	.	0	1	0
chr11	70121882	70122157	LoneCTCF	285	18.8852	+	0	0	0
chr11	70426086	70426365	LoneCTCF	199	21.3115	-	0	0	0
chr11	70443121	70443426	LoneCTCF	117	19.1967	+	1	1	0
chr11	70513433	70513957	LoneCTCF	128	.	.	1	1	1
chr11	70677691	70678047	LoneCTCF	374	16.082	+	0	1	0
chr11	70744725	70745008	LoneCTCF	77	14.6393	+	0	0	0
chr11	70756154	70756481	LoneCTCF	165	17.5246	+	0	0	0
chr11	70762682	70762936	LoneCTCF	133	.	.	0	0	0
chr11	70783183	70783424	LoneCTCF	111	.	.	0	1	1
chr11	70841636	70842033	LoneCTCF	163	8.04918	-	0	0	1
chr11	70842962	70843260	LoneCTCF	217	16.8197	+	1	1	0
chr11	71661462	71661859	LoneCTCF	305	15.6721	-	1	1	0
chr11	71815896	71816409	LoneCTCF	2522	20.6066	+	0	1	0
chr11	71837104	71837485	LoneCTCF	311	21.1967	-	1	1	0
chr11	71839347	71839708	LoneCTCF	508	12.0328	+	0	0	0
chr11	72389905	72390228	LoneCTCF	105	.	.	0	1	0
chr11	72433275	72433568	LoneCTCF	94	.	.	1	0	0
chr11	72444976	72445250	LoneCTCF	263	16.377	-	0	1	0
chr11	72446882	72447163	LoneCTCF	166	12.8361	+	0	1	0
chr11	72503525	72504119	LoneCTCF	65	.	.	1	1	0
chr11	72533281	72533588	LoneCTCF	274	14.5574	-	0	0	0
chr11	72539578	72539940	LoneCTCF	300	10.0656	-	0	1	0
chr11	72586146	72586396	LoneCTCF	154	14.8689	-	0	0	0
chr11	72627674	72628087	LoneCTCF	500	16.0656	+	0	1	0
chr11	72754250	72754766	LoneCTCF	1688	.	.	1	1	1
chr11	72783186	72783512	LoneCTCF	267	17.1148	-	0	0	0
chr11	72832205	72832753	LoneCTCF	323	.	.	0	1	0
chr11	73114504	73114801	LoneCTCF	154	13.9016	+	0	0	0
chr11	74343383	74343661	LoneCTCF	230	15.4098	-	1	1	0
chr11	74359673	74360015	LoneCTCF	1156	15.4098	-	1	1	0
chr11	74411508	74411797	LoneCTCF	123	14.7705	+	0	0	0
chr11	74474810	74475088	LoneCTCF	145	.	.	0	0	0
chr11	74504671	74504975	LoneCTCF	94	14.6393	+	0	0	0
chr11	74584358	74584600	LoneCTCF	55	.	.	0	1	1
chr11	74739617	74739819	LoneCTCF	67	.	.	0	1	1
chr11	75004006	75004317	LoneCTCF	399	15.6393	-	1	1	1
chr11	75136997	75137291	LoneCTCF	132	13.7869	-	0	0	0
chr11	75280206	75280573	LoneCTCF	903	16.377	+	1	1	0
chr11	75290193	75290456	LoneCTCF	113	.	.	1	1	1
chr11	75438894	75439145	LoneCTCF	62	.	.	0	1	0
chr11	75444123	75444824	LoneCTCF	74	.	.	1	1	1
chr11	75498016	75498273	LoneCTCF	153	15.4262	+	0	1	0
chr11	75514044	75514354	LoneCTCF	311	13.8525	-	0	0	0
chr11	75564051	75564380	LoneCTCF	135	17.2131	+	0	1	0
chr11	75589513	75589848	LoneCTCF	123	19.5902	+	1	1	0
chr11	75796782	75797062	LoneCTCF	179	18.9508	-	0	0	0
chr11	76193451	76193876	LoneCTCF	123	7.95082	+	1	1	1
chr11	76200635	76200985	LoneCTCF	389	16.082	-	0	1	0
chr11	76259907	76260165	LoneCTCF	116	10.0656	+	0	0	0
chr11	76324491	76324876	LoneCTCF	262	9.86885	-	0	0	0
chr11	76435737	76435997	LoneCTCF	61	.	.	0	1	0
chr11	76513708	76514364	LoneCTCF	352	.	.	0	1	0
chr11	76665064	76665347	LoneCTCF	210	11.2459	-	0	1	0
chr11	76721444	76721815	LoneCTCF	124	13.5738	+	0	0	0
chr11	76771464	76771700	LoneCTCF	179	10.9016	+	0	0	0
chr11	77201710	77202079	LoneCTCF	255	17.5574	+	0	0	0
chr11	77240144	77240432	LoneCTCF	138	10.5574	+	0	1	0
chr11	77306412	77306717	LoneCTCF	800	.	.	0	0	0
chr11	77342176	77342534	LoneCTCF	117	.	.	0	0	0
chr11	77387851	77388157	LoneCTCF	213	11.6721	+	0	0	0
chr11	77510781	77511114	LoneCTCF	169	10.1639	+	0	0	0
chr11	77619714	77620121	LoneCTCF	718	.	.	0	1	0
chr11	77648613	77648999	LoneCTCF	211	20.3607	+	0	1	0
chr11	77907364	77907817	LoneCTCF	173	13.5738	-	0	0	1
chr11	77928710	77928971	LoneCTCF	94	.	.	0	0	0
chr11	78017531	78017959	LoneCTCF	242	9.55738	-	0	0	0
chr11	78052101	78052483	LoneCTCF	138	13.459	+	0	1	0
chr11	78059521	78059778	LoneCTCF	120	.	.	0	1	1
chr11	78070205	78070523	LoneCTCF	233	17.5246	-	0	1	0
chr11	78233795	78234363	LoneCTCF	122	.	.	0	1	0
chr11	78241831	78242152	LoneCTCF	144	13.2623	+	0	0	0
chr11	78275365	78275769	LoneCTCF	867	20.7869	+	0	1	0
chr11	78621172	78621637	LoneCTCF	160	.	.	0	1	1
chr11	78627694	78628035	LoneCTCF	179	13.1803	+	0	1	0
chr11	78660105	78660446	LoneCTCF	136	16.459	-	0	1	0
chr11	78798102	78798851	LoneCTCF	91	7.83607	+	1	1	1
chr11	78862455	78862775	LoneCTCF	213	19.2131	+	0	0	0
chr11	79067908	79068117	LoneCTCF	107	.	.	1	1	1
chr11	79150218	79150591	LoneCTCF	1122	20.4426	-	0	1	0
chr11	79335512	79335817	LoneCTCF	195	.	.	0	0	0
chr11	79480134	79480416	LoneCTCF	67	10.8852	+	1	1	1
chr11	79509885	79510102	LoneCTCF	87	17.7705	-	0	0	0
chr11	79554266	79554904	LoneCTCF	110	.	.	0	0	0
chr11	79561481	79561818	LoneCTCF	117	.	.	1	1	1
chr11	79879767	79880341	LoneCTCF	488	17.5574	-	0	0	0
chr11	80007352	80007708	LoneCTCF	404	14.5902	-	0	0	0
chr11	80042568	80043007	LoneCTCF	141	13.9016	+	0	1	0
chr11	80263482	80263809	LoneCTCF	213	13.9016	+	0	1	0
chr11	80277247	80277713	LoneCTCF	578	17.5574	+	0	0	0
chr11	80290188	80290499	LoneCTCF	3700	10.6885	-	1	1	0
chr11	80341266	80341544	LoneCTCF	239	17.2623	-	0	1	0
chr11	80731229	80731596	LoneCTCF	670	15.6393	-	0	1	0
chr11	80904976	80905312	LoneCTCF	108	9.78689	+	1	1	0
chr11	81177976	81178414	LoneCTCF	404	22.377	-	0	0	0
chr11	81396696	81397096	LoneCTCF	699	14.8033	-	1	1	0
chr11	81459088	81459402	LoneCTCF	324	15.4098	+	0	0	0
chr11	81754467	81754831	LoneCTCF	533	16.0984	+	1	1	0
chr11	81785629	81785903	LoneCTCF	258	18.1148	+	0	0	0
chr11	81820194	81820722	LoneCTCF	105	.	.	0	1	1
chr11	82425495	82425818	LoneCTCF	353	18.1148	+	0	1	0
chr11	82575969	82576281	LoneCTCF	229	18.9344	-	0	0	0
chr11	82683886	82684120	LoneCTCF	99	.	.	1	1	1
chr11	82805008	82805365	LoneCTCF	101	.	.	0	1	0
chr11	83005593	83006021	LoneCTCF	468	19.6393	-	1	1	0
chr11	83085986	83086314	LoneCTCF	270	8.77049	-	1	1	0
chr11	83222641	83223110	LoneCTCF	43	.	.	1	1	1
chr11	83316324	83316663	LoneCTCF	176	13.9836	+	0	0	0
chr11	83804205	83804508	LoneCTCF	177	14.1639	+	1	1	0
chr11	83929692	83930082	LoneCTCF	553	15.0328	+	0	1	0
chr11	83947854	83948326	LoneCTCF	388	14.9508	-	0	0	0
chr11	84005280	84005639	LoneCTCF	314	17.1311	-	0	1	0
chr11	84030470	84030803	LoneCTCF	247	16.377	+	0	0	0
chr11	84081586	84081985	LoneCTCF	1312	14.623	-	1	1	0
chr11	84178879	84179174	LoneCTCF	170	19.0492	+	0	0	0
chr11	84248405	84248794	LoneCTCF	521	9.42623	-	0	0	0
chr11	84255896	84256553	LoneCTCF	86	.	.	1	1	1
chr11	84534707	84535017	LoneCTCF	127	18.3443	-	0	0	0
chr11	84565553	84565844	LoneCTCF	314	17.6885	+	0	0	0
chr11	84806513	84806893	LoneCTCF	213	19.0984	-	0	1	0
chr11	85440381	85440765	LoneCTCF	454	.	.	0	0	0
chr11	85664330	85664600	LoneCTCF	224	18.1639	+	0	0	0
chr11	85808872	85809168	LoneCTCF	123	10.4262	-	0	1	0
chr11	85888928	85889251	LoneCTCF	213	19.6721	+	0	1	0
chr11	85929944	85930245	LoneCTCF	204	17.5574	-	0	0	0
chr11	86137379	86137683	LoneCTCF	206	13.5246	-	0	1	0
chr11	86276083	86276440	LoneCTCF	334	8.21311	-	0	0	0
chr11	86358078	86358492	LoneCTCF	127	.	.	1	1	0
chr11	86360988	86361506	LoneCTCF	374	13.5738	-	0	1	0
chr11	86395488	86395951	LoneCTCF	120	10.3443	+	0	1	0
chr11	86551866	86552200	LoneCTCF	262	14.9508	-	0	1	0
chr11	86559901	86560276	LoneCTCF	96	13.5902	-	0	0	0
chr11	86588473	86588768	LoneCTCF	80	13.9016	+	0	0	0
chr11	86601042	86601400	LoneCTCF	364	13.5738	+	0	0	0
chr11	86695240	86695571	LoneCTCF	390	10.6393	-	0	1	0
chr11	86775024	86775407	LoneCTCF	93	.	.	1	1	0
chr11	86922319	86923578	LoneCTCF	113	.	.	0	1	1
chr11	87172279	87172799	LoneCTCF	116	12.1148	+	0	1	0
chr11	87218066	87218689	LoneCTCF	99	.	.	0	1	1
chr11	87226921	87227281	LoneCTCF	213	17.8361	-	1	0	0
chr11	87236245	87236723	LoneCTCF	50	.	.	1	1	1
chr11	87297297	87297644	LoneCTCF	248	17.8852	+	0	1	0
chr11	87341432	87341832	LoneCTCF	211	16.377	-	0	1	0
chr11	87517872	87518261	LoneCTCF	123	15.1967	-	1	1	1
chr11	87573136	87573502	LoneCTCF	527	8.68852	+	0	1	0
chr11	87792423	87792720	LoneCTCF	131	10.6557	+	0	0	0
chr11	87875758	87876052	LoneCTCF	289	14.9508	+	0	1	0
chr11	87881619	87881883	LoneCTCF	64	.	.	0	1	0
chr11	88071756	88072151	LoneCTCF	314	19.3279	-	1	1	0
chr11	88179460	88179826	LoneCTCF	295	16.1148	+	0	1	0
chr11	88689754	88690235	LoneCTCF	1656	15.0328	-	0	0	0
chr11	88698477	88698875	LoneCTCF	370	.	.	0	0	0
chr11	88770775	88771177	LoneCTCF	113	8.65574	+	1	1	1
chr11	88847990	88848350	LoneCTCF	399	10.1967	+	0	0	0
chr11	88858575	88858900	LoneCTCF	330	17.5574	-	0	0	0
chr11	88887915	88888243	LoneCTCF	155	13.5738	-	0	0	0
chr11	88926625	88926963	LoneCTCF	329	17.0164	-	1	1	0
chr11	88950068	88950402	LoneCTCF	290	17.0328	+	0	0	0
chr11	89285646	89286103	LoneCTCF	478	22.541	+	0	0	0
chr11	90029069	90029434	LoneCTCF	1423	.	.	1	1	0
chr11	90121337	90121761	LoneCTCF	701	.	.	1	1	1
chr11	90128233	90128508	LoneCTCF	124	12.5082	-	0	0	0
chr11	90143349	90143709	LoneCTCF	195	15.918	+	0	0	0
chr11	90216719	90217044	LoneCTCF	107	.	.	1	1	1
chr11	90242355	90242767	LoneCTCF	450	.	.	0	0	0
chr11	90525969	90526259	LoneCTCF	61	.	.	0	0	0
chr11	91903125	91903408	LoneCTCF	162	17.1475	-	0	0	0
chr11	92267111	92267421	LoneCTCF	612	16.2951	+	0	1	0
chr11	93624393	93624744	LoneCTCF	187	16.459	+	0	0	0
chr11	94183338	94183587	LoneCTCF	72	.	.	0	1	1
chr11	94189024	94189449	LoneCTCF	95	.	.	0	1	0
chr11	94425686	94425973	LoneCTCF	190	12.3279	-	0	1	0
chr11	94536815	94537221	LoneCTCF	205	.	.	0	1	0
chr11	94542017	94542274	LoneCTCF	301	20.3607	-	0	1	0
chr11	94565372	94565688	LoneCTCF	174	15.5902	+	0	0	0
chr11	94647855	94648268	LoneCTCF	526	14.2131	-	0	0	0
chr11	94699405	94699843	LoneCTCF	116	.	.	0	0	0
chr11	94711424	94711789	LoneCTCF	489	15.6885	+	0	0	0
chr11	94731768	94732070	LoneCTCF	205	14.2131	-	0	0	0
chr11	94884667	94884988	LoneCTCF	101	9.4918	+	0	1	1
chr11	95006480	95006822	LoneCTCF	101	.	.	0	1	0
chr11	95027115	95027449	LoneCTCF	219	11.8852	-	0	1	0
chr11	95072009	95072401	LoneCTCF	96	8.11475	+	0	1	1
chr11	95166992	95167286	LoneCTCF	188	21.1148	-	0	0	0
chr11	95197949	95198275	LoneCTCF	233	10.5246	-	0	0	1
chr11	95198461	95199107	LoneCTCF	83	.	.	0	1	0
chr11	95218062	95218369	LoneCTCF	123	.	.	0	1	1
chr11	95368635	95369031	LoneCTCF	439	.	.	0	1	0
chr11	95529465	95529823	LoneCTCF	237	17.9344	+	0	0	0
chr11	95537654	95538004	LoneCTCF	80	18.5902	-	0	1	0
chr11	95696106	95696513	LoneCTCF	546	.	.	0	1	0
chr11	95787642	95788112	LoneCTCF	354	14.0164	+	0	0	0
chr11	95801503	95801803	LoneCTCF	179	14.1475	-	1	1	0
chr11	95820489	95820841	LoneCTCF	285	13.1803	-	0	0	0
chr11	95934575	95935121	LoneCTCF	467	.	.	0	1	1
chr11	95936994	95937483	LoneCTCF	105	12.0492	-	0	1	1
chr11	96018527	96018776	LoneCTCF	213	14.8852	-	0	0	0
chr11	96085131	96085519	LoneCTCF	1040	21.0984	-	0	0	0
chr11	96145593	96146179	LoneCTCF	760	8.27869	-	0	0	0
chr11	96207335	96207687	LoneCTCF	187	20.6721	-	0	0	0
chr11	96433923	96434193	LoneCTCF	221	15.5246	+	1	1	0
chr11	96546652	96547136	LoneCTCF	937	22.459	-	0	1	0
chr11	96669432	96669760	LoneCTCF	394	.	.	0	1	0
chr11	96805357	96805776	LoneCTCF	108	.	.	0	1	1
chr11	96858498	96859097	LoneCTCF	116	.	.	0	0	0
chr11	96907052	96907599	LoneCTCF	753	18.7049	-	0	1	0
chr11	96925214	96925625	LoneCTCF	518	16.377	+	0	0	0
chr11	96984611	96984907	LoneCTCF	266	9.06557	+	1	1	0
chr11	96987389	96987721	LoneCTCF	126	12.3115	+	1	1	0
chr11	97077128	97077433	LoneCTCF	160	17.5574	+	0	0	0
chr11	97131294	97131648	LoneCTCF	238	13.9016	+	0	1	0
chr11	97186558	97186944	LoneCTCF	968	17.459	+	0	0	0
chr11	97192520	97192791	LoneCTCF	244	8.09836	-	0	1	1
chr11	97209117	97209441	LoneCTCF	743	11.2951	+	0	0	0
chr11	97527590	97527931	LoneCTCF	246	22.7541	-	0	0	0
chr11	97539150	97539540	LoneCTCF	167	.	.	0	0	0
chr11	97560134	97560531	LoneCTCF	491	10.7213	-	0	1	0
chr11	97622926	97623253	LoneCTCF	138	13.377	+	0	0	0
chr11	97638257	97638740	LoneCTCF	422	19.7213	+	1	1	0
chr11	97658291	97658502	LoneCTCF	145	.	.	0	0	0
chr11	97808706	97809042	LoneCTCF	803	10.7541	-	0	1	0
chr11	97888316	97888580	LoneCTCF	95	.	.	0	0	0
chr11	98070969	98071556	LoneCTCF	513	17.5574	+	0	0	0
chr11	98108632	98108987	LoneCTCF	420	18.623	+	0	0	0
chr11	98157607	98158027	LoneCTCF	620	11.0164	-	0	1	0
chr11	98273587	98274313	LoneCTCF	123	9.59016	-	0	1	0
chr11	98316799	98317198	LoneCTCF	605	21.8525	+	0	0	0
chr11	98401649	98402025	LoneCTCF	499	15.8361	-	0	1	0
chr11	98444850	98445141	LoneCTCF	290	16.5082	+	0	1	0
chr11	98451854	98452209	LoneCTCF	609	9.90164	+	1	1	1
chr11	98649163	98649426	LoneCTCF	162	20.3607	-	0	0	0
chr11	98656825	98657079	LoneCTCF	221	11.918	+	0	0	0
chr11	98769002	98769252	LoneCTCF	99	.	.	0	0	1
chr11	98777741	98778028	LoneCTCF	573	18.7705	+	1	1	0
chr11	98812925	98813308	LoneCTCF	63	11.2459	-	0	1	1
chr11	98867881	98868155	LoneCTCF	146	10.4754	-	0	0	0
chr11	98915170	98915603	LoneCTCF	515	17.5574	+	0	0	0
chr11	98979797	98980116	LoneCTCF	225	10.5246	+	0	0	0
chr11	99117617	99117874	LoneCTCF	154	19.2131	+	0	1	0
chr11	99156409	99156709	LoneCTCF	196	13.7869	-	0	1	0
chr11	99228182	99228498	LoneCTCF	248	12.6557	+	0	0	0
chr11	99247232	99247998	LoneCTCF	212	.	.	0	0	1
chr11	100218641	100219031	LoneCTCF	214	16.0656	+	0	0	0
chr11	100246194	100246461	LoneCTCF	87	.	.	0	0	0
chr11	100252698	100253156	LoneCTCF	87	15.0164	-	0	1	0
chr11	100366329	100366757	LoneCTCF	82	.	.	1	1	1
chr11	100392251	100392555	LoneCTCF	201	.	.	0	0	0
chr11	100639651	100639931	LoneCTCF	188	16.377	+	0	0	0
chr11	100764942	100765272	LoneCTCF	145	16.8033	-	0	0	0
chr11	100871714	100872064	LoneCTCF	105	11.3279	-	0	1	0
chr11	100915335	100915630	LoneCTCF	333	18.459	-	1	1	0
chr11	101005496	101005875	LoneCTCF	118	10.4754	+	0	0	0
chr11	101121521	101121792	LoneCTCF	96	11.6393	-	0	1	1
chr11	101148711	101148978	LoneCTCF	91	.	.	1	1	1
chr11	101175940	101176248	LoneCTCF	113	17.8852	+	1	0	0
chr11	101208378	101208729	LoneCTCF	250	13.377	+	1	1	0
chr11	101375611	101375957	LoneCTCF	348	16.082	-	0	1	0
chr11	101428048	101428354	LoneCTCF	280	17.5574	-	0	0	0
chr11	101431828	101432055	LoneCTCF	192	12.1639	+	0	0	0
chr11	101435739	101436134	LoneCTCF	289	14.8033	+	0	0	0
chr11	101437466	101437794	LoneCTCF	250	.	.	0	0	0
chr11	101489132	101489853	LoneCTCF	84	.	.	1	1	1
chr11	101502220	101502467	LoneCTCF	60	.	.	0	0	0
chr11	101537135	101537517	LoneCTCF	388	13.5738	-	0	0	0
chr11	101576929	101577163	LoneCTCF	105	.	.	0	1	0
chr11	101633992	101634229	LoneCTCF	107	.	.	0	0	0
chr11	101701777	101702074	LoneCTCF	195	19.7213	+	1	1	0
chr11	101773472	101773911	LoneCTCF	1946	.	.	0	0	0
chr11	101825134	101825514	LoneCTCF	79	.	.	0	1	0
chr11	101887851	101888449	LoneCTCF	80	7.81967	-	0	1	0
chr11	102077305	102077724	LoneCTCF	119	10.7869	+	0	1	0
chr11	102083294	102083613	LoneCTCF	168	8.39344	+	0	1	0
chr11	102103191	102103544	LoneCTCF	347	21.1967	-	1	1	0
chr11	102118736	102119184	LoneCTCF	662	17.7049	-	0	0	0
chr11	102119864	102120188	LoneCTCF	408	18.2787	-	0	1	0
chr11	102238493	102238891	LoneCTCF	750	14.7705	+	0	0	0
chr11	102365196	102365529	LoneCTCF	74	14.7213	+	0	0	0
chr11	102367203	102367601	LoneCTCF	154	17.2459	+	0	0	0
chr11	102386387	102386655	LoneCTCF	120	11.6721	-	0	1	0
chr11	102416858	102417491	LoneCTCF	98	.	.	0	1	1
chr11	102466373	102466738	LoneCTCF	170	15.6393	-	0	1	0
chr11	102480793	102481103	LoneCTCF	162	17.8033	-	0	0	0
chr11	102514201	102514499	LoneCTCF	317	17.6393	-	0	0	0
chr11	102575847	102576351	LoneCTCF	658	20.3607	+	0	0	0
chr11	102809652	102810126	LoneCTCF	61	.	.	0	0	0
chr11	102820187	102820593	LoneCTCF	221	13.9016	+	0	1	0
chr11	102941648	102942296	LoneCTCF	162	16.6066	-	1	1	0
chr11	103023543	103023807	LoneCTCF	501	16.4098	-	1	0	0
chr11	103075088	103075395	LoneCTCF	270	18.4754	+	0	0	0
chr11	103079418	103079824	LoneCTCF	110	.	.	0	1	0
chr11	103104414	103104740	LoneCTCF	353	10.8361	-	0	0	0
chr11	103195296	103195643	LoneCTCF	267	17.918	+	1	1	0
chr11	103211058	103211376	LoneCTCF	239	17.3607	+	0	0	0
chr11	103619355	103619745	LoneCTCF	1481	11.7213	+	1	0	0
chr11	103729034	103729452	LoneCTCF	78	.	.	0	1	1
chr11	103784772	103785101	LoneCTCF	123	18.623	-	0	0	0
chr11	104309814	104310133	LoneCTCF	193	13.9836	-	0	1	0
chr11	104329944	104330732	LoneCTCF	124	10.3934	+	0	0	0
chr11	104381477	104381782	LoneCTCF	108	13.5902	+	0	0	0
chr11	104568428	104568794	LoneCTCF	221	16.377	+	1	1	0
chr11	105045999	105046359	LoneCTCF	305	17.4262	+	1	1	0
chr11	105075642	105075927	LoneCTCF	376	8.57377	+	0	0	0
chr11	105108169	105108536	LoneCTCF	108	10.5902	+	0	1	0
chr11	105409673	105410087	LoneCTCF	404	15.541	+	0	0	0
chr11	105610720	105611086	LoneCTCF	364	.	.	1	1	1
chr11	105915178	105915507	LoneCTCF	129	.	.	0	1	0
chr11	105970779	105971238	LoneCTCF	200	10.4754	+	0	0	0
chr11	106124973	106125277	LoneCTCF	226	14.1311	+	0	1	0
chr11	106220683	106221034	LoneCTCF	374	18.7541	-	1	0	0
chr11	106254249	106254597	LoneCTCF	633	17.5902	+	0	1	1
chr11	106274525	106274862	LoneCTCF	247	.	.	0	1	0
chr11	106303737	106304149	LoneCTCF	329	17.8852	-	0	0	0
chr11	106362382	106362762	LoneCTCF	113	.	.	1	1	1
chr11	106367538	106367975	LoneCTCF	243	.	.	0	0	0
chr11	106383873	106384181	LoneCTCF	112	13.6066	+	0	0	0
chr11	106427102	106427516	LoneCTCF	138	12.8689	-	0	0	0
chr11	106475126	106475553	LoneCTCF	673	19.4426	+	0	0	0
chr11	106628860	106629153	LoneCTCF	344	16.541	-	0	0	0
chr11	106638303	106638563	LoneCTCF	193	.	.	0	0	0
chr11	106649574	106649809	LoneCTCF	86	.	.	0	1	0
chr11	106827205	106827570	LoneCTCF	346	17.2131	+	0	1	0
chr11	106866625	106867097	LoneCTCF	74	8.22951	-	0	0	0
chr11	106970251	106970527	LoneCTCF	574	14.4426	-	0	0	0
chr11	107087763	107088065	LoneCTCF	55	.	.	0	1	1
chr11	107107002	107107359	LoneCTCF	325	18.0984	-	0	1	0
chr11	107128868	107129202	LoneCTCF	391	21.082	+	0	0	0
chr11	107183140	107183367	LoneCTCF	91	20.2623	+	0	1	0
chr11	107367656	107367977	LoneCTCF	275	16.4098	+	1	0	0
chr11	107408127	107408501	LoneCTCF	128	12.7705	+	0	0	0
chr11	107538862	107539152	LoneCTCF	221	12.1475	+	0	1	0
chr11	108635355	108635731	LoneCTCF	170	.	.	0	1	0
chr11	108800974	108801331	LoneCTCF	319	.	.	0	0	0
chr11	108985660	108986007	LoneCTCF	374	18.2787	-	1	1	0
chr11	109173424	109173988	LoneCTCF	90	11.0164	+	0	1	0
chr11	109222972	109223356	LoneCTCF	299	.	.	1	1	1
chr11	109511554	109511850	LoneCTCF	136	.	.	0	1	0
chr11	109535934	109536268	LoneCTCF	457	14.1639	-	0	1	0
chr11	109561113	109561522	LoneCTCF	628	16.9836	-	0	1	0
chr11	109724642	109725166	LoneCTCF	2846	.	.	1	1	0
chr11	109848664	109849165	LoneCTCF	80	.	.	0	1	0
chr11	109855381	109855917	LoneCTCF	110	.	.	1	1	1
chr11	109934997	109935567	LoneCTCF	101	.	.	1	1	0
chr11	109956325	109956772	LoneCTCF	1375	.	.	0	0	0
chr11	110042068	110042585	LoneCTCF	153	13.9016	-	0	0	0
chr11	110151949	110152221	LoneCTCF	194	.	.	0	0	0
chr11	110228274	110228586	LoneCTCF	360	9.90164	-	0	0	0
chr11	110270499	110270788	LoneCTCF	228	.	.	0	0	0
chr11	110301656	110301916	LoneCTCF	196	13.3443	+	0	0	0
chr11	110312805	110313276	LoneCTCF	111	10.6721	-	1	1	1
chr11	110323898	110324694	LoneCTCF	98	13.9016	-	1	1	1
chr11	110348450	110348696	LoneCTCF	108	18.0656	-	0	0	0
chr11	110356680	110356983	LoneCTCF	226	16.8197	+	0	0	0
chr11	111766030	111766398	LoneCTCF	268	9.7541	+	1	1	0
chr11	111928499	111928905	LoneCTCF	415	21.0984	+	1	1	0
chr11	112386294	112386654	LoneCTCF	305	11.8525	+	0	0	0
chr11	112579851	112580227	LoneCTCF	383	15.1311	-	0	0	0
chr11	113270455	113270809	LoneCTCF	294	.	.	0	0	0
chr11	113273862	113274265	LoneCTCF	710	19.1967	-	0	0	0
chr11	113279244	113279591	LoneCTCF	187	18.6885	-	0	0	0
chr11	113432794	113433120	LoneCTCF	349	8.45902	-	0	0	0
chr11	113467047	113467351	LoneCTCF	343	15.8525	-	0	1	0
chr11	113506543	113506841	LoneCTCF	501	13.377	-	0	0	0
chr11	113510856	113511232	LoneCTCF	187	9.37705	+	0	0	0
chr11	113521468	113521923	LoneCTCF	252	21.4098	-	0	0	0
chr11	113531941	113532367	LoneCTCF	298	11.9508	-	0	0	0
chr11	113593280	113593627	LoneCTCF	334	13.082	+	0	1	0
chr11	113594955	113595286	LoneCTCF	56	8.45902	+	0	1	1
chr11	114045749	114046249	LoneCTCF	314	21.1311	-	0	1	0
chr11	114144575	114144921	LoneCTCF	415	16.8689	-	1	1	0
chr11	114150758	114151075	LoneCTCF	221	12.0164	-	0	1	0
chr11	114219589	114219884	LoneCTCF	179	15.5246	-	0	1	0
chr11	114280411	114280682	LoneCTCF	131	16.377	+	0	0	0
chr11	114338638	114339039	LoneCTCF	489	14.8689	+	1	1	0
chr11	114426291	114426670	LoneCTCF	753	18.3934	-	0	0	0
chr11	114438137	114438527	LoneCTCF	489	22.377	-	0	1	0
chr11	114469331	114469679	LoneCTCF	146	18.6721	+	0	0	0
chr11	114489268	114489736	LoneCTCF	1029	18.2951	+	0	0	0
chr11	114491369	114491762	LoneCTCF	462	19.5082	-	0	0	0
chr11	114510854	114511165	LoneCTCF	162	16.377	+	0	0	0
chr11	114524254	114524684	LoneCTCF	1629	14.1967	-	0	1	0
chr11	114728498	114728793	LoneCTCF	89	.	.	1	1	1
chr11	114741921	114742312	LoneCTCF	998	21.1475	+	0	1	0
chr11	114785320	114785820	LoneCTCF	926	19.6557	-	0	1	0
chr11	115190492	115191044	LoneCTCF	360	19.6066	+	0	1	0
chr11	115228792	115229287	LoneCTCF	116	9.78689	+	0	1	1
chr11	115235567	115235899	LoneCTCF	126	8.34426	-	0	0	1
chr11	115301284	115301594	LoneCTCF	452	15.5246	-	0	1	0
chr11	115317011	115317302	LoneCTCF	189	17.1148	+	0	0	0
chr11	115370902	115371214	LoneCTCF	194	12.4918	-	0	1	0
chr11	115399413	115399715	LoneCTCF	325	14.7213	-	0	0	0
chr11	115456541	115456897	LoneCTCF	369	16.8197	-	0	0	0
chr11	115529236	115529554	LoneCTCF	106	17.3115	-	0	1	1
chr11	115591654	115591993	LoneCTCF	239	17.7213	+	0	0	0
chr11	115664532	115664986	LoneCTCF	175	11.5574	+	0	1	0
chr11	115702395	115702724	LoneCTCF	535	20.8033	+	0	0	0
chr11	115703405	115704147	LoneCTCF	119	9.34426	-	0	1	1
chr11	115756104	115756399	LoneCTCF	164	17.1475	+	1	1	0
chr11	115903212	115903500	LoneCTCF	159	11.2951	+	0	0	0
chr11	115994382	115994586	LoneCTCF	103	15.4426	+	0	0	0
chr11	116056450	116056893	LoneCTCF	1335	12.0492	-	1	1	1
chr11	116076487	116076849	LoneCTCF	935	21.4426	+	0	1	0
chr11	116128944	116129476	LoneCTCF	858	18.3279	-	0	0	0
chr11	116167510	116168162	LoneCTCF	94	.	.	0	1	1
chr11	116486887	116487264	LoneCTCF	2230	24.3607	+	0	0	0
chr11	116488922	116489265	LoneCTCF	365	20.8033	+	0	1	0
chr11	116498040	116498360	LoneCTCF	321	13.2131	+	0	0	0
chr11	116502511	116502832	LoneCTCF	311	17.7705	-	0	0	0
chr11	116543587	116544120	LoneCTCF	84	11.6393	-	0	1	1
chr11	116544840	116545115	LoneCTCF	168	13.9016	-	0	0	0
chr11	116643928	116644266	LoneCTCF	204	12.7377	+	0	0	0
chr11	116884905	116885237	LoneCTCF	413	20.082	-	0	0	0
chr11	116910313	116910623	LoneCTCF	324	23.2131	+	0	0	0
chr11	116937840	116938308	LoneCTCF	180	.	.	0	0	0
chr11	116974710	116975048	LoneCTCF	477	17.1148	+	0	0	0
chr11	117037636	117038029	LoneCTCF	744	21.1803	+	0	0	0
chr11	117065686	117065959	LoneCTCF	76	.	.	0	1	1
chr11	117127835	117128184	LoneCTCF	61	9	-	0	0	0
chr11	117187373	117187806	LoneCTCF	365	16.2623	+	0	1	0
chr11	117193440	117193952	LoneCTCF	98	14.4754	+	0	0	0
chr11	117278423	117278886	LoneCTCF	222	15.2295	+	0	1	0
chr11	117284025	117284384	LoneCTCF	295	11.3279	-	0	1	0
chr11	117642066	117642519	LoneCTCF	110	17.1803	+	0	1	1
chr11	117644535	117644922	LoneCTCF	1333	8.16393	+	0	0	0
chr11	117734460	117734739	LoneCTCF	96	.	.	0	1	1
chr11	117735778	117736083	LoneCTCF	333	20.8852	+	1	1	0
chr11	117797646	117798050	LoneCTCF	85	.	.	0	1	1
chr11	118055152	118055427	LoneCTCF	186	11.5082	-	1	1	0
chr11	118131190	118131576	LoneCTCF	996	17.0656	-	0	1	0
chr11	118229706	118230067	LoneCTCF	154	17.7213	-	0	1	0
chr11	118280065	118280551	LoneCTCF	119	.	.	0	1	0
chr11	118395976	118396373	LoneCTCF	324	12.3934	-	0	1	0
chr11	118502067	118502397	LoneCTCF	457	18.1311	-	0	0	0
chr11	118587678	118587936	LoneCTCF	96	9.70492	+	0	0	0
chr11	118599663	118600011	LoneCTCF	779	17.5902	+	0	1	0
chr11	118842268	118842583	LoneCTCF	193	7.81967	-	0	0	0
chr11	118867868	118868148	LoneCTCF	224	11.2459	-	0	0	0
chr11	118913206	118913484	LoneCTCF	85	.	.	1	1	0
chr11	118949702	118950040	LoneCTCF	799	.	.	0	0	0
chr11	119187382	119187706	LoneCTCF	183	20.623	-	0	0	0
chr11	119303532	119303981	LoneCTCF	514	17.2131	-	0	1	0
chr11	119461687	119461965	LoneCTCF	252	17.377	+	0	0	0
chr11	119488519	119488945	LoneCTCF	675	19.4754	+	0	1	0
chr11	119631010	119631379	LoneCTCF	187	15.0492	-	1	1	0
chr11	119803733	119804307	LoneCTCF	675	12.5246	-	0	0	0
chr11	119827848	119828213	LoneCTCF	165	12.2459	-	0	0	0
chr11	119909522	119909808	LoneCTCF	135	7.81967	-	0	0	0
chr11	120011939	120012724	LoneCTCF	86	.	.	1	1	1
chr11	120012810	120013147	LoneCTCF	108	.	.	1	1	1
chr11	120050433	120050776	LoneCTCF	124	.	.	0	0	0
chr11	120093727	120094156	LoneCTCF	508	.	.	0	1	0
chr11	120116404	120116884	LoneCTCF	127	.	.	1	1	1
chr11	120200138	120200360	LoneCTCF	146	14.7213	-	0	0	0
chr11	120275067	120275565	LoneCTCF	487	17.5574	+	0	1	0
chr11	120382452	120383049	LoneCTCF	136	17.1148	-	0	1	0
chr11	120408859	120409189	LoneCTCF	263	12.7213	-	0	0	0
chr11	120587757	120588026	LoneCTCF	293	.	.	0	1	1
chr11	120650997	120651487	LoneCTCF	485	17.9672	+	0	1	1
chr11	120692018	120692563	LoneCTCF	62	.	.	1	1	1
chr11	120810117	120810468	LoneCTCF	140	.	.	0	1	0
chr11	121001914	121002335	LoneCTCF	175	13.9016	-	0	0	0
chr11	121148569	121148866	LoneCTCF	120	.	.	0	0	0
chr11	121193719	121194079	LoneCTCF	190	14.9508	+	0	0	0
chr11	121240053	121240262	LoneCTCF	74	16.082	-	0	0	0
chr11	121362150	121362476	LoneCTCF	74	11.4426	-	0	1	0
chr11	121417693	121418013	LoneCTCF	106	15.377	+	0	1	0
chr11	121519496	121519795	LoneCTCF	258	9.36066	+	1	1	0
chr12	3253566	3254168	LoneCTCF	1018	16.377	-	0	1	0
chr12	3270721	3271175	LoneCTCF	928	12.5246	-	0	1	0
chr12	3282291	3282541	LoneCTCF	138	13.9016	+	0	0	0
chr12	3512393	3512715	LoneCTCF	146	.	.	0	0	0
chr12	3702418	3703037	LoneCTCF	357	10.8852	-	1	1	1
chr12	3842784	3843186	LoneCTCF	90	8.18033	+	0	0	0
chr12	3862557	3862841	LoneCTCF	180	.	.	0	1	1
chr12	3956366	3956733	LoneCTCF	282	8.2623	-	1	1	0
chr12	3959881	3960272	LoneCTCF	126	.	.	1	1	0
chr12	3960641	3961008	LoneCTCF	222	10.4262	+	0	1	0
chr12	4082573	4082832	LoneCTCF	72	.	.	0	0	0
chr12	4189173	4189447	LoneCTCF	162	16.6557	+	0	1	0
chr12	4386303	4386839	LoneCTCF	97	10.8033	-	1	1	1
chr12	4645312	4645622	LoneCTCF	138	18.4754	+	0	0	0
chr12	4735983	4736347	LoneCTCF	324	15.5902	+	0	1	0
chr12	4749008	4749432	LoneCTCF	170	11.4098	-	0	1	0
chr12	7584788	7585222	LoneCTCF	436	12.0328	+	0	0	0
chr12	7899128	7899455	LoneCTCF	248	17.1148	-	1	1	0
chr12	8012927	8013425	LoneCTCF	91	12.9508	-	0	0	0
chr12	8253459	8253739	LoneCTCF	116	12.1148	+	0	1	0
chr12	8493018	8493305	LoneCTCF	146	13.5738	-	0	0	0
chr12	8647553	8647909	LoneCTCF	703	.	.	0	1	0
chr12	8733627	8734119	LoneCTCF	426	.	.	0	1	0
chr12	8778296	8778606	LoneCTCF	128	.	.	1	1	0
chr12	8855427	8855733	LoneCTCF	258	12.0492	-	0	0	0
chr12	9840112	9840541	LoneCTCF	213	14.918	+	0	1	0
chr12	11444249	11444696	LoneCTCF	2300	9.93443	+	1	1	0
chr12	11462429	11463154	LoneCTCF	404	.	.	0	1	1
chr12	12155858	12156158	LoneCTCF	248	18.3279	-	1	1	0
chr12	12356457	12356841	LoneCTCF	533	10.8525	+	0	1	0
chr12	12911168	12911564	LoneCTCF	108	11.3115	-	0	1	0
chr12	15660058	15660453	LoneCTCF	70	.	.	1	1	1
chr12	16577594	16577847	LoneCTCF	354	20.1639	-	0	0	0
chr12	16733209	16733480	LoneCTCF	94	.	.	0	1	1
chr12	16853256	16853483	LoneCTCF	67	15.6066	-	0	0	0
chr12	16860546	16860762	LoneCTCF	85	.	.	0	1	1
chr12	16940202	16940499	LoneCTCF	213	9.88525	-	1	1	0
chr12	16992670	16993014	LoneCTCF	195	8.14754	+	0	0	0
chr12	17061492	17061934	LoneCTCF	1252	19.5246	-	1	1	0
chr12	17228826	17229282	LoneCTCF	1428	16.623	-	1	1	0
chr12	17273282	17273660	LoneCTCF	79	.	.	0	1	1
chr12	17345940	17346311	LoneCTCF	276	15.459	+	1	1	0
chr12	17378431	17378857	LoneCTCF	932	12.3115	-	0	0	0
chr12	17420625	17420913	LoneCTCF	187	9.54098	+	0	0	0
chr12	17432785	17433060	LoneCTCF	94	.	.	1	1	1
chr12	17502975	17503335	LoneCTCF	108	.	.	1	1	1
chr12	17698170	17698413	LoneCTCF	61	.	.	0	1	0
chr12	17753462	17753986	LoneCTCF	117	8.77049	-	0	1	1
chr12	18231370	18231676	LoneCTCF	154	12.2787	+	0	0	0
chr12	21284798	21285047	LoneCTCF	187	14.9508	-	0	0	0
chr12	21308190	21308525	LoneCTCF	182	.	.	0	1	1
chr12	21478473	21478795	LoneCTCF	334	.	.	0	1	0
chr12	25299306	25299890	LoneCTCF	129	.	.	0	1	1
chr12	25312187	25312464	LoneCTCF	100	13.3115	+	1	1	1
chr12	25315970	25316222	LoneCTCF	176	16.377	+	0	0	0
chr12	25341390	25341651	LoneCTCF	101	8.85246	-	0	1	0
chr12	25710036	25710433	LoneCTCF	519	20.8033	-	0	1	0
chr12	25830456	25830949	LoneCTCF	330	14.7213	-	0	1	0
chr12	25951686	25952315	LoneCTCF	102	.	.	1	1	1
chr12	25995026	25995690	LoneCTCF	101	.	.	1	1	1
chr12	26102896	26103235	LoneCTCF	184	.	.	0	1	0
chr12	27173123	27173484	LoneCTCF	258	15.6393	+	0	1	0
chr12	29263993	29264355	LoneCTCF	446	20.3115	+	1	1	0
chr12	29401073	29401288	LoneCTCF	94	13.9016	-	0	1	0
chr12	29514339	29514747	LoneCTCF	308	.	.	1	1	0
chr12	30480158	30480467	LoneCTCF	131	14.0492	+	0	0	0
chr12	30579486	30580068	LoneCTCF	3189	13.2951	+	0	1	0
chr12	30591938	30592286	LoneCTCF	213	21.0164	+	1	1	0
chr12	30923654	30923899	LoneCTCF	63	10.1148	+	0	0	0
chr12	31853003	31853413	LoneCTCF	374	20.2459	+	1	1	0
chr12	32061294	32061566	LoneCTCF	228	.	.	0	1	1
chr12	32145169	32145723	LoneCTCF	900	20.3607	+	0	1	0
chr12	32304967	32305249	LoneCTCF	87	15.7705	+	0	0	0
chr12	32605325	32605862	LoneCTCF	122	12.459	+	1	1	1
[truncated: 50,438 more rows]

## Sheet: Suppl file 1D- CNC Peak List
Suppl file 1D- CNC Peak List
Chromosome	Start	Stop
chr1	3406190	3406524
chr1	3541658	3541933
chr1	3595714	3596001
chr1	4504054	4504361
chr1	4534152	4534439
chr1	4643933	4644543
chr1	4651696	4652268
chr1	4661587	4661884
chr1	4791440	4792117
chr1	6986138	6986367
chr1	7079844	7080142
chr1	7092770	7092985
chr1	7094121	7094497
chr1	8044832	8045027
chr1	8853971	8854269
chr1	8862983	8863263
chr1	9092680	9092939
chr1	9549657	9549890
chr1	9602115	9602333
chr1	9788949	9789165
chr1	9813073	9813318
chr1	9896548	9896771
chr1	9911489	9911967
chr1	9921815	9922338
chr1	9937767	9938061
chr1	9982448	9982647
chr1	12708618	12708813
chr1	13159206	13159404
chr1	13193791	13194129
chr1	13256814	13257058
chr1	13319707	13319945
chr1	13333173	13333596
chr1	13427692	13428075
chr1	13428214	13428412
chr1	13436876	13437307
chr1	13511947	13512154
chr1	13618352	13618686
chr1	13625068	13625285
chr1	13636663	13636909
chr1	13638046	13638244
chr1	13658794	13659020
chr1	13667820	13668286
chr1	13668627	13668985
chr1	13669319	13669566
chr1	14745536	14745767
chr1	15598292	15598693
chr1	15599703	15599961
chr1	15807051	15807435
chr1	15823443	15823927
chr1	15987045	15987499
chr1	16101898	16102248
chr1	16261765	16261963
chr1	16655844	16656039
chr1	16677861	16678094
chr1	20059824	20060271
chr1	20472069	20472264
chr1	20644413	20644608
chr1	20987374	20987649
chr1	21021633	21021833
chr1	21027318	21027647
chr1	21028029	21028238
chr1	21042740	21043065
chr1	21059905	21060365
chr1	21068640	21069312
chr1	21219006	21219275
chr1	21222678	21223020
chr1	21230311	21230894
chr1	21254757	21254955
chr1	21294957	21295165
chr1	21310351	21310549
chr1	21318726	21319001
chr1	22106511	22106911
chr1	22107351	22107625
chr1	22601756	22602056
chr1	23003624	23003899
chr1	23153370	23153568
chr1	23170262	23170622
chr1	23189520	23189798
chr1	23194304	23195286
chr1	23244953	23245399
chr1	23260944	23261320
chr1	23491691	23491891
chr1	24107409	24107671
chr1	24686222	24686534
chr1	24756094	24756323
chr1	24800235	24800614
chr1	27940559	27940799
chr1	30866874	30867072
chr1	30872581	30872788
chr1	30931482	30931755
chr1	31074180	31074570
chr1	31090674	31091299
chr1	31103437	31103692
chr1	31107167	31107470
chr1	31108646	31108841
chr1	31129497	31130367
chr1	31170464	31170660
chr1	33153883	33154078
chr1	33811841	33812070
chr1	34308993	34309414
chr1	34363585	34363924
chr1	34367676	34368157
chr1	34445063	34445258
chr1	34456623	34456843
chr1	34495973	34496179
chr1	35045158	35045403
chr1	35820855	35821361
chr1	35879683	35880061
chr1	35926372	35926609
chr1	35982476	35982836
chr1	35983547	35983950
chr1	36139061	36139264
chr1	36145219	36145585
chr1	36155432	36155676
chr1	36166904	36167371
chr1	36413792	36413996
chr1	36522446	36522756
chr1	36535451	36535646
chr1	36583688	36584273
chr1	36637159	36637917
chr1	36653112	36653360
chr1	36896700	36897110
chr1	36959499	36959697
chr1	36961363	36961571
chr1	36977007	36977344
chr1	36977469	36977801
chr1	36991564	36991939
chr1	37053373	37054092
chr1	37082209	37082484
chr1	37082706	37083421
chr1	37091018	37091216
chr1	37110676	37110893
chr1	37119935	37120134
chr1	37234852	37235050
chr1	37364584	37364782
chr1	37404287	37404519
chr1	37667050	37667288
chr1	37667930	37668139
chr1	38053670	38054019
chr1	38166621	38166943
chr1	38414909	38415126
chr1	38415281	38415623
chr1	39122542	39122818
chr1	39143272	39143555
chr1	39162359	39162940
chr1	39213551	39214090
chr1	39243872	39244302
chr1	39370253	39370567
chr1	39374843	39375154
chr1	39381970	39382500
chr1	39482282	39482781
chr1	39502306	39502903
chr1	39503049	39503278
chr1	39509048	39509449
chr1	39533223	39533474
chr1	39655587	39656039
chr1	39665667	39666312
chr1	39770957	39771526
chr1	39869393	39869767
chr1	39869835	39870327
chr1	39904051	39904246
chr1	39925730	39925925
chr1	39926157	39926371
chr1	39946051	39946405
chr1	40188264	40188548
chr1	40206131	40206439
chr1	40220155	40220748
chr1	40221147	40221482
chr1	40228729	40229105
chr1	40244732	40245213
chr1	40274254	40274684
chr1	40286572	40287093
chr1	40300224	40300449
chr1	40368124	40368415
chr1	40368661	40368992
chr1	41612607	41612854
chr1	41673288	41673507
chr1	41709534	41709877
chr1	42599842	42600182
chr1	42798824	42799022
chr1	43455631	43456048
chr1	43503736	43503973
chr1	43542020	43542539
chr1	43591148	43591507
chr1	45894643	45894852
chr1	45899200	45899424
chr1	45917434	45917629
chr1	45961004	45961379
chr1	45977654	45977869
chr1	50739753	50740103
chr1	50742383	50742594
chr1	51322248	51322447
chr1	51569095	51569540
chr1	51797530	51798303
chr1	51816452	51816974
chr1	51826882	51827378
chr1	51878342	51878901
chr1	51912599	51913502
chr1	51919805	51920003
chr1	51920447	51920768
chr1	51936306	51936625
chr1	51939726	51940523
chr1	51948971	51949251
chr1	51991816	51992111
chr1	52356478	52356732
chr1	52445038	52445280
chr1	52484791	52485208
chr1	52523572	52524044
chr1	52540878	52541159
chr1	52552256	52552715
chr1	52806869	52807205
chr1	52822699	52822985
chr1	52849627	52849941
chr1	52861917	52862155
chr1	53127328	53127755
chr1	54580619	54581041
chr1	54671806	54672282
chr1	54783540	54783780
chr1	54846222	54846433
chr1	54872125	54872739
chr1	54883431	54883992
chr1	54889189	54889406
chr1	55041600	55041801
chr1	55202636	55202855
chr1	55228658	55228949
chr1	55230540	55230850
chr1	55762174	55762380
chr1	56596548	56597284
chr1	57029446	57029911
chr1	57398003	57398347
chr1	57568873	57569071
chr1	57799097	57799526
chr1	58086600	58087200
chr1	58127851	58128661
chr1	58192292	58192657
chr1	58262550	58262745
chr1	58325240	58325448
chr1	58403298	58403496
chr1	58449339	58449606
chr1	58642372	58642581
chr1	58661681	58661929
chr1	58672498	58672696
chr1	58770743	58771162
chr1	58816961	58817182
chr1	58845935	58846134
chr1	58885676	58886061
chr1	59214671	59215015
chr1	59258385	59258771
chr1	59259028	59259628
chr1	59268496	59268834
chr1	59442660	59442912
chr1	59445616	59445831
chr1	59448576	59449000
chr1	59452981	59453532
chr1	59460684	59461361
chr1	59463769	59464169
chr1	59475674	59475922
chr1	59480437	59480929
chr1	59496056	59496502
chr1	59538447	59538710
chr1	59544462	59544863
chr1	59549173	59549406
chr1	59555013	59555436
chr1	59631823	59632021
chr1	59828733	59828928
chr1	59861460	59861681
chr1	59890619	59890874
chr1	60154380	60154636
chr1	60583305	60583503
chr1	60609975	60610259
chr1	60628680	60628911
chr1	60653138	60653697
chr1	60693842	60694094
chr1	60698156	60698757
chr1	60706949	60707298
chr1	60715691	60716119
chr1	60724706	60725457
chr1	60772710	60772967
chr1	60883783	60884315
chr1	60903515	60904187
chr1	60916425	60917132
chr1	61696351	61696883
chr1	62222117	62222315
chr1	62380828	62381115
chr1	62512084	62512557
chr1	62770464	62770666
chr1	62770725	62771088
chr1	62771663	62772159
chr1	62794523	62794755
chr1	62794928	62795181
chr1	62798149	62798566
chr1	62824105	62824620
chr1	62870259	62870746
chr1	63097655	63097853
chr1	63159387	63159861
chr1	63223708	63223945
chr1	64065239	64065687
chr1	64087432	64087936
chr1	64098927	64099134
chr1	64144241	64144712
chr1	64167133	64168005
chr1	64348457	64348657
chr1	64421463	64421664
chr1	64801167	64801642
chr1	64802980	64803580
chr1	64839027	64839436
chr1	64855547	64856105
chr1	64873098	64873322
chr1	64922978	64923177
chr1	65159384	65159924
chr1	65201526	65201848
chr1	65202937	65203320
chr1	65216148	65216512
chr1	66514440	66514765
chr1	66824545	66824764
chr1	67114423	67114621
chr1	67125506	67125912
chr1	67138413	67138608
chr1	67148637	67149296
chr1	67162863	67163110
chr1	67163300	67163652
chr1	67169615	67169891
chr1	67404253	67404568
chr1	71622519	71622785
chr1	71693376	71693630
chr1	71697502	71697766
chr1	71747979	71748276
chr1	71777393	71777600
chr1	71778210	71778548
chr1	71854160	71855002
chr1	71958063	71958275
chr1	71972004	71972311
chr1	71983335	71983548
chr1	71983845	71984095
chr1	71987602	71987818
chr1	72010898	72011603
chr1	72059227	72059663
chr1	72078754	72079232
chr1	72123347	72123585
chr1	72245425	72245648
chr1	72324617	72325128
chr1	72328919	72329117
chr1	72329190	72329542
chr1	72335130	72335357
chr1	72344046	72344265
chr1	72381593	72381798
chr1	72459565	72459995
chr1	72672979	72673244
chr1	72785442	72785996
chr1	72797886	72798346
chr1	72806936	72807212
chr1	72838132	72838701
chr1	72838839	72839244
chr1	72889127	72889903
chr1	73346595	73347019
chr1	73574656	73574851
chr1	73575182	73575579
chr1	73718935	73719130
chr1	73730890	73731103
chr1	73979363	73979632
chr1	73984382	73984639
chr1	74054963	74055714
chr1	74077556	74077754
chr1	74106050	74106306
chr1	74274107	74274312
chr1	74276502	74276704
chr1	74342385	74342724
chr1	74379839	74380034
chr1	74425565	74426078
chr1	74437917	74438202
chr1	74438491	74438896
chr1	74438909	74439207
chr1	74461509	74461847
chr1	74462025	74462237
chr1	74743975	74744464
chr1	74765809	74766023
chr1	74768312	74768834
chr1	74787661	74787867
chr1	74819674	74820017
chr1	75018165	75018397
chr1	75071093	75071603
chr1	75144014	75144333
chr1	75145212	75145842
chr1	75209229	75209426
chr1	75210978	75211204
chr1	75232642	75232891
chr1	75534210	75534588
chr1	75584645	75584856
chr1	75584953	75585166
chr1	76370502	76370986
chr1	76626523	76626835
chr1	76980460	76980678
chr1	77276103	77276326
chr1	78078418	78078616
chr1	78090243	78090553
chr1	78534171	78534473
chr1	78583559	78584030
chr1	78646172	78646499
chr1	78655330	78655525
chr1	78671852	78672080
chr1	80320977	80321226
chr1	80337066	80337282
chr1	81685389	81685628
chr1	81741413	81741629
chr1	81924202	81924566
chr1	81946413	81947174
chr1	81964274	81964800
chr1	82007529	82008032
chr1	82015221	82015482
chr1	82026465	82026710
chr1	82028945	82029461
chr1	82029489	82029873
chr1	82121084	82121556
chr1	82155011	82155397
chr1	82155674	82156465
chr1	82164688	82166025
chr1	82167240	82167438
chr1	82176868	82177430
chr1	82185316	82185625
chr1	82199478	82199705
chr1	82231106	82231694
chr1	82243957	82244704
chr1	82260360	82260701
chr1	83903486	83903898
chr1	84169374	84169613
chr1	84191558	84191779
chr1	84250230	84251122
chr1	84274902	84275233
chr1	84282373	84282575
chr1	84296227	84296561
chr1	84357967	84358329
chr1	84359205	84359911
chr1	84406175	84406373
chr1	84692685	84692922
chr1	84835376	84835649
chr1	84867657	84868014
chr1	84868650	84869148
chr1	87878666	87878912
chr1	87936039	87936291
chr1	87949663	87950052
chr1	87952753	87953138
chr1	87995114	87995311
chr1	88303404	88303791
chr1	88423508	88423706
chr1	88614337	88614539
chr1	88614747	88614942
chr1	88643693	88644062
chr1	88822246	88822858
chr1	88848147	88848902
chr1	88854898	88855209
chr1	88869746	88869988
chr1	88919861	88920123
chr1	88921517	88921838
chr1	88925340	88925597
chr1	89110919	89111139
chr1	89213328	89213625
chr1	89450989	89451309
chr1	89480241	89480829
chr1	89516771	89517182
chr1	89536920	89537115
chr1	89685830	89686428
chr1	89694957	89695413
chr1	89724991	89725186
chr1	89778275	89778595
chr1	89788185	89788519
chr1	89805282	89805622
chr1	89805685	89805993
chr1	89826318	89826737
chr1	89882434	89882687
chr1	89889320	89889515
chr1	89910092	89911290
chr1	89921560	89921911
chr1	89951913	89952177
chr1	89967223	89967581
chr1	89968997	89969646
chr1	89970992	89971400
chr1	89982163	89982398
chr1	89989014	89989278
chr1	89991358	89991874
chr1	89999285	89999733
chr1	90003250	90003549
chr1	90031016	90031218
chr1	90062925	90063248
chr1	90074916	90075225
chr1	90075290	90075530
chr1	90081346	90081725
chr1	90096648	90096948
chr1	90315415	90315910
chr1	90532356	90532567
chr1	90757425	90757631
chr1	90758146	90758368
chr1	90796969	90797227
chr1	90805639	90805890
chr1	90856367	90856576
chr1	91000066	91000377
chr1	91000392	91000621
chr1	91350586	91350869
chr1	91370429	91370976
chr1	91412333	91412826
chr1	91430204	91430452
chr1	91451776	91452178
chr1	91548597	91548795
chr1	91566303	91566744
chr1	91606410	91606788
chr1	91611441	91611671
chr1	91792407	91792757
chr1	91795086	91795325
chr1	91815937	91816268
chr1	92131582	92131780
chr1	92136882	92137196
chr1	92301460	92301764
chr1	92864215	92864426
chr1	92895237	92895599
chr1	93208751	93209191
chr1	93219743	93219941
chr1	93241920	93242211
chr1	93352446	93352886
chr1	93720606	93720837
chr1	93817930	93818244
chr1	93902093	93902288
chr1	93984204	93984817
chr1	93996100	93996422
chr1	94009280	94009562
chr1	94033808	94034047
chr1	94530534	94530729
chr1	94627154	94627389
chr1	94736938	94737133
chr1	94808435	94808711
chr1	94877680	94877924
chr1	95011828	95012051
chr1	95019848	95020078
chr1	95039606	95039825
chr1	95106850	95107342
chr1	95122825	95123031
chr1	95167669	95167867
chr1	95266785	95267021
chr1	95285368	95285571
chr1	95350431	95350723
chr1	95350838	95351058
chr1	95464348	95464588
chr1	95493941	95494202
chr1	95538598	95538896
chr1	97213599	97213869
chr1	99495628	99496124
chr1	99511154	99511395
chr1	99544459	99544657
chr1	99664202	99664397
chr1	102579103	102579820
chr1	102593581	102593779
chr1	102603592	102603834
chr1	106835811	106836008
chr1	106925869	106926100
chr1	107001850	107002049
chr1	107009264	107009604
chr1	107009828	107010103
chr1	107190311	107190509
chr1	107198402	107198721
chr1	107226477	107226705
chr1	107228814	107229171
chr1	107257694	107257921
chr1	107280698	107281705
chr1	107796779	107797434
chr1	107797503	107797732
chr1	107802673	107803335
chr1	107822146	107822699
chr1	107877766	107878040
chr1	107886324	107886857
chr1	107890317	107890562
chr1	107956473	107956691
chr1	108051734	108052205
chr1	108090476	108090716
chr1	108090923	108091144
chr1	108097915	108098224
chr1	108128533	108128735
chr1	108128975	108129523
chr1	108137641	108138002
chr1	108152921	108153258
chr1	108164653	108165241
chr1	108176370	108176691
chr1	108176775	108177453
chr1	108212963	108213161
chr1	108655209	108655407
chr1	109510670	109511100
chr1	109541871	109542224
chr1	109813714	109814060
chr1	109834224	109834455
chr1	109838495	109838888
chr1	109847070	109847367
chr1	109926634	109926923
chr1	111265774	111266344
chr1	120265709	120265941
chr1	120486129	120486863
chr1	120491949	120492554
chr1	120568926	120569146
chr1	120578684	120579046
chr1	120761424	120761659
chr1	120774558	120775215
chr1	120863607	120864273
chr1	120864620	120864849
chr1	120879967	120880418
chr1	121043185	121043658
chr1	121059856	121060646
chr1	121087604	121088255
chr1	121116240	121116743
chr1	121117610	121118176
chr1	121130940	121131496
chr1	121139155	121139464
chr1	121188681	121189201
chr1	121190221	121190923
chr1	121225410	121225919
chr1	121396172	121396374
chr1	121415295	121415652
chr1	121486661	121486938
chr1	121499233	121499449
chr1	121514859	121515081
chr1	121533654	121534000
chr1	121957232	121957684
chr1	121962827	121963155
chr1	122021527	122021779
chr1	122032886	122033128
chr1	122039193	122039642
chr1	122265610	122266037
chr1	122745913	122746266
chr1	122779622	122780003
chr1	123140138	123140333
chr1	123209837	123210060
chr1	123287029	123287283
chr1	123287478	123287688
chr1	127293311	127293563
chr1	127612890	127613224
chr1	127864314	127864644
chr1	128257577	128257811
chr1	128333871	128334229
chr1	128497338	128497533
chr1	128500992	128501498
chr1	128569992	128570204
chr1	128941969	128942260
chr1	128942467	128942714
chr1	129174570	129175026
chr1	129277400	129277683
chr1	129315746	129316024
chr1	129625541	129626005
chr1	129642742	129642984
chr1	129813328	129813542
chr1	129848879	129849126
chr1	129955236	129955483
chr1	129970603	129971011
chr1	129998809	129999108
chr1	130353505	130353730
chr1	131147333	131147705
chr1	132206392	132206675
chr1	132557831	132558171
chr1	132596275	132596725
chr1	132600298	132600498
chr1	132630128	132630855
chr1	132638005	132638263
chr1	132656542	132656756
chr1	132663458	132663983
chr1	132672228	132672556
chr1	132694695	132695301
chr1	132725233	132725629
chr1	132737262	132737905
chr1	132738030	132738561
chr1	132741311	132741549
chr1	132980126	132980351
chr1	132980402	132980715
chr1	132980924	132981371
chr1	132986568	132987290
chr1	133049603	133050072
chr1	133081683	133081944
chr1	133094931	133095341
chr1	133095541	133096007
chr1	133135576	133135827
chr1	133173446	133173690
chr1	133242070	133242420
chr1	133260911	133261192
chr1	133317380	133317575
chr1	133328407	133328691
chr1	133334646	133334968
chr1	133382475	133383006
chr1	133400989	133401321
chr1	133408416	133408930
chr1	133422177	133422604
chr1	133424490	133425065
chr1	133443414	133443663
chr1	133515878	133516334
chr1	133585031	133585394
chr1	133709165	133709789
chr1	133741484	133742022
chr1	133835436	133835746
chr1	133865293	133865941
chr1	133867142	133867503
chr1	133886401	133886746
chr1	134030289	134030494
chr1	134066451	134066868
chr1	134215848	134216172
chr1	134224924	134225582
chr1	134234971	134235250
chr1	134280560	134280802
chr1	134328299	134328817
chr1	134440318	134440678
chr1	134543532	134543806
chr1	134544537	134545051
chr1	134999856	135000808
chr1	135015584	135015989
chr1	135030718	135030918
chr1	135119132	135119553
chr1	135133574	135133946
chr1	135143836	135144352
chr1	135148485	135148683
chr1	135161178	135161527
chr1	135184247	135184961
chr1	135199177	135199515
chr1	135258688	135259016
chr1	135267994	135268230
chr1	135268642	135269024
chr1	135304899	135305172
chr1	135390267	135390465
chr1	135514331	135514615
chr1	135557231	135557489
chr1	135561103	135561605
chr1	135578355	135578616
chr1	135591624	135592007
chr1	135697156	135698080
chr1	135773571	135773769
chr1	135782945	135783390
chr1	135812661	135812892
chr1	135830989	135831541
chr1	135887894	135888187
chr1	136113640	136114088
chr1	136118648	136119447
chr1	136129358	136130099
chr1	136130903	136131101
chr1	136303428	136303642
chr1	136462179	136462386
chr1	136503872	136504158
chr1	136610152	136610436
chr1	137074352	137074547
chr1	137092418	137092876
chr1	137106771	137107158
chr1	137271158	137271430
chr1	137271905	137272139
chr1	137412064	137412269
chr1	137413622	137413863
chr1	137512500	137512716
chr1	137813232	137813516
chr1	137813893	137814160
chr1	137915470	137915665
chr1	138328295	138328535
chr1	138339476	138339770
chr1	138511802	138512144
chr1	138529589	138529827
chr1	138529871	138530103
chr1	138534849	138535096
chr1	138551897	138552431
chr1	138558439	138558928
chr1	138579594	138580280
chr1	138611698	138612099
chr1	138665184	138665417
chr1	138678208	138678602
chr1	138735631	138736096
chr1	138738485	138738946
chr1	138739182	138739458
chr1	138755399	138755597
chr1	138756112	138756568
chr1	138771033	138771326
chr1	138771616	138772095
chr1	138792318	138793241
chr1	138808106	138808514
chr1	138812091	138812423
chr1	138826357	138826816
chr1	138830634	138831067
chr1	138842934	138843136
chr1	138851907	138852147
chr1	138854255	138854466
chr1	138855363	138855589
chr1	138855880	138856313
chr1	138867480	138868061
chr1	138930807	138931636
chr1	138941727	138942014
chr1	138949736	138949993
chr1	139067683	139067886
chr1	139091726	139092146
chr1	139102832	139103301
chr1	140106391	140106762
chr1	140107414	140107720
chr1	140398011	140398305
chr1	140436290	140436903
chr1	140487202	140487412
chr1	140503283	140503706
chr1	140753246	140753487
chr1	140753535	140753745
chr1	140809350	140809758
chr1	140841908	140842250
chr1	140889033	140889409
chr1	140897988	140898186
chr1	140928968	140929387
chr1	140961516	140961901
chr1	141400089	141400347
chr1	141756791	141757196
chr1	141911123	141911504
chr1	142077837	142078105
chr1	142163239	142163870
chr1	142276053	142276446
chr1	145510410	145510805
chr1	145793948	145794442
chr1	146090682	146090989
chr1	152306177	152306462
chr1	152313145	152313371
chr1	152520409	152520842
chr1	152882643	152882858
chr1	152976152	152976376
chr1	152979616	152980123
chr1	152998187	152998856
chr1	153005253	153005489
chr1	153065692	153066061
chr1	153090602	153090890
chr1	153099470	153099811
chr1	153101144	153101707
chr1	153117795	153118284
chr1	153134583	153134920
chr1	153136515	153136954
chr1	153186032	153186472
chr1	153192474	153192703
chr1	153218947	153219145
chr1	153366692	153367052
chr1	153800739	153801002
chr1	153855697	153855979
chr1	154245957	154246166
chr1	154257801	154258253
chr1	154291683	154292527
chr1	154308877	154309172
chr1	154344585	154345171
chr1	154403654	154404106
chr1	154420169	154420391
chr1	154425147	154425390
chr1	154436644	154436875
chr1	154454919	154455204
chr1	154524731	154524977
chr1	154613178	154613546
chr1	154643209	154643443
chr1	154803285	154803681
chr1	155112879	155113092
chr1	155114965	155115317
chr1	155122712	155122959
chr1	155154611	155154933
chr1	155155207	155155416
chr1	155155701	155156046
chr1	155180501	155180723
chr1	155362526	155362785
chr1	155448063	155448320
chr1	155485440	155485853
chr1	155516907	155517365
chr1	155536829	155537161
chr1	155539672	155540106
chr1	155549519	155550125
chr1	155577646	155578212
chr1	155587403	155587770
chr1	155599239	155599434
chr1	155757118	155757407
chr1	155765789	155766150
chr1	155835550	155835875
chr1	155996064	155996259
chr1	156923023	156923258
chr1	156936081	156936484
chr1	156956908	156957311
chr1	157046561	157046985
chr1	157049089	157049359
chr1	157051957	157052281
chr1	157078115	157078476
chr1	157122061	157122349
chr1	157129208	157129406
chr1	157474762	157474995
chr1	157590172	157590401
chr1	157652745	157653075
chr1	157655392	157655697
chr1	157656912	157657395
chr1	157888000	157888203
chr1	157898523	157898722
chr1	157920432	157920734
chr1	158113485	158113884
chr1	158351122	158351490
chr1	158436162	158436415
chr1	158603725	158603987
chr1	158772472	158772901
chr1	158861927	158862203
chr1	158886704	158886917
chr1	158931159	158931691
chr1	158944295	158944493
chr1	158969245	158969620
chr1	158975871	158976171
chr1	158993969	158994312
chr1	159437382	159437675
chr1	159438070	159438310
chr1	159500993	159501240
chr1	160663842	160664164
chr1	160861796	160862174
chr1	162237246	162237441
chr1	162744082	162744329
chr1	162834211	162834443
chr1	162908437	162908781
chr1	162910925	162911203
chr1	162917210	162917473
chr1	162917542	162917839
chr1	162965222	162965749
chr1	163006399	163006716
chr1	163189388	163189656
chr1	163198249	163198696
chr1	163310165	163310658
chr1	163805766	163806031
chr1	164177448	164178030
chr1	164459916	164460166
chr1	164768650	164768888
chr1	164784043	164784429
chr1	164846785	164846992
chr1	164883487	164883835
chr1	164893771	164894271
chr1	164896124	164896385
chr1	164896437	164896697
chr1	164916198	164916802
chr1	164917742	164918171
chr1	165244030	165244371
chr1	165244602	165244800
chr1	165247066	165247303
chr1	165269048	165269303
chr1	166092619	166093303
chr1	166138470	166138918
chr1	166198419	166198724
chr1	166379627	166380276
chr1	166412986	166413359
chr1	166451249	166452086
chr1	166456716	166457029
chr1	166489607	166490272
chr1	166633598	166634042
chr1	167155281	167155538
chr1	167257579	167257792
chr1	167267937	167268191
chr1	167278789	167279241
chr1	167280558	167280753
chr1	167538985	167539466
chr1	167632807	167633016
chr1	167647904	167648193
chr1	167690521	167690914
chr1	167695186	167695596
chr1	167931666	167932089
chr1	167933603	167933849
chr1	167961774	167962453
chr1	168210800	168211131
chr1	168223089	168223595
chr1	169200134	169200343
chr1	169286770	169287037
chr1	169690517	169690791
chr1	169696882	169697079
chr1	170023217	170023443
chr1	170159312	170159602
chr1	170235494	170236043
chr1	170309726	170309995
chr1	170361070	170361744
chr1	170367864	170368085
chr1	170387492	170387786
chr1	170389581	170389807
chr1	170402790	170403002
chr1	170405772	170406846
chr1	170432410	170432762
chr1	170436442	170436831
chr1	170466437	170466854
chr1	170688965	170689348
chr1	171096120	171097057
chr1	171677585	171677785
chr1	171898332	171898582
chr1	171965028	171965437
chr1	172092110	172092350
chr1	172104248	172104481
chr1	172150461	172150691
chr1	172255379	172255953
chr1	172325301	172325576
chr1	172352297	172352956
chr1	172357930	172358474
chr1	172362530	172362728
chr1	172408620	172409043
chr1	172444564	172444795
chr1	172479172	172479550
chr1	172485172	172485476
chr1	172537270	172538014
chr1	172624800	172625305
chr1	172628115	172628415
chr1	172659606	172659807
chr1	172691896	172692279
chr1	172798667	172799007
chr1	172854866	172855099
chr1	172897637	172897985
chr1	173053193	173053544
chr1	173072473	173072768
chr1	173098931	173099553
chr1	173133629	173133943
chr1	173144023	173144398
chr1	173162415	173163153
chr1	173163378	173163604
chr1	173259757	173260029
chr1	173260228	173260509
chr1	173368569	173368897
chr1	173378003	173378251
chr1	173387198	173387483
chr1	173434272	173434487
chr1	173455107	173455311
chr1	173481770	173482030
chr1	173757903	173758114
chr1	174057633	174058070
chr1	174581583	174581827
chr1	174615108	174615712
chr1	174640011	174640355
chr1	174715950	174716304
chr1	174862436	174862829
chr1	174865810	174866020
chr1	174866069	174866284
chr1	174919317	174919548
chr1	174920451	174920697
chr1	176662847	176663431
chr1	176669218	176669443
chr1	176672857	176673327
chr1	176678797	176679176
chr1	176696675	176697356
chr1	176815496	176815997
chr1	176831154	176831364
chr1	176837772	176838292
chr1	176838375	176838601
chr1	176861027	176861669
chr1	177459798	177460390
chr1	177475332	177475560
chr1	177577615	177577868
chr1	177581807	177582216
chr1	178628877	178629075
chr1	178748852	178749138
chr1	178756370	178756720
chr1	178927054	178927278
chr1	178943873	178944140
chr1	178976143	178976379
chr1	179268835	179269355
chr1	179425014	179425209
chr1	179485804	179486182
chr1	179641118	179641652
chr1	180118722	180118969
chr1	180120552	180120838
chr1	180148806	180149029
chr1	180149308	180149789
chr1	180149860	180150197
chr1	180180018	180180391
chr1	180348577	180348772
chr1	180531032	180531237
chr1	180866294	180866519
chr1	180942299	180942881
chr1	181005448	181005695
chr1	181483385	181483679
chr1	181489270	181489723
chr1	181516743	181517113
chr1	181665261	181665539
chr1	181754578	181754810
chr1	181877741	181878086
chr1	181905855	181906050
chr1	181912210	181912484
chr1	181913131	181913487
chr1	181922563	181922797
chr1	181956738	181956957
chr1	182096786	182097013
chr1	182126784	182127024
chr1	182140041	182140522
chr1	182140851	182141367
chr1	182146603	182146820
chr1	182159867	182160431
chr1	182284427	182284622
chr1	182636977	182637191
chr1	182742668	182742913
chr1	182887090	182887351
chr1	182930483	182930974
chr1	182945597	182945847
chr1	182945961	182946390
chr1	182947372	182947928
chr1	182992108	182992306
chr1	182994995	182995201
chr1	183140840	183141038
chr1	183406258	183406847
chr1	183782553	183782897
chr1	183790922	183791178
chr1	184167425	184168309
chr1	184168533	184168837
chr1	184391499	184391788
chr1	184409718	184409928
chr1	184493406	184493604
chr1	184515436	184515853
chr1	184517872	184518289
chr1	184688325	184688619
chr1	184694954	184695152
chr1	184732546	184732789
chr1	184744623	184744960
chr1	185875520	185876119
chr1	185877104	185877500
chr1	185884274	185884772
chr1	185917170	185917788
chr1	185931318	185931607
chr1	185931871	185932272
chr1	186097719	186097939
chr1	186154781	186155155
chr1	186429628	186429891
chr1	186431674	186432116
chr1	186633832	186634071
chr1	186650907	186651538
chr1	186653881	186654200
chr1	186661603	186662027
chr1	186675160	186675358
chr1	186694031	186694239
chr1	186695778	186696146
chr1	186697934	186698269
chr1	187027112	187027333
chr1	187108636	187108981
chr1	187193719	187194057
chr1	187247103	187247454
chr1	187858353	187858593
chr1	188141300	188141495
chr1	188181953	188182617
chr1	188197839	188198232
chr1	188223868	188224063
chr1	188232739	188233411
chr1	188498371	188498768
chr1	188592514	188592712
chr1	188776330	188776525
chr1	188832166	188832427
chr1	188838117	188838361
chr1	188843900	188844210
chr1	188979637	188979888
chr1	189033479	189033715
chr1	189082767	189083009
chr1	189139793	189140015
chr1	189308727	189309145
chr1	189328378	189328615
chr1	189328657	189328865
chr1	189329187	189329688
chr1	189380577	189380829
chr1	189417315	189417705
chr1	189455362	189455679
chr1	189487051	189487381
chr1	189555056	189555302
chr1	189567150	189567503
chr1	189580455	189580736
chr1	189588787	189588996
chr1	189643474	189643734
chr1	189712835	189713512
chr1	189720354	189720595
chr1	189742947	189743231
chr1	189788234	189788810
chr1	189861092	189861412
chr1	189903310	189903712
chr1	189909674	189909886
chr1	189915525	189916066
chr1	190629638	190629943
chr1	190638954	190639483
chr1	190676981	190677323
chr1	190689820	190690059
chr1	190702209	190702713
chr1	190726393	190726856
chr1	190850815	190851068
chr1	191552198	191552454
chr1	191552467	191552738
chr1	191691480	191691680
chr1	191734748	191735154
chr1	191866036	191866301
chr1	191883641	191883892
chr1	191946290	191946545
chr1	191953603	191953827
chr1	191961952	191962200
chr1	191971496	191972373
chr1	191993798	191994061
chr1	192004740	192005193
chr1	192025472	192025995
chr1	192028201	192028933
chr1	192646555	192646778
chr1	192704539	192704827
chr1	192994292	192994839
chr1	193026865	193027189
chr1	193054244	193054690
chr1	193063383	193063781
chr1	193101805	193102012
chr1	193185598	193185856
chr1	193208217	193208740
chr1	193219915	193220142
chr1	193220677	193220980
chr1	193268136	193269032
chr1	193282639	193282834
chr1	193296371	193296718
chr1	193310666	193310936
chr1	193317820	193318489
chr1	193336497	193336748
chr1	193408407	193408710
chr1	193511198	193511703
chr1	193565466	193565780
chr1	193578160	193578510
chr1	193583517	193583742
chr1	193597849	193598291
chr1	193601994	193602256
chr1	193617601	193618641
chr1	193626215	193626499
chr1	193670554	193670999
chr1	193687874	193688105
chr1	193696241	193696569
chr1	193707732	193707968
chr1	193730125	193730337
chr1	193745706	193746146
chr1	193779405	193779670
chr1	193781362	193781574
chr1	193796653	193796858
chr1	193876630	193876828
chr1	193927877	193928247
chr1	194383205	194383624
chr1	194441562	194442032
chr1	194595952	194596184
chr1	194638652	194639052
chr1	194639253	194639452
chr1	194682111	194682429
chr1	194837337	194837542
chr1	194862241	194862576
chr1	194928888	194929125
chr1	195001791	195001986
chr1	195037574	195037865
chr1	195051705	195051910
chr1	195055831	195056026
chr1	195067576	195068021
chr1	195115200	195115478
chr1	195120189	195120495
chr1	195152814	195153181
chr1	196144505	196144979
chr1	196164733	196165081
chr1	196187438	196188028
chr1	196197600	196198036
chr1	196204141	196204801
chr1	196250486	196250808
chr1	196252075	196252303
chr1	196354739	196355063
chr1	196390520	196391078
chr1	196413801	196414073
chr1	196439671	196439895
chr1	196472161	196472359
chr1	196478493	196478703
chr1	196572971	196573395
chr1	196821480	196821749
chr1	196843998	196844254
chr10	3056034	3056530
chr10	3080350	3080648
chr10	3147951	3148422
chr10	3165776	3166231
chr10	3196428	3196764
chr10	3227662	3228254
chr10	5153276	5153529
chr10	5229479	5229677
chr10	5570408	5570603
chr10	5613052	5613376
chr10	5651862	5652057
chr10	5733764	5734207
chr10	5741920	5742135
chr10	5754991	5755522
chr10	5756521	5756846
chr10	5759529	5759751
chr10	5957860	5958259
chr10	6012096	6012329
chr10	6157495	6157690
chr10	6238620	6238931
chr10	6266357	6266670
chr10	6639924	6640283
chr10	6712170	6712371
chr10	6715377	6715757
chr10	7429646	7429851
chr10	7456942	7457346
chr10	7495215	7495440
chr10	7591406	7591670
chr10	7674966	7675336
chr10	7783296	7783740
chr10	7785695	7785919
chr10	7794550	7794799
chr10	7809082	7809339
chr10	7816001	7816264
chr10	7841864	7842128
chr10	8565761	8566122
chr10	8580246	8580487
chr10	8580513	8580779
chr10	8586105	8586381
chr10	8604966	8605201
chr10	8648158	8648427
chr10	8653342	8653667
chr10	8702981	8703578
chr10	8794307	8794534
chr10	10145735	10146067
chr10	10300664	10301008
chr10	11001475	11001755
chr10	11018208	11018403
chr10	12307994	12308513
chr10	12477915	12478363
chr10	12537257	12537706
chr10	12543840	12544086
chr10	13108342	13108549
chr10	13166661	13166910
chr10	13557891	13558086
chr10	13558472	13558865
chr10	13685636	13685843
chr10	13708118	13708527
chr10	13755506	13755871
chr10	15466470	15467099
chr10	16437166	16437475
chr10	16680846	16681169
chr10	16729863	16730270
chr10	16980074	16980275
chr10	17019558	17019939
chr10	17075237	17075608
chr10	17082433	17082912
chr10	17105005	17105337
chr10	17127657	17128060
chr10	17128129	17128324
chr10	17131200	17131540
chr10	17230084	17230742
chr10	17241756	17242260
chr10	17262735	17263180
chr10	17271546	17272160
chr10	17272295	17272703
chr10	17282120	17282585
chr10	17282736	17283045
chr10	17289314	17290019
chr10	17295986	17296371
chr10	17371221	17371566
chr10	17373723	17373950
chr10	17394032	17395206
chr10	17401365	17401560
chr10	17403744	17404507
chr10	17650280	17650672
chr10	17703079	17703500
chr10	17788790	17789057
chr10	17833344	17833542
chr10	18126837	18127060
chr10	18129025	18129229
chr10	18189564	18189762
chr10	18247610	18247903
chr10	18400521	18400796
chr10	19163173	19163760
chr10	19172164	19172529
chr10	19252716	19252911
chr10	19269400	19269595
chr10	19577450	19577755
chr10	19667313	19667511
chr10	19673198	19673480
chr10	19676375	19676825
chr10	19697079	19697285
chr10	19711067	19711490
chr10	19714318	19714528
chr10	19725302	19725638
chr10	19742590	19742797
chr10	19751482	19751759
chr10	19751811	19752043
chr10	19784276	19784770
chr10	19790510	19790802
chr10	19834621	19834866
chr10	19886668	19886933
chr10	19949909	19950191
chr10	19953171	19953688
chr10	19954192	19954551
chr10	19963191	19963483
chr10	19986750	19986948
chr10	20049545	20049743
chr10	20193868	20194186
chr10	20233227	20233539
chr10	20280514	20280714
chr10	20309779	20310439
chr10	20349814	20350587
chr10	20351360	20351694
chr10	20377531	20377788
chr10	20468809	20469137
chr10	20496813	20497145
chr10	20548094	20548613
chr10	20878835	20879056
chr10	20880697	20880892
chr10	21047800	21047995
chr10	21115111	21115439
chr10	21115498	21115714
chr10	21130852	21131103
chr10	21161048	21161246
chr10	21161449	21161858
chr10	21167058	21167256
chr10	21168865	21169079
chr10	21179844	21180143
chr10	21329369	21329810
chr10	21338579	21338803
chr10	21875870	21876352
chr10	21998707	21999043
chr10	22199650	22199910
chr10	23432647	23433015
chr10	23582482	23582774
chr10	23584155	23584592
chr10	23604881	23605079
chr10	23640190	23640780
chr10	23642511	23642709
chr10	23644210	23644408
chr10	23655045	23655416
chr10	23714403	23714632
chr10	23806297	23806664
chr10	24036934	24037417
chr10	24059478	24059850
chr10	24098848	24099212
chr10	24111079	24111281
chr10	24183695	24184169
chr10	24191422	24191676
chr10	24213764	24214114
chr10	24562064	24562575
chr10	24668163	24668620
chr10	24671472	24671962
chr10	24672386	24672584
chr10	24678841	24679130
chr10	24802624	24802822
chr10	24802843	24803170
chr10	25117742	25118023
chr10	25154377	25154576
chr10	25239092	25239294
chr10	25239700	25240054
chr10	25255691	25256246
chr10	25256389	25256601
chr10	25291726	25292074
chr10	25315718	25316149
chr10	25339514	25339925
chr10	25340355	25340550
chr10	25648190	25648605
chr10	26071052	26071309
chr10	26548537	26548954
chr10	26853500	26853717
chr10	26853735	26853933
chr10	27817508	27817809
chr10	27823398	27823663
chr10	27837459	27837717
chr10	27853143	27853388
chr10	27934979	27935358
chr10	27952037	27952232
chr10	27981982	27982410
chr10	27991764	27992358
chr10	28017431	28017692
chr10	28065158	28065532
chr10	28081471	28081702
chr10	28107190	28107459
chr10	28142283	28142907
chr10	29720561	29721030
chr10	30131599	30131794
chr10	31327141	31327401
chr10	31327531	31327734
chr10	33507327	33507660
chr10	33509145	33509473
chr10	33534142	33534501
chr10	33536781	33537379
chr10	33570632	33570936
chr10	33825280	33825775
chr10	33856229	33856701
chr10	33859649	33859968
chr10	34001697	34001895
chr10	36798267	36798645
chr10	36952020	36952375
chr10	36991735	36992227
chr10	37045524	37046340
chr10	37117203	37117610
chr10	37200352	37200583
chr10	37634708	37634903
chr10	38159260	38159773
chr10	39099807	39100046
chr10	39208570	39208765
chr10	39267290	39267698
chr10	39334530	39334781
chr10	39345531	39346362
chr10	39366160	39366355
chr10	39791640	39791852
chr10	39796905	39797100
chr10	39797867	39798233
chr10	39813356	39813722
chr10	39815146	39815501
chr10	39871688	39871892
chr10	39883726	39884044
chr10	39908637	39908970
chr10	40091437	40091729
chr10	40140620	40140855
chr10	40145909	40146268
chr10	40165603	40165877
chr10	40167015	40167342
chr10	40231991	40232373
chr10	40350058	40350317
chr10	40350905	40351163
chr10	40602632	40602949
chr10	41171577	41171849
chr10	41266704	41266902
chr10	41310604	41310867
chr10	41315295	41315581
chr10	41332359	41332651
chr10	41346926	41347478
chr10	41396414	41396635
chr10	41529157	41529357
chr10	41613608	41613830
chr10	41872840	41873095
chr10	41910091	41910286
chr10	41931239	41931750
chr10	41937749	41938033
chr10	41959648	41959896
chr10	41967419	41967627
chr10	41979547	41979870
chr10	41984091	41984310
chr10	41987849	41988454
chr10	41990596	41990867
chr10	41993908	41994190
chr10	42251475	42251680
chr10	42428815	42429013
chr10	43032550	43033177
chr10	43060639	43061132
chr10	43064095	43064332
chr10	43198469	43198670
chr10	43210572	43211076
chr10	43228993	43229393
chr10	43248643	43248842
chr10	43420611	43420865
chr10	43448513	43448714
chr10	43462091	43462802
chr10	43550517	43550796
chr10	43728605	43729023
chr10	44101247	44101628
chr10	44144857	44145079
chr10	44167025	44167643
chr10	44324342	44324681
chr10	44327161	44327680
chr10	44464049	44464339
chr10	44474733	44474971
chr10	44482878	44483297
chr10	44496076	44496340
chr10	45572579	45572839
chr10	47372169	47372414
chr10	50345747	50346096
chr10	50472721	50472989
chr10	50482852	50483050
chr10	51763880	51764287
chr10	52028925	52029393
chr10	52591087	52591282
chr10	53040543	53040808
chr10	53116880	53117131
chr10	53316227	53316425
chr10	53637415	53637683
chr10	53649993	53650320
chr10	53737874	53738192
chr10	53747446	53747759
chr10	53758128	53758390
chr10	53778699	53778975
chr10	53780350	53780662
chr10	53888988	53889202
chr10	53889242	53889520
chr10	53995656	53995854
chr10	55032745	55032943
chr10	55948762	55949025
chr10	56098367	56098806
chr10	57154689	57154928
chr10	57672895	57673090
chr10	57867829	57868382
chr10	57960066	57960354
chr10	58724195	58724431
chr10	58731624	58731829
chr10	58798406	58798616
chr10	58894288	58894635
chr10	58928359	58928894
chr10	58933213	58933541
chr10	58938660	58938858
chr10	58943466	58943697
chr10	58983442	58983816
chr10	58987339	58988098
chr10	59000264	59000609
chr10	59011063	59012042
chr10	59040376	59040596
chr10	59066615	59066884
chr10	59088313	59088670
chr10	59237194	59237457
chr10	59239864	59240076
chr10	59240219	59240437
chr10	59249128	59249460
chr10	59347821	59348016
chr10	59362167	59362566
chr10	59405811	59406841
chr10	59441119	59441324
chr10	59446326	59446633
chr10	59725208	59725411
chr10	59752736	59753010
chr10	60196338	60196723
chr10	60598064	60598362
chr10	60775752	60775950
chr10	60845252	60845476
chr10	60888811	60889578
chr10	60894178	60894444
chr10	60927786	60928128
chr10	61057939	61058137
chr10	61084504	61084757
chr10	61101892	61102092
chr10	61102159	61102377
chr10	61110543	61110766
chr10	61177682	61177889
chr10	61178719	61179003
chr10	61180555	61180985
chr10	61214604	61214893
chr10	61391527	61391722
chr10	61439893	61440196
chr10	61803680	61803903
chr10	61913125	61913326
chr10	61949820	61950103
chr10	62006400	62006646
chr10	62420752	62421198
chr10	62460228	62460466
chr10	62512022	62512353
chr10	62541396	62542155
chr10	62565879	62566077
chr10	62721659	62721898
chr10	62730639	62731052
chr10	62752529	62752724
chr10	62836222	62836572
chr10	62839626	62839824
chr10	62849235	62849602
chr10	62865765	62866145
chr10	62867066	62867309
chr10	63534303	63534516
chr10	66372918	66373497
chr10	66383065	66383797
chr10	66415485	66415685
chr10	66438196	66438525
chr10	66467523	66467724
chr10	66484204	66484723
chr10	66505713	66506184
chr10	66506973	66507545
chr10	66510773	66511240
chr10	66513671	66513867
chr10	66519071	66519566
chr10	66521159	66521403
chr10	66524414	66524616
chr10	66550030	66550752
chr10	66567283	66567582
chr10	66568482	66568842
chr10	66570409	66570830
chr10	66579196	66579405
chr10	66603477	66603675
chr10	66643246	66643534
chr10	66658478	66658712
chr10	66689520	66689813
chr10	66746188	66746635
chr10	66750721	66751010
chr10	66753788	66754214
chr10	67520462	67520767
chr10	67523639	67524095
chr10	67554778	67555051
chr10	67573551	67573785
chr10	67587623	67588081
chr10	67590319	67590661
chr10	67628809	67629008
chr10	67629084	67629364
chr10	67654526	67655140
chr10	67674197	67674584
chr10	67674898	67675296
chr10	67694486	67694828
chr10	67703928	67704224
chr10	67710427	67710959
chr10	67740531	67740852
chr10	67788735	67789060
chr10	67790719	67791173
chr10	67814564	67815210
chr10	67859554	67859966
chr10	67907020	67907545
chr10	67909345	67909794
chr10	67984942	67985473
chr10	67993824	67994101
chr10	68200173	68200451
chr10	68201941	68202153
chr10	68334903	68335248
chr10	68567438	68567659
chr10	68623617	68623824
chr10	68648265	68648486
chr10	68655101	68655339
chr10	68668879	68669152
chr10	68674836	68675049
chr10	68676773	68676995
chr10	68700462	68700660
chr10	68711147	68711700
chr10	68716032	68716790
chr10	68728313	68728569
chr10	68762720	68763157
chr10	68769483	68769681
chr10	68783494	68783692
chr10	68793888	68794411
chr10	68996667	68997030
chr10	69046542	69046927
chr10	69047899	69048472
chr10	69364916	69365219
chr10	69373019	69373340
chr10	69387048	69387269
chr10	69387697	69387961
chr10	69388105	69388455
chr10	69403904	69404196
chr10	69557845	69558152
chr10	69644307	69644611
chr10	70646240	70646535
chr10	70655418	70655978
chr10	70696876	70697226
chr10	70832298	70832526
chr10	70838261	70838483
chr10	70845689	70845928
chr10	70851915	70852241
chr10	72117207	72117402
chr10	72600776	72600971
chr10	74084642	74084920
chr10	74570858	74571242
chr10	74656672	74657173
chr10	74757103	74757298
chr10	74818003	74818357
chr10	74853620	74853944
chr10	74870552	74870987
chr10	74890993	74891376
chr10	74938551	74938749
chr10	74939924	74940156
chr10	74973215	74973608
chr10	74979026	74979308
chr10	74999362	74999568
chr10	75012676	75013141
chr10	75140551	75141028
chr10	75167509	75167849
chr10	75242546	75242762
chr10	75291440	75291681
chr10	75297313	75297561
chr10	75335390	75336060
chr10	75355585	75355821
chr10	75394938	75395216
chr10	75395717	75396035
chr10	75407213	75407507
chr10	75494512	75494923
chr10	75530561	75530807
chr10	75822469	75822784
chr10	76056983	76057289
chr10	76424984	76425316
chr10	76460545	76460796
chr10	76511070	76511274
chr10	76553410	76553616
chr10	76560124	76560509
chr10	76561289	76561516
chr10	76561577	76561824
chr10	76566384	76566861
chr10	76575029	76575716
chr10	76579228	76579537
chr10	76588001	76588273
chr10	76628844	76629343
chr10	76669429	76669656
chr10	76683979	76684292
chr10	76777463	76777687
chr10	76798067	76798285
chr10	76859961	76860223
chr10	76863788	76864167
chr10	76927223	76927684
chr10	76980374	76980834
chr10	77035948	77036226
chr10	77061716	77061911
chr10	77096709	77097119
chr10	77099047	77099327
chr10	77155975	77156223
chr10	77279045	77279344
chr10	77343068	77343393
chr10	77362801	77363118
chr10	77488312	77488552
chr10	77597790	77598243
chr10	77750471	77750901
chr10	77756320	77756582
chr10	77780590	77780832
chr10	77790887	77791140
chr10	77791932	77792140
chr10	78037563	78038065
chr10	78813006	78813269
chr10	79169410	79169825
chr10	79243280	79243475
chr10	79327997	79328233
chr10	79347218	79347473
chr10	79360541	79360787
chr10	79371979	79372222
chr10	79446127	79446707
chr10	79459794	79460007
chr10	79482583	79482805
chr10	79508493	79508756
chr10	79605101	79605391
chr10	79611012	79611265
chr10	79701027	79701508
chr10	79717384	79717731
chr10	79734961	79735420
chr10	79744791	79745168
chr10	79750888	79751122
chr10	79767526	79767783
chr10	79782908	79783329
chr10	79793779	79794085
chr10	79830565	79830919
chr10	79869260	79869542
chr10	80082433	80082756
chr10	80097951	80098475
chr10	80109734	80110158
chr10	80287080	80287289
chr10	80333887	80334085
chr10	80434247	80434727
chr10	80435353	80435821
chr10	80438424	80438625
chr10	80448471	80448783
chr10	80477455	80477888
chr10	80553607	80553891
chr10	80555094	80555385
chr10	80569278	80569639
chr10	80579294	80579492
chr10	80639466	80639746
chr10	80762588	80762787
chr10	80763189	80763416
chr10	80889612	80889914
chr10	80892825	80893125
chr10	80898168	80898672
chr10	81004611	81004983
chr10	81022939	81023228
chr10	81068629	81068838
chr10	81990269	81990525
chr10	82086166	82086381
chr10	82215635	82216046
chr10	82224109	82224468
chr10	82352313	82352865
chr10	82772910	82773129
chr10	82774497	82774719
chr10	82785374	82785740
chr10	82831681	82831906
chr10	83879575	83879781
chr10	83887130	83887494
chr10	83920403	83920645
chr10	84047719	84048010
chr10	84104404	84104688
chr10	84272785	84273660
chr10	84315267	84315980
chr10	84359814	84360079
chr10	84366893	84367203
chr10	84507173	84507371
chr10	84583465	84583698
chr10	84648201	84648399
chr10	84652918	84653497
chr10	84834093	84834329
chr10	84943823	84944137
chr10	85736770	85737091
chr10	85861008	85861398
chr10	86240691	86241289
chr10	86241469	86241694
chr10	86255824	86256196
chr10	86271149	86271354
chr10	86273288	86273527
chr10	86309563	86310195
chr10	86325253	86325902
chr10	86352220	86352446
chr10	86352793	86353137
chr10	86386879	86387174
chr10	86495522	86495995
chr10	86514424	86514992
chr10	86829315	86829510
chr10	86834757	86835063
chr10	86915727	86916034
chr10	86965110	86965381
chr10	86984604	86984882
chr10	87029888	87030155
chr10	87166791	87167201
chr10	87250265	87250808
chr10	87258540	87258903
chr10	87270055	87270401
chr10	87310534	87310946
chr10	87323337	87323540
chr10	87323618	87323888
chr10	87325636	87325832
chr10	87357171	87357515
chr10	87360061	87360413
chr10	87369338	87369974
chr10	87378436	87378968
chr10	87389376	87390000
chr10	87398559	87398771
chr10	87429141	87429527
chr10	87663361	87663556
chr10	87913999	87914309
chr10	87947073	87947330
chr10	87947478	87947735
chr10	87970393	87970634
chr10	88913790	88914028
chr10	88933387	88933715
chr10	88933870	88934117
chr10	88969008	88969721
chr10	88980844	88981542
chr10	88981826	88982420
chr10	89062829	89063109
chr10	89109482	89109805
chr10	89114504	89114699
chr10	89183632	89183850
chr10	89193183	89193634
chr10	89211283	89211613
chr10	89213901	89214186
chr10	89231123	89231624
chr10	89249770	89250018
chr10	89256980	89257228
chr10	90123736	90123941
chr10	90129550	90129979
chr10	91544781	91545161
chr10	91598318	91598646
chr10	92545930	92546163
chr10	92556876	92557152
chr10	92587011	92587262
chr10	92607890	92608273
chr10	92642794	92643258
chr10	92653407	92653792
chr10	92664617	92665324
chr10	92676976	92677328
chr10	92677679	92677987
chr10	92724198	92724559
chr10	92772882	92773298
chr10	92773748	92774031
chr10	92798724	92799350
chr10	92838039	92838407
chr10	92951443	92951678
chr10	92951748	92952186
chr10	92980739	92980972
chr10	93570060	93570291
chr10	93579581	93579811
chr10	93581968	93582222
chr10	93605179	93605474
chr10	93624505	93624811
chr10	93683823	93684086
chr10	93684382	93684586
chr10	93912523	93912757
chr10	93932079	93932280
chr10	94012624	94012894
chr10	94256889	94257084
chr10	94263727	94264014
chr10	94292205	94292403
chr10	94376298	94376554
chr10	94407845	94408040
chr10	94462436	94462697
chr10	94602290	94602631
chr10	94609360	94609650
chr10	94615172	94615879
chr10	94643048	94643359
chr10	94695209	94695761
chr10	94708357	94708562
chr10	94723161	94723446
chr10	94743042	94743425
chr10	94750094	94750352
chr10	94760295	94760649
chr10	94803410	94803773
chr10	94823862	94824345
chr10	94848382	94848762
chr10	94857487	94857702
chr10	94876890	94877221
chr10	94879210	94879884
chr10	94996191	94996389
chr10	95026918	95027216
chr10	95040198	95040645
chr10	95045851	95046168
chr10	95058890	95059295
chr10	95066019	95066217
chr10	95073305	95073609
chr10	95073934	95074129
chr10	95114824	95115078
chr10	95121491	95121726
chr10	95165944	95166689
chr10	95178286	95179089
chr10	95180092	95180345
chr10	95222788	95223232
chr10	95226486	95227119
chr10	95241525	95241730
chr10	95243199	95243473
chr10	95251865	95252064
chr10	95257396	95257698
chr10	95271478	95271695
chr10	95276971	95277311
chr10	95281318	95281570
chr10	95308736	95308961
chr10	95412971	95413243
chr10	95429060	95429359
chr10	95440149	95440484
chr10	95587510	95587705
chr10	95634207	95634406
chr10	95650767	95651168
chr10	95761034	95761229
chr10	95860575	95860818
chr10	95964781	95964976
chr10	96084867	96085220
chr10	96108894	96109485
chr10	96116607	96117356
chr10	96149518	96149989
chr10	96205564	96206126
chr10	96214338	96214549
chr10	96240901	96241099
chr10	96284451	96284799
chr10	96284883	96285399
chr10	96388443	96388638
chr10	96443939	96444505
chr10	96712439	96712772
chr10	96776209	96776542
chr10	98205627	98205862
chr10	98320058	98320460
chr10	98410587	98410804
chr10	98501557	98501780
chr10	98509831	98510034
chr10	98665088	98665427
[truncated: 16,891 more rows]

## Sheet: Suppl file 1E- 939 Expressed
Suppl file 1E- 939 expressed genes
Mapping Location(s)	Gene Symbol	Accession #	FPKM	TAD Number	TSS within intra-TAD loops?
chr1:139,959,435-140,071,882	Ptprc	NM_011210 NM_001111316 NM_001268286	1.01345	TAD165_chr1	NO
chr1:141,982,431-142,079,988	Cfh	NM_009888	129.275	TAD169_chr1	NO
chr1:145,454,628-145,549,814	Cdc73	NM_145991	2.26297	TAD171_chr1	NO
chr1:145,586,744-145,596,808	Glrx2	NM_001038592 NM_001038593 NM_023505 NM_001038594	2.85788	TAD171_chr1	NO
chr1:145,624,407-145,654,596	Uchl5	NM_019562 NM_001159866	3.5445	TAD171_chr1	NO
chr1:161,162,456-161,277,711	Rfwd2	NM_011931	5.26436	TAD196_chr1	NO
chr1:162,125,390-162,131,317	Mrps14	NM_025474	6.18231	TAD196_chr1	NO
chr1:168,309,297-168,323,751	Tada1	NM_030245	3.09459	TAD211_chr1	NO
chr1:171,585,631-171,623,657	Rgs5	NM_009063	5.07349	TAD215_chr1	NO
chr1:174,628,186-174,630,097	Crp	NM_007768	110.891	TAD225_chr1	NO
chr1:174,824,091-174,825,185	Apcs	NM_011318	193.781	TAD225_chr1	NO
chr1:175,787,350-175,810,318	Mndal	NM_001170853	1.20655	TAD226_chr1	NO
chr1:175,850,530-175,872,803	Ifi203	NM_001302649 NM_001302650 NM_001302651	1.40452	TAD226_chr1	NO
chr1:175,892,699-175,912,975	Ifi202b	NM_011940 NM_008327	1.02605	TAD226_chr1	NO
chr1:176,763,915-176,851,950	Grem2	NM_011825	1.30565	TAD227_chr1	NO
chr1:179,693,308-179,726,640	Adss	NM_007422	7.37806	TAD233_chr1	NO
chr1:24,685,382-24,823,146	Lmbrd1	NM_026719	5.92773	TAD20_chr1	NO
chr1:4,763,278-4,775,807	Mrpl15	NM_001177658 NR_033530 NM_025300	6.92781	TAD1_chr1	NO
chr1:4,797,973-4,836,816	Lypla1	NM_008866	32.4742	TAD1_chr1	NO
chr1:4,848,408-4,887,990	Tcea1	NM_011541 NM_001159751 NM_001159750	10.7323	TAD1_chr1	NO
chr1:42,908,077-42,962,528	Mrps9	NM_023514	6.67886	TAD40_chr1	NO
chr1:43,104,113-43,155,467	Tgfbrap1	NM_001013025	4.18589	TAD40_chr1	NO
chr1:43,155,554-43,172,791	AI597479	NM_133818	1.86255	TAD40_chr1	NO
chr1:45,368,382-45,406,551	Col3a1	NM_009930	5.61436	TAD44_chr1	NO
chr1:5,073,253-5,152,630	Atp6v1h	NM_133826	10.3036	TAD1_chr1	NO
chr1:51,345,969-51,359,804	Sdpr	NM_138741	3.68992	TAD48_chr1	NO
chr1:52,846,263-52,874,532	Inpp1	NM_008384	2.18093	TAD54_chr1	NO
chr1:52,901,889-52,977,704	Hibch	NM_146108	24.54	TAD54_chr1	NO
chr1:53,353,938-53,367,089	Ormdl1	NM_145517	7.73593	TAD54_chr1	NO
chr1:53,370,467-53,383,186	Osgepl1	NM_001285839 NR_104360 NR_104361	4.25656	TAD54_chr1	NO
chr1:53,401,460-53,409,596	Asnsd1	NM_133728 NM_001290984	8.22866	TAD54_chr1	NO
chr1:53,812,355-53,842,059	Stk17b	NM_133810	1.19045	TAD55_chr1	NO
chr1:57,434,463-57,442,266	1700066M21Rik	NM_028546	3.39923	TAD60_chr1	NO
chr1:6,204,742-6,266,185	Rb1cc1	NM_009826	3.11355	TAD1_chr1	NO
chr1:80,263,392-80,337,005	Cul3	NM_016716	9.54879	TAD95_chr1	NO
chr1:82,313,153-82,441,941	Rhbdd1	NM_029777 NM_001122685	2.97359	TAD98_chr1	NO
chr1:82,721,492-82,748,964	Mff	NM_029409	6.46871	TAD98_chr1	NO
chr1:97,210,204-97,231,861	Fam174a	NM_026321	2.48083	TAD123_chr1	NO
chr1:99,540,478-99,558,595	D1Ertd622e	NM_133825	1.67443	TAD123_chr1	NO
chr1:99,602,619-99,666,669	Ppip5k2	NM_173760	4.49723	TAD123_chr1	NO
chr10:10,869,227-10,929,413	Shprh	NM_172937 NM_001077707 NM_001284354	1.04824	TAD1978_chr10	NO
chr10:105,278,534-105,284,566	Ccdc59	NM_025602	5.03493	TAD2123_chr10	NO
chr10:106,402,137-106,560,720	Acss3	NM_001142804 NM_198636	6.18605	TAD2125_chr10	NO
chr10:106,709,449-106,862,199	Lin7a	NM_001033223 NM_001039354 NM_001284329	3.12099	TAD2125_chr10	NO
chr10:107,934,705-108,448,031	Syt1	NM_009306 NM_001252341 NM_001252342	1.83377	TAD2129_chr10	NO
chr10:11,001,127-11,017,767	Fbxo30	NM_027968 NM_001168297	1.07175	TAD1978_chr10	NO
chr10:11,063,242-11,177,275	Epm2a	NM_010146	1.46326	TAD1978_chr10	NO
chr10:112,362,483-112,366,082	Atxn7l3b	NM_001033474	18.1205	TAD2137_chr10	NO
chr10:118,635,867-118,677,111	Cand1	NM_027994	3.2404	TAD2147_chr10	NO
chr10:12,101,985-12,581,533	Utrn	NM_011682	1.79435	TAD1980_chr10	NO
chr10:126,305,483-126,338,427	Xrcc6bp1	NM_001159559 NM_026858	1.24024	TAD2161_chr10	NO
chr10:14,375,138-14,425,295	Vta1	NM_025418	4.27671	TAD1984_chr10	NO
chr10:17,620,271-17,667,873	Heca	NM_001033432	4.29099	TAD1987_chr10	NO
chr10:17,933,490-17,954,787	Ccdc28a	NM_144820	5.87083	TAD1988_chr10	NO
chr10:22,423,682-22,451,253	Tbpl1	NM_011603	1.42739	TAD2000_chr10	NO
chr10:22,537,078-22,539,934	Tcf21	NM_011545	1.86975	TAD2000_chr10	NO
chr10:29,063,981-29,077,519	Rnf146	NM_001110198 NM_001110197 NM_026518 NM_001110196 NM_001284279	1.75002	TAD2014_chr10	NO
chr10:29,172,912-29,255,673	Rspo3	NM_028351	1.18741	TAD2014_chr10	NO
chr10:30,254,030-30,320,555	Trmt11	NM_028604	1.21613	TAD2016_chr10	NO
chr10:30,323,000-30,326,440	Gm20300	NR_045008	3.34283	TAD2016_chr10	NO
chr10:30,328,012-30,338,172	Hint3	NM_025798	13.2505	TAD2016_chr10	NO
chr10:31,221,692-31,329,531	Rnf217	NM_001146349	2.27671	TAD2017_chr10	NO
chr10:33,486,229-33,501,921	Gm4794	NM_001101452	51.0566	TAD2018_chr10	NO
chr10:33,577,527-33,599,281	Sult3a1	NM_020565	172.901	TAD2018_chr10	NO
chr10:33,646,741-33,671,018	Zufsp	NM_028287	1.23473	TAD2018_chr10	NO
chr10:36,694,349-36,721,694	Hdac2	NM_008229	4.83003	TAD2020_chr10	NO
chr10:5,891,400-5,913,936	1700052N19Rik	NM_024261	3.40031	TAD1972_chr10	NO
chr10:50,312,474-50,571,008	Ascc3	NM_198007	2.10178	TAD2040_chr10	NO
chr10:51,210,703-51,216,417	Lilrb4	NM_013532 NM_001291894	1.59556	TAD2041_chr10	NO
chr10:52,137,352-52,159,998	Nus1	NM_030250	5.70705	TAD2044_chr10	NO
chr10:53,625,838-53,795,602	Man1a	NM_008548	25.7475	TAD2048_chr10	NO
chr10:67,007,258-67,011,703	Ado	NM_001005419	1.9286	TAD2066_chr10	NO
chr10:7,350,033-7,383,382	Pcmt1	NM_008786	6.78386	TAD1972_chr10	NO
chr10:7,387,301-7,398,684	Nup43	NM_145706	1.19071	TAD1972_chr10	NO
chr10:7,401,006-7,436,259	Lats1	NM_010690	2.83691	TAD1972_chr10	NO
chr10:7,445,797-7,482,948	Katna1	NM_011835	3.88928	TAD1972_chr10	NO
chr10:7,512,691-7,542,361	Ppil4	NM_026141	2.53517	TAD1972_chr10	NO
chr10:70,631,484-70,644,788	C730027H18Rik	NR_038040	1.88044	TAD2074_chr10	NO
chr10:70,688,224-70,700,792	Tfam	NM_009360	5.86839	TAD2074_chr10	NO
chr10:72,117,593-72,137,712	Zwint	NM_025635 NM_001293683 NM_001293684	6.25089	TAD2076_chr10	NO
chr10:72,436,050-72,549,453	A330049N07Rik	NR_040646	4.84979	TAD2077_chr10	NO
chr10:78,037,244-78,047,247	Ilvbl	NM_173751	6.78647	TAD2087_chr10	NO
chr10:78,989,168-78,996,532	Ppap2c	NM_015817 NM_001302389 NM_001302390 NM_001302442	5.41706	TAD2087_chr10	NO
chr10:79,002,989-79,017,836	Mier2	NM_027422	2.28033	TAD2087_chr10	NO
chr10:90,579,322-90,586,708	Slc25a3	NM_133668	75.0328	TAD2104_chr10	NO
chr10:90,623,161-90,634,364	Tmpo	NM_001080129 NM_011605 NM_001080130 NM_001080132 NM_001080131 NM_001283048	2.81789	TAD2104_chr10	NO
chr10:96,944,983-96,980,796	Dcn	NM_007833 NM_001190451	34.1256	TAD2118_chr10	NO
chr10:97,028,134-97,035,337	Lum	NM_008524	2.65877	TAD2118_chr10	NO
chr10:98,377,785-98,488,777	Atp2b1	NM_026482	2.74358	TAD2119_chr10	NO
chr11:104,987,738-105,002,460	Mettl2	NM_172567	2.60894	TAD2343_chr11	NO
chr11:105,040,120-105,145,273	Tlk2	NM_001112705 NM_001294329 NM_001294330 NM_001294331 NM_001294334	1.6568	TAD2343_chr11	NO
chr11:113,106,168-113,427,129	Slc39a11	NM_027216 NM_001166503	4.88527	TAD2361_chr11	NO
chr11:12,136,678-12,312,143	Cobl	NM_172496 NM_001282993 NM_001282994	1.92252	TAD2179_chr11	NO
chr11:17,059,300-17,100,383	Ppp3r1	NM_024459	6.2461	TAD2182_chr11	NO
chr11:17,103,202-17,111,592	Pno1	NM_025443	7.43932	TAD2182_chr11	NO
chr11:17,111,895-17,135,203	Wdr92	NM_178909	4.23193	TAD2182_chr11	NO
chr11:17,157,620-17,169,179	C1d	NM_020558	5.88904	TAD2182_chr11	NO
chr11:23,565,975-23,632,876	Pus10	NM_028956 NM_028304 NM_001033654	2.74687	TAD2195_chr11	NO
chr11:28,753,204-28,826,743	Efemp1	NM_146015	1.33834	TAD2200_chr11	NO
chr11:29,030,750-29,061,828	Pnpt1	NM_027869	4.06987	TAD2200_chr11	NO
chr11:29,072,906-29,120,797	Smek2	NM_134034	4.35178	TAD2200_chr11	NO
chr11:29,411,756-29,415,033	Prorsd1	NM_001163454 NM_026465	2.70343	TAD2201_chr11	NO
chr11:29,426,396-29,445,447	Mtif2	NM_133767 NM_001282118 NM_001282119 NM_001282120	5.48315	TAD2201_chr11	NO
chr11:29,445,841-29,448,040	Rps27a	NM_001033865 NM_024277	96.5917	TAD2202_chr11	NO
chr11:29,592,897-29,644,414	Rtn4	NM_024226 NM_194054 NM_194053 NM_194052 NM_194051	7.74549	TAD2202_chr11	NO
chr11:30,405,991-30,549,396	Acyp2	NM_029344	1.29839	TAD2204_chr11	NO
chr11:30,671,774-30,780,361	Psme4	NM_134013	10.0319	TAD2205_chr11	NO
chr11:30,829,783-30,854,131	Erlec1	NM_025745	4.13637	TAD2205_chr11	NO
chr11:30,876,706-30,886,365	Chac2	NM_026527 NM_001290667	10.9221	TAD2205_chr11	NO
chr11:33,054,924-33,063,206	Npm1	NM_008722 NM_001252260 NM_001252261	31.6807	TAD2214_chr11	NO
chr11:35,582,996-35,604,787	Pank3	NM_145962	5.74419	TAD2217_chr11	NO
chr11:35,652,679-35,793,591	Wwc1	NM_170779	10.1799	TAD2217_chr11	NO
chr11:46,250,462-46,256,223	Med7	NM_001104530 NM_025426 NM_001104557 NM_001104556	2.07757	TAD2225_chr11	NO
chr11:48,613,861-48,619,743	Gnb2l1	NM_008143	102.894	TAD2226_chr11	NO
chr11:48,615,534-48,615,611	Snord96a	NR_028563	7.24381	TAD2226_chr11	NO
chr11:48,619,905-48,630,893	Trim41	NM_145377	4.79522	TAD2226_chr11	NO
chr11:48,639,639-48,663,697	Trim7	NM_053166	3.90033	TAD2226_chr11	NO
chr11:48,678,750-48,684,848	Irgm1	NM_008326	13.844	TAD2226_chr11	NO
chr11:51,076,615-51,095,272	Clk4	NM_007714 NM_001304744	9.28694	TAD2232_chr11	NO
chr11:64,792,536-64,815,578	Elac2	NM_023479	5.42052	TAD2260_chr11	NO
chr11:65,501,745-65,601,799	Map2k4	NM_009157	5.16646	TAD2261_chr11	NO
chr11:67,779,984-68,020,650	Stx8	NM_018768	1.53899	TAD2266_chr11	NO
chr11:68,022,865-68,200,328	Ntn1	NM_008744	1.28349	TAD2266_chr11	NO
chr11:7,097,789-7,102,549	Igfbp1	NM_008341	27.0477	TAD2171_chr11	NO
chr11:7,106,095-7,113,926	Igfbp3	NM_008343	9.44121	TAD2172_chr11	NO
chr11:82,714,269-82,721,897	Nle1	NM_145431	1.2233	TAD2299_chr11	NO
chr11:93,720,556-93,747,080	Utp18	NM_001013375	2.02849	TAD2322_chr11	NO
chr12:106,851,748-106,923,451	Atg2b	NM_029654	1.7679	TAD2517_chr12	NO
chr12:107,022,911-107,077,153	Papola	NM_011112	9.17562	TAD2517_chr12	NO
chr12:109,344,640-109,417,494	Setd3	NM_028262	14.9583	TAD2518_chr12	NO
chr12:11,272,691-11,326,591	Smc6	NM_025695	2.40391	TAD2387_chr12	NO
chr12:110,031,520-110,054,842	Yy1	NM_009537	8.65187	TAD2521_chr12	NO
chr12:110,089,338-110,095,025	Slc25a47	NM_001012310	87.107	TAD2521_chr12	NO
chr12:110,098,239-110,131,421	Wars	NM_001164314 NM_011710 NM_001164488	3.25832	TAD2521_chr12	NO
chr12:117,285,934-117,301,675	Zfp386	NM_001004066 NM_019565 NM_001286214	1.02127	TAD2530_chr12	NO
chr12:117,519,694-117,611,571	Esyt2	NM_028731	2.75214	TAD2530_chr12	NO
chr12:13,275,932-13,590,617	Nbas	NM_027706	2.24697	TAD2392_chr12	NO
chr12:31,269,307-31,276,084	Tmem18	NM_172049	3.73051	TAD2409_chr12	NO
chr12:32,016,426-32,036,336	Dld	NM_007861	28.2153	TAD2409_chr12	NO
chr12:36,818,421-36,883,412	Bzw2	NM_025840	1.98959	TAD2419_chr12	NO
chr12:36,883,710-36,923,878	Ankmy2	NM_146033	1.65852	TAD2419_chr12	NO
chr12:37,968,225-38,308,519	Agmo	NM_178767	17.6785	TAD2421_chr12	NO
chr12:45,306,883-45,311,055	Dnajb9	NM_013760	8.67587	TAD2429_chr12	NO
chr12:45,370,140-45,414,422	Pnpla8	NM_026164	13.7833	TAD2429_chr12	NO
chr12:59,365,706-59,370,245	Clec14a	NM_025809	1.85672	TAD2447_chr12	NO
chr12:66,066,728-66,123,560	Fam179b	NM_177805	1.14391	TAD2450_chr12	NO
chr12:66,137,320-66,164,373	Prpf39	NM_177806	2.76676	TAD2450_chr12	NO
chr12:66,163,418-66,174,925	Fkbp3	NM_013902	4.92035	TAD2450_chr12	NO
chr12:89,599,225-89,700,170	Adck1	NM_028105 NM_001277296 NM_001277297	3.28931	TAD2499_chr12	NO
chr13:100,718,486-100,785,594	Mccc2	NM_030026	17.848	TAD2685_chr13	NO
chr13:100,877,973-100,884,188	Serf1	NM_011353	3.05335	TAD2685_chr13	NO
chr13:100,894,809-100,907,653	Smn1	NM_011420 NM_001252629	1.42565	TAD2685_chr13	NO
chr13:105,421,406-105,607,033	Cwc27	NM_026072	2.11838	TAD2695_chr13	NO
chr13:105,607,318-105,628,739	Srek1ip1	NM_026075	3.70087	TAD2695_chr13	NO
chr13:107,584,518-107,726,995	Ipo11	NM_029665	2.36957	TAD2697_chr13	NO
chr13:119,168,916-119,176,059	Mrps30	NM_021556	7.67074	TAD2722_chr13	NO
chr13:12,487,641-12,531,160	Heatr1	NM_144835	1.44141	TAD2545_chr13	NO
chr13:12,531,668-12,554,005	Lgals8	NM_018886 NM_001199043 NM_001291055 NM_001291057 NM_001291060	21.0826	TAD2545_chr13	NO
chr13:12,658,149-12,701,795	Ero1lb	NM_026184	7.35433	TAD2545_chr13	NO
chr13:120,124,333-120,197,945	Nnt	NM_008710 NR_003544	15.065	TAD2722_chr13end	NO
chr13:120,217,708-120,249,130	Paip1	NM_145457 NM_001079849	3.91195	TAD2722_chr13end	NO
chr13:120,251,565-120,274,924	4833420G17Rik	NM_001113550 NM_026127	4.84969	TAD2722_chr13end	NO
chr13:120,277,666-120,284,312	Gm7120	NM_001177666 NM_001039244	4.53169	TAD2722_chr13end	NO
chr13:14,046,940-14,091,335	B3galnt2	NM_178640	2.34661	TAD2549_chr13	NO
chr13:14,090,217-14,131,905	Tbce	NM_178337 NR_130788	3.11432	TAD2549_chr13	NO
chr13:14,144,713-14,155,668	Ggps1	NM_010282	1.03294	TAD2549_chr13	NO
chr13:14,156,050-14,291,870	Arid4b	NM_194262 NM_198122	1.79443	TAD2549_chr13	NO
chr13:14,702,567-14,705,304	Mrpl32	NM_029271	9.62493	TAD2550_chr13	NO
chr13:14,705,508-14,717,940	Psma2	NM_008944	27.248	TAD2550_chr13	NO
chr13:14,722,524-14,730,469	AW209491	NM_001104646 NM_134067	3.13565	TAD2550_chr13	NO
chr13:17,807,795-17,896,931	Cdk13	NM_027118 NM_001081058	2.42928	TAD2552_chr13	NO
chr13:19,449,544-19,487,621	Stard3nl	NM_024270	3.20319	TAD2555_chr13	NO
chr13:3,537,320-3,565,507	Gdi2	NM_008112	41.9664	TAD2536_chr13	NO
chr13:3,633,277-3,651,025	Asb13	NM_178283 NM_001267724	10.4277	TAD2536_chr13	NO
chr13:34,009,786-34,094,663	Serpinb6a	NM_009254 NM_001164118 NM_001164117 NM_001243192	3.35784	TAD2580_chr13	NO
chr13:39,024,008-39,052,744	Slc35b3	NM_134060 NM_001170431 NM_001170430	2.03641	TAD2590_chr13	NO
chr13:4,058,836-4,089,668	Akr1c14	NM_134072	62.6849	TAD2538_chr13	NO
chr13:4,433,588-4,456,776	Akr1c6	NM_030611	424.637	TAD2539_chr13	NO
chr13:4,506,404-4,522,579	Akr1c20	NM_054080	36.0776	TAD2539_chr13	NO
chr13:4,591,735-4,608,410	Akr1e1	NM_018859	5.70875	TAD2539_chr13	NO
chr13:5,860,734-5,869,639	Klf6	NM_011803	1.36602	TAD2540_chr13	NO
chr13:6,547,402-6,579,395	Pitrm1	NM_145131	5.63212	TAD2541_chr13	NO
chr13:60,996,711-60,998,808	Ctla2b	NM_007797 NM_001145801	1.56926	TAD2636_chr13	NO
chr13:61,035,515-61,037,986	Ctla2a	NM_007796 NM_001145799	1.06964	TAD2636_chr13	NO
chr13:62,554,375-62,568,172	Zfp935	NM_178875 NM_001136496	1.08349	TAD2636_chr13	NO
chr13:62,966,112-62,989,642	Fbp1	NM_019395	292.019	TAD2637_chr13	NO
chr13:65,166,337-65,214,290	Hiatl1	NM_001083901 NM_133680	5.64918	TAD2640_chr13	NO
chr13:67,001,556-67,006,286	Uqcrb	NM_026219	92.4475	TAD2642_chr13	NO
chr13:67,033,765-67,099,337	Ptdss1	NM_008959	5.47876	TAD2642_chr13	NO
chr13:67,541,366-67,552,560	Zfp874a	NM_177712	1.90071	TAD2642_chr13	NO
chr13:67,572,448-67,585,189	Zfp874b	NM_001076791	1.32216	TAD2642_chr13	NO
chr13:68,721,124-68,731,156	Fastkd3	NM_027123	1.42847	TAD2643_chr13	NO
chr13:76,197,869-76,236,108	Arsk	NM_029847	1.2825	TAD2655_chr13	NO
chr13:76,236,181-76,325,431	Ttc37	NM_001081352	1.79551	TAD2655_chr13	NO
chr13:81,812,835-81,850,012	Polr3g	NM_001081176	2.01514	TAD2658_chr13	NO
chr13:81,850,415-81,892,274	Mblac2	NM_028372	1.55935	TAD2658_chr13	NO
chr13:81,922,290-81,936,156	Cetn3	NM_007684	8.4135	TAD2658_chr13	NO
chr13:85,329,081-85,353,328	Ccnh	NM_023243	4.11024	TAD2661_chr13	NO
chr13:85,354,303-85,429,091	Rasa1	NM_145452	2.70324	TAD2661_chr13	NO
chr13:86,184,402-86,186,400	Cox7c	NM_007749	109.755	TAD2661_chr13	NO
chr13:89,988,518-90,229,213	Xrcc4	NM_028012	1.82366	TAD2662_chr13	NO
chr13:90,229,271-90,254,526	Tmem167	NM_025335	1.83316	TAD2662_chr13	NO
chr13:92,981,835-93,124,958	Msh3	NM_010829	1.80872	TAD2665_chr13	NO
chr14:103,375,797-103,381,854	Kctd12	NM_177715	1.28475	TAD2845_chr14	NO
chr14:104,213,831-104,242,918	Ednrb	NM_007904 NM_001136061 NM_001276296	1.58326	TAD2848_chr14	NO
chr14:118,511,132-118,531,987	Tgds	NM_029578	6.17112	TAD2854_chr14	NO
chr14:118,536,348-118,563,454	Gpr180	NM_021434	4.15339	TAD2854_chr14	NO
chr14:13,116,716-13,135,745	3830406C13Rik	NM_146051 NM_178141 NM_001284383 NM_001284384 NM_001284385 NM_001284386 NM_001284387	2.62614	TAD2725_chr14	NO
chr14:14,845,004-14,939,815	Atxn7	NM_139227	2.36123	TAD2727_chr14	NO
chr14:14,944,698-14,953,418	Psmd6	NM_025550	21.0212	TAD2727_chr14	NO
chr14:17,263,353-17,407,990	Rarb	NM_011243 NM_001289760 NM_001289761 NM_001289762	1.14248	TAD2730_chr14	NO
chr14:19,036,569-19,071,620	Nr1d2	NM_011584	9.38167	TAD2732.1_chr14	NO
chr14:19,100,336-19,103,500	Rpl15	NM_025586	49.3187	TAD2732.1_chr14	NO
chr14:19,103,655-19,116,514	Nkiras1	NM_023526	2.0924	TAD2732.1_chr14	NO
chr14:19,115,242-19,164,358	Ube2e1	NM_009455	4.33936	TAD2732.1_chr14	NO
chr14:19,406,090-19,726,141	Ube2e2	NM_144839	6.5165	TAD2732.1_chr14	NO
chr14:37,868,015-37,878,124	Lrit1	NM_146245	1.08195	TAD2768_chr14	NO
chr14:37,933,631-37,948,508	Ghitm	NM_078478 NM_001199122	42.5335	TAD2768_chr14	NO
chr14:41,719,732-41,780,096	Tspan14	NM_145928	6.29575	TAD2768_chr14	NO
chr14:49,791,901-49,810,706	Naa30	NM_001081430	2.34398	TAD2777_chr14	NO
chr14:73,952,592-73,995,949	Sucla2	NM_011506	32.366	TAD2827_chr14	NO
chr14:8,650,470-8,784,101	Flnb	NM_134080 NM_001081427	3.06291	TAD2723_chr14	NO
chr14:8,797,703-8,826,696	Dnase1l3	NM_007870	11.6868	TAD2723_chr14	NO
chr14:8,912,826-8,924,360	Rpp14	NM_025938	2.69103	TAD2723_chr14	NO
chr14:8,930,726-8,997,625	Pxk	NM_178279 NM_145458	4.74822	TAD2723_chr14	NO
chr14:8,998,504-9,005,506	Pdhb	NM_024221	32.9471	TAD2723_chr14	NO
chr14:9,046,661-9,056,083	Kctd6	NM_027782	1.77708	TAD2723_chr14	NO
chr14:9,058,024-9,091,533	Acox2	NM_053115 NM_001161667	34.1316	TAD2723_chr14	NO
chr14:99,433,762-99,445,355	Mzt1	NM_175245	3.1599	TAD2840_chr14	NO
chr15:10,106,992-10,266,775	Prlr	NM_011169 NM_001253781 NM_001253782	16.5224	TAD2877.1_chr15	NO
chr15:10,288,333-10,339,493	Agxt2	NM_001031851	39.3472	TAD2877.1_chr15	NO
chr15:10,376,517-10,400,271	Dnajc21	NM_030046	4.90175	TAD2877.1_chr15	NO
chr15:103,284,255-103,329,231	Nckap1l	NM_153505	1.0389	TAD3006_chr15end	NO
chr15:12,754,569-12,865,046	Drosha	NM_001130149 NM_026799	1.27773	TAD2886_chr15	NO
chr15:32,850,477-32,964,476	Sdc2	NM_008304	31.7415	TAD2899_chr15	NO
chr15:39,600,030-39,689,016	Dpys	NM_001164466 NM_022722	48.4987	TAD2915_chr15	NO
chr15:4,677,209-4,754,045	C6	NM_016704	3.71857	TAD2870_chr15	NO
chr15:43,081,585-43,114,282	Eif3e	NM_008388	23.8071	TAD2919_chr15	NO
chr15:44,206,772-44,259,853	Nudcd1	NM_001113554 NM_026149	1.79254	TAD2921_chr15	NO
chr15:44,259,656-44,269,231	Eny2	NM_175009	5.98965	TAD2921_chr15	NO
chr15:44,451,186-44,472,572	Ebag9	NM_019480	5.58692	TAD2921_chr15	NO
chr15:5,047,438-5,058,533	Card6	NM_001163138	2.06624	TAD2870_chr15	NO
chr15:5,066,612-5,069,140	Rpl37	NM_026069	48.9856	TAD2870_chr15	NO
chr15:5,068,420-5,068,480	Snord72	NR_028091	1.00924	TAD2870_chr15	NO
chr15:51,618,108-51,697,007	Eif3h	NM_080635	33.4073	TAD2923_chr15	NO
chr15:51,794,149-51,823,306	Rad21	NM_009009	7.10016	TAD2924_chr15	NO
chr15:65,618,602-65,705,374	Efr3a	NM_133766	4.8779	TAD2945_chr15	NO
chr15:68,758,849-68,923,948	Khdrbs3	NM_010158	4.24036	TAD2953_chr15	NO
chr15:90,054,741-90,060,985	Alg10b	NM_001033441	3.60544	TAD2984_chr15	NO
chr15:93,070,172-93,105,515	Gxylt1	NM_001033275	1.29352	TAD2986_chr15	NO
chr15:93,114,263-93,167,366	Yaf2	NM_024189 NR_028315	2.63078	TAD2986_chr15	NO
chr15:93,216,543-93,228,721	Zcrb1	NM_026025	8.42087	TAD2986_chr15	NO
chr15:93,228,894-93,322,343	Pphln1	NM_146062 NM_175363 NM_001083114 NM_001285863 NM_001285864	1.7304	TAD2986_chr15	NO
chr15:94,374,090-94,398,747	Irak4	NM_029926	1.19181	TAD2989_chr15	NO
chr16:14,705,951-14,709,475	Snai2	NM_011415	1.85657	TAD3025_chr16	NO
chr16:15,551,078-15,594,611	Ube2v2	NM_023585 NM_001159351	1.84644	TAD3025_chr16	NO
chr16:27,389,041-27,452,304	Ccdc50	NM_026202 NM_001025615 NM_001289436	4.70722	TAD3050_chr16	NO
chr16:29,579,419-29,654,688	Opa1	NM_133752 NM_001199177	7.57357	TAD3052_chr16	NO
chr16:3,744,098-3,750,788	Zfp263	NM_148924	1.88621	TAD3007_chr16	NO
chr16:3,909,008-3,941,147	Cluap1	NM_029738	1.86156	TAD3007_chr16	NO
chr16:4,039,976-4,077,810	Trap1	NM_026508	37.1759	TAD3008_chr16	NO
chr16:45,094,165-45,128,037	Ccdc80	NM_026439	2.57723	TAD3083_chr16	NO
chr16:45,139,685-45,158,786	Slc35a5	NM_028756	1.56516	TAD3083_chr16	NO
chr16:45,158,941-45,188,651	Atg3	NM_026402	16.9174	TAD3083_chr16	NO
chr16:46,436,091-46,497,080	Pvrl3	NM_021496 NM_021495 NM_021497	6.65569	TAD3086_chr16	NO
chr16:64,765,930-64,770,765	4930453N24Rik	NM_026273	5.18398	TAD3103_chr16	NO
chr16:64,780,172-64,786,147	Zfp654	NM_028059	1.14158	TAD3103_chr16	NO
chr16:64,851,910-64,859,317	Cggbp1	NM_178647	5.38543	TAD3103_chr16	NO
chr16:65,539,377-65,562,942	Chmp2b	NM_026879	7.34916	TAD3104_chr16	NO
chr16:75,755,435-75,767,063	Hspa13	NM_030201 NR_027492	4.96972	TAD3108_chr16	NO
chr17:15,080,188-15,082,944	1600012H06Rik	NM_001083880 NM_026451 NM_001083881 NM_001083882	4.65974	TAD3158_chr17	NO
chr17:15,081,999-15,098,237	Phf10	NM_024250	5.21402	TAD3158_chr17	NO
chr17:17,511,295-17,531,863	Riok2	NM_025934	2.69895	TAD3163_chr17	NO
chr17:18,013,434-18,020,903	Fpr1	NM_013521	1.04025	TAD3164_chr17	NO
chr17:21,082,417-21,102,869	Ppp2r1a	NM_016891	13.3314	TAD3164_chr17	NO
chr17:21,787,577-21,801,933	3110052M02Rik	NM_001166497	1.03862	TAD3166_chr17	NO
chr17:21,844,707-21,862,603	Zfp760	NM_001008501	1.11593	TAD3166_chr17	NO
chr17:22,063,929-22,099,431	Zfp942	NM_001199048	1.5581	TAD3166_chr17	NO
chr17:22,099,525-22,131,333	Zfp943	NM_001025373	1.67856	TAD3166_chr17	NO
chr17:22,474,955-22,498,367	Zfp944	NM_176962	1.24908	TAD3167_chr17	NO
chr17:22,561,234-22,593,656	Zfp946	NM_198003	2.47813	TAD3167_chr17	NO
chr17:23,805,585-23,810,737	Thoc6	NM_001008425	1.41565	TAD3169_chr17	NO
chr17:23,810,574-23,812,491	Hcfc1r1	NM_181821	9.09238	TAD3169_chr17	NO
chr17:23,812,411-23,814,416	Tnfrsf12a	NM_013749 NM_001161746	1.62073	TAD3169_chr17	NO
chr17:37,407,178-37,411,430	H2-M3	NM_013819	1.06053	TAD3199_chr17	NO
chr17:39,979,941-39,985,774	Rn45s	NR_046233	357.437	TAD3199_chr17	NO
chr17:4,044,657-4,082,995	4930470H14Rik	NR_045764	3.09697	TAD3140_chr17	NO
chr17:42,929,899-43,013,373	Cd2ap	NM_009847	4.57437	TAD3201_chr17	NO
chr17:43,804,320-43,888,380	Cyp39a1	NM_018887 NM_001285947 NM_001285948	7.26637	TAD3205_chr17	NO
chr17:45,528,838-45,570,656	Cdc5l	NM_152810	3.69318	TAD3206_chr17	NO
chr17:66,843,851-66,869,010	Rab12	NM_024448	5.59732	TAD3233_chr17	NO
chr17:74,154,180-74,181,433	Ehd3	NM_020578	11.8758	TAD3242_chr17	NO
chr17:74,233,234-74,299,536	Xdh	NM_011723	10.7664	TAD3243_chr17	NO
chr17:75,936,425-75,951,286	Fam98a	NM_133747	4.55255	TAD3245_chr17	NO
chr17:8,138,478-8,172,421	Rsph3a	NM_025789	2.05878	TAD3146_chr17	NO
chr17:88,374,389-88,390,232	Msh6	NM_010830	1.47868	TAD3265_chr17	NO
chr17:88,390,198-88,464,625	Fbxo11	NM_001081034	3.44596	TAD3265_chr17	NO
chr17:95,126,419-95,149,232	Mettl4	NM_176917	1.72636	TAD3267_chr17end	NO
chr18:14,784,137-14,841,423	Ss18	NM_009280 NM_001161370 NM_001161369 NM_001161371	4.82204	TAD3289_chr18	NO
chr18:20,189,298-20,218,006	Dsc2	NM_013505	8.63565	TAD3292_chr18	NO
chr18:30,432,549-30,507,774	Pik3c3	NM_181414	3.12553	TAD3302_chr18	NO
chr18:58,819,135-58,839,224	Isoc1	NM_025478	18.0239	TAD3351_chr18	NO
chr18:6,765,164-6,791,604	Rab18	NM_181070 NM_001278447	12.3917	TAD3275_chr18	NO
chr18:62,663,712-62,708,397	Fbxo38	NM_134136	3.45958	TAD3358_chr18	NO
chr18:63,137,569-63,159,104	Napg	NM_028017	2.8956	TAD3358_chr18	NO
chr18:70,085,212-70,129,138	Ccdc68	NM_201362	3.88216	TAD3377_chr18	NO
chr18:73,732,358-73,752,232	Mex3c	NM_001039214	1.97553	TAD3380_chr18	NO
chr18:90,679,545-90,712,659	Tmx3	NM_198295	2.14223	TAD3406_chr18	NO
chr19:11,611,338-11,632,956	Ms4a4d	NM_025658	1.01797	TAD3425_chr19	NO
chr19:11,844,904-11,849,436	Mrpl16	NM_025606	11.7555	TAD3426_chr19	NO
chr19:11,986,888-12,019,586	Patl1	NM_172635	2.59497	TAD3426_chr19	NO
chr19:12,040,333-12,068,604	Osbp	NM_001033174	7.9796	TAD3426_chr19	NO
chr19:12,674,473-12,702,106	Gm4952	NM_001013762 NM_001167907	38.1293	TAD3426_chr19	NO
chr19:12,707,797-12,726,227	Glyat	NM_145935	57.3332	TAD3426_chr19	NO
chr19:12,770,279-12,794,386	Keg1	NM_029550	37.3753	TAD3426_chr19	NO
chr19:12,841,428-12,870,613	Zfp91	NM_053009	5.16022	TAD3426_chr19	NO
chr19:17,468,532-17,475,839	Rfk	NM_019437	12.4736	TAD3433_chr19	NO
chr19:18,654,853-18,706,303	Ostf1	NM_017375	8.23652	TAD3436_chr19	NO
chr19:18,745,269-18,779,282	2410127L17Rik	NM_026120	4.63471	TAD3436_chr19	NO
chr19:20,676,471-20,717,952	Aldh1a1	NM_013467	260.56	TAD3438_chr19	NO
chr19:20,767,442-20,802,046	Aldh1a7	NM_011921	41.0405	TAD3438_chr19	NO
chr19:21,852,829-21,932,850	Tmem2	NM_031997 NM_001033759	1.7711	TAD3442_chr19	NO
chr19:24,168,991-24,299,516	Tjp2	NM_011597 NM_001198985	2.29227	TAD3446_chr19	NO
chr19:24,550,268-24,551,964	Fam122a	NM_026520	2.15188	TAD3447_chr19	NO
chr19:27,291,509-27,328,721	Vldlr	NM_013703 NM_001161420	1.4987	TAD3452_chr19	NO
chr19:27,463,191-27,504,310	D19Bwg1357e	NM_177474	4.01807	TAD3452_chr19	NO
chr19:31,157,330-31,161,082	Cstf2t	NM_031249	3.14514	TAD3462_chr19	NO
chr19:34,365,148-34,402,260	Fas	NM_007987 NM_001146708	5.84215	TAD3467_chr19	NO
chr19:34,566,805-34,601,964	Lipa	NM_001111100 NM_021460	51.8009	TAD3468_chr19	NO
chr19:36,158,205-36,179,263	Rpp30	NM_019428	1.84434	TAD3470_chr19	NO
chr19:39,361,574-39,405,203	Cyp2c29	NM_007815	337.841	TAD3479_chr19	NO
chr19:39,464,045-39,537,565	Cyp2c38	NM_010002	26.8629	TAD3479_chr19	NO
chr19:39,585,311-39,643,019	Cyp2c39	NM_010003	197.209	TAD3479_chr19	NO
chr19:39,683,348-39,723,532	Cyp2c67	NM_001024719	30.489	TAD3479_chr19	NO
chr19:39,763,325-39,815,591	Cyp2c68	NM_001039555	50.6326	TAD3479_chr19	NO
chr19:39,841,562-39,887,304	Cyp2c40	NM_010004	138.291	TAD3479_chr19	NO
chr19:39,917,149-39,961,259	Cyp2c69	NM_001104525	216.888	TAD3479_chr19	NO
chr19:40,066,913-40,086,733	Cyp2c37	NM_010001	78.9009	TAD3479_chr19	NO
chr19:40,112,429-40,148,303	Cyp2c54	NM_206537	134.675	TAD3479_chr19	NO
chr19:40,164,168-40,166,823	Cyp2c50	NM_134144 NM_001167877 NM_001167875	97.6204	TAD3479_chr19	NO
chr19:40,227,850-40,261,776	Cyp2c70	NM_145499	237.778	TAD3479_chr19	NO
chr19:40,296,728-40,346,106	Pdlim1	NM_016861	10.8397	TAD3480_chr19	NO
chr19:53,065,669-53,113,144	Xpnpep1	NM_133216	6.89582	TAD3496_chr19	NO
chr19:7,856,472-7,877,157	Slc22a26	NM_146232	35.7406	TAD3413_chr19	NO
chr19:7,938,878-8,040,517	Slc22a27	NM_134256	4.99725	TAD3413_chr19	NO
chr19:8,410,112-8,479,595	Slc22a30	NM_177002	37.3017	TAD3413_chr19	NO
chr2:101,400,937-101,469,143	B230118H07Rik	NM_026592	2.50135	TAD411_chr2	NO
chr2:109,731,034-109,741,093	Lin7c	NM_011699	4.69159	TAD424_chr2	NO
chr2:109,757,803-109,854,414	Lgr4	NM_172671	6.74757	TAD424_chr2	NO
chr2:110,105,239-110,145,882	Bbox1	NM_130452	38.6802	TAD425_chr2	NO
chr2:112,102,082-112,103,055	Nop10	NM_025403	17.5797	TAD427_chr2	NO
chr2:112,106,470-112,203,320	Slc12a6	NM_133649 NM_133648	1.3893	TAD427_chr2	NO
chr2:112,333,120-112,471,410	Aven	NM_028844 NM_001165935	4.28837	TAD427_chr2	NO
chr2:113,926,896-114,001,075	Aqr	NM_009702 NM_001290788	1.49456	TAD430_chr2	NO
chr2:13,948,457-13,977,662	Ptpla	NM_013935 NM_001012396	4.74601	TAD286_chr2	NO
chr2:139,945,616-139,996,294	Esf1	NM_001081090	1.97386	TAD471_chr2	NO
chr2:14,976,988-15,000,818	Arl5b	NM_029466	2.45227	TAD288_chr2	NO
chr2:142,444,080-142,727,200	Kif16b	NM_001081133	1.34402	TAD473_chr2	NO
chr2:142,888,804-142,897,788	Snrpb2	NM_021335	4.05447	TAD473_chr2	NO
chr2:144,419,800-144,421,101	Gm561	NM_001033297	7.4525	TAD477_chr2	NO
chr2:144,425,688-144,594,483	Dtd1	NM_025314	3.21254	TAD477_chr2	NO
chr2:149,940,142-149,962,414	Zfp120	NM_023266 NM_181266	1.2662	TAD487_chr2	NO
chr2:150,574,816-150,597,410	Entpd6	NM_172117	1.55292	TAD487_chr2	NO
chr2:150,612,531-150,657,484	Pygb	NM_153781	1.26365	TAD487_chr2	NO
chr2:150,658,250-150,730,467	Abhd12	NM_024465	7.62049	TAD487_chr2	NO
chr2:150,855,420-150,865,115	Nanp	NM_026086	3.70376	TAD487_chr2	NO
chr2:151,541,797-151,567,029	Psmf1	NM_212446	4.4371	TAD490_chr2	NO
chr2:160,189,412-160,192,801	Mafb	NM_010658	11.7159	TAD508_chr2	NO
chr2:160,772,713-160,934,822	Chd6	NM_173368 NR_126509	1.0641	TAD511_chr2	NO
chr2:176,583,304-176,593,409	Gm14295	NM_001205057	5.30078	TAD539_chr2	NO
chr2:177,249,446-177,263,899	Gm14420	NM_001177568	8.89258	TAD541_chr2	NO
chr2:177,282,930-177,297,016	Gm14403	NR_036450	3.87561	TAD541_chr2	NO
chr2:177,563,695-177,575,023	Gm14325	NM_001024849	2.25156	TAD541_chr2	NO
chr2:177,670,697-177,691,993	Gm14326	NM_001190302 NM_001282028	1.04558	TAD541_chr2	NO
chr2:177,757,988-177,767,215	Etohi1	NM_001177399 NM_001177400	1.69077	TAD541_chr2	NO
chr2:19,293,262-19,316,597	Msrb2	NM_029619	5.22227	TAD291_chr2	NO
chr2:19,579,688-19,582,217	Otud1	NM_027715	1.81485	TAD292_chr2	NO
chr2:20,769,545-20,889,348	Arhgap21	NM_001128084 NM_001081364	2.79081	TAD294_chr2	NO
chr2:23,365,573-23,427,624	Spopl	NM_029773 NM_001165997 NM_001165998	1.00579	TAD298_chr2	NO
chr2:23,858,431-23,904,899	Hnmt	NM_080462	3.96102	TAD298_chr2	NO
chr2:24,041,995-24,049,087	Il1f9	NM_153511	1.58148	TAD298_chr2	NO
chr2:43,410,844-43,538,568	Kynu	NM_027552 NM_001289593 NM_001289594	16.0492	TAD330_chr2	NO
chr2:44,419,931-44,717,142	Gtdc1	NM_172662	1.2814	TAD331_chr2	NO
chr2:50,135,400-50,152,197	Mmadhc	NM_133839	17.9633	TAD335_chr2	NO
chr2:61,416,642-61,492,226	Tank	NM_011529 NM_001164071 NM_001164072	2.51706	TAD350_chr2	NO
chr2:61,549,750-61,638,433	Psmd14	NM_021526	11.7833	TAD350_chr2	NO
chr2:62,168,129-62,250,288	Dpp4	NM_010074 NM_001159543	12.9742	TAD350_chr2	NO
chr2:62,433,849-62,484,312	Ifih1	NM_027835 NM_001164477	3.48005	TAD351_chr2	NO
chr2:62,502,383-62,532,166	Gca	NM_145523	1.36695	TAD351_chr2	NO
chr2:76,208,040-76,221,824	Rbm45	NM_153405	2.78338	TAD377_chr2	NO
chr2:76,467,993-76,486,051	Prkra	NM_011871	4.79384	TAD377_chr2	NO
chr2:76,501,090-76,511,155	Fkbp7	NM_010222	1.19326	TAD377_chr2	NO
chr2:76,513,371-76,535,392	Plekha3	NM_031256	2.63714	TAD377_chr2	NO
chr2:77,733,709-77,784,413	Cwc22	NM_030560 NM_172667 NM_001290740	22.7729	TAD380_chr2	NO
chr2:78,709,203-78,760,740	Ube2e3	NM_009454	7.62353	TAD381_chr2	NO
chr2:79,172,647-79,269,145	Cerkl	NM_001048176	1.57324	TAD383_chr2	NO
chr2:80,155,622-80,194,212	Dnajc10	NM_024181	4.9911	TAD386_chr2	NO
chr2:80,457,370-80,471,818	Dusp19	NM_024438	1.75278	TAD386_chr2	NO
chr3:106,288,957-106,305,948	Dennd2d	NM_028110 NM_001093754 NM_001278941	1.18686	TAD691_chr3	NO
chr3:106,305,177-106,350,720	Cept1	NM_133869 NM_001293694	11.1586	TAD691_chr3	NO
chr3:106,350,715-106,378,259	Dram2	NM_026013 NM_001025582 NM_001286986 NM_001286987	11.2096	TAD691_chr3	NO
chr3:106,561,778-106,593,067	Cd53	NM_007651	1.09962	TAD691_chr3	NO
chr3:113,258,869-113,277,680	Amy1	NM_007446 NM_001110505	74.1388	TAD700_chr3	NO
chr3:113,307,984-113,333,067	Rnpc3	NM_001038696 NM_026043 NM_001287015	1.86027	TAD700_chr3	NO
chr3:117,484,414-117,571,854	Snx7	NM_029655 NM_001190156	5.28125	TAD706_chr3	NO
chr3:119,421,659-119,486,306	Ptbp2	NM_019550	1.21894	TAD708_chr3	NO
chr3:132,323,461-132,346,843	Aimp1	NM_007926	10.296	TAD731_chr3	NO
chr3:132,347,107-132,504,652	Tbck	NM_001163455	1.03686	TAD731_chr3	NO
chr3:138,588,860-138,738,165	Rap1gds1	NM_001040690 NM_145544 NM_001286759	3.10504	TAD742_chr3	NO
chr3:143,851,493-143,868,219	Lmo4	NM_010723 NM_001161769 NM_001161770	1.45969	TAD747_chr3	NO
[truncated: 529 more rows]
