# Supplementary material for: Computational prediction of CTCF/cohesin-based intra-TAD loops that insulate chromatin contacts and gene expression in mouse liver
Source: eLife. 2018 May 14;7:e34077. doi: 10.7554/eLife.34077 (PMC5986275; doi:10.7554/eLife.34077)
Supplement: Supplementary file 2. [file elife-34077-supp2.xlsx]

## Sheet: Suppl file 2- Legend
Suppl file 2 Legend
Sheets	Description
DHS Class	DNase Hypersensitive Site (DHS) classification based on H3K4me1, H3K4me3, and CTCF ChIP-seq signal. The name column specifies the DHS category as well as a unique numerical identifier per group: Promoter-DHS (Prom_#), Weak Promoter-DHS (WP_#), Enhancer-DHS (Enh_#), Weak Enhancer-DHS (WE_#), or Insulator-DHS (Insul_#). This is followed by the sequencing depth-normalized read counts (RPM) for each …
Core Super-Enhancers	Core super-enhancers as identified using the software pakage Ranked Order of Super Enhancers (ROSE), which stitches together nearby enhancers meeting criteria described in Methods. Constituent enhancers (bed file input) were defined as DHS that were identified as Enhancer and Weak Enhancer (WE) DHS, as described above. H3K27ac ChIP-seq reads were used to rank these stitched regions, and stitched …
Super-enhancer related GO terms	Results of Gene Ontology (GO term) enrichment analysis, as summarized in Figure 4G, for super-enhancer-associated genes. Shown are gene clusters returned by DAVID with enrichment scores >1.3, equivalent to a p-value of 0.05.
Typical enhancer related GO terms	Results of Gene Ontology (GO term) enrichment analysis, as summarized in Figure 4G, for typical enhancer-associated genes. Shown are gene clusters returned by DAVID with enrichment scores >1.3, equivalent to a p-value of 0.05.

## Sheet: Suppl file 2A- DHS Class
Suppl file 2A- Five DHS Classes
Chromosome	Start	Stop	DHS class and name	K4me3/K4me1 Ratio	DHS	H3K4me3	Rnap2	H3K4me1	H3K27ac	Cohesin (Rad21)	Cohesin (Stag1)	CTCF	IgG
chr1	3406266	3406483	WE_1	0.24	1.55	0.57	0.35	2.41	1.1	1.55	1.73	0.84	1.48
chr1	3413183	3413552	WE_2	0.6	1.31	1.02	0.1	1.7	1.48	0.66	0.62	0.78	1.77
chr1	3466751	3466926	Enh_1	0.16	2.44	1.02	0.41	6.41	8.83	1.71	0.91	1.41	0.49
chr1	3467754	3468166	Enh_2	0.17	2.72	1.32	0.41	7.97	13	2.15	1.43	1.51	0.99
chr1	3504628	3505602	Enh_3	0.22	28.33	1.32	0.93	6.07	13.79	3.36	7.01	1.81	1.58
chr1	3576583	3576809	WE_3	0.23	1	0.78	0.31	3.42	2.25	1.36	2.02	0.68	3.05
chr1	3595745	3596010	WE_4	0.34	1.86	1.2	0.38	3.52	4.5	1.55	2.18	0.89	0.89
chr1	4416880	4417251	WE_5	0.37	2.23	1.29	0.45	3.52	2.07	1.44	1.37	1.11	0.69
chr1	4486450	4486776	WE_6	1	2.58	2.7	3.11	2.7	3.15	1.42	1.5	1.17	0.2
chr1	4487420	4487647	WE_7	0.75	2.72	2.19	3.18	2.91	2.71	1.53	1.79	1.1	0.2
chr1	4504003	4504564	WE_8	0.27	2.82	0.9	0.73	3.34	3.91	1.4	1.34	1.55	1.08
chr1	4561654	4562157	Enh_4	0.56	3.58	2.7	1.1	4.82	2.76	3.38	2.05	3.93	0.69
chr1	4607607	4607907	WE_9	0.35	1.99	1.23	0.73	3.52	1.56	1.38	1.63	0.84	0.89
chr1	4644079	4644493	WE_10	0.19	2.34	0.66	0.73	3.42	3.25	2.25	1.47	1.13	0.49
chr1	4651774	4652240	WE_11	0.37	3.64	1.08	0.52	2.91	2.76	2.02	2.22	1.01	0.79
chr1	4660743	4661047	Enh_5	0.21	10.11	0.99	1.17	4.72	5.17	3.41	6.49	2.84	0.3
chr1	4661316	4662219	Enh_6	0.17	11.21	0.99	1.24	5.67	5.17	1.92	3.46	1.71	1.48
chr1	4736913	4737219	WE_12	0.89	1.75	0.87	0.35	0.98	0.77	1.09	0.59	0.77	1.48
chr1	4758414	4759705	Insul_1	0.25	17.26	1.29	3.69	5.11	14.41	8.56	18.26	19.72	1.48
chr1	4759881	4760772	Insul_2	0.3	11.55	1.41	3.63	4.74	9.67	5.2	8.02	9.36	1.77
chr1	4761108	4761295	Insul_3	0.58	3.54	0.93	1.8	1.62	2.15	3.51	5.25	5.87	0.69
chr1	4774222	4774754	Prom_1	2.41	4.13	10.48	2.93	4.34	18.58	2.66	1.99	2.37	0.99
chr1	4775405	4776273	Prom_2	3.7	8.18	18.32	20.61	4.95	21.67	4.89	3.62	4	0.89
chr1	4791594	4792418	Enh_7	0.26	8.05	1.38	0.79	5.35	11.49	2.19	1.47	1.29	0.69
chr1	4797439	4798383	Prom_3	4.54	10.35	15.02	16.85	3.31	22.49	9.04	3.39	8.72	0.3
chr1	4798684	4799255	Prom_4	2.6	8.18	12.35	13.09	4.74	16.99	7.26	3.33	6.96	0.49
chr1	4800413	4800947	Enh_8	0.38	2.75	2.46	5.01	6.49	8.39	1.36	1.79	1.44	0.69
chr1	4819359	4819687	WE_13	0.36	2.96	1.56	5.28	4.37	4.61	3.18	2.09	2.45	1.97
chr1	4847417	4848573	Prom_5	2.79	18.81	11.62	13.4	4.16	13.71	6.34	3.19	4.98	1.48
chr1	5072936	5073700	Prom_6	3.19	4.5	8.2	7.18	2.57	8.39	3.22	1.4	5.26	0.79
chr1	5124248	5124548	WE_14	0.18	2.2	1.05	2.07	5.91	4.3	1.18	1.47	0.97	1.97
chr1	5301758	5302078	WE_15	0.35	2.44	1.32	0.69	3.81	3.22	1.26	1.66	0.96	1.48
chr1	6203854	6205645	Prom_7	4.99	17.12	16.91	15.61	3.39	19.4	5.74	2.64	11.9	1.58
chr1	6348914	6349604	WE_16	0.84	2.17	2.25	0.69	2.68	1.36	1.63	1.37	1.62	1.28
chr1	6500620	6500920	Enh_9	0.25	2.34	1.35	0.48	5.4	6.09	1.49	1.7	1.32	0.59
chr1	6986138	6986326	WE_17	0.44	1.24	1.02	0.17	2.3	4.35	1.42	0.88	0.66	0.99
chr1	7196426	7196844	WE_18	1.03	1.79	2.67	0.52	2.6	1.59	1.9	1.14	1.58	1.08
chr1	7387004	7388684	Prom_8	3.89	42.46	8.14	2.18	2.09	9.19	5.14	2.97	35.09	0.79
chr1	8044741	8045168	WE_19	0.31	1.58	1.02	0.41	3.26	2.46	1.26	0.85	0.59	1.87
chr1	8457539	8457761	WE_20	0.34	0.79	0.66	0.31	1.93	0.74	0.72	0.52	0.63	1.08
chr1	8631782	8632128	WE_21	0.2	1.24	0.36	0.24	1.78	0.54	0.74	0.62	0.49	0.59
chr1	8862805	8863267	Enh_10	0.22	2.58	1.14	0.52	5.17	8.9	1.09	1.5	0.82	0.99
chr1	9534966	9536379	Prom_9	3.92	20.94	7.69	7.84	1.96	5.22	6.48	6.29	9.69	0.89
chr1	9536505	9536779	Prom_10	7.06	8.6	9.91	7.01	1.4	10.62	2.27	1.5	4.26	0.39
chr1	9537821	9539305	Prom_11	3.27	8.84	13.94	25.2	4.27	27.79	3.38	2.51	7.83	0.39
chr1	9539534	9539877	WP_1	0.89	3.89	6.25	10.81	7.05	12.79	3.65	3.78	6.72	0.59
chr1	9540640	9540793	Enh_11	0.31	2.17	1.71	7.28	5.51	3.48	1.75	1.53	1.83	0.79
chr1	9549718	9549926	WE_22	0.33	1.86	0.96	3.28	2.94	3.99	1.92	1.24	1.43	1.77
chr1	9550146	9550345	WE_23	0.31	1.89	0.84	2.55	2.68	3.94	1.84	1.34	1.31	1.48
chr1	9553797	9554443	Enh_12	0.17	7.63	1.65	6.66	9.67	11.62	2.52	2.51	2.52	0.79
chr1	9554594	9554891	Enh_13	0.17	8.6	1.44	6.8	8.45	10.54	2.23	2.51	2.21	0.79
chr1	9555226	9555552	Enh_14	0.19	7.36	1.17	6.56	6.23	8.52	1.69	2.18	1.5	0.69
chr1	9572483	9572687	Enh_15	0.16	1.79	1.11	1.48	6.78	5.25	1.22	1.04	0.94	1.28
chr1	9574750	9575210	WE_24	0.27	6.95	1.5	2	5.54	10.41	2.02	2.25	1.93	2.27
chr1	9611385	9612309	Insul_4	0.3	9.94	0.78	1.83	2.6	4.91	11.78	23.51	8.6	1.18
chr1	9628731	9629371	Enh_16	0.26	3.03	1.29	0.41	4.93	5.14	1.51	2.84	1.24	0.69
chr1	9648590	9648730	WE_25	0.2	0.96	0.45	0.45	2.3	1.48	1.24	0.95	1.1	1.48
chr1	9689696	9691271	WP_2	1.16	10.25	6.49	3.8	5.62	3.61	4.23	1.89	6.58	0.89
chr1	9736175	9736396	WP_3	1.26	2.96	11.93	8.91	9.48	7.11	2.11	3	2.19	1.48
chr1	9736547	9737109	WP_4	1.41	7.7	13.13	10.56	9.3	7.8	2.79	3.68	2.89	1.28
chr1	9737357	9738977	Prom_12	5.09	25.24	17.39	24.48	3.42	17.81	4.25	2.54	3.24	1.58
chr1	9787900	9788797	Prom_13	2.73	4.13	8.47	2.14	3.1	11.87	5.1	2.31	4.99	0.89
chr1	9838261	9838887	WP_5	1.02	2.99	5.08	2.18	4.95	6.01	2.56	1.47	3.78	0.89
chr1	9840384	9840564	Enh_17	0.19	1.51	1.5	1.14	7.87	4.48	2.17	2.28	2.44	0.79
chr1	9897056	9897421	WE_26	0.24	1.31	1.08	2.35	4.53	2.02	2	1.6	1.06	0.89
chr1	9911522	9911871	WE_27	0.45	1.86	1.08	0.31	2.38	3.22	1.4	0.72	1.65	0.79
chr1	9915129	9915283	WE_28	0.65	1.1	0.81	0.31	1.25	1.3	0.83	0.75	0.7	0.89
chr1	9921976	9922233	WE_29	0.33	1.93	1.26	0.31	3.84	2.35	0.97	1.04	1.15	0.39
chr1	9932935	9933186	WP_6	1.28	4.37	10.12	14.05	7.89	10.36	3.84	1.96	4.16	1.08
chr1	9933781	9934418	Prom_14	3.25	7.6	11.35	24.65	3.5	13.18	4.4	2.61	4.87	0.69
chr1	9934581	9934707	Prom_15	4.95	7.39	8.92	22.2	1.8	11.8	4.33	2.38	4.87	1.08
chr1	9937477	9938082	WE_30	0.24	4.54	0.93	0.48	3.81	1.92	2.08	1.7	1.04	0.59
chr1	9957087	9957591	WP_7	1.22	3.34	5.05	0.55	4.13	5.45	4.54	1.63	4.8	1.08
chr1	9957839	9958299	WP_8	1.2	3.44	6.28	0.45	5.22	7.29	4.91	1.73	5.22	1.08
chr1	9959117	9959363	WE_31	0.96	2.06	4.03	0.31	4.21	4.96	2.85	1.92	3.5	1.08
chr1	9971812	9972092	WE_32	0.41	1.24	1.32	0.55	3.23	5.68	1.55	1.21	1.67	0.69
chr1	9978661	9979421	WE_33	0.43	4.64	2.1	0.52	4.85	13.38	2.35	2.93	3.2	1.77
chr1	9980057	9980364	Insul_5	0.96	2.75	1.47	0.55	1.54	5.73	2.06	3.65	4.28	1.48
chr1	10027519	10028561	Prom_16	7.14	9.39	27.06	10.84	3.79	22.49	2.95	2.05	6.68	0.99
chr1	10029511	10030531	WP_9	1.17	9.11	6.13	8.08	5.25	7.29	3.71	2.97	22.29	1.48
chr1	10079725	10079935	Insul_6	0.82	1.24	0.93	1.66	1.14	0.97	3.96	10.6	12.64	1.28
chr1	10132909	10133326	Enh_18	0.21	5.02	1.29	2.66	6.28	9.16	1.86	1.56	1.27	1.77
chr1	10148446	10148785	WE_34	0.28	1.79	1.47	1.83	5.22	2.41	1.55	1.11	1.79	1.28
chr1	10202146	10202514	WE_35	0.35	1.31	1.26	3.07	3.63	1.71	1.07	1.53	1.36	1.18
chr1	10222120	10223601	Prom_17	2.1	9.15	11.2	5.56	5.33	10.24	5.84	2.48	10.51	0.39
chr1	10594304	10594480	WE_36	0.35	1.27	0.84	0.52	2.41	2.33	0.99	1.96	0.56	1.08
chr1	10867541	10867777	WE_37	0.81	1.51	0.81	0.28	1.01	1.89	1.07	1.14	0.97	2.27
chr1	10980815	10981309	WE_38	0.95	1.93	1.44	0.52	1.51	2.58	0.8	1.43	0.75	2.27
chr1	10983119	10984109	WE_39	1.37	7.05	5.44	3.07	3.97	5.73	2.64	3.39	3.48	1.97
chr1	11007238	11007493	WE_40	0.31	1.44	0.75	0.55	2.38	1.48	0.85	1.24	0.8	0.49
chr1	11023463	11023843	WE_41	0.51	1.41	1.62	1.28	3.15	1.41	0.97	1.21	0.7	1.08
chr1	11037154	11037374	WE_42	0.49	0.93	1.2	0.97	2.44	1.69	0.85	1.24	0.97	0.99
chr1	11055435	11055640	Insul_7	0.45	0.89	0.81	0.55	1.8	1.43	1.18	2.31	4.49	0.69
chr1	12708240	12708883	WE_43	0.43	3.75	1.02	0.48	2.38	1.13	1.24	1.76	0.54	0.69
chr1	13105724	13105984	WE_44	0.6	3.2	2.16	1.17	3.63	4.96	1.75	1.83	1.48	0.79
chr1	13106332	13106532	WE_45	0.55	3.16	1.92	1.21	3.52	4.86	1.73	1.86	1.48	0.79
chr1	13161281	13161510	WE_46	0.27	1.58	0.99	3.14	3.71	2.43	1.53	2.31	1.18	0.59
chr1	13193360	13194083	Enh_19	0.21	3.92	1.11	3.49	5.19	3.04	2.56	2.71	1.67	0.2
chr1	13194711	13194987	Enh_20	0.18	2.85	1.14	2.93	6.17	3.68	2.64	2.77	1.83	0.39
chr1	13231439	13231785	Enh_21	0.17	3.4	1.2	4.94	7.13	4.86	1.94	3.68	1.84	1.58
chr1	13256895	13257154	WE_47	0.38	2.34	1.56	3.21	4.11	3.17	2.27	2.74	1.48	2.66
chr1	13277657	13278011	Enh_22	0.21	3.68	1.05	3.87	4.9	2.38	2.02	1.96	1.01	0.79
chr1	13291615	13292087	Enh_23	0.17	2.85	0.93	4.8	5.62	2.92	3.36	3.98	2.85	1.28
chr1	13295107	13295306	Enh_24	0.09	2.54	0.78	4.18	8.9	3.45	1.9	2.09	2.09	1.38
chr1	13302706	13303034	Enh_25	0.25	2.44	1.32	4.52	5.27	5.63	2.77	2.31	1.41	0.59
chr1	13304959	13305175	Enh_26	0.13	2.17	0.96	5.25	7.13	3.25	2.77	2.71	2.26	1.08
chr1	13313295	13313561	Enh_27	0.12	2.41	0.81	4.63	6.54	1.97	2.64	2.58	2.09	1.58
chr1	13333170	13333341	WE_48	0.16	1.55	0.78	3.25	4.8	1.46	1.77	2.02	1.41	1.28
chr1	13416474	13417271	WP_10	1.44	3.71	5.27	2.45	3.66	7.52	4.81	3.03	2.51	1.67
chr1	13427808	13428051	WE_49	0.18	1.99	0.66	0.69	3.58	1.89	1.98	2.09	0.78	1.28
chr1	13454452	13454705	WE_50	0.84	1.72	0.87	0.14	1.03	1.36	1.09	0.82	0.73	0.3
chr1	13456977	13457583	WE_51	0.65	5.67	3.18	4	4.87	8.83	2.85	3.65	1.55	1.58
chr1	13477835	13478575	Enh_28	0.32	5.74	1.59	0.9	4.95	7.06	2.85	2.61	2.02	0.69
chr1	13490665	13490847	Insul_8	0.53	0.96	0.57	0.48	1.09	1.15	7.72	11.48	7.57	2.46
chr1	13551578	13552036	WE_52	0.36	3.92	1.92	4.76	5.4	6.52	2.52	2.61	2.98	1.48
chr1	13564871	13565403	Enh_29	0.42	4.95	3.09	7.28	7.31	13.2	3.34	3.42	2.3	1.67
chr1	13565720	13565858	Enh_30	0.43	8.08	3.09	8.36	7.15	14.64	3.98	4.08	2.68	1.58
chr1	13566547	13567111	Enh_31	0.34	5.67	1.95	7.77	5.8	9.29	2.74	2.48	2.31	1.67
chr1	13579082	13580391	Prom_18	2.74	11.11	9.01	7.84	3.29	11.44	9.06	4.17	29.29	0.69
chr1	13618387	13618676	WE_53	0.42	2.58	1.23	13.5	2.97	3.04	2.58	1.92	1.97	0.89
chr1	13618815	13619085	WE_54	0.35	2.65	1.2	16.74	3.42	3.53	2.46	2.15	2.11	1.18
chr1	13626627	13626736	WE_55	0.2	1.58	0.69	4.73	3.39	2.56	2.23	1.5	0.8	0.59
chr1	13629663	13629916	WE_56	0.25	1.31	0.87	6.04	3.55	3.04	1.94	0.98	1.15	0.79
chr1	13636607	13636794	WE_57	0.46	2.65	1.59	16.99	3.5	5.71	2.35	2.28	1.34	0.99
chr1	13646247	13646653	Prom_19	1.75	3.64	10.6	9.39	6.07	20.65	3.47	2.97	1.27	2.27
chr1	13648197	13648467	Prom_20	4.67	3.95	22.65	6.59	4.85	29.6	3.98	3.13	1.6	2.96
chr1	13648717	13649245	Prom_21	6.99	3.95	28.33	7.04	4.05	37.72	4.79	4.08	2.05	2.46
chr1	13649607	13649811	Prom_22	11.73	21.94	35.42	29.48	3.02	42.32	10.38	7.07	5.15	1.38
chr1	13649975	13651025	Prom_23	6.25	24.03	22.68	28	3.63	35	10.22	5.71	5.17	0.1
chr1	13658706	13658980	Prom_24	6.32	3.61	14.06	4.56	2.23	29.84	3.05	3	1.43	1.48
chr1	13659716	13660019	Prom_25	4.98	3.44	15.95	5.14	3.21	31.09	2.97	2.67	1.44	0.59
chr1	13667694	13668289	Enh_32	0.23	8.6	1.47	3.69	6.49	19.11	3.55	1.53	1.72	0.89
chr1	13668645	13668794	Enh_33	0.24	8.66	1.74	3.83	7.13	20.98	3.86	1.92	2.05	0.99
chr1	13685900	13686180	WE_58	0.11	2.34	0.39	1.55	3.42	5.5	2.31	1.3	1.84	0.79
chr1	13689206	13689467	WE_59	0.21	5.05	1.32	3.76	6.31	17.43	4.07	4.6	2.89	2.66
chr1	13689727	13690098	WE_60	0.22	4.37	1.29	3.14	5.88	16.99	3.47	4.6	2.42	2.96
chr1	13797774	13798111	WE_61	0.26	2.23	1.05	0.24	3.97	2.41	1.07	1.27	1.29	0.69
chr1	14785165	14785518	WE_62	1.32	1.68	1.29	0.45	0.98	0.82	0.83	1.3	0.52	2.66
chr1	15598335	15598956	Enh_34	0.46	3.61	3.45	0.73	7.47	12.54	2.23	1.99	1.18	0.69
chr1	15599570	15599954	WP_11	1.01	4.85	8.02	0.97	7.97	18.24	1.84	2.22	2.85	0.79
chr1	15600135	15600432	WP_12	1.3	5.54	6.73	0.86	5.17	19.86	2.13	2.38	3.05	0.99
chr1	15600641	15601088	WP_13	1.13	4.99	5.68	0.76	5.01	18.78	1.96	2.18	2.89	1.38
chr1	15605727	15605971	Enh_35	0.19	2.13	1.02	0.41	5.48	12.41	1.98	1.79	1.79	1.28
chr1	15795316	15796771	Prom_26	5.6	12.21	13.79	11.64	2.46	13.77	5.51	2.77	4.06	1.28
chr1	15806998	15807375	Enh_36	0.21	1.89	1.8	2.42	8.77	4.58	1.61	1.56	1.11	1.08
chr1	15823330	15823946	WE_63	0.26	4.95	1.2	2.07	4.66	9.03	1.94	2.12	1.18	1.08
chr1	15867197	15867560	WE_64	0.34	1.93	1.23	0.55	3.63	2.76	1.22	1.01	0.97	0.39
chr1	15947796	15948047	WE_65	1.74	0.89	0.69	0.1	0.4	0.33	0.39	0.29	0.45	1.18
chr1	15986937	15987673	Enh_37	0.21	4.92	1.38	0.86	6.46	3.74	1.16	2.74	1.08	1.48
chr1	15987742	15987972	Enh_38	0.25	4.81	1.35	0.66	5.38	3.3	1.11	2.67	0.97	1.38
chr1	16101882	16102240	Enh_39	0.17	2.23	0.99	3.14	5.75	2.79	1.65	1.6	1.22	0.39
chr1	16162046	16162360	WE_66	0.64	3.47	1.35	1.28	2.12	2.3	0.17	1.86	0.75	0
chr1	16162614	16162864	WE_67	0.57	3.58	1.32	1.21	2.33	2.35	0.29	1.92	0.8	0
chr1	16176586	16176769	WE_68	0.27	1.31	0.69	0.38	2.6	1.77	1.28	1.37	0.77	0.59
chr1	16189260	16189759	Insul_9	0.23	6.43	0.75	0.62	3.23	2.94	3.01	6.29	4.26	0.49
chr1	16218027	16218779	WE_69	0.29	3.85	1.17	0.79	4.05	3.45	2.68	1.92	1.58	1.48
chr1	16300098	16300404	Enh_40	0.22	2.68	1.08	0.9	4.95	5.32	1.77	2.77	1.34	0.59
chr1	16509099	16509477	WP_14	1.49	3.06	6.52	1.86	4.37	5.3	4.52	1.76	10.11	0.99
chr1	16509963	16510173	Prom_27	2.45	2.51	5.71	1.59	2.33	3.97	4.38	1.63	10.06	0.69
chr1	16608656	16609818	Prom_28	2.75	10.83	10.72	9.84	3.89	10.9	5.22	2.45	5.73	0.89
chr1	16646523	16647735	Prom_29	4.3	24.96	17.78	10.36	4.13	16.76	4.02	3.03	3.69	1.48
chr1	16655091	16655819	Prom_30	3.07	3.85	10.81	9.53	3.52	11.08	4.17	1.76	5.41	0.39
chr1	16678382	16678866	Prom_31	3.46	3.54	11.56	5.21	3.34	10.47	1.92	2.15	1.46	0.79
chr1	16679005	16679136	Prom_32	3.59	3.58	11.5	5.28	3.21	10.18	1.9	2.51	1.71	0.99
chr1	20048327	20048793	Insul_10	0.2	3.68	0.48	0.83	2.41	1.54	2.25	2.97	2.75	1.18
chr1	20059807	20060228	WE_70	0.27	3.37	0.84	0.66	3.1	2.28	1.49	1.86	0.82	1.08
chr1	20121978	20122698	WE_71	0.54	9.21	2.07	1.55	3.87	13.25	2.44	5.15	1.46	1.38
chr1	20147446	20147592	WE_72	0.33	0.79	0.75	0.55	2.3	1.46	0.8	0.88	0.68	0.39
chr1	20471898	20472304	WE_73	0.28	1.55	0.84	0.9	3.05	2.2	1.16	1.01	0.96	0.49
chr1	20608004	20608298	WE_74	0.96	2.03	4	2	4.16	4.73	1.53	1.43	2.65	1.48
chr1	20643817	20644497	WE_75	0.31	1.93	0.99	0.55	3.18	2.66	1.11	1.34	1.2	1.08
chr1	20809974	20810831	WE_76	1.35	9.11	4.06	1.55	2.99	3.51	1.82	1.3	1.41	0.79
chr1	20925172	20925654	WE_77	0.73	1.99	0.66	0.73	0.9	0.49	1.01	1.04	1.27	0.79
chr1	20929200	20929359	Insul_11	0.41	0.93	0.84	0.66	2.07	1.94	7.16	30.58	8.3	1.48
chr1	20941292	20942155	WE_78	0.69	10.25	3.21	1.42	4.64	2.25	2.66	2.12	2.63	0.89
chr1	20984556	20984721	Insul_12	0.75	1.82	0.93	1.59	1.25	1.15	1.75	2.05	2.09	0.69
chr1	20992614	20993268	Insul_13	0.72	2.13	0.78	1.52	1.09	0.97	2.02	1.5	1.13	1.08
chr1	21021834	21022055	WE_79	0.19	1.86	0.66	1.1	3.52	5.37	1.51	1.66	0.99	1.18
chr1	21028050	21028282	WE_80	0.14	2.44	0.54	1.48	3.95	4.73	1.98	2.38	1.5	0.49
chr1	21034876	21035190	WE_81	0.12	1.58	0.48	0.97	3.87	1.87	1.57	1.01	1.01	0.39
chr1	21049167	21050218	Enh_41	0.19	5.6	1.41	2.66	7.39	14.38	3.8	2.77	2.52	1.08
chr1	21058583	21058866	Enh_42	0.14	2.37	1.08	2.04	7.68	5.37	1.86	1.66	1.22	1.28
chr1	21059881	21060527	Enh_43	0.17	3.78	1.71	2.45	10.23	14.2	2.97	3.59	1.69	1.28
chr1	21068449	21070013	Prom_33	2.29	17.81	14.42	9.98	6.31	17.68	10.3	3.39	7.1	1.58
chr1	21070402	21070895	Insul_14	1.07	10.42	5.29	5.11	4.93	13.84	6.52	3.94	10.69	1.67
chr1	21088433	21088834	WE_82	0.28	3.4	0.96	0.28	3.39	2.46	2.04	1.66	1.39	0.3
chr1	21090936	21091753	Insul_15	0.28	7.29	1.11	0.62	3.92	5.27	9.41	13.76	12.36	0.49
chr1	21092729	21093192	WE_83	0.29	3.54	0.99	0.45	3.47	4.15	3.03	1.96	1.55	0.69
chr1	21114931	21115521	Insul_16	0.4	6.46	1.8	3.63	4.53	7.45	2.41	3.03	4.65	1.67
chr1	21122401	21122853	WE_84	0.22	7.39	0.81	3.28	3.76	8.6	1.28	1.89	1.18	0.69
chr1	21151963	21152142	Insul_17	0.49	2.1	0.72	0.66	1.48	2.33	9.93	22.5	8.56	1.28
chr1	21156229	21156748	Insul_18	0.77	4.16	3.18	1.55	4.16	3.76	9.82	14.34	14.5	1.28
chr1	21208515	21209167	WP_15	1.25	6.98	6.28	8.77	5.01	12.18	23.65	13.4	21.29	1.18
chr1	21209489	21209916	WP_16	1.44	6.09	5.53	8.15	3.84	10.67	12.24	5.8	8.98	1.08
chr1	21210905	21211126	WE_85	0.26	1.79	0.27	0.69	1.03	1.89	0.78	0.2	0.33	0.79
chr1	21218144	21218304	WE_86	0.28	3.99	1.38	2.42	5.01	15.43	2.79	1.4	1.31	1.08
chr1	21218856	21219674	WE_87	0.23	5.95	1.11	1.59	4.87	16.5	2.11	1.17	0.87	1.28
chr1	21221453	21221631	WE_88	0.3	13.82	1.29	4.14	4.29	16.07	1.96	2.02	1.11	1.18
chr1	21221797	21223110	WE_89	0.32	15.16	1.68	5.94	5.22	22.67	2.6	2.67	1.65	1.28
chr1	21230070	21230960	Prom_34	3.75	8.94	14.72	87.28	3.92	25	2.72	3.55	2.16	1.67
chr1	21231080	21231709	Prom_35	9.13	9.25	26.37	148.15	2.89	34.9	2.91	4.11	2.19	1.48
chr1	21231853	21231987	Prom_36	11.59	3.06	34.09	182.71	2.94	40.2	2.54	2.45	1.5	0.39
chr1	21232861	21233090	Prom_37	7.58	2.92	26.52	170.25	3.5	31.52	2.56	2.15	1.36	0.39
chr1	21233228	21233838	Prom_38	5.2	3.13	19.83	155.3	3.81	25.87	2.87	1.83	1.25	0.2
chr1	21234565	21235158	WP_17	1.3	2.75	8.02	154.47	6.17	14.97	2.52	1.56	2.4	0.59
chr1	21236203	21236575	Enh_44	0.48	2.51	2.85	152.64	5.96	8.8	2.37	1.6	1.43	1.67
chr1	21238039	21238611	WE_90	0.28	1.72	1.29	97.81	4.58	7.11	2.35	2.18	1.24	0.89
chr1	21239130	21239842	Enh_45	0.46	2.23	2.04	89.42	4.45	4.94	2.64	1.89	1.78	0.49
chr1	21242798	21243392	Enh_46	0.25	4.61	1.32	60.76	5.19	7.06	3.26	3.06	2.25	1.08
chr1	21243939	21244427	WE_91	0.28	2.41	1.08	36.84	3.92	5.86	1.86	1.34	1.2	0.99
chr1	21245921	21246155	WE_92	0.37	1.93	1.14	33.04	3.1	4.63	1.69	0.88	1.36	1.38
chr1	21246506	21246785	WE_93	0.42	2.27	1.05	40.15	2.49	4.12	1.75	0.95	1.48	0.79
chr1	21247054	21247239	WE_94	0.4	2.1	1.05	48.16	2.6	3.61	2	0.78	1.62	0.69
chr1	21252423	21252718	WE_95	0.3	1.86	0.9	125.81	2.99	2.66	1.86	1.66	1.34	1.67
chr1	21252782	21253075	WE_96	0.37	1.86	1.02	112.45	2.78	2.76	1.67	1.6	1.44	1.58
chr1	21254284	21254477	WE_97	0.51	1.51	0.87	69.91	1.72	3.22	1.96	1.4	1.51	1.87
chr1	21256212	21256386	Insul_19	0.42	1.48	0.78	31.52	1.85	3.4	2.25	1.24	4.11	1.18
chr1	21261450	21261828	Insul_20	0.56	2.96	1.38	0.83	2.46	1.97	6.71	6.42	6.49	0.49
chr1	21262235	21262400	Insul_21	0.48	2.61	1.02	0.66	2.15	1.74	6.38	5.9	6.04	0.3
chr1	21294301	21295099	WE_98	0.26	9.52	1.29	2.73	4.87	20.44	3.2	5.57	3.93	1.18
chr1	21310378	21310647	WE_99	0.14	1.96	0.48	0.55	3.52	14.66	1.18	1.34	0.54	0.39
chr1	21314112	21314758	Enh_47	0.15	4.81	1.17	5.25	7.68	34.67	1.55	1.34	1.67	1.08
chr1	21316764	21317254	WE_100	0.18	12.58	0.36	0.76	2.04	16.07	1.11	0.55	0.82	0.2
chr1	21318482	21318921	WE_101	0.11	2.92	0.57	3.8	5.43	17.91	1.51	0.88	1.04	1.48
chr1	21323775	21324106	WE_102	0.26	2.13	0.66	0.69	2.52	3.63	1.11	0.49	1.01	0.99
chr1	21334408	21334676	Insul_22	0.64	1.38	0.69	0.21	1.09	3.53	7.47	21.71	5.97	0.69
chr1	21820131	21820288	WE_103	0.87	1.48	2.37	0.38	2.73	2.43	0.99	1.56	1.58	0.79
chr1	22106538	22107596	Enh_48	0.19	5.84	1.2	0.59	6.36	5.04	2.19	2.15	1.32	2.17
chr1	22305632	22305986	WE_104	0.64	1.48	2.73	0.38	4.29	2.92	0.7	1.53	0.96	1.48
chr1	22545192	22545350	WE_105	0.76	0.86	0.93	0.24	1.22	0.59	0.85	0.42	0.63	0.79
chr1	22601751	22602035	WE_106	0.3	1.51	0.96	0.21	3.18	2.25	1.4	1.76	0.99	1.28
chr1	22627701	22628044	WE_107	0.33	1.65	1.23	0.41	3.74	3.02	1.49	2.74	1.51	1.38
chr1	22640824	22640965	WE_108	0.33	0.65	0.96	0.41	2.91	1.48	0.8	1.14	0.77	0.69
chr1	22652210	22652414	WE_109	0.51	1.03	0.87	0.38	1.7	0.92	0.45	1.43	0.63	0.49
chr1	23003482	23003908	WE_110	0.28	3.23	0.57	0.28	2.04	3.91	1.36	1.63	0.71	1.48
chr1	23153388	23153694	WE_111	0.19	2.23	0.84	0.35	4.37	7.19	1.03	0.91	1.06	1.18
chr1	23169710	23169936	WE_112	0.48	7.01	2.31	0.55	4.82	18.6	2.11	3	0.99	0.89
chr1	23170261	23171144	Enh_49	0.4	7.56	2.43	0.52	6.12	20.16	2.41	2.93	1.17	0.79
chr1	23189476	23189670	WE_113	0.18	0.93	0.45	0.52	2.44	5.19	1.42	0.65	0.63	0.79
chr1	23194340	23195070	WP_18	1.35	4.23	4.84	1.35	3.58	18.24	2.35	3.1	1.04	0.39
chr1	23195218	23195387	WP_19	1.04	4.16	5.2	1.45	5.01	18.91	2.89	3.46	1.74	0.39
chr1	23244986	23245424	Enh_50	0.22	1.72	1.26	0.48	5.83	4.78	2.08	1.21	1.15	0.3
chr1	23260912	23261491	Enh_51	0.27	4.85	1.89	0.76	7.1	7.88	2.39	1.27	1.43	2.17
chr1	23262658	23264219	WP_20	1.22	29.91	7.03	19.3	5.75	12.84	10.63	4.01	7.27	0.79
chr1	23272451	23272689	Enh_52	0.27	1.41	2.01	4.18	7.39	9.54	1.73	1.63	1.11	1.48
chr1	23286742	23287035	WE_114	0.33	1.72	0.96	5.49	2.89	2.38	1.18	1.27	0.92	1.38
chr1	23293672	23293793	Insul_23	0.29	1.31	0.78	6.25	2.65	3.15	6.73	12.58	6.6	2.27
chr1	23321642	23321810	WE_115	0.2	1.07	0.33	0.31	1.67	1.18	0.66	0.52	0.44	0.89
chr1	23327479	23328729	WE_116	0.58	5.12	2.37	1	4.11	7.63	2.79	3.42	2.65	1.67
chr1	23389440	23390803	Insul_24	0.84	15.54	3.48	3.63	4.13	6.58	4.97	2.09	4.98	1.38
chr1	23418424	23418774	WE_117	0.42	1.2	0.99	0.48	2.38	1.15	0.95	0.98	0.82	0.99
chr1	23487714	23488167	WE_118	0.35	5.33	1.2	0.24	3.47	4.5	1.09	1.21	0.68	1.58
chr1	23491439	23491893	WE_119	0.21	5.95	1.05	0.38	5.06	6.6	1.55	1.83	1.25	1.48
chr1	23769678	23770093	Enh_53	0.17	2.54	1.32	0.66	7.95	0.28	5.39	3.46	22.64	0.39
chr1	23928483	23929489	WP_21	1.42	9.21	6.59	6.53	4.64	11.39	4.07	2.02	4.66	0.89
chr1	24012004	24012798	Prom_39	3.14	7.19	11.23	7.91	3.58	11.21	3.45	3.13	3.52	2.27
chr1	24106418	24108075	Prom_40	2.98	14.78	13.76	7.56	4.61	15.2	7.39	2.15	5.22	0.49
chr1	24114225	24115555	WP_22	0.92	8.9	5.26	3.49	5.7	14.56	3.76	2.84	1.9	1.28
chr1	24685030	24686280	Prom_41	5.02	19.67	17.03	8.98	3.39	14.89	5.74	5.05	11.21	0.59
chr1	24740882	24741178	WE_120	0.44	2.48	1.38	2.04	3.13	2.12	1.22	1.3	1.29	1.18
chr1	24756184	24756522	Enh_54	0.23	5.81	2.4	4.38	10.68	8.96	2.21	2.77	1.67	0.69
chr1	24757161	24757548	Enh_55	0.25	5.67	2.04	4	8.16	9.49	1.94	2.67	1.39	0.69
chr1	24800165	24800395	WE_121	0.34	1.27	1.23	2.07	3.58	2.51	1.3	1.83	0.91	1.58
chr1	27939132	27939258	WE_122	0.27	1	0.99	0.48	3.66	10.44	1.07	0.75	0.89	0.69
chr1	27940485	27941017	Prom_42	2.46	3.37	8.92	2.55	3.63	33.37	1.82	3.06	0.94	0.79
chr1	27941700	27941932	Prom_43	3.21	2.41	9.85	1.93	3.07	25.28	1.34	2.31	1.22	0.89
chr1	30841083	30841339	WE_123	0.56	1.82	1.95	0.24	3.47	7.93	1.84	0.85	1.43	0.99
chr1	30858513	30859126	Enh_56	0.18	3.27	1.17	3.04	6.52	8.11	2.62	1.86	1.39	1.67
chr1	30867489	30867765	Enh_57	0.16	1.62	1.08	2.11	6.86	6.68	2.89	2.25	1.74	2.86
chr1	30929659	30931230	Prom_44	4.25	11.93	12.29	11.26	2.89	22.31	7.41	3	11.26	1.08
chr1	30931407	30931672	Prom_45	2.07	8.97	6.85	9.32	3.31	15.48	4.38	2.31	5.64	1.28
chr1	30932931	30933327	WE_124	0.62	1.99	1.05	0.73	1.7	1.74	1.09	0.91	0.94	1.08
chr1	30994294	30994845	WE_125	0.22	3.61	0.75	1.1	3.36	3.51	2.74	2.02	2.09	0.99
chr1	31002073	31002311	WE_126	0.3	1.38	0.93	13.53	3.15	3.53	1.36	0.95	1.22	1.38
chr1	31005323	31005495	Prom_46	5.88	7.22	16.04	20.78	2.73	22.67	5.72	2.38	7.69	0.69
chr1	31005794	31007662	Prom_47	7.79	39.95	12.59	30.56	1.62	33.21	9.89	7.07	10.08	1.18
chr1	31048742	31049203	WE_127	0.3	1.38	0.69	0.28	2.3	2.51	1.51	0.39	0.4	0.69
chr1	31051054	31051274	WE_128	0.51	1.51	0.75	0.21	1.48	1.69	0.99	0.36	0.71	0.39
chr1	31072033	31072451	Enh_58	0.11	8.66	1.02	3.87	8.93	18.14	3.3	5.64	1.29	1.97
chr1	31072654	31073353	Enh_59	0.15	8.9	1.41	4.04	9.22	20.39	3.36	5.61	1.51	1.77
chr1	31074144	31074738	Enh_60	0.19	7.25	1.35	2.8	7.15	17.96	2.81	4.01	1.43	1.58
chr1	31076037	31076875	Enh_61	0.66	19.74	3.72	6.94	5.64	24.72	3.65	6.62	2.33	0.89
chr1	31090628	31091252	Enh_62	0.12	11.21	0.72	0.97	6.07	10.06	2.89	3.68	1.48	1.77
chr1	31092803	31093166	Enh_63	0.15	2.44	0.75	1.04	4.85	6.37	1.61	2.51	0.94	0.59
chr1	31107208	31107480	WE_129	0.18	2.61	0.9	0.55	5.01	7.04	1.4	1.92	1.27	2.56
chr1	31129432	31130358	Enh_64	0.16	12.58	0.81	1.93	5.22	13.95	3.01	5.48	0.92	0.89
chr1	31150634	31152167	Enh_65	0.65	13.44	3.94	12.01	6.05	42.86	3.28	5.05	2.07	0.69
chr1	31152363	31152483	WP_23	0.95	19.67	5.26	18.64	5.5	43.06	3.57	6.68	2.07	0.79
chr1	31152609	31153695	Enh_66	0.5	14.92	2.47	12.26	4.95	29.96	3.69	6.46	2.66	0.99
chr1	31209841	31210337	Insul_25	0.15	6.12	1.05	1.24	6.96	5.48	11.19	47.14	11.97	3.06
chr1	31210752	31211185	Insul_26	0.17	6.12	1.2	1.17	7.15	7.83	11.52	47.4	12.53	3.25
chr1	33099148	33099563	WE_130	0.16	1.55	1.14	0.48	7.33	1.77	0.85	3.33	0.91	3.43
chr1	33153760	33154053	WE_131	0.2	1.79	1.11	1.73	5.43	4.12	0.7	3.72	0.94	1.53
chr1	33270676	33271583	WE_132	0.13	4.4	0.9	1.52	7.04	5.3	1.28	6.19	1.13	3.14
chr1	33271790	33272021	WE_133	0.19	3.85	0.9	1.1	4.63	4.55	1.09	5.8	0.82	0.79
chr1	33726339	33727411	Prom_48	2.22	3.89	11.41	6.84	5.13	6.29	3.22	2.15	7.97	0.3
chr1	33776521	33777298	WP_24	0.74	4.54	5.93	3.11	7.99	3.22	3.49	1.3	4.54	0.2
chr1	33790844	33791910	WE_134	0.55	5.36	3.84	5.18	6.99	15.3	2.11	2.38	3.25	3.09
chr1	33796162	33796449	Insul_27	0.11	2.54	0.93	3.25	8.29	1.54	8.73	15.88	11.4	4.39
chr1	33810886	33811572	WE_135	0.27	6.33	1.68	1.45	6.27	3.56	1.84	1.4	1.46	2.37
chr1	33811859	33812516	WE_136	0.3	6.12	1.71	1.45	5.66	3.17	1.9	1.24	1.6	1.76
chr1	33870808	33871934	Prom_49	2.04	4.71	14.39	4.21	7.07	6.37	3.98	1.63	12.62	1.58
chr1	33876125	33876338	WE_137	0.08	1.13	0.66	0.17	8.74	0.72	0.83	0.49	0.77	4.84
chr1	33996691	33996998	WE_138	0.11	1.41	0.87	0.79	7.94	0.51	1.09	1.27	0.97	4.04
chr1	34118007	34118281	Insul_28	0.72	1.86	3.54	0.48	4.95	2.58	4.19	8.64	10.84	1.18
chr1	34160567	34160965	WE_139	0.13	3.03	0.6	2.97	4.68	1	0.74	1.34	1.74	0.89
chr1	34177948	34178584	WP_25	1.39	3.89	8.27	2.21	5.95	8.39	1.94	2.12	2.28	0.89
chr1	34179762	34180103	Enh_67	0.56	5.26	3.3	1.62	5.88	5.27	1.07	2.45	1.6	0.69
chr1	34180255	34180560	WE_140	0.2	5.16	1.35	1.8	6.86	4.81	0.99	2.54	1.57	2.96
chr1	34192532	34192686	WE_141	0.09	0.96	0.6	0.66	7.07	1.23	0.8	1.37	0.89	3.17
chr1	34224374	34224812	WE_142	0.11	2.48	0.78	1.97	6.96	1.02	1.07	1.01	1.37	3.06
chr1	34275311	34275518	Insul_29	0.11	1.55	0.84	0.93	7.62	0.84	12.69	28	9.97	3.72
chr1	34293077	34293645	Prom_50	2.2	10.21	11.9	13.71	5.4	18.04	3.92	2.8	2.92	1.77
chr1	34294006	34295431	Prom_51	2.51	14.34	16.52	17.95	6.59	25.79	3.36	3.78	3.06	1.77
chr1	34308807	34309482	WE_143	0.09	3.34	0.6	5.56	6.48	2.84	2.29	1.86	1.29	2.58
chr1	34309735	34309846	WE_144	0.13	3.44	0.63	6.04	4.87	2.94	2.39	2.15	1.39	0.99
chr1	34352202	34352388	WE_145	0.12	0.62	0.72	2.52	5.85	0.77	1.09	1.17	0.96	1.95
chr1	34363621	34363944	WE_146	0.15	1.65	1.02	3.21	6.7	0.97	1.71	2.09	1.51	2.8
chr1	34367707	34368061	WE_147	0.12	1.68	0.69	0.83	5.64	1.2	1.73	1.86	1.39	1.74
chr1	34444336	34445175	WE_148	0.22	6.33	1.47	0.97	6.8	7.39	2.11	2.51	1.79	2.9
chr1	34456561	34456807	WE_149	0.14	1.24	0.87	0.41	6.11	0.49	1.03	1.89	0.73	2.21
chr1	34469205	34469647	WE_150	0.12	1.1	0.72	1.55	6.03	1.15	1.32	1.47	1.5	2.13
chr1	34491473	34492096	WE_151	0.75	7.53	4.12	3.28	5.5	3.97	1.96	2.05	3.03	1.6
chr1	34495883	34497157	Prom_52	2.77	28.33	17.84	14.26	6.43	10.16	4.25	3.39	7.05	0.69
chr1	34500418	34500747	WE_152	0.12	2.3	0.75	4.35	6.22	0.79	0.97	0.98	1.22	2.32
chr1	34516366	34516856	WP_26	0.74	4.64	6.87	1.04	9.29	1.71	2.25	2.61	4.28	0.69
chr1	34519772	34520057	Insul_30	0.19	1.82	1.11	0.79	5.95	0.43	1.4	2.51	6.44	2.05
chr1	34529627	34529865	WE_153	0.45	2.06	2.91	2.9	6.43	1.48	1.38	1.5	1.79	2.53
chr1	34659249	34659521	Insul_31	0.04	1.13	0.3	0.1	7.36	0.1	2.44	1.37	9.9	3.46
chr1	34867012	34867398	WE_154	0.06	2.3	0.48	5.04	7.7	0.59	1.38	0.85	1.31	3.8
chr1	34899309	34900343	Prom_53	2.28	5.67	13.55	11.77	5.95	16.09	2.29	2.22	14.39	0.89
chr1	34906591	34907055	WP_27	0.92	4.92	5.08	5.66	5.5	6.19	2	1.5	2.19	0.3
chr1	34924136	34924315	Insul_32	0.09	1.75	0.57	1.24	6.38	0.84	7.66	10.07	19.2	2.48
chr1	35437529	35438111	WE_155	0.12	2.58	0.99	0.38	7.94	0.72	0.83	0.82	0.66	4.04
chr1	35442349	35442600	Insul_33	0.13	1.13	0.87	0.17	6.64	0.41	2.58	3.52	12.27	2.74
chr1	35687586	35687727	WE_156	0.09	1.03	0.75	0.17	7.92	1.05	0.54	0.68	0.57	4.02
chr1	35719997	35720179	WE_157	0.14	0.79	0.72	0.48	5.29	1.13	0.8	0.85	0.8	1.39
chr1	35820054	35820572	WE_158	0.06	3.85	0.57	0.69	9.56	2.38	1.86	1.79	1.27	5.66
chr1	35820962	35821410	WE_159	0.1	3.85	0.63	0.45	6.35	4.32	2.23	2.22	1.18	2.45
chr1	35823151	35823376	WE_160	0.09	1.62	0.63	0.55	6.8	1.13	1.22	2.18	1.01	2.9
chr1	35879695	35879943	WE_161	0.12	2.44	0.87	0.48	7.41	2.12	1.44	1.17	1.24	3.51
chr1	35880546	35880949	WE_162	0.17	2.61	1.02	0.35	5.95	2.53	1.51	1.3	1.34	2.05
chr1	35893280	35893878	WE_163	0.33	3.78	2.04	0.9	6.14	22.24	1.82	2.31	1.1	2.24
chr1	35894134	35894328	WE_164	0.46	3.78	1.98	0.86	4.29	19.8	1.8	2.25	0.92	0.89
chr1	35903424	35903784	Insul_34	0.17	1.34	0.96	0.59	5.77	2.07	7.47	20.15	8.67	1.87
chr1	35926255	35926886	WE_165	0.07	3.03	0.57	0.55	8.1	1.38	0.83	1.6	0.66	4.2
chr1	35932213	35932688	WE_166	0.13	2.3	0.78	0.73	6.25	1.51	1.05	1.24	0.97	2.35
chr1	35935273	35935603	WE_167	0.08	1.55	0.57	1.07	7.23	0.82	0.91	1.24	0.61	3.33
chr1	35946718	35946914	WE_168	0.14	1.82	1.02	0.38	7.12	1	1.2	1.63	1.04	3.22
chr1	35982623	35984183	Enh_68	0.36	14.27	2.28	0.83	6.33	7.55	3.45	3.1	1.48	0.69
chr1	35987930	35988222	WE_169	0.12	2.82	0.6	0.73	5.13	2.07	1.09	1.04	0.87	1.23
chr1	35990272	35990824	WE_170	0.14	9.42	0.72	0.28	5.08	0.82	1.26	1.34	1.1	1.18
chr1	36004973	36005127	WE_171	0.15	2.37	1.02	0.38	6.59	1.18	1.26	1.56	0.77	2.69
chr1	36087249	36087544	Insul_35	0.14	3.09	0.69	0.55	5	0.87	2.41	1.53	5.76	1.1
chr1	36121493	36122291	Enh_69	0.65	7.5	4.15	1.73	6.35	12.08	12.75	13.99	18.34	1.38
chr1	36122350	36123804	Enh_70	0.4	26.71	2.43	5.49	6.11	16.15	5.99	5.48	4.16	1.08
chr1	36127044	36127913	Prom_54	3.48	8.6	20.94	25.72	6.01	25.56	6.96	3.85	3.52	0.59
chr1	36128178	36128619	WP_28	1.14	7.39	6.36	25.93	5.58	22.03	5.39	3	2.92	0.39
chr1	36129492	36130889	WP_29	0.82	25.2	7.15	36.74	8.76	26.94	5.78	4.89	2.66	1.28
chr1	36131183	36131514	Enh_71	0.57	27.02	3.3	43.26	5.82	33.72	6.54	4.53	4.54	1.87
chr1	36131686	36133197	Enh_72	0.42	27.47	2.28	44.71	5.48	32.57	7.95	4.11	4.21	2.17
chr1	36133637	36133810	Enh_73	0.62	6.09	4.08	21.03	6.56	16.79	5.59	2.58	2.21	1.48
chr1	36136412	36136913	Enh_74	0.16	6.77	0.81	19.89	5.16	6.65	3.9	2.38	1.88	0.79
chr1	36140497	36140695	WE_172	0.24	2.61	1.2	19.65	4.97	2.38	3.1	2.02	1.55	1.67
chr1	36145145	36145467	Enh_75	0.44	3.85	2.94	16.92	6.64	4.09	4.77	1.73	1.48	1.58
chr1	36147241	36147415	Enh_76	0.39	4.81	3.76	21.68	9.58	3.71	3.45	2.28	2.72	0.3
chr1	36150424	36150944	Enh_77	0.14	5.5	0.86	19.96	5.98	7.32	3.96	2.22	2.07	2.46
chr1	36151783	36151908	Enh_78	0.54	5.33	3.32	25.03	6.19	5.17	3.45	2.09	1.25	1.67
chr1	36152294	36152572	Enh_79	0.5	3.75	4.05	22.72	8.1	3.51	2.58	1.5	1.37	0.99
chr1	36157940	36158793	Enh_80	0.52	5.36	3.95	11.6	7.65	4.43	2.93	1.53	1.83	1.18
chr1	36160457	36161040	WE_173	0.09	4.19	0.72	18.92	8.15	1.3	2.39	1.7	1.27	4.25
chr1	36166895	36167185	WE_174	0.13	3.51	0.81	1.42	6.06	2.79	3.12	3	1.86	2.16
chr1	36190594	36190771	Insul_36	0.11	2.3	0.72	2.52	6.59	2.97	8.67	28.04	11.3	2.69
chr1	36191548	36191698	Insul_37	0.16	2.17	0.81	2.28	5.03	2.38	8.21	28.53	11.43	1.13
chr1	36300800	36301381	Prom_55	1.5	10.49	9.73	7.73	6.48	9.19	2.5	1.73	4.42	1.08
chr1	36312003	36312298	Insul_38	0.24	3.47	2.07	0.66	8.76	2.92	4.38	3	8.8	4.86
chr1	36321051	36321248	WE_175	0.21	2.06	1.02	2.49	4.92	1.77	1.09	0.85	0.56	1.02
chr1	36327581	36327805	WE_176	0.25	3.3	1.41	3.49	5.56	2.81	1.42	1.43	1.24	1.66
chr1	36329502	36329625	WE_177	0.4	4.09	3.6	5.83	9	3.51	1.75	1.24	1.32	5.1
chr1	36330128	36330491	WE_178	0.38	3.75	2.79	5.04	7.28	2.97	1.38	0.98	1.11	3.38
chr1	36360258	36360559	WE_179	0.17	3.92	1.32	0.41	7.94	0.9	1.42	1.43	1.55	4.04
chr1	36364277	36365122	WP_30	1.14	8.15	6.64	14.54	5.82	3.86	5.51	2.64	4.46	0.69
chr1	36366485	36366685	WE_180	0.23	3.3	1.29	1.35	5.5	1.2	1.51	1.5	1.65	1.6
chr1	36373694	36373996	WE_181	0.06	3.95	0.33	1.8	5.19	0.61	1.24	1.24	1.1	1.29
chr1	36380986	36381181	Insul_39	0.14	2.44	0.69	2.24	4.92	0.59	5.37	8.15	5.76	1.48
chr1	36413911	36414459	Enh_81	0.64	2.82	3.9	8.46	6.06	15.15	3.08	2.74	2.14	1.38
chr1	36425051	36425193	WP_31	1.22	6.84	9.16	13.4	7.52	13.23	6.56	2.8	5.38	0.3
chr1	36425705	36426287	Prom_56	2.35	6.36	15.32	12.12	6.51	11.92	5.82	2.22	5.06	0.3
chr1	36427832	36428052	WE_182	0.19	2.89	1.08	1.31	5.74	5.81	2	2.09	2.12	1.84
chr1	36501803	36502345	Prom_57	1.67	5.02	8.16	2.93	4.9	4.5	4.73	2.45	3.25	0.59
chr1	36522546	36523068	WE_183	0.11	4.37	0.69	0.86	6.22	1.59	1.77	1.63	1.18	2.32
chr1	36526669	36527449	Enh_82	0.44	9.73	3.23	3.42	7.31	9.44	3.57	3.19	2.61	2.17
chr1	36527943	36528983	WP_32	1.46	9.73	7.96	6.39	5.45	8.29	9.45	3.23	10.41	1.08
chr1	36533346	36533565	Enh_83	0.52	2.3	3.82	1.07	7.41	4.55	2.48	2.28	2.16	0.39
chr1	36558198	36558437	Insul_40	0.1	2.1	0.57	1.24	5.48	0.51	6.83	19.2	13.47	1.58
chr1	36568277	36569830	WP_33	0.79	13.82	5.44	9.53	6.91	6.4	7.97	4.34	17.11	0.99
chr1	36582267	36582959	Enh_84	0.12	5.43	0.64	4.66	5.13	4.89	3.55	1.3	2.87	1.67
chr1	36583769	36584074	Enh_85	0.11	4.74	0.84	4.21	7.44	4.15	2.91	1.47	2.05	1.18
chr1	36584139	36584306	Enh_86	0.55	4.33	3.53	3.52	6.46	3.28	2.79	1.37	1.78	1.18
chr1	36587465	36587658	WE_184	0.13	3.75	0.84	3.59	6.3	0.97	1.63	0.88	1.64	2.4
chr1	36591433	36591691	WE_185	0.15	4.54	1.17	1.9	7.81	1.28	1.86	0.95	1.95	3.91
chr1	36592900	36593516	WE_186	0.12	5.47	0.96	1.69	8.21	3.2	2.41	1.11	2.38	4.31
chr1	36594569	36594717	WE_187	0.18	2.82	0.93	1.28	5.05	4.4	2.02	0.78	1.97	1.15
chr1	36596035	36596720	WE_188	0.14	12.1	0.69	2.8	4.87	8.09	2.46	1.73	2.37	1.08
chr1	36603588	36604764	Prom_58	1.89	18.98	14.91	5.77	7.89	5.71	22.74	32.54	22.22	0.99
chr1	36611369	36611715	WE_189	0.23	4.23	1.2	2.49	5.19	2.2	1.63	1.56	0.77	1.29
chr1	36613356	36614761	WP_34	1.41	11.07	8.78	11.46	6.25	7.7	7.66	3.62	29.66	0.69
chr1	36615057	36615245	WP_35	1.25	7.63	6.64	4.28	5.32	5.12	5.76	2.22	27.53	0.59
chr1	36617666	36618000	WE_190	0.15	2.85	0.84	1.1	5.53	1.84	1.32	1.34	0.92	1.63
chr1	36628468	36628813	WE_191	0.06	3.2	0.39	1.14	6.3	1.77	1.03	2.48	0.77	2.4
chr1	36637346	36637501	WE_192	0.18	3.03	1.14	1.14	6.46	1.89	2.52	1.79	1.41	2.56
chr1	36653008	36653244	WE_193	0.1	2.13	0.6	1.9	5.8	1.66	1.38	1.47	1.18	1.9
chr1	36661317	36661801	WE_194	0.14	6.05	1.08	1.24	7.81	1.79	2.35	3.1	1.86	3.91
chr1	36693478	36693685	WE_195	0.12	2.44	0.63	0.48	5.35	1.28	1.71	1.7	0.92	1.45
chr1	36741041	36741226	Insul_41	0.13	2.1	0.9	0.62	6.78	1.36	7.04	7.01	17.89	2.88
chr1	36747949	36748922	Prom_59	2.15	22.59	12.68	9.77	5.9	12.54	3.22	1.4	3.85	0.89
chr1	36751810	36752057	WE_196	0.15	1.93	1.17	7.28	7.78	2.15	1.88	1.04	1.81	3.88
chr1	36766382	36767120	Prom_60	1.82	11.45	9.52	7.18	5.24	8.7	3.45	2.54	9.14	1.18
chr1	36835654	36836029	WE_197	0.1	4.5	0.6	2.93	5.88	0.72	1.07	1.24	0.91	1.98
chr1	36836426	36836667	WE_198	0.09	5.19	0.9	2.35	9.85	2.25	1.4	1.24	1.43	5.95
chr1	36837389	36838162	Enh_87	0.59	11.35	4.12	7.84	7.01	4.99	2.17	2.15	2.92	0.69
chr1	36838963	36839718	WE_199	0.43	6.05	2.7	11.39	6.27	5.27	1.82	2.09	2.23	2.37
chr1	36841571	36841914	Insul_42	0.16	4.92	0.87	1.17	5.61	0.87	9.56	13.27	10.62	1.71
chr1	36896829	36897021	WE_200	0.17	2.17	0.93	2.97	5.48	1.46	2.52	2.31	1.37	2.46
chr1	36918556	36918980	WE_201	0.1	2.3	0.75	1.93	7.68	3.58	2.37	2.12	2.12	3.78
chr1	36931716	36932079	Insul_43	0.12	3.06	0.75	3.76	6.41	3.2	5.24	9.23	7.13	2.51
chr1	36959476	36959673	WE_202	0.14	1.86	0.78	2	5.74	2.17	2	1.63	1.57	1.84
chr1	36971418	36971674	WE_203	0.16	2.3	1.05	2.07	6.56	2.89	1.51	1.3	1.58	2.66
chr1	36977023	36977285	Enh_88	0.56	3.85	4.77	4.38	8.52	4.86	2.41	2.74	1.43	0.89
chr1	36985785	36986078	Enh_89	0.16	1.89	0.95	2.9	6.06	1.71	2.37	2.48	2.85	0.59
chr1	36991677	36991885	WE_204	0.13	1.75	0.87	3.69	6.75	2.53	2.02	2.64	1.6	2.85
chr1	36996229	36997090	Prom_61	2.97	12.79	25	15.19	8.42	17.58	9.66	3.81	7.69	0.59
chr1	37033650	37034126	WE_205	0.15	5.26	0.84	0.52	5.53	2.41	3.28	3.72	1.27	1.63
chr1	37082096	37083509	Enh_90	0.56	11.11	3.64	1.59	6.54	13.69	4.17	5.71	2.02	0.99
chr1	37083801	37083964	WE_206	0.11	8.25	0.9	1.38	8.07	9.08	3.1	4.34	1.78	4.17
chr1	37097920	37098572	WE_207	0.1	16.13	0.51	2.07	5.37	6.42	3.8	4.4	1.95	1.47
chr1	37113759	37113918	WE_208	0.18	3.95	1.02	0.83	5.61	8.01	2.64	3.19	1.62	1.71
chr1	37114079	37114497	WE_209	0.18	4.3	1.05	0.79	5.95	8.03	2.54	3.33	1.78	2.05
chr1	37356367	37357252	Prom_62	1.6	16.64	8.95	6.18	5.61	8.14	9.39	4.3	5.78	1.28
chr1	37357666	37357827	WP_36	1.32	13.68	9.4	6.53	7.15	6.96	9.12	3.36	3.85	0.79
chr1	37398147	37399097	Enh_91	0.58	10.28	3.52	4.8	6.03	16.58	4.6	5.48	5.78	0.49
chr1	37404152	37404680	Enh_92	0.15	8.05	0.9	2.14	5.9	6.4	2.44	3.39	1.78	0.99
chr1	37407780	37408500	Enh_93	0.59	9.01	4.95	3.87	8.45	12.46	4.19	3.55	2.56	0.69
chr1	37417758	37418075	WE_210	0.1	2.68	0.78	1.97	7.46	5.65	1.96	2.15	0.82	3.56
chr1	37486354	37487403	Prom_63	3.4	17.33	20.82	13.19	6.11	13.28	5.41	2.93	7.95	1.77
chr1	37597740	37598229	Insul_44	0.41	2.41	2.79	1.69	6.8	1	2.06	1.08	7.18	2.9
chr1	37667942	37668110	WE_211	0.17	1.96	1.11	0.55	6.72	2.35	2.19	1.21	1.44	2.82
chr1	37751466	37751664	WE_212	0.11	1.2	0.54	0.24	5.11	0.38	0.74	0.65	1.04	1.21
chr1	37921350	37922570	Prom_64	1.57	59.27	10.11	11.74	6.46	8.44	4.54	2.61	7.45	1.28
chr1	37928592	37929556	Prom_65	1.65	10.14	9.49	6.91	5.77	14.46	2.56	2.09	4.09	1.87
chr1	37934620	37935276	Enh_94	0.22	7.98	1.27	6.21	5.8	7.04	2.27	2.31	2.59	1.38
chr1	37946871	37947587	Prom_66	2.6	11.66	21.12	14.54	8.13	17.32	4.6	3.39	3.83	0.99
chr1	38053589	38055554	Prom_67	2.45	29.26	17.75	18.51	7.25	17.68	4.81	3	14.97	0.99
chr1	38063723	38063894	WE_213	0.16	1.24	1.26	2.18	7.97	2.92	1.36	1.14	1.79	4.07
chr1	38166692	38166914	Enh_95	0.64	1.51	5.11	3.25	7.97	3.33	1.84	1.4	1.55	2.17
chr1	38175581	38175719	Enh_96	0.47	1.75	3.41	2.42	7.2	3.84	1.75	1.01	1.24	1.18
chr1	38181205	38181419	Enh_97	0.13	1.38	0.81	1.93	6.06	5.83	1.67	1.5	1.79	0.69
chr1	38185747	38187236	Prom_68	2.03	27.75	9.94	6.46	4.9	9.88	18.62	13.4	35.5	1.08
chr1	38233037	38233279	WE_214	0.12	1.72	0.69	0.62	5.69	2.81	0.83	1.5	0.99	1.79
chr1	38242435	38242644	Insul_45	0.19	1.13	1.11	0.45	5.72	1.28	9.99	32.57	11.94	1.82
chr1	38300240	38300364	WE_215	0.17	8.9	1.2	0.83	6.88	9.29	2.93	2.15	1.95	2.98
chr1	38364786	38365885	Enh_98	0.59	11.04	4.12	1.62	6.94	19.37	4.6	4.6	5.66	1.48
chr1	38506302	38506656	WE_216	0.15	2.92	1.08	0.86	7.12	1.77	1.53	2.12	1.11	3.22
chr1	38535138	38535487	WE_217	0.17	2.17	1.11	0.55	6.64	0.84	0.78	1.5	0.96	2.74
chr1	38918571	38918821	WE_218	0.16	1.99	0.78	0.48	4.87	1.79	2.89	2.45	3.2	0.97
chr1	39043923	39045007	Prom_69	2.08	22.07	10.93	8.36	5.27	13.48	3.16	2.18	3.48	1.28
chr1	39067622	39067820	Insul_46	0.09	1.38	0.75	0.41	8.05	0.49	10.94	23.8	8.08	4.15
chr1	39082113	39082285	Enh_99	0.62	1.93	4.3	0.52	6.91	0.69	2.17	2.09	1.41	0.79
chr1	39124529	39125132	Enh_100	0.67	5.64	4.57	0.76	6.83	2.35	2.13	3.55	1.58	0.99
chr1	39159355	39159735	Enh_101	0.17	3.27	0.94	0.38	5.64	3.71	2.44	1.96	1.84	1.08
chr1	39162427	39162878	WE_219	0.25	2.75	1.44	0.76	5.8	3.56	2.58	1.76	1.53	1.9
chr1	39189974	39190127	WE_220	0.13	1.65	0.69	0.31	5.32	0.77	1.71	1.53	1.27	1.42
chr1	39200532	39200825	WE_221	0.07	3.16	0.57	0.79	7.89	1.2	2.25	2.67	1.24	3.99
chr1	39213626	39213916	WE_222	0.08	1.44	0.51	0.38	6.09	1.1	1.53	1.66	1.27	2.19
chr1	39249163	39250112	WP_37	0.98	9.56	6.64	0.52	6.75	2.43	7.31	2.71	12.77	0.79
chr1	39341656	39341937	WE_223	0.13	2.54	0.57	0.35	4.47	1.56	0.91	1.17	1.17	0.89
chr1	39345350	39345603	WE_224	0.17	3.27	0.99	0.41	5.9	2.17	1.65	1.66	1.32	2
chr1	39359195	39359468	WE_225	0.08	2.44	0.6	0.41	7.7	1.89	1.34	1.17	1.22	3.8
chr1	39370275	39370450	WE_226	0.12	1.82	0.66	0.41	5.61	1.69	1.38	1.27	1.2	1.71
chr1	39374827	39375106	WE_227	0.21	1.96	1.23	0.52	5.82	2.53	1.44	1.3	1.17	1.92
chr1	39382221	39382378	WE_228	0.15	2.27	0.93	0.86	6.38	3.02	1.51	1.34	1.98	2.48
chr1	39424412	39425398	Prom_70	3.72	9.42	20.07	13.78	5.4	9.24	2.58	2.12	3.39	0.59
chr1	39449168	39449293	Insul_47	0.09	2.3	0.6	3.42	6.67	0.84	7.97	13.01	15.18	2.77
chr1	39474743	39474964	Insul_48	0.15	1.55	0.99	2.87	6.62	2.23	1.51	1.63	6.83	2.72
chr1	39482281	39482891	WE_229	0.12	7.74	0.72	10.25	6.03	6.76	1.96	3.1	1.37	2.13
chr1	39490814	39491050	WP_38	1.38	4.78	6.64	7.22	4.82	18.78	3.74	3.49	2.04	1.38
chr1	39491214	39491664	Prom_71	1.61	4.54	8.97	6.84	5.56	20.65	3.57	3.62	1.97	1.18
chr1	39502636	39502954	Enh_102	0.54	2.99	3.84	5.28	7.15	8.16	4.05	2.51	1.17	0.79
chr1	39509123	39509408	WE_230	0.09	1.86	0.69	4.18	7.81	3.22	1.51	1.79	1.24	3.91
chr1	39514904	39515666	Enh_103	0.42	10.38	2.63	6.77	6.22	11.18	4.79	2.15	1.88	0.99
chr1	39534848	39535965	Prom_72	1.83	10.31	10.32	11.88	5.64	10	10.24	3.13	9.69	1.38
chr1	39572234	39572706	Enh_104	0.6	3.2	3.59	0.52	5.98	4.22	1.77	1.5	1.31	0.99
chr1	39576297	39576470	WE_231	0.1	1.13	0.51	0.28	5.29	0.38	0.78	0.39	0.4	1.39
chr1	39584320	39584617	Insul_49	0.16	1.62	0.93	0.59	5.74	0.79	3.34	5.64	12.77	1.77
chr1	39587101	39587386	Insul_50	0.17	2.78	1.2	0.93	7.07	1.15	4.75	9.62	13.11	3.17
chr1	39592148	39593124	Prom_73	1.76	14.72	13.17	7.66	7.49	5.86	4.23	1.96	6.18	1.08
chr1	39594348	39594800	Enh_105	0.41	2.13	2.15	1.21	5.21	2.02	1.77	0.75	1.04	0.39
chr1	39633348	39634687	WP_39	1.05	22.45	9.01	16.88	8.6	17.43	11.56	4.43	14.92	2.07
chr1	39635315	39635615	Enh_106	0.48	11.59	3.74	5.32	7.78	13.77	3.49	4.69	2.12	1.87
chr1	39648480	39649399	Prom_74	1.64	7.32	13.61	3.25	8.29	23.05	3.92	3.42	2.18	1.18
chr1	39655634	39655927	WE_232	0.17	2.92	1.02	2.55	6.03	2.81	2.39	0.95	1.18	2.13
chr1	39665130	39665662	Enh_107	0.47	5.43	2.62	1	5.58	10.8	3.38	2.45	2	0.99
chr1	39665955	39666093	WE_233	0.43	5.12	3.09	0.97	7.25	10.54	3.05	2.41	1.79	3.35
chr1	39669462	39669696	WE_234	0.2	1.93	0.93	0.62	4.76	3.45	2.33	2.97	2.42	1.67
chr1	39767490	39767730	WE_235	0.12	1.96	0.81	0.35	6.51	1.69	0.95	1.37	1.15	2.61
chr1	39770647	39771511	WE_236	0.16	10.45	0.93	1.31	5.9	3.33	1.32	2.77	1.04	2
chr1	39791066	39791518	WE_237	0.19	2.92	1.08	0.69	5.8	2.53	1.16	1.27	0.77	1.9
chr1	39792737	39793398	WE_238	0.13	4.3	1.02	1.42	7.86	3.15	1.94	1.79	0.94	3.96
chr1	39818227	39818583	Insul_51	0.26	4.23	1.32	1.17	5.11	3.74	5.8	12.13	5.31	1.21
chr1	39818828	39819184	Insul_52	0.25	4.23	1.44	1.17	5.85	3.91	5.78	12.32	6.27	1.95
chr1	39869985	39870285	WE_239	0.12	3.03	0.81	0.55	6.62	0.82	2.87	2.02	0.97	2.72
chr1	39925797	39926985	Enh_108	0.19	4.81	1.24	0.52	6.48	3.17	2.72	3.75	2.75	1.18
chr1	39957448	39957796	WE_240	0.56	3.2	3.15	1.97	5.61	2.46	2.95	2.35	2.58	1.71
chr1	39959567	39960194	Enh_109	0.35	4.74	1.5	0.97	4.26	2.74	3.08	2.35	1.62	0.99
chr1	39968395	39968533	Insul_53	0.09	1.41	0.6	1.35	6.46	1	2.77	5.38	9.43	2.56
chr1	39993176	39993677	Insul_54	0.45	4.19	3.21	1.8	7.07	2	8.15	10.14	12.93	3.17
chr1	40007127	40007278	WE_241	0.25	2.34	1.2	1.62	4.79	2.46	1.96	1.83	2.8	1.18
chr1	40056666	40057183	Insul_55	0.11	2.65	0.72	1.52	6.33	0.9	2.56	2.31	6.5	2.43
chr1	40068473	40068869	WE_242	0.16	1.75	0.96	1.9	5.95	1.28	0.8	1.04	0.94	2.05
chr1	40142587	40142797	Insul_56	0.62	1.96	3.42	0.76	5.53	1.28	1.47	1.73	6.92	1.63
chr1	40172245	40172547	Insul_57	0.23	2.68	1.29	0.69	5.53	3.63	9.8	34.04	12.93	1.63
chr1	40173320	40173585	Insul_58	0.18	3.61	1.14	0.9	6.38	4.94	9.43	32.44	10.3	2.48
chr1	40174499	40174994	WE_243	0.05	3.89	0.39	0.66	7.36	2.92	2.04	8.31	1.22	3.46
chr1	40189619	40189913	WE_244	0.09	1.82	0.57	0.52	6.27	1.69	1.26	3.46	1.46	2.37
chr1	40196701	40197010	WE_245	0.17	1.79	1.17	0.62	6.94	1.48	0.95	1.43	0.99	3.04
chr1	40206152	40206369	WE_246	0.18	1.89	0.84	0.59	4.68	1.87	1.28	1.11	0.82	0.78
chr1	40212622	40213696	Enh_110	0.4	10.49	3.27	2.8	8.26	17.14	2.85	4.14	1.84	1.58
chr1	40217750	40218397	WE_247	0.11	2.75	0.66	2.69	5.88	10.59	1.75	2.05	2.05	1.98
chr1	40219922	40220754	Enh_111	0.48	16.71	3.29	11.91	6.91	22.77	3.43	4.56	1.67	1.18
chr1	40220879	40221705	Enh_112	0.53	15.13	4.29	4.73	8.13	21.19	3.12	4.08	1.46	1.48
chr1	40224425	40224571	WE_248	0.06	1.03	0.6	0.41	9.74	2.46	0.68	0.62	0.73	5.84
chr1	40228680	40229412	WE_249	0.11	8.8	0.84	3.66	7.94	7.98	2.19	2.74	1.58	4.04
chr1	40231732	40233173	WE_250	0.1	15.95	0.66	4.59	6.41	23.36	3.28	5.84	2.7	2.51
chr1	40236332	40236959	Enh_113	0.46	5.78	2.91	2.24	6.33	16.96	2.39	2.71	1.69	1.87
chr1	40237781	40238014	Enh_114	0.62	3.23	4.05	0.97	6.51	9.29	2.64	1.89	1.65	1.08
chr1	40244687	40245231	WE_251	0.09	5.26	0.63	1.14	7.36	6.14	2.25	1.86	1.03	3.46
chr1	40274431	40274700	WE_252	0.14	3.99	1.08	1.31	7.86	5.71	2.44	2.48	1.22	3.96
chr1	40277481	40277635	Enh_115	0.53	3.27	3.63	1.1	6.86	7.11	2.93	2.74	1.93	0
chr1	40278217	40278567	Enh_116	0.58	4.06	3.71	2.14	6.41	9.88	3.2	2.9	2.05	0.99
chr1	40278763	40279174	WE_253	0.24	4.74	1.32	2.73	5.48	9.75	3.01	2.48	1.84	1.58
chr1	40279606	40280014	WE_254	0.18	4.64	1.14	2.31	6.27	8.47	2.66	2.18	1.44	2.37
chr1	40281258	40282274	Prom_75	1.68	11.52	11.72	20.82	6.96	29.02	5.43	5.44	2.51	0.79
chr1	40282597	40282828	Prom_76	1.83	11.21	13.79	27.52	7.54	33.03	4.73	6.1	2.72	0.99
chr1	40284598	40285212	Enh_117	0.47	7.87	3.38	20.34	7.12	32.52	2.99	2.71	2.14	0.69
chr1	40285950	40287026	Enh_118	0.31	8.97	2.26	28.31	7.31	31.24	3.57	4.24	2.42	0.69
chr1	40287118	40287456	Enh_119	0.59	8.15	3.68	26.9	6.25	25.95	3.22	3.33	2.04	0.59
chr1	40293477	40294208	Enh_120	0.37	11.86	3.49	18.23	9.48	10.13	2.99	2.35	2.04	0.79
chr1	40299557	40299948	Enh_121	0.24	6.6	1.05	10.22	4.42	13.05	1.98	2.48	1.37	1.28
chr1	40300363	40300825	Enh_122	0.46	5.88	3.29	6.11	7.07	10.67	1.71	1.89	1.08	1.28
chr1	40314093	40314310	WE_255	0.13	1.44	1.05	9.94	8.26	3.2	2.17	2.71	1.81	4.36
chr1	40322962	40323891	Enh_123	0.52	5.36	3.08	11.81	5.88	4.43	4.97	2.25	2.87	0.49
chr1	40328441	40328772	WE_256	0.09	2.78	0.57	8.6	6.35	2.46	1.2	1.63	0.85	2.45
chr1	40368058	40368316	Enh_124	0.13	2.75	0.61	5.8	4.71	2.69	2.11	2.25	1.04	0.69
chr1	40368609	40368861	Enh_125	0.15	2.85	0.82	5.66	5.5	3.28	2.29	2.22	1.08	1.48
chr1	40435690	40435949	Insul_59	0.1	1.51	0.51	0.52	5.27	0.92	9.72	33.61	11.92	1.37
chr1	40738092	40738338	WE_257	0.22	1.99	2.22	0.28	10.14	0.46	1.03	1.04	1.55	6.24
chr1	40847204	40847737	Prom_77	2.12	3.89	9.97	3.28	4.71	4.2	1.51	1.27	2.07	1.08
chr1	41446994	41447313	WE_258	0.19	1.65	1.05	0.14	5.64	0.87	1.18	1.6	0.91	1.74
chr1	41608251	41608848	Enh_126	0.51	3.85	3.66	0.55	7.17	2.74	1.16	1.04	0.89	1.58
chr1	41612445	41613149	Enh_127	0.5	12.79	3.58	1.31	7.15	11.03	1.69	3.68	1.36	1.48
chr1	41615911	41616549	Insul_60	0.42	28.57	1.95	0.66	4.68	6.35	4.15	5.41	5.53	2.07
chr1	41616897	41617268	WE_259	0.24	28.61	1.74	0.73	7.36	5.96	4.5	5.35	3.5	3.46
chr1	41709503	41709883	WE_260	0.25	2.96	1.5	0.35	5.93	1.48	1.69	1.63	0.7	2.03
chr1	41809378	41809674	WE_261	0.11	2.1	0.66	0.28	6.06	2.3	2.29	1.43	1.51	2.17
chr1	42589553	42590168	WE_262	0.2	2.48	1.32	0.76	6.51	7.7	2.08	1.96	1.62	2.61
chr1	42598990	42599164	WE_263	0.11	1.89	0.72	0.48	6.3	6.47	1.59	2.02	0.97	2.4
chr1	42599785	42600085	WE_264	0.16	2.1	1.05	0.48	6.38	6.04	1.84	2.61	1.04	2.48
chr1	42798407	42798953	WE_265	0.15	4.54	0.99	0.45	6.54	1.13	1.65	1.34	1.25	2.64
chr1	42907766	42908578	Prom_78	1.9	12.93	13.55	6.56	7.15	10.29	2.21	1.6	2.33	1.08
chr1	43148422	43149843	Prom_79	1.64	6.12	12.71	5.46	7.73	11.51	3.38	1.3	8.11	0.59
chr1	43154987	43156018	Prom_80	2.6	8.9	19.86	11.57	7.62	23.95	3.14	2.31	2.49	1.48
chr1	43196543	43196749	Insul_61	0.13	1.34	0.84	0.52	6.72	0.87	7.04	16.11	12.77	2.82
chr1	43307169	43307574	WE_266	0.13	3.71	1.02	0.79	7.7	0.56	1.24	1.53	1.39	3.8
chr1	43330171	43330410	WE_267	0.13	2.2	0.81	0.28	6.33	0.9	0.74	0.72	0.92	2.43
chr1	43347674	43347877	WE_268	0.16	1.13	0.93	0.28	5.9	0.33	0.93	0.82	0.82	2
chr1	43362118	43362550	WE_269	0.21	3.47	1.05	0.41	5.05	1.56	2.39	2.18	1.57	1.28
chr1	43362894	43363111	WE_270	0.12	3.54	0.99	0.48	8.6	1.56	2.11	1.89	1.29	4.7
chr1	43394115	43394607	WE_271	0.85	3.03	0.81	0.69	0.95	1.36	0.78	1.14	1.06	0.3
chr1	43420150	43420289	WE_272	1.06	1.51	0.87	0.52	0.82	1.13	0.8	0.91	0.5	0.1
chr1	43455896	43456118	WE_273	0.24	1.99	0.9	0.28	3.71	1	1.75	1.17	1.24	0.99
chr1	43501512	43501701	WE_274	0.7	2.1	2.07	1.14	2.94	1.69	2.23	0.98	2.12	0.69
chr1	43501985	43502593	WP_40	0.77	2.72	3.84	1.38	5.01	2.48	4.75	1.53	4.23	0.59
chr1	43503054	43503365	WP_41	0.88	3.06	5.11	1.55	5.78	2.28	5.32	2.18	4.51	0.1
chr1	43542057	43542495	WE_275	0.6	2.78	2.31	0.66	3.87	1.25	2.11	1.7	1.13	0.99
chr1	43591257	43591522	WE_276	0.34	2.54	1.32	1.14	3.92	2.41	1.4	1.73	0.96	0.99
chr1	43883967	43885092	Prom_81	2.34	25.96	10.21	7.08	4.37	8.83	4.56	2.18	4.53	1.18
chr1	43959789	43960082	Insul_62	0.36	1.48	0.48	0.52	1.32	1.07	6.5	11.41	10.02	0.1
chr1	43990256	43991540	Prom_82	9.69	30.57	20.28	27	2.09	22.65	4.42	2.67	4.18	1.28
chr1	44072355	44072744	WE_277	0.27	2.61	0.99	1.35	3.68	2.43	1.4	1.6	1.06	1.08
chr1	44158415	44159618	Prom_83	3.24	7.39	10.21	9.11	3.15	6.52	4.44	2.02	6.65	0.89
chr1	44186816	44187311	Enh_128	0.3	2.1	1.8	1.35	5.99	7.47	1.18	1.21	1.11	0.79
chr1	44199727	44199992	WE_278	0.28	2.37	1.02	1.62	3.66	5.02	1.67	1.47	1.25	1.48
chr1	44200548	44200881	WE_279	0.29	2.2	1.02	1.42	3.47	4.27	1.49	1.4	1.11	1.58
chr1	44204273	44205207	Prom_84	3.08	6.84	13.04	14.4	4.24	12.82	5.28	3.36	9.83	2.07
chr1	44255165	44256001	WE_280	0.66	4.23	2.43	1.24	3.68	1.61	1.28	1.3	1.57	0.99
chr1	44853728	44854012	WE_281	0.17	2.03	0.93	0.07	5.33	2.76	1.05	0.59	0.56	1.48
chr1	44890953	44891485	WE_282	0.48	1.48	1.02	0.17	2.12	1.25	0.78	0.49	0.54	0.69
chr1	45488856	45489146	Insul_63	0.63	1.72	1.08	1.35	1.72	1.13	2.7	4.96	7.27	1.58
chr1	45598905	45599085	WE_283	0.77	1.1	0.96	0.1	1.25	0.64	0.87	0.52	0.73	1.87
chr1	45702214	45702488	WE_284	4.79	3.71	2.28	0.17	0.48	0.97	0.66	0.52	0.5	0.99
chr1	45729712	45729912	WE_285	0.66	1.27	1.26	0.28	1.91	1.05	2.33	2.38	1.78	1.08
chr1	45851714	45852769	Prom_85	4.4	12.07	12.95	8.22	2.94	11.9	1.67	1.53	5.13	0.3
chr1	45882077	45882276	Insul_64	0.52	1.44	0.96	2.21	1.85	3.2	9.25	20.93	10.27	1.58
chr1	45894524	45894937	WE_286	0.35	3.27	0.9	0.66	2.54	2.87	1.38	1.89	1.06	0.99
chr1	45917114	45917579	Enh_129	0.66	2.13	4.5	1.1	6.78	14.48	1.88	2.41	1.55	1.67
chr1	45921350	45921823	WE_287	0.28	3.58	1.08	1.66	3.84	5.45	1.2	1.92	1.06	0.79
chr1	45922214	45922525	WE_288	0.3	3.75	1.2	2.11	4.05	6.4	1.61	2.41	1.06	1.38
chr1	45922695	45922865	WE_289	0.27	2.37	1.02	1.42	3.74	6.35	1.57	2.18	1.06	1.18
chr1	45925764	45925984	WE_290	0.32	1.31	1.11	1.35	3.47	6.52	1.61	1.21	1.41	1.87
chr1	45938266	45938637	WE_291	0.73	1.72	0.87	0.86	1.19	2.3	1.16	1.17	0.73	0.79
chr1	45954957	45955232	WE_292	0.13	2.51	0.78	1.62	5.91	9.03	1.49	1.5	0.8	1.97
chr1	45960936	45961540	Enh_130	0.31	19.49	1.95	7.22	6.31	17.71	4.31	3.65	2.12	1.18
chr1	45961648	45962752	Enh_131	0.59	22.18	3.89	9.36	6.57	16.07	4.83	4.21	2.38	0.49
chr1	45963123	45963852	Enh_132	0.17	5.02	0.77	7.77	4.64	6.7	2.08	1.73	1.27	0.49
chr1	45970166	45970357	Enh_133	0.62	1.65	2.91	11.74	4.66	3.15	1.69	1.17	1.6	0.39
chr1	45976858	45976987	Enh_134	0.51	10.11	4	16.47	7.84	9.39	2.31	2.64	1.83	1.58
chr1	45977477	45978243	Enh_135	0.65	10.45	5.58	15.09	8.64	13.71	1.94	2.31	2.14	2.17
chr1	45980083	45980520	Prom_86	4.02	2.85	15.86	7.94	3.95	18.47	1.77	1.83	1.43	2.17
chr1	46132802	46133104	WE_293	3.4	5.19	0.09	0	0.03	0	0.02	0	0.09	0
chr1	46906682	46906905	Insul_65	0.46	1.41	1.08	2.28	2.36	1.79	4	13.24	6.47	1.28
chr1	46909387	46911372	Prom_87	3.95	31.63	12.56	20.37	3.18	19.86	4.5	2.15	10.48	1.48
chr1	49627788	49628116	Enh_136	0.63	2.2	3.12	0.21	4.98	1.28	1.24	0.85	0.77	0.99
chr1	49629448	49629745	WE_294	0.31	3.85	0.93	0.17	3.05	1.28	0.47	0.75	0.68	0.69
chr1	50527546	50527759	WE_295	0.36	0.93	0.69	0.03	1.91	0.92	1.14	0.75	1.18	1.08
chr1	50739713	50740448	Enh_137	0.54	6.09	3.32	0.55	6.15	3.12	1.65	2.93	1.39	1.48
chr1	50742333	50742565	WE_296	0.41	0.55	1.41	0.28	3.44	1.25	1.07	1.08	0.7	1.18
chr1	50992166	50992668	WE_297	0.41	1.68	1.32	0.35	3.21	1.77	1.24	1.3	1.03	1.28
chr1	51321932	51322547	WE_298	0.56	7.36	0.87	1.93	1.56	3.15	1.38	2.45	0.61	1.67
chr1	51322789	51323165	WE_299	0.6	7.32	0.9	1.8	1.51	2.43	1.22	2.58	0.64	1.97
chr1	51345572	51346374	WP_42	1.01	4.44	5.23	6.32	5.19	4.58	2.41	3.29	3.88	0.99
chr1	51346398	51347205	WP_43	1.23	4.47	5.62	6.97	4.56	4.86	2.39	3.23	3.06	0.99
chr1	51349273	51349552	WE_300	0.98	1.17	2.55	3.11	2.6	3.38	1.09	1.14	0.94	0.39
chr1	51357127	51357603	WE_301	1	2.78	0.93	2.97	0.93	1.82	0.89	1.34	0.89	0.99
chr1	51390877	51391073	Insul_66	1.48	1.68	3.18	0.59	2.15	2.3	7.06	17.41	6.91	0.59
chr1	51515983	51516293	Insul_67	0.59	1.65	0.69	0.59	1.17	0.54	3.86	9.1	8.35	1.48
chr1	51534315	51535748	Prom_88	3.25	31.49	17.15	67.88	5.27	23.28	9.16	4.92	5.43	1.48
chr1	51562564	51562802	WE_302	0.17	1.68	0.9	0.79	5.43	5.81	1.63	1.6	0.96	1.77
chr1	51565982	51566315	WE_303	0.58	4.16	2.49	3.04	4.29	10.47	2.11	3	1.88	1.87
chr1	51569079	51570249	Enh_138	0.2	10.38	1.56	1.97	7.97	8.11	2.97	3.13	2.09	2.56
chr1	51624075	51624193	WE_304	0.18	0.86	0.48	0.52	2.73	0.84	1.38	1.14	1.84	1.48
chr1	51641882	51642049	WE_305	0.53	1.27	1.11	0.59	2.09	1.48	0.78	0.62	0.89	1.28
chr1	51653930	51654109	Insul_68	0.84	1.48	1.29	0.59	1.54	1.2	8.63	29.5	9.64	0.49
chr1	51701375	51701514	Insul_69	0.81	0.93	0.75	0.59	0.93	1.07	3.22	8.7	10.86	1.77
chr1	51776861	51777543	WE_306	0.61	13.1	2.28	2.83	3.76	10.57	3.59	2.93	1.27	1.58
chr1	51797148	51797296	WE_307	0.23	4.3	1.26	5.08	5.54	15.51	2.77	4.34	1.64	1.87
chr1	51797415	51798345	Enh_139	0.6	5.02	4.61	5.66	7.66	22.03	3.01	4.21	1.67	2.07
chr1	51816445	51817014	Enh_140	0.16	12.03	1.04	7.8	6.52	17.07	3.08	6.32	1.53	0.1
chr1	51826152	51826358	Enh_141	0.67	5.23	3.68	5.56	5.51	8.83	2.64	4.11	1.5	0.69
chr1	51826539	51827361	Enh_142	0.55	5.67	3.47	5.49	6.31	12.9	2.66	4.96	1.72	0.99
chr1	51838983	51839202	WE_308	0.25	1.68	0.87	3.63	3.44	3.99	1.61	2.41	1.13	1.28
chr1	51872182	51872363	WE_309	0.29	2.3	0.84	4.56	2.89	3.12	2.95	5.22	2.82	2.07
chr1	51878433	51878752	WE_310	0.23	2.85	1.14	4.49	5.01	5.14	3.57	3.52	1.62	1.87
chr1	51879313	51879656	WE_311	0.25	2.51	1.17	3.94	4.77	4.53	3.05	3.13	1.48	1.38
chr1	51906479	51906970	Enh_143	0.41	2.41	3.36	4.14	8.27	6.35	2.72	2.25	1.18	1.08
chr1	51912585	51914119	Enh_144	0.46	6.88	3	6.25	6.6	19.98	4.17	4.79	1.46	1.67
chr1	51936234	51936641	Enh_145	0.35	2.65	3.88	4.87	11.15	10.16	3.34	2.58	1.65	1.28
chr1	51939451	51940517	Enh_146	0.53	16.92	4.57	9.46	8.66	22.34	4.29	4.69	1.69	1.18
chr1	51948306	51948599	Enh_147	0.55	5.19	3.93	10.29	7.13	13.64	4.17	3.72	2.19	1.38
chr1	51948875	51949633	Enh_148	0.48	5.57	3.66	11.32	7.68	15.99	4.33	4.08	2.3	1.18
chr1	51950494	51951373	Prom_89	2.23	4.99	11.44	10.22	5.14	25.08	4.54	3.1	2.38	1.77
chr1	51952712	51953510	Prom_90	2.4	8.56	10.99	8.49	4.58	20.8	6.29	6.85	5.29	0.89
chr1	51968307	51968530	WE_312	0.47	1.44	0.84	2.07	1.78	1.94	1.44	1.21	0.91	0.39
chr1	51971868	51973365	WP_44	1.38	6.95	6.84	5.73	4.95	7.14	23.92	7.5	16.2	0.59
chr1	51979767	51979961	WE_313	0.69	1.27	1.86	0.73	2.7	2.76	1.44	1.43	0.99	0.99
chr1	52053636	52053942	WE_314	0.29	1.31	0.99	0.9	3.42	1.56	1.09	1.83	1.43	0.89
chr1	52157432	52157646	Insul_70	0.57	1.62	1.11	0.41	1.93	1.59	3.43	6.49	7.69	1.77
chr1	52170260	52171007	Enh_149	0.47	14.27	3.07	7.01	6.6	7.37	3.47	1.96	52.06	1.77
chr1	52175919	52176872	Prom_91	4.03	10.73	16.85	9.67	4.19	14.69	3.65	2.38	9.4	1.28
chr1	52211713	52212017	WE_315	0.52	1.86	0.63	3.52	1.22	1.36	1.53	0.88	0.89	0.49
chr1	52215215	52215739	WE_316	0.27	2.89	1.2	4.52	4.37	3.66	1.8	1.37	1.34	1.58
chr1	52220611	52220863	WE_317	0.24	1.79	0.96	5.04	4.03	2.17	1.63	1.34	1.46	0.49
chr1	52289219	52290642	WP_45	0.94	15.27	4.99	10.84	5.3	2.99	3.74	1.86	4.84	0.59
chr1	52484854	52485269	WE_318	0.2	1.68	0.36	0.41	1.78	1.38	1.38	1.92	1.62	1.18
chr1	52490975	52491199	Enh_150	0.21	2.1	1.18	0.31	5.67	6.83	3.3	2.9	1.93	0.89
chr1	52522654	52523198	Enh_151	0.6	7.7	4.55	3.83	7.52	11.18	5.43	5.28	2	1.77
chr1	52523612	52523883	Enh_152	0.51	7.25	3.35	3.52	6.52	8.01	5.1	4.56	2.05	0.49
chr1	52540906	52541164	WE_319	0.19	2.34	0.48	2.35	2.57	2.05	1.61	1.27	0.96	0.3
chr1	52552435	52552775	Enh_153	0.22	3.03	1.35	2.18	6.23	7.5	2.56	2.25	1.1	1.08
chr1	52556387	52557922	Prom_92	3.25	9.8	12.74	5.08	3.92	15.35	7.33	3.23	3.48	0.49
chr1	52558596	52558903	Enh_154	0.63	3.64	3.58	1.8	5.7	7.75	3.57	3.91	2.05	0.59
chr1	52654217	52654421	WE_320	0.36	1.2	0.99	0.48	2.76	0.59	1.32	1.27	0.87	0.69
chr1	52687313	52687784	Prom_93	2.81	4.5	7.15	1.97	2.54	3.56	12.03	10.73	31.12	1.08
chr1	52783937	52784243	Insul_71	1.07	1.82	5.2	1.59	4.85	2.61	4	1.92	8.91	1.48
chr1	52806829	52807249	WE_321	0.28	5.71	1.08	2.11	3.87	9.67	1.59	2.09	1.51	1.08
chr1	52822666	52822919	WE_322	0.42	1.99	0.57	0.45	1.35	0.97	0.85	0.65	0.85	0.3
chr1	52857281	52857453	Enh_155	0.23	1.93	1.12	2.07	4.93	6.12	1.51	1.3	1.27	0.39
chr1	52861878	52862213	WE_323	0.23	4.64	0.9	1.66	3.95	5.89	1.44	1.37	1.62	1.08
chr1	52873566	52874837	Prom_94	2.16	9.76	9.94	3.42	4.61	9.29	9.02	8.8	14.88	1.38
chr1	52901548	52902572	Prom_95	6.94	19.84	12.5	13.91	1.8	15.12	2.6	1.83	4.21	1.28
chr1	52903502	52903687	WP_46	0.87	2.48	5.8	2.14	6.65	12.03	1.47	1.53	1.71	1.77
chr1	52906268	52906939	Enh_156	0.41	3.78	3.33	2.04	8.11	12.72	1.57	1.92	2.07	0.89
chr1	53115626	53116513	WE_324	0.36	2.41	1.74	0.73	4.82	9.01	1.63	1.7	1.43	1.28
chr1	53117257	53117704	WE_325	0.33	1.93	1.29	0.73	3.95	8.03	1.61	1.01	1.51	1.67
chr1	53127082	53127886	Enh_157	0.17	4.37	0.95	0.79	5.67	8.29	1.59	1.43	1.31	1.18
chr1	53142086	53142418	WE_326	0.66	1.96	1.14	0.66	1.72	1.64	0.99	0.68	1.11	1.28
chr1	53348104	53348462	Enh_158	0.46	3.2	3.9	3.45	8.45	22.67	1.57	1.3	1.36	1.08
chr1	53353461	53354326	Prom_96	1.83	18.98	13.31	15.4	7.26	13.18	6.69	3.19	11.49	0.89
chr1	53370098	53370885	Prom_97	2.84	3.06	14.6	5.7	5.14	18.73	4.4	4.83	4.16	1.08
chr1	53409191	53409809	WP_47	1.45	8.66	4.16	6.28	2.86	2.97	3.59	6.06	7.74	0.49
chr1	53841142	53842506	Prom_98	2.43	8.25	7.93	9.98	3.26	6.14	3.71	1.79	4.73	0.39
chr1	53908270	53908511	WE_327	0.57	1.82	1.14	1.42	2.01	3.56	0.97	1.47	0.96	1.77
chr1	54031811	54032122	WE_328	1.48	1.13	1.8	1.21	1.22	1.89	0.78	1.43	0.68	1.58
chr1	54035082	54035675	WE_329	2.47	2.78	2.61	2	1.06	2.23	0.87	1.34	0.91	1.48
chr1	54062928	54063271	WE_330	0.6	2.1	0.6	0.24	1.01	1.77	0.97	0.82	0.47	0.39
chr1	54074623	54075019	WE_331	0.68	2.48	0.99	0.38	1.46	1.51	0.99	1.3	0.87	1.58
chr1	54103852	54104082	WE_332	1.2	1.44	1.05	0.21	0.87	1.23	0.99	1.08	0.68	0.69
chr1	54307249	54307982	Insul_72	1.05	9.35	3.78	1.59	3.6	4.68	2	2.87	5.57	2.07
chr1	54495551	54496029	Prom_99	3.73	1.96	9.97	3.56	2.68	8.7	2.19	2.38	2.51	0.89
chr1	54580653	54580866	WE_333	0.25	1.41	0.84	1.31	3.31	2.56	1.94	1.92	1.2	2.07
chr1	54599838	54600103	WE_334	0.1	2.27	0.36	1	3.58	3.99	0.93	0.85	0.57	0.89
chr1	54601991	54602889	WE_335	0.22	6.22	1.11	3	5.14	7.68	1.75	1.76	1.15	1.18
chr1	54613659	54615092	Prom_100	2.97	9.39	14.18	11.12	4.77	11.82	4.85	3.42	5.03	0.79
chr1	54671523	54672339	WE_336	0.24	7.67	0.99	1.52	4.16	3.68	1.92	2.54	1.29	0.89
chr1	54741087	54741894	WE_337	0.31	6.98	1.26	2.73	4.11	4.73	1.49	1.96	1.17	2.46
chr1	54747507	54747803	WE_338	0.66	2.23	0.87	1.17	1.32	3.28	1.05	1.3	0.87	0.99
chr1	54797820	54798194	WE_339	0.64	2.48	1.35	1.21	2.12	1.54	1.28	1.27	0.71	2.27
chr1	54806485	54806722	WE_340	0.51	2.61	1.02	1.35	1.99	2.25	1.07	1.89	0.87	1.08
chr1	54806895	54807115	WE_341	0.42	2.58	0.78	1.1	1.85	2.43	1.2	1.79	0.85	1.48
chr1	54822721	54823139	WE_342	0.48	1.72	1.08	1.14	2.25	1.56	1.22	1.37	0.96	1.28
chr1	54828363	54828631	WE_343	0.8	1.41	1.14	0.83	1.43	1.02	0.97	0.65	0.8	0.79
chr1	54872210	54872565	WE_344	0.22	1.41	0.87	0.76	3.89	2.07	1.86	1.56	1.06	1.08
chr1	54881137	54881240	WE_345	0.83	1.34	1.05	1.04	1.27	0.95	1.11	1.89	0.68	0.89
chr1	54882945	54884060	WE_346	0.21	10.83	0.78	2.28	3.79	2.23	2.13	2.71	0.87	1.97
chr1	54887138	54887318	WE_347	0.61	1.27	0.84	0.97	1.38	1.02	1.32	1.47	0.91	0.69
chr1	54894620	54895229	WE_348	0.58	2.03	1.02	1.21	1.75	2.79	1.49	1.34	0.57	2.07
chr1	54896854	54897211	WE_349	0.46	1.62	0.75	0.93	1.62	2.3	1.26	0.91	0.61	1.08
chr1	54907008	54907314	Enh_159	0.29	1.75	1.48	1.38	5.06	2.41	1.86	2.05	2.54	0.69
chr1	54910515	54910859	WE_350	0.29	1.82	0.96	1.38	3.36	2.99	1.61	2.31	1.58	1.38
chr1	54916848	54917043	WE_351	0.2	1.2	0.78	1.07	3.84	2.3	1.51	1.66	1.06	1.08
chr1	54959736	54960012	WE_352	0.34	1.82	0.51	1.21	1.51	0.69	0.78	1.08	0.54	0.2
chr1	54970325	54970587	WE_353	0.22	2.54	0.78	1.59	3.52	2.23	2.5	5.9	3.06	1.87
chr1	54982696	54983540	WP_48	1.31	3.89	7.18	1.66	5.48	4.48	15.07	6.46	25.43	0.79
chr1	55040221	55040775	WE_354	0.17	4.57	0.99	9.56	5.75	2.69	1.84	3.39	3.92	2.07
chr1	55083499	55084645	Prom_101	5.92	14.34	14.42	30.56	2.44	19.14	5.57	2.25	4.3	1.77
chr1	55085806	55086008	WE_355	0.75	2.1	1.35	2.8	1.8	3.86	1.36	1.21	1.17	2.17
chr1	55108941	55110385	Prom_102	2.58	71.89	8.14	16.54	3.15	19.37	6.93	4.86	7.48	0.39
chr1	55110535	55110714	WP_49	1.36	30.15	7.45	17.57	5.48	16.22	4.62	2.71	5.22	1.08
chr1	55136533	55136946	WE_356	0.3	4.88	1.56	13.67	5.17	4.91	1.44	1.3	1.51	1.77
chr1	55187691	55188774	Prom_103	4	19.53	12.08	12.15	3.02	19.93	6.71	3.52	5.38	0.59
chr1	55202522	55202689	WE_357	0.3	1.38	0.84	2.62	2.81	1.61	1.71	0.75	1.06	0.89
chr1	55227831	55229045	Insul_73	0.6	8.46	2.76	8.29	4.64	13.56	2.74	2.12	4.79	1.08
chr1	55230206	55231364	Enh_160	0.32	10.42	2.09	2.21	6.57	20.19	4.05	2.67	4.61	1.18
chr1	55293784	55294496	Prom_104	1.7	8.46	9.64	7.35	5.67	4.53	3.34	2.35	11.17	0.89
chr1	55420204	55420761	Insul_74	0.5	2.68	1.8	0.59	3.6	0.79	3.38	1.24	17.16	0.3
chr1	55440123	55440230	Insul_75	0.92	0.65	0.51	0.07	0.56	0.54	6.77	5.71	9.38	0.69
chr1	55462532	55463062	Insul_76	0.54	3.3	2.07	1.93	3.81	1.07	3.1	3.29	3.85	0.59
chr1	55763522	55763646	WE_358	0.36	6.22	1.35	0.52	3.79	9.01	1.38	1.7	1.6	0.99
chr1	55763876	55764255	WE_359	0.41	5.98	1.44	0.52	3.52	7.96	1.47	1.63	1.43	0.69
chr1	55793231	55793425	Insul_77	0.3	1.89	0.87	0.52	2.94	1.2	11.5	23.47	8.79	0.79
chr1	55864029	55864288	WE_360	1.3	1.27	1.38	0.38	1.06	1.51	0.83	1.21	0.92	0.1
chr1	56351340	56351510	WE_361	0.78	0.72	0.87	0.38	1.11	0.72	1.03	0.78	0.68	1.77
chr1	56596578	56597327	Enh_161	0.32	3.64	1.85	0.83	5.8	11.51	2.6	3.06	1.37	1.08
chr1	56838930	56839333	WE_362	0.99	7.46	0.6	0.24	0.61	0.36	0.5	0.62	0.26	0.59
chr1	57026169	57026709	WE_363	0.62	3.68	2.04	1.55	3.31	0.51	1.82	2.25	2.77	1.08
chr1	57028892	57030834	Prom_105	3.05	12.34	10.03	2.24	3.29	7.16	3.34	1.99	4.3	2.17
chr1	57031117	57031481	WE_364	1.73	7.22	3.91	0.73	2.25	1.38	1.14	1.27	1.15	0.99
chr1	57326514	57326827	Insul_78	0.24	1.79	0.51	0.59	2.17	0.82	3.61	9.16	4.47	1.38
chr1	57396280	57396544	Insul_79	0.25	2.48	1.14	0.21	4.53	2.84	3.36	4.79	4.68	1.08
chr1	57398092	57398377	WE_365	0.31	2.51	1.23	0.24	3.95	2.81	1.92	2.05	1.24	0.79
chr1	57425294	57425549	WE_366	0.58	2.03	1.08	0.52	1.85	1.61	1.22	1.83	1.11	1.77
chr1	57429739	57430038	WE_367	0.49	1.93	0.72	0.35	1.46	0.49	0.99	0.68	0.73	0.39
chr1	57434191	57435070	Prom_106	2.07	7.12	7.99	6.73	3.87	6.81	6.27	2.45	5.01	1.18
chr1	57447913	57448625	Enh_162	0.38	6.67	3.29	1.93	8.64	13.13	1.86	2.93	1.58	2.36
chr1	57449325	57449916	Enh_163	0.33	6.57	3.14	2.11	9.59	11.28	2.21	3.26	1.53	2.27
chr1	57462902	57464170	Prom_107	3.84	5.84	17.99	5.21	4.69	17.17	3.1	1.3	5.22	0.39
chr1	57486706	57486886	Insul_80	1.16	2.3	1.41	0.86	1.22	2.17	8.96	18.35	9.33	1.77
chr1	57493003	57493611	WE_368	1.7	3.89	1.89	1.83	1.11	3.2	1.16	1.99	0.87	0.79
chr1	57546966	57547278	WE_369	1.01	2.17	0.75	0.38	0.74	1.3	0.76	0.68	0.61	2.07
chr1	57799178	57799427	WE_370	0.28	1.38	0.9	0.41	3.18	4.07	1.98	0.68	1.06	1.38
chr1	57831491	57832131	WP_50	0.87	2.48	4.6	1.76	5.27	2.79	6.32	4.4	7.92	0.79
chr1	57906853	57907063	WE_371	0.89	1.48	1.74	0.79	1.96	3.61	0.78	1.08	0.78	0.99
chr1	57947148	57947614	WE_372	0.81	2.2	0.84	1.04	1.03	2.56	1.03	1.17	0.66	1.48
chr1	58026752	58027169	WP_51	1.38	4.78	5.76	5.42	4.19	6.63	7.95	5.77	34.41	1.77
chr1	58052546	58053159	WP_52	1.37	7.22	5.91	4.7	4.32	4.27	4.09	2.48	2.66	0.79
chr1	58088614	58088721	WP_53	1.19	15.68	7	7.7	5.88	8.6	5.84	8.74	12.53	0.79
chr1	58127850	58129112	Enh_164	0.24	18.05	1.51	6.08	6.28	13.59	4.21	3.98	1.57	0.49
chr1	58134236	58134474	WE_373	0.39	8.39	1.8	3.94	4.61	12.69	3.55	2.45	1.81	1.38
chr1	58134675	58135709	Enh_165	0.48	9.28	3.13	2.9	6.57	15.69	4.23	3.19	1.83	1.58
chr1	58138066	58138430	Enh_166	0.18	2.85	0.95	4.9	5.14	7.8	2.66	1.73	1.72	0.39
chr1	58149359	58149716	Enh_167	0.4	3.51	3.32	2.83	8.35	10.9	2.77	2.18	1.64	0.89
chr1	58154239	58154580	WE_374	0.29	4.23	1.08	3.42	3.79	7.37	2	1.92	1.5	0.89
chr1	58158302	58158945	WE_375	0.14	14.78	0.75	2.04	5.43	12.59	3.14	3.42	2.02	1.58
chr1	58169758	58170560	Prom_108	7.66	12.24	20.7	20.61	2.7	17.19	8.63	12.03	13.07	1.38
chr1	58170836	58171233	Prom_109	18.97	12.79	33.67	32.59	1.78	24.21	5.45	5.38	5.36	1.97
chr1	58171725	58172319	Prom_110	5.42	8.7	21.99	29.93	4.05	17.6	3.65	3	1.81	1.87
chr1	58174849	58175505	Enh_168	0.46	5.23	3.59	31.42	7.76	8.65	2.11	2.22	2.51	0.79
chr1	58194821	58195029	Insul_81	0.34	3.61	1.2	27.17	3.55	2.99	2.23	1.11	3.69	1.48
chr1	58200931	58202136	WE_376	0.21	19.91	0.93	19.89	4.42	8.8	3.3	3.23	2.87	0.69
chr1	58202740	58203039	WE_377	0.33	5.23	1.38	25.27	4.21	6.96	2.64	1.3	2.89	0.3
chr1	58203246	58203737	WE_378	0.37	5.16	1.14	23.72	3.07	5.14	2.27	0.98	2.63	0.49
chr1	58204580	58204829	WE_379	0.34	4.99	0.9	16.19	2.68	3.94	2.64	1.24	2.78	1.18
chr1	58205138	58205390	WE_380	0.3	4.19	0.75	15.36	2.54	3.53	2.35	1.4	2.31	0.89
chr1	58216581	58216701	WE_381	0.43	3.06	0.87	12.77	2.04	2.89	1.73	1.11	1.31	1.38
chr1	58241169	58241389	WE_382	0.75	2.99	1.17	12.98	1.56	2.46	1.32	0.88	1.25	1.08
chr1	58251322	58251685	WE_383	0.27	5.02	0.63	14.54	2.33	2.15	1.92	1.27	1.34	0.89
chr1	58254565	58254761	Insul_82	0.6	5.12	0.78	19.99	1.3	1.74	2.33	1.08	2.19	0.89
chr1	58353202	58353429	Insul_83	0.98	1.51	1.14	0.31	1.17	0.95	9.68	13.2	9.5	0.69
chr1	58398519	58398761	WE_384	0.27	1.99	1.02	0.73	3.74	2.66	4.19	2.84	2.82	0.69
chr1	58410298	58410860	WE_385	0.27	5.57	1.26	2.28	4.72	16.63	2.81	2.93	2.28	1.08
chr1	58439469	58439858	WE_386	0.27	3.06	1.23	1.45	4.58	2.69	1.55	2.12	1.32	0.99
chr1	58448793	58448901	Prom_111	2.59	7.22	13.1	11.22	5.06	13.28	3.9	3.65	5.53	0.59
chr1	58449436	58450393	Prom_112	6.53	10.07	17.12	15.95	2.62	15.61	7.35	4.08	9.61	0.89
chr1	58450457	58450726	Prom_113	2.8	9.32	8.89	12.39	3.18	9.88	6.25	2.15	8.74	1.38
chr1	58458290	58458596	WE_387	0.22	3.09	0.96	5.25	4.37	4.15	2.13	1.92	2.05	0.79
chr1	58479758	58480020	Prom_114	7.28	9.21	20.07	35.7	2.76	16.48	3.71	1.66	4.09	0.99
chr1	58480310	58481217	Prom_115	8.28	10.73	17.33	35.32	2.09	15.43	3.63	1.66	4.12	0.79
chr1	58481486	58481647	Prom_116	3.71	9.04	7.96	33.49	2.15	9.72	2.83	1.37	2.98	0.79
chr1	58501963	58502670	Prom_117	3.47	5.78	14.81	4.21	4.27	9.77	3.88	2.05	5.76	0.79
chr1	58532529	58532875	WE_388	0.26	1.99	0.78	1.35	2.97	1.33	0.97	1.04	1.34	1.18
chr1	58561435	58562085	Prom_118	2.16	5.64	10.93	7.22	5.06	5.02	3.67	1.73	5.66	1.08
chr1	58642331	58642528	Prom_119	3.51	8.11	17.18	10.7	4.9	18.81	4.38	3.42	5.59	2.17
chr1	58642642	58643603	Prom_120	7.35	8.87	26.28	14.26	3.58	22.9	5.2	3.72	5.33	2.17
chr1	58661705	58661910	WE_389	0.2	2.23	1.14	0.52	5.62	7.01	1.86	1.56	1.22	2.07
chr1	58667041	58667837	Enh_169	0.52	7.36	3.71	0.76	7.13	11.51	1.94	2.61	1.57	1.48
chr1	58671347	58672313	Enh_170	0.38	8.97	2	1.86	5.27	10.57	3.12	3	2.82	0.69
chr1	58672502	58672848	Enh_171	0.54	7.01	3.74	1.62	6.89	11.82	3.08	2.54	2.02	0.89
chr1	58709312	58709847	Prom_121	3.94	3.09	5.53	2.07	1.4	5.89	2.68	0.95	1.84	0.1
chr1	58767886	58768864	Prom_122	7.43	11.07	9.25	14.09	1.25	21.85	2.83	1.21	3.03	0.39
chr1	58773114	58773390	Enh_172	0.58	3.71	3.21	17.99	5.56	9.67	2.5	1.37	2.23	0.99
chr1	58773504	58773660	Enh_173	0.54	3.58	3.34	19.02	6.17	8.9	2.39	1.3	1.71	1.67
chr1	58773850	58774039	Enh_174	0.62	3.68	4.03	20.09	6.52	7.65	2.33	1.34	1.65	1.58
chr1	58776065	58776212	Enh_175	0.26	3.44	1.34	20.78	5.11	3.04	1.67	1.43	1.91	0.99
chr1	58777012	58777341	WE_390	0.35	3.09	1.83	18.37	5.22	3.74	1.84	1.56	1.9	1.77
chr1	58782473	58782669	WE_391	0.34	2.06	1.47	11.32	4.34	4.45	1.28	1.11	0.85	0.59
chr1	58783942	58784193	WE_392	0.43	2.85	1.59	13.71	3.74	4.35	1.57	1.3	1.67	1.87
chr1	58800231	58800361	WE_393	0.35	1.75	0.81	7.04	2.33	2.94	1.49	1.11	1.15	0.89
chr1	58801576	58801815	WE_394	0.41	2.27	0.96	9.08	2.33	2.71	1.51	0.85	1.11	0.59
chr1	58818346	58818664	WE_395	0.4	2.3	0.66	5.77	1.67	1.33	1.22	0.85	1.46	0.59
chr1	58830851	58831064	WE_396	0.45	1.38	0.93	0.69	2.07	2.89	1.55	1.79	0.97	0.39
chr1	58851843	58852733	Prom_123	4.89	10.62	11.66	5.8	2.38	15.07	4.83	2.93	6.65	2.17
chr1	58859263	58859508	Insul_84	1.37	1.51	2.61	3.38	1.91	4.04	2.41	2.58	3.22	0.99
chr1	59002483	59002690	WE_397	0.27	2.2	0.87	1.83	3.18	2.28	1.47	1.21	1.24	0.49
chr1	59002930	59003066	WE_398	0.29	2.78	0.96	2.14	3.29	2.69	1.77	1.27	1.2	1.18
chr1	59008169	59008468	Enh_176	0.58	5.88	4.65	2.93	8	7.98	2.19	2.41	1.78	0.69
chr1	59008761	59008969	Enh_177	0.46	5.88	3.19	3.14	6.99	7.52	1.96	2.45	1.67	0.89
chr1	59014792	59015108	Enh_178	0.55	2.78	3.57	2.14	6.46	4.4	2.68	1.96	2.25	1.48
chr1	59029745	59031295	Prom_124	5.1	23.24	16.22	15.5	3.18	20.06	9.14	6.32	9.29	1.48
chr1	59159037	59159212	WE_399	0.41	0.79	0.87	0.62	2.12	2.35	1.2	1.47	1.08	1.58
chr1	59167386	59167821	WE_400	0.27	1.82	0.6	0.86	2.23	2.1	1.98	3.62	1.6	0.59
chr1	59176481	59177203	WP_54	1.47	6.19	5.3	4.56	3.6	3.51	4.77	2.35	5.53	1.18
chr1	59214733	59215033	WE_401	0.23	2.89	1.08	3.35	4.64	8.47	2.64	1.37	1.86	1.08
chr1	59231376	59232192	Enh_179	0.66	7.15	5.93	6.11	9.01	18.47	2.72	2.64	1.84	1.48
chr1	59235014	59235557	WE_402	0.83	2.78	1.08	4.83	1.3	6.83	2.17	1.17	1.69	0.79
chr1	59257841	59258818	Enh_180	0.52	12.55	4.28	10.53	8.21	22.72	4.11	4.14	2.61	1.38
chr1	59259182	59259698	Enh_181	0.58	11.07	4.1	10.32	7.02	21.11	3.71	4.11	1.64	1.87
chr1	59265310	59265859	Enh_182	0.38	3.37	3.44	5.87	9.17	24.92	2.02	1.43	1.55	1.28
chr1	59268510	59269569	Enh_183	0.53	11.59	3.27	6.49	6.15	31.04	2.41	2.8	1.62	1.67
chr1	59293679	59295072	Prom_125	4.53	20.42	17.63	15.36	3.89	16.3	17.46	34.82	10.43	0.89
chr1	59373699	59373924	Insul_85	0.27	2.13	0.93	0.59	3.44	6.01	7.02	19.27	7.54	0.89
chr1	59378170	59380042	Enh_184	0.39	16.23	2.22	2.93	5.64	29.66	6.32	4.04	2.96	1.58
chr1	59418389	59418557	WE_403	0.14	3.47	0.54	0.38	3.87	3.4	1.98	1.6	2	1.28
chr1	59418912	59419133	WE_404	0.16	3.71	0.51	0.45	3.18	2.99	1.88	1.63	1.58	1.08
chr1	59419568	59419716	WE_405	0.3	3.06	0.72	0.38	2.41	2.46	1.77	1.73	1.53	0.59
chr1	59424845	59425387	WE_406	0.3	8.46	1.47	1.48	4.95	8.39	5.61	4.79	3.83	1.58
chr1	59437906	59438081	WE_407	0.21	2.27	0.63	2.04	2.94	4.63	1.82	2.09	1.08	0.99
chr1	59439412	59440510	Enh_185	0.51	8.56	3.95	4.63	7.68	14.33	4.15	3.49	2.25	1.28
chr1	59442557	59442885	WE_408	0.37	4.02	1.74	5.08	4.74	9.57	2.74	1.92	1.72	0.89
chr1	59445707	59446552	Prom_126	2.95	10.14	8.83	7.73	2.99	20.91	4.68	4.11	3.53	0.99
chr1	59448729	59448903	WE_409	0.21	2.03	0.51	0.48	2.41	3.25	1.98	2.09	1.27	0.89
chr1	59453283	59453532	WE_410	0.26	2.78	1.11	0.79	4.34	7.39	2.95	1.83	1.57	0.79
chr1	59460730	59460987	WE_411	0.25	2.2	0.75	0.55	3.02	3.22	1.57	1.89	0.97	0.59
chr1	59470048	59470560	WE_412	0.29	4.81	0.96	2.31	3.26	8.11	3.1	2.97	2.85	0.89
chr1	59475650	59475893	WE_413	0.47	2.23	1.59	1.59	3.36	6.73	2.08	1.6	0.8	1.08
chr1	59479713	59480217	Enh_186	0.26	13.27	1.17	2.21	4.53	11.85	5.61	3.13	2.52	0.49
chr1	59480384	59481045	Enh_187	0.23	13.48	1.35	2.21	5.96	13.92	6.09	4.04	3.52	0.49
chr1	59483247	59483412	Enh_188	0.11	3.71	0.56	0.45	4.9	9.88	6.75	10.24	4.32	0.49
chr1	59487169	59487365	WE_414	0.3	2.03	0.84	0.31	2.78	3.02	1.67	0.78	0.59	1.77
chr1	59492977	59493936	WE_415	0.31	21.73	1.47	2.69	4.74	14.46	5.76	4.63	3.65	1.28
chr1	59495946	59496939	Enh_189	0.59	8.8	3.81	0.76	6.49	15.43	4.52	3.26	2.45	0.3
chr1	59543289	59543483	WP_55	1.2	6.15	7.93	5.14	6.6	18.04	3.36	2.58	1.51	0.69
chr1	59544125	59544759	WP_56	0.89	7.84	4.69	6.56	5.25	19.11	4.38	3.33	2.38	0.49
chr1	59555144	59555288	Enh_190	0.22	1.62	1.3	0.62	5.91	11.67	2.21	1.63	1.01	0.99
chr1	59560485	59560980	Enh_191	0.65	7.53	5.01	3.63	7.76	23.72	5.76	3.68	2.8	1.87
chr1	59680309	59680456	Insul_86	1.02	0.86	0.78	0.31	0.77	0.84	6.25	21.52	8.3	0.69
chr1	59682360	59682523	WE_416	0.63	1.1	0.63	0.28	1.01	0.79	1.11	0.98	0.92	2.56
chr1	59726801	59727220	Prom_127	6.01	5.57	19.59	11.57	3.26	15.92	3.45	1.66	4.07	0.79
chr1	59727443	59727894	Prom_128	6.56	5.47	20.16	11.64	3.07	15.56	3.47	1.6	3.99	0.79
chr1	59741360	59742091	Prom_129	4.4	9.21	16.07	10.74	3.66	11.44	3.05	1.43	3.71	0.79
chr1	59742619	59742761	Prom_130	2.68	8.22	12.62	11.19	4.72	7.24	2.99	1.14	3.31	0.49
chr1	59819654	59821073	Prom_131	3.6	8.29	14.39	8.98	4	12.87	9.6	3.36	18.1	0.3
chr1	59821558	59821747	Prom_132	2.43	3.82	13.25	4.04	5.46	9.98	4.85	3.03	4.46	0.99
chr1	59959540	59959817	WE_417	0.67	2.68	0.81	1	1.22	2.81	1.09	1.11	0.84	0.69
chr1	59969340	59970042	Prom_133	1.77	7.6	6.58	7.94	3.71	4.5	5.12	1.89	9.62	0.79
chr1	59970273	59970535	WP_57	1.47	7.87	6.66	8.18	4.53	4.48	5.39	2.31	9.94	1.08
chr1	60154292	60155639	Prom_134	8.48	16.02	22.47	10.43	2.65	19.65	3.78	1.99	7.03	1.18
chr1	60203797	60204073	WE_418	0.49	1.68	1.08	0.76	2.2	2.99	1.26	1.08	1.01	0.79
chr1	60227264	60227374	WE_419	0.22	1.82	0.9	0.52	4.11	6.04	1.16	0.98	1.62	1.48
chr1	60236878	60238178	Prom_135	3.78	27.61	12.71	13.02	3.36	17.02	5.74	2.31	9.17	2.27
chr1	60326275	60326418	WE_420	0.19	1	0.72	2.38	3.89	2.89	1.47	0.78	0.84	1.97
chr1	60350807	60351298	WE_421	0.22	2.89	0.93	2.28	4.29	7.52	1.44	1.53	1.17	0.99
chr1	60399799	60400695	WP_58	1.42	9.56	7.52	10.05	5.3	8.93	3.61	2.61	5.88	0.3
chr1	60402544	60402903	WE_422	0.53	2.13	1.05	1.55	1.99	2.66	1.26	1.21	1.15	1.38
chr1	60465960	60467061	WP_59	0.9	5.23	4.72	1.62	5.25	2.61	3.05	1.7	3.45	1.08
chr1	60517591	60517822	WE_423	0.71	1.27	0.96	0.97	1.35	2.07	0.93	0.91	0.7	1.67
chr1	60619936	60620220	WE_424	0.84	3.3	5.29	4.42	6.28	21.19	2.46	1.92	1.43	2.86
chr1	60622066	60622645	Prom_136	5.27	5.19	22.74	8.29	4.32	23.9	9.76	8.74	8.53	1.48
chr1	60622896	60624353	Prom_137	5.62	18.67	15.62	10.77	2.78	19.88	14.59	5.05	19.34	0.79
chr1	60628276	60628794	WE_425	0.21	3.71	0.99	0.62	4.69	14.12	2.15	3.49	1.46	1.48
chr1	60653161	60654041	WE_426	0.45	4.68	2.34	2.69	5.19	23.46	2.91	2.38	1.81	1.38
chr1	60655338	60655502	WE_427	0.39	12.62	2.22	3.63	5.75	19.73	3.59	3.55	1.36	2.27
chr1	60655648	60656570	Enh_192	0.54	13.13	3.4	3.52	6.36	25.54	4.15	3.55	1.53	2.07
chr1	60665902	60666120	WE_428	0.29	1.96	0.87	1.48	3.05	5.89	2.04	2.71	1.58	0.59
chr1	60666361	60666509	WE_429	0.3	2.06	0.84	1.48	2.81	5.96	2.06	2.93	1.67	0.89
chr1	60668860	60669199	WE_430	0.24	2.06	0.87	1.17	3.68	3.91	1.57	2.67	1.25	1.97
chr1	60680376	60680625	WE_431	0.73	1.68	1.08	0.52	1.48	3.28	1.2	1.89	0.91	1.18
chr1	60694009	60694177	WE_432	0.23	1.41	1.02	0.69	4.5	7.73	1.44	2.02	0.78	0.99
chr1	60698159	60698701	WE_433	0.71	5.29	3.21	1.55	4.5	14.18	3.55	3.78	1.81	1.38
chr1	60699102	60699359	WE_434	0.86	5.54	2.94	1.52	3.42	12.31	3.63	4.14	1.65	1.28
chr1	60707043	60707328	WE_435	0.21	1.75	0.93	0.9	4.45	6.81	2.04	3.06	1.2	0.89
chr1	60709526	60709876	WE_436	0.41	3.06	0.93	0.97	2.28	5.02	1.47	2.28	1.55	0.69
chr1	60712084	60712880	WE_437	0.43	3.61	1.08	1	2.49	4.55	1.05	2.58	1.01	0.59
chr1	60713945	60714189	WE_438	0.23	2.82	0.87	1.07	3.71	9.83	2.56	1.83	1.37	1.58
chr1	60714455	60714717	WE_439	0.25	3.82	1.2	2.04	4.74	18.42	3.2	2.31	1.46	1.48
chr1	60715323	60716152	Enh_193	0.45	8.6	3.86	4	8.5	33.06	3.45	3.88	1.58	2.76
chr1	60716412	60716839	Enh_194	0.57	8.22	4.98	3	8.8	37.43	3.14	4.01	1.6	2.76
chr1	60718641	60719745	Enh_195	0.5	10.38	3.44	14.71	6.86	21.47	3.3	5.9	1.78	0.99
chr1	60724733	60725481	Enh_196	0.47	9.63	3.56	5.39	7.52	33.32	3.38	5.64	1.97	1.28
chr1	60725842	60726862	Enh_197	0.59	19.94	3.51	9.87	5.9	30.83	6.17	9.65	3.08	1.58
chr1	60772801	60773032	WE_440	0.68	1.96	1.05	0.62	1.54	3.89	1.07	1.92	0.89	0.49
chr1	60791900	60792420	Insul_87	0.41	5.43	0.75	0.83	1.83	4.3	2.39	2.58	2.26	0.89
chr1	60878279	60878802	Enh_198	0.63	3.4	3.66	0.97	5.8	6.45	1.59	3.39	1.34	0.69
chr1	60879767	60880095	Insul_88	0.15	2.72	0.57	0.62	3.89	6.47	4.07	9.29	8.18	0.49
chr1	60881499	60882053	WE_441	0.16	7.98	0.72	1.21	4.61	14.43	2.7	4.01	1.53	2.07
chr1	60883708	60884595	Enh_199	0.18	13.62	1.03	2.62	5.67	15.25	3.18	3.98	1.57	1.48
chr1	60886797	60887008	WE_442	0.24	1.79	0.75	1.1	3.18	6.42	1.82	2.25	1.55	1.38
chr1	60903648	60904111	WE_443	0.21	5.36	0.96	0.83	4.64	7.6	2.04	2.09	1.31	1.77
chr1	60914501	60914802	WE_444	0.7	1.93	1.02	0.38	1.46	3.17	1.75	2.48	1.64	1.28
chr1	60917505	60918013	Enh_200	0.19	8.66	0.97	1.45	5.22	14.28	11.08	34.36	7.43	0.89
chr1	60919743	60920324	WE_445	0.44	4.02	0.63	1.42	1.43	3.91	1.96	1.83	1.43	0.69
chr1	60922960	60923203	WE_446	0.3	1.79	0.99	0.48	3.26	2.12	1.4	1.3	1.53	2.07
chr1	61017107	61017699	Insul_89	0.64	3.61	0.81	1.69	1.27	2.81	2.33	7.66	3.17	0.49
chr1	61409870	61410021	WE_447	0.83	1.2	0.99	0.35	1.19	0.82	0.74	0.78	0.59	1.18
chr1	61430139	61431416	WE_448	0.79	11.11	1.02	0.59	1.3	1.94	1.59	2.51	1.11	0.49
chr1	61433185	61433437	Insul_90	0.39	1.96	1.53	0.35	3.97	3.28	7.78	13.59	10.62	0.49
chr1	61474491	61474802	WE_449	1.4	1.68	1.26	0.35	0.9	1.43	0.76	1.5	0.66	0.89
chr1	61685386	61686036	WP_60	1.48	3.2	5.71	1.28	3.87	7.19	8.26	2.9	9.82	0.59
chr1	61696412	61696922	WE_450	0.15	5.57	0.72	0.93	4.72	3.33	2.11	1.99	1.13	1.28
chr1	61698362	61698867	WE_451	0.29	2.92	1.38	1.45	4.72	2.79	1.65	0.88	1.24	1.28
chr1	61817867	61818066	Insul_91	0.23	1.24	0.63	0.79	2.76	1.59	6.56	16.27	8.32	0.49
chr1	61893165	61893551	WE_452	0.22	3.09	1.08	0.35	4.95	1.64	1.42	1.73	0.71	1.38
chr1	62221668	62222232	WE_453	0.16	3.27	0.6	0.76	3.66	2.1	1.94	2.8	1.98	0.89
chr1	62403223	62403440	Enh_201	0.62	1.55	3.77	0.55	6.12	2.28	1.42	1.79	1.25	0.79
chr1	62469537	62469917	WE_454	0.29	2.3	0.81	0.59	2.81	2.53	1.82	2.05	1.43	2.76
chr1	62512136	62512416	WE_455	0.54	2.17	2.07	1	3.87	4.89	2.64	2.8	1.64	0.99
chr1	62512873	62513108	WE_456	0.54	2.13	2.1	1.04	3.89	5.17	2.41	2.54	1.72	0.99
chr1	62610977	62611165	WE_457	0.58	1.07	0.84	0.55	1.46	1.94	0.93	1.08	0.61	0.59
chr1	62613299	62613450	WE_458	0.44	0.83	1.23	0.69	2.81	2.41	1.28	1.21	0.89	0.49
chr1	62711471	62711932	WE_459	1.05	1.99	1.08	0.69	1.03	1.48	1.09	1.63	0.54	1.28
chr1	62747669	62748065	Insul_92	0.25	3.27	0.93	0.66	3.74	2.07	5.7	13.11	12.04	0.89
chr1	62749411	62750366	WP_61	0.99	5.23	5.59	8.46	5.62	5.12	4.73	2.61	4.98	1.18
chr1	62752639	62754260	WP_62	0.9	7.25	8.2	6.7	9.09	6.35	4.66	3.36	5.78	0.89
chr1	62766321	62766981	WE_460	0.48	3.16	1.2	1.8	2.52	4.84	1.71	2.18	1.78	0.89
chr1	62767320	62767640	WE_461	0.48	2.92	1.02	2.04	2.12	5.07	1.94	2.02	1.6	0.69
chr1	62772885	62773132	Enh_202	0.14	4.99	1.08	2.11	7.55	8.01	1.61	2.48	1.6	1.18
chr1	62776113	62776614	WE_462	0.18	4.33	0.84	1.93	4.69	4.91	2.13	1.79	1.25	0.89
chr1	62776617	62776865	Enh_203	0.15	4.3	0.95	2	6.54	4.76	2.08	1.66	1.32	1.18
chr1	62777157	62777451	Enh_204	0.47	4.3	3.92	1.69	8.29	4.96	2.19	1.73	1.79	0.99
chr1	62778194	62778547	Enh_205	0.44	3.82	4	1.52	9.03	5.58	2.15	1.6	2	0.99
chr1	62778713	62778957	Enh_206	0.55	3.47	4.05	1.55	7.39	5.12	2.06	1.76	2.02	0.49
chr1	62781105	62781433	WE_463	0.17	3.68	0.75	1.59	4.29	5.89	1.98	1.56	1.39	0.69
chr1	62794244	62794776	WE_464	0.32	7.25	1.53	2.87	4.74	4.73	2.29	2.67	1.83	1.18
chr1	62794910	62795361	WE_465	0.37	7.39	1.62	3.21	4.4	5.22	2.37	2.77	1.91	1.48
chr1	62797094	62797258	WE_466	0.17	3.44	0.75	2.42	4.5	3.66	2.08	1.73	1.51	1.08
chr1	62797785	62798485	Enh_207	0.65	3.44	3.15	2	4.82	3.97	2.35	2.64	1.67	0.69
chr1	62822569	62822832	WE_467	0.44	1.96	0.84	1.86	1.91	3.48	0.97	1.21	1.41	0.49
chr1	62823797	62824598	Enh_208	0.52	3.2	3.81	2.07	7.29	6.52	2.13	1.79	1.15	1.67
chr1	62829852	62830228	Insul_93	0.44	2.65	0.72	2.24	1.64	0.95	3.74	2.71	9.4	0.89
chr1	62842270	62842557	Insul_94	0.27	1.75	1.14	1.86	4.21	1.36	15.05	8.77	16.81	0.39
chr1	62842916	62843070	Insul_95	0.31	1.62	1.23	1.73	3.97	1.33	14.92	8.57	16.62	0.49
chr1	62856136	62856783	Enh_209	0.63	9.73	3.47	7.42	5.51	15.51	2.44	2.61	1.81	1.38
chr1	62857816	62858034	WE_468	0.19	2.51	0.78	1.52	4.16	7.24	1.47	1.17	1.15	1.77
chr1	62868146	62868837	WE_469	0.58	2.37	0.78	1.28	1.35	1.59	1.36	1.79	1.22	1.48
chr1	62869617	62870880	Enh_210	0.65	8.22	3.7	0.9	5.72	5.17	2.44	2.25	1.78	1.67
chr1	62873836	62874289	WE_470	0.36	4.95	1.71	1	4.74	4.84	3.2	2.8	1.69	1.08
chr1	62874527	62874799	WE_471	0.37	4.71	1.62	0.9	4.37	4.4	3.2	2.64	1.72	0.69
chr1	62946003	62946260	WE_472	0.3	1.24	0.96	0.48	3.21	1.1	1.05	0.98	0.71	1.48
chr1	62976191	62976384	Insul_96	0.43	1	0.36	0.52	0.85	0.77	12.22	19.2	10.23	0.89
chr1	63032994	63033221	Insul_97	0.44	1.41	0.78	0.35	1.78	0.67	2.37	3.39	7.43	0.69
chr1	63170337	63171249	WE_473	0.26	9.35	1.26	9.49	4.87	16.4	2.37	2.58	1.64	1.28
chr1	63176393	63177067	WE_474	0.72	3.85	3.12	3.31	4.32	10.95	2.15	1.6	1.62	0.79
chr1	63185145	63185562	WE_475	0.23	2.68	0.75	1.66	3.21	3.66	1.47	0.78	1.46	0.69
chr1	63227639	63227949	Insul_98	0.48	3.61	0.9	6.73	1.88	1.43	5.12	5.28	22.36	0.99
chr1	63228877	63229157	Insul_99	0.34	3.78	1.02	5.73	3.02	1.56	3.47	2.22	13.68	0.99
chr1	63477207	63477613	WE_476	1.11	3.71	1.26	3.04	1.14	2.66	0.72	0.75	1.06	0.49
chr1	63480708	63481072	WE_477	1.11	1.89	1.29	1	1.17	2.41	0.6	0.98	0.75	1.08
chr1	63484199	63484508	WE_478	0.45	1.44	0.48	1.07	1.06	1.05	0.52	0.78	0.47	1.58
chr1	63492272	63492568	WE_479	0.98	1.86	1.32	2.76	1.35	1.23	1.28	0.75	1.17	0.99
chr1	63525503	63525880	WE_480	0.69	1.96	1.11	1.24	1.62	1.05	0.83	1.01	0.84	1.18
chr1	63776683	63777449	Prom_138	2.79	4.54	13.52	2.18	4.85	7.01	1.44	1.99	2.72	0.99
chr1	64065316	64065644	WE_481	0.59	3.13	1.38	0.69	2.33	2.48	1.32	2.35	0.66	1.08
chr1	64081712	64082021	WE_482	0.33	2.17	0.84	2.49	2.57	2.64	1.24	1.37	1.01	0.89
chr1	64087367	64088024	WE_483	0.77	7.98	0.69	3.28	0.9	2.02	1.86	2.71	0.78	1.48
chr1	64144203	64144462	WE_484	0.21	1.75	0.63	3.59	3.07	2.94	2.04	1.83	1.36	0.59
chr1	64166450	64166758	WP_63	1.42	4.13	7.69	4.76	5.43	8.29	3.92	4.6	1.95	0.69
chr1	64167079	64167254	Prom_139	2.05	19.32	10.21	9.32	4.98	9.01	5.14	6.46	2.92	0.79
chr1	64167467	64169328	Prom_140	2.86	39.64	12.5	45.33	4.37	16.68	10.28	7.53	16.45	0.39
chr1	64272707	64272898	WE_485	0.87	1.34	0.99	0.45	1.14	1.23	0.54	1.86	0.73	0.3
chr1	64348036	64348675	Insul_100	0.82	3.89	1.17	1.38	1.43	3.99	1.84	3.19	1.53	1.08
chr1	64349388	64349621	Insul_101	1.06	3.44	1.32	1.52	1.25	3.99	1.77	2.25	1.41	1.18
chr1	64351905	64352592	WE_486	0.72	6.33	1.05	2.35	1.46	4.78	1.4	2.51	0.91	0.39
chr1	64354745	64354875	WE_487	0.82	1.41	1.08	1.17	1.32	2.33	1.03	1.14	1.24	1.28
chr1	64420911	64421658	WE_488	1	6.53	1.17	1.52	1.17	2.69	1.01	2.25	0.68	0.79
chr1	64492720	64492908	Insul_102	0.67	1.99	0.81	0.79	1.22	1.18	3.14	8.09	2.26	0.79
chr1	64578556	64579883	Prom_141	7.47	21.63	15.44	19.89	2.07	17.37	6.89	2.54	12.77	0.2
chr1	64580087	64580267	Prom_142	3.15	18.5	12.02	18.85	3.81	14.05	4.97	2.22	11.89	0.79
chr1	64663325	64664519	Prom_143	3.24	10.93	15.2	18.33	4.69	14	13.02	8.44	37.77	0.3
chr1	64736433	64736800	Prom_144	2.18	30.32	6.13	10.53	2.81	5.4	2.52	2.05	7.68	1.08
chr1	64736949	64738160	Prom_145	2.23	32.25	8.86	11.12	3.97	6.83	3.38	2.61	9.36	1.38
chr1	64764192	64764309	Insul_103	0.48	2.1	1.02	2.73	2.12	1.61	7.66	22.69	8.42	1.67
chr1	64781398	64781915	Enh_211	0.16	4.92	1.1	2.42	6.73	1.02	5.08	2.48	5.67	0.99
chr1	64781981	64783211	WP_64	0.97	9.87	7.87	3.18	8.08	5.45	15.29	6.32	11.77	0.2
chr1	64789087	64789831	Enh_212	0.57	7.05	2.99	2.55	5.25	10.41	3.88	3.94	1.41	0.99
chr1	64799715	64800006	WE_489	0.23	4.16	0.87	2.14	3.81	8.29	2.37	2.54	1.88	1.38
chr1	64800282	64800576	Enh_213	0.14	6.91	0.75	2.62	5.38	10.98	3.38	3.39	2.16	0.79
chr1	64801130	64801612	Enh_214	0.12	5.54	0.68	1.21	5.83	11	3.24	2.61	1.84	0.89
chr1	64802625	64803427	Enh_215	0.31	3.89	1.64	1.14	5.25	11.21	3.3	3.06	1.62	0.79
chr1	64803885	64804270	WE_490	0.48	4.54	2.22	1.35	4.58	9.01	4.25	3.85	1.44	2.07
chr1	64834059	64834948	WE_491	0.27	12.55	1.26	2.31	4.74	6.73	5.43	5.87	1.78	1.08
chr1	64837981	64838208	Enh_216	0.17	2.75	0.94	1.48	5.64	5.07	2.31	2.45	1.6	1.28
chr1	64839000	64840076	Enh_217	0.33	5.91	2.9	1.45	8.74	6.88	3.28	3.81	1.76	0.79
chr1	64841875	64842237	Enh_218	0.57	5.5	3.51	1.1	6.17	2	3.82	3.26	1.79	1.38
chr1	64855766	64856043	WE_492	0.28	2.23	0.84	0.83	2.97	1.1	1.69	1.24	0.91	0.49
chr1	65056820	65056984	Insul_104	0.77	1.13	0.75	0.35	0.98	0.72	4.07	12.98	15.65	0.69
chr1	65137013	65137325	WE_493	0.18	2.23	0.78	0.41	4.37	4.09	1.4	1.21	0.96	1.77
chr1	65151099	65151877	WE_494	0.22	6.29	0.66	0.66	2.94	1.87	1.75	1.11	1.83	0.79
chr1	65158687	65158925	Insul_105	1.13	4.47	4.21	4.97	3.71	11.08	9.12	13.59	13.47	1.18
chr1	65159183	65159965	Insul_106	0.94	4.74	4.45	5.46	4.72	11.85	8.85	13.92	13.58	1.38
chr1	65165148	65165507	WE_495	0.17	1.75	0.87	0.76	4.98	5.73	1.44	1.66	1.27	1.87
chr1	65201387	65201863	Enh_219	0.2	4.4	1.06	2.14	5.4	4.35	2.27	2.02	1.6	0.89
chr1	65202902	65203278	Enh_220	0.2	1.99	1.01	8.56	5.14	4.3	2.64	1.3	1.25	0.2
chr1	65215956	65216776	Enh_221	0.5	3.09	4.11	14.95	8.13	5.02	2.72	2.05	1.64	0.59
chr1	65220339	65220693	Enh_222	0.48	3.47	4.25	8.42	8.93	5.48	1.75	0.88	1.5	0.79
chr1	65222929	65223178	WP_65	1.39	3.68	9.42	6.35	6.76	22.08	1.96	2.58	2.11	1.28
chr1	65223486	65223795	Prom_146	3.82	14.06	17.6	9.39	4.61	27.66	2.95	3.19	2.65	2.36
chr1	65232702	65233711	Prom_147	3.55	17.98	14.84	18.61	4.19	15.94	5.51	4.3	17.58	1.08
chr1	65359547	65359797	Enh_223	0.14	1.79	0.74	0.41	5.19	3.2	7.37	14.8	9.36	0.3
chr1	65384424	65384659	WE_496	0.3	2.34	0.9	0.14	2.97	2.79	1.4	1.6	1.32	2.07
chr1	65392600	65393002	WE_497	0.22	3.27	0.66	0.48	3.02	1	1.2	1.43	1.46	0.79
chr1	65430310	65430672	WE_498	0.34	2.03	0.69	0.48	2.01	1.05	1.05	1.43	0.97	1.77
chr1	65434954	65435234	Insul_107	0.63	1.62	0.63	0.35	1.01	0.59	9.04	10.17	12.29	0.59
chr1	65452205	65452552	WE_499	0.4	2.61	1.11	0.41	2.81	0.97	1.03	0.82	1.11	0.99
chr1	65454023	65454407	WE_500	0.31	5.98	0.9	0.1	2.86	1.02	0.6	0.75	0.59	1.28
chr1	65662333	65662543	WE_501	0.43	1.27	0.72	0.14	1.67	0.59	0.64	0.65	0.42	1.18
chr1	66147918	66148396	WE_502	0.28	4.68	0.99	0.35	3.58	2.35	0.93	1.76	2.18	2.46
chr1	66221574	66221829	WE_503	0.47	1.44	1.62	1.1	3.44	0.79	1.86	1.04	2.02	1.38
chr1	66597493	66597708	WE_504	0.25	1.27	0.99	0.31	4	1.94	1.26	1.43	1.17	0.49
chr1	66717925	66718575	WE_505	0.4	2.92	1.86	0.62	4.66	3.84	1.24	1.21	1.51	1.87
chr1	66746925	66748094	Prom_148	3.11	7.91	10.06	7.98	3.23	8.9	3.47	2.28	6.56	0.39
chr1	66824551	66824705	WE_506	0.29	0.72	1.02	1.45	3.55	1.56	1.57	1.5	1.03	1.08
chr1	66908416	66908670	Prom_149	1.75	17.98	9.73	3.8	5.56	8.93	3.61	1.92	2.54	0.39
chr1	66908881	66910165	Prom_150	3.95	23.17	11.62	10.43	2.94	11.44	5.12	1.92	4.61	0.69
chr1	66918189	66918503	WE_507	0.36	1.31	0.57	0.59	1.59	1.23	1.01	1.34	0.75	0.49
chr1	66942246	66942532	Insul_108	0.27	1.51	1.08	0.69	3.95	1.92	8.79	14.77	9.99	0.49
chr1	66947608	66947898	WE_508	0.17	1.38	0.66	0.62	3.97	1.05	1.2	1.73	0.68	0.59
chr1	67045087	67045824	WE_509	0.28	1.68	1.32	2.14	4.8	1.82	1.38	1.99	1.97	1.28
chr1	67047616	67047901	WE_510	0.33	3.3	1.38	2.24	4.19	3.84	1.38	1.14	1.43	0.69
chr1	67048208	67049269	WE_511	0.34	6.98	1.65	3.73	4.85	6.04	2.06	1.66	1.34	0.99
chr1	67049464	67049818	WE_512	0.48	7.5	1.65	3.56	3.42	5.5	2.19	1.76	1.22	1.08
chr1	67050259	67050497	WE_513	0.47	3.61	0.99	1.62	2.09	2.81	1.94	1.27	1.11	1.48
chr1	67050627	67050949	WE_514	0.54	3.71	0.87	1.59	1.62	1.94	1.98	1.34	1.04	1.38
chr1	67051140	67051815	WE_515	0.51	2.34	0.69	1.45	1.35	1.36	1.36	1.11	1.15	1.67
chr1	67081915	67082056	WE_516	0.77	1.68	0.84	2.55	1.09	1.1	1.47	0.78	1.01	0.79
chr1	67085034	67085610	Prom_151	2.26	3.58	11.23	5.63	4.98	6.04	5.68	3.16	4.09	1.28
chr1	67102109	67103042	WE_517	0.43	6.91	1.77	3.11	4.13	7.16	3.03	1.99	1.76	1.67
chr1	67108098	67108458	Insul_109	0.33	3.64	1.56	2.49	4.77	18.19	9.02	26.28	11.83	1.18
chr1	67109011	67109285	Insul_110	0.43	3.16	1.77	2.52	4.13	15.07	8.21	26.11	10.98	1.48
chr1	67124023	67124859	Enh_224	0.46	15.23	3.07	8.08	6.7	31.14	2.62	2.9	1.76	1.77
chr1	67125167	67125626	Enh_225	0.54	14.44	3.43	6.56	6.38	25.25	2.6	2.38	1.32	2.17
chr1	67139009	67139511	Enh_226	0.15	3.58	1.03	1.1	7.07	23.59	1.96	1.53	1.08	1.77
chr1	67140261	67140416	WE_518	0.15	2.48	0.66	1.04	4.45	14.18	1.22	0.95	0.77	0.99
chr1	67148756	67149354	Enh_227	0.66	3.78	4.19	3.73	6.31	24.67	2.52	1.89	0.92	1.87
chr1	67149694	67149820	Enh_228	0.61	17.84	4.08	12.26	6.73	30.53	4.85	4.83	1.78	1.28
chr1	67150014	67150901	Enh_229	0.43	16.33	3.37	10.7	7.79	34.47	4.02	4.14	1.65	1.28
chr1	67159900	67160583	WE_519	0.44	7.8	2.13	11.88	4.82	35.93	2.23	2.84	1.11	1.97
chr1	67162863	67163703	WE_520	1.19	25.86	3.97	27.34	3.34	34.13	2.66	4.43	1.2	2.07
chr1	67164361	67164789	WE_521	0.57	9.7	2.55	14.16	4.48	25.2	1.47	2.02	1.08	2.27
chr1	67169264	67169996	Prom_152	7.4	9.01	17.06	232.53	2.3	24.08	2.6	3.81	1.53	1.48
chr1	67171060	67172434	Prom_153	23.48	7.39	29.86	305.27	1.27	33.75	2.23	3.19	1.29	3.15
chr1	67173947	67174589	Prom_154	2.92	2.51	12.17	180.26	4.16	18.47	1.51	1.96	1.27	2.17
chr1	67175912	67176167	WE_522	1.13	2.1	4.9	101.02	4.34	8.88	1.63	1.11	1.24	2.27
chr1	67179584	67179736	WE_523	0.33	2.37	1.41	108.41	4.27	5.25	1.67	1.4	1.18	1.87
chr1	67180084	67180442	WE_524	0.3	2.54	1.23	116.66	4.11	4.35	1.86	1.3	1.11	1.97
chr1	67189363	67189635	WE_525	0.33	3.03	1.59	80.24	4.85	4.53	1.75	1.79	1.95	1.58
chr1	67190321	67190677	Insul_111	0.27	2.65	1.11	82.86	4.19	4.58	2.39	2.58	4.4	1.38
chr1	67192482	67192883	WE_526	0.3	2.92	1.11	133.61	3.76	4.43	1.98	1.73	1.36	1.87
chr1	67193379	67193524	WE_527	0.32	3.3	1.23	171.04	3.81	4.07	2.21	2.48	1.55	1.58
chr1	67194051	67194404	WE_528	0.34	3.23	1.26	193.48	3.76	4.45	2.06	2.64	1.67	1.38
chr1	67194788	67195135	WE_529	0.2	2.51	0.72	161.89	3.58	4.27	1.86	2.18	1.48	1.28
chr1	67196381	67196592	WE_530	0.35	2.06	1.29	114.73	3.74	3.81	1.77	1.43	0.99	2.46
chr1	67201311	67201700	WE_531	0.33	2.89	0.87	79.17	2.62	3.63	1.18	1.37	0.91	1.38
chr1	67201956	67202194	WE_532	0.33	3.13	1.02	91.67	3.1	3.58	1.26	1.4	0.92	1.58
chr1	67202312	67202503	WE_533	0.35	3.34	1.29	95.74	3.71	3.84	1.28	1.47	1.03	1.58
chr1	67204363	67204723	WE_534	0.28	2.37	1.17	74.23	4.24	4.09	1.55	1.6	1.2	1.87
chr1	67209690	67209852	WE_535	0.3	1.79	0.78	61.11	2.62	3.22	1.03	0.95	0.84	1.58
chr1	67210025	67210385	WE_536	0.26	1.65	0.75	63.29	2.91	3.48	1.03	1.17	0.97	2.07
chr1	67212635	67212804	WE_537	0.35	2.27	1.05	86.56	3.02	3.63	1.47	1.21	0.99	2.36
chr1	67214815	67215129	WE_538	0.37	1.93	1.11	59.25	2.97	2.81	1.18	1.08	0.64	2.07
chr1	67217282	67217625	WE_539	0.29	1.93	1.05	86.04	3.68	3.71	1.32	2.02	1.15	1.28
chr1	67218480	67218600	WE_540	0.31	2.92	1.08	91.87	3.47	3.3	1.22	1.92	0.92	1.18
chr1	67219138	67219431	WE_541	0.4	2.58	1.26	67.77	3.13	3.33	1.4	1.92	0.91	1.38
chr1	67220910	67221174	WE_542	0.44	2.54	1.02	52.89	2.3	2.84	1.3	1.37	0.8	1.18
chr1	67221892	67222384	WE_543	0.25	2.23	0.93	65.43	3.74	3.02	1.07	1.24	0.84	0.59
chr1	67223370	67224029	WE_544	0.22	3.75	0.99	69.05	4.42	4.22	1.67	1.5	1.53	1.38
chr1	67225238	67225709	WE_545	0.33	3.23	1.02	62.97	3.13	3.63	1.47	1.34	1.58	1.18
chr1	67226392	67226767	WE_546	0.34	2.68	0.93	53.17	2.7	3.25	1.47	1.08	1.17	2.27
chr1	67227503	67228118	Insul_112	0.54	2.34	1.29	45.02	2.41	2.38	2.44	2.48	7.08	2.86
chr1	67228407	67228676	Insul_113	0.44	2.75	1.5	69.67	3.42	2.46	2.81	2.97	7.48	2.17
chr1	67228890	67229271	WE_547	0.41	2.37	1.44	66.15	3.55	2.2	1.71	2.15	3.06	1.58
chr1	67229418	67229585	WE_548	0.42	2.44	1.38	70.47	3.26	2.02	1.36	1.53	1.37	1.58
chr1	67230809	67231046	WE_549	0.33	2.27	0.93	66.57	2.86	2.61	1.14	1.27	0.91	1.87
chr1	67235770	67236061	WE_550	0.23	3.23	0.84	112.76	3.63	3.28	1.73	1.47	1.88	1.58
chr1	67236175	67236572	WE_551	0.22	2.96	0.81	104.44	3.74	3.48	1.51	1.5	1.64	1.77
chr1	67237910	67238111	WE_552	0.24	2.96	0.99	80.72	4.05	2.69	1.28	1.43	1.72	1.58
chr1	67238470	67238971	WE_553	0.26	3.03	1.2	72.81	4.66	2.33	1.47	1.34	1.71	1.28
chr1	67240179	67240451	WE_554	0.36	2.99	1.53	43.02	4.24	3.63	1.59	1.08	1.1	0.59
chr1	67241029	67241305	WE_555	0.26	2.99	0.99	47.27	3.84	3.81	1.59	1.21	1.31	0.59
chr1	67243923	67244078	WE_556	0.41	2.44	1.17	55.24	2.86	3.63	1.26	1.17	1.24	1.28
chr1	67244867	67245077	WE_557	0.51	2.85	1.38	56.28	2.73	3.43	1.24	1.27	1.01	0.79
chr1	67250084	67250195	WE_558	0.3	2.06	0.84	70.43	2.81	2.58	1.32	1.4	1.1	1.38
chr1	67250982	67251303	WE_559	0.32	1.89	0.9	77.79	2.83	2.64	1.18	1.53	1.24	1.08
chr1	67255347	67255570	WE_560	0.3	2.1	0.78	112.9	2.57	3.15	1.51	2.12	1.5	0.59
chr1	67257991	67258174	WE_561	0.35	1.96	0.78	56.07	2.25	3.56	0.93	1.3	1.25	1.38
chr1	67258886	67259101	WE_562	0.22	2.34	0.57	68.22	2.62	3.07	1.09	1.92	1.36	1.67
chr1	67259928	67260209	WE_563	0.3	1.93	0.87	72.57	2.86	2.61	1.36	1.79	1.5	1.48
chr1	67263803	67264435	WE_564	0.55	2.37	1.38	49.23	2.49	2.53	1.82	2.09	1.83	1.08
chr1	67264982	67265533	WE_565	0.44	3.03	1.23	75.3	2.78	2.97	1.98	2.61	2.09	1.18
chr1	67266120	67266309	WE_566	0.29	2.3	0.75	81.1	2.62	2.71	1.67	1.76	1.58	0.39
chr1	67270362	67270661	WE_567	0.46	2.17	0.87	114.49	1.91	2.23	1.71	1.53	1.43	1.18
chr1	67270938	67271606	WE_568	0.53	2.51	1.05	123.39	1.99	2.38	1.61	1.3	1.58	1.28
chr1	67272587	67272762	WE_569	0.76	2.54	1.17	112.45	1.54	2.89	1.71	1.47	1.32	1.18
chr1	67274724	67275129	WE_570	0.45	2.03	0.72	73.13	1.62	2.74	1.88	1.04	1.2	0.69
chr1	67275330	67275578	WE_571	0.44	2.03	0.75	70.57	1.7	2.89	1.8	1.17	1.36	0.59
chr1	67276694	67277083	WE_572	0.65	2.48	0.84	66.19	1.3	2.43	1.61	1.37	1.34	2.46
chr1	67278042	67278280	WE_573	0.77	2.23	1.02	49.27	1.32	2.12	1.38	0.88	1.27	2.17
chr1	67278794	67278975	WE_574	0.86	1.96	0.93	32.01	1.09	1.69	1.38	0.78	1.27	1.38
chr1	67279018	67279162	WE_575	0.77	1.96	0.9	28.76	1.17	1.61	1.36	0.78	1.25	0.69
chr1	67314687	67314885	WE_576	0.27	1.27	0.6	0.1	2.25	3.15	1.09	0.68	1.13	1.48
chr1	67404270	67404641	WE_577	0.32	2.44	1.02	0.35	3.18	0.77	1.53	1.04	0.87	0.59
chr1	69020391	69020677	WE_578	0.31	1.72	0.81	0.59	2.65	1.23	1.28	2.58	0.68	0.79
chr1	69734043	69734467	WP_66	1.39	1.58	6.13	1.69	4.4	2.07	1.84	1.79	2.09	1.77
chr1	69940904	69941368	WE_579	0.33	2.1	1.23	0.14	3.74	2.17	1.28	1.11	0.73	1.58
chr1	70739056	70739494	WE_580	0.62	2.68	1.41	0.86	2.28	0.9	1.01	1.99	1.11	1.58
chr1	70993246	70993577	WE_581	0.93	1.38	0.84	0.14	0.9	0.56	0.47	0.91	0.75	0.39
chr1	71048649	71048785	WE_582	0.97	0.96	1.23	0.35	1.27	0.95	0.54	0.82	0.56	2.17
chr1	71148825	71150011	Prom_155	3.56	22.66	12.74	5.87	3.58	7.19	3.43	3.59	3.81	0.99
chr1	71277838	71278355	WE_583	0.48	6.29	1.56	0.66	3.26	9.75	2.29	3.19	2.33	1.97
chr1	71578360	71578531	Insul_114	0.21	0.72	0.45	0.35	2.15	0.56	2.31	6.98	4.09	1.77
chr1	71603468	71604176	WP_67	1.31	8.49	7.72	4.28	5.91	5.19	3.05	2.05	4.47	0.79
chr1	71622390	71623435	WE_584	0.32	6.91	1.11	2.73	3.5	2.94	2	1.99	2.28	0.49
chr1	71623726	71623919	Insul_115	0.51	5.16	0.96	2.76	1.88	2.41	2.02	1.34	2.94	0.2
chr1	71624315	71624498	Insul_116	0.86	2.89	0.96	2.11	1.11	2.1	1.69	0.95	2.56	0.3
chr1	71625128	71625340	WE_585	0.41	4.09	0.84	2.42	2.07	4.22	1.53	1.4	2.12	0.2
chr1	71626073	71626491	WE_586	0.21	5.84	0.84	3.21	4	4.68	1.49	2.05	1.64	0.99
chr1	71627044	71627459	WE_587	0.22	5.54	0.69	3.21	3.13	2.97	1.69	2.38	1.74	1.67
chr1	71627620	71627795	WE_588	0.29	2.78	0.69	1.9	2.36	1.77	1.63	1.14	1.6	1.77
chr1	71629758	71630252	WE_589	0.44	3.54	0.72	10.19	1.64	1.87	1.49	1.3	1.79	1.08
chr1	71630531	71630865	WE_590	0.42	3.37	0.84	14.81	1.99	1.94	1.38	1.24	1.6	0.39
chr1	71633478	71633684	Insul_117	0.57	2.68	0.78	22.17	1.38	1.71	2.04	1.08	1.91	0.59
chr1	71633917	71634210	Insul_118	0.61	2.41	0.84	24.1	1.38	1.61	1.9	1.01	1.93	0.99
chr1	71642106	71642337	WE_591	0.68	2.23	0.96	19.71	1.4	1.92	1.47	1.01	1.2	1.58
chr1	71643823	71644201	WE_592	0.64	1.93	0.66	22.2	1.03	1.38	1.49	0.68	1.15	0.69
chr1	71646832	71646986	WE_593	0.57	2.03	0.6	27.83	1.06	1.18	1.14	1.47	1.04	1.58
chr1	71676853	71677031	WE_594	0.4	2.96	0.93	23.48	2.33	5.35	2.19	1.5	1.51	0.79
chr1	71678444	71678756	Enh_230	0.58	5.71	3.55	26.24	6.12	13.13	2.74	2.84	1.51	1.97
chr1	71679026	71679334	Enh_231	0.41	5.23	3.32	23.06	8.05	14.97	2.52	2.45	1.22	1.67
chr1	71680599	71680775	Enh_232	0.59	13.86	4.75	20.82	8.05	14.1	3.28	3.91	1.91	1.08
chr1	71680965	71681929	Enh_233	0.53	15.13	3.87	25.03	7.34	13.25	3.41	4.4	2.51	1.08
chr1	71682149	71682512	Enh_234	0.54	10.56	3.99	23.96	7.42	11.67	2.93	3.59	2.3	1.48
chr1	71682808	71682945	Enh_235	0.31	3.37	2.84	21.23	9.03	10.54	2.37	1.73	1.79	0.89
chr1	71693395	71694163	Enh_236	0.54	5.5	3.71	31.87	6.81	13.77	3.2	3.39	1.74	0.99
chr1	71696187	71696497	Prom_156	1.73	3.99	8.74	49.54	5.06	21.14	2.33	1.6	1.48	1.38
chr1	71697076	71697756	Prom_157	5.19	8.56	18.02	59.07	3.47	25.54	3.88	3.26	1.65	1.08
chr1	71698034	71698194	Prom_158	9.41	9.52	20.94	60.01	2.23	24.79	4.97	3.78	1.64	1.28
chr1	71698911	71700816	Prom_159	3.73	20.32	18.08	64.22	4.85	19.06	9.97	3.94	4.82	0.99
chr1	71702502	71702699	WE_595	0.33	2.13	0.96	0.76	2.91	3.99	2.11	1.63	1.46	1.48
chr1	71770379	71770827	WE_596	0.39	5.88	2.16	3.11	5.51	19.47	3.12	4.53	2.51	1.67
chr1	71778247	71778718	Enh_237	0.15	3.64	0.92	2	6.2	12.31	1.98	2.25	1.1	0.99
chr1	71814347	71814593	WE_597	0.84	1.68	0.69	0.35	0.82	1.43	0.91	1.04	0.84	0.79
chr1	71854220	71854482	WE_598	0.27	3.09	1.41	0.52	5.22	9.77	2.91	4.01	1.22	1.28
chr1	71854665	71854888	WE_599	0.3	3.09	1.53	0.41	5.19	9.11	2.77	4.01	1.1	1.38
chr1	71883766	71884180	WE_600	1.09	3.16	4.36	2	4	6.88	4.09	2.61	3.5	0.69
chr1	71884484	71884742	WE_601	1.12	3.16	4.51	2.18	4.03	7.04	4.33	2.51	3.46	0.59
chr1	71920724	71920968	WE_602	0.28	2.37	0.84	0.59	2.97	3.12	1.47	1.86	1.01	2.46
chr1	71945787	71946127	WE_603	0.44	2.82	1.65	2.11	3.76	14.18	2.58	3.03	1.64	0.89
chr1	71958041	71958295	WE_604	0.27	9.35	0.87	0.97	3.21	12.87	2.39	4.4	0.82	0.99
chr1	71958832	71959597	WE_605	0.25	19.74	1.41	2.35	5.72	17.53	5.45	9.98	2.33	1.87
chr1	71959804	71960209	WE_606	0.33	19.08	1.32	2	4.03	8.47	4.85	9.36	2.4	1.48
chr1	71972191	71972378	WE_607	0.49	1.82	1.44	0.55	2.94	4.15	1.9	1.37	0.97	0.69
chr1	71983481	71984043	WP_68	0.92	4.64	5.92	4.76	6.44	15.51	4.19	4.17	1.97	1.08
chr1	71984537	71985679	Prom_160	1.91	9.32	7	4.7	3.66	14.02	5.16	5.93	1.69	1.77
chr1	71987522	71987815	WE_608	0.45	2.17	1.2	0.41	2.65	3.97	1.92	1.47	0.96	1.08
chr1	72055840	72056106	Enh_238	0.18	2.13	0.9	0.48	4.9	5.53	3.28	2.41	1.71	0.89
chr1	72059356	72059596	Enh_239	0.56	3.03	3.58	0.76	6.38	11.51	2.74	3.03	1.24	0.99
chr1	72061137	72061390	Enh_240	0.12	1.99	0.65	1.1	5.59	6.06	2.44	2.31	2.68	1.08
chr1	72078794	72079219	Enh_241	0.12	10.73	0.53	2.28	4.45	8.32	2.95	3.78	1.27	0.39
chr1	72082688	72082901	WE_609	0.3	1.89	1.2	0.86	4.03	5.48	1.86	1.96	1.32	2.86
chr1	72170322	72170492	Insul_119	0.43	1.48	1.38	0.45	3.21	2.41	13.33	28.85	10.15	1.18
chr1	72217555	72217912	Enh_242	0.16	3.4	0.94	2.31	5.83	8.21	2.25	1.83	1.67	0.99
chr1	72219516	72220519	Enh_243	0.43	10.76	3.98	3.59	9.3	16.71	3.49	2.61	2.78	0.69
chr1	72224054	72224320	Enh_244	0.52	3.34	3.89	2.28	7.44	13.46	2	1.7	1.27	1.08
chr1	72225068	72225292	Enh_245	0.28	3.82	2.79	2.45	10.12	13.23	2.81	1.66	1.79	1.18
chr1	72226403	72227061	Enh_246	0.38	8.6	3.39	2.38	8.82	12.87	4.35	2.64	3.13	0.79
chr1	72229539	72230115	Enh_247	0.21	7.36	1.37	1.76	6.36	8.55	4.21	2.15	4.25	0.59
chr1	72230321	72230585	Enh_248	0.27	7.12	1.45	1.76	5.33	7.39	3.96	2.02	3.99	0.69
chr1	72257170	72257832	Prom_161	4.23	6.98	13.79	2.83	3.26	18.24	5.68	2.38	5.76	1.48
chr1	72258129	72259020	Prom_162	3.58	4.99	10.72	5.25	2.99	13.43	9.39	2.93	20.92	0.79
chr1	72270893	72271072	WE_610	0.39	3.58	0.51	0.31	1.3	0.82	1.92	1.11	2.04	2.07
chr1	72271889	72273538	Insul_120	1.03	13.1	2.67	16.3	2.6	3.04	2.48	1.56	2.7	0.59
chr1	72282971	72283287	WE_611	0.77	3.85	2.1	3.52	2.73	1.54	2	1.3	1.76	0.99
chr1	72283533	72283790	WE_612	0.69	4.02	1.98	3.49	2.86	1.77	1.73	1.43	1.72	0.89
chr1	72290192	72291185	WE_613	0.94	13.92	3.75	43.92	3.97	10.13	2.48	1.96	3.03	0.89
chr1	72300908	72302352	WE_614	0.57	11.14	2.25	34.66	3.97	3.84	2.87	2.09	2.4	1.08
chr1	72303127	72303444	WE_615	0.3	3.75	0.87	6.49	2.94	2.33	1.73	1.7	1.93	1.08
chr1	72308777	72309016	WE_616	0.48	3.03	1.17	5.66	2.46	2.05	1.8	1.79	1.81	1.28
chr1	72324365	72325015	WE_617	0.54	5.23	2.22	4.76	4.11	8.52	3.18	2.31	2.23	1.28
chr1	72326876	72327099	Enh_249	0.56	2.48	3.82	3.18	6.78	8.93	1.47	1.43	2	1.38
chr1	72327986	72328275	WP_69	1.37	5.26	8.84	2.45	6.44	16.04	2.64	1.5	2.19	1.28
chr1	72328512	72329604	Prom_163	2.92	6.84	11.93	2.49	4.08	18.04	3.57	1.63	2.31	1.38
chr1	72330498	72331074	Prom_164	3.78	9.94	10.81	15.33	2.86	12.13	5.18	2.58	8.02	1.08
chr1	72331285	72331403	Prom_165	3.58	9.52	8.83	15.09	2.46	8.88	4.93	2.71	7.94	1.08
chr1	72334314	72335709	WE_618	0.44	8.94	2.4	2.38	5.4	17.94	2.85	2.84	3.05	1.48
chr1	72336006	72336158	WE_619	0.29	6.15	1.41	1.48	4.93	12.36	2.17	1.92	2.45	1.48
chr1	72340100	72340224	WE_620	0.27	5.19	1.62	1.1	6.04	13.61	2.41	3.26	2.73	2.07
chr1	72340456	72340810	WE_621	0.27	5.43	1.71	1.04	6.25	14.82	2.5	3.36	2.78	2.36
chr1	72340964	72341211	WE_622	0.29	5.5	1.59	1	5.46	13.25	2.31	3.13	2.63	2.27
chr1	72343932	72344179	WE_623	0.52	1.99	1.5	0.48	2.89	4.04	1.59	1.79	1.97	1.08
chr1	72353583	72354369	Prom_166	2.32	8.84	9.34	5.08	4.03	11.36	5.68	4.96	9.1	2.07
chr1	72381351	72381783	WE_624	0.29	5.33	0.9	1.45	3.07	5.45	1.22	2.18	1.22	0.69
chr1	72459552	72459872	WE_625	0.55	2.65	1.29	0.52	2.33	0.87	1.28	1.47	1.32	0.39
chr1	72629491	72630309	Prom_167	4.96	11.76	13.79	8.25	2.78	8.62	1.86	2.74	2.09	0.59
chr1	72673017	72673189	WE_626	0.59	1.82	0.69	1.66	1.17	0.79	1.3	1.34	0.91	1.18
chr1	72757520	72758471	Prom_168	6.79	6.46	13.31	14.43	1.96	9.29	2.74	1.11	2.54	0.1
chr1	72765489	72765930	Insul_121	0.36	2.58	0.63	1.73	1.75	3.63	13.04	23.08	10.13	1.48
chr1	72772535	72772907	WE_627	0.18	4.33	0.69	0.9	3.95	7.19	3.34	2.41	1.9	1.38
chr1	72785486	72785922	WE_628	0.46	3.16	0.75	0.45	1.62	1.54	2.79	1.99	1.55	0.79
chr1	72797940	72798293	WE_629	0.47	2.1	0.84	0.59	1.78	1.89	1.86	2.41	1.37	0.99
chr1	72806365	72806655	Insul_122	0.46	2.54	1.23	0.48	2.65	2.07	2.79	1.92	2.73	0.89
chr1	72819203	72820355	WE_630	0.44	18.74	1.56	0.9	3.52	16.61	7.57	7.3	2.18	1.08
chr1	72837243	72837591	Enh_250	0.5	6.46	3.25	2.69	6.57	10.16	5.47	6.06	2.38	1.67
chr1	72838203	72839351	Enh_251	0.54	9.35	3.54	2.69	6.57	12.92	4.93	6.06	2.23	1.58
chr1	72852712	72852867	WE_631	0.2	1.93	0.66	1.1	3.23	2.64	1.09	1.56	1.31	1.67
chr1	72855777	72857230	WE_632	0.25	20.35	1.41	2.83	5.64	13.84	7.31	8.61	1.83	1.77
chr1	72870547	72871536	Prom_169	3.46	6.81	11.26	8.8	3.26	7.83	10.51	4.34	5.83	0.3
chr1	72885991	72886133	Enh_252	0.52	1.75	3.07	3.45	5.88	5.65	2.02	1.7	1.83	0.49
chr1	72889216	72889881	WE_633	0.39	8.08	1.59	4.49	4.11	11.16	3.08	3.75	1.31	1.18
chr1	72900481	72901821	Insul_123	0.22	6.67	0.84	1.17	3.84	5.45	17.15	36.77	13.42	1.67
chr1	72912540	72912684	Insul_124	0.6	1.99	0.63	0.79	1.06	0.92	9.62	22.36	12.62	0.49
chr1	72916335	72916554	Insul_125	1.4	20.08	3.45	6.32	2.46	8.44	1.96	1.76	3.38	0.79
chr1	72916734	72917981	Insul_126	1.17	27.33	4.09	7.94	3.5	11.39	2.04	1.89	3.97	0.69
chr1	72918117	72918917	Enh_253	0.53	15.2	3.45	5.83	6.46	8.42	1.86	1.96	3.12	0.2
chr1	72919108	72919363	Enh_254	0.65	7.56	4.37	4.14	6.68	4.71	1.77	1.63	2.78	0.2
chr1	72921307	72921681	WE_634	0.36	2.3	1.59	0.83	4.45	1.82	2.31	1.66	2.47	0.99
chr1	72961577	72961750	WE_635	0.93	1.58	0.96	0.45	1.03	0.74	0.5	0.85	0.84	0.59
chr1	73235372	73235761	WE_636	0.92	2.2	0.78	0.52	0.85	1.92	0.72	1.5	0.64	0.99
chr1	73246680	73247090	WE_637	0.61	2.13	0.42	0.48	0.69	1.13	0.91	0.98	0.5	0.79
chr1	73346619	73347163	WE_638	0.28	2.2	0.99	0.76	3.6	2.66	0.93	1.92	1.13	1.08
chr1	73574713	73574974	WE_639	0.2	2.61	0.75	0.41	3.68	1.3	1.73	1.83	0.97	1.48
chr1	73575218	73575574	WE_640	0.22	2.72	0.84	0.55	3.81	1.46	1.84	1.89	1.03	1.87
chr1	73581827	73581957	WE_641	0.55	1.58	1.17	0.41	2.15	1.2	1.24	1.76	0.87	0.99
chr1	73676872	73677366	Insul_127	0.26	4.5	0.84	0.9	3.26	4.99	3.65	2.51	3.57	1.48
chr1	73718874	73719222	WE_642	0.38	1.44	0.78	0.52	2.04	1.61	1.01	1.79	0.82	0.59
chr1	73872902	73873168	Insul_128	0.51	1.65	0.78	0.59	1.54	0.51	11.74	29.37	12.67	1.18
chr1	73948122	73948636	Insul_129	0.33	3.54	0.84	0.52	2.54	1.15	18.2	44.73	18.88	0.69
chr1	73948739	73949444	Insul_130	0.33	4.4	1.02	0.9	3.1	1.43	18.43	44.93	18.99	1.08
chr1	73953861	73954098	WE_643	0.69	1.93	0.9	2.69	1.3	0.77	1.49	1.21	1.48	1.18
chr1	73955914	73956178	WE_644	0.64	2.17	0.69	7.04	1.09	1.3	2.56	1.37	1.78	0.99
chr1	73956263	73956463	WE_645	0.38	2.51	0.48	7.73	1.27	1.43	2.44	1.56	1.84	0.89
chr1	73959968	73960138	WE_646	0.3	2.58	0.48	12.05	1.62	1.36	2.13	1.73	1.25	0.3
chr1	73969737	73970220	WE_647	0.47	4.09	0.84	11.88	1.78	3.53	1.92	1.73	1.39	0.39
chr1	73971520	73971780	WE_648	0.27	2.51	0.63	11.39	2.3	1.87	2.13	1.89	1.51	0.99
chr1	73971905	73972147	Insul_131	0.26	2.61	0.57	11.57	2.2	1.77	3.22	3.55	3.2	0.89
chr1	73973137	73973700	Insul_132	0.29	1.96	0.63	8.91	2.2	2.28	3.16	3.1	3.01	1.08
chr1	73975006	73975323	Enh_255	0.24	9.25	1.58	15.19	6.44	10	4.4	3.52	2.51	0.39
chr1	73978423	73978903	Enh_256	0.41	6.98	3.1	10.25	7.58	13.84	3.3	2.64	2.28	0.3
chr1	73978980	73979971	Enh_257	0.12	6.64	0.84	9.29	7.15	13.1	3.43	2.64	2.4	0.2
chr1	73983124	73984105	Enh_258	0.16	6.05	0.92	8.42	5.88	6.29	2.74	2.48	1.67	0
chr1	73984357	73984766	Enh_259	0.12	5.5	0.66	8.6	5.7	4.73	2.79	2.22	1.34	0.49
chr1	74012847	74013353	Insul_133	0.37	5.43	0.6	8.94	1.64	2.51	2.64	1.99	1.86	1.58
chr1	74034354	74034795	WE_649	0.43	3.85	0.63	7.73	1.48	2.53	2.35	1.76	1.29	0.1
chr1	74045154	74045270	WE_650	0.14	4.09	0.63	11.46	4.37	3.25	3.96	3.33	1.86	0.59
chr1	74054200	74054577	Enh_260	0.52	9.15	3.89	11.67	7.47	12.44	5.59	3.36	2.59	1.28
chr1	74055017	74055898	Enh_261	0.33	11.38	3.59	12.33	10.89	16.15	6.52	3.98	3.32	0.79
chr1	74059482	74060629	Enh_262	0.37	30.87	4.39	17.71	11.74	30.19	11.19	5.97	6.2	1.77
chr1	74060987	74061851	Enh_263	0.28	29.84	2.91	17.02	10.25	25.33	7.51	6.46	2.45	0.99
chr1	74062087	74062382	Enh_264	0.51	24.79	3.77	15.85	7.34	19.73	5.41	6.32	2.26	1.38
chr1	74063245	74063607	Enh_265	0.48	5.88	3.61	11.43	7.6	18.96	4.05	3	2.8	1.48
chr1	74066949	74067199	Enh_266	0.56	4.3	3.45	9.08	6.17	9.01	3.82	3.55	2.23	0.89
chr1	74067589	74067774	Enh_267	0.14	4.71	0.9	9.81	6.44	9.57	3.57	3.81	2.31	0.79
chr1	74072382	74072652	Enh_268	0.54	3.92	2.97	8.87	5.48	5.91	2.85	2.64	1.57	0.69
chr1	74074028	74074886	Enh_269	0.42	10.42	3.55	13.12	8.4	9.7	5.57	3.62	2.09	1.28
chr1	74075554	74075810	Enh_270	0.63	5.05	3.85	7.01	6.12	6.78	3.41	2.54	1.65	0
chr1	74077506	74077958	Enh_271	0.66	5.95	3.85	8.63	5.8	5.55	3.49	2.02	1.44	0.99
chr1	74083417	74083573	Enh_272	0.65	3.13	3.34	8.29	5.15	5.09	5.82	4.34	5.05	0.3
chr1	74090155	74090647	Enh_273	0.22	23.04	2.56	9.7	11.71	21.95	7.9	4.76	3.2	0.3
chr1	74090907	74091457	Enh_274	0.39	22.55	4.09	9.25	10.36	21.88	7.41	5.12	2.75	1.58
chr1	74094314	74094578	Enh_275	0.63	4.06	4.25	8.67	6.73	9.39	4.99	2.09	3.17	1.67
chr1	74104158	74104491	Enh_276	0.47	10.11	3.05	7.32	6.46	10.21	4.89	3	3.1	0.89
chr1	74104777	74105853	Enh_277	0.41	12.38	4.03	9.63	9.72	16.73	5.35	3.81	3.43	0.3
chr1	74106093	74106457	Enh_278	0.34	6.09	3.84	11.05	11.18	18.06	3.38	2.8	2.4	0.49
chr1	74108276	74108696	Enh_279	0.64	3.64	3.39	6.28	5.3	8.52	3.51	1.76	1.97	0.59
chr1	74112692	74113019	Enh_280	0.65	4.54	3.45	7.39	5.33	7.22	3.61	2.31	1.46	0.3
chr1	74121365	74121604	WE_651	0.16	2.58	0.57	0.97	3.58	3.3	2.48	2.05	1.69	0.59
chr1	74128226	74128343	WE_652	0.22	3.13	0.93	2.28	4.29	7.57	3.1	1.92	2.04	0.49
chr1	74129240	74129728	Enh_281	0.2	5.88	1.04	1.8	5.11	7.73	10.17	12.32	17.33	0.99
chr1	74152293	74152555	WE_653	0.29	3.51	0.63	0.93	2.2	2.94	1.88	2.09	1.76	0.89
chr1	74156266	74156579	WE_654	0.2	3.99	0.75	0.69	3.68	5.45	2.02	1.56	1.53	0.99
chr1	74159756	74159990	WE_655	0.32	2.51	0.72	0.59	2.25	4.38	2.19	1.66	1.79	1.67
chr1	74171714	74172012	WP_70	0.92	4.4	4.24	0.69	4.58	5.37	16.37	11.9	16.06	0.59
chr1	74236822	74237528	Enh_282	0.66	7.63	4.78	0.69	7.21	5.96	2.04	2.05	2.49	0.99
chr1	74239241	74239644	WE_656	0.19	4.5	0.75	0.55	3.92	4.61	1.69	1.37	1.48	1.48
chr1	74242649	74242853	Insul_134	0.71	7.98	2.28	3.56	3.23	12.79	7.57	7.53	15.35	0.89
chr1	74243135	74243818	Insul_135	0.57	8.11	2.34	3.63	4.08	14.12	7.47	7.63	15.66	0.69
chr1	74244501	74244898	WE_657	0.23	3.95	1.02	1.04	4.45	6.29	1.88	1.11	2.02	0.89
chr1	74276574	74276819	WE_658	0.26	2.82	0.75	0.55	2.86	6.09	1.16	0.65	1.51	0.59
chr1	74282647	74283827	Prom_170	4.42	17.74	15.23	31.66	3.44	14.23	7.29	3.55	4.16	0.59
chr1	74295493	74295633	Enh_283	0.39	4.54	3.72	8.01	9.43	14.87	2.66	3.42	2.45	1.28
chr1	74295973	74296456	Enh_284	0.42	5.43	4.34	8.42	10.31	17.37	2.93	3.65	2.51	1.28
chr1	74296805	74296932	Enh_285	0.36	4.71	3.02	7.42	8.4	14.38	2.97	3.26	2.11	1.58
chr1	74330702	74332012	Prom_171	2.96	38.61	16.7	13.67	5.64	10.52	6.46	3.98	5.36	1.67
chr1	74333550	74333752	Insul_136	0.32	3.89	0.84	4.66	2.62	1.69	3.69	1.53	3.67	1.48
chr1	74336762	74336981	WE_659	0.4	4.09	0.87	7.08	2.17	1.71	2.06	1.53	1.37	0.59
chr1	74341939	74342112	WE_660	0.33	5.29	1.29	7.66	3.87	3.2	2.31	1.92	1.97	0.2
chr1	74342235	74342693	Enh_286	0.25	5.81	1.03	8.32	4.11	4.12	2.7	1.92	2	0.1
chr1	74350280	74350962	Prom_172	2.59	7.7	12.83	7.42	4.95	18.7	4.79	3	9.21	0.59
chr1	74353791	74353947	WE_661	0.23	3.64	0.84	1.28	3.63	6.88	1.44	2.25	1.9	1.18
chr1	74360037	74360178	Insul_137	0.46	1.99	0.87	0.41	1.91	1.97	11.5	29.31	9.57	0.79
chr1	74378573	74379426	Prom_173	1.8	26.03	9.25	4.38	5.14	9.98	7.1	3.78	5.73	0.59
chr1	74379619	74379823	WP_71	1.43	25	9.91	4.28	6.91	11.95	6.29	3.39	5.43	0.69
chr1	74382042	74382664	Enh_287	0.54	9.18	3.76	2.04	7.02	14.94	2.99	2.84	1.74	2.17
chr1	74386744	74387370	Enh_288	0.61	18.19	4.43	2.52	7.23	7.04	3.96	2.18	2.73	1.38
chr1	74408483	74408640	Insul_138	0.37	2.85	0.69	0.59	1.85	2.1	13.08	20.05	9.15	0.59
chr1	74414903	74415109	WE_662	1.06	3.71	1.74	2.14	1.64	2.1	2.15	1.27	1.64	0.69
chr1	74425554	74426033	Enh_289	0.17	10.11	1.02	2.14	6.01	11.11	3.92	2.38	2.35	1.08
chr1	74433175	74433958	WP_72	1.19	15.75	6.22	8.29	5.25	20.57	10.53	5.87	19.35	0.69
chr1	74435350	74435478	Enh_290	0.16	3.58	0.85	1.1	5.17	5.89	2.93	1.11	2.47	0.69
chr1	74436333	74436511	Insul_139	0.37	5.4	1.23	2.93	3.29	7.01	8.05	7.92	11.61	0.89
chr1	74436997	74437551	Insul_140	0.91	23.76	3.6	9.46	3.97	12.03	10.24	8.38	15.3	1.08
chr1	74441983	74442408	Enh_291	0.47	9.66	5.16	13.26	10.86	14.46	4.5	3.36	3.79	1.18
chr1	74443059	74444961	Insul_141	0.98	60.99	4.75	35.73	4.82	21.72	13.87	9.65	30.54	1.87
chr1	74446948	74447472	WE_663	0.47	7.15	1.65	1.07	3.5	6.52	2.19	1.37	2.77	1.58
chr1	74451006	74451355	WE_664	0.21	3.03	0.93	0.86	4.37	6.5	2.27	1.86	1.62	1.18
chr1	74461639	74462143	WE_665	0.39	8.49	0.54	1	1.38	1.23	2.56	1.47	1.78	0.99
chr1	74552211	74553326	Prom_174	3.34	34.24	17.24	16.23	5.17	14.35	4.02	2.41	5.64	0.59
chr1	74634063	74635162	Prom_175	2.43	23.17	11.14	6.01	4.58	10.08	4.35	3.1	12.03	0.79
chr1	74647592	74648365	Prom_176	2	6.15	12.11	8.15	6.04	6.27	3.2	2.28	1.39	0.59
chr1	74707911	74708687	Prom_177	1.97	13.24	8.86	5.94	4.5	9.77	5.7	2.71	14.93	1.08
chr1	74744038	74744330	WE_666	0.33	5.91	1.44	3.66	4.34	4.78	2.62	3.06	1.58	1.97
chr1	74745369	74745722	Enh_292	0.66	5.47	4.17	3.76	6.36	7.68	2.81	3.62	1.5	1.48
chr1	74759337	74760481	Prom_178	3.71	16.37	12.2	43.78	3.29	17.94	9.25	3.29	10.51	0.89
chr1	74765768	74766197	Enh_293	0.57	8.9	3.98	14.95	6.99	11.26	2.62	2.58	1.95	0.69
chr1	74767648	74768817	Enh_294	0.58	22.45	4.18	28.38	7.21	11.08	3.34	2.61	2.33	1.58
chr1	74770472	74770750	Insul_142	0.38	3.95	1.29	9.39	3.36	4.4	4.15	1.79	12.57	0.69
chr1	74797276	74797682	WE_667	0.21	8.01	0.81	1.31	3.95	3.89	1.71	1.83	1.69	1.28
chr1	74819785	74819966	WE_668	0.43	3.2	1.23	0.69	2.89	0.41	1.73	1.11	1.67	1.28
chr1	74849636	74849979	Insul_143	0.44	4.06	1.38	1.1	3.13	1.02	4.27	2.84	13.66	0.2
chr1	74854236	74854986	Enh_295	0.63	6.7	4.44	0.93	7.02	2.2	11.37	10.4	19.32	1.08
chr1	74863161	74863797	Prom_179	2.2	10.8	7.75	5.94	3.52	8.29	2.56	1.01	2.96	0.99
chr1	74947377	74947929	Insul_144	0.37	8.56	1.32	0.59	3.58	1.25	2.99	2.28	9.8	0.79
chr1	74995495	74996895	WP_73	1.1	10.8	9.37	5.63	8.56	17.09	21.22	11.31	23.93	0.89
chr1	75008305	75008609	WE_669	0.24	8.84	1.26	1.17	5.27	12.56	3.47	1.73	3.2	1.38
chr1	75009034	75009896	Enh_296	0.17	14.37	1.19	2.59	6.84	13.08	4.23	2.51	3.79	0.79
chr1	75011134	75011302	Insul_145	0.21	2.89	0.57	0.73	2.76	2.79	13.56	12.36	11.9	0.69
chr1	75018186	75018560	Enh_297	0.6	4.68	4.17	2.66	6.91	5.53	2.17	2.09	1.57	1.18
chr1	75056553	75057098	Enh_298	0.19	4.23	1.11	3.42	5.75	17.86	2.06	1.17	1.91	0.79
chr1	75060943	75061343	Enh_299	0.51	5.71	3.51	2.07	6.86	14.71	3.24	1.96	2.52	0.59
chr1	75061773	75062028	Enh_300	0.57	6.05	4.1	2.28	7.18	14.79	4.02	2.12	2.66	0.59
chr1	75063548	75063699	Insul_146	0.32	2.03	0.63	0.83	1.96	3.12	12.88	18.26	11.59	0.79
chr1	75071051	75071607	Enh_301	0.31	6.12	1.79	0.93	5.78	7.27	2.11	2.05	2.23	1.38
chr1	75087941	75088187	WE_670	0.53	1.72	0.81	0.69	1.54	1.25	1.14	1.01	1.01	1.08
chr1	75094788	75094980	WE_671	0.28	1.99	0.75	0.69	2.65	2.66	1.96	1.08	2.3	1.08
chr1	75118172	75118420	WE_672	0.19	2.75	0.45	0.31	2.33	4.5	1.77	2.25	2.09	0.3
chr1	75120677	75121962	WP_74	1.45	26.1	5.32	14.54	3.66	21.44	15.36	13.79	19.53	0.89
chr1	75137987	75138634	Prom_180	5.19	23.17	19.4	41.78	3.74	28.63	10.3	4.89	13.54	0.79
chr1	75138838	75139956	Prom_181	6.37	26.34	19.92	43.95	3.13	30.22	12.05	5.8	19.54	0.99
chr1	75143932	75144800	Enh_302	0.54	17.36	4.66	21.34	8.64	22.72	3.92	3.49	2.02	0.69
chr1	75145283	75145851	Enh_303	0.64	16.02	4.11	17.88	6.44	25.66	2.87	3.46	1.98	1.77
chr1	75164805	75165922	WP_75	1.23	27.09	6.43	17.16	5.25	15.94	8.42	5.77	4.73	1.38
chr1	75166330	75166573	WE_673	0.95	20.18	5.11	12.39	5.38	12.38	7.29	4.99	3.88	1.48
chr1	75176086	75177245	Prom_182	2.36	12.93	10.57	10.88	4.48	11.05	8.36	4.11	3.78	0.99
chr1	75177476	75177667	Prom_183	1.82	10.21	6.67	11.39	3.66	7.93	5.76	3	3.31	0.69
chr1	75177974	75178334	Insul_147	0.4	6.22	1.17	8.11	2.91	3.63	4.42	2.84	5.22	0.49
chr1	75179072	75179574	Insul_148	0.62	3.99	0.93	5.8	1.51	1.79	3.8	2.12	5.19	0.39
chr1	75187931	75189253	Prom_184	5.51	18.6	20.01	26.31	3.63	19.88	11.95	5.18	7	0.49
chr1	75206995	75207976	Prom_185	2.96	8.32	14.42	10.77	4.87	15.35	6.71	2.61	2.28	0.69
chr1	75208555	75208760	WP_76	1.38	6.98	8.95	8.84	6.49	15.12	6.29	2.84	2.23	0.69
chr1	75209003	75209702	Enh_304	0.62	6.77	4.62	12.05	7.39	10.08	5.12	2.31	2.58	0.59
chr1	75210931	75211931	Enh_305	0.47	18.91	3.58	27.1	7.66	16.38	6.62	2.67	3.45	1.18
chr1	75212314	75213078	Enh_306	0.53	17.23	3.69	17.02	6.99	13.48	5.14	2.09	2.07	1.48
chr1	75213298	75214224	WP_77	0.93	16.13	6.58	9.77	7.07	13.23	4.6	1.83	1.95	1.18
chr1	75214625	75214805	Prom_186	3.86	12.1	22.2	14.6	5.75	23.16	8.87	3.23	4.23	0.59
chr1	75214934	75216629	Prom_187	4.31	15.13	19.07	33.94	4.42	20.5	11.62	3.52	10.49	0.99
chr1	75219038	75219240	WE_674	0.35	2.37	1.02	1.31	2.91	2.58	1.82	1.63	1.44	0.79
chr1	75231262	75231494	Insul_149	0.23	3.23	0.99	1.07	4.24	7.93	6.07	6.26	11.82	1.08
chr1	75232670	75233713	Prom_188	1.86	13.68	10.66	23.41	5.72	24.31	6.52	3.52	4.02	1.08
chr1	75243783	75243975	WE_675	0.35	4.74	0.96	8.67	2.76	1.1	2.72	1.73	1.64	0.49
chr1	75244161	75244287	WE_676	0.31	4.68	0.93	8.42	3.05	1.23	2.81	1.83	1.64	0.69
chr1	75248001	75248569	Enh_307	0.54	11.21	2.82	2.59	5.22	4.76	12.84	7.37	22.82	0.79
chr1	75248968	75249152	Insul_150	0.49	11.55	2.4	2.21	4.93	4.48	13.21	7.53	23.83	1.48
chr1	75310015	75310182	WE_677	0.44	2.92	0.81	5.7	1.85	1.74	1.73	1.08	1.55	1.38
chr1	75311525	75311833	WE_678	0.39	4.33	0.99	3.28	2.52	1.3	1.9	1.11	1.39	0.99
chr1	75312516	75312738	WP_78	1.4	11.24	5.89	9.01	4.21	6.88	3.28	1.79	4.46	1.28
chr1	75312964	75314788	Prom_189	2.89	158.05	7.72	16.57	2.68	11.82	4.93	3.06	32.06	1.38
chr1	75333655	75333810	WE_679	0.28	2.85	1.29	0.59	4.58	1.48	1.84	0.95	2.47	1.77
chr1	75334324	75334511	WE_680	0.3	3.2	1.53	0.62	5.11	1.71	1.88	1.04	2.23	2.27
chr1	75341004	75341123	WE_681	1.21	2.58	0.9	1.35	0.74	1.18	1.77	1.7	1.04	0.89
chr1	75432436	75432716	Prom_190	1.96	3.27	11.14	13.05	5.7	9.6	1.65	1.99	3.03	0.69
chr1	75442167	75442556	Insul_151	0.52	3.51	0.99	0.9	1.91	0.69	6.27	5.18	14.55	0.59
chr1	75473848	75474267	Insul_152	0.29	3.51	0.84	0.69	2.91	0.64	10.09	5.8	27.12	0.89
chr1	75475590	75476356	WE_682	0.53	6.57	1.86	0.97	3.5	0.64	2.83	1.6	4.61	0.3
chr1	75517947	75518463	Prom_191	3.42	3.44	12.95	4.04	3.79	9.39	3.3	2.02	2.04	0.89
chr1	75534220	75534508	WE_683	0.17	4.68	0.66	0.9	4	0.82	1.96	1.6	1.62	1.28
chr1	75535292	75535652	WE_684	0.13	4.78	0.63	0.97	4.69	1.13	2.08	1.56	1.6	0.79
chr1	75556094	75556431	Insul_153	0.87	3.37	0.87	1.45	1.01	0.46	18.8	14.61	31.24	0.99
chr1	75584637	75585020	WE_685	0.43	3.27	0.99	0.41	2.3	0.51	1.36	1.08	1.11	1.97
chr1	75632142	75632453	WE_686	0.57	1.48	0.66	0.14	1.17	0.72	0.64	0.65	0.66	0.2
chr1	75649238	75649458	Insul_154	0.25	3.09	1.05	0.38	4.24	3.4	9.74	16.04	19.56	2.56
chr1	75650336	75650679	Insul_155	0.34	4.74	1.65	0.83	4.82	5.83	8.17	8.12	16.12	2.66
chr1	75656762	75657682	WE_687	0.37	17.47	1.8	0.69	4.9	9.39	1.98	3.49	2.18	1.48
chr1	75657821	75657979	WE_688	0.37	17.84	1.71	0.59	4.64	8.57	1.94	3.52	2.16	0.69
chr1	76035652	76036139	WE_689	1.93	3.47	1.38	0.24	0.72	1.18	1.18	2.9	0.89	0.79
chr1	76370578	76370871	WE_690	0.22	1.79	0.66	0.31	2.99	1.74	1.28	1.79	0.91	1.48
chr1	76907890	76908430	Enh_308	0.64	3.68	4.53	0.83	7.07	1.87	2.37	3.06	0.85	1.97
chr1	76915581	76916605	Enh_309	0.13	8.87	0.89	0.45	6.86	3.28	3.67	4.5	2.07	0.99
chr1	76939225	76939851	WE_691	0.52	2.48	1.23	0.83	2.36	0.67	1.96	1.96	1.53	0.69
chr1	77229592	77229856	WE_692	1.44	0.86	1.26	0.31	0.87	0.38	0.66	0.91	0.75	1.18
chr1	77462208	77462527	WE_693	0.46	1.89	2.37	0.83	5.17	5.53	1.55	1.76	0.78	1.28
chr1	77961212	77961592	WE_694	0.27	1.93	1.11	0.41	4.05	1.89	0.74	1.21	1.01	1.08
chr1	78078442	78078601	WE_695	0.7	0.76	1.62	0.03	2.33	0.79	1.2	1.01	0.94	0.79
chr1	78090335	78090483	WE_696	0.59	0.89	0.75	0.31	1.27	0.82	1.51	1.43	0.87	1.08
chr1	78139576	78139989	WE_697	0.53	2.27	1.86	0.48	3.52	1.13	1.61	1.73	0.99	1.77
chr1	78318857	78319322	WE_698	0.39	3.09	1.11	0.31	2.83	1.56	1.4	1.7	1.08	1.48
chr1	78484894	78486170	Prom_192	2.4	16.92	15.89	11.84	6.62	17.63	3.43	2.54	4.86	0.89
chr1	78508153	78508738	WE_699	0.19	3.58	0.87	0.73	4.66	2.76	1.28	1.7	1.32	0.89
chr1	78521891	78522025	Insul_156	0.75	1.03	0.75	0.35	1.01	1.02	4.52	6.16	20.75	0.49
chr1	78533434	78533633	Prom_193	1.83	10.18	5.59	10.74	3.05	11.9	5.53	9.85	12.53	1.18
chr1	78534036	78534672	WP_79	1.38	11.07	6.19	13.15	4.48	16.86	5.88	10.69	12.77	1.28
chr1	78535029	78535499	WE_700	0.81	10.49	2.94	12.22	3.66	10.21	2.37	3.39	2.65	1.48
chr1	78564548	78565162	WE_701	0.33	4.85	1.5	0.73	4.5	6.35	1.86	3.36	1.83	1.48
chr1	78583628	78583928	WE_702	0.18	2.58	0.51	0.9	2.89	2.66	1.16	3	0.99	0.69
chr1	78646285	78646631	WE_703	0.39	3.82	1.08	1.04	2.76	3.76	1.53	2.25	1.39	0.99
chr1	78653128	78653340	WE_704	0.59	3.82	1.98	1.52	3.36	8.42	2	1.73	2.16	0.89
chr1	78654088	78655473	Prom_194	1.92	12.65	8.89	19.23	4.64	13.79	6.83	3.16	5.69	0.69
chr1	78690372	78690565	WE_705	0.26	1.55	0.9	2.38	3.42	1.56	1.49	2.09	1.17	1.28
chr1	78721116	78721304	Insul_157	0.71	1.55	0.87	0.55	1.22	0.67	11.95	30.42	10.98	0.49
chr1	78856653	78856843	WE_706	1.36	1.27	0.9	0.62	0.66	1	0.58	1.04	0.54	1.28
chr1	79412987	79413286	Enh_310	0.64	2.2	3.43	0.28	5.4	3.56	1.55	0.82	1.13	0.59
chr1	79463104	79463817	Enh_311	0.54	4.85	4.13	0.66	7.66	5.68	1.55	3.42	1.1	2.96
chr1	79589327	79589682	WE_707	0.3	1.79	0.63	0.31	2.09	1	0.95	0.62	0.37	0.79
chr1	79668369	79668986	WP_80	1.37	2.44	7.71	1.17	5.62	3.2	1.61	1.11	2.61	0.49
chr1	79694053	79694277	WE_708	0.57	1.72	1.05	2.49	1.85	0.9	1.63	2.05	1.39	0.99
chr1	79757278	79758716	Prom_195	2.84	4.81	13.79	6.59	4.85	5.96	2.74	2.93	2.87	0.69
chr1	79772448	79773110	Prom_196	2.15	5.98	11.59	6.84	5.4	9.01	2.52	4.08	4.79	0.3
chr1	80322488	80322653	Enh_312	0.35	1.2	2.97	3.38	8.58	4.76	1.24	0.88	1.06	2.07
chr1	80336272	80338123	Prom_197	3.06	27.57	7.54	10.19	2.46	12.44	7.14	4.47	4.73	0.59
chr1	80405151	80405499	Insul_158	0.5	1.62	0.6	0.38	1.19	0.92	4.64	12.45	5.48	1.28
chr1	80424533	80424864	WE_709	0.29	1.51	1.26	0.24	4.42	5.89	1.51	0.72	1.6	0.59
chr1	81741133	81742172	WE_710	0.59	1.44	1.74	0.41	2.94	4.04	1.8	3.36	1.72	0.39
chr1	81946393	81947183	Enh_313	0.46	4.5	3.35	0.55	7.21	5.96	4.02	6.26	1.71	1.48
chr1	81947438	81947770	Enh_314	0.46	4.54	3.04	0.55	6.57	5.04	3.8	6.55	1.67	1.77
chr1	81964396	81964707	WE_711	0.21	1.48	0.99	0.35	4.69	3.25	1.69	1.63	0.7	2.46
chr1	82029041	82029297	WE_712	0.19	2.54	0.96	0.66	4.98	15.38	2.21	3.46	0.8	1.58
chr1	82121238	82121370	WE_713	0.37	1.31	0.87	0.48	2.38	2.35	1.75	1.6	1.18	1.48
chr1	82141926	82142083	Enh_315	0.12	1.72	0.58	0.38	4.72	1.82	1.75	2.18	0.78	0.3
chr1	82154931	82155388	Enh_316	0.45	11.52	2.77	0.86	6.2	10.41	3.53	6.32	1.74	1.67
chr1	82155641	82156306	Enh_317	0.51	11.9	3.32	0.9	6.57	13.33	3.82	6.32	1.55	1.67
chr1	82163613	82163825	Enh_318	0.16	2.44	0.87	0.38	5.4	7.32	1.98	2.61	1.51	1.28
chr1	82164762	82165938	Enh_319	0.55	10.18	4.59	1.35	8.35	12.56	3.38	6.91	1.34	2.17
chr1	82176931	82177707	WE_714	0.13	5.57	0.63	0.79	4.95	6.91	2.56	5.64	0.68	1.87
chr1	82180365	82181547	Enh_320	0.4	23.9	2.83	1.48	7.05	19.42	7.08	12.39	3.46	0.99
chr1	82185489	82185682	Enh_321	0.23	3.06	1.59	0.83	6.89	14.2	2.64	3.39	1.1	0.69
chr1	82231138	82232011	Enh_322	0.66	7.6	3.85	5.8	5.85	22.13	4.17	3.91	1.71	0.79
chr1	82234805	82235278	Enh_323	0.41	4.19	3.6	4.45	8.77	10.9	2.87	5.25	1.71	3.55
chr1	82236077	82236240	Enh_324	0.59	2.96	4.24	4.38	7.18	8.09	2.39	3.85	1.78	2.17
chr1	82240005	82240184	WE_715	0.41	1.2	1.14	3.97	2.81	2.74	1.55	1.53	1.06	0.99
chr1	82243960	82244741	WE_716	0.31	7.19	1.53	6.25	4.87	8.14	3.32	3.13	1.53	1.77
chr1	82254990	82255244	WE_717	0.19	1.34	0.96	3.49	5.11	3.68	1.92	1.53	1.5	1.97
chr1	82260476	82260670	WE_718	0.39	1.51	1.41	2.59	3.6	4.2	1.71	2.35	0.91	1.67
chr1	82278497	82278677	WE_719	0.61	2.27	2.46	4.28	4.03	6.81	2	1.92	1.36	1.28
chr1	82279514	82280851	WP_81	1.4	9.04	7.42	13.09	5.3	16.09	5.06	4.43	3.52	0.69
chr1	82281022	82281333	Prom_198	1.74	5.54	9.58	8.49	5.51	21.31	4.11	4.37	2.72	1.08
chr1	82283034	82284388	WP_82	1.12	6.77	10	9.22	8.93	11.87	5.94	5.12	3.2	0.79
chr1	82284493	82285391	Enh_325	0.39	4.88	3.68	8.87	9.35	5.68	5.88	5.48	4.68	0.89
chr1	82285546	82285677	Enh_326	0.39	4.33	3.87	8.11	9.83	4.48	5.94	5.44	5.57	0.89
chr1	82289439	82289676	Enh_327	0.6	2.03	3.83	0.9	6.33	4.38	4.79	2.74	3.88	1.77
chr1	82290782	82290953	Insul_159	0.52	0.83	1.11	0.52	2.15	1.18	5.43	17.67	4.73	1.77
chr1	82312635	82313642	Prom_199	3.62	14.65	13.73	16.02	3.79	11.9	2.81	2.38	3.39	1.18
chr1	82583174	82583734	WE_720	0.33	1.51	0.84	0.73	2.52	0.43	1.01	0.98	0.84	0.79
chr1	82586909	82587175	WE_721	0.5	0.52	1.05	0.45	2.09	0.77	1.18	0.88	0.87	1.08
chr1	82721282	82722061	Prom_200	2.69	9.28	11.05	9.32	4.11	13.82	2.27	1.53	2.44	0.89
chr1	82784025	82784372	Insul_160	0.36	3.23	0.69	0.59	1.93	1.23	5.86	22.72	7.31	0.1
chr1	82812570	82812862	WE_722	0.92	2.03	2.73	0.73	2.97	3.81	1.18	1.43	1.27	0.59
chr1	82835703	82836574	WP_83	1.35	5.54	5.91	3.69	4.37	6.4	9.87	2.31	38.95	1.58
chr1	82956614	82956785	WE_723	1.21	0.76	0.96	0.31	0.79	0.59	0.5	0.82	0.4	1.08
chr1	82968570	82968963	WE_724	0.8	2.68	1.32	0.86	1.64	3.02	1.14	1.14	0.77	0.99
chr1	82970982	82971280	WE_725	1.2	1.79	1.14	0.93	0.95	1.74	1.07	1.7	0.92	0.99
chr1	83896719	83897207	WE_726	0.24	3.99	1.05	0.41	4.37	2.38	1.28	1.7	0.91	3.05
chr1	83903348	83903989	WE_727	0.28	5.57	1.17	0.73	4.19	2.89	1.77	3.03	1.1	1.67
chr1	83956389	83956676	WE_728	0.89	1.1	0.99	0.31	1.11	0.69	0.97	1.89	0.63	1.67
chr1	84034035	84034233	WE_729	0.48	3.23	1.08	7.94	2.25	1.33	1.84	1.24	1.46	1.18
chr1	84034558	84035037	WE_730	0.5	3.06	1.14	6.77	2.3	1.28	1.61	1.37	1.43	1.08
chr1	84209481	84209615	WE_731	0.23	1.48	0.96	5.08	4.16	2.17	1.82	3.29	2.72	1.08
chr1	84222223	84222652	Enh_328	0.16	3.03	0.81	2.93	5.22	2.64	2.35	1.37	1.31	0.39
chr1	84223079	84223257	Enh_329	0.19	2.89	0.98	3.28	5.25	2.64	2.52	1.27	1.43	0.69
chr1	84237646	84238355	Enh_330	0.59	6.6	4.87	5.46	8.32	15.58	3.59	3.26	2.42	3.15
chr1	84250349	84250859	Enh_331	0.38	4.81	4.24	3.94	11.26	14	4.15	2.74	1.41	1.97
chr1	84251000	84251159	Enh_332	0.45	4.74	4.81	4.21	10.73	14.15	4	2.9	1.67	1.87
chr1	84269545	84269918	Enh_333	0.52	3.89	3.86	5.01	7.47	10.52	2.87	2.64	2.05	0.99
chr1	84270517	84270831	Enh_334	0.41	3.78	3.57	4.73	8.64	9.65	2.58	2.12	2.18	1.08
chr1	84273976	84274169	WE_732	0.27	12.24	1.2	4.49	4.45	11.44	2.41	4.01	1.46	1.58
chr1	84274775	84276172	WE_733	0.78	28.4	2.34	8.29	2.99	14.94	4.95	6.13	2.56	1.28
chr1	84276451	84277221	WP_84	0.92	5.4	6.19	7.11	6.7	27.05	3.28	2.28	1.91	1.48
chr1	84279347	84280139	Prom_201	5.99	3.85	21.75	3.56	3.63	24.18	8.48	9.45	8.39	1.18
chr1	84280682	84282657	WE_734	0.7	11.24	3.87	1.86	5.54	12.08	7.1	7.6	5.1	1.97
chr1	84283447	84283709	Insul_161	0.28	3.75	1.11	0.66	4.03	4.89	9.04	21.78	12.08	0.89
chr1	84359398	84359850	WE_735	0.21	3.47	1.02	0.93	4.87	6.5	2.72	2.71	1.55	1.08
chr1	84396198	84396767	Enh_335	0.42	6.36	2.99	0.93	7.05	11.54	3.34	3.39	1.53	0.39
chr1	84416008	84416783	Enh_336	0.16	6.09	1.14	0.93	7.1	7.29	2.37	2.9	2.18	1.48
chr1	84420021	84420154	WE_736	0.31	1.86	0.9	0.35	2.94	2.28	1.22	1.01	1.06	0.49
chr1	84718452	84718886	Enh_337	0.25	3.3	1.62	11.39	6.44	2.84	2.21	1.83	1.88	1.48
chr1	84719034	84719268	Enh_338	0.21	3.27	1.8	12.22	8.69	3.76	2.11	2.12	1.88	1.08
chr1	84719502	84719746	Enh_339	0.18	3.13	1.56	12.43	8.88	3.81	2.13	2.12	1.93	0.69
chr1	84835151	84837082	Prom_202	12.02	16.68	22.29	8.15	1.85	18.96	9.6	3.78	7.1	0.79
chr1	84848133	84848628	Enh_340	0.19	4.81	0.99	1.83	5.09	8.98	3.45	2.38	3.06	0.3
chr1	84867669	84868435	WE_737	0.28	7.46	1.38	2.28	4.9	18.91	2.95	2.41	1.6	1.87
chr1	84868656	84869126	Enh_341	0.27	8.01	1.53	2.42	5.78	23.18	2.89	2.64	1.74	1.77
chr1	84874223	84874522	WE_738	0.22	2.54	0.75	1.14	3.34	7.42	2.72	2.35	3.25	0.89
chr1	84876212	84876582	Insul_162	0.28	1.79	0.54	0.69	1.96	5.19	3.01	2.12	2.78	0.69
chr1	84930253	84930397	Insul_163	0.56	1.48	1.59	0.28	2.86	0.43	3.12	2.41	7.69	0.99
chr1	84944060	84944280	WE_739	0.39	1.48	0.75	0.41	1.91	1.13	0.8	1.08	1.06	2.07
chr1	87599917	87600404	WE_740	0.77	1.86	1.41	2.52	1.83	1.56	0.87	0.91	1.17	1.08
chr1	87689702	87690402	Prom_203	4.27	7.67	10.3	8.53	2.41	11.67	7.97	2.64	21.89	0.3
chr1	87690562	87691282	Prom_204	3.15	7.39	13.61	8.15	4.32	15.51	6.46	3.16	8.58	2.36
chr1	87749891	87750158	Insul_164	1.02	2.72	0.81	5.01	0.79	1.07	7.18	9.1	24.82	1.28
chr1	87761039	87761182	WE_741	0.81	0.89	0.15	0	0.19	0.28	0.21	0.07	0.17	0
chr1	87790896	87791349	Prom_205	1.75	4.47	8.68	5.08	4.95	3.79	3.43	1.92	3.81	0.79
chr1	87791903	87792264	WP_85	1.41	3.85	7.14	4.8	5.06	4.09	3.51	1.56	5.4	0.59
chr1	87819473	87819806	WE_742	0.27	3.06	0.78	0.69	2.91	1.18	1.77	1.73	1.43	0.99
chr1	87829751	87829913	Enh_342	0.29	1.79	1.29	0.52	4.4	3.17	1.75	1.5	1.08	0.3
chr1	87878647	87878849	WE_743	0.26	1.62	0.69	0.52	2.7	1.74	1.59	0.91	0.94	0.2
chr1	87904487	87904674	Insul_165	0.67	2.06	0.99	0.73	1.48	1.87	8.07	16.92	9.76	1.18
chr1	87934522	87935605	Enh_343	0.6	16.43	4.42	11.12	7.34	38.94	4.87	2.31	3.1	1.28
chr1	87935783	87936438	WE_744	1.05	21.7	5.59	14.33	5.3	38.48	4.97	2.64	3.15	2.07
chr1	87936643	87937237	WE_745	1.31	15.95	5.8	8.8	4.42	32.91	4.83	2.38	2.89	2.07
chr1	87937472	87937941	WE_746	0.69	12.24	3.27	5.97	4.74	20.55	4.25	2.45	2.44	1.08
chr1	87942391	87944275	Prom_206	5.35	17.64	20.13	22.92	3.76	35.62	9.99	4.04	7.66	1.38
chr1	87949445	87950363	Enh_344	0.27	11.38	1.95	10.6	7.36	25.92	3.38	1.7	2.45	0.3
chr1	87952034	87952312	Enh_345	0.22	22.97	1.98	15.36	9.22	34.26	4.17	2.64	2.78	1.67
chr1	87952645	87953710	Enh_346	0.22	25.06	2.4	17.5	10.73	40.04	4.52	2.77	2.84	0.79
chr1	87954278	87954556	Enh_347	0.22	5.33	2.01	8.8	9.25	27.1	3.26	1.21	1.97	0.79
chr1	87955446	87956518	Enh_348	0.35	15.33	2.52	19.09	7.31	18.27	12.03	10.17	20.22	0.69
chr1	87957263	87957409	Insul_166	0.22	4.68	0.96	4.56	4.37	7.01	5.1	3.75	6.11	0.69
chr1	87960157	87961940	Prom_207	4.8	12.03	15.89	8.22	3.31	19.24	5.35	2.71	17.77	0.89
chr1	88051036	88051537	Prom_208	2.07	6.46	7.84	16.68	3.79	7.27	2.23	1.76	2.68	1.08
chr1	88072596	88073162	Enh_349	0.23	4.33	1.68	1.38	7.26	12.21	2.23	2.09	2.63	1.77
chr1	88075475	88075895	Insul_167	0.57	3.85	0.93	1.35	1.64	3.04	12.16	8.74	47.15	1.08
chr1	88255129	88256768	Prom_209	3.06	34.24	14.93	32.66	4.87	8.47	4.42	1.4	5.88	1.08
chr1	88277667	88278009	Insul_168	0.72	2.1	0.69	0.59	0.95	0.69	2.77	4.89	9.35	1.08
chr1	88303071	88303250	WE_747	0.36	11.28	1.26	2.59	3.47	5.94	1.98	1.86	1.74	1.28
chr1	88303284	88303913	WE_748	0.37	11.28	1.62	2.59	4.4	7.11	2.31	1.89	1.88	1.28
chr1	88312442	88312626	Insul_169	0.29	2.1	0.6	0.66	2.04	1.92	5.51	4.66	19.28	0.39
chr1	88330045	88330195	WE_749	0.55	8.63	1.56	3.42	2.83	5.89	2.23	1.17	2.51	1.67
chr1	88330575	88331552	Insul_170	0.58	11.55	2.52	5.56	4.37	7.7	2.74	1.56	5.45	1.28
chr1	88331989	88332305	Insul_171	0.53	9.08	1.74	4.66	3.26	4.43	1.9	1.14	5.17	0.59
chr1	88337022	88337520	Insul_172	0.44	5.54	2.07	2.24	4.72	3.81	15.93	21.65	11.12	1.38
chr1	88338123	88338358	Enh_350	0.66	8.25	5.2	6.01	7.86	5.58	16.39	21.13	11.96	1.58
chr1	88338508	88339506	Enh_351	0.65	7.6	4.96	6.63	7.65	5.96	5.02	2.05	3.86	1.48
chr1	88366733	88367835	Insul_173	0.31	15.47	1.62	4.28	5.27	8.73	7.45	6.06	9.19	1.67
chr1	88375714	88375986	WE_750	0.29	2.78	0.99	0.55	3.36	3.51	1.57	1.11	1.25	0.79
chr1	88383683	88384777	Prom_210	5.28	36.99	17.33	26.69	3.29	21.26	7.41	3.39	5.9	0.49
chr1	88386713	88386891	Enh_352	0.19	8.05	1.11	3	5.93	9.65	2.58	1.5	2.4	1.48
chr1	88387260	88387706	Enh_353	0.13	8.56	0.87	2.73	6.91	10.98	2.46	1.63	2.33	1.18
chr1	88388657	88388943	Enh_354	0.14	5.33	0.72	2.07	5.09	7.96	2.27	1.4	2.21	0.99
chr1	88393815	88395016	Enh_355	0.19	13.82	1.5	1.86	7.74	15.1	5.99	3.46	3.08	2.07
chr1	88397537	88398582	Insul_174	0.29	6.33	0.84	1.17	2.91	2.89	12.38	12.52	24.16	1.58
chr1	88399805	88400075	Insul_175	0.66	15.02	2.79	7.39	4.24	7.96	5.59	2.15	16.26	1.28
chr1	88400115	88401414	WP_86	0.87	19.87	4.84	9.81	5.59	12.13	7.24	3.23	21.46	0.3
chr1	88401576	88401953	Insul_176	0.81	18.12	3.36	8.49	4.16	9.26	6.56	3	19.84	0.49
chr1	88402146	88402312	WE_751	0.61	6.26	2.13	2.66	3.52	5.27	3.26	1.79	3.13	0.79
chr1	88403160	88403274	WE_752	0.28	2.72	0.48	0.93	1.72	1.43	2.04	0.82	1.9	0.49
chr1	88406017	88406373	Insul_177	0.2	4.47	0.57	1	2.91	1.71	9.31	6	13.19	0.3
chr1	88418782	88419532	WE_753	0.21	5.36	0.57	1.04	2.7	3.43	3.16	1.27	2.58	1.08
chr1	88424008	88425635	Prom_211	3.5	15.06	13.82	14.98	3.95	12.82	7.59	4.21	40.05	0.89
chr1	88429010	88429426	Insul_178	0.45	4.37	1.56	5.9	3.5	2.71	11.52	13.76	11.07	0.89
chr1	88478394	88479607	Prom_212	3.18	11.24	12.23	7.73	3.84	11.74	3.69	2.64	3.76	0.99
chr1	88483394	88484041	WP_87	1.4	3.78	8.41	5.83	6.01	6.58	2.97	1.21	2.98	0.3
chr1	88491891	88492576	Enh_356	0.26	16.71	1.95	5.97	7.63	15.99	2.54	2.18	2.28	1.38
chr1	88492919	88493219	WE_754	0.22	16.68	1.14	5.39	5.19	10.77	2.17	1.63	2.07	1.87
chr1	88493320	88493469	WE_755	0.25	4.26	1.14	3.87	4.56	10.06	1.75	1.24	2.16	2.07
chr1	88496801	88496970	Enh_357	0.2	2.82	0.9	3.66	4.61	8.09	1.96	1.56	2.3	0.49
chr1	88504533	88504955	WE_756	0.26	4.61	0.93	3.45	3.6	3.51	2.04	1.11	1.11	1.97
chr1	88515179	88515280	Insul_179	0.41	2.54	1.02	0.62	2.52	2.51	7.53	10.37	7.66	0.89
chr1	88530096	88530268	Enh_358	0.2	2.41	1.14	0.76	5.62	14.69	2.39	2.05	2.58	0.49
chr1	88546947	88547191	Insul_180	1.01	2.3	0.75	0.45	0.74	0.92	8.3	15.39	10.53	1.48
chr1	88599981	88600754	Prom_213	3.66	6.26	15.32	7.87	4.19	19.34	7.57	3.68	6.93	1.48
chr1	88608676	88608905	Enh_359	0.1	5.36	0.78	3.21	8	20.7	1.69	1.86	1.32	1.38
chr1	88609694	88610156	Enh_360	0.17	6.15	1.14	4.56	6.78	19.65	1.77	1.76	1.51	2.07
chr1	88755522	88755734	WE_757	0.51	1.27	0.66	1.1	1.3	2.07	1.24	2.22	0.78	0.99
chr1	88776158	88776461	WE_758	0.19	3.34	1.26	1.66	6.65	15.3	1.88	3	1.37	3.15
chr1	88848454	88848700	WE_759	0.32	1.96	0.96	2.21	3.02	7.86	2.72	2.71	1.58	1.48
chr1	88916586	88916930	Enh_361	0.16	2.78	1.17	1.97	7.29	16.3	3.05	2.05	2.75	1.08
chr1	88919984	88920375	Enh_362	0.12	5.23	0.78	3.07	6.57	21.26	2.74	2.64	1.57	1.08
chr1	88921558	88921926	Enh_363	0.13	3.4	0.75	0.9	5.64	16.94	2.25	1.43	1.06	0.49
chr1	88925276	88925619	Enh_364	0.18	5.57	0.84	2.07	4.74	9.8	1.94	2.58	0.97	0.39
chr1	88928934	88929530	Enh_365	0.14	12.31	0.87	1.83	6.01	11.26	4.73	4.04	2.23	1.58
chr1	89070579	89070741	Insul_181	0.33	3.09	0.78	1.04	2.38	1.79	13.5	4.37	15.35	1.18
chr1	89071097	89071408	Insul_182	0.28	2.89	0.66	0.97	2.36	1.79	13.33	4.21	15.49	1.58
chr1	89081425	89081581	Insul_183	0.3	2.96	0.66	0.62	2.23	0.38	6.44	4.66	11.64	1.08
chr1	89093915	89094347	WE_760	0.27	4.23	0.51	0.45	1.91	1.05	1.67	0.78	1.34	0.3
chr1	89109653	89111250	Prom_214	2.78	14.75	14.3	13.43	5.14	16.53	3.78	1.86	5.88	1.58
chr1	89111512	89111836	Prom_215	2.08	8.84	11.29	7.04	5.43	12.74	2.7	1.56	4.12	1.48
chr1	89114466	89114823	Enh_366	0.21	2.48	1.47	3.59	6.99	4.5	2.58	2.74	9.22	0.89
chr1	89142826	89143019	Insul_184	0.32	1.79	0.45	1.55	1.4	0.84	11.33	11.9	13.61	1.38
chr1	89155131	89155276	Insul_185	0.49	1.41	0.9	0.31	1.83	0.97	2.93	5.74	4.21	0.3
chr1	89191444	89191856	WE_761	0.32	6.81	1.56	1.42	4.9	15.94	2.44	1.21	1.74	1.67
chr1	89213300	89213525	WE_762	0.49	2.58	1.35	0.24	2.78	2.79	1.92	1.17	1.55	0.79
chr1	89222928	89224273	Prom_216	3.03	26.65	10.27	13.19	3.39	12.97	7	2.58	9.92	0.79
chr1	89368495	89369777	Enh_367	0.08	6.12	0.48	5.77	5.72	1.84	3.65	1.76	2.89	0.79
chr1	89371514	89372275	WE_763	0.21	5.12	0.39	4.49	1.83	0.82	1.86	0.82	2.02	1.08
chr1	89497225	89497390	WE_764	0.21	1.34	0.81	0.73	3.87	3.3	1.3	1.63	1.13	0.89
chr1	89504973	89505366	Insul_186	0.63	2.89	1.14	0.69	1.8	2.81	11.25	9.98	14.24	0.69
chr1	89523050	89523295	WE_765	0.78	2.23	1.11	1.8	1.43	1.43	1.14	1.14	0.87	0.49
chr1	89547149	89547450	WE_766	0.56	2.17	1.02	1.52	1.83	1.48	0.78	1.04	0.7	0.39
chr1	89652319	89653104	Prom_217	4.21	11	13.4	9.15	3.18	14.84	6.93	6.36	6.46	2.17
chr1	89660287	89660946	Enh_368	0.19	5.36	1.44	6.01	7.79	11.36	2.58	2.45	2.33	1.48
chr1	89668386	89668753	WE_767	0.19	2.68	0.84	3.94	4.45	3.68	1.69	2.35	1.25	0.79
chr1	89669771	89670196	WE_768	0.19	3.61	0.75	5.14	3.97	4.17	1.82	1.47	1.31	0.79
chr1	89675752	89676150	Enh_369	0.16	3.85	1.44	5.9	8.74	14.74	2.68	4.66	1.9	1.38
chr1	89694906	89695326	Enh_370	0.12	4.99	0.9	2.73	7.55	7.98	3.08	4.01	2.4	0.89
chr1	89743353	89743973	WE_769	0.24	2.44	0.84	0.79	3.5	1.38	2.23	2.51	1.5	0.89
chr1	89749651	89750129	Prom_218	1.79	3.89	8.74	2.45	4.87	8.09	8.11	3.29	7.05	0
chr1	89776170	89776823	Enh_371	0.18	4.3	1.29	1.76	7.21	6.17	2.27	3.06	1.51	1.08
chr1	89778251	89778511	WE_770	0.33	1.65	0.81	1.59	2.46	2.53	1.61	1.73	0.96	0.79
chr1	89787577	89787919	Enh_372	0.19	3.68	1.38	2	7.36	12.28	5.84	6.13	5.31	0.69
chr1	89788218	89788578	Enh_373	0.2	4.99	1.68	2.49	8.35	15.25	6.73	6.94	6.07	0.79
chr1	89789112	89789491	Enh_374	0.17	3.92	1.71	2.28	9.93	13.13	3.8	2.54	2.25	0.89
chr1	89790876	89791105	Enh_375	0.14	1.93	0.93	1.83	6.62	7.93	1.96	1.4	1.69	1.48
chr1	89797494	89798000	Insul_187	0.29	6.4	1.38	4.59	4.77	9.24	4.15	3.98	5.12	2.07
chr1	89803011	89803409	Insul_188	0.13	2.27	0.48	1.21	3.66	3.97	3.55	5.05	5.17	0.79
chr1	89821400	89821921	Enh_376	0.19	4.19	0.81	3.42	4.34	5.48	3.94	3.36	2.77	0.3
chr1	89826278	89826711	WE_771	0.38	3.23	0.72	1.62	1.88	1.89	2.44	2.22	1.88	1.77
chr1	89888391	89888506	WE_772	0.32	1.31	1.05	3.14	3.31	2.81	1.8	2.61	1.39	1.48
chr1	89889424	89889589	WE_773	0.24	1.62	0.9	3.69	3.81	2.76	2.13	2.38	1.32	0.79
chr1	89904315	89905192	WP_88	1.3	5.33	8.8	13.81	6.78	20.29	5.63	3.42	3.65	1.18
chr1	89906160	89906489	WE_774	0.43	2.37	2.04	5.01	4.8	9.8	1.65	1.34	1.5	0.89
chr1	89910274	89911655	WE_775	0.65	14.78	3	3.21	4.61	23.05	3.45	3.62	1.24	3.35
chr1	89912000	89912335	WE_776	0.52	12.52	1.68	0.73	3.21	10.08	1.61	0.65	0.44	0.89
chr1	89920742	89921081	WE_777	0.3	7.01	0.9	2.52	2.99	8.11	1.38	1.34	0.7	0.1
chr1	89921592	89921898	WE_778	0.27	6.74	1.02	2.55	3.76	10.13	1.59	1.43	0.97	0.39
chr1	89937098	89937514	WE_779	0.19	3.95	0.03	0	0.16	0.36	0.08	0	0.02	0
chr1	89938916	89939086	WE_780	0.4	1.99	0.18	0	0.45	0.43	0.1	0.07	0.05	0
chr1	89941446	89941929	WE_781	0.26	8.9	0.18	0.28	0.69	1.74	0.29	0.23	0.1	0.1
chr1	89943190	89943404	WE_782	0.13	2.03	0.36	0.35	2.86	4.94	0.62	0.36	0.47	0.2
chr1	89945553	89946178	WE_783	0.09	6.67	0.09	0.45	1.03	2.81	0.62	0.39	0.47	0.39
chr1	89967171	89967637	Prom_219	6.71	3.37	12.62	1.55	1.88	23.62	3.57	1.17	0.92	0.79
chr1	89969062	89969612	Prom_220	12.14	2.85	25.41	2.18	2.09	30.4	4.56	1.63	1.32	0.69
chr1	89970898	89971386	Prom_221	3.37	3.95	15.98	2.62	4.74	22.57	3.74	2.64	1.48	2.07
chr1	89999541	89999859	WE_784	0.98	3.64	2.97	1.76	3.05	5.83	2.21	0.91	1.13	0.99
chr1	90000730	90000972	Prom_222	4.02	3.75	7.45	4.21	1.85	11.18	2.17	0.82	1.15	0.49
chr1	90002292	90002685	WE_785	1.9	7.67	5.38	5.7	2.83	16.53	2.37	0.98	1.1	1.38
chr1	90005673	90005971	WE_786	0.83	3.47	0.99	1.38	1.19	4.66	0.33	0.07	0.14	0.2
chr1	90016007	90016152	WE_787	0.4	1.51	0.45	1.45	1.14	1.48	0.52	0.26	0.99	0.1
chr1	90031874	90032016	WE_788	0.34	2.2	0.96	3.76	2.86	2.48	0.95	0.36	0.71	0.3
chr1	90033880	90034145	WE_789	0.38	2.65	1.08	2.83	2.86	5.04	1.07	0.68	0.49	0.69
chr1	90037165	90037477	WE_790	0.29	2.23	0.6	0.62	2.04	2.84	0.37	0.26	0.19	1.08
chr1	90059342	90059575	Enh_377	0.18	2.03	0.81	5.97	4.61	2.51	1.69	0.78	1.27	0.39
chr1	90068770	90069075	WE_791	0.13	3.44	0.06	0.41	0.48	0.1	0.14	0.1	0.05	0.1
chr1	90076105	90076660	Enh_378	0.18	6.74	1.17	11.7	6.57	9.93	3.47	3.06	1.81	2.36
chr1	90092336	90092601	Enh_379	0.16	2.68	0.96	8.77	5.91	3.45	2	2.67	1.41	0.79
chr1	90103458	90103809	Enh_380	0.19	2.61	1.44	7.22	7.79	6.76	2.7	2.15	2.18	0.99
chr1	90114691	90114968	Enh_381	0.4	4.99	3.42	31.66	8.53	7.5	6.29	8.22	8.2	4.43
chr1	90115737	90115909	WE_792	0.37	4.19	2.88	23.68	7.87	7.91	5.39	7.6	4.46	4.73
chr1	90170541	90170805	Enh_382	0.42	4.44	2.37	16.19	5.59	7.93	3.36	5.57	3.95	0.89
chr1	90185766	90185933	Enh_383	0.31	17.43	2.19	3.63	7.18	12.05	8.71	33.32	20.21	2.56
chr1	90303052	90304022	Prom_223	1.79	8.66	9.1	4.45	5.09	18.7	4.73	3	2.59	0.89
chr1	90304991	90305181	WP_89	1.12	2.2	5.59	2.52	4.98	8.16	2.25	1.89	2.04	0.49
chr1	90315565	90315963	WE_793	0.3	4.3	1.41	3.59	4.69	11	2.19	2.25	2.14	0.89
chr1	90318728	90318868	WE_794	0.22	2.06	0.93	2.38	4.27	3.35	3.05	2.61	3.13	1.08
chr1	90319615	90319867	WE_795	0.22	2.1	1.11	2.11	4.98	3.97	3.38	2.9	3.71	1.18
chr1	90321325	90321498	Insul_189	0.42	1.68	0.84	1.48	2.01	1.36	6.67	11.96	11.3	0.89
chr1	90484098	90484285	WE_796	1.08	1.89	0.63	0.59	0.58	1	1.07	1.14	0.59	0.2
chr1	90532290	90532417	WE_797	0.64	1.51	0.81	0.14	1.27	1.38	1.32	1.04	0.89	1.18
chr1	90551466	90551660	WE_798	0.96	1.75	0.84	0.62	0.87	1.3	0.97	1.11	0.91	1.08
chr1	90602419	90602823	Insul_190	0.57	3.95	0.78	1.35	1.38	1.02	14.8	31.82	14.76	0.49
chr1	90645631	90646032	Insul_191	0.33	5.81	0.87	0.52	2.62	1.07	2.5	2.38	3.1	1.87
chr1	90657804	90658155	WE_799	0.27	3.16	1.2	0.62	4.4	1.25	1.51	0.88	1.22	1.18
chr1	90660434	90661267	Enh_384	0.18	5.5	0.96	0.59	5.48	2.61	2.6	1.3	2.52	0.99
chr1	90851183	90851903	WE_800	0.35	11.62	1.38	1.21	4	1.56	4.81	3.75	1.53	3.35
chr1	90922694	90922989	Enh_385	0.2	2.99	1.23	1.8	6.17	6.63	3.92	2.9	1.51	1.48
chr1	90966198	90967314	WP_90	1.07	22.62	5.47	5.66	5.11	3.12	10.57	3.88	9.68	0.49
chr1	91000113	91000413	Enh_386	0.2	6.4	0.96	1.38	4.85	1.51	4.11	2.09	1.6	0.69
chr1	91000847	91001435	Enh_387	0.2	6.7	1.05	1.62	5.25	1.89	4.09	2.18	1.65	0.49
chr1	91005292	91005549	WE_801	0.23	2.44	0.87	1.17	3.87	1.66	2.27	1.24	1.46	0.1
chr1	91175879	91176229	WE_802	0.3	2.34	0.75	0.45	2.52	1.23	1.26	1.34	1.32	0.99
chr1	91183781	91184067	WE_803	0.34	2.72	1.59	0.17	4.69	3.91	1.44	0.85	1.31	1.08
chr1	91317269	91317464	WE_804	1.89	2.41	0.9	0.31	0.48	1.2	0.91	1.37	0.73	0.79
chr1	91325336	91325797	WE_805	1.21	2.48	0.99	0.9	0.82	0.92	1.05	1.43	0.73	0.69
chr1	91350459	91351731	WP_91	1.31	15.16	5.62	8.42	4.29	7.34	7.12	2.64	8.34	0.79
chr1	91352008	91353720	Enh_388	0.28	9.35	2.07	4.94	7.29	2.79	6.23	4.63	6.91	0.2
chr1	91364291	91364607	Enh_389	0.24	2.54	1.17	2.42	4.8	2.51	1.49	1.83	0.78	0.69
chr1	91370403	91370836	WE_806	0.2	3.03	0.9	2.21	4.61	2.99	2.35	1.92	1.79	0.99
chr1	91392758	91393260	WE_807	0.23	4.85	0.69	2.55	2.99	1.66	3.14	3.65	1.88	0.79
chr1	91412416	91412934	Enh_390	0.17	3.58	0.99	2.07	5.72	3.66	2.91	3.16	1.64	0.99
chr1	91421021	91421228	Insul_192	0.41	1.93	1.02	2.07	2.52	1.38	10.3	23.9	10.25	0.69
chr1	91422395	91422740	Insul_193	0.34	2.92	0.87	2.45	2.57	1.05	8.01	22.07	10.01	1.18
chr1	91451516	91452344	Enh_391	0.11	5.5	0.75	3.35	6.91	3.91	2.54	2.41	1.58	0.79
chr1	91454066	91454919	Enh_392	0.11	4.16	0.99	2.42	8.64	7.65	2.72	2.93	1.9	0.59
chr1	91513966	91514430	WE_808	0.28	2.44	0.45	1.76	1.62	0.79	1.2	1.47	1.13	0.99
chr1	91516726	91516895	WE_809	0.18	2.27	0.6	1.86	3.36	1.74	1.65	1.3	0.94	1.28
chr1	91518586	91519047	WE_810	0.35	2.61	0.69	2.07	1.99	0.67	1.67	1.21	1.15	1.28
chr1	91540661	91541075	Insul_194	0.65	3.75	1.17	2.45	1.8	1.66	3.67	6.72	5.62	0.99
chr1	91542717	91543676	Insul_195	0.4	4.95	1.38	2.52	3.44	3.99	15.66	22.01	15.75	0.79
chr1	91566329	91567309	WE_811	0.66	10.18	3.21	4.04	4.87	9.01	4.68	3.29	3.27	1.08
chr1	91606507	91607072	Enh_393	0.14	2.68	1.14	2.66	8.19	5.71	2.39	1.86	1.57	0.59
chr1	91610720	91611691	Enh_394	0.15	5.98	1.32	2.52	8.53	7.6	2.41	3.29	1.58	0.49
chr1	91627305	91627603	Insul_196	0.81	1.72	0.75	1.73	0.93	0.87	3.96	4.37	4.77	0.59
chr1	91719051	91719396	WE_812	0.28	3.09	0.87	2.07	3.07	4.71	1.86	2.18	2	0.1
chr1	91792248	91792721	Enh_395	0.17	3.09	0.81	1.04	4.69	0.59	1.9	2.64	1.1	0.59
chr1	91806429	91806721	Enh_396	0.13	3.64	0.66	0.41	5.19	2.15	2.7	2.31	2.42	0.79
chr1	91810254	91810461	WE_813	0.14	1.24	0.33	0.24	2.33	0.82	1.11	1.99	0.8	0.2
chr1	91815874	91816129	WE_814	0.3	2.1	1.02	0.41	3.44	0.9	1.77	2.25	0.85	0.3
chr1	91836945	91837223	Insul_197	0.39	1.93	0.93	0.21	2.38	0.33	5.08	3.26	13.56	0.89
chr1	91865212	91865391	WE_815	0.36	1.38	0.75	0.24	2.07	0.2	0.72	1.04	1.06	0.3
chr1	92058227	92058533	WE_816	0.36	1.55	0.42	0.59	1.17	0.41	0.8	1.27	0.78	0.49
chr1	92131116	92131544	WE_817	0.14	4.37	0.51	0.97	3.68	2.43	1.44	2.74	1.46	0.59
chr1	92135195	92135455	WE_818	0.35	2.2	0.84	0.55	2.44	1.05	1.22	2.41	1.18	1.08
chr1	92136822	92137155	WE_819	0.26	2.75	0.72	0.93	2.81	0.97	1.59	2.18	1.06	0.59
chr1	92292026	92292187	WE_820	0.27	2.68	0.78	0.45	2.89	0.54	1.49	1.83	1.06	0.3
chr1	92301387	92301862	WE_821	0.22	4.33	0.99	0.28	4.58	0.97	1.59	1.6	1.13	1.28
chr1	92305515	92305705	WE_822	0.78	2.34	0.93	0.28	1.19	1.56	1.24	1.3	0.77	0.99
chr1	92305883	92306164	WE_823	0.81	2.41	0.9	0.21	1.11	1.64	1.14	1.3	0.64	0.99
chr1	92309347	92309552	WE_824	2.04	1.72	0.81	0.21	0.4	0.49	0.47	0.42	0.66	0.3
chr1	92320598	92320893	WE_825	1.21	0.93	0.93	0.17	0.77	0.33	0.8	1.21	0.59	0.79
chr1	92386875	92387257	WE_826	1.36	1.58	1.08	0.31	0.79	0.69	0.76	1.3	0.66	0.99
chr1	92401102	92401565	WE_827	0.79	2.2	0.75	0.35	0.95	0.79	1.18	1.08	0.57	0.49
chr1	92495864	92496100	WE_828	0.94	2.48	0.72	0.31	0.77	1.54	0.7	0.85	0.87	1.48
chr1	92499625	92500406	Prom_224	3.53	10.14	11.11	10.84	3.15	10.87	1.8	1.79	2.51	0.39
chr1	92547357	92548109	Insul_198	0.62	8.46	0.84	0.62	1.35	1.89	5.04	9.62	11.54	0.89
chr1	92573164	92573306	WE_829	0.69	1.17	0.78	0.17	1.14	0.95	0.89	1.4	0.61	0.89
chr1	92803072	92803235	Insul_199	0.75	1.82	0.69	0.48	0.93	0.59	3.63	6.03	10.22	0.49
chr1	92805778	92806054	WE_830	0.36	2.51	0.42	0.69	1.17	0.9	0.93	1.3	1.71	0.3
chr1	92825185	92825478	Insul_200	0.69	1.65	0.69	0.55	1.01	0.43	6.42	5.9	8.21	0.39
chr1	92853308	92853525	Insul_201	1.29	2.34	1.02	2.87	0.79	0.9	4.77	7.04	9.29	0.1
chr1	92859403	92859940	Enh_397	0.14	3.58	0.81	3.83	5.62	1.74	1.49	1.08	1.04	0.79
chr1	92865697	92866752	WP_92	1.25	4.61	8.71	4.63	6.99	11.54	2.27	1.99	3.17	0.99
chr1	92869906	92870306	Insul_202	0.7	2.34	0.81	1.04	1.17	0.97	10.98	22.43	16.27	0.3
chr1	92910525	92910688	WE_831	0.24	1.79	0.33	0.52	1.4	0.95	0.87	1.08	0.99	0.39
chr1	92913728	92913932	WE_832	0.68	1.41	1.17	0.9	1.72	1.66	1.18	1.5	1.67	0.49
chr1	92934609	92934894	Insul_203	0.38	1.58	0.36	1.1	0.95	1.38	7.99	26.99	6.93	0.49
chr1	92948956	92950913	Prom_225	2.56	15.88	13.22	13.78	5.17	15.02	10.67	5.18	11.64	0.59
chr1	92953861	92954356	Enh_398	0.49	6.09	3.91	7.98	7.95	26.94	2.99	3.03	2.12	1.28
chr1	92954887	92955094	Enh_399	0.47	4.95	2.91	6.87	6.2	20.47	2.89	1.79	1.78	0.99
chr1	92958954	92959236	WE_833	0.26	2.68	1.17	4.7	4.56	4.04	1.49	1.08	1.36	1.08
chr1	92961305	92962280	Enh_400	0.25	7.56	1.59	6.04	6.41	12.61	4.4	4.14	2.38	1.48
chr1	92976922	92977380	Insul_204	0.32	2.3	0.69	3.83	2.17	2.05	4.15	3.23	3.55	0.69
chr1	92992102	92992644	WE_834	0.16	5.05	0.78	3.07	4.95	6.01	2.95	2.71	1.31	1.38
chr1	92995520	92995756	Insul_205	0.2	2.23	0.57	3.21	2.86	4.04	12.82	13.69	15.75	0.99
chr1	92997948	92999254	Enh_401	0.18	15.78	1.26	9.7	7.07	18.5	3.18	3.88	2.87	1.08
chr1	93000271	93000455	WE_835	0.2	3.06	0.84	6.63	4.13	6.91	1.57	1.86	1.71	1.18
chr1	93000914	93001088	WE_836	0.27	2.78	0.81	6.84	3.05	4.71	1.67	1.79	1.46	0.89
chr1	93077915	93078171	WE_837	1.19	2.27	1.23	0.86	1.03	1.54	1.22	1.5	1.06	0.2
chr1	93137358	93137576	WE_838	0.38	1.62	0.54	0.35	1.43	0.92	1.03	0.85	0.64	0.79
chr1	93141541	93142062	WE_839	0.25	2.89	0.72	0.52	2.91	5.17	1.42	1.04	1.15	1.18
chr1	93146497	93147547	Prom_226	3.61	22.25	10.42	11.88	2.89	11.69	5.78	4.96	9.49	1.18
chr1	93147915	93148100	Prom_227	2.11	7.94	10.15	9.08	4.82	13.51	5.16	4.21	7.76	1.38
chr1	93194402	93195274	Prom_228	3.52	12.38	15.74	15.67	4.48	15.79	6.77	3.13	8.3	0.49
chr1	93195430	93195554	Prom_229	2.98	13.96	17.3	19.37	5.8	19.73	7.35	3.98	8.61	0.99
chr1	93196357	93197128	Enh_402	0.66	7.46	5.2	9.87	7.93	19.5	3.71	2.9	2.75	1.48
chr1	93197870	93198596	Enh_403	0.31	12.03	2.64	6.94	8.48	19.19	3.74	2.97	2.75	0.99
chr1	93198711	93199069	Enh_404	0.31	11.83	2.19	7.01	6.97	15.02	3.61	3.23	2.77	0.89
chr1	93208904	93209160	Enh_405	0.2	3.13	0.93	3.94	4.72	3.81	2.33	2.18	1.36	0.39
chr1	93213430	93214649	Enh_406	0.12	15.99	0.87	7.6	7.1	11.08	4.5	4.4	3.2	0.69
chr1	93218858	93218972	WE_840	0.25	4.09	1.02	5.59	4.11	2.02	3.3	2.09	2.26	0.21
chr1	93262944	93263063	Insul_206	0.22	2.48	1.08	0.86	4.93	0.95	6.03	2.77	26.37	2.07
chr1	93294551	93294772	Prom_230	1.79	8.56	11.29	7.56	6.31	12.26	6.42	2.8	5.55	0.59
chr1	93294852	93295664	Prom_231	2.84	8.77	10.84	7.22	3.81	13.31	6.46	2.71	5.53	1.18
chr1	93311766	93311987	WE_841	0.3	9.94	1.29	4.56	4.32	7.29	3.14	1.73	3.57	0.59
chr1	93316593	93317819	Enh_407	0.22	19.36	1.47	8.67	6.65	19.09	5.41	3.75	2.52	0.59
chr1	93317947	93318183	Enh_408	0.15	15.2	0.87	8.22	5.78	13.18	3.88	2.45	2.21	0.39
chr1	93320679	93320904	WE_842	0.28	2.89	0.54	7.46	1.93	2.94	1.94	1.01	1.88	1.18
chr1	93325287	93325650	Insul_207	0.27	3.03	0.48	8.32	1.75	4.2	18.31	16.76	10.25	0.79
chr1	93332239	93333799	Enh_409	0.16	18.94	1.29	11.01	8.27	28.07	4.79	4.99	2.85	1.48
chr1	93336034	93337181	Enh_410	0.14	20.73	0.9	15.43	6.23	31.75	5.82	5.44	5.64	1.18
chr1	93338407	93340000	WP_93	1.24	22	7.51	29.21	6.07	39.74	5.88	4.01	5.03	1.08
chr1	93341067	93341682	Enh_411	0.5	7.94	3.94	13.74	7.82	31.83	4.35	2.84	2.3	0.3
chr1	93342430	93343743	Enh_412	0.33	38.95	2.31	31.66	6.97	30.09	7.88	4.83	3.88	1.18
chr1	93351819	93353629	Enh_413	0.36	29.29	4.27	14.81	12	38.66	6.83	4.69	2.98	1.38
chr1	93353785	93354003	Enh_414	0.35	15.27	3.24	13.22	9.25	38.97	5.76	3.49	2.91	1.38
chr1	93354280	93354587	Enh_415	0.61	12.31	5.77	17.64	9.51	37.66	6.15	4.11	3.53	1.18
chr1	93354726	93356618	WP_94	0.93	39.3	7.12	20.92	7.66	19.8	15.87	10.27	17.6	0.39
chr1	93359928	93360499	WE_843	0.23	7.5	1.14	3.31	5.03	14.92	2.89	3.59	1.97	1.48
chr1	93360808	93361377	Enh_416	0.28	9.39	1.77	5.39	6.31	19.04	3.96	3.75	2.87	1.28
chr1	93361834	93362274	Enh_417	0.25	6.64	1.35	3.31	5.51	12.9	3.41	2.67	2.66	0.49
chr1	93379986	93380356	Insul_208	0.39	3.82	0.96	0.86	2.44	4.25	11.31	14.48	10.44	0.79
chr1	93390744	93391594	WP_95	1.45	10.14	8.65	3.59	5.96	4.89	5.32	2.18	5.48	0.49
chr1	93391812	93392045	WP_96	1.43	10.14	8.92	3.69	6.25	5.12	4.71	2.35	5.19	0.69
chr1	93396137	93396377	WE_844	0.33	2.17	0.81	1.24	2.44	1.07	1.49	1.08	1.29	0.69
chr1	93426706	93427064	WE_845	0.34	2.23	1.14	2.87	3.34	11.57	2.33	2.25	2.12	1.28
chr1	93436195	93437924	Prom_232	1.89	33.69	12.35	16.33	6.52	14.12	5.39	2.87	4.93	1.87
chr1	93515438	93515688	WE_846	0.66	1.27	0.72	0.45	1.09	0.43	1.18	0.95	0.78	0.59
chr1	93718669	93719188	Enh_418	0.16	4.54	0.78	0.9	4.8	6.4	2.48	4.04	5.13	0.79
chr1	93720126	93720864	Enh_419	0.11	5.29	0.54	0.97	5.14	8.24	3.1	4.83	3.62	0.99
chr1	93768983	93769272	WE_847	0.26	2.92	0.84	0.55	3.18	1.79	2.44	2.22	1.03	1.58
chr1	93771234	93771530	Insul_209	0.34	3.85	0.54	0.69	1.59	1.54	10.51	14.83	14.15	0.49
chr1	93771684	93771862	Insul_210	0.3	3.54	0.45	0.66	1.48	1.38	10.38	14.67	14.2	0.69
chr1	93779676	93780079	WE_848	0.35	9.25	0.84	22.75	2.44	5.96	2.46	3.16	1.1	0.3
chr1	93790372	93791271	WE_849	0.27	7.53	1.2	2.14	4.4	9.11	2.23	2.51	1.65	1.18
chr1	93799517	93799675	WE_850	0.26	13.37	1.53	3.28	5.91	9.7	3.63	3.13	1.91	2.07
chr1	93799872	93800704	Enh_420	0.2	13.86	1.44	3.59	7.26	13.56	4.13	3.62	2.37	1.97
chr1	93801848	93802106	WE_851	0.23	3.75	0.63	1.07	2.73	3.99	2.33	1.79	1.97	1.08
chr1	93817939	93818116	WE_852	0.2	2.54	0.48	1.31	2.46	1.05	1.92	2.15	0.97	0.2
chr1	93857908	93858076	Insul_211	0.2	2.65	0.78	2.76	3.92	1.84	6.58	11.02	7.21	0.89
chr1	93884977	93885822	Enh_421	0.19	12.07	1.14	3.59	6.12	9.65	4.5	6.94	4.39	0.1
chr1	93924802	93925082	WE_853	0.17	3.09	0.54	2.18	3.13	3.04	3.45	1.83	1.39	1.08
chr1	93984503	93984709	Enh_422	0.16	2.75	0.9	2.9	5.62	3.4	2.74	2.35	1.36	1.08
chr1	93996101	93996374	Enh_423	0.19	9.25	1.56	3.97	8.03	12.05	6.29	6.03	7.05	0.69
chr1	93996756	93997545	Enh_424	0.2	12	1.68	4.07	8.58	15.58	7.35	7.11	7.47	1.28
chr1	94009902	94010080	Enh_425	0.18	2.68	1.02	2.55	5.54	6.4	2.93	2.87	2.14	1.08
chr1	94026965	94027452	WE_854	0.17	5.81	0.66	3.04	3.81	4.15	3.45	4.11	1.65	1.28
chr1	94033736	94034013	WE_855	0.27	2.89	0.48	1.97	1.75	1.3	1.55	1.4	1.18	0.89
chr1	94076168	94076288	Prom_233	3.18	30.15	8.68	7.7	2.73	11.57	6.56	3.81	4.44	0.79
chr1	94076468	94077878	Prom_234	3.24	38.06	9.28	14.02	2.86	13.95	7.74	4.24	7.08	1.08
chr1	94369542	94369748	Prom_235	3.4	10.38	15.32	13.15	4.5	12.46	2.7	2.18	2.45	0.3
chr1	94370050	94370814	Prom_236	3.91	11.52	18.02	13.19	4.61	14.18	2.89	2.31	3.34	0.69
chr1	94538332	94538813	Prom_237	2.51	4.61	12.35	5.73	4.93	8.78	2.77	1.7	2.87	0.99
chr1	94593507	94593724	Insul_212	1.04	3.2	0.63	0.55	0.61	1.3	13.75	21.55	11.1	0.79
chr1	94605344	94605478	Insul_213	0.4	10.69	1.41	2.62	3.5	4.48	5.65	6.36	4.44	0.99
chr1	94605657	94606711	Enh_426	0.26	19.32	1.56	5.52	6.04	8.5	4.97	5.74	3.25	0.89
chr1	94606870	94607418	Enh_427	0.29	17.84	1.53	5.73	5.22	9.06	4.48	5.12	2.98	0.59
chr1	94614715	94615144	WE_856	0.24	2.99	0.72	1.97	3.02	3.22	1.73	1.79	1.5	0.59
chr1	94620678	94621149	WE_857	0.23	9.76	0.84	3.42	3.68	4.53	4.02	3.78	1.93	1.77
chr1	94641469	94641668	WE_858	0.96	2.27	0.81	0.48	0.85	0.95	1.11	1.01	0.59	0.39
chr1	94688519	94688641	WE_859	0.48	2.27	0.39	0.35	0.82	0.64	1.07	1.43	0.78	0.79
chr1	94728217	94728479	Insul_214	0.61	4.19	2.19	2.49	3.58	1.92	4.19	2.05	4.12	0.69
chr1	94730604	94730825	Insul_215	0.7	3.4	0.81	1.55	1.17	0.69	14.86	16.69	15.28	0.69
chr1	94798020	94798718	WE_860	0.36	4.13	0.84	0.73	2.36	2.02	1.38	1.86	1.72	0.89
chr1	94799312	94799970	WE_861	0.24	6.19	1.08	1.04	4.42	2.3	1.98	1.56	1.69	0.69
chr1	94800261	94800477	WE_862	0.3	4.78	1.11	0.93	3.76	1.69	1.82	1.21	1.62	1.28
chr1	94803265	94804885	WP_97	1.48	19.25	6.43	15.02	4.34	9.42	3.67	2.35	25.97	1.77
chr1	94805353	94805514	Enh_428	0.29	4.33	1.77	2.69	6.2	4.02	2.29	2.12	6.04	0.59
chr1	94806712	94807434	Prom_238	1.96	8.9	10.06	6.97	5.14	13.38	5.99	2.71	27.6	0.59
chr1	94807587	94808879	Prom_239	2.11	10.28	10.96	8.18	5.19	13.23	6.62	3.1	27.92	0.3
chr1	94816347	94816756	WE_863	0.25	4.33	0.81	7.32	3.23	0.79	1.9	1.43	1.65	1.18
chr1	94817500	94817607	WE_864	0.3	3.06	0.84	7.8	2.83	1.18	1.32	1.37	1.67	1.58
chr1	94830562	94831603	Prom_240	3.41	27.71	13.91	26.9	4.08	16.43	4.35	3.78	5.69	0.79
chr1	94832215	94832582	Prom_241	1.85	13.65	11.32	10.05	6.12	13.41	3.49	3.19	6.13	0.99
chr1	94833060	94833755	Enh_429	0.58	5.81	5.32	2.35	9.11	12.92	2.19	2.45	3.53	0.89
chr1	94834420	94834779	Enh_430	0.25	3.3	1.77	2.24	7.07	6.91	1.84	1.37	1.83	0.49
chr1	94835069	94835271	Enh_431	0.22	3.23	1.02	2.9	4.56	3.94	1.94	1.53	1.72	0.39
chr1	94840029	94840825	WE_865	0.3	3.85	1.32	2.97	4.45	4.38	1.63	0.91	1.58	1.38
chr1	94877752	94877896	WE_866	0.4	1.89	0.48	1.14	1.19	1.56	0.87	1.43	1.11	0
chr1	94925797	94926931	Insul_216	0.23	15.61	0.63	0.59	2.78	4.3	6.6	5.61	11.96	2.46
chr1	95019782	95020111	Enh_432	0.22	11.45	1.44	1.07	6.68	7.5	3.84	2.71	1.83	1.38
chr1	95020297	95021194	Enh_433	0.16	12.27	1.29	1.04	7.87	7.42	4.33	2.58	2.38	1.38
chr1	95024455	95025695	Insul_217	0.21	15.4	0.72	0.66	3.36	5.68	13.35	12.52	10.91	0.79
chr1	95029157	95029882	WE_867	0.13	15.64	0.78	1.73	6.09	14.07	3.36	2.09	1.97	2.56
chr1	95031333	95032595	Prom_242	2.22	12.1	11.96	4.28	5.38	17.5	8.13	7.24	8.65	1.08
chr1	95032814	95033264	Prom_243	2.99	7.63	13.49	3.63	4.5	14.43	4.17	1.63	4.56	0.59
chr1	95034982	95035597	Enh_434	0.25	10.28	1.98	4	7.95	6.86	3.38	1.92	2.14	0.49
chr1	95035742	95035901	Enh_435	0.2	10.11	1.53	3.83	7.84	6.76	3.41	1.63	2.02	0.49
chr1	95036064	95036293	Enh_436	0.2	9.76	1.38	3.52	7.07	5.37	3.12	1.5	1.88	0.49
chr1	95039473	95039802	Enh_437	0.19	5.12	0.99	3.11	5.17	3.25	2.58	2.45	2.04	1.18
chr1	95042923	95043040	WE_868	0.25	2.27	0.81	1.73	3.26	2.61	2.48	1.14	1.95	0.79
chr1	95071093	95071274	Insul_218	0.55	2.58	0.78	0.66	1.43	0.95	8.96	15.52	14.17	0.89
chr1	95106881	95107244	WE_869	0.24	2.61	0.48	0.93	2.04	1.15	1.51	1.17	1.46	0.99
chr1	95108150	95108420	WE_870	0.38	2.27	0.63	0.97	1.67	1.25	1.47	1.56	1.13	0.69
chr1	95122853	95123105	WE_871	0.36	2.89	0.66	0.9	1.83	1.64	2.6	1.86	1.43	1.08
chr1	95125839	95125965	WE_872	0.62	1.62	0.66	0.45	1.06	0.67	1.4	1.27	0.99	0.79
chr1	95131986	95133325	WP_98	0.8	17.36	4.03	16.92	5.06	4.96	7.02	2.93	9.35	0.89
chr1	95133747	95133989	Enh_438	0.58	9.32	3.21	4.21	5.54	2.99	4.35	2.41	7.48	0.69
chr1	95202246	95202648	Prom_244	2.81	3.95	11.02	6.66	3.92	7.47	3.61	3.16	2.72	0.59
chr1	95239238	95240519	Prom_245	3.51	12.69	14.15	5.18	4.03	5.68	6.23	4.08	5.64	0.89
chr1	95266849	95267077	WE_873	0.58	1.34	0.66	0.83	1.14	0.84	1.53	1.37	1.27	0.89
chr1	95328704	95329025	WE_874	0.35	5.16	1.68	13.19	4.82	7.04	3.41	2.93	2.42	1.18
chr1	95341389	95342560	Prom_246	3.88	11.45	18.68	21.2	4.82	21.72	9.8	4.56	7.45	0.89
chr1	95350440	95350558	Enh_439	0.13	1.93	1.08	3.59	8.27	7.11	2.27	1.14	1.24	1.08
chr1	95373158	95373292	Enh_440	0.66	2.2	5.74	2.35	8.74	14.25	2.58	1.53	1.44	1.67
chr1	95374531	95376321	Prom_247	9.63	73.16	26.01	25.93	2.7	25.05	11.35	4.89	12.39	0.49
chr1	95408012	95409240	Prom_248	1.74	18.74	8.08	18.16	4.64	13.71	6.93	3.16	5.03	0.69
chr1	95463724	95463918	Enh_441	0.18	2.58	1.14	3.18	6.17	5.42	2.04	2.35	1.48	1.67
chr1	95464354	95464577	Enh_442	0.19	2.58	1.02	3.11	5.33	5.04	2.02	2.41	1.36	1.28
chr1	95531117	95533041	Prom_249	2.09	30.32	9.97	11.05	4.77	13.74	6.91	4.47	8.42	0.59
chr1	95538625	95538934	WE_875	0.28	2.61	0.57	0.1	2.07	1.71	1.63	0.91	1.51	0.69
chr1	95564326	95564670	Insul_219	0.66	6.15	2.22	1.8	3.36	4.22	12.28	6.68	11.64	0.99
chr1	95564762	95564898	Insul_220	0.76	6.67	3.03	1.73	3.97	4.94	12.73	6.91	11.71	0.89
chr1	95565338	95565804	Insul_221	0.73	5.98	3.33	1.73	4.58	4.86	12.36	7.04	11.4	0.69
chr1	95574974	95575309	WE_876	0.26	5.09	0.81	0.48	3.18	1.77	3.51	5.44	2.35	0.69
chr1	95581982	95582265	WP_99	1.04	5.36	5.71	2.66	5.51	6.47	7.62	2.77	8.46	0.1
chr1	95583073	95583899	WP_100	0.77	8.49	6.67	3.87	8.64	13.08	9.87	3.91	12.32	0.49
chr1	95584514	95585387	Enh_443	0.17	15.33	1.29	2.35	7.52	7.91	4.71	3.81	6.09	0.69
chr1	95590116	95590965	Enh_444	0.39	11.38	2.58	2.42	6.7	10.44	5.28	3.55	3.92	1.18
chr1	95591448	95591978	WE_877	0.31	9.11	1.44	2.97	4.69	6.29	4.23	1.99	3.15	1.18
chr1	95623543	95623789	Insul_222	0.41	2.85	0.93	2.18	2.25	2.33	12.92	23.08	13.75	0.79
chr1	95642889	95643125	Enh_445	0.17	2.54	1.08	1.66	6.44	4.02	1.84	1.56	1.72	0.49
chr1	95650522	95652036	Prom_250	2.93	20.66	11.9	8.8	4.05	11.39	7.24	2.8	9.14	0.99
chr1	95698212	95698870	WP_101	1.39	16.02	7.66	6.8	5.51	13.15	3.63	1.92	8.81	1.87
chr1	95700017	95701450	WP_102	0.97	30.43	6.19	13.5	6.38	9.57	8.52	6.16	33.07	0.39
chr1	95701764	95702015	WE_878	0.9	12.21	3.57	2.76	3.97	3.3	2.66	1.37	2.66	0.89
chr1	95721238	95722319	Prom_251	2.15	30.39	11.69	42.92	5.43	18.42	3.57	2.45	5.15	0.2
chr1	95722901	95723377	Prom_252	2.04	18.57	7.93	21.06	3.89	8.42	2.46	1.66	3.93	0.3
chr1	95931879	95932228	Insul_223	0.87	4.3	0.99	0.83	1.14	1.18	1.57	2.58	5.85	1.08
chr1	96366387	96366816	WE_879	1.81	3.13	0.48	0.14	0.26	0.05	0.21	0.2	0.23	0.59
chr1	96934898	96935561	WE_880	0.7	2.75	0.78	0.31	1.11	0.74	0.76	1.63	1.08	0.89
chr1	97209902	97211035	WP_103	1.44	8.97	9.07	7.7	6.31	9.06	3.32	2.61	6.58	1.08
chr1	97213522	97213917	Enh_446	0.24	1.44	1.32	0.93	5.48	1.64	1.09	1.47	1.32	1.18
chr1	97348428	97348802	Insul_224	1.26	3.13	2.04	1.1	1.62	1.25	2.31	2.15	2	1.38
chr1	97562765	97562992	WE_881	3.26	1.13	2.85	0.9	0.87	1.3	0.91	0.95	0.91	1.08
chr1	97564166	97564487	WE_882	2.25	1.55	3.45	2.42	1.54	1.02	1.22	1.3	0.97	0.69
chr1	98768585	98768988	WE_883	0.72	2.48	3.33	0.41	4.66	1.2	1.96	0.68	1.86	0.79
chr1	99495540	99495989	WE_884	0.27	2.41	0.93	0.59	3.42	1.97	1.9	2.05	1.13	1.97
chr1	99511161	99511480	WE_885	0.37	1.48	1.05	1	2.86	1.33	1.49	1.27	1.18	1.38
chr1	99553886	99554128	WE_886	0.31	1.31	1.17	2.18	3.79	2.79	1.32	1.6	1.15	0.89
chr1	99572344	99572555	WE_887	0.91	1.03	1.08	0.45	1.19	1.41	0.85	1.14	0.89	1.08
chr1	99665769	99667454	Prom_253	7.73	24	24.99	23.3	3.23	25.08	4.89	4.47	18.73	0.69
chr1	99667745	99668003	Prom_254	2.22	7.7	12.77	10.56	5.75	18.53	3.28	3.65	11.5	0.99
chr1	99815027	99815307	WE_888	0.67	1	0.99	0.93	1.48	1.15	0.78	1.01	0.82	1.28
chr1	99873441	99873971	Insul_225	0.94	1.79	2.58	1.17	2.76	2	1.94	2.97	3.57	0.59
chr1	99890612	99891063	WE_889	0.63	1.82	0.72	0.59	1.14	1.15	0.78	0.88	0.54	1.08
chr1	99991521	99992875	WP_104	1.32	6.09	6.28	2.35	4.77	3.43	3.92	2.05	4.82	0.59
chr1	101686863	101687114	WE_890	1.39	1.24	0.66	0.17	0.48	0.18	0.54	0.65	0.31	0.39
chr1	102076635	102076908	WE_891	1.3	10.21	0.24	0.07	0.19	0.05	0.19	0.1	0.07	0.2
chr1	102278323	102279275	Enh_447	0.22	3.2	1.23	0.35	5.7	4.12	1.59	1.56	0.68	0.99
chr1	102281675	102282140	WE_892	0.29	2.82	1.14	0.24	4	3.91	1.24	0.95	0.91	0.69
chr1	102307132	102307618	WE_893	0.18	3.95	0.57	0.76	3.13	2.79	2	2.18	1.32	2.86
chr1	102393388	102393660	WE_894	0.31	2.06	1.14	0.21	3.74	1.56	1.14	0.68	0.66	2.46
chr1	102446199	102446473	WE_895	0.16	2.2	0.6	0.31	3.76	2.58	2.25	1.04	1.88	0.3
chr1	102447701	102448306	Enh_448	0.19	4.57	0.84	0.28	4.37	4.94	3.76	6.94	4.49	0.3
chr1	102448557	102449007	Enh_449	0.19	4.4	0.84	0.35	4.5	5.53	3.74	6.81	4.68	0.3
chr1	102453581	102453958	Insul_226	0.66	1.24	0.66	0.62	1.01	0.9	7.12	23.99	7.85	0.69
chr1	102603516	102604032	WE_896	0.27	3.09	0.9	0.45	3.34	5.96	1.18	1.89	0.75	0.69
chr1	104414563	104414966	WE_897	0.76	2.51	1.5	0.52	1.99	1.25	1.2	1.34	0.59	1.77
chr1	104457834	104458222	WE_898	0.83	2.75	1.05	0.73	1.27	1.69	0.95	1.04	0.7	1.18
chr1	104524717	104524998	WE_899	2.27	6.57	0.6	0.07	0.26	0.15	0.29	0.16	0.17	1.38
chr1	104630615	104630919	WE_900	0.27	1.65	1.35	0.31	4.98	3.3	1.32	1.89	0.61	1.87
chr1	104632014	104632254	WE_901	0.3	1.48	1.47	0.21	4.93	3.91	1.9	1.47	1.03	1.87
chr1	105658032	105658427	WE_902	0.29	4.23	1.23	0.62	4.24	3.2	1.63	2.09	1.48	2.17
chr1	105658676	105659563	Insul_227	0.3	4.81	1.29	0.55	4.24	3.1	3.51	6.78	4.33	1.77
chr1	106501932	106502250	WE_903	0.54	1.72	1.86	0.41	3.42	5.68	1.42	1.92	1.25	1.48
chr1	106835765	106836027	WE_904	0.2	1.82	0.96	0.31	4.74	4.02	0.97	1.4	1.1	1.38
chr1	107008989	107010079	Enh_450	0.12	11.28	1.17	1.62	9.48	22.88	2.97	4.43	1.37	1.77
chr1	107011247	107012310	Enh_451	0.26	13.58	2.19	3.25	8.4	23.72	3.9	5.77	1.25	1.48
chr1	107072339	107072519	Enh_452	0.16	2.1	1.05	1	6.78	17.04	2.7	2.77	2.04	1.28
chr1	107075227	107076660	WE_905	0.61	20.42	2.4	2.62	3.92	15.12	7.04	6.26	3.01	0.3
chr1	107095990	107096240	WE_906	0.26	1.44	0.78	0.45	2.97	2.35	1.26	1.5	0.99	2.07
chr1	107213678	107213847	WE_907	0.28	1.27	1.14	1.73	4.11	1.74	1.34	1.4	0.97	1.48
chr1	107252581	107253863	Prom_255	3.18	14.72	13.25	7.66	4.16	17.91	16.92	7.4	13.02	0.59
chr1	107257712	107257889	WE_908	0.24	1.96	0.84	1.28	3.47	3.74	2.19	2.61	1.01	0.59
chr1	107280829	107281576	Enh_453	0.22	4.68	1.11	0.48	5.14	5.65	2.44	2.54	1.11	1.08
chr1	107559751	107561230	Prom_256	5.15	20.39	23.34	12.6	4.53	10.7	4.97	2.38	6.11	1.48
chr1	107615009	107615251	WE_909	0.17	2.03	0.72	2.35	4.29	2.07	1.57	1.14	1.1	1.28
chr1	107781738	107781924	WE_910	0.28	1.75	0.93	0.73	3.34	2.02	1.28	1.34	1.2	0.79
chr1	107787690	107788132	Insul_228	0.63	2.37	1.11	1.14	1.78	5.35	11	20.83	9.83	1.48
chr1	107796804	107798120	Enh_454	0.14	6.46	1.02	2.87	7.55	20.88	3.49	2.67	2.14	1.77
chr1	107800308	107800682	Insul_229	0.23	2.54	0.78	0.62	3.47	8.06	2.91	4.24	5.46	0.89
chr1	107802487	107803362	Enh_455	0.11	15.58	1.05	2.28	9.27	16.56	3.53	4.56	2	1.48
chr1	107804656	107805534	WE_911	0.18	14.89	0.84	5.18	4.56	22.31	4.27	4.92	2.16	0.79
chr1	107821386	107822733	Enh_456	0.23	17.64	2.22	4.76	9.86	26.92	4.21	6.65	2.87	1.48
chr1	107823015	107823218	Enh_457	0.2	17.29	1.77	5.32	8.93	22.7	4.64	8.28	2.11	2.17
chr1	107823485	107823899	Enh_458	0.18	8.11	1.38	2.73	7.84	19.19	3.28	5.48	1.93	2.46
chr1	107850256	107851024	WE_912	0.21	6.91	0.84	0.45	3.92	13.89	2.08	1.66	1.43	0.69
chr1	107861862	107861994	WE_913	0.37	1.2	0.57	0.55	1.54	1.82	1.05	1.21	0.91	0.39
chr1	107868187	107868641	Prom_257	3.11	2.54	6.52	3.73	2.09	15.38	3.2	3.39	1.64	1.28
chr1	107874079	107874627	WE_914	0.3	3.89	1.56	3.8	5.19	13.89	2.35	3.23	1.37	2.27
chr1	107877700	107878173	WE_915	0.24	4.23	0.9	4.11	3.76	6.22	2.39	2.12	1.41	1.87
chr1	107884900	107885057	WP_105	1.12	2.06	7.42	3.97	6.65	16.25	2.91	3.19	1.9	1.67
chr1	107889780	107890751	WP_106	1.5	6.7	10.08	11.98	6.73	14.56	4.56	3.13	5.78	2.56
chr1	107910401	107910676	WE_916	0.5	2.75	0.84	8.94	1.67	2.46	1.69	3.52	1.15	0.49
chr1	107933475	107934124	Insul_230	0.33	2.78	0.9	5.94	2.7	1.43	6.52	6.39	14.1	0.59
chr1	108051746	108052160	Enh_459	0.32	2.54	1.41	1.04	4.48	6.12	3.34	3.36	1.84	0.39
chr1	108066242	108066709	Enh_460	0.21	2.92	1.62	0.97	7.71	9.16	3.2	3.42	1.64	1.58
chr1	108069689	108070236	Prom_258	2.72	5.88	12.38	2.9	4.56	13.25	12.98	5.22	7.41	1.58
chr1	108085393	108085721	Enh_461	0.24	3.71	1.59	3.31	6.62	4.5	1.65	2.15	1.36	1.58
chr1	108089400	108090090	Enh_462	0.27	5.02	2.58	3.28	9.4	18.06	4.77	3.19	2.7	1.48
chr1	108096388	108096596	Enh_463	0.15	2.34	1.29	3.38	8.58	6.42	2.17	2.84	1.24	2.17
chr1	108097006	108097150	Enh_464	0.16	2.37	1.35	3.52	8.5	7.55	2.72	2.64	1.51	1.58
chr1	108097467	108097662	Enh_465	0.21	2.3	1.5	3.31	7.13	6.63	2.7	2.64	1.57	0.89
chr1	108128494	108128682	Enh_466	0.18	2.13	1.2	1.93	6.73	5.45	2.64	4.01	1.53	1.97
chr1	108129055	108129375	Enh_467	0.17	2.23	1.17	2.18	7.02	5.78	2.85	4.11	1.5	2.36
chr1	108137625	108137870	Enh_468	0.22	1.72	1.11	2.31	5.14	3.38	2.08	1.73	1.29	0.79
chr1	108153735	108154196	Enh_469	0.12	3.75	0.87	1.24	7.02	5.48	3.05	2.25	1.44	1.18
chr1	108164523	108164992	Enh_470	0.16	2.3	1.11	1.97	7.13	4.2	2.41	2.74	1.01	1.77
chr1	108176869	108177110	Enh_471	0.19	2.23	1.17	2.73	6.15	5.4	3.38	3.78	1.5	1.08
chr1	108292121	108292275	Insul_231	0.55	1.58	0.54	3.21	0.98	1.1	7.62	12.91	7.15	1.28
chr1	108445695	108446213	WE_917	0.66	3.16	0.93	0.83	1.4	1.46	1.09	1.37	0.8	0.1
chr1	108562773	108562998	WE_918	0.65	1.62	0.93	0.59	1.43	1.61	0.99	1.27	0.82	0.69
chr1	108599363	108599802	WE_919	0.5	1.62	1.08	0.76	2.17	1.28	0.85	1.37	0.64	1.48
chr1	108610486	108611031	WP_107	1.32	2.23	5.35	1.31	4.05	2.48	2.87	2.02	3.92	0.39
chr1	108655285	108656752	Prom_259	2.19	17.91	13.73	16.19	6.28	15.84	5.63	2.84	5.19	0.3
chr1	108658094	108658255	Enh_472	0.27	1.38	1.41	2.14	5.25	9.72	1.36	1.24	1.6	0.59
chr1	108670735	108671072	WE_920	0.33	3.82	1.62	1.83	4.85	8.21	1.28	0.91	0.97	1.18
chr1	108671526	108671852	Enh_473	0.21	3.99	1.41	2.18	6.57	9.24	1.63	1.08	0.99	1.67
chr1	108692729	108693539	Prom_260	4.24	7.29	15.95	10.98	3.76	12.05	2.97	2.28	3.17	0.69
chr1	109456180	109456383	WE_921	0.54	1.03	1.08	0.35	2.01	0.77	0.7	1.08	1.01	1.38
chr1	109486211	109487032	WE_922	1.61	1.72	2.85	0.59	1.78	5.19	1.09	1.21	1.41	1.87
chr1	109510582	109511090	WE_923	0.28	4.26	1.17	1.07	4.13	12.79	1.36	1.4	1.22	0.49
chr1	109534664	109534942	WE_924	0.39	0.52	1.14	0.45	2.94	3.12	1.05	1.5	0.68	0.89
chr1	109536802	109537210	WE_925	0.22	1.17	0.87	0.59	4	4.07	1.11	2.25	1.13	1.18
chr1	109541696	109542037	WE_926	0.41	0.76	1.11	0.35	2.7	1.79	1.16	1.43	1.17	1.58
chr1	109813669	109813922	WE_927	0.19	1.82	0.75	0.66	4	5.19	1.47	1.73	1.11	1.67
[truncated: 68,287 more rows]

## Sheet: Suppl file 2B- Super-Enhancers
Suppl file 2B- Core Super-Enhancers
Chromsome	Start	Stop	Single Active TSS in intra-TAD loop or TAD ("1") or not ("0")
chr1	36121353	36167548	1
chr1	40205784	40245455	1
chr1	40274051	40301040	1
chr1	60693585	60726560	0
chr1	71676451	71703081	0
chr1	74034162	74130120	1
chr1	74414495	74451719	1
chr1	84269228	84282895	1
chr1	87934832	87956684	1
chr1	93311293	93362577	1
chr1	132716577	132754884	1
chr1	132968835	132991197	0
chr1	133853676	133891427	1
chr1	135147992	135199837	1
chr1	135243957	135276476	1
chr1	138806450	138832608	1
chr1	152970791	153025505	1
chr1	162912913	162935702	0
chr1	163174641	163200218	1
chr1	164768840	164805910	1
chr1	166078870	166099627	1
chr1	173133313	173163221	0
chr1	182140535	182180847	1
chr1	186644403	186698730	1
chr1	191930622	191972352	1
chr1	191987964	192006156	1
chr1	195082625	195120825	1
chr10	24629855	24680337	1
chr10	41945028	41991198	1
chr10	67552562	67596496	1
chr10	67672372	67737805	1
chr10	74956685	74985101	1
chr10	76547359	76589900	1
chr10	79730281	79748732	0
chr10	80986712	81036156	1
chr10	87310380	87397937	1
chr10	89086283	89115192	1
chr10	92959782	93007566	1
chr10	93510254	93537202	0
chr10	95220485	95241224	1
chr10	95280160	95309629	1
chr10	98664664	98698856	1
chr10	98718116	98733757	1
chr10	111003791	111025648	1
chr10	127031176	127054079	0
chr10	127173641	127213759	1
chr10	127301674	127354935	0
chr10	128393074	128418497	0
chr11	3997901	4023640	1
chr11	5390623	5411378	0
chr11	16662269	16778472	1
chr11	31722080	31743917	0
chr11	35728794	35792091	0
chr11	49054725	49080946	0
chr11	49960512	50027381	1
chr11	51572428	51593202	0
chr11	52166311	52232140	1
chr11	53577864	53620025	1
chr11	60017200	60044007	0
chr11	63691833	63731765	1
chr11	77579739	77616680	1
chr11	79529393	79604340	1
chr11	79959206	79989750	1
chr11	83977357	84012226	1
chr11	86387617	86412781	1
chr11	90085843	90136248	0
chr11	90203285	90246514	1
chr11	94006142	94027822	1
chr11	97669532	97712328	0
chr11	98608391	98652645	1
chr11	98796118	98843709	1
chr11	100365985	100393049	0
chr11	100671566	100717204	0
chr11	101203736	101226455	1
chr11	102259432	102328974	1
chr11	106341251	106450749	1
chr11	107178711	107262824	1
chr11	109554273	109580137	1
chr11	110305594	110364920	1
chr11	115952578	115970725	0
chr11	117124079	117207010	1
chr11	117680170	117707055	0
chr11	120358249	120390004	1
chr12	8771075	8819084	0
chr12	25893922	25954649	1
chr12	56508597	56590306	0
chr12	71297018	71335424	0
chr12	72934755	72990046	1
chr12	73004940	73045218	1
chr12	76566139	76589912	0
chr12	77363634	77391089	0
chr12	81224020	81252307	1
chr12	82006847	82077580	1
chr12	82248631	82292384	1
chr12	85251097	85289206	0
chr12	88208593	88260226	1
chr12	105220980	105241603	1
chr12	105302430	105329268	0
chr12	106055054	106104441	1
chr13	24428639	24485161	1
chr13	25015537	25053388	1
chr13	30424140	30453583	0
chr13	34126738	34155676	1
chr13	37542437	37570452	1
chr13	37711710	37749884	1
chr13	37939180	38045929	1
chr13	41275470	41349554	1
chr13	47339852	47362563	1
chr13	49274267	49294835	1
chr13	60755223	60811134	1
chr13	62957230	62995516	1
chr13	63328791	63428019	1
chr13	73892918	73913920	1
chr13	81454366	81492003	1
chr13	94388073	94423987	1
chr13	96533519	96581573	1
chr13	102481584	102533425	1
chr14	8653525	8686906	0
chr14	9078187	9116989	0
chr14	20977343	21062412	1
chr14	21903712	21947215	1
chr14	26285643	26373402	1
chr14	31674624	31744314	1
chr14	32199081	32246267	1
chr14	32431968	32460218	1
chr14	41907627	41935748	0
chr14	41953651	41988826	1
chr14	46071527	46147319	1
chr14	52541569	52563698	1
chr14	61968394	61983173	0
chr14	63768630	63803215	1
chr14	65987321	66008523	1
chr14	66730013	66774392	1
chr14	69858945	69899541	1
chr14	70704897	70754876	0
chr14	70892553	70916199	1
chr14	73511727	73581615	0
chr14	73770469	73789057	0
chr14	76188823	76248958	0
chr14	79883111	79922155	0
chr14	100599059	100643315	1
chr15	3164882	3202405	1
chr15	7082331	7155187	1
chr15	25554881	25593645	1
chr15	31156971	31192835	1
chr15	31493482	31522967	0
chr15	39630403	39651101	1
chr15	39671914	39702250	1
chr15	54950570	54990117	1
chr15	58796731	58918485	1
chr15	59464919	59517550	1
chr15	66957704	67004227	1
chr15	77057112	77108204	1
chr15	77196290	77228443	1
chr15	77644210	77668180	1
chr15	77737712	77762636	1
chr15	81628634	81691940	1
chr15	82179726	82235269	0
chr15	85546264	85620044	1
chr15	88683195	88706788	0
chr15	99664127	99709696	1
chr16	4367612	4423695	0
chr16	4875589	4908633	0
chr16	18377051	18434288	1
chr16	22876858	22898003	0
chr16	23496290	23516593	1
chr16	24034216	24084701	1
chr16	24221797	24260927	1
chr16	30959497	31006231	1
chr16	34029538	34089873	1
chr16	34924728	34996915	1
chr16	37565688	37610655	0
chr16	38272771	38299195	1
chr16	45956215	46012473	1
chr16	57156907	57169239	0
chr16	78296065	78324701	1
chr17	24993931	25045213	1
chr17	26707099	26775481	1
chr17	27917680	27949646	1
chr17	28557126	28611320	1
chr17	31744201	31777265	0
chr17	45694860	45756564	1
chr17	45828814	45845813	0
chr17	46858719	46885380	0
chr17	47575941	47611821	1
chr17	49558839	49575301	1
chr17	56292800	56352775	1
chr17	57331868	57382796	0
chr17	71193794	71206936	0
chr17	71551136	71567314	1
chr17	84228460	84247793	1
chr17	85423263	85467411	0
chr17	87675508	87717927	1
chr18	12372889	12389165	1
chr18	12784597	12915643	1
chr18	12941388	12969377	1
chr18	16893958	16922320	1
chr18	20801751	20834127	1
chr18	32079987	32126698	0
chr18	36820553	36842476	0
chr18	38332942	38366045	1
chr18	39519201	39540702	1
chr18	46760708	46816616	0
chr18	46857576	46898001	0
chr18	56543217	56634519	1
chr18	60856087	60905736	0
chr18	64757494	64815511	0
chr18	65370521	65413531	1
chr18	74917902	74970646	1
chr18	75517249	75566000	1
chr18	75642784	75666356	1
chr18	85029434	85091823	1
chr19	4054254	4072092	1
chr19	4534357	4600810	0
chr19	23131424	23150122	1
chr19	25449165	25497303	1
chr19	29096116	29124805	0
chr19	32580268	32626741	1
chr19	32673723	32744517	1
chr19	34570563	34608247	1
chr19	34878724	34938897	1
chr19	37506729	37531200	1
chr19	38186744	38210519	1
chr19	40463275	40512864	1
chr19	40538120	40607673	1
chr19	43585763	43601176	1
chr19	43843770	43872366	0
chr19	47499078	47547944	1
chr19	55166011	55228172	0
chr19	55322183	55351989	0
chr19	57427368	57453760	1
chr2	4908284	4936323	1
chr2	11614677	11640877	0
chr2	24895262	24941851	0
chr2	26313533	26363073	1
chr2	26427075	26471147	0
chr2	27409547	27455310	1
chr2	27476603	27495874	1
chr2	27526754	27630152	1
chr2	30053105	30071669	1
chr2	30095038	30126334	1
chr2	31305024	31386425	1
chr2	32268440	32293231	0
chr2	38357939	38402427	1
chr2	58592656	58605992	1
chr2	60098674	60127361	0
chr2	67793948	67832171	1
chr2	71981172	72024004	1
chr2	77333158	77382140	1
chr2	90316180	90343997	1
chr2	90385018	90417811	1
chr2	93272552	93310991	1
chr2	103289022	103316102	1
chr2	103542423	103569155	1
chr2	109765961	109825849	1
chr2	121966252	121984662	0
chr2	126347558	126390139	0
chr2	147786316	147867531	1
chr2	148503284	148520390	0
chr2	152600546	152647472	1
chr2	155194982	155212915	0
chr2	157883949	158005495	1
chr2	160154295	160177605	1
chr2	163380801	163424945	0
chr2	165674335	165714620	1
chr2	167139025	167162920	1
chr2	167577981	167607789	1
chr2	167648630	167696247	1
chr2	172961775	172997289	1
chr2	180954225	181013202	0
chr3	28603381	28636514	1
chr3	41375708	41419163	1
chr3	79321659	79369519	0
chr3	82804054	82861676	0
chr3	88215316	88230670	0
chr3	89075379	89137155	0
chr3	89183254	89226739	0
chr3	89693720	89715826	1
chr3	95071431	95102680	1
chr3	95454211	95480031	1
chr3	98045695	98113233	1
chr3	101304451	101333803	1
chr3	120856168	120922203	0
chr3	120958071	120988870	0
chr3	121543009	121594984	1
chr3	122165198	122219478	1
chr3	137866396	137927137	1
chr3	146230836	146288010	0
chr4	34907069	34960783	1
chr4	35029122	35088224	1
chr4	40102853	40132113	0
chr4	41684095	41706720	1
chr4	43402680	43441775	0
chr4	45417887	45461148	1
chr4	45474226	45546953	1
chr4	49549201	49579726	1
chr4	53124535	53169079	1
chr4	80553047	80596272	1
chr4	82026175	82051881	1
chr4	82079618	82145845	1
chr4	86302701	86336817	1
chr4	97420676	97453271	1
chr4	101005639	101051521	1
chr4	102199682	102278479	1
chr4	104476345	104515607	0
chr4	104834933	104902047	1
chr4	106652903	106693623	1
chr4	107695498	107810282	0
chr4	107990946	108043696	0
chr4	108778295	108796459	1
chr4	117645273	117674636	1
chr4	117889080	117961859	1
chr4	124423005	124450004	0
chr4	128645667	128713127	1
chr4	131613293	131635543	1
chr4	134455426	134493888	1
chr4	134786756	134803402	1
chr4	135690935	135704578	1
chr4	137319667	137352860	0
chr4	140864010	140888884	0
chr4	141263511	141300817	0
chr4	141607592	141651021	1
chr4	144480266	144664877	0
chr4	144777218	144831266	1
chr4	149339410	149405970	1
chr4	149594463	149625276	1
chr4	149767387	149808916	1
chr4	150058948	150100901	1
chr4	150113965	150131927	1
chr4	150155108	150182533	1
chr4	150224706	150243161	1
chr4	154574031	154621309	1
chr4	154934636	154953135	1
chr5	8863236	8905248	0
chr5	9027892	9069570	0
chr5	28362282	28403370	1
chr5	31212562	31230532	1
chr5	37082406	37130799	0
chr5	53378675	53392102	1
chr5	64208237	64239469	1
chr5	64282338	64356513	1
chr5	66390010	66506774	1
chr5	89873126	89897613	1
chr5	90842246	90899157	1
chr5	90979912	91022375	0
chr5	92912509	92929177	1
chr5	93136933	93151366	0
chr5	106112810	106265620	1
chr5	112699875	112738970	0
chr5	113533794	113596000	1
chr5	115925448	116001370	1
chr5	116842305	116895333	1
chr5	120908799	120986797	1
chr5	122136203	122155148	0
chr5	123584183	123652207	0
chr5	124426902	124480340	1
chr5	124644022	124698597	1
chr5	125602130	125661111	1
chr5	125748047	125818665	1
chr5	125928056	125976724	1
chr5	130494896	130540411	1
chr5	130659712	130722650	1
chr5	136149064	136218733	0
chr5	138415628	138433281	0
chr5	138517041	138536443	0
chr5	139842964	139872165	1
chr5	140579315	140606527	0
chr5	141234962	141311216	0
chr5	142875800	142922344	1
chr5	143662789	143695092	1
chr5	149765585	149792848	1
chr5	149807569	149827811	0
chr5	151937725	151998577	1
chr6	6128413	6170398	0
chr6	31015996	31110019	1
chr6	38756161	38832197	1
chr6	71111011	71154337	0
chr6	72090069	72122075	1
chr6	72150598	72204531	1
chr6	72290154	72310094	1
chr6	72549950	72588047	1
chr6	81979424	82042430	1
chr6	85770429	85816779	0
chr6	87973241	88021914	1
chr6	88681745	88711881	1
chr6	90489087	90553854	1
chr6	90651388	90706008	1
chr6	91629397	91687191	1
chr6	94580678	94646261	1
chr6	97211922	97271462	1
chr6	108376527	108437318	1
chr6	113592327	113646348	1
chr6	114807992	114869751	0
chr6	119345941	119371715	1
chr6	121072358	121148506	1
chr6	121248957	121261676	1
chr6	124427968	124478633	0
chr6	124623383	124651870	0
chr6	125282827	125332851	0
chr6	128039476	128106679	1
chr6	129154101	129184445	1
chr6	134093234	134140311	1
chr6	149082497	149117187	0
chr7	6096988	6121692	1
chr7	13564703	13604021	0
chr7	19586092	19605633	0
chr7	20253939	20288892	0
chr7	29702865	29763284	1
chr7	31724829	31774485	1
chr7	31887000	31914186	1
chr7	35909024	35958255	0
chr7	54075932	54105394	0
chr7	71032261	71080043	1
chr7	80708709	80746428	1
chr7	87177094	87233787	1
chr7	87585887	87606500	1
chr7	91279960	91296984	1
chr7	97167752	97217450	0
chr7	104561120	104577253	0
chr7	106233501	106270394	1
chr7	106284246	106378080	1
chr7	108467058	108531730	1
chr7	126654274	126675626	1
chr7	133810945	133848802	0
chr7	146089533	146113970	0
chr7	148088211	148109227	1
chr8	3208976	3257229	1
chr8	10854231	10948912	1
chr8	23491537	23515555	0
chr8	23578838	23624847	0
chr8	24292177	24326249	1
chr8	34883346	34926006	1
chr8	34979563	35036194	1
chr8	37723134	37792431	1
chr8	41943065	42008983	1
chr8	42078392	42140744	1
chr8	42186874	42215579	0
chr8	46324077	46390299	1
chr8	46408010	46428400	0
chr8	47448025	47500829	1
chr8	47553456	47633285	1
chr8	47818622	47864153	1
chr8	47914059	47931849	1
chr8	64008667	64064284	1
chr8	73053321	73109176	0
chr8	73157707	73221076	1
chr8	88000483	88054015	1
chr8	89117843	89155689	0
chr8	91507064	91570871	1
chr8	93371536	93417162	1
chr8	93900370	93933862	1
chr8	95645552	95723731	1
chr8	96876497	96918158	1
chr8	107567106	107666905	1
chr8	108322028	108344742	0
chr8	109642425	109682376	0
chr8	112493908	112528711	1
chr8	114217013	114279309	1
chr8	116609085	116642000	1
chr8	117078650	117093123	1
chr8	119821769	119905384	1
chr8	120171310	120273002	1
chr8	121920313	121976752	1
chr8	124817859	124855691	1
chr8	126765779	126818974	1
chr8	129097423	129138699	1
chr8	129180518	129192308	1
chr8	129348210	129377573	1
chr8	129392509	129411537	1
chr8	130947616	131014421	1
chr9	21525083	21553166	0
chr9	21626781	21657948	1
chr9	31085895	31118860	0
chr9	31786490	31814597	1
chr9	34832402	34871414	1
chr9	34906096	34945210	1
chr9	42072978	42102293	1
chr9	43031633	43074923	1
chr9	44604008	44614332	0
chr9	45710790	45770685	1
chr9	45991663	46069956	1
chr9	48515766	48569258	1
chr9	57471870	57519927	1
chr9	62182897	62228891	1
chr9	65064474	65092251	1
chr9	70079546	70097273	0
chr9	70726354	70791099	0
chr9	71002911	71024762	1
chr9	74717933	74795222	1
chr9	77773647	77803486	1
chr9	90144968	90159728	1
chr9	95440659	95483257	1
chr9	102617194	102642457	1
chr9	103115089	103151654	1
chr9	106136359	106176392	0
chr9	107451287	107501337	1
chr9	107553904	107582558	1
chr9	110218719	110269948	0
chr9	114710984	114761666	1
chr9	119878985	119927851	0
chr9	121261104	121294894	1
chr9	121789587	121836429	1
chr9	122008602	122066306	1

## Sheet: Suppl file 2C- SE GO
Suppl file 2C- Super-Enhancer GO Term Enrichment
Annotation Cluster 1	Enrichment Score: 5.297137816802413
Category	Term	Count	%	PValue	Genes	List Total	Pop Hits	Pop Total	Fold Enrichment	Bonferroni	Benjamini	FDR
UP_KEYWORDS	Steroid metabolism	11	2.33051	1.86324e-06	SREBF1, SC5D, NPC1, APOA1, HMGCS2, LDLR, SULT1A1, INSIG1, HSD11B1, SCAP, FDFT1	448	74	22680	7.52534	0.000588611	5.88767e-05	0.00250954
GOTERM_BP_DIRECT	GO:0008202~steroid metabolic process	12	2.54237	2.42017e-06	SREBF1, SC5D, G6PC, NPC1, APOA1, HMGCS2, LDLR, SULT1A1, INSIG1, HSD11B1, SCAP, FDFT1	402	84	18082	6.42573	0.00569051	0.000380379	0.00424095
UP_KEYWORDS	Sterol metabolism	9	1.90678	2.84756e-05	SREBF1, SC5D, NPC1, APOA1, HMGCS2, LDLR, INSIG1, SCAP, FDFT1	448	62	22680	7.34879	0.00895804	0.000562242	0.0383465
Annotation Cluster 2	Enrichment Score: 5.043260525216133
Category	Term	Count	%	PValue	Genes	List Total	Pop Hits	Pop Total	Fold Enrichment	Bonferroni	Benjamini	FDR
UP_KEYWORDS	Oxidoreductase	32	6.77966	4.41839e-06	ACOX2, CYP2D10, PHYHD1, SC5D, LDHA, ALDH1L1, HSD17B2, CYP2D11, ADH7, FDFT1, MTHFD1, RDH7, FMO1, KLKB1, HAAO, CAT, SDR9C7, HPD, CYP2D22, ALDH5A1, HGD, CYP4V3, CDO1, POR, DHRS3, UOX, H6PD, PRDX6, SDR42E1, HSD11B1, TXNRD2, CYP8B1	448	639	22680	2.53521	0.00139524	0.000107395	0.00595091
GOTERM_BP_DIRECT	GO:0055114~oxidation-reduction process	35	7.41525	8.0914e-06	ACOX2, CYP2D10, PHYHD1, SC5D, LDHA, ALDH1L1, HSD17B2, TXN2, CYP2D11, ADH7, FDFT1, MTHFD1, RDH7, FMO1, HAAO, CAT, SDR9C7, HPD, SH3PXD2A, ALDH5A1, NDUFA6, HGD, CYB5A, CYP4V3, CYB5B, CDO1, POR, DHRS3, UOX, PRDX6, H6PD, SDR42E1, HSD11B1, TXNRD2, CYP8B1	402	676	18082	2.32885	0.0188987	0.00100369	0.0141782
GOTERM_MF_DIRECT	GO:0016491~oxidoreductase activity	32	6.77966	2.07458e-05	ACOX2, CYP2D10, PHYHD1, SC5D, LDHA, ALDH1L1, HSD17B2, CYP2D11, OSGIN1, ADH7, FDFT1, MTHFD1, RDH7, FMO1, BC089597, HAAO, CAT, SDR9C7, HPD, ALDH5A1, HGD, CYP4V3, CDO1, POR, DHRS3, UOX, H6PD, PRDX6, SDR42E1, HSD11B1, TXNRD2, CYP8B1	396	604	17446	2.33407	0.01597	0.00401664	0.0317128
Annotation Cluster 3	Enrichment Score: 3.5472567042937544
Category	Term	Count	%	PValue	Genes	List Total	Pop Hits	Pop Total	Fold Enrichment	Bonferroni	Benjamini	FDR
UP_KEYWORDS	Blood coagulation	7	1.48305	0.000212151	F11, FGG, FGA, F5, FGB, KLKB1, SERPINC1	448	44	22680	8.05398	0.0648487	0.00248014	0.285366
UP_KEYWORDS	Hemostasis	7	1.48305	0.000212151	F11, FGG, FGA, F5, FGB, KLKB1, SERPINC1	448	44	22680	8.05398	0.0648487	0.00248014	0.285366
GOTERM_BP_DIRECT	GO:0007599~hemostasis	7	1.48305	0.000506919	F11, FGG, FGA, F5, FGB, KLKB1, SERPINC1	402	46	18082	6.8448	0.697483	0.0268073	0.8846
Annotation Cluster 4	Enrichment Score: 3.1063081858541035
Category	Term	Count	%	PValue	Genes	List Total	Pop Hits	Pop Total	Fold Enrichment	Bonferroni	Benjamini	FDR
GOTERM_MF_DIRECT	GO:0055102~lipase inhibitor activity	4	0.847458	0.000218968	APOA2, APOA1, APOC3, APOC2	396	6	17446	29.3704	0.156283	0.0153302	0.334248
GOTERM_BP_DIRECT	GO:0010903~negative regulation of very-low-density lipoprotein particle remodeling	3	0.635593	0.00145017	APOA2, APOA1, APOC3	402	3	18082	44.9801	0.967353	0.061404	2.51102
GOTERM_MF_DIRECT	GO:0070653~high-density lipoprotein particle receptor binding	3	0.635593	0.00151104	APOA2, APOA1, APOC3	396	3	17446	44.0556	0.690703	0.0752484	2.28539
Annotation Cluster 5	Enrichment Score: 2.8776176273594354
Category	Term	Count	%	PValue	Genes	List Total	Pop Hits	Pop Total	Fold Enrichment	Bonferroni	Benjamini	FDR
UP_KEYWORDS	Serine esterase	6	1.27119	0.00057967	CES4A, CES3A, MGLL, CES3B, CES1D, CES1C	448	35	22680	8.67857	0.167422	0.00589318	0.777934
INTERPRO	IPR019826:Carboxylesterase type B, active site	5	1.05932	0.00098262	CES4A, CES3A, CES3B, CES1D, CES1C	427	22	20594	10.9613	0.595238	0.139931	1.52502
INTERPRO	IPR019819:Carboxylesterase type B, conserved site	5	1.05932	0.00217291	CES4A, CES3A, CES3B, CES1D, CES1C	427	27	20594	8.93139	0.864834	0.199374	3.34317
INTERPRO	IPR002018:Carboxylesterase, type B	5	1.05932	0.00249415	CES4A, CES3A, CES3B, CES1D, CES1C	427	28	20594	8.61241	0.899488	0.188493	3.82845
Annotation Cluster 6	Enrichment Score: 2.5002328234245064
Category	Term	Count	%	PValue	Genes	List Total	Pop Hits	Pop Total	Fold Enrichment	Bonferroni	Benjamini	FDR
UP_KEYWORDS	Nucleotide-binding	54	11.4407	0.00125896	HSP90AB1, D5ERTD579E, HELZ2, GNA11, GNA12, MTHFD1, LONP2, NUBP2, MAT1A, ATP8B1, SAR1B, CSK, NLRP6, PIM3, MYH9, NME3, HIPK2, ERN1, FLAD1, MYO18A, SLC27A2, NEK6, SLC27A5, ASS1, MAPKAPK2, ABCA1, TK1, RAB7, ACSL1, SNRK, ENTPD8, ETNK2, PAPSS2, ACSL5, MOCS1, GNAT1, ACTB, ACACA, AK3, AK2, NADK, ACLY, EPHA2, ABCB4, PCK1, VDAC1, KHK, MYO10, PCX, ADCY9, PYGL, ABCC2, AACS, ACSM5	448	1754	22680	1.55858	0.328392	0.0119906	1.68243
UP_KEYWORDS	ATP-binding	44	9.32203	0.00163207	HSP90AB1, D5ERTD579E, ASS1, HELZ2, ABCA1, MAPKAPK2, TK1, MTHFD1, LONP2, ACSL1, SNRK, MAT1A, NUBP2, ENTPD8, ATP8B1, ETNK2, CSK, PAPSS2, ACSL5, ACTB, NLRP6, ACACA, AK2, ACLY, NADK, PIM3, MYH9, EPHA2, ABCB4, KHK, MYO10, PCX, NME3, ADCY9, HIPK2, ERN1, ABCC2, AACS, FLAD1, SLC27A2, MYO18A, ACSM5, SLC27A5, NEK6	448	1363	22680	1.63426	0.40319	0.0134912	2.17599
GOTERM_MF_DIRECT	GO:0005524~ATP binding	48	10.1695	0.0153656	HSP90AB1, D5ERTD579E, ASS1, HELZ2, ABCA1, MAPKAPK2, ITM2B, TRIB1, TK1, MTHFD1, LONP2, ACSL1, SNRK, MAT1A, NUBP2, ENTPD8, ATP8B1, ETNK2, CSK, PAPSS2, ACSL5, ACTB, NLRP6, AK3, ACACA, AK2, ACLY, NADK, PIM3, MYH9, EPHA2, ABCB4, KHK, MYO10, PCX, NME3, ADCY9, PYGL, HIPK2, ERN1, ABCC2, AACS, FLAD1, SLC27A2, MYO18A, ACSM5, SLC27A5, NEK6	396	1507	17446	1.40323	0.999994	0.248814	21.0806
Annotation Cluster 7	Enrichment Score: 2.455775733665305
Category	Term	Count	%	PValue	Genes	List Total	Pop Hits	Pop Total	Fold Enrichment	Bonferroni	Benjamini	FDR
GOTERM_MF_DIRECT	GO:0003707~steroid hormone receptor activity	7	1.48305	0.0016198	PPARA, NR1I3, NR1I2, NR1D1, RXRA, RARA, PAQR9	396	56	17446	5.50694	0.715773	0.0756124	2.44799
INTERPRO	IPR001628:Zinc finger, nuclear hormone receptor-type	6	1.27119	0.00277807	PPARA, NR1I3, NR1I2, NR1D1, RXRA, RARA	427	47	20594	6.15696	0.922648	0.192072	4.25546
INTERPRO	IPR001723:Steroid hormone receptor	6	1.27119	0.00304936	PPARA, NR1I3, NR1I2, NR1D1, RXRA, RARA	427	48	20594	6.02869	0.939777	0.19437	4.6618
INTERPRO	IPR000536:Nuclear hormone receptor, ligand-binding, core	6	1.27119	0.00333924	PPARA, NR1I3, NR1I2, NR1D1, RXRA, RARA	427	49	20594	5.90565	0.953914	0.197323	5.09421
GOTERM_BP_DIRECT	GO:0043401~steroid hormone mediated signaling pathway	6	1.27119	0.00627101	PPARA, NR1I3, NR1I2, NR1D1, RXRA, RARA	402	53	18082	5.09209	1	0.188543	10.4378
INTERPRO	IPR013088:Zinc finger, NHR/GATA-type	6	1.27119	0.00641134	PPARA, NR1I3, NR1I2, NR1D1, RXRA, RARA	427	57	20594	5.07679	0.997308	0.280174	9.56539
Annotation Cluster 8	Enrichment Score: 2.3451096173041046
Category	Term	Count	%	PValue	Genes	List Total	Pop Hits	Pop Total	Fold Enrichment	Bonferroni	Benjamini	FDR
INTERPRO	IPR000264:ALB/AFP/VDB	3	0.635593	0.00409601	GC, ALB, 5830473C10RIK	427	5	20594	28.9377	0.977087	0.222551	6.21444
INTERPRO	IPR014760:Serum albumin, N-terminal	3	0.635593	0.00409601	GC, ALB, 5830473C10RIK	427	5	20594	28.9377	0.977087	0.222551	6.21444
INTERPRO	IPR020857:Serum albumin, conserved site	3	0.635593	0.00409601	GC, ALB, 5830473C10RIK	427	5	20594	28.9377	0.977087	0.222551	6.21444
INTERPRO	IPR020858:Serum albumin-like	3	0.635593	0.0060601	GC, ALB, 5830473C10RIK	427	6	20594	24.1148	0.996273	0.280325	9.06436
Annotation Cluster 9	Enrichment Score: 2.258689127657507
Category	Term	Count	%	PValue	Genes	List Total	Pop Hits	Pop Total	Fold Enrichment	Bonferroni	Benjamini	FDR
UP_KEYWORDS	Tyrosine catabolism	3	0.635593	0.00372604	HGD, TAT, HPD	448	5	22680	30.375	0.692607	0.025318	4.90361
GOTERM_BP_DIRECT	GO:0006572~tyrosine catabolic process	3	0.635593	0.0046931	HGD, TAT, HPD	402	5	18082	26.9881	0.999985	0.152579	7.91279
UP_KEYWORDS	Phenylalanine catabolism	3	0.635593	0.0055163	HGD, TAT, HPD	448	6	22680	25.3125	0.825874	0.0357611	7.17962
GOTERM_BP_DIRECT	GO:0006559~L-phenylalanine catabolic process	3	0.635593	0.00956949	HGD, TAT, HPD	402	7	18082	19.2772	1	0.244156	15.5069
Annotation Cluster 10	Enrichment Score: 1.9566298589289781
Category	Term	Count	%	PValue	Genes	List Total	Pop Hits	Pop Total	Fold Enrichment	Bonferroni	Benjamini	FDR
GOTERM_MF_DIRECT	GO:0004467~long-chain fatty acid-CoA ligase activity	4	0.847458	0.00278219	ACSL1, SLC27A2, SLC27A5, ACSL5	396	13	17446	13.5556	0.884904	0.0897168	4.17007
GOTERM_BP_DIRECT	GO:0015908~fatty acid transport	4	0.847458	0.00689574	ACSL1, SLC27A2, SLC27A5, ACSL5	402	18	18082	9.99558	1	0.200296	11.4194
GOTERM_MF_DIRECT	GO:0102391~decanoate--CoA ligase activity	3	0.635593	0.0130809	ACSL1, SLC27A2, ACSL5	396	8	17446	16.5208	0.999963	0.241304	18.2339
GOTERM_BP_DIRECT	GO:0001676~long-chain fatty acid metabolic process	3	0.635593	0.0594123	ACSL1, SLC27A2, SLC27A5	402	18	18082	7.49668	1	0.67359	65.8133
Annotation Cluster 11	Enrichment Score: 1.7750564693259594
Category	Term	Count	%	PValue	Genes	List Total	Pop Hits	Pop Total	Fold Enrichment	Bonferroni	Benjamini	FDR
INTERPRO	IPR023395:Mitochondrial carrier domain	7	1.48305	0.000688789	SLC25A13, SLC25A25, SLC25A37, SLC25A44, SLC25A39, SLC25A51, SLC25A15	427	52	20594	6.49243	0.469484	0.146557	1.07129
INTERPRO	IPR018108:Mitochondrial substrate/solute carrier	7	1.48305	0.000688789	SLC25A13, SLC25A25, SLC25A37, SLC25A44, SLC25A39, SLC25A51, SLC25A15	427	52	20594	6.49243	0.469484	0.146557	1.07129
GOTERM_MF_DIRECT	GO:0003735~structural constituent of ribosome	9	1.90678	0.250323	MRPS34, SLC25A13, SLC25A25, MRPL14, SLC25A37, SLC25A44, SLC25A39, SLC25A51, SLC25A15	396	264	17446	1.50189	1	0.885895	98.7782
GOTERM_BP_DIRECT	GO:0006412~translation	9	1.90678	0.668498	SLC25A13, SLC25A25, MRPL14, SLC25A37, SLC25A44, EIF1A, SLC25A39, SLC25A51, SLC25A15	402	401	18082	1.00953	1	0.999905	100
Annotation Cluster 12	Enrichment Score: 1.7110628559332188
Category	Term	Count	%	PValue	Genes	List Total	Pop Hits	Pop Total	Fold Enrichment	Bonferroni	Benjamini	FDR
UP_KEYWORDS	Transcription regulation	53	11.2288	0.00352099	PPARA, HLF, FOXA2, FOXK1, HELZ2, STAT5B, WWC1, ZKSCAN1, FOXO3, ZFP787, JADE1, AES, ANP32A, RARA, ATOH8, THRSP, RXRA, ARID5B, IRF2BP2, IRF2BP1, PROX1, GZF1, HHEX, RBPMS, HIPK2, ERN1, TGIF1, VGLL4, ONECUT1, ELL, SETD1B, SEC14L2, NR1D1, XBP1, TRP53INP2, TEF, ZBTB7B, SREBF1, CEBPA, SRA1, USF2, NR1I3, NOTCH1, SRSF5, NR1I2, SALL1, CSRNP1, IRF1, IRF2, ID3, NFIA, NCOR2, NFIB	448	1799	22680	1.49145	0.671952	0.0244646	4.63966
UP_KEYWORDS	Transcription	54	11.4407	0.00429741	PPARA, HLF, FOXA2, FOXK1, HELZ2, STAT5B, WWC1, CRCP, ZKSCAN1, FOXO3, ZFP787, JADE1, AES, ANP32A, RARA, ATOH8, THRSP, RXRA, ARID5B, IRF2BP2, IRF2BP1, PROX1, GZF1, HHEX, RBPMS, HIPK2, ERN1, TGIF1, VGLL4, ONECUT1, ELL, SETD1B, SEC14L2, NR1D1, XBP1, TRP53INP2, TEF, ZBTB7B, SREBF1, CEBPA, SRA1, USF2, NR1I3, NOTCH1, SRSF5, NR1I2, SALL1, CSRNP1, IRF1, IRF2, ID3, NFIA, NCOR2, NFIB	448	1859	22680	1.47055	0.743572	0.0285403	5.63557
GOTERM_BP_DIRECT	GO:0006351~transcription, DNA-templated	55	11.6525	0.029792	PPARA, HLF, FOXA2, FOXK1, HELZ2, STAT5B, WWC1, CRCP, ZKSCAN1, FOXO3, ZFP787, JADE1, AES, ANP32A, RARA, ATOH8, THRSP, RXRA, ARID5B, IRF2BP2, IRF2BP1, PROX1, GZF1, HHEX, RBPMS, HIPK2, ERN1, TGIF1, VGLL4, ONECUT1, ELL, SETD1B, SEC14L2, NR1D1, XBP1, TRP53INP2, TEF, ZBTB7B, SREBF1, CEBPA, SRA1, SKI, USF2, NR1I3, NOTCH1, SRSF5, NR1I2, SALL1, CSRNP1, IRF1, IRF2, ID3, NFIA, NCOR2, NFIB	402	1885	18082	1.31242	1	0.496284	41.1395
GOTERM_BP_DIRECT	GO:0006355~regulation of transcription, DNA-templated	55	11.6525	0.317525	PPARA, HLF, FOXA2, FOXK1, HELZ2, STAT5B, WWC1, ZKSCAN1, FOXO3, ZFP787, JADE1, AES, ANP32A, RARA, ATOH8, THRSP, RXRA, ARID5B, IRF2BP2, IRF2BP1, PROX1, GZF1, HHEX, RBPMS, HIPK2, ERN1, TGIF1, VGLL4, CKS1B, ONECUT1, ELL, SETD1B, SEC14L2, ZMYND8, NR1D1, XBP1, TRP53INP2, TEF, ZBTB7B, SREBF1, CEBPA, USF2, NR1I3, NOTCH1, SRSF5, NR1I2, SALL1, CSRNP1, IRF1, IRF2, ID3, APBB3, NFIA, NCOR2, NFIB	402	2279	18082	1.08552	1	0.982712	99.8762

## Sheet: Suppl file 2D- TE GO
Suppl file 2D_Typical Enhancer GO Term Enrichment
Annotation Cluster 1	Enrichment Score: 29.89087808017243
Category	Term	Count	%	PValue	Genes	List Total	Pop Hits	Pop Total	Fold Enrichment	Bonferroni	Benjamini	FDR
UP_KEYWORDS	Oxidoreductase	199	6.72752	4.48921e-34	ALDH8A1, EHHADH, PGD, LDHD, OGDH, HIBADH, BBOX1, GLDC, BC026585, ERO1LB, PLOD1, CYP3A13, CYP3A11, CYP26A1, DHRS7B, OGFOD3, NNT, MDH2, MDH1, HSD17B11, ACADSB, CYP3A25, HSD17B12, IFI30, GPD1L, PIR, IDH2, IDH1, GPD2, SCD1, PTGR2, CYP46A1, CYP2D40, PYROXD2, AKR1E1, MAOB, FTO, FAM213B, CYP4B1, CYP7B1, DHFR, BCO1, PRODH2, ACAD11, STEAP3, CYP2J5, STEAP4, ASPDH, HTATIP2, CYP2J9, AKR1C13, GPX1, MSRA, HIF1…	2930	639	22680	2.41061	2.12788e-31	3.54647e-32	6.41609e-31
GOTERM_BP_DIRECT	GO:0055114~oxidation-reduction process	213	7.20081	7.84334e-30	ALDH8A1, EHHADH, PGD, LDHD, OGDH, HIBADH, BBOX1, GLDC, BC026585, ERO1LB, PLOD1, TXNL1, CYP3A13, CYP3A11, CYP26A1, DHRS7B, ALDH16A1, OGFOD3, NNT, MDH2, MDH1, HSD17B11, TMX1, ACADSB, CYP3A25, FDX1, HSD17B12, IFI30, GPD1L, FAM213A, PIR, IDH2, IDH1, GPD2, SCD1, PTGR2, CYP46A1, PYROXD2, AKR1E1, MAOB, FTO, FAM213B, AAED1, CYP4B1, CYP7B1, DHFR, BCO1, PRODH2, ACAD11, STEAP3, CYP2J5, STEAP4, ASPDH, HTATIP…	2642	676	18082	2.15649	4.68796e-26	4.68796e-26	1.52067e-26
GOTERM_MF_DIRECT	GO:0016491~oxidoreductase activity	194	6.55849	6.03525e-28	ALDH8A1, EHHADH, PGD, LDHD, OGDH, HIBADH, BBOX1, GLDC, BC026585, ERO1LB, PLOD1, OXR1, CYP3A13, CYP3A11, CYP26A1, DHRS7B, ALDH16A1, OGFOD3, NNT, MDH2, MDH1, HSD17B11, ACADSB, CYP3A25, HSD17B12, IFI30, GPD1L, PIR, IDH2, IDH1, GPD2, SCD1, PTGR2, CYP46A1, PYROXD2, AKR1E1, MAOB, FTO, FAM213B, CYP4B1, CYP7B1, DHFR, BCO1, PRODH2, ACAD11, STEAP3, CYP2J5, STEAP4, ASPDH, HTATIP2, AKR1C13, GPX1, MSRA, HIF1A…	2570	604	17446	2.18036	1.2161e-24	1.2161e-24	1.03856e-24
Annotation Cluster 2	Enrichment Score: 5.956696878306886
Category	Term	Count	%	PValue	Genes	List Total	Pop Hits	Pop Total	Fold Enrichment	Bonferroni	Benjamini	FDR
UP_KEYWORDS	Kinase	145	4.90196	1.20953e-08	SGMS2, TBK1, FAM20C, NMRK1, DMPK, TPK1, PRKAR2A, MAP3K5, CSNK2A1, MAP3K4, PACSIN2, PIK3C3, TLK1, PRKACA, INSR, MAP2K5, MAGI3, PDXK, BCR, ROCK1, STK25, STK24, PRKAB1, WNK1, PIM1, MARK3, MARK4, MAP4K3, NME2, EIF2AK1, RIOK3, RFK, MAPK3, NEK9, TESK2, MAPK9, MVK, AKAP8, CSNK1G3, PRPS1, NEK7, FGFR2, CHKA, FGFR4, FGFR3, STRAP, MAPKAPK5, PFKFB1, AKAP13, EPHB4, RIOK2, UHMK1, TK2, DUSP16, DYRK2, CSF1R, TEC…	2930	707	22680	1.58754	5.73317e-06	1.63805e-07	1.7287e-05
GOTERM_MF_DIRECT	GO:0016301~kinase activity	141	4.76673	9.89444e-06	SGMS2, TBK1, FAM20C, NMRK1, DMPK, TPK1, PRKAR2A, MAP3K5, CSNK2A1, MAP3K4, PACSIN2, COL4A3BP, PIK3C3, TLK1, PRKACA, INSR, MAP2K5, MAGI3, PDXK, BCR, ROCK1, STK25, STK24, PRKAB1, WNK1, MARK3, MARK4, MAP4K3, NME2, EIF2AK1, RIOK3, RFK, MAPK3, NEK9, TESK2, MAPK9, MVK, AKAP8, CSNK1G3, PRPS1, NEK7, FGFR2, CHKA, FGFR4, FGFR3, STRAP, MAPKAPK5, PFKFB1, EPHB4, UHMK1, TK2, DUSP16, DYRK2, CSF1R, TEC, TAOK2, RY…	2570	674	17446	1.42011	0.01974	0.000996373	0.0170252
GOTERM_BP_DIRECT	GO:0016310~phosphorylation	129	4.36105	1.12694e-05	SGMS2, TBK1, FAM20C, NMRK1, DMPK, TPK1, MAP3K5, MAP3K4, PIK3C3, TLK1, PRKACA, INSR, MAP2K5, PDXK, BCR, ROCK1, STK25, STK24, WNK1, MARK3, MARK4, MAP4K3, NME2, EIF2AK1, RIOK3, RFK, MAPK3, NEK9, TESK2, MAPK9, MVK, CSNK1G3, PRPS1, NEK7, FGFR2, CHKA, FGFR4, FGFR3, MAPKAPK5, PFKFB1, EPHB4, UHMK1, TK2, DYRK2, CSF1R, TEC, TAOK2, MAP2K2, RYK, TGFBR1, MAP2K3, TGFBR2, MET, TAOK3, MAP2K4, AK4, OXSR1, KDR, IK…	2642	612	18082	1.44262	0.065139	0.00320236	0.0218469
Annotation Cluster 3	Enrichment Score: 5.08230788926652
Category	Term	Count	%	PValue	Genes	List Total	Pop Hits	Pop Total	Fold Enrichment	Bonferroni	Benjamini	FDR
UP_KEYWORDS	Monooxygenase	40	1.35227	4.52141e-07	CYP51, CYP2J5, CYP3A25, CYP2J9, CYP2C69, CYP2C68, CYP2C67, CYP2C40, PAH, KMO, CYP2A12, CYP4A12A, CYP2C70, CYP2C37, CYP2C54, CYP3A13, CYP46A1, CYP2D40, MICAL2, CYP3A11, CYP2C29, CYP26A1, CYP20A1, CYP2B10, COQ7, YWHAE, CYP2C50, CYP4B1, CYP4A10, CYP7B1, CYP4A32, CYP27A1, CYP4F17, CYP2A5, YWHAQ, CYP3A59, BCO1, CYP2C38, CYP4A14, CYP2C39	2930	133	22680	2.328	0.000214292	4.65901e-06	0.00064621
INTERPRO	IPR001128:Cytochrome P450	33	1.11562	5.674e-06	CYP51, CYP2J5, CYP3A25, CYP2J9, CYP2C69, CYP2C68, CYP2C67, CYP2C40, CYP2A12, CYP4A12A, CYP2C70, CYP2C37, CYP2C54, CYP46A1, CYP2D40, CYP3A13, CYP3A11, CYP2C29, CYP26A1, CYP20A1, CYP2B10, CYP4B1, CYP2C50, CYP4A10, CYP7B1, CYP4A32, CYP27A1, CYP4F17, CYP2A5, CYP3A59, CYP2C38, CYP4A14, CYP2C39	2831	104	20594	2.30824	0.0194851	0.0097905	0.0103814
INTERPRO	IPR017972:Cytochrome P450, conserved site	31	1.04801	7.78885e-06	CYP2J5, CYP51, CYP3A25, CYP2J9, CYP2C69, CYP2C68, CYP2C67, CYP2C40, CYP2A12, CYP4A12A, CYP2C70, CYP2C37, CYP2C54, CYP46A1, CYP2D40, CYP3A13, CYP3A11, CYP2C29, CYP26A1, CYP2B10, CYP4B1, CYP2C50, CYP4A10, CYP4A32, CYP27A1, CYP4F17, CYP2A5, CYP3A59, CYP2C38, CYP4A14, CYP2C39	2831	96	20594	2.34904	0.0266503	0.00673021	0.0142506
INTERPRO	IPR002401:Cytochrome P450, E-class, group I	25	0.845166	0.000234494	CYP2C70, CYP2J5, CYP2C37, CYP2C54, CYP2J9, CYP2D40, CYP46A1, CYP2C69, CYP2C68, CYP2C29, CYP2C67, CYP2C40, CYP20A1, CYP2B10, CYP2C50, CYP4B1, CYP4A10, CYP2A12, CYP4A12A, CYP4A32, CYP27A1, CYP2A5, CYP2C38, CYP4A14, CYP2C39	2831	83	20594	2.1911	0.556617	0.0564391	0.428194
Annotation Cluster 4	Enrichment Score: 4.48613606867117
Category	Term	Count	%	PValue	Genes	List Total	Pop Hits	Pop Total	Fold Enrichment	Bonferroni	Benjamini	FDR
UP_KEYWORDS	WD repeat	62	2.09601	1.19859e-06	SEC31A, EIF2A, PEX7, DCAF13, DCAF12, SEH1L, EED, NSMAF, WDR33, ELP2, STRN3, ANAPC4, CORO7, RBBP7, RPTOR, EML4, RFWD2, DCAF5, SMU1, EML3, ARPC1B, DCAF6, DCAF7, DCAF8, GNB2, GNB1, THOC3, DYNC1I2, WDR45, STRAP, RIC1, WDR45B, LLGL2, PRPF19, FBXW8, CDC40, FBXW2, WDR11, PAFAH1B1, KIF21A, BCAS3, FBXW11, PPP2R2D, WDFY3, WDTC1, TBL2, WDR5, PAK1IP1, AMBRA1, WIPI2, WIPI1, PWP1, CORO1C, WSB1, PREB, ZFP106, W…	2930	256	22680	1.87468	0.000567973	1.11398e-05	0.00171305
INTERPRO	IPR017986:WD40-repeat-containing domain	69	2.33266	3.65254e-05	SEC31A, EIF2A, PEX7, DCAF13, DCAF12, SEH1L, EED, NSMAF, WDR33, ELP2, STRN3, ANAPC4, UBR4, CORO7, RBBP7, RPTOR, EML4, RFWD2, DCAF5, SMU1, ARPC1B, EML3, DCAF6, DCAF7, DCAF8, GNB2, GNB1, THOC3, DYNC1I2, WDR45, STRAP, RIC1, WDR45B, LLGL2, PRPF19, 3110002H16RIK, FBXW8, CDC40, FBXW2, WDR11, PAFAH1B1, KIF21A, BCAS3, FBXW11, ARHGEF10L, PPP2R2D, VPS39, WDFY3, WDTC1, TBL2, WDR5, PAK1IP1, BIRC6, AMBRA1, WIP…	2831	307	20594	1.63498	0.118978	0.0208908	0.0668109
INTERPRO	IPR001680:WD40 repeat	59	1.99459	0.000148788	SEC31A, PEX7, DCAF13, DCAF12, SEH1L, EED, NSMAF, WDR33, ELP2, STRN3, CORO7, RBBP7, RPTOR, EML4, RFWD2, DCAF5, SMU1, EML3, ARPC1B, DCAF6, DCAF7, DCAF8, GNB2, GNB1, THOC3, DYNC1I2, WDR45, STRAP, WDR45B, LLGL2, PRPF19, FBXW8, CDC40, FBXW2, WDR11, PAFAH1B1, KIF21A, FBXW11, PPP2R2D, WDFY3, WDTC1, TBL2, WDR5, PAK1IP1, AMBRA1, WIPI2, WIPI1, PWP1, CORO1C, WSB1, PREB, ZFP106, WDR26, WDR4, SEC13, WDR1, TBL…	2831	263	20594	1.63191	0.403118	0.0420915	0.271894
INTERPRO	IPR015943:WD40/YVTN repeat-like-containing domain	72	2.43408	0.000174429	SEC31A, EIF2A, SELENBP1, SELENBP2, PEX7, DCAF13, DCAF12, SEH1L, EED, NSMAF, WDR33, ELP2, PLXNB1, STRN3, ANAPC4, CORO7, RBBP7, RPTOR, EML4, RFWD2, DCAF5, SMU1, ARPC1B, EML3, DCAF6, DCAF7, DCAF8, GNB2, GNB1, THOC3, DYNC1I2, SEMA4A, WDR45, STRAP, RIC1, WDR45B, LLGL2, PRPF19, FBXW8, CDC40, FBXW2, WDR11, PAFAH1B1, BCAS3, KIF21A, PLXND1, FBXW11, ARHGEF10L, PPP2R2D, WDFY3, WDTC1, TBL2, WDR5, PAK1IP1, ME…	2831	340	20594	1.54047	0.453911	0.0454702	0.318679
Annotation Cluster 5	Enrichment Score: 4.192619558477337
Category	Term	Count	%	PValue	Genes	List Total	Pop Hits	Pop Total	Fold Enrichment	Bonferroni	Benjamini	FDR
UP_KEYWORDS	Steroid metabolism	24	0.811359	3.57288e-05	CYB5R3, CYP51, SOAT2, HDLBP, MSMO1, CYP46A1, FDX1, HMGCR, 0610007P14RIK, FDPS, LDLRAP1, SREBF2, MTTP, CYP7B1, APOB, INSIG2, SULT1B1, DHCR7, PCSK9, HSD17B6, MVK, PRKAA2, AKR1D1, DHCR24	2930	74	22680	2.51047	0.0167931	0.000282222	0.0510523
UP_KEYWORDS	Sterol metabolism	21	0.709939	6.3044e-05	CYP51, CYB5R3, SOAT2, HDLBP, MSMO1, CYP46A1, FDX1, HMGCR, 0610007P14RIK, FDPS, LDLRAP1, SREBF2, MTTP, CYP7B1, APOB, INSIG2, DHCR7, PCSK9, MVK, PRKAA2, DHCR24	2930	62	22680	2.62182	0.0294417	0.000459645	0.0900664
UP_KEYWORDS	Cholesterol metabolism	19	0.642326	0.000117349	CYP51, CYB5R3, SOAT2, HDLBP, CYP46A1, FDX1, HMGCR, FDPS, LDLRAP1, SREBF2, MTTP, CYP7B1, APOB, INSIG2, DHCR7, PCSK9, MVK, PRKAA2, DHCR24	2930	55	22680	2.67403	0.0541079	0.000794352	0.167588
Annotation Cluster 6	Enrichment Score: 3.638893925360602
Category	Term	Count	%	PValue	Genes	List Total	Pop Hits	Pop Total	Fold Enrichment	Bonferroni	Benjamini	FDR
GOTERM_MF_DIRECT	GO:0008392~arachidonic acid epoxygenase activity	19	0.642326	6.25005e-05	CYP2C70, CYP2J5, CYP2C37, CYP2C54, CYP2D40, CYP2J9, CYP2C69, CYP2C68, CYP2C67, CYP2C29, CYP2C40, CYP2B10, CYP2C50, CYP2A12, CYP4A10, CYP4A32, CYP2A5, CYP2C38, CYP2C39	2570	47	17446	2.74422	0.118334	0.00359189	0.107498
GOTERM_BP_DIRECT	GO:0019373~epoxygenase P450 pathway	14	0.473293	0.000138858	CYP2C70, CYP2C37, CYP2C54, CYP2C69, CYP2C68, CYP2C67, CYP2C29, CYP2C40, CYP2B10, CYP2C50, CYP2A12, CYP2A5, CYP2C38, CYP2C39	2642	30	18082	3.19389	0.563955	0.0248381	0.268875
GOTERM_MF_DIRECT	GO:0008395~steroid hydroxylase activity	18	0.608519	0.00139593	CYP2J5, CYP2C70, CYP2C37, CYP2C54, CYP2D40, CYP3A13, CYP2J9, CYP2C69, CYP2C68, CYP2C67, CYP2C29, CYP2C40, CYP2B10, CYP2C50, CYP2A12, CYP2A5, CYP2C38, CYP2C39	2570	54	17446	2.26278	0.940082	0.0558255	2.37517
Annotation Cluster 7	Enrichment Score: 3.322546646383184
Category	Term	Count	%	PValue	Genes	List Total	Pop Hits	Pop Total	Fold Enrichment	Bonferroni	Benjamini	FDR
UP_KEYWORDS	Hemostasis	16	0.540906	0.000257258	KNG1, F12, F10, SERPINA10, F9, SERPING1, F7, ANXA5, PLG, PROC, PROZ, HRG, SERPIND1, PROS1, TFPI2, F2R	2930	44	22680	2.81477	0.114812	0.00154255	0.367051
UP_KEYWORDS	Blood coagulation	16	0.540906	0.000257258	KNG1, F12, F10, SERPINA10, F9, SERPING1, F7, ANXA5, PLG, PROC, PROZ, HRG, SERPIND1, PROS1, TFPI2, F2R	2930	44	22680	2.81477	0.114812	0.00154255	0.367051
GOTERM_BP_DIRECT	GO:0007599~hemostasis	16	0.540906	0.00162788	KNG1, F12, F10, SERPINA10, F9, SERPING1, F7, ANXA5, PLG, PROC, PROZ, HRG, SERPIND1, PROS1, TFPI2, F2R	2642	46	18082	2.38054	0.999941	0.131621	3.10937
Annotation Cluster 8	Enrichment Score: 3.064986701302198
Category	Term	Count	%	PValue	Genes	List Total	Pop Hits	Pop Total	Fold Enrichment	Bonferroni	Benjamini	FDR
UP_KEYWORDS	Protease	101	3.41447	0.000132673	SCPEP1, CNDP2, LGMN, MIPEP, ENPEP, ERAP1, CFI, ADAM9, F12, F10, USP1, HMCES, F9, F7, ADAMTS7, PSMA1, PSMA6, PSMA4, BACE1, PSMA3, RELN, ERMP1, AMZ2, MME, PSMB7, ECE1, PSMB6, PSMB1, PSMB3, ASRGL1, SPPL3, SEC11A, SPPL2A, FURIN, AFG3L1, PSMB8, PSMB9, CAPN15, DESI2, DESI1, OTUB1, HABP2, NPEPL1, SPG7, METAP2, RNPEPL1, SENP5, SENP6, PIGK, IMMP2L, CASP3, CASP9, CASP7, CASP8, USP12, DPP8, DPP4, USP14, CTS…	2930	542	22680	1.44244	0.0609544	0.00084952	0.189453
GOTERM_BP_DIRECT	GO:0006508~proteolysis	112	3.78634	0.00162645	SCPEP1, CNDP2, LGMN, MIPEP, ENPEP, ERAP1, CFI, ADAM9, F12, F10, USP1, HMCES, F9, F7, TANK, ADAMTS7, PSMA1, PSMA6, PSMA4, BACE1, PSMA3, RELN, ERMP1, AMZ2, MME, PEF1, PSMB7, ECE1, PSMB6, PSMB1, PSMB3, ASRGL1, SPPL3, CFLAR, ACY1, SEC11A, SPPL2A, TINAGL1, FURIN, AFG3L1, PSMB8, PSMB9, CAPN15, CRBN, DESI1, OTUB1, HABP2, NPEPL1, SPG7, METAP2, RNPEPL1, HP, SENP5, SENP6, PIGK, IMMP2L, CASP3, CASP9, CASP7,…	2642	582	18082	1.31707	0.99994	0.133312	3.10666
GOTERM_MF_DIRECT	GO:0008233~peptidase activity	100	3.38066	0.00295813	SCPEP1, CNDP2, LGMN, MIPEP, ENPEP, ERAP1, CFI, ADAM9, F12, F10, USP1, HMCES, F9, F7, ADAMTS7, PSMA1, PSMA6, PSMA4, BACE1, PSMA3, RELN, ERMP1, AMZ2, MME, PSMB7, ECE1, PSMB6, PSMB1, PSMB3, ASRGL1, SPPL3, SEC11A, SPPL2A, FURIN, AFG3L1, PSMB8, PSMB9, CAPN15, DESI2, DESI1, OTUB1, HABP2, NPEPL1, SPG7, METAP2, SENP5, SENP6, PIGK, IMMP2L, CASP3, CASP9, CASP7, CASP8, USP12, DPP8, DPP4, USP14, CTSZ, MMP19,…	2570	516	17446	1.31557	0.997444	0.10652	4.97018
Annotation Cluster 9	Enrichment Score: 2.9414345836562017
Category	Term	Count	%	PValue	Genes	List Total	Pop Hits	Pop Total	Fold Enrichment	Bonferroni	Benjamini	FDR
INTERPRO	IPR019734:Tetratricopeptide repeat	32	1.08181	0.000751551	MAU2, TTC23, FKBP4, NAA15, PEX5, XAB2, AIP, TTC4, TTC1, KLC1, GPSM2, OGT, DNAJC3, TTC13, TTC32, WDTC1, TTC33, ZC3H7A, ZC3H7B, SUGT1, TTC17, CDC27, SGTA, CTR9, PRPF6, TRAPPC12, ST13, TOMM70A, PPID, ANAPC7, EMC2, PPP5C	2831	126	20594	1.84748	0.926271	0.134851	1.36624
UP_KEYWORDS	TPR repeat	33	1.11562	0.00135361	MAU2, TTC23, FKBP4, NAA15, PEX5, AIP, TTC4, FIS1, TTC1, KLC1, GPSM2, OGT, DNAJC3, TTC13, TTC32, WDTC1, TTC33, TTC38, NAA25, CLUH, SUGT1, TTC17, CDC27, SGTA, CTR9, TRAPPC12, ST13, TOMM70A, PPID, ANAPC7, MTOR, EMC2, PPP5C	2930	144	22680	1.77389	0.473785	0.00710845	1.9173
INTERPRO	IPR013026:Tetratricopeptide repeat-containing domain	30	1.0142	0.00147314	FKBP4, NAA15, PEX5, XAB2, AIP, TTC4, TTC1, KLC1, GPSM2, OGT, DNAJC3, TTC13, TTC32, WDTC1, TTC33, ZC3H7B, NAA25, SUGT1, CDC27, TTC17, SGTA, CTR9, PRPF6, TRAPPC12, ST13, TOMM70A, PPID, ANAPC7, EMC2, PPP5C	2831	120	20594	1.81862	0.99398	0.207365	2.6614
Annotation Cluster 10	Enrichment Score: 2.772337021642439
Category	Term	Count	%	PValue	Genes	List Total	Pop Hits	Pop Total	Fold Enrichment	Bonferroni	Benjamini	FDR
UP_KEYWORDS	Phospholipid metabolism	17	0.574713	0.000369358	CHKA, CRLS1, PGS1, LPGAT1, ACP6, ABHD5, ABHD3, PISD, EPT1, CHPT1, SERINC5, CEPT1, AGPAT9, PEMT, LCLAT1, ETNK1, PCYT1A	2930	50	22680	2.63181	0.160634	0.00215949	0.526603
UP_KEYWORDS	Phospholipid biosynthesis	15	0.507099	0.00146546	CHKA, CRLS1, PGS1, LPGAT1, ABHD5, PISD, EPT1, CHPT1, SERINC5, CEPT1, AGPAT9, PEMT, LCLAT1, ETNK1, PCYT1A	2930	46	22680	2.52411	0.500994	0.00760977	2.0742
GOTERM_BP_DIRECT	GO:0008654~phospholipid biosynthetic process	17	0.574713	0.00890363	CHKA, CRLS1, PGS1, LPGAT1, ABHD5, PISD, EPT1, CHPT1, SERINC5, CEPT1, SH3GLB1, FITM1, AGPAT9, PEMT, LCLAT1, ETNK1, PCYT1A	2642	59	18082	1.97202	1	0.382193	15.9197
Annotation Cluster 11	Enrichment Score: 2.7480464213592706
Category	Term	Count	%	PValue	Genes	List Total	Pop Hits	Pop Total	Fold Enrichment	Bonferroni	Benjamini	FDR
GOTERM_MF_DIRECT	GO:0061631~ubiquitin conjugating enzyme activity	13	0.439486	0.00128924	UBE2N, UBE2E3, UBE2D3, UBE2Z, UBE2K, UBE2G1, BIRC6, UBE2V1, UBE2H, UBE2L3, UBE2Q2, UBE2E2, UBE2E1	2570	32	17446	2.75776	0.925688	0.0538066	2.19552
INTERPRO	IPR000608:Ubiquitin-conjugating enzyme, E2	15	0.507099	0.00129548	UBE2Z, UBE2G1, BIRC6, UBE2V1, UBE2F, UBE2H, UBE2Q2, UBE2L3, UBE2N, UBE2E3, UBE2D3, UBE2K, UBE2M, UBE2E2, UBE2E1	2831	43	20594	2.5376	0.988842	0.192714	2.34402
INTERPRO	IPR016135:Ubiquitin-conjugating enzyme/RWD-like	17	0.574713	0.0034127	UBE2Z, UBE2G1, VPS37A, BIRC6, UBE2V1, UBE2F, UBE2H, UBE2Q2, UBE2L3, UBE2N, UBE2E3, UBE2D3, UBE2K, UBE2M, UBE2E2, RNF14, UBE2E1	2831	57	20594	2.16958	0.999993	0.326443	6.06341
Annotation Cluster 12	Enrichment Score: 2.7090571562646306
Category	Term	Count	%	PValue	Genes	List Total	Pop Hits	Pop Total	Fold Enrichment	Bonferroni	Benjamini	FDR
UP_KEYWORDS	Pyridoxal phosphate	20	0.676133	0.0001261	AADAT, ETNPPL, ODC1, SGPL1, SHMT1, KYNU, SPTLC2, PROSC, PDXDC1, GLDC, GOT2, CTH, SEPSECS, FASN, PNPO, ABAT, AGXT2, THNSL2, OAT, PHYKPL	2930	60	22680	2.5802	0.0580235	0.000829864	0.180074
INTERPRO	IPR015421:Pyridoxal phosphate-dependent transferase, major region, subdomain 1	15	0.507099	0.00129548	ETNPPL, AADAT, SGPL1, SHMT1, KYNU, SPTLC2, PDXDC1, GLDC, GOT2, CTH, SEPSECS, ABAT, AGXT2, OAT, PHYKPL	2831	43	20594	2.5376	0.988842	0.192714	2.34402
INTERPRO	IPR015424:Pyridoxal phosphate-dependent transferase	15	0.507099	0.00129548	ETNPPL, AADAT, SGPL1, SHMT1, KYNU, SPTLC2, PDXDC1, GLDC, GOT2, CTH, SEPSECS, ABAT, AGXT2, OAT, PHYKPL	2831	43	20594	2.5376	0.988842	0.192714	2.34402
GOTERM_MF_DIRECT	GO:0030170~pyridoxal phosphate binding	17	0.574713	0.0046285	AADAT, ETNPPL, SGPL1, SHMT1, KYNU, PDXK, SPTLC2, PROSC, PDXDC1, GLDC, GOT2, CTH, ABAT, AGXT2, THNSL2, OAT, PHYKPL	2570	55	17446	2.09821	0.999913	0.142082	7.67296
INTERPRO	IPR015422:Pyridoxal phosphate-dependent transferase, major region, subdomain 2	11	0.371873	0.029087	AADAT, ETNPPL, SHMT1, CTH, KYNU, SPTLC2, ABAT, AGXT2, OAT, PHYKPL, PDXDC1	2831	38	20594	2.10577	1	0.778081	41.7316
Annotation Cluster 13	Enrichment Score: 2.507634593371024
Category	Term	Count	%	PValue	Genes	List Total	Pop Hits	Pop Total	Fold Enrichment	Bonferroni	Benjamini	FDR
UP_KEYWORDS	Threonine protease	10	0.338066	0.0010053	PSMA1, PSMB7, PSMB6, PSMB1, PSMA6, PSMA4, PSMB3, PSMA3, PSMB8, PSMB9	2930	22	22680	3.51846	0.379203	0.00552829	1.42724
INTERPRO	IPR001353:Proteasome, subunit alpha/beta	10	0.338066	0.00106131	PSMA1, PSMB7, PSMB6, PSMB1, PSMA6, PSMA4, PSMB3, PSMA3, PSMB8, PSMB9	2831	21	20594	3.46403	0.974842	0.168171	1.9242
GOTERM_MF_DIRECT	GO:0004298~threonine-type endopeptidase activity	10	0.338066	0.0036975	PSMA1, PSMB7, PSMB6, PSMB1, PSMA6, PSMA4, PSMB3, PSMA3, PSMB8, PSMB9	2570	23	17446	2.95145	0.999427	0.12274	6.17561
GOTERM_BP_DIRECT	GO:0002479~antigen processing and presentation of exogenous peptide antigen via MHC class I, TAP-dependent	10	0.338066	0.0236274	PSMA1, PSMB7, PSMB6, PSMB1, PSMA6, PSMA4, PSMB3, PSMA3, PSMB8, PSMB9	2642	30	18082	2.28135	1	0.624267	37.0978
Annotation Cluster 14	Enrichment Score: 2.2358251167446803
Category	Term	Count	%	PValue	Genes	List Total	Pop Hits	Pop Total	Fold Enrichment	Bonferroni	Benjamini	FDR
INTERPRO	IPR020471:Aldo/keto reductase subgroup	8	0.270453	0.00336629	AKR1A1, AKR1C6, AKR1E1, AKR1C12, AKR1C20, AKR1D1, AKR1C14, AKR1C13	2831	16	20594	3.63723	0.999992	0.331849	5.98334
INTERPRO	IPR023210:NADP-dependent oxidoreductase domain	9	0.30426	0.00483296	AKR1A1, AKR1C6, AKR1E1, AKR1C12, AKR1C20, AKR1D1, GCLM, AKR1C14, AKR1C13	2831	21	20594	3.11763	1	0.38124	8.48295
INTERPRO	IPR018170:Aldo/keto reductase, conserved site	8	0.270453	0.00505047	AKR1A1, AKR1C6, AKR1E1, AKR1C12, AKR1C20, AKR1D1, AKR1C14, AKR1C13	2831	17	20594	3.42328	1	0.377853	8.84825
INTERPRO	IPR001395:Aldo/keto reductase	8	0.270453	0.0138677	AKR1A1, AKR1C6, AKR1E1, AKR1C12, AKR1C20, AKR1D1, AKR1C14, AKR1C13	2831	20	20594	2.90978	1	0.585441	22.5485
Annotation Cluster 15	Enrichment Score: 2.2263455564752337
Category	Term	Count	%	PValue	Genes	List Total	Pop Hits	Pop Total	Fold Enrichment	Bonferroni	Benjamini	FDR
GOTERM_BP_DIRECT	GO:0006470~protein dephosphorylation	34	1.14943	0.00245429	PPP6C, PDP2, CDC14B, PPP3R1, PPM1A, DUSP12, PTEN, PPP2CA, PPP1R12A, CTDSP2, PPP3CA, FBXW11, PPTC7, PTPRB, PTPRK, PTPRD, PTPN9, NCEH1, PTPN3, SMEK1, LHPP, PPP1CC, PPP1CB, PTPN11, PPM1F, EYA3, DUSP3, PPP1CA, DUSP1, PPM1K, PTP4A2, PTPN1, UBLCP1, PPP5C	2642	138	18082	1.68622	1	0.173656	4.65254
UP_KEYWORDS	Protein phosphatase	28	0.946586	0.00800891	PPP6C, PDP2, CDC14B, PPM1A, DUSP12, PTEN, PPP2CA, CTDSP2, PPP3CA, PPTC7, PTPRB, PTPRK, PTPN9, PTPRD, PTPN3, PPP1CC, PPP1CB, PTPN11, PPM1F, EYA3, DUSP3, PPP1CA, DUSP1, PPM1K, PTP4A2, PTPN1, UBLCP1, PPP5C	2930	130	22680	1.66721	0.977885	0.0349946	10.8568
GOTERM_MF_DIRECT	GO:0004721~phosphoprotein phosphatase activity	32	1.08181	0.0106528	PPP6C, CDC14B, PPP3R1, PPM1A, ACP2, DUSP12, PTEN, PPP1R3C, PPP1R3B, PPP2CA, PPP1R12A, CTDSP2, PPP3CA, PPTC7, PTPRB, PTPRK, PTPRD, PTPN9, PTPN3, PPP1CC, PPP1CB, PTPN11, EYA3, PPM1F, DUSP3, PPP1CA, DUSP1, PPM1K, PTP4A2, PTPN1, UBLCP1, PPP5C	2570	139	17446	1.56278	1	0.250044	16.8313
Annotation Cluster 16	Enrichment Score: 2.1671532279775207
Category	Term	Count	%	PValue	Genes	List Total	Pop Hits	Pop Total	Fold Enrichment	Bonferroni	Benjamini	FDR
GOTERM_MF_DIRECT	GO:0015020~glucuronosyltransferase activity	11	0.371873	0.00645966	UGT2B38, UGT2B35, UGT2B34, UGT1A6B, UGT1A6A, UGT2B1, UGT2B5, UGT2A3, EXT1, EXT2, UGT3A1	2570	29	17446	2.57488	0.999998	0.179511	10.5526
INTERPRO	IPR002213:UDP-glucuronosyl/UDP-glucosyltransferase	9	0.30426	0.00669256	UGT2B38, UGT2B35, UGT2B34, UGT1A6B, UGT1A6A, UGT2B1, UGT2B5, UGT2A3, UGT3A1	2831	22	20594	2.97592	1	0.441329	11.562
GOTERM_BP_DIRECT	GO:0052696~flavonoid glucuronidation	9	0.30426	0.00704357	UGT2B38, UGT2B35, UGT2B34, UGT1A6B, UGT1A6A, UGT2B1, UGT2B5, UGT2A3, UGT3A1	2642	21	18082	2.93317	1	0.344583	12.8069
GOTERM_BP_DIRECT	GO:0009813~flavonoid biosynthetic process	9	0.30426	0.00704357	UGT2B38, UGT2B35, UGT2B34, UGT1A6B, UGT1A6A, UGT2B1, UGT2B5, UGT2A3, UGT3A1	2642	21	18082	2.93317	1	0.344583	12.8069
Annotation Cluster 17	Enrichment Score: 1.9509506587253982
Category	Term	Count	%	PValue	Genes	List Total	Pop Hits	Pop Total	Fold Enrichment	Bonferroni	Benjamini	FDR
INTERPRO	IPR006089:Acyl-CoA dehydrogenase, conserved site	6	0.20284	0.00379829	ACADSB, ACADS, IVD, ACAD8, ACADL, ACAD9	2831	9	20594	4.84964	0.999998	0.346706	6.72622
GOTERM_MF_DIRECT	GO:0003995~acyl-CoA dehydrogenase activity	8	0.270453	0.00744427	ACADSB, ACADS, IVD, ACAD8, ACAD11, ACADL, ACAD9, ETFA	2570	17	17446	3.19451	1	0.196041	12.0658
INTERPRO	IPR013786:Acyl-CoA dehydrogenase/oxidase, N-terminal	7	0.236646	0.00748042	ACADSB, ACADS, IVD, ACAD8, ACAD11, ACADL, ACAD9	2831	14	20594	3.63723	1	0.446675	12.8367
GOTERM_BP_DIRECT	GO:0033539~fatty acid beta-oxidation using acyl-CoA dehydrogenase	8	0.270453	0.0141415	ACADSB, ACADS, IVD, ACAD8, ACAD11, ACADL, ACAD9, ETFA	2642	19	18082	2.88171	1	0.488442	24.1289
INTERPRO	IPR009075:Acyl-CoA dehydrogenase/oxidase C-terminal	7	0.236646	0.0156386	ACADSB, ACADS, IVD, ACAD8, ACAD11, ACADL, ACAD9	2831	16	20594	3.18258	1	0.610336	25.0543
INTERPRO	IPR006091:Acyl-CoA oxidase/dehydrogenase, central domain	7	0.236646	0.0156386	ACADSB, ACADS, IVD, ACAD8, ACAD11, ACADL, ACAD9	2831	16	20594	3.18258	1	0.610336	25.0543
INTERPRO	IPR009100:Acyl-CoA dehydrogenase/oxidase	7	0.236646	0.0156386	ACADSB, ACADS, IVD, ACAD8, ACAD11, ACADL, ACAD9	2831	16	20594	3.18258	1	0.610336	25.0543
GOTERM_MF_DIRECT	GO:0052890~oxidoreductase activity, acting on the CH-CH group of donors, with a flavin as acceptor	7	0.236646	0.0215759	ACADSB, IVD, ACAD8, ACAD11, ACADL, ACAD9, ETFA	2570	16	17446	2.96989	1	0.373475	31.2948
Annotation Cluster 18	Enrichment Score: 1.6597629880237008
Category	Term	Count	%	PValue	Genes	List Total	Pop Hits	Pop Total	Fold Enrichment	Bonferroni	Benjamini	FDR
INTERPRO	IPR017857:Coagulation factor, subgroup, Gla domain	7	0.236646	0.00294094	F10, PROZ, F9, F7, PROS1, GAS6, PROC	2831	12	20594	4.24344	0.999963	0.305659	5.24644
UP_KEYWORDS	Gamma-carboxyglutamic acid	8	0.270453	0.00515712	F10, TGFBI, PROZ, F9, F7, PROS1, GAS6, PROC	2930	18	22680	3.44027	0.913776	0.0232899	7.12333
INTERPRO	IPR000294:Gamma-carboxyglutamic acid-rich (GLA) domain	7	0.236646	0.0156386	F10, PROZ, F9, F7, PROS1, GAS6, PROC	2831	16	20594	3.18258	1	0.610336	25.0543
INTERPRO	IPR000152:EGF-type aspartate/asparagine hydroxylation site	9	0.30426	0.967959	NOTCH2, F10, LTBP4, PROZ, F9, F7, PROS1, GAS6, PROC	2831	98	20594	0.668063	1	1	100
Annotation Cluster 19	Enrichment Score: 1.6438708043515018
Category	Term	Count	%	PValue	Genes	List Total	Pop Hits	Pop Total	Fold Enrichment	Bonferroni	Benjamini	FDR
UP_KEYWORDS	Pyridine nucleotide biosynthesis	6	0.20284	0.0129149	NAMPT, ASPDH, KYNU, KMO, QPRT, NMRK1	2930	12	22680	3.87031	0.997891	0.0504599	16.9548
GOTERM_BP_DIRECT	GO:0019363~pyridine nucleotide biosynthetic process	6	0.20284	0.014187	NAMPT, ASPDH, KYNU, KMO, QPRT, NMRK1	2642	11	18082	3.73312	1	0.486863	24.1968
GOTERM_BP_DIRECT	GO:0009435~NAD biosynthetic process	5	0.169033	0.063886	NAMPT, ASPDH, KYNU, QPRT, NMRK1	2642	11	18082	3.11094	1	0.844525	72.1953
Annotation Cluster 20	Enrichment Score: 1.6044202533585261
Category	Term	Count	%	PValue	Genes	List Total	Pop Hits	Pop Total	Fold Enrichment	Bonferroni	Benjamini	FDR
GOTERM_BP_DIRECT	GO:0006468~protein phosphorylation	107	3.61731	0.00621205	TBK1, FAM20C, DMPK, APP, MAP3K5, CSNK2A1, MAP3K4, PIK3C3, PRKACA, TLK1, INSR, MAP2K5, BCR, ROCK1, STK25, STK24, WNK1, PIM1, PRKAB1, MARK3, MARK4, MAP4K3, EIF2AK1, SCYL2, RIOK3, MAPK3, TESK2, MAPK9, NEK9, CSNK1G3, NEK7, FGFR2, FGFR4, FGFR3, MAPKAPK5, EPHB4, UHMK1, DYRK2, CSF1R, TEC, BMP2, TAOK2, MAP2K2, RYK, MAP2K3, TGFBR1, SMAD5, TAOK3, MET, MAP2K4, TGFBR2, SMAD1, OXSR1, GAS6, KDR, IKBKE, ULK2, D…	2642	576	18082	1.27138	1	0.318849	11.3803
INTERPRO	IPR017441:Protein kinase, ATP binding site	71	2.40027	0.0139308	CDK17, TBK1, DMPK, AKT1, MAP3K5, MAP3K4, CSNK2A1, PRKACA, TLK1, TIE1, SIK1, INSR, SIK3, MAP2K5, AKT2, SGK1, LYN, ROCK1, STK25, STK24, PHKG2, PIM1, CDK8, MARK3, DAPK2, MARK4, DAPK1, MAP4K3, EIF2AK1, HIPK1, HIPK3, MAPK3, TESK2, CSNK1G3, NEK7, CAMK1D, MAP3K11, FGFR2, FGFR4, FGFR3, MKNK2, EPHB4, PRKAA2, DYRK2, YES1, CSF1R, TEC, TAOK2, MAP2K2, MAP2K3, FLT4, TGFBR1, TAOK3, MAP2K4, MET, TGFBR2, OXSR1, K…	2831	394	20594	1.31088	1	0.580536	22.6391
INTERPRO	IPR011009:Protein kinase-like domain	93	3.14402	0.0327103	CDK17, TBK1, DMPK, AKT1, MAP3K5, CSNK2A1, MAP3K4, PIK3C3, TLK1, PRKACA, TIE1, SIK1, INSR, SIK3, ADCK5, MAP2K5, AKT2, SGK1, LYN, ROCK1, STK25, STK24, TRPM7, PHKG2, WNK1, PIM1, CDK8, PKDCC, PI4KB, DAPK2, MARK3, MARK4, DAPK1, MAP4K3, EIF2AK1, HIPK1, RIOK3, SCYL2, RIPK1, HIPK3, MAPK3, TESK2, NEK9, MAPK9, CSNK1G3, NEK7, CAMK1D, MAP3K11, FGFR2, CHKA, FGFR4, FGFR3, MAPKAPK5, MKNK2, EPHB4, RIOK2, UHMK1, …	2831	556	20594	1.21677	1	0.80298	45.5844
GOTERM_MF_DIRECT	GO:0004672~protein kinase activity	94	3.17782	0.0394779	CDK17, BCKDK, TBK1, FASTK, DMPK, AKT1, MAP3K5, MAP3K4, CSNK2A1, PIK3C3, TLK1, PRKACA, BRD4, TIE1, SIK1, INSR, SIK3, MAP2K5, AKT2, SGK1, LYN, ROCK1, STK25, STK24, TRPM7, PHKG2, WNK1, PIM1, CDK8, PRKAB1, PKDCC, DAPK2, MARK3, MARK4, GTF2H2, DAPK1, MAP4K3, CCND1, EIF2AK1, HIPK1, SCYL2, RIPK1, HIPK3, MAPK3, TESK2, NEK9, MAPK9, CSNK1G3, NEK7, CAMK1D, MAP3K11, FGFR2, FGFR4, FGFR3, MAPKAPK5, MKNK2, EPHB4…	2570	531	17446	1.2017	1	0.512389	49.9985
INTERPRO	IPR000719:Protein kinase, catalytic domain	83	2.80595	0.0850452	CDK17, TBK1, DMPK, AKT1, MAP3K5, MAP3K4, CSNK2A1, TLK1, PRKACA, TIE1, SIK1, INSR, SIK3, MAP2K5, AKT2, SGK1, LYN, ROCK1, STK25, STK24, PHKG2, WNK1, PIM1, CDK8, PKDCC, DAPK2, MARK3, MARK4, DAPK1, MAP4K3, EIF2AK1, HIPK1, SCYL2, RIPK1, HIPK3, MAPK3, TESK2, MAPK9, NEK9, CSNK1G3, NEK7, CAMK1D, MAP3K11, FGFR2, FGFR4, FGFR3, MAPKAPK5, MKNK2, EPHB4, UHMK1, MAP3K3, DYRK2, PRKAA2, YES1, CSF1R, TEC, TAOK2, M…	2831	515	20594	1.17239	1	0.95415	80.3341
Annotation Cluster 21	Enrichment Score: 1.5823552617509355
Category	Term	Count	%	PValue	Genes	List Total	Pop Hits	Pop Total	Fold Enrichment	Bonferroni	Benjamini	FDR
INTERPRO	IPR004100:ATPase, alpha/beta subunit, N-terminal	4	0.135227	0.0208801	ATP6V1A, ATP5B, ATP5A1, ATP6V1B2	2831	5	20594	5.81957	1	0.692816	32.0296
INTERPRO	IPR020003:ATPase, alpha/beta subunit, nucleotide-binding domain, active site	4	0.135227	0.0208801	ATP6V1A, ATP5B, ATP5A1, ATP6V1B2	2831	5	20594	5.81957	1	0.692816	32.0296
INTERPRO	IPR000194:ATPase, F1/V1/A1 complex, alpha/beta subunit, nucleotide-binding domain	4	0.135227	0.0208801	ATP6V1A, ATP5B, ATP5A1, ATP6V1B2	2831	5	20594	5.81957	1	0.692816	32.0296
INTERPRO	IPR000793:ATPase, F1/V1/A1 complex, alpha/beta subunit, C-terminal	3	0.10142	0.0514491	ATP6V1A, ATP5B, ATP5A1	2831	3	20594	7.27446	1	0.878216	61.9575
Annotation Cluster 22	Enrichment Score: 1.5064036358339157
Category	Term	Count	%	PValue	Genes	List Total	Pop Hits	Pop Total	Fold Enrichment	Bonferroni	Benjamini	FDR
UP_KEYWORDS	Aminoacyl-tRNA synthetase	11	0.371873	0.0196428	TARS, WARS, YARS, NARS, DARS, NARS2, SARS, FARS2, EPRS, CARS2, EARS2	2930	38	22680	2.2407	0.999918	0.0719128	24.6882
GOTERM_BP_DIRECT	GO:0006418~tRNA aminoacylation for protein translation	11	0.371873	0.0296859	TARS, WARS, YARS, NARS, DARS, NARS2, SARS, EPRS, CARS2, MRPL39, EARS2	2642	36	18082	2.09124	1	0.68018	44.2486
GOTERM_MF_DIRECT	GO:0004812~aminoacyl-tRNA ligase activity	11	0.371873	0.0518844	TARS, WARS, YARS, NARS, DARS, NARS2, SARS, FARS2, EPRS, CARS2, EARS2	2570	39	17446	1.91466	1	0.585206	60.0217
