# Supplementary material for: Computational prediction of CTCF/cohesin-based intra-TAD loops that insulate chromatin contacts and gene expression in mouse liver
Source: eLife. 2018 May 14;7:e34077. doi: 10.7554/eLife.34077 (PMC5986275; doi:10.7554/eLife.34077)
Supplement: Supplementary file 3. [file elife-34077-supp3.xlsx]

## Sheet: Suppl file 3- Legend
Suppl file 3- Legend
Sheets	Description
Inter-TAD Regions	Using the defined TAD anchors as a guide, intra-TAD regions were defined for each TAD boundary (measured from Hi-C interactions). For each TAD boundary, the closest pair of valid TAD anchors were kept. The inter-TAD domain is defined as the genomic position from downstream the (-) TAD anchor at the end of one TAD to the genomic position upstream of the (+) TAD anchor at the start of next TAD alon…
Inter-TAD GO Enrichment	The inter-TAD regions (above) were intersected with all protein-coding TSS to define a list of 1,081 genes whose TSS fall between adjacent TADs. This gene list was uploaded to the Database for Annotation, Visualization and Integrated Discovery (DAVID, v6.8) for functional annotation clustering analysis using default parameters and high stringency. Shown are all annotation clusters returned by DAV…
Intra-TAD GO Enrichment	The closest non-overlapping TSS (within 20 kb) to inter-TAD regions (above) were used as a control gene set for comparative analysis. This gene set consists of 1,132 genes whose TSS neighbor inter-TAD domains but fall within TADs. This gene list was uploaded to the Database for Annotation, Visualization and Integrated Discovery (DAVID, v6.8) for functional annotation clustering analysis using def…
SingleTSS intra-TAD Genes	The TSS location and gene name for the 1,369 lone genes insulated within an intra-TAD loop in 4 column bed format.
SingleTSS intraTAD GO Terms	GO term enrichment for the 1,369 genes above, performed using functional annotation clustering with DAVID with default parameters. Shown are all annotation clusters under high stringency clustering.

## Sheet: Suppl file 3A- interTAD Regions
Suppl file 3A- Inter-TAD Genomic Regions
Chromosome	Start	Stop
chr1	7195275	7208946
chr1	9531771	9539039
chr1	9693561	9762818
chr1	13124844	13128346
chr1	13687824	13696326
chr1	16423957	16430199
chr1	16736536	16788320
chr1	17113948	17153596
chr1	20296676	20301374
chr1	20544958	20602736
chr1	20881505	20923473
chr1	21334788	21401252
chr1	23294038	23331076
chr1	23800028	23833757
chr1	31211231	31266938
chr1	34023708	34062447
chr1	34222098	34258258
chr1	34467120	34496625
chr1	36191814	36201914
chr1	36336530	36380860
chr1	36568997	36570573
chr1	36801884	36841469
chr1	37308056	37329151
chr1	37459104	37505152
chr1	37711225	37735164
chr1	38187214	38242140
chr1	38994088	39057924
chr1	39397933	39448955
chr1	39579827	39584270
chr1	40436039	40436852
chr1	40601866	40636553
chr1	43167990	43169728
chr1	43321744	43356309
chr1	43795577	43816942
chr1	45852815	45873661
chr1	51672793	51701243
chr1	52156084	52203323
chr1	52687869	52704909
chr1	55243026	55293852
chr1	55440452	55461164
chr1	55931963	55943210
chr1	57451418	57480505
chr1	58804129	58826746
chr1	59295200	59304445
chr1	59680719	59707946
chr1	61012206	61015179
chr1	62764812	62769079
chr1	64756905	64764053
chr1	65057151	65092940
chr1	66702712	66725239
chr1	67039762	67060621
chr1	69186011	69211780
chr1	69822564	69831630
chr1	72259162	72279154
chr1	72901908	72912346
chr1	73909836	73948061
chr1	74186495	74229514
chr1	74855120	74927281
chr1	75287588	75313413
chr1	75594628	75649092
chr1	78451683	78521738
chr1	81284195	81306633
chr1	82756535	82783871
chr1	83714033	83723770
chr1	84694228	84730357
chr1	84882866	84929991
chr1	87943216	87960670
chr1	88260595	88268438
chr1	88967762	88995056
chr1	89081946	89102806
chr1	89819742	89832994
chr1	90639470	90641774
chr1	91093075	91131819
chr1	91528748	91540416
chr1	92489839	92547112
chr1	93431294	93470751
chr1	93771692	93810362
chr1	94544811	94545307
chr1	94807891	94845979
chr1	95700724	95724174
chr1	106876013	106882766
chr1	107527508	107556607
chr1	107934063	107967755
chr1	108292605	108321540
chr1	109378517	109462012
chr1	120172253	120218062
chr1	120395320	120461148
chr1	120656694	120665411
chr1	120980602	120984078
chr1	121391313	121400965
chr1	122447165	122482987
chr1	123112832	123145639
chr1	123464976	123497625
chr1	127471259	127503930
chr1	128863313	128908372
chr1	129356052	129381339
chr1	130729540	130771776
chr1	132957312	132976330
chr1	133167263	133187167
chr1	133452137	133496847
chr1	133779793	133802057
chr1	134910368	134935764
chr1	135022620	135042509
chr1	135250536	135263390
chr1	135507260	135528758
chr1	135793371	135807881
chr1	136003793	136016712
chr1	136228965	136265234
chr1	137002942	137006624
chr1	137327416	137357616
chr1	138418297	138433586
chr1	138665838	138670282
chr1	139122471	139123080
chr1	139941538	140016462
chr1	145578440	145623914
chr1	146227600	146253697
chr1	152345177	152387360
chr1	152856987	152882007
chr1	153237610	153290360
chr1	154615705	154626147
chr1	156030230	156085820
chr1	156854128	156872878
chr1	157129062	157140532
chr1	157384823	157411839
chr1	158172302	158193386
chr1	158649746	158660905
chr1	158822114	158847601
chr1	159009814	159012165
chr1	159217132	159229714
chr1	159468327	159483127
chr1	160585087	160600279
chr1	162143689	162161076
chr1	162645204	162673363
chr1	163126295	163144539
chr1	163667419	163678229
chr1	163906965	163929862
chr1	164267132	164288059
chr1	164671037	164711210
chr1	165001056	165021454
chr1	166245825	166246807
chr1	167666789	167701653
chr1	168084702	168090702
chr1	169142921	169150627
chr1	169324750	169344925
chr1	169600317	169632052
chr1	171426149	171447507
chr1	171869881	171880734
chr1	172130882	172148599
chr1	172770175	172802174
chr1	173212222	173251573
chr1	173409622	173433412
chr1	173931211	173942102
chr1	174299375	174339104
chr1	175329097	175386463
chr1	176484193	176522555
chr1	176930359	176971455
chr1	178630378	178642497
chr1	178792703	178807807
chr1	179119321	179125408
chr1	179633392	179635302
chr1	180394269	180398431
chr1	181407620	181432684
chr1	181523712	181563371
chr1	181734341	181755399
chr1	182161108	182193658
chr1	182358917	182364212
chr1	182481547	182554012
chr1	183187140	183202921
chr1	183546717	183547472
chr1	184045798	184054559
chr1	184469924	184483872
chr1	184890730	184912892
chr1	186219526	186271763
chr1	186601269	186610548
chr1	187017951	187025915
chr1	187341798	187370103
chr1	188546265	188594453
chr1	191452684	191485683
chr1	191865549	191869654
chr1	192705916	192768155
chr1	193113191	193123411
chr1	193400246	193409632
chr1	193642172	193652996
chr1	193962569	194012976
chr1	194538727	194553130
chr1	194738890	194827078
chr1	195209609	195212281
chr10	7960492	7962099
chr10	8435923	8462585
chr10	9475043	9510761
chr10	10041370	10075363
chr10	12363593	12381764
chr10	12728746	12736304
chr10	14425669	14454077
chr10	17448082	17452822
chr10	17954090	17963417
chr10	18249136	18265490
chr10	18631141	18636658
chr10	18906219	18959779
chr10	19413811	19428071
chr10	19614212	19653349
chr10	19845493	19868333
chr10	20016178	20081506
chr10	20686448	20712411
chr10	20909240	20977011
chr10	21057414	21098266
chr10	21730367	21754170
chr10	22801536	22806547
chr10	23497676	23531909
chr10	23851636	23893242
chr10	24032559	24052442
chr10	24345274	24350342
chr10	24959532	24969887
chr10	25208922	25219329
chr10	25378469	25401029
chr10	26042543	26092712
chr10	26610804	26639289
chr10	29809618	29851974
chr10	30531102	30558058
chr10	38569365	38595632
chr10	38817161	38841244
chr10	40249874	40303420
chr10	41009093	41010891
chr10	41124177	41154310
chr10	42018165	42027859
chr10	43269622	43294722
chr10	43639242	43673575
chr10	43791540	43830219
chr10	44765537	44770835
chr10	51500033	51511854
chr10	51792719	51825946
chr10	52105483	52142929
chr10	53516319	53532193
chr10	56059353	56088883
chr10	57168407	57183074
chr10	58022262	58022558
chr10	58821872	58841454
chr10	59328257	59355730
chr10	60223622	60238265
chr10	60865643	60885850
chr10	61246091	61282795
chr10	62576335	62588129
chr10	66277678	66315863
chr10	66774476	66777750
chr10	67322063	67325051
chr10	67459352	67460850
chr10	68577560	68613788
chr10	68784472	68829704
chr10	69118034	69125024
chr10	69308952	69315115
chr10	69759988	69781347
chr10	70864464	70885279
chr10	74384061	74387981
chr10	74484333	74522085
chr10	75414915	75438028
chr10	76198245	76254192
chr10	76533390	76545234
chr10	76715967	76745357
chr10	76972942	76979774
chr10	77945194	77982987
chr10	79145103	79157866
chr10	80150972	80210102
chr10	81068214	81105970
chr10	82364663	82371993
chr10	82661128	82687777
chr10	83239667	83247720
chr10	83913930	83951021
chr10	84591507	84616877
chr10	85927032	85936390
chr10	86439496	86487664
chr10	86967238	86975764
chr10	87793905	87839502
chr10	89506940	89544310
chr10	90153286	90191208
chr10	90699936	90733848
chr10	92477627	92513464
chr10	93040657	93056622
chr10	93276172	93281306
chr10	94039167	94086253
chr10	94428120	94453998
chr10	94939037	94952282
chr10	95357796	95361059
chr10	95567222	95594708
chr10	96802966	96807933
chr10	98615185	98624574
chr10	99082471	99107621
chr10	101907974	101912054
chr10	105272210	105304349
chr10	106350508	106369505
chr10	106827101	106879794
chr10	107185207	107236954
chr10	109150409	109202551
chr10	109302161	109357780
chr10	110198052	110231414
chr10	110537534	110544387
chr10	111395329	111414579
chr10	112239042	112240601
chr10	115634765	115645043
chr10	115756693	115767418
chr10	116331223	116381238
chr10	116654324	116662183
chr10	117547595	117592765
chr10	117983578	118029634
chr10	118516789	118537503
chr10	119669196	119670922
chr10	121491981	121542271
chr10	121981802	121990083
chr10	126342424	126356090
chr10	126522985	126528055
chr10	127063895	127099357
chr10	127445717	127496551
chr10	128415015	128463028
chr11	4322535	4336483
chr11	4965990	5014856
chr11	5853558	5890781
chr11	6548228	6554888
chr11	7095326	7099968
chr11	8305981	8324190
chr11	8857403	8883115
chr11	11689122	11708648
chr11	11875306	11925516
chr11	12191909	12214561
chr11	12459657	12479114
chr11	16849189	16867832
chr11	19661704	19723329
chr11	19972596	20032909
chr11	20301292	20345797
chr11	20642967	20694153
chr11	22518031	22531493
chr11	22869855	22881943
chr11	23855003	23879277
chr11	28484576	28510766
chr11	29104072	29167785
chr11	29426864	29479539
chr11	30549628	30576045
chr11	31538446	31569451
chr11	31849857	31900160
chr11	32062614	32082531
chr11	32225065	32242746
chr11	32488874	32516022
chr11	32609997	32614182
chr11	33048845	33070436
chr11	33621738	33625573
chr11	33818034	33834289
chr11	34628796	34649770
chr11	35850476	35859107
chr11	43565418	43580377
chr11	44395263	44399535
chr11	45740704	45758200
chr11	46065919	46082392
chr11	48588612	48592953
chr11	48922784	49003229
chr11	50192241	50243997
chr11	51398589	51431157
chr11	52188261	52198019
chr11	53271508	53283368
chr11	53688600	53704990
chr11	54676897	54692896
chr11	55311855	55332222
chr11	57281703	57288622
chr11	57592374	57601352
chr11	57748229	57764499
chr11	59297184	59338659
chr11	59409987	59437678
chr11	59890763	59898017
chr11	60905722	60917741
chr11	61224059	61230115
chr11	62389293	62417129
chr11	62507232	62557544
chr11	62693511	62715155
chr11	62985844	63026510
chr11	64532637	64565774
chr11	66685626	66719235
chr11	66915651	66923695
chr11	67164315	67186772
chr11	67461716	67471159
chr11	68222105	68245293
chr11	68849842	68872642
chr11	69348881	69392711
chr11	70026804	70043847
chr11	72378193	72384052
chr11	74185632	74190332
chr11	74361320	74394911
chr11	74982932	74992277
chr11	75565082	75582678
chr11	76031509	76066618
chr11	76268440	76269684
chr11	76459906	76468496
chr11	76747270	76788460
chr11	76907080	76913599
chr11	77122685	77131151
chr11	77311433	77321463
chr11	77781114	77793729
chr11	78323075	78336028
chr11	78642266	78651499
chr11	78770232	78780678
chr11	79500781	79516934
chr11	80484424	80509821
chr11	80687046	80719898
chr11	81991677	82048970
chr11	82722183	82728378
chr11	83553220	83598855
chr11	84220634	84242894
chr11	85655884	85656707
chr11	87584945	87618898
chr11	87769072	87781091
chr11	88011059	88029615
chr11	88692134	88709848
chr11	88931089	88945694
chr11	89782988	89850174
chr11	90031712	90044543
chr11	93333643	93364756
chr11	93718059	93746086
chr11	93948724	93989237
chr11	94138746	94190848
chr11	95113203	95120320
chr11	96123276	96139965
chr11	96597645	96621272
chr11	98516698	98561135
chr11	98691115	98720329
chr11	99011656	99050556
chr11	99169314	99172071
chr11	99231007	99274495
chr11	100564246	100575786
chr11	100821136	100844472
chr11	102129233	102145655
chr11	102317802	102348188
chr11	103417766	103500645
chr11	104092915	104150681
chr11	105773434	105788309
chr11	106604238	106606254
chr11	106906070	106908302
chr11	107050933	107075020
chr11	107335016	107364135
chr11	107714842	107720549
chr11	107856253	107871677
chr11	109040572	109105810
chr11	109489452	109531540
chr11	109722349	109734644
chr11	110133447	110149776
chr11	110357844	110360135
chr11	111385213	111397347
chr11	112641506	112681483
chr11	113026864	113036591
chr11	113492435	113509418
chr11	113725112	113726849
chr11	114519468	114534012
chr11	115159117	115175558
chr11	115742788	115759980
chr11	116919176	116933407
chr11	117038928	117086049
chr11	117221586	117246028
chr11	117686396	117693580
chr11	118837187	118859761
chr11	119135252	119166423
chr11	119766699	119770739
chr11	120299119	120320489
chr11	121097148	121098394
chr12	3391363	3425954
chr12	4080734	4107249
chr12	4555879	4578522
chr12	7985766	7997573
chr12	8313818	8319933
chr12	8580621	8645490
chr12	9009312	9058781
chr12	10596911	10605091
chr12	11186029	11202962
chr12	12419996	12427544
chr12	25660742	25712184
chr12	31055085	31057894
chr12	31231006	31281800
chr12	32188449	32192752
chr12	32632763	32634050
chr12	33582768	33595448
chr12	33695347	33711913
chr12	34114579	34119659
chr12	35877261	35905055
chr12	36558312	36622716
chr12	37397991	37440454
chr12	38850514	38856799
chr12	40223199	40236492
chr12	40766976	40808903
chr12	40939612	40981465
chr12	41541918	41564133
chr12	41824432	41837978
chr12	45674081	45702500
chr12	53102970	53111458
chr12	53997119	54011775
chr12	55162303	55199738
chr12	55776768	55784194
chr12	56607400	56618872
chr12	56932512	56947694
chr12	57738649	57775713
chr12	58296056	58359473
chr12	58646568	58676808
chr12	58888867	58926581
chr12	60066049	60078009
chr12	65998742	66038284
chr12	70189617	70228126
chr12	70798153	70834501
chr12	70994452	71024935
chr12	71579107	71595649
chr12	72012440	72014401
chr12	72249146	72298664
chr12	72864538	72869322
chr12	73149037	73205450
chr12	73529184	73562301
chr12	73795352	73821525
chr12	74078152	74121877
chr12	74639117	74646469
chr12	74788687	74806155
chr12	75116129	75156599
chr12	76490940	76554006
chr12	76874087	76887651
chr12	77934148	77938142
chr12	80397462	80406066
chr12	81247817	81252816
chr12	81826259	81831487
chr12	82077534	82083277
chr12	82283600	82300448
chr12	82882625	82889623
chr12	83571409	83590021
chr12	84128541	84215312
chr12	85618155	85688023
chr12	85794227	85809597
chr12	85947234	85958078
chr12	86374138	86433125
chr12	86646934	86682015
chr12	86833491	86837614
chr12	87452012	87473664
chr12	87955567	88006608
chr12	92623090	92638608
chr12	93054884	93116011
chr12	99420516	99450678
chr12	99823961	99912687
chr12	101099813	101122531
chr12	101344943	101369595
chr12	101759415	101816439
chr12	102164879	102174089
chr12	103699876	103737906
chr12	103971899	103981573
chr12	104303604	104338209
chr12	104610345	104663833
chr12	105665641	105678233
chr12	106178376	106192079
chr12	106263902	106289076
chr12	109400621	109444773
chr12	109577372	109601889
chr12	109779717	109801476
chr12	110002135	110049340
chr12	111197455	111223296
chr12	111637247	111654449
chr12	112142227	112174379
chr12	113365507	113383373
chr12	114426370	114454108
chr12	117859007	117886969
chr12	118591759	118623747
chr12	119007976	119011093
chr13	3646693	3664460
chr13	4001427	4013060
chr13	4608484	4661576
chr13	6471313	6514641
chr13	8831376	8846833
chr13	9194291	9194878
chr13	9846494	9881438
chr13	13928018	13981616
chr13	18075493	18148746
chr13	18902317	18960019
chr13	19226187	19250345
chr13	20384718	20389562
chr13	23494010	23516284
chr13	23824769	23884338
chr13	24389504	24398062
chr13	25012684	25030573
chr13	29930895	29949232
chr13	30177325	30184851
chr13	30352274	30364065
chr13	30641147	30658619
chr13	32389764	32404459
chr13	34034495	34048625
chr13	34247198	34279322
chr13	34728315	34734742
chr13	38036612	38061195
chr13	40853750	40879524
chr13	41345920	41378516
chr13	41730368	41804752
chr13	42685413	42718853
chr13	42888076	42913733
chr13	43835462	43890668
chr13	45102266	45126140
chr13	45573082	45634422
chr13	46027657	46061955
chr13	46353643	46406036
chr13	46893955	46905431
chr13	47110483	47174120
chr13	47384255	47396360
chr13	48593589	48623792
chr13	49117485	49147766
chr13	49301493	49316298
chr13	49477046	49486774
chr13	51734752	51747029
chr13	52319521	52348347
chr13	52724426	52746797
chr13	53192433	53204821
chr13	54548788	54558388
chr13	54786961	54818170
chr13	56293006	56298741
chr13	56537344	56576637
chr13	56874402	56908047
chr13	58691306	58691998
chr13	59175362	59216056
chr13	59596357	59616407
chr13	60569983	60580237
chr13	60845949	60860474
chr13	62958128	63021005
chr13	64200746	64201448
chr13	64540847	64549209
chr13	67945531	67968816
chr13	68709088	68732574
chr13	69624589	69631805
chr13	69794733	69829823
chr13	70721819	70749906
chr13	71145445	71147097
chr13	74045564	74107829
chr13	74164190	74234168
chr13	74439162	74440043
chr13	74992282	74998920
chr13	75342329	75365006
chr13	80945875	81001452
chr13	81566825	81578338
chr13	81901177	81940093
chr13	83794924	83854567
chr13	89774177	89807606
chr13	91026723	91069418
chr13	91998859	92032725
chr13	93283398	93350118
chr13	93511240	93521650
chr13	94494611	94563134
chr13	94983057	94995492
chr13	95711727	95746012
chr13	96117521	96160021
chr13	96721506	96756312
chr13	97975788	98004912
chr13	99010642	99067854
chr13	99585481	99606587
chr13	99896471	99940247
chr13	100087455	100122925
chr13	101430394	101439230
chr13	101603792	101623057
chr13	102466315	102498718
chr13	103455779	103468498
chr13	103900460	103963708
chr13	104486699	104493407
chr13	104904298	104929569
chr13	105580193	105595709
chr13	105730411	105737958
chr13	107709196	107731259
chr13	107895967	107903953
chr13	108943577	108950011
chr13	109120391	109137076
chr13	110003492	110019333
chr13	110400441	110405958
chr13	110549870	110566226
chr13	110698242	110712417
chr13	110830771	110852866
chr13	111159147	111172649
chr13	112201507	112211593
chr13	112561826	112578270
chr13	113055344	113062056
chr13	113412174	113464208
chr13	113826619	113836504
chr13	114055815	114059979
chr13	114460386	114483539
chr13	114656426	114667574
chr13	115251219	115307178
chr13	115583962	115621436
chr13	115722425	115770895
chr14	12972993	12984430
chr14	13363964	13407566
chr14	17052017	17074835
chr14	17213150	17266829
chr14	19019943	19043248
chr14	20637634	20659014
chr14	20890243	20931428
chr14	21148076	21166848
chr14	21492621	21516269
chr14	21935496	21939647
chr14	22801050	22805133
chr14	24349404	24402376
chr14	24879397	24886865
chr14	25306587	25319670
chr14	27279428	27305843
chr14	27459865	27517352
chr14	27910451	27922224
chr14	28374164	28402829
chr14	28555279	28616985
chr14	29924287	29937069
chr14	30754658	30793614
chr14	32286097	32332180
chr14	32604367	32607608
chr14	32899323	32935069
chr14	33006074	33041955
chr14	33295714	33344036
chr14	34918569	34919755
chr14	35048666	35086444
chr14	35176713	35214315
chr14	35409496	35425452
chr14	35591456	35623886
chr14	37675969	37680150
chr14	47345799	47398864
chr14	47896930	47898762
chr14	48987187	48989962
chr14	49855053	49857792
chr14	51391516	51419384
chr14	54424311	54425847
chr14	56077562	56097338
chr14	56176216	56184571
chr14	57689161	57711807
chr14	58238763	58298718
chr14	58529894	58569855
chr14	58638194	58653241
chr14	60223280	60224398
chr14	61070879	61132135
chr14	61390410	61403147
chr14	61936162	61949955
chr14	63076851	63111226
chr14	63991802	64000610
chr14	64154379	64164392
chr14	64434571	64479017
chr14	64690023	64696523
chr14	65614124	65644959
chr14	65769267	65788812
chr14	66176150	66215870
chr14	66415277	66464048
chr14	66596345	66600921
chr14	66780980	66794384
chr14	67411079	67424711
chr14	67808013	67830479
chr14	68293153	68341218
chr14	68564925	68611117
chr14	70535744	70558873
chr14	71169717	71180486
chr14	73498998	73506068
chr14	73703431	73761276
chr14	73874973	73909483
chr14	75123759	75131733
chr14	75416446	75460244
chr14	76122235	76126867
chr14	76235352	76270460
chr14	76477437	76521653
chr14	76873710	76873969
chr14	77412006	77436211
chr14	79727281	79794409
chr14	100294389	100330931
chr14	101828484	101859903
chr14	103394861	103411698
chr14	103937158	103949650
chr14	104093968	104116716
chr14	104426759	104437938
chr14	115191063	115253696
chr14	115380725	115416813
chr14	118991171	119015757
chr14	119426789	119439306
chr14	120460850	120475413
chr14	121620364	121658963
chr14	121855192	121873001
chr14	121978705	121987671
chr14	122204123	122264404
chr14	122570716	122590060
chr14	123336025	123350140
chr14	123752577	123770714
chr15	3125253	3152165
chr15	3859127	3907865
chr15	3993598	4006577
chr15	6159837	6188048
chr15	6521353	6572394
chr15	6834358	6859590
chr15	7394259	7410054
chr15	8049508	8081772
chr15	8540167	8577019
chr15	10831317	10850802
chr15	10921737	10938440
chr15	11337532	11338225
chr15	11896676	11901572
chr15	12015140	12037902
chr15	12284521	12300851
chr15	12507239	12515819
chr15	25662928	25726106
chr15	27164993	27245867
chr15	27573086	27577428
chr15	27753836	27780482
chr15	28112164	28117654
chr15	31195033	31239225
chr15	31536084	31540790
chr15	34437237	34465445
chr15	34821586	34898143
chr15	36082182	36093709
chr15	36426835	36429555
chr15	36638601	36645703
chr15	37266568	37286706
chr15	38178001	38213545
chr15	38614301	38626128
chr15	39166654	39192612
chr15	39672687	39692653
chr15	39976162	39998180
chr15	40911589	40994364
chr15	42746092	42794211
chr15	43590260	43604307
chr15	44242524	44258859
chr15	44655846	44667732
chr15	51731123	51743218
chr15	52290809	52336934
chr15	54600404	54612184
chr15	55123749	55137793
chr15	55382636	55395273
chr15	55878869	55897492
chr15	58242453	58294777
chr15	59135616	59146106
chr15	59697247	59737286
chr15	60928392	60933878
chr15	61817367	61818418
chr15	63603591	63660560
chr15	63947624	63963449
chr15	64459363	64518682
chr15	66731696	66735808
chr15	66933262	66966120
chr15	68071149	68089747
chr15	68247519	68259943
chr15	68759020	68767593
chr15	71882321	71914027
chr15	72875498	72899274
chr15	74406861	74416670
chr15	74540257	74555729
chr15	75510123	75545134
chr15	75725293	75727752
chr15	76497543	76540571
chr15	76785970	76803747
chr15	77581342	77592373
chr15	77751758	77764183
chr15	78412781	78417636
chr15	78700674	78706561
chr15	80525411	80536511
chr15	81183473	81185699
chr15	82090395	82096715
chr15	83438328	83464468
chr15	83903058	83904280
chr15	84462455	84501968
chr15	84901423	84981687
chr15	85414354	85429244
chr15	85710094	85726636
chr15	90055242	90068106
chr15	93058517	93096165
chr15	93406733	93425407
chr15	94070647	94096055
chr15	94351549	94387831
chr15	94492249	94553174
chr15	96767610	96773066
chr15	97018732	97026007
chr15	98335358	98340713
chr15	98824756	98830821
chr15	99125918	99147157
chr15	99519633	99536020
chr15	100549423	100587776
chr15	101146680	101157627
chr15	101804586	101818513
chr15	101896573	101930669
chr15	102573468	102615460
chr15	103013076	103035599
chr16	4004432	4068561
chr16	4289947	4304130
chr16	4608250	4632081
chr16	4945853	4979983
chr16	6480952	6503669
chr16	8870314	8883647
chr16	10274945	10280335
chr16	10523336	10527314
chr16	10853973	10873593
chr16	11418854	11423992
chr16	11628379	11670195
chr16	11940980	11980820
chr16	13110281	13117258
chr16	13440972	13446579
chr16	14195965	14237340
chr16	16303760	16303955
chr16	16585181	16596668
chr16	20480653	20496654
chr16	20765715	20804509
chr16	21193090	21198542
chr16	21413176	21422878
chr16	21815559	21836768
chr16	22294119	22302591
chr16	22555497	22564471
chr16	22808008	22876690
chr16	23046822	23087868
chr16	23438283	23452507
chr16	23954193	23962292
chr16	25952564	25963905
chr16	26199633	26234185
chr16	26777616	26782399
chr16	27457788	27468730
chr16	28793629	28838090
chr16	29576176	29629198
chr16	30236856	30252005
chr16	30550963	30570289
chr16	31071391	31080803
chr16	31426067	31458210
chr16	31724607	31750562
chr16	32500223	32507429
chr16	33244600	33306580
chr16	33798446	33820798
chr16	33989056	33996187
chr16	34185224	34192972
chr16	34712025	34743003
chr16	35270972	35319363
chr16	35716798	35734060
chr16	35817807	35839705
chr16	36470547	36473286
chr16	36817887	36884948
chr16	37010881	37011620
chr16	37683077	37684734
chr16	37947751	37974894
chr16	38240453	38295425
chr16	38506618	38536712
chr16	38813065	38858059
chr16	39063136	39109443
chr16	42782934	42836049
chr16	44717365	44725899
chr16	45123122	45192695
chr16	45676995	45684865
chr16	48570930	48623428
chr16	49441668	49500747
chr16	50757242	50799461
chr16	52189675	52219021
chr16	55469572	55480389
chr16	55863941	55887841
chr16	56132240	56176263
chr16	57607204	57634264
chr16	59403917	59420655
chr16	59617394	59683211
chr16	64748511	64754534
chr16	72605717	72649547
chr16	72980503	72995404
chr16	76200889	76202176
chr16	87775040	87841141
chr16	89766110	89774022
chr16	90186851	90197708
chr16	90713116	90727235
chr16	91074190	91081647
chr16	91352767	91358693
chr16	91918510	91936484
chr16	92287283	92314425
chr16	92488230	92511792
chr16	93577407	93615723
chr16	94965714	95009757
chr16	95792649	95826869
chr16	96186583	96205233
chr16	96567309	96579540
chr16	96893610	96906051
chr16	97041697	97073999
chr16	97515352	97534395
chr16	98000760	98026409
chr17	3224975	3230088
chr17	3534004	3570801
chr17	4770412	4778130
chr17	5403083	5429290
chr17	8616563	8636929
chr17	9181341	9184031
chr17	12224573	12229049
chr17	12565343	12596328
chr17	13003757	13050921
chr17	13189664	13202714
chr17	14653441	14661394
chr17	15515333	15556350
chr17	15610066	15634850
chr17	15915402	15923955
chr17	23843627	23885776
chr17	24578458	24598564
chr17	25422393	25425772
chr17	25835966	25868968
chr17	26370335	26380285
chr17	26589966	26599512
chr17	26776130	26799757
chr17	27023485	27053528
chr17	27657964	27671608
chr17	28314577	28341239
chr17	28446195	28465111
chr17	29651799	29665614
chr17	30020363	30065647
chr17	31127660	31148397
chr17	31431694	31432030
chr17	31604328	31604524
chr17	31802105	31822381
chr17	32210694	32212056
chr17	32632002	32665515
chr17	34062233	34105428
chr17	34165034	34171010
chr17	34548555	34576664
chr17	34692890	34708657
chr17	34951062	34992627
chr17	42740804	42749919
chr17	43080770	43122777
chr17	43367409	43402039
chr17	43597958	43655456
chr17	43787481	43813199
chr17	45543579	45570538
chr17	45855710	45868090
chr17	47880340	47888802
chr17	49329574	49384380
chr17	50082475	50090753
chr17	50935288	50953236
chr17	53527689	53542177
chr17	56214834	56251164
chr17	56403893	56416748
chr17	56698381	56748924
chr17	56863484	56875930
chr17	63817631	63842455
chr17	65223566	65266046
chr17	65885927	65890306
chr17	66456702	66472804
chr17	68187502	68211062
chr17	68516341	68527122
chr17	71033618	71056261
chr17	71342023	71350995
chr17	71580017	71603939
chr17	73131611	73147146
chr17	74231987	74267082
chr17	74716223	74721688
chr17	78563091	78596436
chr17	79980181	80060641
chr17	80240640	80261348
chr17	80404590	80416709
chr17	80960517	81000680
chr17	83401350	83424574
chr17	83652842	83670815
chr17	84250251	84265908
chr17	85490512	85515797
chr17	86033601	86045035
chr17	86871514	86883574
chr17	87305883	87317916
chr17	87649050	87664925
chr17	88368132	88381412
chr17	88651706	88655017
chr17	88910992	88927097
chr18	4692249	4740227
chr18	5155953	5161958
chr18	6027923	6055601
chr18	7565847	7579172
chr18	10251464	10293101
chr18	10503815	10531404
chr18	11626268	11693213
chr18	11873392	11916910
chr18	12261033	12263992
chr18	12599412	12613384
chr18	12885266	12899826
chr18	16370639	16375325
chr18	20725657	20756641
chr18	21135592	21151046
chr18	24141900	24178643
chr18	24448432	24463732
chr18	24829014	24833813
chr18	25675066	25696691
chr18	32377640	32441138
chr18	32633132	32644526
chr18	33950056	33966500
chr18	34167289	34239594
chr18	34422829	34490062
chr18	35700121	35702220
chr18	36099732	36112590
chr18	36508799	36560128
chr18	37378282	37460212
chr18	38046993	38067650
chr18	38446679	38456005
chr18	39005681	39015135
chr18	39090543	39099950
chr18	39271335	39296751
chr18	40338835	40415068
chr18	42751228	42761271
chr18	43142010	43155820
chr18	43335749	43337590
chr18	43482055	43552905
chr18	43683432	43715476
chr18	43996512	44001610
chr18	46299118	46312605
chr18	46724887	46760914
chr18	46902217	46907378
chr18	47107578	47152834
chr18	53095289	53116090
chr18	54111386	54152566
chr18	56493078	56522370
chr18	56710713	56728772
chr18	56887347	56911566
chr18	57245829	57292262
chr18	58125525	58136283
chr18	58641971	58669328
chr18	59238126	59241351
chr18	60314459	60361857
chr18	60927278	60946645
chr18	61658436	61665978
chr18	61901994	61906381
chr18	62104706	62127315
chr18	62410506	62413547
chr18	64666620	64686837
chr18	65173528	65181615
chr18	65432153	65460248
chr18	65650381	65671890
chr18	65912333	65923975
chr18	66081907	66084247
chr18	66201279	66237572
chr18	68451415	68496795
chr18	68634991	68654215
chr18	69835560	69894635
chr18	70344690	70353420
chr18	70580428	70637476
chr18	70804996	70811765
chr18	73783222	73833749
chr18	74023483	74052985
chr18	74376270	74391070
chr18	74562511	74590630
chr18	75178919	75200957
chr18	75900655	75917048
chr18	77129675	77166240
chr18	77845652	77854617
chr18	77977216	77999800
chr18	80149216	80197935
chr18	80652843	80681637
chr18	80932020	81012160
chr18	82887163	82902947
chr18	83145719	83180948
chr18	84770488	84799546
chr18	84977532	84978245
chr19	3204826	3208289
chr19	4085374	4098913
chr19	4442872	4468394
chr19	6341450	6401360
chr19	7095312	7132146
chr19	7270966	7309198
chr19	8757916	8792816
chr19	8926550	8932147
chr19	10279430	10293434
chr19	10595225	10604588
chr19	10784302	10789149
chr19	11843076	11851663
chr19	16059792	16072601
chr19	16859783	16877149
chr19	17910524	17931134
chr19	20509443	20523834
chr19	20839200	20872018
chr19	21446218	21447710
chr19	21639146	21645615
chr19	21838888	21851746
chr19	22379244	22411905
chr19	22959080	22990247
chr19	23384928	23447768
chr19	24355359	24358700
chr19	24679018	24696229
chr19	25519967	25550280
chr19	26757691	26792612
chr19	27500616	27521987
chr19	28833933	28851246
chr19	29039184	29049566
chr19	29895819	29898726
chr19	30280334	30291726
chr19	31886252	31936266
chr19	32516422	32544570
chr19	32785152	32789645
chr19	34097637	34170649
chr19	34558437	34575242
chr19	34847758	34900675
chr19	36157918	36165217
chr19	36515166	36544508
chr19	37625558	37633945
chr19	38012177	38029795
chr19	38990667	39056426
chr19	40619804	40663719
chr19	41128442	41145936
chr19	41333616	41365578
chr19	41654176	41703909
chr19	42241066	42257164
chr19	42852751	42854311
chr19	44223234	44235968
chr19	44619637	44636959
chr19	45236065	45249241
chr19	45822336	45879393
chr19	46111447	46130452
chr19	47121198	47142235
chr19	47577431	47581568
chr19	47912206	47939934
chr19	53050768	53082305
chr19	53444617	53469103
chr19	53653905	53674202
chr19	53809800	53842850
chr19	54058225	54118954
chr19	55135886	55147455
chr19	55380181	55390793
chr19	55970270	55983438
chr19	56424272	56426529
chr19	56852006	56883293
chr19	56983620	56993876
chr19	57114170	57132074
chr19	57403795	57432888
chr19	59283446	59313904
chr19	59457283	59492473
chr2	4414065	4420086
chr2	4557259	4566101
chr2	4785979	4818065
chr2	5352778	5358136
chr2	5745646	5821191
chr2	6089334	6113986
chr2	11009090	11034693
chr2	11242457	11253058
chr2	11489824	11524551
chr2	13187018	13197497
chr2	14962353	14976011
chr2	18265590	18276762
chr2	19295720	19336058
chr2	20735989	20815718
chr2	21183676	21202341
chr2	22577847	22613886
chr2	24424579	24430124
chr2	24800226	24817709
chr2	25477496	25489608
chr2	26129603	26156256
chr2	26495007	26502274
chr2	27107373	27136266
chr2	27336250	27349466
chr2	27620906	27627361
chr2	28319840	28323290
chr2	29459915	29474945
chr2	29587538	29603369
chr2	30244909	30291208
chr2	30631885	30649971
chr2	30798688	30808136
chr2	31006872	31049787
chr2	32164201	32208588
chr2	32784574	32794751
chr2	33813677	33828800
chr2	34500514	34526802
chr2	35368132	35394864
chr2	35786519	35839394
chr2	37194723	37235596
chr2	37658756	37671059
chr2	38231922	38285435
chr2	48742000	48764387
chr2	49169062	49214297
chr2	49604593	49619938
chr2	50140860	50160702
chr2	51771080	51790171
chr2	52461293	52488330
chr2	52602109	52615691
chr2	58311899	58319677
chr2	58520799	58533174
chr2	59328831	59360104
chr2	61294394	61330122
chr2	62481877	62484024
chr2	64959922	64983334
chr2	65176127	65234028
chr2	65405839	65458568
chr2	66248456	66311232
chr2	68189108	68202360
chr2	68595352	68622703
chr2	70458705	70479027
chr2	70954616	70993502
chr2	71386471	71436811
chr2	71676548	71690203
chr2	71874017	71876199
chr2	72058395	72072955
chr2	73404580	73404960
chr2	74085969	74138161
chr2	74511391	74524350
chr2	75427028	75443714
chr2	75953242	75953774
chr2	77180443	77224557
chr2	77860402	77886292
chr2	78755311	78771544
chr2	79339910	79352088
chr2	84270371	84294198
chr2	90901649	90905651
chr2	91078057	91118865
chr2	91327857	91366621
chr2	91782891	91784220
chr2	92278552	92325721
chr2	92651494	92722994
chr2	93311806	93315185
chr2	93664091	93710794
chr2	93842976	93875786
chr2	94278650	94305893
chr2	101493589	101505374
chr2	101711848	101745874
chr2	102925087	102926579
chr2	103265260	103279795
chr2	103843417	103874930
chr2	104262830	104284899
chr2	104615367	104680917
chr2	105079411	105096753
chr2	110045565	110069806
chr2	113142955	113145472
chr2	113310162	113334811
chr2	113664490	113706258
chr2	116664710	116722567
chr2	117075914	117089441
chr2	117276615	117301215
chr2	118257780	118312637
chr2	118798857	118801967
chr2	121306627	121397433
chr2	121848467	121895309
chr2	122585896	122651034
chr2	125073685	125088855
chr2	126346964	126412373
chr2	127671543	127715094
chr2	128222097	128238028
chr2	128643578	128706940
chr2	128911146	128919930
chr2	129486279	129500643
chr2	129699720	129730467
chr2	130073079	130101423
chr2	130855801	130869978
chr2	131356783	131371145
chr2	131639007	131645787
chr2	131776042	131808244
chr2	132089339	132101247
chr2	132323770	132342082
chr2	132778273	132796349
chr2	135156344	135182070
chr2	135783938	135792807
chr2	135965505	135974664
chr2	136712960	136740092
chr2	142639205	142685092
chr2	143602611	143662874
chr2	144414914	144425471
chr2	145414592	145438738
chr2	145501916	145525210
chr2	145708676	145746662
chr2	146241128	146295426
chr2	146439104	146459317
chr2	147133902	147146737
chr2	147615412	147628794
chr2	147938078	147947832
chr2	151692661	151700287
chr2	151833990	151854733
chr2	152195034	152218470
chr2	152657704	152673390
chr2	153247364	153304249
chr2	153429834	153435281
chr2	154200124	154237747
chr2	155277394	155307676
chr2	156138754	156170367
chr2	156341968	156355461
chr2	156547146	156613420
chr2	157085927	157117802
chr2	157397661	157430567
chr2	157816132	157873567
chr2	158205910	158235234
chr2	158689969	158691054
chr2	160204462	160239685
chr2	160419187	160423511
chr2	160713461	160784450
chr2	162740700	162747877
chr2	163245485	163278434
chr2	164215784	164228307
chr2	165313103	165321653
chr2	165542618	165604383
chr2	165908202	165910446
chr2	166390396	166400347
chr2	167288941	167322743
chr2	167501350	167506122
chr2	167721012	167782991
chr2	168057107	168075746
chr2	168271379	168294506
chr2	168477629	168485825
chr2	168773651	168780387
chr2	169927080	169941977
chr2	170173122	170180316
chr2	170336910	170345820
chr2	170699303	170737859
chr2	172032896	172047178
chr2	172603621	172653001
chr2	173010038	173011772
chr2	173387789	173408994
chr2	174123151	174136192
chr2	179612689	179651508
chr2	179986414	180010400
chr2	181110904	181127228
chr2	181413917	181414707
chr3	8924174	8957602
chr3	9705557	9708852
chr3	9948131	10009358
chr3	10307968	10342385
chr3	14667583	14679101
chr3	15245359	15264449
chr3	19116711	19145584
chr3	19430825	19432972
chr3	19795320	19804531
chr3	27365727	27371731
chr3	28007111	28064442
chr3	28645470	28713308
chr3	28868221	28930708
chr3	29625893	29628997
chr3	30460181	30491212
chr3	31038369	31044630
chr3	32216969	32232277
chr3	32407988	32409093
chr3	33699552	33723401
chr3	33818133	33855131
chr3	34540059	34546519
chr3	36037062	36080414
chr3	37313768	37318071
chr3	38120339	38126474
chr3	38748856	38781740
chr3	40343625	40390665
chr3	40793057	40845890
chr3	40972571	40986112
chr3	50974590	51002201
chr3	51478043	51505149
chr3	52046813	52047370
chr3	52809045	52832803
chr3	53306716	53329525
chr3	54493428	54539027
chr3	57008441	57071410
chr3	57252910	57274059
chr3	57430041	57467612
chr3	57619886	57647730
chr3	57927005	57942584
chr3	58295129	58307487
chr3	58590499	58647268
chr3	58863621	58881216
chr3	60990160	61047973
chr3	65795362	65808133
chr3	67148946	67156169
chr3	67377402	67428550
chr3	68347498	68366628
chr3	68824633	68848309
chr3	69506504	69560356
chr3	72850582	72869928
chr3	75666049	75683224
chr3	75805477	75871807
chr3	78723866	78752118
chr3	79001404	79006024
chr3	79391186	79431402
chr3	79618184	79658354
chr3	79863095	79883676
chr3	81729253	81736519
chr3	82137991	82168876
chr3	82661904	82681120
chr3	82885125	82914081
chr3	83078156	83090736
chr3	83568581	83601703
chr3	83959943	83973546
chr3	84138376	84148797
chr3	84346801	84419381
chr3	84710907	84725881
chr3	85375589	85377641
chr3	85728345	85774797
chr3	85921257	85926035
chr3	86584023	86592511
chr3	86805017	86834716
chr3	88058800	88077939
chr3	89046777	89054306
chr3	89289528	89305411
chr3	90270818	90279736
chr3	94114399	94132572
chr3	94587832	94615542
chr3	94833660	94856936
chr3	95067843	95099520
chr3	95254818	95298210
chr3	96023497	96081817
chr3	97197370	97198128
chr3	97413450	97413855
chr3	97705377	97718947
chr3	98117235	98157818
chr3	100736371	100758410
chr3	101099889	101122037
chr3	101266628	101292193
chr3	101616951	101700751
chr3	101866616	101885672
chr3	102496179	102518824
chr3	102974110	102988393
chr3	103187576	103196665
chr3	103542641	103594312
chr3	103772908	103814213
chr3	104246438	104315314
chr3	104505266	104518028
chr3	105763970	105794563
chr3	106991607	107008848
chr3	107721408	107742246
chr3	107951228	107967581
chr3	108192612	108247475
chr3	108456223	108463826
chr3	108643849	108659727
chr3	109295035	109329067
chr3	115245111	115299414
chr3	116030628	116036130
chr3	116564930	116607004
chr3	116765152	116823208
chr3	120808193	120864585
chr3	121235467	121238722
chr3	121465416	121480890
chr3	121844327	121872443
chr3	122323694	122350859
chr3	122487544	122562640
chr3	122862473	122863692
chr3	123210200	123212066
chr3	126606848	126634992
chr3	127652390	127673759
chr3	128908055	128959728
chr3	129783216	129797807
chr3	130397347	130417921
chr3	130918254	130930901
chr3	131250207	131252157
chr3	132935324	132972793
chr3	134909104	134943858
chr3	135376927	135394178
chr3	137416337	137440921
chr3	137808250	137861034
chr3	138106474	138126007
chr3	141502283	141525709
chr3	141938615	141945624
chr3	142137831	142153362
chr3	144063194	144116524
chr3	145568969	145600709
chr3	145940935	145990701
chr3	148641784	148682889
chr3	151768719	151773939
chr3	152413031	152424032
chr3	153318495	153321358
chr3	153625375	153631449
chr3	153889788	153932649
chr3	154235743	154259352
chr3	157183907	157228142
chr4	3895150	3902112
chr4	6063027	6152370
chr4	6442354	6488692
chr4	8295102	8307800
chr4	9053209	9062865
chr4	9698698	9752194
chr4	10763111	10823984
chr4	11473399	11477252
chr4	14849638	14887914
chr4	15244821	15255643
chr4	19462229	19489058
chr4	19879536	19935150
chr4	21885178	21945003
chr4	32026071	32059136
chr4	32659511	32673550
chr4	33380208	33450434
chr4	34869979	34905346
chr4	40233153	40248045
chr4	40629362	40674274
chr4	41684830	41702327
chr4	44180944	44185954
chr4	44305907	44338273
chr4	44923283	44983657
chr4	46205272	46214981
chr4	46670436	46702112
chr4	47063552	47134858
chr4	47413088	47432329
chr4	48467409	48494168
chr4	48694189	48704625
chr4	49640456	49701403
chr4	53368303	53397371
chr4	53607544	53613306
chr4	55240649	55244357
chr4	55464285	55527474
chr4	57333983	57382762
chr4	57397663	57464689
chr4	57621066	57683995
chr4	57893335	57914095
chr4	59050049	59109229
chr4	59354026	59373516
chr4	59616045	59627786
chr4	59793798	59799472
chr4	61939503	61947166
chr4	62168266	62222058
chr4	62425485	62441356
chr4	62808764	62819897
chr4	63033299	63078197
chr4	65251298	65315711
chr4	70262785	70264228
chr4	82260666	82288920
chr4	85038151	85048691
chr4	85465489	85477361
chr4	86201360	86221100
chr4	86571389	86603523
chr4	87668917	87681284
chr4	88476979	88518600
chr4	88775760	88791221
chr4	89191866	89199072
chr4	94666298	94674797
chr4	95689938	95758622
chr4	96350582	96372224
chr4	97412990	97417606
chr4	97989411	98062292
chr4	98369653	98389023
chr4	98554258	98604922
chr4	98849749	98901874
chr4	99603031	99614566
chr4	100210969	100260726
chr4	100819172	100819860
chr4	101045275	101064804
chr4	102154093	102165888
chr4	102329597	102391940
chr4	103019095	103021786
chr4	104567019	104584188
chr4	104795458	104824448
chr4	105883087	105901098
chr4	106381500	106422160
chr4	107022303	107044929
chr4	107377197	107410446
chr4	107518066	107565148
chr4	107816392	107837748
chr4	109104135	109110429
chr4	109402324	109431623
chr4	109695272	109722961
chr4	114310144	114320245
chr4	114655977	114669600
chr4	115382980	115404161
chr4	115740836	115747999
chr4	116461994	116472569
chr4	116932972	116942827
chr4	117472888	117483588
chr4	118249230	118285180
chr4	118661592	118664406
chr4	118896687	118905460
chr4	119859945	119888533
chr4	120041690	120060026
chr4	120582937	120597351
chr4	120905143	120913883
chr4	122760535	122832179
chr4	123576375	123616990
chr4	124352704	124359493
chr4	124777243	124809535
chr4	125667882	125734155
chr4	127002483	127045530
chr4	128221138	128256323
chr4	128535926	128585709
chr4	128807761	128812007
chr4	129606102	129636596
chr4	131394512	131416584
chr4	132083018	132101712
chr4	132487171	132495257
chr4	134037102	134099100
chr4	134469795	134501722
chr4	134762684	134775486
chr4	134874368	134914536
chr4	134967996	134989425
chr4	135223759	135239385
chr4	135325271	135357327
chr4	135880620	135925617
chr4	136177652	136207274
chr4	136397501	136415906
chr4	137986092	138003157
chr4	138256758	138264496
chr4	138440654	138477935
chr4	138843808	138868552
chr4	139226221	139240378
chr4	139415007	139428458
chr4	140634628	140657704
chr4	140919594	140941175
chr4	141147919	141173157
chr4	141360408	141365660
chr4	141514494	141518976
chr4	141700461	141709332
chr4	144463261	144480429
chr4	149487386	149510763
chr4	149614771	149631279
chr4	150000867	150030081
chr4	150340005	150340658
chr4	151294804	151307496
chr4	154200444	154211232
chr4	154440803	154443315
chr5	3517172	3543523
chr5	4948771	4961843
chr5	5482121	5494208
chr5	8841328	8867974
chr5	17272209	17321935
chr5	17549302	17593656
chr5	21147173	21164368
chr5	22018095	22055815
chr5	23332562	23356058
chr5	24671513	24694582
chr5	29662826	29715797
chr5	30441387	30452066
chr5	30645853	30693785
chr5	30785147	30818676
chr5	30985708	30986382
chr5	32500584	32506976
chr5	32874582	32890488
chr5	33183034	33256565
chr5	33487021	33546177
chr5	33936628	33983270
chr5	35853720	35866138
chr5	36741977	36801534
chr5	37142008	37148163
chr5	39146686	39173032
chr5	42235864	42275741
chr5	43783323	43814123
chr5	44026500	44063343
chr5	44660134	44675600
chr5	45815905	45865245
chr5	46060189	46148757
chr5	49457286	49481348
chr5	49742214	49760267
chr5	52456724	52507047
chr5	53213333	53270129
chr5	53525703	53587476
chr5	54504971	54545795
chr5	64158425	64212116
chr5	64666885	64680454
chr5	64759488	64773610
chr5	65258340	65274630
chr5	66343146	66346983
chr5	66633552	66654573
chr5	67054686	67088245
chr5	67408119	67439260
chr5	67630172	67657351
chr5	67922627	67923523
chr5	68119523	68143112
chr5	72486268	72563767
chr5	72661379	72741515
chr5	73102575	73111776
chr5	73774773	73822850
chr5	74029320	74077359
chr5	74679992	74707298
chr5	75300801	75339980
chr5	75553436	75605868
chr5	76249569	76258499
chr5	76547946	76569197
chr5	77283057	77334230
chr5	86620239	86620386
chr5	86840228	86861708
chr5	87200468	87279118
chr5	89813745	89833888
chr5	90109503	90143563
chr5	90624316	90632128
chr5	90812567	90824621
chr5	91018387	91030452
chr5	91360671	91380512
chr5	91832344	91894122
chr5	93093698	93108404
chr5	98758767	98777616
chr5	99308330	99331274
chr5	99587365	99631306
chr5	100008194	100063065
chr5	100335815	100356934
chr5	100774519	100802879
chr5	102556220	102578459
chr5	103121980	103132238
chr5	103732160	103749144
chr5	104088968	104109329
chr5	106084142	106113647
chr5	106298122	106347277
chr5	107231838	107232078
chr5	107750319	107775221
chr5	108288350	108329287
chr5	109187933	109219363
chr5	111699127	111702577
chr5	111771206	111785179
chr5	112612257	112643397
chr5	113294320	113299677
chr5	113509278	113528497
chr5	113656048	113699055
chr5	114198038	114223596
chr5	116065360	116102846
chr5	117519940	117544405
chr5	117944427	117946996
chr5	118406449	118426630
chr5	119213787	119231506
chr5	120163343	120191046
chr5	120556840	120577621
chr5	120891213	120915066
chr5	122293262	122322077
chr5	122541463	122554146
chr5	122844287	122851139
chr5	123181782	123213808
chr5	123686176	123695449
chr5	124381036	124384334
chr5	124535331	124563043
chr5	124804337	124809644
chr5	125054619	125061030
chr5	125349791	125380195
chr5	125852040	125862905
chr5	126006253	126009444
chr5	130100569	130116904
chr5	130766471	130786010
chr5	131336028	131345731
chr5	134540100	134561074
chr5	135180499	135224053
chr5	135442523	135477123
chr5	136021871	136026784
chr5	136729208	136734608
chr5	137191149	137235681
chr5	137583427	137598334
chr5	138207918	138211909
chr5	138597444	138640791
chr5	139981486	140012113
chr5	140251976	140285327
chr5	141333873	141344823
chr5	142387347	142460436
chr5	142924546	142954686
chr5	143875049	143891995
chr5	144077319	144095496
chr5	144308726	144309185
chr5	144760677	144801499
chr5	144975834	144985208
chr5	145143046	145148704
chr5	145514316	145555539
chr5	147115495	147141946
chr5	147716388	147727884
chr5	148169601	148214014
chr5	149105323	149136816
chr5	149606481	149623574
chr5	150823890	150854366
chr5	151229581	151244190
chr6	3446609	3459801
chr6	4496162	4507644
chr6	5351827	5360868
chr6	5540100	5582974
chr6	5752697	5808325
chr6	8844088	8885502
chr6	12211120	12265091
chr6	16928678	16944683
chr6	17309639	17312667
chr6	17540100	17625354
chr6	22048153	22071956
chr6	23413282	23422626
chr6	24406493	24440352
chr6	28865404	28899186
chr6	28974608	29042873
chr6	30319674	30353438
chr6	30988830	31025618
chr6	31469564	31475426
chr6	31590096	31610686
chr6	32270679	32278041
chr6	34228142	34242637
chr6	34398376	34424036
chr6	34877723	34886669
chr6	35195503	35202365
chr6	36996615	37004344
chr6	37424163	37446838
chr6	38106620	38110085
chr6	38277167	38287148
chr6	38481565	38547477
chr6	39517989	39523755
chr6	42533956	42562209
chr6	47138585	47141250
chr6	48454795	48489278
chr6	48722500	48767767
chr6	48909495	48957945
chr6	50244612	50255129
chr6	50547324	50551602
chr6	51121157	51156662
chr6	51313078	51333918
chr6	51530877	51535924
chr6	51808284	51821147
chr6	52190822	52206887
chr6	52869475	52907648
chr6	53672076	53731073
chr6	53908884	53932623
chr6	54203606	54204843
chr6	54318532	54341665
chr6	54457580	54536101
chr6	55153971	55182628
chr6	55334634	55342381
chr6	55462210	55469713
chr6	55975921	56016602
chr6	56398299	56408087
chr6	59159532	59199663
chr6	59434020	59448099
chr6	61252189	61265857
chr6	64600305	64633946
chr6	66483631	66485161
chr6	66905650	66912388
chr6	67109181	67120121
chr6	70702853	70741669
chr6	70872229	70903942
chr6	71075583	71093702
chr6	71754573	71818670
chr6	72115326	72135798
chr6	72211627	72233858
chr6	72331020	72351785
chr6	72516607	72551669
chr6	77549637	77578754
chr6	82653151	82664190
chr6	82842980	82859468
chr6	83276727	83299160
chr6	83818290	83829813
chr6	84023008	84027983
chr6	85082110	85087095
chr6	86351510	86370460
chr6	86644934	86697189
chr6	87336659	87349099
chr6	87620628	87656182
chr6	88056488	88063009
chr6	88450605	88499098
chr6	88857221	88877443
chr6	89610120	89629326
chr6	90238736	90252267
chr6	90525855	90557095
chr6	91459780	91477188
chr6	91701462	91726436
chr6	92017608	92041075
chr6	92219539	92236254
chr6	92678564	92726182
chr6	94004376	94031004
chr6	94415125	94474298
chr6	97081373	97098621
chr6	97690541	97709263
chr6	99574019	99620632
chr6	99733415	99754157
chr6	100514228	100558400
chr6	100826456	100833221
chr6	101148070	101170323
chr6	103648081	103696073
chr6	108358615	108367445
chr6	108686563	108722871
chr6	112141490	112147416
chr6	112324742	112357135
chr6	112986814	112987941
chr6	113647969	113711614
chr6	114022004	114039538
chr6	114411944	114412745
chr6	114988173	114999071
chr6	115489367	115496297
chr6	115759307	115763913
chr6	115912835	115944479
chr6	116217417	116232558
chr6	116647908	116717639
chr6	117778745	117790819
chr6	118544206	118576233
chr6	119394556	119417609
chr6	119874614	119951707
chr6	120148423	120172640
chr6	120433824	120489016
chr6	120773645	120785670
chr6	121129428	121134699
chr6	121483346	121506454
chr6	124329864	124365696
chr6	124759924	124797133
chr6	125335518	125368696
chr6	127059948	127092026
chr6	127396909	127405491
chr6	127896274	127919939
chr6	128119475	128129305
chr6	128790003	128799965
chr6	129206451	129210076
chr6	129316394	129343046
chr6	129509935	129525289
chr6	133826625	133854441
chr6	134353504	134375055
chr6	134571616	134609315
chr6	134897853	134906374
chr6	135350803	135367424
chr6	136335676	136370823
chr6	136796748	136809406
chr6	136929437	136944015
chr6	137696534	137704810
chr6	138112982	138120207
chr6	139525201	139537742
chr6	140392310	140420852
chr6	140503184	140525924
chr6	141396512	141435791
chr6	142463800	142473318
chr6	142722523	142727812
chr6	142926146	142937140
chr6	143124257	143167816
chr6	144447059	144449973
chr6	144959382	144971497
chr6	145302719	145308448
chr6	145772929	145778573
chr6	148191181	148196973
chr6	149068847	149075107
chr7	4476251	4508281
chr7	6214129	6217225
chr7	6890240	6893449
chr7	13631912	13648833
chr7	15125873	15178308
chr7	16497965	16499576
chr7	17499582	17516159
chr7	17652163	17659091
chr7	19459166	19481917
chr7	26645802	26654786
chr7	29512097	29565068
chr7	30132158	30168118
chr7	31002279	31017833
chr7	35184241	35192485
chr7	36645022	36664916
chr7	38145652	38158858
chr7	47529339	47565909
chr7	52690453	52706636
chr7	52961237	52994638
chr7	53265457	53307529
chr7	53482120	53535275
chr7	53863189	53920519
chr7	56377078	56380858
chr7	56694939	56711509
chr7	56857099	56871452
chr7	57010514	57033354
chr7	57179252	57208902
chr7	59235078	59293258
[truncated: 406 more rows]

## Sheet: Suppl file 3B- interTAD GO Term
Suppl file 3B- Inter-TAD GO Term Enrichment
Annotation Cluster 1	Enrichment Score: 2.8309636361462895
Category	Term	Count	%	PValue	Genes	List Total	Pop Hits	Pop Total	Fold Enrichment	Bonferroni	Benjamini	FDR
UP_KEYWORDS	Ribosomal protein	21	1.96813	0.000485745	RPL18, MRPS27, RPSA, MRPL42, MRPS15, MRPS23, MRPS12, RPL27A, RPL38, RPL22L1, RPS18, RPL31, RPS14, RPLP1, MRPL16, RPS12, RPS21, RPS27A, RPS23, MRPL35, RPS24	974	203	22680	2.40884	0.170201	0.0132381	0.671394
KEGG_PATHWAY	mmu03010:Ribosome	18	1.68697	0.000731067	RPL18, RPSA, MRPS15, MRPS12, RPL27A, RPL22L1, RPL38, RPS18, RPL31, RPS14, RPLP1, MRPL16, RPS12, RPS21, RPS27A, RPS23, RPS24, MRPL35	381	145	7720	2.51534	0.168311	0.168311	0.946754
GOTERM_CC_DIRECT	GO:0005840~ribosome	20	1.87441	0.00109763	RPL18, MRPS27, RPSA, MRPL42, MRPS15, MRPS23, MRPS12, RPL27A, RPL38, RPL22L1, RPS18, RPL31, RPS14, RPLP1, MRPL16, RPS21, RPS27A, RPS23, MRPL35, RPS24	905	188	19662	2.31127	0.453995	0.0587182	1.59031
GOTERM_MF_DIRECT	GO:0003735~structural constituent of ribosome	22	2.06186	0.0121709	RPL18, RPSA, MRPS15, MRPS23, MRPS12, RPL27A, RPL38, RPL22L1, RPS18, RPL31, SLC25A48, RPS14, RPLP1, MRPL16, SLC25A38, RPS12, SLC25A26, RPS21, RPS27A, RPS23, RPS24, MRPL35	814	264	17446	1.78604	0.99999	0.720921	17.4609
Annotation Cluster 2	Enrichment Score: 2.696287728386953
Category	Term	Count	%	PValue	Genes	List Total	Pop Hits	Pop Total	Fold Enrichment	Bonferroni	Benjamini	FDR
GOTERM_CC_DIRECT	GO:0000786~nucleosome	15	1.40581	0.000427564	HIST1H2AB, HIST2H3B, HIST1H2BB, HIST1H1C, HIST1H1A, HIST2H4, HIST2H2AB, HIST2H2BB, HIST1H4A, HIST1H4B, HIST2H2BE, HIST2H2AC, HIST1H3A, HIST1H3B, HIST1H3C	905	108	19662	3.0175	0.209933	0.0290252	0.622303
INTERPRO	IPR009072:Histone-fold	15	1.40581	0.00112495	HIST1H2AB, HIST2H3B, HIST1H2BB, TAF6, HIST2H4, HIST2H2AB, HIST2H2BB, HIST1H4A, HIST1H4B, POLE3, HIST2H2BE, HIST2H2AC, HIST1H3A, HIST1H3B, HIST1H3C	915	123	20594	2.74477	0.819904	0.575623	1.8562
UP_KEYWORDS	Nucleosome core	13	1.21837	0.00118438	HIST1H2AB, HIST2H3B, HIST1H2BB, HIST2H4, HIST2H2AB, HIST2H2BB, HIST1H4A, HIST1H4B, HIST2H2BE, HIST2H2AC, HIST1H3A, HIST1H3B, HIST1H3C	974	100	22680	3.0271	0.365597	0.0236665	1.62971
KEGG_PATHWAY	mmu05322:Systemic lupus erythematosus	14	1.31209	0.0287888	HIST1H2AB, HIST2H3B, HIST1H2BB, HIST2H4, HIST2H2AB, TROVE2, HIST2H2BB, HIST1H4A, HIST1H4B, HIST2H2BE, HIST2H2AC, HIST1H3A, HIST1H3B, HIST1H3C	381	147	7720	1.92976	0.999365	0.841232	31.6111
Annotation Cluster 3	Enrichment Score: 2.3455061096073275
Category	Term	Count	%	PValue	Genes	List Total	Pop Hits	Pop Total	Fold Enrichment	Bonferroni	Benjamini	FDR
UP_KEYWORDS	Mitosis	24	2.2493	0.000830297	KIF23, CDK1, BOD1, CCNK, RECQL5, NEK2, HAUS1, ANAPC4, NUF2, CETN3, CEP164, AURKB, CDC16, CEP63, CDC25A, SIRT2, CCNB2, CDCA2, E4F1, ACTR8, ZWILCH, HELLS, CDCA3, ZW10	974	259	22680	2.15772	0.2731	0.0210399	1.14509
GOTERM_BP_DIRECT	GO:0007067~mitotic nuclear division	25	2.34302	0.0038338	KIF23, NEK2, HAUS1, CETN3, CEP164, CDC16, AURKB, CDCA2, ACTR8, E4F1, ZWILCH, HELLS, ZW10, CDCA3, VCPIP1, CDK1, BOD1, CCNK, RECQL5, ANAPC4, NUF2, CEP63, CDC25A, SIRT2, CCNB2	868	277	18082	1.88013	0.999988	0.643787	6.67229
UP_KEYWORDS	Cell division	28	2.62418	0.00571253	KIF23, SEPT1, NEK2, HAUS1, CETN3, CEP164, CDC16, AURKB, CDCA2, CABLES2, ACTR8, E4F1, ZWILCH, HELLS, ZW10, CDCA3, CDK1, BOD1, CCNK, RECQL5, ANAPC4, NUF2, CEP63, CDC25A, SIRT2, CCNB2, CCND2, CKS2	974	372	22680	1.75267	0.889186	0.0707059	7.63594
GOTERM_BP_DIRECT	GO:0051301~cell division	28	2.62418	0.0228183	KIF23, SEPT1, NEK2, HAUS1, CETN3, CEP164, CDC16, AURKB, CDCA2, CABLES2, ACTR8, E4F1, ZWILCH, HELLS, ZW10, CDCA3, CDK1, BOD1, CCNK, RECQL5, ANAPC4, NUF2, CEP63, CDC25A, SIRT2, CCNB2, CCND2, CKS2	868	374	18082	1.5596	1	0.967012	33.9633
Annotation Cluster 4	Enrichment Score: 2.3310259571045435
Category	Term	Count	%	PValue	Genes	List Total	Pop Hits	Pop Total	Fold Enrichment	Bonferroni	Benjamini	FDR
GOTERM_BP_DIRECT	GO:0006335~DNA replication-dependent nucleosome assembly	8	0.749766	0.000812906	HIST2H3B, HIST1H4A, HIST1H4B, HIST1H3A, HIST1H3B, HIST1H3C, ASF1B, HIST2H4	868	33	18082	5.05013	0.909638	0.451727	1.45133
GOTERM_BP_DIRECT	GO:0051290~protein heterotetramerization	9	0.843486	0.00161111	HIST2H3B, HIST1H4A, HIST1H4B, HIST1H3A, RRM1, HIST1H3B, HIST1H3C, CNGA2, HIST2H4	868	47	18082	3.98907	0.991488	0.493837	2.85704
GOTERM_BP_DIRECT	GO:0032776~DNA methylation on cytosine	7	0.656045	0.00371019	HIST2H3B, HIST1H4A, HIST1H4B, HIST1H3A, HIST1H3B, HIST1H3C, HIST2H4	868	32	18082	4.55696	0.999983	0.66672	6.46388
GOTERM_BP_DIRECT	GO:0045815~positive regulation of gene expression, epigenetic	7	0.656045	0.00435403	HIST2H3B, HIST1H4A, HIST1H4B, HIST1H3A, HIST1H3B, HIST1H3C, HIST2H4	868	33	18082	4.41887	0.999997	0.658663	7.5446
GOTERM_CC_DIRECT	GO:0000228~nuclear chromosome	8	0.749766	0.0103484	HIST2H3B, HIST1H4A, HIST1H4B, FIGNL1, HIST1H3A, HIST1H3B, HIST1H3C, HIST2H4	905	53	19662	3.27939	0.996758	0.317582	14.0876
GOTERM_BP_DIRECT	GO:0000183~chromatin silencing at rDNA	7	0.656045	0.0471539	HIST2H3B, HIST1H4A, HIST1H4B, HIST1H3A, HIST1H3B, HIST1H3C, HIST2H4	868	55	18082	2.65132	1	0.976655	58.0347
Annotation Cluster 5	Enrichment Score: 2.293882987439872
Category	Term	Count	%	PValue	Genes	List Total	Pop Hits	Pop Total	Fold Enrichment	Bonferroni	Benjamini	FDR
UP_KEYWORDS	Oxidoreductase	46	4.31115	0.000833727	ALDH8A1, XDH, SVS1, D2HGDH, ALDH18A1, HTATIP2, ADHFE1, DOXL2, HSD17B12, TH, HADHA, KDM1B, CYP2J13, CBR1, CYP39A1, ALDH1A3, ETFDH, SPR, GPX8, PDHA1, GSTO1, AKR7A5, DHTKD1, LOXL1, HSD17B7, WWOX, CYP19A1, AASDH, SQRDL, PTGR2, LDHAL6B, ACOXL, CYP11A1, QDPR, SEPN1, GMPR, IDH3A, SOD2, OGFOD2, CYP4F17, RRM1, CYBRD1, MPO, TPH1, MECR, RETSAT	974	639	22680	1.67626	0.274058	0.0198188	1.1498
GOTERM_MF_DIRECT	GO:0016491~oxidoreductase activity	43	4.02999	0.00640472	ALDH8A1, XDH, D2HGDH, ALDH18A1, HTATIP2, ADHFE1, HSD17B12, TH, HADHA, KDM1B, CBR1, CYP39A1, ALDH1A3, CREG1, ETFDH, SPR, GPX8, PDHA1, GSTO1, AKR7A5, DHTKD1, LOXL1, HSD17B7, WWOX, AASDH, CYP19A1, SQRDL, PTGR2, ACOXL, CYP11A1, QDPR, SEPN1, GMPR, IDH3A, SOD2, OGFOD2, RRM1, CYBRD1, MPO, AKR1CL, TPH1, MECR, RETSAT	814	604	17446	1.52582	0.997587	0.700425	9.57866
GOTERM_BP_DIRECT	GO:0055114~oxidation-reduction process	45	4.21743	0.0245939	ALDH8A1, XDH, D2HGDH, ALDH18A1, HTATIP2, ADHFE1, NDUFB8, FDX1, HSD17B12, TH, HADHA, GLRX2, KDM1B, CBR1, CYP39A1, ALDH1A3, CREG1, ETFDH, SPR, GPX8, PDHA1, GSTO1, AKR7A5, DHTKD1, LOXL1, HSD17B7, WWOX, AASDH, CYP19A1, SQRDL, PTGR2, ACOXL, CYP11A1, QDPR, SEPN1, GMPR, IDH3A, SOD2, OGFOD2, RRM1, CYBRD1, MPO, TPH1, MECR, RETSAT	868	676	18082	1.38673	1	0.964769	36.0874
Annotation Cluster 6	Enrichment Score: 1.8875472748144821
Category	Term	Count	%	PValue	Genes	List Total	Pop Hits	Pop Total	Fold Enrichment	Bonferroni	Benjamini	FDR
SMART	SM00490:HELICc	12	1.12465	0.00798566	RECQL4, EIF4A3, RECQL5, ERCC6, DHX38, SKIV2L, DDX24, CHD2, CHD6, ERCC3, TTF2, HELLS	461	108	10425	2.51265	0.920627	0.920627	10.2363
INTERPRO	IPR001650:Helicase, C-terminal	12	1.12465	0.00908079	RECQL4, EIF4A3, RECQL5, ERCC6, DHX38, SKIV2L, DDX24, CHD2, CHD6, ERCC3, TTF2, HELLS	915	109	20594	2.47785	0.999999	0.937877	14.0882
SMART	SM00487:DEXDc	12	1.12465	0.00912619	RECQL4, EIF4A3, RECQL5, ERCC6, DHX38, SKIV2L, DDX24, CHD2, CHD6, ERCC3, TTF2, HELLS	461	110	10425	2.46697	0.944818	0.765091	11.6164
INTERPRO	IPR014001:Helicase, superfamily 1/2, ATP-binding domain	12	1.12465	0.0103468	RECQL4, EIF4A3, RECQL5, ERCC6, DHX38, SKIV2L, DDX24, CHD2, CHD6, ERCC3, TTF2, HELLS	915	111	20594	2.4332	1	0.895951	15.8971
UP_KEYWORDS	Helicase	11	1.03093	0.0533009	RECQL4, EIF4A3, RECQL5, MCM7, DHX38, DDX24, CHD2, CHD6, ERCC3, TTF2, HELLS	974	130	22680	1.9703	1	0.354798	53.2077
Annotation Cluster 7	Enrichment Score: 1.8442826544033455
Category	Term	Count	%	PValue	Genes	List Total	Pop Hits	Pop Total	Fold Enrichment	Bonferroni	Benjamini	FDR
UP_SEQ_FEATURE	domain:GST C-terminal	7	0.656045	0.0131552	CLIC4, GDAP1, CLIC6, GSTO1, GDAP1L1, GSTM6, GSTM7	870	41	18012	3.53474	1	0.998919	20.4278
INTERPRO	IPR004045:Glutathione S-transferase, N-terminal	6	0.562324	0.0143904	GDAP1, CLIC6, GSTO1, GDAP1L1, GSTM6, GSTM7	915	33	20594	4.0922	1	0.913953	21.438
INTERPRO	IPR010987:Glutathione S-transferase, C-terminal-like	7	0.656045	0.0154875	CLIC4, GDAP1, CLIC6, GSTO1, GDAP1L1, GSTM6, GSTM7	915	46	20594	3.42499	1	0.907191	22.8811
Annotation Cluster 8	Enrichment Score: 1.6791495363827775
Category	Term	Count	%	PValue	Genes	List Total	Pop Hits	Pop Total	Fold Enrichment	Bonferroni	Benjamini	FDR
UP_KEYWORDS	Purine salvage	3	0.281162	0.0104125	HPRT, MTAP, APRT	974	4	22680	17.4641	0.982036	0.111497	13.5089
GOTERM_BP_DIRECT	GO:0006166~purine ribonucleoside salvage	3	0.281162	0.0129158	HPRT, MTAP, APRT	868	4	18082	15.6238	1	0.895698	20.8402
GOTERM_BP_DIRECT	GO:0009116~nucleoside metabolic process	4	0.374883	0.068214	HPRT, PRPS1L3, MTAP, APRT	868	20	18082	4.16636	1	0.990353	71.9202
Annotation Cluster 9	Enrichment Score: 1.620113555114819
Category	Term	Count	%	PValue	Genes	List Total	Pop Hits	Pop Total	Fold Enrichment	Bonferroni	Benjamini	FDR
GOTERM_MF_DIRECT	GO:0015464~acetylcholine receptor activity	5	0.468604	0.0124832	CHRM3, CHRND, HTR3A, HTR3B, CHRNG	814	20	17446	5.35811	0.999992	0.692196	17.8688
GOTERM_MF_DIRECT	GO:0015276~ligand-gated ion channel activity	4	0.374883	0.0125612	CHRND, HTR3A, HTR3B, CHRNG	814	11	17446	7.79361	0.999993	0.659693	17.9704
INTERPRO	IPR027361:Nicotinic acetylcholine-gated receptor, transmembrane domain	4	0.374883	0.0432267	CHRND, HTR3A, HTR3B, CHRNG	915	18	20594	5.00158	1	0.939442	52.0765
GOTERM_MF_DIRECT	GO:0004889~acetylcholine-activated cation-selective channel activity	4	0.374883	0.048802	CHRND, HTR3A, HTR3B, CHRNG	814	18	17446	4.76276	1	0.870034	54.345
Annotation Cluster 10	Enrichment Score: 1.5067762329435723
Category	Term	Count	%	PValue	Genes	List Total	Pop Hits	Pop Total	Fold Enrichment	Bonferroni	Benjamini	FDR
SMART	SM00271:DnaJ	7	0.656045	0.0200292	DNAJC5B, DNAJC27, DNAJB11, DNAJC8, DNAJA1, DNAJB12, DNAJA4	461	49	10425	3.23055	0.998328	0.797774	23.8534
INTERPRO	IPR001623:DnaJ domain	7	0.656045	0.0269587	DNAJC5B, DNAJC27, DNAJB11, DNAJC8, DNAJA1, DNAJB12, DNAJA4	915	52	20594	3.0298	1	0.937637	36.5497
UP_SEQ_FEATURE	domain:J	7	0.656045	0.0558866	DNAJC5B, DNAJC27, DNAJB11, DNAJC8, DNAJA1, DNAJB12, DNAJA4	870	57	18012	2.54253	1	0.999398	62.9294
Annotation Cluster 11	Enrichment Score: 1.4718727017747255
Category	Term	Count	%	PValue	Genes	List Total	Pop Hits	Pop Total	Fold Enrichment	Bonferroni	Benjamini	FDR
UP_KEYWORDS	Kringle	4	0.374883	0.0243402	KREMEN2, MST1, ROR2, PLG	974	15	22680	6.20945	0.999922	0.210659	28.9407
SMART	SM00130:KR	4	0.374883	0.0261374	KREMEN2, MST1, ROR2, PLG	461	15	10425	6.03037	0.999768	0.812477	30.0034
INTERPRO	IPR018056:Kringle, conserved site	4	0.374883	0.0265871	KREMEN2, MST1, ROR2, PLG	915	15	20594	6.00189	1	0.94668	36.1451
INTERPRO	IPR000001:Kringle	4	0.374883	0.0265871	KREMEN2, MST1, ROR2, PLG	915	15	20594	6.00189	1	0.94668	36.1451
INTERPRO	IPR013806:Kringle-like fold	4	0.374883	0.0972094	KREMEN2, MST1, ROR2, PLG	915	25	20594	3.60114	1	0.985145	81.7734
Annotation Cluster 12	Enrichment Score: 1.4293780345926734
Category	Term	Count	%	PValue	Genes	List Total	Pop Hits	Pop Total	Fold Enrichment	Bonferroni	Benjamini	FDR
INTERPRO	IPR004045:Glutathione S-transferase, N-terminal	6	0.562324	0.0143904	GDAP1, CLIC6, GSTO1, GDAP1L1, GSTM6, GSTM7	915	33	20594	4.0922	1	0.913953	21.438
UP_SEQ_FEATURE	domain:GST N-terminal	5	0.468604	0.0544671	GDAP1, GSTO1, GDAP1L1, GSTM6, GSTM7	870	30	18012	3.45057	1	0.999548	61.9557
GOTERM_MF_DIRECT	GO:0004364~glutathione transferase activity	5	0.468604	0.0657143	GDAP1, GSTO1, GDAP1L1, GSTM6, GSTM7	814	33	17446	3.24734	1	0.880601	65.5338
Annotation Cluster 13	Enrichment Score: 1.3502625706929388
Category	Term	Count	%	PValue	Genes	List Total	Pop Hits	Pop Total	Fold Enrichment	Bonferroni	Benjamini	FDR
INTERPRO	IPR018247:EF-Hand 1, calcium-binding site	16	1.49953	0.0113914	MYL2, OCM, CETN3, PPP3R2, MYL12A, KCNIP2, NECAB1, MYL9, CIB4, EFHB, MCFD2, RASGRP2, FKBP14, CALM3, PLCD1, SPATA21	915	175	20594	2.05779	1	0.88708	17.3626
SMART	SM00054:EFh	13	1.21837	0.0265976	MYL2, OCM, CETN3, PPP3R2, MYL12A, KCNIP2, NECAB1, MYL9, CIB4, EFHB, RASGRP2, CALM3, SPATA21	461	145	10425	2.02745	0.9998	0.758231	30.4476
INTERPRO	IPR002048:EF-hand domain	17	1.59325	0.0406268	MYL2, OCM, CETN3, PPP3R2, MYL12A, SEPN1, KCNIP2, NECAB1, MYL9, CIB4, EFHB, MCFD2, RASGRP2, FKBP14, CALM3, PLCD1, SPATA21	915	223	20594	1.71579	1	0.950606	49.8621
UP_SEQ_FEATURE	calcium-binding region:1	12	1.12465	0.0412363	CIB4, EFHB, OCM, RASGRP2, MCFD2, CETN3, FKBP14, CALM3, PPP3R2, PLCD1, KCNIP2, NECAB1	870	126	18012	1.97176	1	0.999831	51.6469
UP_SEQ_FEATURE	calcium-binding region:2	11	1.03093	0.0487753	CIB4, EFHB, OCM, RASGRP2, MCFD2, CETN3, FKBP14, CALM3, PPP3R2, PLCD1, KCNIP2	870	114	18012	1.9977	1	0.999815	57.8046
INTERPRO	IPR011992:EF-hand-like domain	19	1.78069	0.0617219	TBC1D8, MYL2, OCM, CETN3, PPP3R2, MYL12A, STAT1, KCNIP2, NECAB1, MYL9, STAT6, CIB4, EFHB, MCFD2, RASGRP2, FKBP14, CALM3, PLCD1, SPATA21	915	273	20594	1.56643	1	0.95628	65.3716
UP_SEQ_FEATURE	domain:EF-hand 2	14	1.31209	0.0758527	MYL2, OCM, CETN3, PPP3R2, KCNIP2, NECAB1, MYL9, CIB4, EFHB, MCFD2, RASGRP2, FKBP14, CALM3, PLCD1	870	173	18012	1.67542	1	0.999707	74.3641
UP_SEQ_FEATURE	domain:EF-hand 1	13	1.21837	0.136075	MYL2, OCM, CETN3, PPP3R2, NECAB1, MYL9, CIB4, EFHB, MCFD2, RASGRP2, FKBP14, CALM3, PLCD1	870	174	18012	1.54681	1	0.999242	91.9857
Annotation Cluster 14	Enrichment Score: 1.3290646518696843
Category	Term	Count	%	PValue	Genes	List Total	Pop Hits	Pop Total	Fold Enrichment	Bonferroni	Benjamini	FDR
INTERPRO	IPR006202:Neurotransmitter-gated ion-channel ligand-binding	6	0.562324	0.0372937	GABRR3, GLRA1, CHRND, HTR3A, HTR3B, CHRNG	915	42	20594	3.2153	1	0.944658	46.8823
INTERPRO	IPR006201:Neurotransmitter-gated ion-channel	6	0.562324	0.0372937	GABRR3, GLRA1, CHRND, HTR3A, HTR3B, CHRNG	915	42	20594	3.2153	1	0.944658	46.8823
INTERPRO	IPR006029:Neurotransmitter-gated ion-channel transmembrane domain	6	0.562324	0.0372937	GABRR3, GLRA1, CHRND, HTR3A, HTR3B, CHRNG	915	42	20594	3.2153	1	0.944658	46.8823
GOTERM_MF_DIRECT	GO:0005230~extracellular ligand-gated ion channel activity	6	0.562324	0.0406747	GABRR3, GLRA1, CHRND, HTR3A, HTR3B, CHRNG	814	41	17446	3.13645	1	0.843514	47.8336
INTERPRO	IPR018000:Neurotransmitter-gated ion-channel, conserved site	5	0.468604	0.107262	GABRR3, GLRA1, CHRND, HTR3A, CHRNG	915	41	20594	2.74477	1	0.986701	84.8729
Annotation Cluster 15	Enrichment Score: 1.2936608481409537
Category	Term	Count	%	PValue	Genes	List Total	Pop Hits	Pop Total	Fold Enrichment	Bonferroni	Benjamini	FDR
GOTERM_BP_DIRECT	GO:0060968~regulation of gene silencing	4	0.374883	0.0219048	HIST2H3B, HIST1H3A, HIST1H3B, HIST1H3C	868	13	18082	6.40978	1	0.968121	32.8446
SMART	SM00428:H3	4	0.374883	0.0311402	HIST2H3B, HIST1H3A, HIST1H3B, HIST1H3C	461	16	10425	5.65347	0.999954	0.760239	34.6944
INTERPRO	IPR000164:Histone H3	4	0.374883	0.0316674	HIST2H3B, HIST1H3A, HIST1H3B, HIST1H3C	915	16	20594	5.62678	1	0.934306	41.4717
UP_SEQ_FEATURE	chain:Histone H3.2	3	0.281162	0.0809088	HIST2H3B, HIST1H3B, HIST1H3C	870	10	18012	6.21103	1	0.999634	76.6796
UP_SEQ_FEATURE	chain:Histone H2A type 2-A	3	0.281162	0.0809088	HIST2H3B, HIST1H3B, HIST1H3C	870	10	18012	6.21103	1	0.999634	76.6796
GOTERM_MF_DIRECT	GO:0031492~nucleosomal DNA binding	5	0.468604	0.122341	HIST2H3B, SMARCC1, HIST1H3A, HIST1H3B, HIST1H3C	814	41	17446	2.61371	1	0.956657	87.0618
Annotation Cluster 16	Enrichment Score: 1.2868876235152935
Category	Term	Count	%	PValue	Genes	List Total	Pop Hits	Pop Total	Fold Enrichment	Bonferroni	Benjamini	FDR
UP_SEQ_FEATURE	domain:G-patch	5	0.468604	0.0345226	AGGF1, GPKOW, LIME1, GPATCH8, RBM17	870	26	18012	3.98143	1	0.999968	45.4597
SMART	SM00443:G_patch	4	0.374883	0.055709	AGGF1, GPKOW, GPATCH8, RBM17	461	20	10425	4.52278	1	0.836565	53.7934
INTERPRO	IPR000467:G-patch domain	4	0.374883	0.0716651	AGGF1, GPKOW, GPATCH8, RBM17	915	22	20594	4.0922	1	0.970964	70.9989
Annotation Cluster 17	Enrichment Score: 1.2080601385119847
Category	Term	Count	%	PValue	Genes	List Total	Pop Hits	Pop Total	Fold Enrichment	Bonferroni	Benjamini	FDR
SMART	SM00298:CHROMO	5	0.468604	0.0413626	MSL3, SMARCC1, CHD2, CHD6, CBX5	461	30	10425	3.76898	0.999998	0.773084	43.3884
INTERPRO	IPR000953:Chromo domain/shadow	5	0.468604	0.0422338	MSL3, SMARCC1, CHD2, CHD6, CBX5	915	30	20594	3.75118	1	0.942581	51.2419
INTERPRO	IPR016197:Chromo domain-like	4	0.374883	0.136004	MSL3, CHD2, CHD6, CBX5	915	29	20594	3.10443	1	0.989366	91.2264
Annotation Cluster 18	Enrichment Score: 1.1700604624527258
Category	Term	Count	%	PValue	Genes	List Total	Pop Hits	Pop Total	Fold Enrichment	Bonferroni	Benjamini	FDR
UP_SEQ_FEATURE	repeat:TPR 7	7	0.656045	0.0352275	BBS4, NPHP3, NAA16, PEX5, CDC16, SH3TC2, CTR9	870	51	18012	2.84165	1	0.999904	46.1427
UP_SEQ_FEATURE	repeat:TPR 6	7	0.656045	0.0558866	BBS4, NPHP3, NAA16, PEX5, CDC16, SH3TC2, CTR9	870	57	18012	2.54253	1	0.999398	62.9294
UP_SEQ_FEATURE	repeat:TPR 5	7	0.656045	0.0875765	BBS4, NPHP3, NAA16, PEX5, CDC16, SH3TC2, CTR9	870	64	18012	2.26444	1	0.999091	79.433
UP_SEQ_FEATURE	repeat:TPR 4	8	0.749766	0.12111	BBS4, NPHP3, NAA16, PEX5, CDC16, TTC5, SH3TC2, CTR9	870	86	18012	1.9259	1	0.999604	89.2214
Annotation Cluster 19	Enrichment Score: 1.153630122840355
Category	Term	Count	%	PValue	Genes	List Total	Pop Hits	Pop Total	Fold Enrichment	Bonferroni	Benjamini	FDR
SMART	SM00028:TPR	11	1.03093	0.0373053	BBS4, NPHP3, TTC32, PPID, NAA16, PEX5, CDC16, TTC5, SH3TC2, UNC45B, CTR9	461	119	10425	2.09036	0.999994	0.777259	40.0747
INTERPRO	IPR013026:Tetratricopeptide repeat-containing domain	11	1.03093	0.0409555	BBS4, NPHP3, TTC32, CRNKL1, PPID, NAA16, PEX5, CDC16, TTC5, UNC45B, CTR9	915	120	20594	2.06315	1	0.944697	50.1473
UP_KEYWORDS	TPR repeat	12	1.12465	0.0460205	BBS4, NPHP3, TTC32, PPID, NAA16, PEX5, CDC16, TTC5, SH3TC2, FBXO9, UNC45B, CTR9	974	144	22680	1.94045	1	0.325168	47.9639
INTERPRO	IPR019734:Tetratricopeptide repeat	11	1.03093	0.0539176	BBS4, NPHP3, TTC32, PPID, NAA16, PEX5, CDC16, TTC5, SH3TC2, UNC45B, CTR9	915	126	20594	1.96491	1	0.956125	60.252
UP_SEQ_FEATURE	repeat:TPR 3	11	1.03093	0.0802063	BBS4, NPHP3, TTC32, PPID, NAA16, PEX5, CDC16, TTC5, SH3TC2, UNC45B, CTR9	870	125	18012	1.8219	1	0.999729	76.3701
INTERPRO	IPR011990:Tetratricopeptide-like helical	14	1.31209	0.122111	BBS4, TTC32, CRNKL1, NAA16, PEX5, CDC16, TRRAP, TTC5, CTR9, NPHP3, PPID, PSMD3, SH3TC2, UNC45B	915	204	20594	1.54461	1	0.987817	88.5581
UP_SEQ_FEATURE	repeat:TPR 1	11	1.03093	0.126071	BBS4, NPHP3, TTC32, PPID, NAA16, PEX5, CDC16, TTC5, SH3TC2, UNC45B, CTR9	870	137	18012	1.66232	1	0.999557	90.2244
UP_SEQ_FEATURE	repeat:TPR 2	11	1.03093	0.126071	BBS4, NPHP3, TTC32, PPID, NAA16, PEX5, CDC16, TTC5, SH3TC2, UNC45B, CTR9	870	137	18012	1.66232	1	0.999557	90.2244
Annotation Cluster 20	Enrichment Score: 1.1508336018993395
Category	Term	Count	%	PValue	Genes	List Total	Pop Hits	Pop Total	Fold Enrichment	Bonferroni	Benjamini	FDR
INTERPRO	IPR008971:HSP40/DnaJ peptide-binding	3	0.281162	0.0575708	DNAJB11, DNAJA1, DNAJA4	915	9	20594	7.50237	1	0.950717	62.7311
INTERPRO	IPR002939:Chaperone DnaJ, C-terminal	3	0.281162	0.0575708	DNAJB11, DNAJA1, DNAJA4	915	9	20594	7.50237	1	0.950717	62.7311
INTERPRO	IPR018253:DnaJ domain, conserved site	4	0.374883	0.106438	DNAJB11, DNAJA1, DNAJB12, DNAJA4	915	26	20594	3.46263	1	0.987659	84.6387
Annotation Cluster 21	Enrichment Score: 1.0855825124795626
Category	Term	Count	%	PValue	Genes	List Total	Pop Hits	Pop Total	Fold Enrichment	Bonferroni	Benjamini	FDR
UP_KEYWORDS	Viral nucleoprotein	4	0.374883	0.0660948	SNRPA1, TROVE2, ZRSR1, HNRNPAB	974	22	22680	4.23371	1	0.396472	61.2526
GOTERM_CC_DIRECT	GO:0019013~viral nucleocapsid	4	0.374883	0.0779088	SNRPA1, TROVE2, ZRSR1, HNRNPAB	905	22	19662	3.95018	1	0.654962	69.3941
UP_KEYWORDS	Virion	4	0.374883	0.107522	SNRPA1, TROVE2, ZRSR1, HNRNPAB	974	27	22680	3.44969	1	0.511341	79.3451
Annotation Cluster 22	Enrichment Score: 0.9888979267271081
Category	Term	Count	%	PValue	Genes	List Total	Pop Hits	Pop Total	Fold Enrichment	Bonferroni	Benjamini	FDR
GOTERM_MF_DIRECT	GO:0003950~NAD+ ADP-ribosyltransferase activity	4	0.374883	0.0718287	PARP14, PARP11, LRRC9, PARP1	814	21	17446	4.08237	1	0.887514	68.9038
UP_SEQ_FEATURE	domain:PARP catalytic	3	0.281162	0.0958214	PARP14, PARP11, PARP1	870	11	18012	5.64639	1	0.999402	82.4149
INTERPRO	IPR012317:Poly(ADP-ribose) polymerase, catalytic domain	3	0.281162	0.156872	PARP14, PARP11, PARP1	915	16	20594	4.22008	1	0.991873	94.1598
Annotation Cluster 23	Enrichment Score: 0.9856137857999514
Category	Term	Count	%	PValue	Genes	List Total	Pop Hits	Pop Total	Fold Enrichment	Bonferroni	Benjamini	FDR
SMART	SM00803:TAF	4	0.374883	0.0261374	HIST1H4A, TAF6, HIST1H4B, HIST2H4	461	15	10425	6.03037	0.999768	0.812477	30.0034
INTERPRO	IPR004823:TATA box binding protein associated factor (TAF)	4	0.374883	0.0265871	HIST1H4A, TAF6, HIST1H4B, HIST2H4	915	15	20594	6.00189	1	0.94668	36.1451
SMART	SM00417:H4	3	0.281162	0.10996	HIST1H4A, HIST1H4B, HIST2H4	461	13	10425	5.21859	1	0.927872	79.1741
INTERPRO	IPR001951:Histone H4	3	0.281162	0.111086	HIST1H4A, HIST1H4B, HIST2H4	915	13	20594	5.19395	1	0.986018	85.9161
INTERPRO	IPR019809:Histone H4, conserved site	3	0.281162	0.111086	HIST1H4A, HIST1H4B, HIST2H4	915	13	20594	5.19395	1	0.986018	85.9161
GOTERM_BP_DIRECT	GO:0006336~DNA replication-independent nucleosome assembly	4	0.374883	0.115731	HIST1H4A, HIST1H4B, ASF1B, HIST2H4	868	25	18082	3.33309	1	0.996589	89.0418
UP_SEQ_FEATURE	chain:Histone H4	3	0.281162	0.127648	HIST1H4A, HIST1H4B, HIST2H4	870	13	18012	4.77772	1	0.999507	90.5244
GOTERM_BP_DIRECT	GO:0045653~negative regulation of megakaryocyte differentiation	3	0.281162	0.194864	HIST1H4A, HIST1H4B, HIST2H4	868	17	18082	3.6762	1	0.99919	97.9686
UP_SEQ_FEATURE	cross-link:Glycyl lysine isopeptide (Lys-Gly) (interchain with G-Cter in ubiquitin); alternate	3	0.281162	0.196722	HIST1H4A, HIST1H4B, HIST2H4	870	17	18012	3.65355	1	0.999687	97.7174
GOTERM_BP_DIRECT	GO:0006352~DNA-templated transcription, initiation	4	0.374883	0.260812	HIST1H4A, TAF6, HIST1H4B, HIST2H4	868	37	18082	2.25209	1	0.99968	99.5629
Annotation Cluster 24	Enrichment Score: 0.9773345756513191
Category	Term	Count	%	PValue	Genes	List Total	Pop Hits	Pop Total	Fold Enrichment	Bonferroni	Benjamini	FDR
KEGG_PATHWAY	mmu03050:Proteasome	6	0.562324	0.0686027	PSMB1, PSMD12, PSMC1, PSMD3, PSMD4, PSMD7	381	45	7720	2.70166	1	0.922579	60.3237
UP_KEYWORDS	Proteasome	6	0.562324	0.0914882	PSMB1, PSMD12, PSMC1, PSMD3, PSMD4, PSMD7	974	56	22680	2.49487	1	0.476062	73.5609
GOTERM_CC_DIRECT	GO:0000502~proteasome complex	6	0.562324	0.186333	PSMB1, PSMD12, PSMC1, PSMD3, PSMD4, PSMD7	905	66	19662	1.97509	1	0.816547	95.0706
Annotation Cluster 25	Enrichment Score: 0.9475906424260232
Category	Term	Count	%	PValue	Genes	List Total	Pop Hits	Pop Total	Fold Enrichment	Bonferroni	Benjamini	FDR
GOTERM_CC_DIRECT	GO:0000307~cyclin-dependent protein kinase holoenzyme complex	4	0.374883	0.0616605	CCNK, CCND2, CKS2, TEX24	905	20	19662	4.34519	1	0.622467	60.5052
GOTERM_BP_DIRECT	GO:0045737~positive regulation of cyclin-dependent protein serine/threonine kinase activity	4	0.374883	0.137427	CCNK, CCND2, CKS2, TEX24	868	27	18082	3.08619	1	0.997487	92.9887
GOTERM_MF_DIRECT	GO:0016538~cyclin-dependent protein serine/threonine kinase regulator activity	3	0.281162	0.169492	CCNK, CKS2, TEX24	814	16	17446	4.01858	1	0.977337	94.5543
Annotation Cluster 26	Enrichment Score: 0.9323088448625755
Category	Term	Count	%	PValue	Genes	List Total	Pop Hits	Pop Total	Fold Enrichment	Bonferroni	Benjamini	FDR
UP_KEYWORDS	WD repeat	18	1.68697	0.0496198	SEC31A, UTP18, ANAPC4, UTP15, CORO7, WDR48, ERCC8, TAF5L, DCAF11, WDR61, STXBP5, WDR76, WRAP53, SEC13, GNB5, GNB3, WDR46, WDR45	974	256	22680	1.63726	1	0.340193	50.6209
UP_SEQ_FEATURE	repeat:WD 6	14	1.31209	0.0609024	SEC31A, UTP18, UTP15, CORO7, WDR48, TAF5L, DCAF11, WDR61, STXBP5, WDR76, WRAP53, GNB5, SEC13, GNB3	870	167	18012	1.73562	1	0.999512	66.1849
UP_SEQ_FEATURE	repeat:WD 5	16	1.49953	0.0866488	SEC31A, UTP18, UTP15, CORO7, WDR48, ERCC8, TAF5L, DCAF11, WDR61, STXBP5, WDR76, WRAP53, SEC13, GNB5, GNB3, WDR46	870	211	18012	1.56993	1	0.999586	79.0692
SMART	SM00320:WD40	17	1.59325	0.117641	SEC31A, UTP18, UTP15, CORO7, WDR48, ERCC8, TAF5L, DCAF11, WDR61, STXBP5, WDR76, WRAP53, SEC13, GNB5, GNB3, WDR46, WDR45	461	262	10425	1.46731	1	0.928397	81.4687
INTERPRO	IPR001680:WD40 repeat	17	1.59325	0.126466	SEC31A, UTP18, UTP15, CORO7, WDR48, ERCC8, TAF5L, DCAF11, WDR61, STXBP5, WDR76, WRAP53, SEC13, GNB5, GNB3, WDR46, WDR45	915	263	20594	1.45483	1	0.987491	89.467
UP_SEQ_FEATURE	repeat:WD 3	17	1.59325	0.128818	SEC31A, UTP18, UTP15, CORO7, WDR48, ERCC8, TAF5L, DCAF11, WDR61, STXBP5, WDR76, WRAP53, SEC13, GNB5, GNB3, WDR46, WDR45	870	243	18012	1.44839	1	0.999321	90.7413
INTERPRO	IPR017986:WD40-repeat-containing domain	19	1.78069	0.140184	SEC31A, UTP18, ANAPC4, UTP15, CORO7, NUP155, WDR48, ERCC8, TAF5L, DCAF11, WDR61, STXBP5, WDR76, WRAP53, SEC13, GNB5, GNB3, WDR46, WDR45	915	307	20594	1.39295	1	0.989954	91.9068
UP_SEQ_FEATURE	repeat:WD 2	17	1.59325	0.146018	SEC31A, UTP18, UTP15, CORO7, WDR48, ERCC8, TAF5L, DCAF11, WDR61, STXBP5, WDR76, WRAP53, SEC13, GNB5, GNB3, WDR46, WDR45	870	248	18012	1.41919	1	0.99928	93.4368
UP_SEQ_FEATURE	repeat:WD 1	17	1.59325	0.146018	SEC31A, UTP18, UTP15, CORO7, WDR48, ERCC8, TAF5L, DCAF11, WDR61, STXBP5, WDR76, WRAP53, SEC13, GNB5, GNB3, WDR46, WDR45	870	248	18012	1.41919	1	0.99928	93.4368
UP_SEQ_FEATURE	repeat:WD 4	16	1.49953	0.146252	SEC31A, UTP18, UTP15, CORO7, WDR48, ERCC8, TAF5L, DCAF11, WDR61, STXBP5, WDR76, WRAP53, SEC13, GNB5, GNB3, WDR46	870	230	18012	1.44024	1	0.999168	93.4678
INTERPRO	IPR015943:WD40/YVTN repeat-like-containing domain	19	1.78069	0.25318	SEC31A, UTP18, ANAPC4, UTP15, CORO7, WDR48, APEH, ERCC8, TAF5L, DCAF11, WDR61, STXBP5, WDR76, WRAP53, SEC13, GNB5, GNB3, WDR46, WDR45	915	340	20594	1.25775	1	0.998409	99.2245
Annotation Cluster 27	Enrichment Score: 0.9291211539000398
Category	Term	Count	%	PValue	Genes	List Total	Pop Hits	Pop Total	Fold Enrichment	Bonferroni	Benjamini	FDR
SMART	SM01190:SM01190	3	0.281162	0.0821074	TMED7, TMED11, TMED10	461	11	10425	6.16742	1	0.895242	68.4609
INTERPRO	IPR015720:TMP21-related	3	0.281162	0.0967418	TMED7, TMED11, TMED10	915	12	20594	5.62678	1	0.986492	81.6157
INTERPRO	IPR009038:GOLD	3	0.281162	0.205419	TMED7, TMED11, TMED10	915	19	20594	3.55375	1	0.996477	97.8238
Annotation Cluster 28	Enrichment Score: 0.927803264686299
Category	Term	Count	%	PValue	Genes	List Total	Pop Hits	Pop Total	Fold Enrichment	Bonferroni	Benjamini	FDR
SMART	SM00041:CT	4	0.374883	0.0629411	NDP, OTOG, OTOGL, SLIT1	461	21	10425	4.30741	1	0.845496	58.3388
INTERPRO	IPR006207:Cystine knot, C-terminal	4	0.374883	0.0972094	NDP, OTOG, OTOGL, SLIT1	915	25	20594	3.60114	1	0.985145	81.7734
UP_SEQ_FEATURE	domain:CTCK	3	0.281162	0.269121	NDP, OTOG, SLIT1	870	21	18012	2.95764	1	0.999959	99.5527
Annotation Cluster 29	Enrichment Score: 0.9121821020136557
Category	Term	Count	%	PValue	Genes	List Total	Pop Hits	Pop Total	Fold Enrichment	Bonferroni	Benjamini	FDR
INTERPRO	IPR023393:START-like domain	4	0.374883	0.0883258	STARD6, PCTP, ACOT11, PITPNC1	915	24	20594	3.75118	1	0.984113	78.5468
SMART	SM00234:START	3	0.281162	0.124686	STARD6, PCTP, ACOT11	461	14	10425	4.84583	1	0.915875	83.3654
INTERPRO	IPR002913:START domain	3	0.281162	0.141222	STARD6, PCTP, ACOT11	915	15	20594	4.50142	1	0.989395	92.0679
UP_SEQ_FEATURE	domain:START	3	0.281162	0.144366	STARD6, PCTP, ACOT11	870	14	18012	4.43645	1	0.999331	93.2142
Annotation Cluster 30	Enrichment Score: 0.8551990651964372
Category	Term	Count	%	PValue	Genes	List Total	Pop Hits	Pop Total	Fold Enrichment	Bonferroni	Benjamini	FDR
INTERPRO	IPR020103:Pseudouridine synthase, catalytic domain	3	0.281162	0.111086	PUS7L, RPUSD4, RPUSD1	915	13	20594	5.19395	1	0.986018	85.9161
GOTERM_MF_DIRECT	GO:0009982~pseudouridine synthase activity	3	0.281162	0.120515	PUS7L, RPUSD4, RPUSD1	814	13	17446	4.94595	1	0.961442	86.6336
GOTERM_BP_DIRECT	GO:0009451~RNA modification	3	0.281162	0.15992	PUS7L, RPUSD4, RPUSD1	868	15	18082	4.16636	1	0.998527	95.6398
GOTERM_BP_DIRECT	GO:0001522~pseudouridine synthesis	3	0.281162	0.177256	PUS7L, RPUSD4, RPUSD1	868	16	18082	3.90596	1	0.998957	97.0029
Annotation Cluster 31	Enrichment Score: 0.7191453127192653
Category	Term	Count	%	PValue	Genes	List Total	Pop Hits	Pop Total	Fold Enrichment	Bonferroni	Benjamini	FDR
INTERPRO	IPR013763:Cyclin-like	5	0.468604	0.100119	CCNK, CDK5R2, CCNB2, CCND2, CABLES2	915	40	20594	2.81339	1	0.985419	82.7272
INTERPRO	IPR006671:Cyclin, N-terminal	4	0.374883	0.146423	CCNK, CCNB2, CCND2, CABLES2	915	30	20594	3.00095	1	0.990313	92.8308
SMART	SM01332:SM01332	3	0.281162	0.171213	CCNK, CCNB2, CCND2	461	17	10425	3.99069	1	0.962999	92.0289
INTERPRO	IPR004367:Cyclin, C-terminal domain	3	0.281162	0.172826	CCNK, CCNB2, CCND2	915	17	20594	3.97184	1	0.993716	95.7507
UP_KEYWORDS	Cyclin	4	0.374883	0.268589	CCNK, CCNB2, CCND2, CABLES2	974	42	22680	2.21766	1	0.721334	98.6921
SMART	SM00385:CYCLIN	3	0.281162	0.415685	CCNK, CCNB2, CCND2	461	32	10425	2.12005	1	0.992181	99.9281
Annotation Cluster 32	Enrichment Score: 0.704861982040013
Category	Term	Count	%	PValue	Genes	List Total	Pop Hits	Pop Total	Fold Enrichment	Bonferroni	Benjamini	FDR
UP_KEYWORDS	Gap junction	4	0.374883	0.107522	GJB4, GJB5, PANX3, GJE1	974	27	22680	3.44969	1	0.511341	79.3451
GOTERM_CC_DIRECT	GO:0005921~gap junction	4	0.374883	0.192418	GJB4, GJB5, PANX3, GJE1	905	33	19662	2.63345	1	0.818516	95.5822
SMART	SM01089:SM01089	3	0.281162	0.220011	GJB4, GJB5, GJE1	461	20	10425	3.39208	1	0.980276	96.4799
INTERPRO	IPR013092:Connexin, N-terminal	3	0.281162	0.221955	GJB4, GJB5, GJE1	915	20	20594	3.37607	1	0.997206	98.4665
INTERPRO	IPR019570:Gap junction protein, cysteine-rich domain	3	0.281162	0.221955	GJB4, GJB5, GJE1	915	20	20594	3.37607	1	0.997206	98.4665
INTERPRO	IPR000500:Connexin	3	0.281162	0.221955	GJB4, GJB5, GJE1	915	20	20594	3.37607	1	0.997206	98.4665
GOTERM_CC_DIRECT	GO:0005922~connexon complex	3	0.281162	0.233874	GJB4, GJB5, GJE1	905	20	19662	3.2589	1	0.847706	97.9529
Annotation Cluster 33	Enrichment Score: 0.7038803368845081
Category	Term	Count	%	PValue	Genes	List Total	Pop Hits	Pop Total	Fold Enrichment	Bonferroni	Benjamini	FDR
INTERPRO	IPR007677:Gasdermin	3	0.281162	0.0829833	GSDMA, GSDMC, GSDMC2	915	11	20594	6.1383	1	0.981649	76.3553
UP_KEYWORDS	Necrosis	3	0.281162	0.210956	GSDMA, GSDMC, GSDMC2	974	20	22680	3.49281	1	0.661464	96.2564
GOTERM_BP_DIRECT	GO:0012501~programmed cell death	3	0.281162	0.44175	GSDMA, GSDMC, GSDMC2	868	31	18082	2.01598	1	0.999982	99.9972
Annotation Cluster 34	Enrichment Score: 0.6899121904068493
Category	Term	Count	%	PValue	Genes	List Total	Pop Hits	Pop Total	Fold Enrichment	Bonferroni	Benjamini	FDR
GOTERM_MF_DIRECT	GO:0004177~aminopeptidase activity	4	0.374883	0.139928	METAP1, BLMH, XPNPEP1, DNPEP	814	28	17446	3.06178	1	0.968211	90.5788
GOTERM_MF_DIRECT	GO:0070006~metalloaminopeptidase activity	3	0.281162	0.221064	METAP1, XPNPEP1, DNPEP	814	19	17446	3.38407	1	0.983612	98.0059
UP_KEYWORDS	Aminopeptidase	3	0.281162	0.275321	METAP1, XPNPEP1, DNPEP	974	24	22680	2.91068	1	0.720521	98.8495
Annotation Cluster 35	Enrichment Score: 0.6875830938741174
Category	Term	Count	%	PValue	Genes	List Total	Pop Hits	Pop Total	Fold Enrichment	Bonferroni	Benjamini	FDR
INTERPRO	IPR000301:Tetraspanin	4	0.374883	0.125854	TSPAN10, TSPAN4, TSPAN9, CD151	915	28	20594	3.2153	1	0.988361	89.3436
INTERPRO	IPR008952:Tetraspanin, EC2 domain	4	0.374883	0.146423	TSPAN10, TSPAN4, TSPAN9, CD151	915	30	20594	3.00095	1	0.990313	92.8308
INTERPRO	IPR018499:Tetraspanin/Peripherin	4	0.374883	0.157092	TSPAN10, TSPAN4, TSPAN9, CD151	915	31	20594	2.90414	1	0.991194	94.1851
INTERPRO	IPR018503:Tetraspanin, conserved site	3	0.281162	0.221955	TSPAN4, TSPAN9, CD151	915	20	20594	3.37607	1	0.997206	98.4665
PIR_SUPERFAMILY	PIRSF002419:tetraspanin	3	0.281162	0.567793	TSPAN4, TSPAN9, CD151	126	27	1807	1.59347	1	1	99.9932
Annotation Cluster 36	Enrichment Score: 0.6716624627670427
Category	Term	Count	%	PValue	Genes	List Total	Pop Hits	Pop Total	Fold Enrichment	Bonferroni	Benjamini	FDR
UP_SEQ_FEATURE	domain:Ras-GEF	4	0.374883	0.106896	RASGRF2, RASGRP2, RAPGEFL1, RGL2	870	24	18012	3.45057	1	0.99958	85.7835
SMART	SM00147:RasGEF	4	0.374883	0.124138	RASGRF2, RASGRP2, RAPGEFL1, RGL2	461	28	10425	3.23055	1	0.927037	83.2246
INTERPRO	IPR001895:Guanine-nucleotide dissociation stimulator CDC25	4	0.374883	0.125854	RASGRF2, RASGRP2, RAPGEFL1, RGL2	915	28	20594	3.2153	1	0.988361	89.3436
UP_SEQ_FEATURE	domain:N-terminal Ras-GEF	3	0.281162	0.196722	RASGRF2, RASGRP2, RGL2	870	17	18012	3.65355	1	0.999687	97.7174
INTERPRO	IPR023578:Ras guanine nucleotide exchange factor, domain	4	0.374883	0.310183	RASGRF2, RASGRP2, RAPGEFL1, RGL2	915	44	20594	2.0461	1	0.999413	99.7932
SMART	SM00229:RasGEFN	3	0.281162	0.384263	RASGRF2, RASGRP2, RGL2	461	30	10425	2.26139	1	0.991677	99.8543
INTERPRO	IPR000651:Ras-like guanine nucleotide exchange factor, N-terminal	3	0.281162	0.507611	RASGRF2, RASGRP2, RGL2	915	38	20594	1.77688	1	0.999982	99.9992
Annotation Cluster 37	Enrichment Score: 0.6441361485252782
Category	Term	Count	%	PValue	Genes	List Total	Pop Hits	Pop Total	Fold Enrichment	Bonferroni	Benjamini	FDR
UP_KEYWORDS	Bromodomain	4	0.374883	0.167005	KAT2A, TRIM66, BRDT, BRD9	974	33	22680	2.82248	1	0.602776	92.0623
UP_SEQ_FEATURE	domain:Bromo	3	0.281162	0.214665	KAT2A, TRIM66, BRD9	870	18	18012	3.45057	1	0.999786	98.4543
SMART	SM00297:BROMO	4	0.374883	0.270475	KAT2A, TRIM66, BRDT, BRD9	461	41	10425	2.20623	1	0.986869	98.5701
INTERPRO	IPR001487:Bromodomain	4	0.374883	0.273425	KAT2A, TRIM66, BRDT, BRD9	915	41	20594	2.19582	1	0.998837	99.5092
Annotation Cluster 38	Enrichment Score: 0.6441207169659251
Category	Term	Count	%	PValue	Genes	List Total	Pop Hits	Pop Total	Fold Enrichment	Bonferroni	Benjamini	FDR
GOTERM_MF_DIRECT	GO:0016620~oxidoreductase activity, acting on the aldehyde or oxo group of donors, NAD or NADP as acceptor	4	0.374883	0.185689	ALDH8A1, ALDH18A1, HTATIP2, ALDH1A3	814	32	17446	2.67905	1	0.977131	96.0004
INTERPRO	IPR016163:Aldehyde dehydrogenase, C-terminal	3	0.281162	0.23859	ALDH8A1, ALDH18A1, ALDH1A3	915	21	20594	3.2153	1	0.997963	98.9299
INTERPRO	IPR016162:Aldehyde dehydrogenase, N-terminal	3	0.281162	0.23859	ALDH8A1, ALDH18A1, ALDH1A3	915	21	20594	3.2153	1	0.997963	98.9299
INTERPRO	IPR016161:Aldehyde/histidinol dehydrogenase	3	0.281162	0.23859	ALDH8A1, ALDH18A1, ALDH1A3	915	21	20594	3.2153	1	0.997963	98.9299
INTERPRO	IPR015590:Aldehyde dehydrogenase domain	3	0.281162	0.23859	ALDH8A1, ALDH18A1, ALDH1A3	915	21	20594	3.2153	1	0.997963	98.9299
Annotation Cluster 39	Enrichment Score: 0.6257356587070853
Category	Term	Count	%	PValue	Genes	List Total	Pop Hits	Pop Total	Fold Enrichment	Bonferroni	Benjamini	FDR
UP_SEQ_FEATURE	domain:Fibronectin type-III 5	5	0.468604	0.125536	PTPRV, SORL1, CSF3R, NEO1, FNDC7	870	40	18012	2.58793	1	0.999632	90.1206
UP_SEQ_FEATURE	domain:Fibronectin type-III 6	4	0.374883	0.162464	PTPRV, SORL1, NEO1, FNDC7	870	29	18012	2.85565	1	0.999335	95.3077
UP_SEQ_FEATURE	domain:Fibronectin type-III 4	5	0.468604	0.306408	PTPRV, SORL1, CSF3R, NEO1, FNDC7	870	58	18012	1.78478	1	0.999972	99.8188
UP_SEQ_FEATURE	domain:Fibronectin type-III 3	5	0.468604	0.502612	PTPRV, SORL1, CSF3R, NEO1, FNDC7	870	76	18012	1.36207	1	1	99.9994
Annotation Cluster 40	Enrichment Score: 0.6255767437998166
Category	Term	Count	%	PValue	Genes	List Total	Pop Hits	Pop Total	Fold Enrichment	Bonferroni	Benjamini	FDR
SMART	SM00651:Sm	3	0.281162	0.220011	LSM11, LSM3, SNRPF	461	20	10425	3.39208	1	0.980276	96.4799
INTERPRO	IPR001163:Ribonucleoprotein LSM domain	3	0.281162	0.221955	LSM11, LSM3, SNRPF	915	20	20594	3.37607	1	0.997206	98.4665
INTERPRO	IPR010920:Like-Sm (LSM) domain	3	0.281162	0.271995	LSM11, LSM3, SNRPF	915	23	20594	2.93571	1	0.998897	99.4929
Annotation Cluster 41	Enrichment Score: 0.599751991932288
Category	Term	Count	%	PValue	Genes	List Total	Pop Hits	Pop Total	Fold Enrichment	Bonferroni	Benjamini	FDR
UP_SEQ_FEATURE	repeat:TPR 10	3	0.281162	0.178978	BBS4, NPHP3, CTR9	870	16	18012	3.8819	1	0.999536	96.6723
UP_SEQ_FEATURE	repeat:TPR 8	4	0.374883	0.290401	BBS4, NPHP3, SH3TC2, CTR9	870	39	18012	2.12343	1	0.99997	99.7314
UP_SEQ_FEATURE	repeat:TPR 9	3	0.281162	0.305453	BBS4, NPHP3, CTR9	870	23	18012	2.70045	1	0.999975	99.8144
Annotation Cluster 42	Enrichment Score: 0.5933348978774382
Category	Term	Count	%	PValue	Genes	List Total	Pop Hits	Pop Total	Fold Enrichment	Bonferroni	Benjamini	FDR
UP_SEQ_FEATURE	repeat:21	3	0.281162	0.196722	OVGP1, PLIN4, EWSR1	870	17	18012	3.65355	1	0.999687	97.7174
UP_SEQ_FEATURE	repeat:20	3	0.281162	0.214665	OVGP1, PLIN4, EWSR1	870	18	18012	3.45057	1	0.999786	98.4543
UP_SEQ_FEATURE	repeat:18	3	0.281162	0.214665	OVGP1, PLIN4, EWSR1	870	18	18012	3.45057	1	0.999786	98.4543
UP_SEQ_FEATURE	repeat:19	3	0.281162	0.214665	OVGP1, PLIN4, EWSR1	870	18	18012	3.45057	1	0.999786	98.4543
UP_SEQ_FEATURE	repeat:16	3	0.281162	0.287313	OVGP1, PLIN4, EWSR1	870	22	18012	2.8232	1	0.99997	99.7105
UP_SEQ_FEATURE	repeat:17	3	0.281162	0.305453	OVGP1, PLIN4, EWSR1	870	23	18012	2.70045	1	0.999975	99.8144
UP_SEQ_FEATURE	repeat:15	3	0.281162	0.411356	OVGP1, PLIN4, EWSR1	870	29	18012	2.14174	1	0.999997	99.9893
Annotation Cluster 43	Enrichment Score: 0.581463899927173
Category	Term	Count	%	PValue	Genes	List Total	Pop Hits	Pop Total	Fold Enrichment	Bonferroni	Benjamini	FDR
UP_KEYWORDS	Transcription	92	8.62231	0.101954	TMEM18, HINT1, HOXD12, HOXD11, KDM1B, PRIM1, MAP3K7, TAF5L, GTF2E2, HEY2, RARB, E4F1, ZFP503, ACTR8, CRY1, RPRD1B, BRD9, ZFP35, CCNK, ZFP553, RXRB, YY1, ZFP326, ARID5A, SF1, PROX2, TTF2, HIPK1, FAM120B, ABT1, NAB2, HIPK3, PARP14, BRDT, COMMD2, CUX2, SPZ1, SUDS3, COMMD4, BCLAF1, NACA, LCORL, POLR2L, HOXA11, POLR2I, TRRAP, SOX9, COMMD9, COMMD8, ZFP319, CCDC59, COMMD10, STAT6, FOXH1, T, NR1D2, ZKSCA…	974	1859	22680	1.15237	1	0.497529	77.4847
UP_KEYWORDS	Transcription regulation	88	8.24742	0.128464	HINT1, HOXD12, HOXD11, KDM1B, MAP3K7, TAF5L, GTF2E2, HEY2, RARB, E4F1, ZFP503, ACTR8, CRY1, RPRD1B, BRD9, ZFP35, CCNK, ZFP553, RXRB, YY1, ZFP326, ARID5A, SF1, PROX2, TTF2, HIPK1, ABT1, FAM120B, NAB2, HIPK3, PARP14, BRDT, COMMD2, CUX2, SPZ1, SUDS3, COMMD4, BCLAF1, NACA, LCORL, HOXA11, TRRAP, SOX9, COMMD9, COMMD8, ZFP319, CCDC59, COMMD10, STAT6, FOXH1, T, NR1D2, ZKSCAN17, POU2F3, SAFB, CHD2, ZFP410…	974	1799	22680	1.13903	1	0.556163	85.1391
GOTERM_BP_DIRECT	GO:0006351~transcription, DNA-templated	93	8.71603	0.439252	TMEM18, HINT1, HOXD12, HOXD11, KDM1B, PRIM1, MAP3K7, TAF5L, GTF2E2, HEY2, RARB, E4F1, ZFP503, ACTR8, CRY1, RPRD1B, BRD9, ZFP35, CCNK, ZFP553, RXRB, YY1, ZFP326, ARID5A, SF1, PROX2, TTF2, HIPK1, FAM120B, ABT1, NAB2, HIPK3, PARP14, BRDT, COMMD2, CUX2, SPZ1, SUDS3, COMMD4, BCLAF1, NACA, LCORL, POLR2L, HOXA11, POLR2I, TRRAP, SOX9, COMMD9, HDGFRP2, COMMD8, ZFP319, CCDC59, COMMD10, STAT6, FOXH1, T, NR1…	868	1885	18082	1.02778	1	0.999981	99.997
GOTERM_BP_DIRECT	GO:0006355~regulation of transcription, DNA-templated	102	9.55951	0.820813	HOXD12, HOXD11, MAP3K7, KDM1B, GTF2E2, TAF5L, RARB, ZFP503, RPRD1B, CRY1, RXRB, YY1, ZFP326, PROX2, ABT1, PARP14, RNF20, SUDS3, ZFP612, HOXA11, TRRAP, SOX9, COMMD9, COMMD8, COMMD10, FOXH1, T, NKX1-2, ASF1B, HELLS, EWSR1, HNRNPAB, TAF6, SMAD4, CELSR2, MAFK, SAFB2, CTR9, MSL3, PPIE, 9130023H24RIK, NR1I2, GCM1, WDR61, EAF1, ZFP771, SMARCC1, NOTCH4, IKBKG, HOXB9, PARP1, HINT1, CREG1, HEY2, ACTR8, E4F…	868	2279	18082	0.932358	1	1	100
Annotation Cluster 44	Enrichment Score: 0.5745066248947337
Category	Term	Count	%	PValue	Genes	List Total	Pop Hits	Pop Total	Fold Enrichment	Bonferroni	Benjamini	FDR
UP_KEYWORDS	Protease	29	2.7179	0.179441	METAP1, CNDP1, CORIN, MASP1, USP5, UCHL1, FAM63A, OTUB2, PSMB1, PCSK7, VCPIP1, PRSS55, F11, UFSP2, USP1, PLG, XPNPEP1, DNPEP, GZMM, OTUD3, BLMH, ADAMTS8, CAPN10, ATG4C, OTUB1, ARXES1, ST14, ARXES2, MEP1A	974	542	22680	1.2459	1	0.622291	93.5565
GOTERM_MF_DIRECT	GO:0008233~peptidase activity	29	2.7179	0.231293	METAP1, CNDP1, CORIN, MASP1, ADAMTSL3, USP5, UCHL1, FAM63A, OTUB2, PSMB1, PCSK7, VCPIP1, PRSS55, F11, UFSP2, USP1, PLG, XPNPEP1, DNPEP, OTUD3, BLMH, ADAMTS8, CAPN10, ATG4C, OTUB1, ARXES1, ST14, ARXES2, MEP1A	814	516	17446	1.20454	1	0.985794	98.379
GOTERM_BP_DIRECT	GO:0006508~proteolysis	30	2.81162	0.455404	METAP1, CNDP1, CORIN, MASP1, USP5, UCHL1, MST1, FAM63A, OTUB2, PSMB1, PCSK7, VCPIP1, PRSS55, F11, UFSP2, USP1, SCRN1, PLG, XPNPEP1, DNPEP, OTUD3, APEH, ADAMTS9, BLMH, CAPN10, ADAMTS8, ATG4C, OTUB1, ST14, MEP1A	868	582	18082	1.0738	1	0.999985	99.9982
Annotation Cluster 45	Enrichment Score: 0.5640620924713712
Category	Term	Count	%	PValue	Genes	List Total	Pop Hits	Pop Total	Fold Enrichment	Bonferroni	Benjamini	FDR
UP_KEYWORDS	Chloride channel	5	0.468604	0.133848	GLRA1, CLIC4, CLCC1, CLIC6, CLCNKA	974	46	22680	2.53102	1	0.561135	86.3626
GOTERM_CC_DIRECT	GO:0034707~chloride channel complex	5	0.468604	0.159934	GLRA1, CLIC4, CLCC1, CLIC6, CLCNKA	905	46	19662	2.36152	1	0.79819	92.144
UP_KEYWORDS	Chloride	5	0.468604	0.323933	GLRA1, CLIC4, CLCC1, CLIC6, CLCNKA	974	67	22680	1.73772	1	0.748195	99.5607
GOTERM_BP_DIRECT	GO:1902476~chloride transmembrane transport	4	0.374883	0.327094	GLRA1, CLIC4, CLIC6, CLCNKA	868	42	18082	1.98398	1	0.999901	99.9193
GOTERM_MF_DIRECT	GO:0005254~chloride channel activity	5	0.468604	0.337965	GLRA1, CLIC4, CLCC1, CLIC6, CLCNKA	814	63	17446	1.70099	1	0.991571	99.844
GOTERM_BP_DIRECT	GO:0006821~chloride transport	5	0.468604	0.538363	GLRA1, CLIC4, CLCC1, CLIC6, CLCNKA	868	80	18082	1.30199	1	0.999996	99.9999
Annotation Cluster 46	Enrichment Score: 0.5616781241698274
Category	Term	Count	%	PValue	Genes	List Total	Pop Hits	Pop Total	Fold Enrichment	Bonferroni	Benjamini	FDR
SMART	SM00194:PTPc	4	0.374883	0.234477	PTPRC, PTPRV, PTPRH, PTPN1	461	38	10425	2.38041	1	0.982059	97.2644
INTERPRO	IPR000242:Protein-tyrosine phosphatase, receptor/non-receptor type	4	0.374883	0.261266	PTPRC, PTPRV, PTPRH, PTPN1	915	40	20594	2.25071	1	0.998624	99.3531
SMART	SM00404:PTPc_motif	5	0.468604	0.302245	PTPRC, PTPRV, PTPRH, PTPN1, CDKN3	461	63	10425	1.79475	1	0.989422	99.215
INTERPRO	IPR003595:Protein-tyrosine phosphatase, catalytic	5	0.468604	0.306016	PTPRC, PTPRV, PTPRH, PTPN1, CDKN3	915	63	20594	1.78628	1	0.9994	99.7714
Annotation Cluster 47	Enrichment Score: 0.5394194700188698
Category	Term	Count	%	PValue	Genes	List Total	Pop Hits	Pop Total	Fold Enrichment	Bonferroni	Benjamini	FDR
UP_SEQ_FEATURE	repeat:LRR 21	4	0.374883	0.0329784	SLITRK3, LRRC9, SLIT1, TLR8	870	15	18012	5.52092	1	0.99999	43.9347
UP_SEQ_FEATURE	repeat:LRR 23	3	0.281162	0.0415357	LRRC9, SLIT1, TLR8	870	7	18012	8.87291	1	0.99965	51.9067
UP_SEQ_FEATURE	repeat:LRR 20	4	0.374883	0.0609531	SLITRK3, LRRC9, SLIT1, TLR8	870	19	18012	4.35862	1	0.999259	66.2164
UP_SEQ_FEATURE	repeat:LRR 22	3	0.281162	0.0809088	LRRC9, SLIT1, TLR8	870	10	18012	6.21103	1	0.999634	76.6796
UP_SEQ_FEATURE	repeat:LRR 19	4	0.374883	0.0871972	SLITRK3, LRRC9, SLIT1, TLR8	870	22	18012	3.76426	1	0.999282	79.285
UP_SEQ_FEATURE	repeat:LRR 18	4	0.374883	0.128138	SLITRK3, LRRC9, SLIT1, TLR8	870	26	18012	3.18515	1	0.999415	90.6157
UP_SEQ_FEATURE	repeat:LRR 16	5	0.468604	0.134124	SLITRK3, LRIG2, LRRC9, SLIT1, TLR8	870	41	18012	2.52481	1	0.999287	91.6677
UP_SEQ_FEATURE	repeat:LRR 15	5	0.468604	0.20012	SLITRK3, LRIG2, LRRC9, SLIT1, TLR8	870	48	18012	2.15661	1	0.999691	97.8785
UP_SEQ_FEATURE	repeat:LRR 17	4	0.374883	0.237558	SLITRK3, LRRC9, SLIT1, TLR8	870	35	18012	2.36611	1	0.999896	99.0723
UP_SEQ_FEATURE	repeat:LRR 14	5	0.468604	0.273599	SLITRK3, LRIG2, LRRC9, SLIT1, TLR8	870	55	18012	1.88213	1	0.999961	99.5977
UP_SEQ_FEATURE	repeat:LRR 12	6	0.562324	0.33331	SLITRK3, LRIG2, LRRC9, SLIT1, TLR8, PRELP	870	79	18012	1.57241	1	0.999986	99.9084
UP_SEQ_FEATURE	repeat:LRR 13	5	0.468604	0.383952	SLITRK3, LRIG2, LRRC9, SLIT1, TLR8	870	65	18012	1.59257	1	0.999996	99.9766
UP_SEQ_FEATURE	repeat:LRR 11	6	0.562324	0.420282	SLITRK3, LRIG2, LRRC9, SLIT1, TLR8, PRELP	870	88	18012	1.4116	1	0.999998	99.9918
SMART	SM00369:LRR_TYP	9	0.843486	0.510774	OPTC, CEP72, NEPN, SLITRK3, LRIG2, LRRC9, SLIT1, TLR8, PRELP	461	175	10425	1.163	1	0.995388	99.9934
INTERPRO	IPR003591:Leucine-rich repeat, typical subtype	9	0.843486	0.516995	OPTC, CEP72, NEPN, SLITRK3, LRIG2, LRRC9, SLIT1, TLR8, PRELP	915	175	20594	1.15751	1	0.999985	99.9995
UP_SEQ_FEATURE	repeat:LRR 10	6	0.562324	0.558822	SLITRK3, LRIG2, LRRC9, SLIT1, TLR8, PRELP	870	103	18012	1.20603	1	1	99.9999
UP_SEQ_FEATURE	repeat:LRR 9	6	0.562324	0.713483	SLITRK3, LRIG2, LRRC9, SLIT1, TLR8, PRELP	870	123	18012	1.00992	1	1	100
UP_SEQ_FEATURE	repeat:LRR 8	6	0.562324	0.780297	SLITRK3, LRIG2, LRRC9, SLIT1, TLR8, PRELP	870	134	18012	0.92702	1	1	100
UP_SEQ_FEATURE	repeat:LRR 7	6	0.562324	0.883802	SLITRK3, LRIG2, LRRC9, SLIT1, TLR8, PRELP	870	158	18012	0.786207	1	1	100
UP_SEQ_FEATURE	repeat:LRR 6	7	0.656045	0.903616	OPTC, SLITRK3, LRIG2, LRRC9, SLIT1, TLR8, PRELP	870	191	18012	0.758765	1	1	100
UP_SEQ_FEATURE	repeat:LRR 3	9	0.843486	0.925608	OPTC, SNRPA1, SLITRK3, LRIG2, LRRC9, SPG11, SLIT1, TLR8, PRELP	870	253	18012	0.736486	1	1	100
UP_SEQ_FEATURE	repeat:LRR 5	7	0.656045	0.943143	OPTC, SLITRK3, LRIG2, LRRC9, SLIT1, TLR8, PRELP	870	210	18012	0.690115	1	1	100
UP_SEQ_FEATURE	repeat:LRR 4	7	0.656045	0.96651	OPTC, SLITRK3, LRIG2, LRRC9, SLIT1, TLR8, PRELP	870	228	18012	0.635632	1	1	100
Annotation Cluster 48	Enrichment Score: 0.5352418265580184
Category	Term	Count	%	PValue	Genes	List Total	Pop Hits	Pop Total	Fold Enrichment	Bonferroni	Benjamini	FDR
GOTERM_BP_DIRECT	GO:0044804~nucleophagy	3	0.281162	0.177256	ATG4C, ATG3, WDR45	868	16	18082	3.90596	1	0.998957	97.0029
GOTERM_BP_DIRECT	GO:0000422~mitophagy	4	0.374883	0.221923	CAPN10, ATG4C, ATG3, WDR45	868	34	18082	2.4508	1	0.999443	98.9012
GOTERM_BP_DIRECT	GO:0000045~autophagosome assembly	3	0.281162	0.630189	ATG4C, ATG3, WDR45	868	44	18082	1.42035	1	0.999999	100
Annotation Cluster 49	Enrichment Score: 0.5303085777930621
Category	Term	Count	%	PValue	Genes	List Total	Pop Hits	Pop Total	Fold Enrichment	Bonferroni	Benjamini	FDR
KEGG_PATHWAY	mmu05032:Morphine addiction	8	0.749766	0.173061	GABRR3, KCNJ6, PDE7A, GNG13, GNB5, PRKACA, GABBR2, GNB3	381	93	7720	1.74301	1	0.930076	91.5558
KEGG_PATHWAY	mmu04727:GABAergic synapse	7	0.656045	0.256598	GABRR3, KCNJ6, GNG13, GNB5, PRKACA, GABBR2, GNB3	381	87	7720	1.63031	1	0.903197	97.8866
KEGG_PATHWAY	mmu04723:Retrograde endocannabinoid signaling	6	0.562324	0.577593	GABRR3, KCNJ6, GNG13, GNB5, PRKACA, GNB3	381	103	7720	1.18034	1	0.948949	99.9986
Annotation Cluster 50	Enrichment Score: 0.5046293563085301
Category	Term	Count	%	PValue	Genes	List Total	Pop Hits	Pop Total	Fold Enrichment	Bonferroni	Benjamini	FDR
UP_KEYWORDS	TPQ	3	0.281162	0.0782303	SVS1, DOXL2, LOXL1	974	11	22680	6.35057	1	0.439693	67.6791
GOTERM_MF_DIRECT	GO:0005507~copper ion binding	4	0.374883	0.545728	SVS1, DOXL2, PRND, LOXL1	814	61	17446	1.40541	1	0.998306	99.9996
UP_KEYWORDS	Copper	3	0.281162	0.717398	SVS1, DOXL2, LOXL1	974	58	22680	1.20442	1	0.945295	100
Annotation Cluster 51	Enrichment Score: 0.46096735064557026
Category	Term	Count	%	PValue	Genes	List Total	Pop Hits	Pop Total	Fold Enrichment	Bonferroni	Benjamini	FDR
UP_SEQ_FEATURE	repeat:14	5	0.468604	0.0864246	KRTAP5-4, OVGP1, PLIN4, EWSR1, KRTAP5-1	870	35	18012	2.95764	1	0.999699	78.9803
UP_SEQ_FEATURE	repeat:13	5	0.468604	0.101265	KRTAP5-4, OVGP1, PLIN4, EWSR1, KRTAP5-1	870	37	18012	2.79776	1	0.999497	84.1551
UP_SEQ_FEATURE	repeat:12	5	0.468604	0.109097	KRTAP5-4, OVGP1, PLIN4, EWSR1, KRTAP5-1	870	38	18012	2.72414	1	0.999417	86.376
UP_SEQ_FEATURE	repeat:11	5	0.468604	0.151986	KRTAP5-4, OVGP1, PLIN4, EWSR1, KRTAP5-1	870	43	18012	2.40738	1	0.999163	94.1849
UP_SEQ_FEATURE	repeat:10	5	0.468604	0.210252	KRTAP5-4, OVGP1, PLIN4, EWSR1, KRTAP5-1	870	49	18012	2.1126	1	0.999774	98.2974
UP_SEQ_FEATURE	repeat:9	5	0.468604	0.210252	KRTAP5-4, OVGP1, PLIN4, EWSR1, KRTAP5-1	870	49	18012	2.1126	1	0.999774	98.2974
UP_SEQ_FEATURE	repeat:8	5	0.468604	0.339589	KRTAP5-4, OVGP1, PLIN4, EWSR1, KRTAP5-1	870	61	18012	1.697	1	0.999987	99.9222
UP_SEQ_FEATURE	repeat:7	5	0.468604	0.438822	KRTAP5-4, OVGP1, PLIN4, EWSR1, KRTAP5-1	870	70	18012	1.47882	1	0.999999	99.9953
UP_SEQ_FEATURE	repeat:6	5	0.468604	0.702094	KRTAP5-4, OVGP1, PLIN4, EWSR1, KRTAP5-1	870	98	18012	1.0563	1	1	100
UP_SEQ_FEATURE	repeat:4	6	0.562324	0.751554	SNCG, KRTAP5-4, OVGP1, PLIN4, EWSR1, KRTAP5-1	870	129	18012	0.962951	1	1	100
UP_SEQ_FEATURE	repeat:5	5	0.468604	0.795001	KRTAP5-4, OVGP1, PLIN4, EWSR1, KRTAP5-1	870	112	18012	0.924261	1	1	100
UP_SEQ_FEATURE	repeat:3	5	0.468604	0.93521	KRTAP5-4, OVGP1, PLIN4, EWSR1, KRTAP5-1	870	150	18012	0.690115	1	1	100
UP_SEQ_FEATURE	repeat:1	6	0.562324	0.967209	SNCG, KRTAP5-4, OVGP1, PLIN4, EWSR1, KRTAP5-1	870	200	18012	0.621103	1	1	100
UP_SEQ_FEATURE	repeat:2	6	0.562324	0.970221	SNCG, KRTAP5-4, OVGP1, PLIN4, EWSR1, KRTAP5-1	870	203	18012	0.611925	1	1	100
Annotation Cluster 52	Enrichment Score: 0.44888654554734486
Category	Term	Count	%	PValue	Genes	List Total	Pop Hits	Pop Total	Fold Enrichment	Bonferroni	Benjamini	FDR
INTERPRO	IPR001565:Synaptotagmin	3	0.281162	0.189026	SYT5, SYT12, DOC2B	915	18	20594	3.75118	1	0.995099	96.9427
GOTERM_BP_DIRECT	GO:0017158~regulation of calcium ion-dependent exocytosis	3	0.281162	0.320833	SYT5, SYT12, DOC2B	868	24	18082	2.60397	1	0.999886	99.9046
GOTERM_MF_DIRECT	GO:0005544~calcium-dependent phospholipid binding	4	0.374883	0.375908	SYT5, SYT12, DOC2B, ANXA4	814	47	17446	1.82404	1	0.993049	99.9381
GOTERM_BP_DIRECT	GO:0048791~calcium ion-regulated exocytosis of neurotransmitter	3	0.281162	0.391187	SYT5, SYT12, DOC2B	868	28	18082	2.23198	1	0.999962	99.9866
GOTERM_MF_DIRECT	GO:0030276~clathrin binding	3	0.281162	0.638704	SYT5, SYT12, DOC2B	814	46	17446	1.39777	1	0.999425	100
Annotation Cluster 53	Enrichment Score: 0.4376274820314209
Category	Term	Count	%	PValue	Genes	List Total	Pop Hits	Pop Total	Fold Enrichment	Bonferroni	Benjamini	FDR
INTERPRO	IPR000387:Protein-tyrosine/Dual specificity phosphatase	7	0.656045	0.156563	PTPRC, DUSP26, PTPRV, PTPRH, PTPN1, CDKN3, RNGTT	915	82	20594	1.92134	1	0.9925	94.124
GOTERM_MF_DIRECT	GO:0004725~protein tyrosine phosphatase activity	7	0.656045	0.298264	PTPRC, DUSP26, PTPRV, PTPN1, CDKN3, CDC25A, RNGTT	814	97	17446	1.54667	1	0.989445	99.6115
UP_KEYWORDS	Protein phosphatase	7	0.656045	0.486675	PTPRC, DUSP26, PTPRV, PTPRH, PTPN1, CDKN3, CDC25A	974	130	22680	1.25383	1	0.852062	99.9903
GOTERM_MF_DIRECT	GO:0004721~phosphoprotein phosphatase activity	6	0.562324	0.78156	PTPRC, DUSP26, PTPRV, PTPN1, CDKN3, CDC25A	814	139	17446	0.925141	1	0.999939	100
Annotation Cluster 54	Enrichment Score: 0.4355544268164516
Category	Term	Count	%	PValue	Genes	List Total	Pop Hits	Pop Total	Fold Enrichment	Bonferroni	Benjamini	FDR
GOTERM_MF_DIRECT	GO:0003707~steroid hormone receptor activity	5	0.468604	0.263842	NR1I2, NR1D2, RXRB, PAQR7, RARB	814	56	17446	1.91361	1	0.986273	99.1771
UP_SEQ_FEATURE	region of interest:Hinge	3	0.281162	0.269121	NR1I2, RXRB, RARB	870	21	18012	2.95764	1	0.999959	99.5527
SMART	SM00399:ZnF_C4	4	0.374883	0.343736	NR1I2, NR1D2, RXRB, RARB	461	47	10425	1.92459	1	0.991378	99.6562
INTERPRO	IPR001628:Zinc finger, nuclear hormone receptor-type	4	0.374883	0.347075	NR1I2, NR1D2, RXRB, RARB	915	47	20594	1.9155	1	0.99973	99.9172
INTERPRO	IPR001723:Steroid hormone receptor	4	0.374883	0.359342	NR1I2, NR1D2, RXRB, RARB	915	48	20594	1.87559	1	0.999769	99.9396
SMART	SM00430:HOLI	4	0.374883	0.368139	NR1I2, NR1D2, RXRB, RARB	461	49	10425	1.84603	1	0.992059	99.7937
INTERPRO	IPR000536:Nuclear hormone receptor, ligand-binding, core	4	0.374883	0.371575	NR1I2, NR1D2, RXRB, RARB	915	49	20594	1.83731	1	0.999801	99.9562
UP_SEQ_FEATURE	zinc finger region:NR C4-type	4	0.374883	0.397149	NR1I2, NR1D2, RXRB, RARB	870	47	18012	1.762	1	0.999997	99.9839
UP_SEQ_FEATURE	DNA-binding region:Nuclear receptor	4	0.374883	0.397149	NR1I2, NR1D2, RXRB, RARB	870	47	18012	1.762	1	0.999997	99.9839
UP_SEQ_FEATURE	region of interest:Ligand-binding	3	0.281162	0.411356	NR1I2, RXRB, RARB	870	29	18012	2.14174	1	0.999997	99.9893
INTERPRO	IPR013088:Zinc finger, NHR/GATA-type	4	0.374883	0.467035	NR1I2, NR1D2, RXRB, RARB	915	57	20594	1.57945	1	0.999963	99.9972
GOTERM_BP_DIRECT	GO:0043401~steroid hormone mediated signaling pathway	4	0.374883	0.470291	NR1I2, NR1D2, RXRB, RARB	868	53	18082	1.57221	1	0.999984	99.9989
Annotation Cluster 55	Enrichment Score: 0.4325649618536278
Category	Term	Count	%	PValue	Genes	List Total	Pop Hits	Pop Total	Fold Enrichment	Bonferroni	Benjamini	FDR
UP_SEQ_FEATURE	domain:LDL-receptor class A 4	3	0.281162	0.144366	CORIN, SORL1, ST14	870	14	18012	4.43645	1	0.999331	93.2142
UP_SEQ_FEATURE	domain:LDL-receptor class A 3	3	0.281162	0.250918	CORIN, SORL1, ST14	870	20	18012	3.10552	1	0.999933	99.3162
UP_SEQ_FEATURE	domain:LDL-receptor class A 1	3	0.281162	0.323504	CORIN, SORL1, ST14	870	24	18012	2.58793	1	0.999981	99.8822
UP_SEQ_FEATURE	domain:LDL-receptor class A 2	3	0.281162	0.341432	CORIN, SORL1, ST14	870	25	18012	2.48441	1	0.999986	99.9259
INTERPRO	IPR023415:Low-density lipoprotein (LDL) receptor class A, conserved site	3	0.281162	0.574739	CORIN, SORL1, ST14	915	43	20594	1.57026	1	0.999994	99.9999
SMART	SM00192:LDLa	3	0.281162	0.620551	CORIN, SORL1, ST14	461	47	10425	1.44344	1	0.998068	99.9998
INTERPRO	IPR002172:Low-density lipoprotein (LDL) receptor class A repeat	3	0.281162	0.657079	CORIN, SORL1, ST14	915	50	20594	1.35043	1	0.999999	100
Annotation Cluster 56	Enrichment Score: 0.41668046813854165
Category	Term	Count	%	PValue	Genes	List Total	Pop Hits	Pop Total	Fold Enrichment	Bonferroni	Benjamini	FDR
UP_SEQ_FEATURE	repeat:ANK 5	8	0.749766	0.265781	ANK2, PPP1R16A, NFKBIB, ANKRD24, TRPC7, NOTCH4, ASB1, ASB16	870	108	18012	1.53359	1	0.99996	99.5161
UP_SEQ_FEATURE	repeat:ANK 4	8	0.749766	0.414642	ANK2, PPP1R16A, NFKBIB, ANKRD24, TRPC7, NOTCH4, ASB1, ASB16	870	127	18012	1.30415	1	0.999997	99.9903
UP_SEQ_FEATURE	repeat:ANK 3	9	0.843486	0.510224	ANK2, ANKRA2, PPP1R16A, NFKBIB, ANKRD24, TRPC7, NOTCH4, ASB1, ASB16	870	160	18012	1.16457	1	1	99.9996
Annotation Cluster 57	Enrichment Score: 0.4165456767470563
Category	Term	Count	%	PValue	Genes	List Total	Pop Hits	Pop Total	Fold Enrichment	Bonferroni	Benjamini	FDR
GOTERM_BP_DIRECT	GO:0071435~potassium ion export	3	0.281162	0.0660792	KCNK18, KCNE2, KCNIP2	868	9	18082	6.94393	1	0.989875	70.7409
UP_KEYWORDS	Potassium channel	4	0.374883	0.552855	KCNQ5, KCNK18, KCNE2, KCNIP2	974	67	22680	1.39017	1	0.883087	99.9986
GOTERM_MF_DIRECT	GO:0005267~potassium channel activity	4	0.374883	0.726817	KCNQ5, KCNK18, KCNE2, KCNIP2	814	80	17446	1.07162	1	0.999832	100
GOTERM_BP_DIRECT	GO:0071805~potassium ion transmembrane transport	4	0.374883	0.812298	KCNQ5, KCNK18, KCNE2, KCNIP2	868	90	18082	0.925858	1	1	100
Annotation Cluster 58	Enrichment Score: 0.4024361270407325
Category	Term	Count	%	PValue	Genes	List Total	Pop Hits	Pop Total	Fold Enrichment	Bonferroni	Benjamini	FDR
UP_KEYWORDS	Blood coagulation	4	0.374883	0.292188	KNG1, F11, TFPI, PLG	974	44	22680	2.11686	1	0.72774	99.17
UP_KEYWORDS	Hemostasis	4	0.374883	0.292188	KNG1, F11, TFPI, PLG	974	44	22680	2.11686	1	0.72774	99.17
GOTERM_BP_DIRECT	GO:0007599~hemostasis	4	0.374883	0.380169	KNG1, F11, TFPI, PLG	868	46	18082	1.81146	1	0.999949	99.9816
KEGG_PATHWAY	mmu04610:Complement and coagulation cascades	5	0.468604	0.51896	KNG1, F11, MASP1, TFPI, PLG	381	76	7720	1.33306	1	0.930933	99.9927
GOTERM_BP_DIRECT	GO:0007596~blood coagulation	5	0.468604	0.577275	KNG1, F11, TFPI, MAFK, PLG	868	84	18082	1.23999	1	0.999998	100
Annotation Cluster 59	Enrichment Score: 0.3971902967477877
Category	Term	Count	%	PValue	Genes	List Total	Pop Hits	Pop Total	Fold Enrichment	Bonferroni	Benjamini	FDR
GOTERM_MF_DIRECT	GO:0005089~Rho guanyl-nucleotide exchange factor activity	6	0.562324	0.262084	RASGRF2, PREX1, VAV2, ARHGEF12, ALS2CL, RGL2	814	74	17446	1.73776	1	0.987548	99.1458
INTERPRO	IPR001331:Guanine-nucleotide dissociation stimulator, CDC24, conserved site	3	0.281162	0.288692	PREX1, VAV2, ARHGEF12	915	24	20594	2.81339	1	0.999181	99.6554
INTERPRO	IPR000219:Dbl homology (DH) domain	5	0.468604	0.356837	RASGRF2, PREX1, VAV2, ARHGEF12, ALS2CL	915	68	20594	1.65493	1	0.999776	99.9355
GOTERM_BP_DIRECT	GO:0035023~regulation of Rho protein signal transduction	5	0.468604	0.508029	RASGRF2, PREX1, VAV2, ARHGEF12, ALS2CL	868	77	18082	1.35271	1	0.999993	99.9997
UP_SEQ_FEATURE	domain:DH	4	0.374883	0.546798	RASGRF2, PREX1, VAV2, ARHGEF12	870	59	18012	1.40362	1	1	99.9999
SMART	SM00325:RhoGEF	4	0.374883	0.551819	RASGRF2, PREX1, VAV2, ARHGEF12	461	65	10425	1.39162	1	0.996432	99.998
Annotation Cluster 60	Enrichment Score: 0.37509006264260697
Category	Term	Count	%	PValue	Genes	List Total	Pop Hits	Pop Total	Fold Enrichment	Bonferroni	Benjamini	FDR
UP_KEYWORDS	Voltage-gated channel	8	0.749766	0.366428	KCNQ5, KCNJ6, CLIC4, CLIC6, CLCNKA, KCNE2, KCNIP2, KCNJ1	974	136	22680	1.36973	1	0.779263	99.8214
GOTERM_MF_DIRECT	GO:0005244~voltage-gated ion channel activity	8	0.749766	0.433949	KCNQ5, KCNJ6, CLIC4, CLIC6, CLCNKA, KCNE2, KCNIP2, KCNJ1	814	134	17446	1.27955	1	0.995925	99.9866
GOTERM_BP_DIRECT	GO:0034765~regulation of ion transmembrane transport	8	0.749766	0.471305	KCNQ5, KCNJ6, CLIC4, CLIC6, CLCNKA, KCNE2, KCNIP2, KCNJ1	868	135	18082	1.23448	1	0.999984	99.9989
Annotation Cluster 61	Enrichment Score: 0.3618539352298214
Category	Term	Count	%	PValue	Genes	List Total	Pop Hits	Pop Total	Fold Enrichment	Bonferroni	Benjamini	FDR
INTERPRO	IPR004839:Aminotransferase, class I/classII	3	0.281162	0.172826	ACCSL, ACCS, GPT	915	17	20594	3.97184	1	0.993716	95.7507
INTERPRO	IPR015422:Pyridoxal phosphate-dependent transferase, major region, subdomain 2	3	0.281162	0.507611	ACCSL, ACCS, GPT	915	38	20594	1.77688	1	0.999982	99.9992
GOTERM_BP_DIRECT	GO:0009058~biosynthetic process	3	0.281162	0.535364	ACCSL, ACCS, GPT	868	37	18082	1.68906	1	0.999996	99.9999
INTERPRO	IPR015421:Pyridoxal phosphate-dependent transferase, major region, subdomain 1	3	0.281162	0.574739	ACCSL, ACCS, GPT	915	43	20594	1.57026	1	0.999994	99.9999
INTERPRO	IPR015424:Pyridoxal phosphate-dependent transferase	3	0.281162	0.574739	ACCSL, ACCS, GPT	915	43	20594	1.57026	1	0.999994	99.9999
Annotation Cluster 62	Enrichment Score: 0.36151564855723606
Category	Term	Count	%	PValue	Genes	List Total	Pop Hits	Pop Total	Fold Enrichment	Bonferroni	Benjamini	FDR
INTERPRO	IPR000182:GNAT domain	3	0.281162	0.402836	KAT2A, NAA20, NAA40	915	31	20594	2.17811	1	0.99988	99.9813
INTERPRO	IPR016181:Acyl-CoA N-acyltransferase	4	0.374883	0.41996	KAT2A, NAA20, NAA40, MGEA5	915	53	20594	1.69865	1	0.99991	99.9885
GOTERM_MF_DIRECT	GO:0008080~N-acetyltransferase activity	3	0.281162	0.443302	KAT2A, NAA20, NAA40	814	32	17446	2.00929	1	0.996111	99.9897
UP_SEQ_FEATURE	domain:N-acetyltransferase	3	0.281162	0.477422	KAT2A, NAA20, NAA40	870	33	18012	1.88213	1	0.999999	99.9986
Annotation Cluster 63	Enrichment Score: 0.346920907115347
Category	Term	Count	%	PValue	Genes	List Total	Pop Hits	Pop Total	Fold Enrichment	Bonferroni	Benjamini	FDR
SMART	SM00060:FN3	9	0.843486	0.363051	PTPRC, EPHA6, PTPRV, PTPRH, SORL1, ROBO4, CSF3R, NEO1, FNDC7	461	153	10425	1.33023	1	0.992665	99.7701
UP_SEQ_FEATURE	domain:Fibronectin type-III 2	8	0.749766	0.390738	PTPRC, EPHA6, PTPRV, SORL1, ROBO4, CSF3R, NEO1, FNDC7	870	124	18012	1.33571	1	0.999996	99.9806
UP_SEQ_FEATURE	domain:Fibronectin type-III 1	8	0.749766	0.398709	PTPRC, EPHA6, PTPRV, SORL1, ROBO4, CSF3R, NEO1, FNDC7	870	125	18012	1.32502	1	0.999996	99.9846
INTERPRO	IPR003961:Fibronectin, type III	9	0.843486	0.724115	PTPRC, EPHA6, PTPRV, PTPRH, SORL1, ROBO4, CSF3R, NEO1, FNDC7	915	211	20594	0.960019	1	1	100
Annotation Cluster 64	Enrichment Score: 0.34332786379764746
Category	Term	Count	%	PValue	Genes	List Total	Pop Hits	Pop Total	Fold Enrichment	Bonferroni	Benjamini	FDR
SMART	SM00110:C1Q	3	0.281162	0.368279	EMILIN2, COL8A1, MMRN2	461	29	10425	2.33937	1	0.990739	99.7943
UP_SEQ_FEATURE	domain:C1q	3	0.281162	0.411356	EMILIN2, COL8A1, MMRN2	870	29	18012	2.14174	1	0.999997	99.9893
INTERPRO	IPR001073:Complement C1q protein	3	0.281162	0.418492	EMILIN2, COL8A1, MMRN2	915	32	20594	2.11004	1	0.999916	99.988
INTERPRO	IPR008983:Tumour necrosis factor-like domain	3	0.281162	0.667739	EMILIN2, COL8A1, MMRN2	915	51	20594	1.32395	1	0.999999	100
Annotation Cluster 65	Enrichment Score: 0.3382546601344987
Category	Term	Count	%	PValue	Genes	List Total	Pop Hits	Pop Total	Fold Enrichment	Bonferroni	Benjamini	FDR
INTERPRO	IPR006195:Aminoacyl-tRNA synthetase, class II	3	0.281162	0.172826	NARS2, SARS, SARS2	915	17	20594	3.97184	1	0.993716	95.7507
UP_KEYWORDS	Aminoacyl-tRNA synthetase	3	0.281162	0.489357	NARS2, SARS, SARS2	974	38	22680	1.83832	1	0.847989	99.991
GOTERM_BP_DIRECT	GO:0006418~tRNA aminoacylation for protein translation	3	0.281162	0.520523	NARS2, SARS, SARS2	868	36	18082	1.73598	1	0.999995	99.9998
GOTERM_MF_DIRECT	GO:0004812~aminoacyl-tRNA ligase activity	3	0.281162	0.548353	NARS2, SARS, SARS2	814	39	17446	1.64865	1	0.998292	99.9996
KEGG_PATHWAY	mmu00970:Aminoacyl-tRNA biosynthesis	3	0.281162	0.843317	NARS2, SARS, SARS2	381	66	7720	0.921021	1	0.981541	100
Annotation Cluster 66	Enrichment Score: 0.33611628116334535
Category	Term	Count	%	PValue	Genes	List Total	Pop Hits	Pop Total	Fold Enrichment	Bonferroni	Benjamini	FDR
SMART	SM00248:ANK	12	1.12465	0.403668	ANK2, ANKRA2, PPP1R16A, ANKRD60, NFKBIB, ANKRD24, TRPC7, NOTCH4, ASB1, ASB16, ANKRD40, ACBD6	461	225	10425	1.20607	1	0.992918	99.9054
UP_KEYWORDS	ANK repeat	12	1.12465	0.453463	ANK2, ANKRA2, PPP1R16A, ANKRD60, NFKBIB, ANKRD24, TRPC7, NOTCH4, ASB1, ASB16, ANKRD40, ACBD6	974	240	22680	1.16427	1	0.832131	99.977
INTERPRO	IPR002110:Ankyrin repeat	12	1.12465	0.454064	ANK2, ANKRA2, PPP1R16A, ANKRD60, NFKBIB, ANKRD24, TRPC7, NOTCH4, ASB1, ASB16, ANKRD40, ACBD6	915	232	20594	1.16416	1	0.99995	99.9958
UP_SEQ_FEATURE	repeat:ANK 2	11	1.03093	0.454734	ANK2, ANKRA2, PPP1R16A, NFKBIB, ANKRD24, TRPC7, NOTCH4, ASB1, ASB16, ANKRD40, ACBD6	870	193	18012	1.17999	1	0.999999	99.9971
UP_SEQ_FEATURE	repeat:ANK 1	11	1.03093	0.454734	ANK2, ANKRA2, PPP1R16A, NFKBIB, ANKRD24, TRPC7, NOTCH4, ASB1, ASB16, ANKRD40, ACBD6	870	193	18012	1.17999	1	0.999999	99.9971
INTERPRO	IPR020683:Ankyrin repeat-containing domain	12	1.12465	0.50609	ANK2, ANKRA2, PPP1R16A, ANKRD60, NFKBIB, ANKRD24, TRPC7, NOTCH4, ASB1, ASB16, ANKRD40, ACBD6	915	242	20594	1.11605	1	0.999983	99.9992
UP_SEQ_FEATURE	repeat:ANK 3	9	0.843486	0.510224	ANK2, ANKRA2, PPP1R16A, NFKBIB, ANKRD24, TRPC7, NOTCH4, ASB1, ASB16	870	160	18012	1.16457	1	1	99.9996
Annotation Cluster 67	Enrichment Score: 0.3133304696500662
Category	Term	Count	%	PValue	Genes	List Total	Pop Hits	Pop Total	Fold Enrichment	Bonferroni	Benjamini	FDR
UP_KEYWORDS	Potassium	7	0.656045	0.410613	KCNQ5, KCNJ6, KCNK18, KCNE2, GMPR, KCNIP2, KCNJ1	974	120	22680	1.35832	1	0.810624	99.9345
UP_KEYWORDS	Potassium transport	6	0.562324	0.487647	KCNQ5, KCNJ6, KCNK18, KCNE2, KCNIP2, KCNJ1	974	107	22680	1.30572	1	0.85076	99.9906
GOTERM_BP_DIRECT	GO:0006813~potassium ion transport	7	0.656045	0.573416	KCNQ5, KCNJ6, KCNK18, KCNE2, KCNIP2, KCNJ1, CNGA2	868	127	18082	1.14821	1	0.999998	100
Annotation Cluster 68	Enrichment Score: 0.2673213814099721
Category	Term	Count	%	PValue	Genes	List Total	Pop Hits	Pop Total	Fold Enrichment	Bonferroni	Benjamini	FDR
UP_SEQ_FEATURE	domain:Rab-GAP TBC	3	0.281162	0.477422	SGSM1, TBC1D8, TBC1D4	870	33	18012	1.88213	1	0.999999	99.9986
SMART	SM00164:TBC	3	0.281162	0.490435	SGSM1, TBC1D8, TBC1D4	461	37	10425	1.83356	1	0.995758	99.9886
INTERPRO	IPR000195:Rab-GTPase-TBC domain	3	0.281162	0.53528	SGSM1, TBC1D8, TBC1D4	915	40	20594	1.68803	1	0.999988	99.9997
GOTERM_BP_DIRECT	GO:0031338~regulation of vesicle fusion	3	0.281162	0.535364	SGSM1, TBC1D8, TBC1D4	868	37	18082	1.68906	1	0.999996	99.9999
GOTERM_BP_DIRECT	GO:0090630~activation of GTPase activity	4	0.374883	0.68656	SGSM1, TBC1D8, TBC1D4, DOCK7	868	73	18082	1.14147	1	1	100
Annotation Cluster 69	Enrichment Score: 0.2655562229837662
Category	Term	Count	%	PValue	Genes	List Total	Pop Hits	Pop Total	Fold Enrichment	Bonferroni	Benjamini	FDR
SMART	SM00322:KH	3	0.281162	0.504655	KRR1, PCBP3, SF1	461	38	10425	1.78531	1	0.995548	99.9922
INTERPRO	IPR004087:K Homology domain	3	0.281162	0.507611	KRR1, PCBP3, SF1	915	38	20594	1.77688	1	0.999982	99.9992
INTERPRO	IPR004088:K Homology domain, type 1	3	0.281162	0.623456	KRR1, PCBP3, SF1	915	47	20594	1.43662	1	0.999998	100
Annotation Cluster 70	Enrichment Score: 0.2579357034383809
Category	Term	Count	%	PValue	Genes	List Total	Pop Hits	Pop Total	Fold Enrichment	Bonferroni	Benjamini	FDR
UP_KEYWORDS	Kinase	32	2.99906	0.488721	ALDH18A1, SEPHS1, NEK2, ADPGK, PKMYT1, AURKB, TK2, IRAK4, MAP3K7, PACSIN3, ZAP70, PRKACA, CAMK2B, ETNK2, STK19, CDK1, PIK3C2G, SPHK2, WNK2, PBK, GLYCTK, RPS6KA5, MAP4K3, EPHA6, HIPK1, PANK1, HIPK3, IKBKG, PRKAR1A, CKS2, ROR2, MELK	974	707	22680	1.05394	1	0.849552	99.9909
GOTERM_MF_DIRECT	GO:0016301~kinase activity	33	3.09278	0.491147	ALDH18A1, SEPHS1, NEK2, ADPGK, PKMYT1, TRRAP, AURKB, TK2, IRAK4, MAP3K7, PACSIN3, ZAP70, PRKACA, CAMK2B, ETNK2, STK19, CDK1, PIK3C2G, SPHK2, WNK2, PBK, GLYCTK, RPS6KA5, MAP4K3, EPHA6, HIPK1, PANK1, HIPK3, PRKAR1A, IKBKG, CKS2, ROR2, MELK	814	674	17446	1.04936	1	0.997322	99.9975
GOTERM_BP_DIRECT	GO:0016310~phosphorylation	28	2.62418	0.701327	ALDH18A1, SEPHS1, ADPGK, NEK2, PKMYT1, AURKB, TK2, MAP3K7, IRAK4, ZAP70, PRKACA, ETNK2, CAMK2B, STK19, CDK1, PIK3C2G, SPHK2, WNK2, PBK, RPS6KA5, MAP4K3, GLYCTK, EPHA6, HIPK1, PANK1, HIPK3, ROR2, MELK	868	612	18082	0.953089	1	1	100
Annotation Cluster 71	Enrichment Score: 0.2481289162102977
Category	Term	Count	%	PValue	Genes	List Total	Pop Hits	Pop Total	Fold Enrichment	Bonferroni	Benjamini	FDR
SMART	SM00324:RhoGAP	4	0.374883	0.541231	ARHGAP21, ARHGAP28, ARHGAP11A, SRGAP2	461	64	10425	1.41337	1	0.996741	99.9972
INTERPRO	IPR008936:Rho GTPase activation protein	5	0.468604	0.561368	ARHGAP21, ARHGAP28, ARHGAP11A, IQGAP1, SRGAP2	915	89	20594	1.26444	1	0.999994	99.9999
INTERPRO	IPR000198:Rho GTPase-activating protein domain	4	0.374883	0.565938	ARHGAP21, ARHGAP28, ARHGAP11A, SRGAP2	915	66	20594	1.36407	1	0.999994	99.9999
UP_SEQ_FEATURE	domain:Rho-GAP	4	0.374883	0.591678	ARHGAP21, ARHGAP28, ARHGAP11A, SRGAP2	870	63	18012	1.3145	1	1	100
Annotation Cluster 72	Enrichment Score: 0.2433617331595577
Category	Term	Count	%	PValue	Genes	List Total	Pop Hits	Pop Total	Fold Enrichment	Bonferroni	Benjamini	FDR
UP_SEQ_FEATURE	metal ion-binding site:Calcium 3	3	0.281162	0.444937	MASP1, SYT5, PLCD1	870	31	18012	2.00356	1	0.999999	99.9961
UP_SEQ_FEATURE	metal ion-binding site:Calcium 2; via carbonyl oxygen	3	0.281162	0.538761	MASP1, SYT5, PLCD1	870	37	18012	1.67866	1	1	99.9998
UP_SEQ_FEATURE	metal ion-binding site:Calcium 2	3	0.281162	0.77664	MASP1, SYT5, PLCD1	870	58	18012	1.07087	1	1	100
Annotation Cluster 73	Enrichment Score: 0.22326280960240455
Category	Term	Count	%	PValue	Genes	List Total	Pop Hits	Pop Total	Fold Enrichment	Bonferroni	Benjamini	FDR
UP_SEQ_FEATURE	domain:Peptidase S1	7	0.656045	0.473445	F11, PRSS55, CORIN, MASP1, ST14, MST1, PLG	870	114	18012	1.27126	1	0.999999	99.9984
SMART	SM00020:Tryp_SPc	8	0.749766	0.550438	GZMM, F11, PRSS55, CORIN, MASP1, ST14, MST1, PLG	461	158	10425	1.14501	1	0.996791	99.9979
INTERPRO	IPR001254:Peptidase S1	8	0.749766	0.56954	GZMM, F11, PRSS55, CORIN, MASP1, ST14, MST1, PLG	915	160	20594	1.12536	1	0.999994	99.9999
UP_KEYWORDS	Serine protease	8	0.749766	0.616176	GZMM, F11, PRSS55, CORIN, MASP1, ST14, PCSK7, PLG	974	173	22680	1.07678	1	0.909583	99.9998
INTERPRO	IPR009003:Trypsin-like cysteine/serine peptidase domain	8	0.749766	0.621212	GZMM, F11, PRSS55, CORIN, MASP1, ST14, MST1, PLG	915	168	20594	1.07177	1	0.999998	100
INTERPRO	IPR001314:Peptidase S1A, chymotrypsin-type	6	0.562324	0.805335	GZMM, F11, PRSS55, MASP1, MST1, PLG	915	151	20594	0.894322	1	1	100
Annotation Cluster 74	Enrichment Score: 0.2181506309594758
Category	Term	Count	%	PValue	Genes	List Total	Pop Hits	Pop Total	Fold Enrichment	Bonferroni	Benjamini	FDR
INTERPRO	IPR018097:EGF-like calcium-binding, conserved site	6	0.562324	0.431979	MASP1, CCBE1, NOTCH4, FBLN7, SLIT1, THBS4	915	97	20594	1.39219	1	0.999923	99.9918
SMART	SM00179:EGF_CA	7	0.656045	0.483983	MASP1, CCBE1, NOTCH4, FBLN7, CELSR2, SLIT1, THBS4	461	126	10425	1.25633	1	0.995921	99.9865
INTERPRO	IPR001881:EGF-like calcium-binding	7	0.656045	0.489373	MASP1, CCBE1, NOTCH4, FBLN7, CELSR2, SLIT1, THBS4	915	126	20594	1.25039	1	0.999979	99.9986
INTERPRO	IPR013032:EGF-like, conserved site	7	0.656045	0.874718	MASP1, CCBE1, NOTCH4, FBLN7, CELSR2, SLIT1, THBS4	915	197	20594	0.799745	1	1	100
SMART	SM00181:EGF	6	0.562324	0.906664	CCBE1, NOTCH4, FBLN7, CELSR2, SLIT1, THBS4	461	181	10425	0.749631	1	0.999998	100
Annotation Cluster 75	Enrichment Score: 0.16450834404106904
Category	Term	Count	%	PValue	Genes	List Total	Pop Hits	Pop Total	Fold Enrichment	Bonferroni	Benjamini	FDR
SMART	SM00233:PH	12	1.12465	0.564236	ARHGAP21, DNM3, DOK2, RASGRF2, FAM109A, PREX1, PLCD1, AFAP1L2, VAV2, SKAP2, ARHGEF12, SNTA1	461	253	10425	1.0726	1	0.996675	99.9986
INTERPRO	IPR001849:Pleckstrin homology domain	12	1.12465	0.617878	ARHGAP21, DNM3, DOK2, RASGRF2, FAM109A, PREX1, PLCD1, AFAP1L2, VAV2, SKAP2, ARHGEF12, SNTA1	915	262	20594	1.03086	1	0.999998	100
INTERPRO	IPR011993:Pleckstrin homology-like domain	14	1.31209	0.920687	ARHGAP21, DNM3, FRMD5, DOK2, RASGRF2, FAM109A, PREX1, TBC1D4, PLCD1, AFAP1L2, SKAP2, ARHGEF12, VAV2, SNTA1	915	409	20594	0.770414	1	1	100
Annotation Cluster 76	Enrichment Score: 0.16382516734618566
Category	Term	Count	%	PValue	Genes	List Total	Pop Hits	Pop Total	Fold Enrichment	Bonferroni	Benjamini	FDR
SMART	SM00589:PRY	3	0.281162	0.446282	TRIM38, BTNL9, TRIM62	461	34	10425	1.99534	1	0.99442	99.9651
INTERPRO	IPR006574:SPRY-associated	3	0.281162	0.493378	TRIM38, BTNL9, TRIM62	915	37	20594	1.8249	1	0.999977	99.9988
INTERPRO	IPR003879:Butyrophylin-like	3	0.281162	0.726153	TRIM38, BTNL9, TRIM62	915	57	20594	1.18458	1	1	100
SMART	SM00449:SPRY	3	0.281162	0.84976	TRIM38, BTNL9, TRIM62	461	75	10425	0.904555	1	0.999981	100
INTERPRO	IPR003877:SPla/RYanodine receptor SPRY	3	0.281162	0.861696	TRIM38, BTNL9, TRIM62	915	77	20594	0.8769	1	1	100
INTERPRO	IPR001870:B30.2/SPRY domain	3	0.281162	0.888347	TRIM38, BTNL9, TRIM62	915	83	20594	0.81351	1	1	100
Annotation Cluster 77	Enrichment Score: 0.16123454567227682
Category	Term	Count	%	PValue	Genes	List Total	Pop Hits	Pop Total	Fold Enrichment	Bonferroni	Benjamini	FDR
UP_SEQ_FEATURE	repeat:Solcar 3	3	0.281162	0.669322	SLC25A48, SLC25A38, SLC25A26	870	47	18012	1.3215	1	1	100
INTERPRO	IPR018108:Mitochondrial substrate/solute carrier	3	0.281162	0.67813	SLC25A48, SLC25A38, SLC25A26	915	52	20594	1.29849	1	0.999999	100
INTERPRO	IPR023395:Mitochondrial carrier domain	3	0.281162	0.67813	SLC25A48, SLC25A38, SLC25A26	915	52	20594	1.29849	1	0.999999	100
UP_SEQ_FEATURE	repeat:Solcar 1	3	0.281162	0.712497	SLC25A48, SLC25A38, SLC25A26	870	51	18012	1.21785	1	1	100
UP_SEQ_FEATURE	repeat:Solcar 2	3	0.281162	0.712497	SLC25A48, SLC25A38, SLC25A26	870	51	18012	1.21785	1	1	100
Annotation Cluster 78	Enrichment Score: 0.15062755821668203
Category	Term	Count	%	PValue	Genes	List Total	Pop Hits	Pop Total	Fold Enrichment	Bonferroni	Benjamini	FDR
UP_SEQ_FEATURE	zinc finger region:Phorbol-ester/DAG-type	3	0.281162	0.567509	RASSF1, RASGRP2, VAV2	870	39	18012	1.59257	1	1	99.9999
SMART	SM00109:C1	3	0.281162	0.78076	RASSF1, RASGRP2, VAV2	461	64	10425	1.06003	1	0.999901	100
INTERPRO	IPR002219:Protein kinase C-like, phorbol ester/diacylglycerol binding	3	0.281162	0.797309	RASSF1, RASGRP2, VAV2	915	66	20594	1.02305	1	1	100
Annotation Cluster 79	Enrichment Score: 0.14474453834267106
Category	Term	Count	%	PValue	Genes	List Total	Pop Hits	Pop Total	Fold Enrichment	Bonferroni	Benjamini	FDR
SMART	SM00369:LRR_TYP	9	0.843486	0.510774	OPTC, CEP72, NEPN, SLITRK3, LRIG2, LRRC9, SLIT1, TLR8, PRELP	461	175	10425	1.163	1	0.995388	99.9934
INTERPRO	IPR003591:Leucine-rich repeat, typical subtype	9	0.843486	0.516995	OPTC, CEP72, NEPN, SLITRK3, LRIG2, LRRC9, SLIT1, TLR8, PRELP	915	175	20594	1.15751	1	0.999985	99.9995
UP_KEYWORDS	Leucine-rich repeat	11	1.03093	0.746696	OPTC, CEP72, SNRPA1, NEPN, SLITRK3, ATP5S, LRIG2, LRRC9, SLIT1, TLR8, PRELP	974	275	22680	0.931417	1	0.955847	100
INTERPRO	IPR001611:Leucine-rich repeat	10	0.937207	0.81679	OPTC, CEP72, SNRPA1, NEPN, SLITRK3, LRIG2, LRRC9, SLIT1, TLR8, PRELP	915	259	20594	0.869	1	1	100
UP_SEQ_FEATURE	repeat:LRR 2	10	0.937207	0.916815	OPTC, CEP72, SNRPA1, SLITRK3, LRIG2, LRRC9, SPG11, SLIT1, TLR8, PRELP	870	274	18012	0.7556	1	1	100
UP_SEQ_FEATURE	repeat:LRR 1	10	0.937207	0.916815	OPTC, CEP72, SNRPA1, SLITRK3, LRIG2, LRRC9, SPG11, SLIT1, TLR8, PRELP	870	274	18012	0.7556	1	1	100
Annotation Cluster 80	Enrichment Score: 0.14299249654546126
Category	Term	Count	%	PValue	Genes	List Total	Pop Hits	Pop Total	Fold Enrichment	Bonferroni	Benjamini	FDR
UP_SEQ_FEATURE	zinc finger region:C2H2-type 14	3	0.281162	0.477422	ZFP35, ZFP287, ZFP319	870	33	18012	1.88213	1	0.999999	99.9986
UP_SEQ_FEATURE	zinc finger region:C2H2-type 12	4	0.374883	0.643577	ZFP35, ZFP553, ZFP287, ZFP319	870	68	18012	1.21785	1	1	100
UP_SEQ_FEATURE	zinc finger region:C2H2-type 10	4	0.374883	0.815627	ZFP35, ZFP553, ZFP287, ZFP319	870	90	18012	0.920153	1	1	100
UP_SEQ_FEATURE	zinc finger region:C2H2-type 9	4	0.374883	0.87131	ZFP35, ZFP553, ZFP287, ZFP319	870	101	18012	0.819939	1	1	100
UP_SEQ_FEATURE	zinc finger region:C2H2-type 11	3	0.281162	0.882818	ZFP35, ZFP553, ZFP287	870	75	18012	0.828138	1	1	100
Annotation Cluster 81	Enrichment Score: 0.13259582569615458
Category	Term	Count	%	PValue	Genes	List Total	Pop Hits	Pop Total	Fold Enrichment	Bonferroni	Benjamini	FDR
UP_KEYWORDS	S-adenosyl-L-methionine	7	0.656045	0.676238	NSUN7, RNMT, TYW3, SLC25A26, TPMT, SETD4, RNMTL1	974	158	22680	1.03163	1	0.929826	100
GOTERM_BP_DIRECT	GO:0032259~methylation	8	0.749766	0.706399	NSUN7, RNMT, METTL6, TYW3, MTAP, TPMT, SETD4, RNMTL1	868	169	18082	0.986121	1	1	100
UP_KEYWORDS	Methyltransferase	7	0.656045	0.771117	NSUN7, RNMT, METTL6, TYW3, TPMT, SETD4, RNMTL1	974	176	22680	0.926125	1	0.960662	100
GOTERM_MF_DIRECT	GO:0008168~methyltransferase activity	7	0.656045	0.800473	NSUN7, RNMT, METTL6, TYW3, TPMT, SETD4, RNMTL1	814	168	17446	0.893018	1	0.999958	100
Annotation Cluster 82	Enrichment Score: 0.119604023850856
Category	Term	Count	%	PValue	Genes	List Total	Pop Hits	Pop Total	Fold Enrichment	Bonferroni	Benjamini	FDR
UP_SEQ_FEATURE	DNA-binding region:Homeobox	9	0.843486	0.644125	PKNOX2, NKX1-2, POU2F3, HOXA11, HOXD12, HOXB9, LMX1A, CUX2, HOXD11	870	180	18012	1.03517	1	1	100
UP_KEYWORDS	Homeobox	12	1.12465	0.660001	PKNOX2, HIPK1, NKX1-2, POU2F3, HOXA11, HIPK3, HOXD12, HOXB9, LMX1A, CUX2, PROX2, HOXD11	974	280	22680	0.997947	1	0.924916	100
INTERPRO	IPR017970:Homeobox, conserved site	8	0.749766	0.713401	NKX1-2, POU2F3, HOXA11, HOXD12, HOXB9, LMX1A, CUX2, HOXD11	915	184	20594	0.97857	1	1	100
SMART	SM00389:HOX	9	0.843486	0.906396	PKNOX2, NKX1-2, POU2F3, HOXA11, HOXD12, HOXB9, LMX1A, CUX2, HOXD11	461	266	10425	0.765131	1	0.999998	100
INTERPRO	IPR001356:Homeodomain	9	0.843486	0.917939	PKNOX2, NKX1-2, POU2F3, HOXA11, HOXD12, HOXB9, LMX1A, CUX2, HOXD11	915	271	20594	0.747468	1	1	100
Annotation Cluster 83	Enrichment Score: 0.10895578507170861
Category	Term	Count	%	PValue	Genes	List Total	Pop Hits	Pop Total	Fold Enrichment	Bonferroni	Benjamini	FDR
GOTERM_BP_DIRECT	GO:0006413~translational initiation	3	0.281162	0.738536	EIF4B, EIF4E3, EIF1A	868	54	18082	1.15732	1	1	100
UP_KEYWORDS	Initiation factor	3	0.281162	0.766651	EIF4B, EIF4E3, EIF1A	974	64	22680	1.0915	1	0.959705	100
GOTERM_MF_DIRECT	GO:0003743~translation initiation factor activity	3	0.281162	0.832077	EIF4B, EIF4E3, EIF1A	814	68	17446	0.945548	1	0.99998	100
Annotation Cluster 84	Enrichment Score: 0.09455409944060476
Category	Term	Count	%	PValue	Genes	List Total	Pop Hits	Pop Total	Fold Enrichment	Bonferroni	Benjamini	FDR
SMART	SM00326:SH3	8	0.749766	0.772433	FYB, SASH1, PACSIN3, VAV2, SH3TC2, SKAP2, DOCK3, SRGAP2	461	197	10425	0.91833	1	0.999896	100
UP_KEYWORDS	SH3 domain	8	0.749766	0.793379	FYB, SASH1, PACSIN3, VAV2, SH3TC2, SKAP2, DOCK3, SRGAP2	974	208	22680	0.895593	1	0.966686	100
UP_SEQ_FEATURE	domain:SH3	7	0.656045	0.817581	FYB, SASH1, PACSIN3, SH3TC2, SKAP2, DOCK3, SRGAP2	870	166	18012	0.873037	1	1	100
INTERPRO	IPR001452:Src homology-3 domain	8	0.749766	0.835432	FYB, SASH1, PACSIN3, VAV2, SH3TC2, SKAP2, DOCK3, SRGAP2	915	212	20594	0.849325	1	1	100
Annotation Cluster 85	Enrichment Score: 0.09142188700996984
Category	Term	Count	%	PValue	Genes	List Total	Pop Hits	Pop Total	Fold Enrichment	Bonferroni	Benjamini	FDR
UP_SEQ_FEATURE	zinc finger region:C2H2-type 8	6	0.562324	0.685912	ZFP35, ZFP553, ZFP287, ZFP771, E4F1, ZFP319	870	119	18012	1.04387	1	1	100
UP_SEQ_FEATURE	zinc finger region:C2H2-type 5	8	0.749766	0.832132	ZFP35, ZFP553, ZFP287, ZFP771, ZFP410, BCL6B, E4F1, ZFP319	870	194	18012	0.85375	1	1	100
UP_SEQ_FEATURE	zinc finger region:C2H2-type 6	6	0.562324	0.862822	ZFP35, ZFP553, ZFP287, ZFP771, E4F1, ZFP319	870	152	18012	0.817241	1	1	100
UP_SEQ_FEATURE	zinc finger region:C2H2-type 7	5	0.468604	0.874844	ZFP35, ZFP553, ZFP287, ZFP771, E4F1	870	129	18012	0.802459	1	1	100
Annotation Cluster 86	Enrichment Score: 0.07202703839253959
Category	Term	Count	%	PValue	Genes	List Total	Pop Hits	Pop Total	Fold Enrichment	Bonferroni	Benjamini	FDR
UP_KEYWORDS	Serine/threonine-protein kinase	16	1.49953	0.755942	CDK1, NEK2, PKMYT1, WNK2, PBK, AURKB, MAP4K3, RPS6KA5, MAP3K7, IRAK4, HIPK1, HIPK3, PRKACA, CAMK2B, STK19, MELK	974	405	22680	0.919918	1	0.957092	100
SMART	SM00220:S_TKc	15	1.40581	0.794128	CDK1, NEK2, PKMYT1, WNK2, PBK, AURKB, MAP4K3, RPS6KA5, MAP3K7, IRAK4, HIPK1, HIPK3, PRKACA, CAMK2B, MELK	461	380	10425	0.892653	1	0.999919	100
INTERPRO	IPR008271:Serine/threonine-protein kinase, active site	13	1.21837	0.808336	CDK1, NEK2, PKMYT1, WNK2, PBK, AURKB, RPS6KA5, MAP3K7, HIPK1, HIPK3, CAMK2B, PRKACA, MELK	915	333	20594	0.878656	1	1	100
GOTERM_MF_DIRECT	GO:0004674~protein serine/threonine kinase activity	17	1.59325	0.849961	CDK1, HTATIP2, NEK2, PKMYT1, WNK2, PBK, AURKB, MAP4K3, RPS6KA5, MAP3K7, IRAK4, HIPK1, HIPK3, PRKACA, CAMK2B, STK19, MELK	814	428	17446	0.851288	1	0.999988	100
INTERPRO	IPR000719:Protein kinase, catalytic domain	18	1.68697	0.920976	CDK1, NEK2, PKMYT1, WNK2, PBK, AURKB, MAP4K3, RPS6KA5, MAP3K7, IRAK4, EPHA6, HIPK1, HIPK3, ZAP70, ROR2, PRKACA, CAMK2B, MELK	915	515	20594	0.786656	1	1	100
UP_SEQ_FEATURE	domain:Protein kinase	17	1.59325	0.97324	CDK1, NEK2, PKMYT1, WNK2, PBK, AURKB, MAP4K3, MAP3K7, IRAK4, EPHA6, HIPK1, HIPK3, ZAP70, ROR2, PRKACA, CAMK2B, MELK	870	502	18012	0.701113	1	1	100
Annotation Cluster 87	Enrichment Score: 0.07179894827100951
Category	Term	Count	%	PValue	Genes	List Total	Pop Hits	Pop Total	Fold Enrichment	Bonferroni	Benjamini	FDR
KEGG_PATHWAY	mmu04720:Long-term potentiation	4	0.374883	0.637709	CALM3, PPP3R2, PRKACA, CAMK2B	381	66	7720	1.22803	1	0.954161	99.9998
KEGG_PATHWAY	mmu04925:Aldosterone synthesis and secretion	4	0.374883	0.80299	CYP11A1, CALM3, PRKACA, CAMK2B	381	86	7720	0.94244	1	0.978202	100
KEGG_PATHWAY	mmu04912:GnRH signaling pathway	3	0.281162	0.935628	CALM3, PRKACA, CAMK2B	381	88	7720	0.690766	1	0.993323	100
KEGG_PATHWAY	mmu04750:Inflammatory mediator regulation of TRP channels	4	0.374883	0.951763	CYP2J13, CALM3, PRKACA, CAMK2B	381	126	7720	0.643253	1	0.995565	100
KEGG_PATHWAY	mmu04916:Melanogenesis	3	0.281162	0.95949	CALM3, PRKACA, CAMK2B	381	99	7720	0.614014	1	0.996483	100
Annotation Cluster 88	Enrichment Score: 0.05322606569218592
Category	Term	Count	%	PValue	Genes	List Total	Pop Hits	Pop Total	Fold Enrichment	Bonferroni	Benjamini	FDR
INTERPRO	IPR001806:Small GTPase superfamily	5	0.468604	0.850963	DNAJC27, RAB3C, RAB36, RRAS2, RAB35	915	134	20594	0.839817	1	1	100
UP_SEQ_FEATURE	short sequence motif:Effector region	4	0.374883	0.866942	RAB3C, RAB36, RRAS2, RAB35	870	100	18012	0.828138	1	1	100
INTERPRO	IPR005225:Small GTP-binding protein domain	5	0.468604	0.938472	DNAJC27, RAB3C, RAB36, RRAS2, RAB35	915	165	20594	0.682033	1	1	100
Annotation Cluster 89	Enrichment Score: 0.04744218090772794
Category	Term	Count	%	PValue	Genes	List Total	Pop Hits	Pop Total	Fold Enrichment	Bonferroni	Benjamini	FDR
INTERPRO	IPR013761:Sterile alpha motif/pointed domain	4	0.374883	0.886518	SASH1, EPHA6, NAB2, SEC23IP	915	114	20594	0.789723	1	1	100
SMART	SM00454:SAM	3	0.281162	0.886852	SASH1, EPHA6, SEC23IP	461	83	10425	0.817369	1	0.999995	100
INTERPRO	IPR001660:Sterile alpha motif domain	3	0.281162	0.916505	SASH1, EPHA6, SEC23IP	915	91	20594	0.741992	1	1	100
Annotation Cluster 90	Enrichment Score: 0.045709179804966464
Category	Term	Count	%	PValue	Genes	List Total	Pop Hits	Pop Total	Fold Enrichment	Bonferroni	Benjamini	FDR
UP_KEYWORDS	SH2 domain	4	0.374883	0.833697	STAT6, ZAP70, STAT1, VAV2	974	105	22680	0.887064	1	0.974873	100
INTERPRO	IPR000980:SH2 domain	4	0.374883	0.882936	STAT6, ZAP70, STAT1, VAV2	915	113	20594	0.796712	1	1	100
UP_SEQ_FEATURE	domain:SH2	3	0.281162	0.942923	STAT6, STAT1, VAV2	870	93	18012	0.667853	1	1	100
SMART	SM00252:SH2	3	0.281162	0.945691	STAT6, ZAP70, VAV2	461	103	10425	0.658657	1	1	100
Annotation Cluster 91	Enrichment Score: 0.0441632633599937
Category	Term	Count	%	PValue	Genes	List Total	Pop Hits	Pop Total	Fold Enrichment	Bonferroni	Benjamini	FDR
INTERPRO	IPR011009:Protein kinase-like domain	22	2.06186	0.806547	CDK1, PIK3C2G, NEK2, PKMYT1, WNK2, PBK, AURKB, TRRAP, MAP4K3, IRAK4, RPS6KA5, MAP3K7, NPHP3, EPHA6, HIPK1, HIPK3, ZAP70, ROR2, PRKACA, ETNK2, CAMK2B, MELK	915	556	20594	0.890569	1	1	100
GOTERM_MF_DIRECT	GO:0004672~protein kinase activity	21	1.96813	0.865378	FASTKD3, CDK1, NEK2, PKMYT1, WNK2, PBK, AURKB, SOX9, MAP4K3, RPS6KA5, MAP3K7, IRAK4, EPHA6, HIPK1, HIPK3, ZAP70, ROR2, PRKACA, CAMK2B, ERCC3, MELK	814	531	17446	0.84761	1	0.999992	100
INTERPRO	IPR000719:Protein kinase, catalytic domain	18	1.68697	0.920976	CDK1, NEK2, PKMYT1, WNK2, PBK, AURKB, MAP4K3, RPS6KA5, MAP3K7, IRAK4, EPHA6, HIPK1, HIPK3, ZAP70, ROR2, PRKACA, CAMK2B, MELK	915	515	20594	0.786656	1	1	100
GOTERM_BP_DIRECT	GO:0006468~protein phosphorylation	22	2.06186	0.925614	CDK1, NEK2, PKMYT1, WNK2, PBK, AURKB, MAP4K3, ST3GAL1, RPS6KA5, MAP3K7, IRAK4, GLYCTK, EPHA6, HIPK1, HIPK3, PRKAR1A, ZAP70, ROR2, PRKACA, CAMK2B, ERCC3, MELK	868	576	18082	0.795659	1	1	100
UP_SEQ_FEATURE	binding site:ATP	22	2.06186	0.938182	CDK1, NEK2, PKMYT1, WNK2, PBK, AURKB, MAP4K3, IRAK4, RPS6KA5, MAP3K7, TRAP1, EIF4A3, EPHA6, HIPK1, HIPK3, ZAP70, PRPS1L3, ROR2, PRKACA, CAMK2B, MELK, AASDH	870	583	18012	0.781262	1	1	100
UP_SEQ_FEATURE	domain:Protein kinase	17	1.59325	0.97324	CDK1, NEK2, PKMYT1, WNK2, PBK, AURKB, MAP4K3, MAP3K7, IRAK4, EPHA6, HIPK1, HIPK3, ZAP70, ROR2, PRKACA, CAMK2B, MELK	870	502	18012	0.701113	1	1	100
Annotation Cluster 92	Enrichment Score: 0.04301425295952342
Category	Term	Count	%	PValue	Genes	List Total	Pop Hits	Pop Total	Fold Enrichment	Bonferroni	Benjamini	FDR
UP_SEQ_FEATURE	zinc finger region:C2H2-type 4	9	0.843486	0.819766	ZFP35, ZFP553, ZFP287, ZFP771, YY1, ZFP410, BCL6B, E4F1, ZFP319	870	215	18012	0.866656	1	1	100
UP_SEQ_FEATURE	zinc finger region:C2H2-type 5	8	0.749766	0.832132	ZFP35, ZFP553, ZFP287, ZFP771, ZFP410, BCL6B, E4F1, ZFP319	870	194	18012	0.85375	1	1	100
UP_SEQ_FEATURE	zinc finger region:C2H2-type 1	9	0.843486	0.942314	ZFP35, ZFP553, ZFP287, ZFP771, YY1, ZFP410, BCL6B, E4F1, ZFP319	870	263	18012	0.708483	1	1	100
UP_SEQ_FEATURE	zinc finger region:C2H2-type 3	8	0.749766	0.971022	ZFP35, ZFP553, ZFP287, ZFP771, YY1, ZFP410, BCL6B, ZFP319	870	261	18012	0.634588	1	1	100
UP_SEQ_FEATURE	zinc finger region:C2H2-type 2	8	0.749766	0.976388	ZFP35, ZFP553, ZFP287, ZFP771, YY1, ZFP410, BCL6B, E4F1	870	268	18012	0.618013	1	1	100
Annotation Cluster 93	Enrichment Score: 0.03957597201638888
Category	Term	Count	%	PValue	Genes	List Total	Pop Hits	Pop Total	Fold Enrichment	Bonferroni	Benjamini	FDR
UP_KEYWORDS	GTP-binding	12	1.12465	0.847507	DNM3, DNAJC27, RAB3C, OPA1, ATL2, SEPT1, RAB36, RRAS2, RAB35, LSG1, RRAGC, RNGTT	974	332	22680	0.841642	1	0.978093	100
GOTERM_MF_DIRECT	GO:0005525~GTP binding	13	1.21837	0.947318	DNM3, DNAJC27, OPA1, RAB3C, ATL2, SEPT1, RAB36, RAB35, RRAS2, LSG1, ERCC3, RNGTT, RRAGC	814	383	17446	0.727472	1	1	100
UP_SEQ_FEATURE	nucleotide phosphate-binding region:GTP	11	1.03093	0.947618	DNM3, DNAJC27, RAB3C, OPA1, ATL2, SEPT1, RAB36, RRAS2, RAB35, LSG1, RRAGC	870	319	18012	0.713912	1	1	100
Annotation Cluster 94	Enrichment Score: 0.03299387303397579
Category	Term	Count	%	PValue	Genes	List Total	Pop Hits	Pop Total	Fold Enrichment	Bonferroni	Benjamini	FDR
INTERPRO	IPR020894:Cadherin conserved site	4	0.374883	0.890002	CDHR2, PCDHB1, PCDHB2, CELSR2	915	115	20594	0.782856	1	1	100
SMART	SM00112:CA	4	0.374883	0.915959	CDHR2, PCDHB1, PCDHB2, CELSR2	461	124	10425	0.72948	1	0.999998	100
INTERPRO	IPR002126:Cadherin	4	0.374883	0.919901	CDHR2, PCDHB1, PCDHB2, CELSR2	915	125	20594	0.720227	1	1	100
INTERPRO	IPR015919:Cadherin-like	4	0.374883	0.924909	CDHR2, PCDHB1, PCDHB2, CELSR2	915	127	20594	0.708885	1	1	100
GOTERM_BP_DIRECT	GO:0007156~homophilic cell adhesion via plasma membrane adhesion molecules	4	0.374883	0.986106	CDHR2, PCDHB1, PCDHB2, CELSR2	868	163	18082	0.51121	1	1	100
Annotation Cluster 95	Enrichment Score: 0.03276363678970503
Category	Term	Count	%	PValue	Genes	List Total	Pop Hits	Pop Total	Fold Enrichment	Bonferroni	Benjamini	FDR
INTERPRO	IPR013098:Immunoglobulin I-set	7	0.656045	0.640254	UNC5B, ADAMTSL3, MYPN, ROBO4, ROR2, LRIG2, NEO1	915	147	20594	1.07177	1	0.999998	100
SMART	SM00408:IGc2	7	0.656045	0.95961	UNC5B, ADAMTSL3, MYPN, ROBO4, ROR2, LRIG2, NEO1	461	242	10425	0.654121	1	1	100
INTERPRO	IPR003598:Immunoglobulin subtype 2	7	0.656045	0.960337	UNC5B, ADAMTSL3, MYPN, ROBO4, ROR2, LRIG2, NEO1	915	242	20594	0.651032	1	1	100
UP_KEYWORDS	Immunoglobulin domain	9	0.843486	0.999629	CD83, BTNL9, UNC5B, MYPN, ROBO4, CSF3R, ROR2, LRIG2, NEO1	974	481	22680	0.435694	1	0.999999	100
INTERPRO	IPR003599:Immunoglobulin subtype	9	0.843486	0.999935	CD83, BTNL9, UNC5B, ADAMTSL3, MYPN, ROBO4, ROR2, LRIG2, NEO1	915	518	20594	0.39105	1	1	100
SMART	SM00409:IG	9	0.843486	0.999938	CD83, BTNL9, UNC5B, ADAMTSL3, MYPN, ROBO4, ROR2, LRIG2, NEO1	461	518	10425	0.392905	1	1	100
INTERPRO	IPR007110:Immunoglobulin-like domain	10	0.937207	1	CD83, BTNL9, UNC5B, ADAMTSL3, MYPN, ROBO4, CSF3R, ROR2, LRIG2, NEO1	915	920	20594	0.244642	1	1	100
Annotation Cluster 96	Enrichment Score: 0.013586701879285403
Category	Term	Count	%	PValue	Genes	List Total	Pop Hits	Pop Total	Fold Enrichment	Bonferroni	Benjamini	FDR
UP_SEQ_FEATURE	transmembrane region	195	18.2755	0.88242	TMEM18, AQP9, SYT5, B3GALT4, DNAJB12, UXS1, HS2ST1, ATP2B2, CLEC4G, GXYLT1, GJE1, OPA1, EFNB3, GPR135, VANGL2, VTI1A, BCL2L10, CWH43, TMEM135, TMEM136, CD36, PTPRV, LCTL, ARXES1, ST14, ARXES2, PEX26, TMEM184A, ROR2, AMFR, HSD17B12, LETM2, KCNJ1, ORAI3, TMED11, TMED10, TMEM183A, MGAT4A, TM2D1, CLCC1, TRPC7, CELSR2, VDAC3, ATP6V0E2, KCNJ6, EPHA6, FAM151A, NOTCH4, AVPR1B, CHRND, CHRNG, SLC16A13, SLC…	870	4312	18012	0.936264	1	1	100
UP_KEYWORDS	Transmembrane	244	22.8679	0.999973	TMEM18, AQP9, SYT5, B3GALT4, DNAJB12, GRIN3A, TPD52, UXS1, HS2ST1, ATP2B2, ATP2B3, CLEC4G, CCBE1, GXYLT1, OLFR225, GJE1, OPA1, CLRN2, EFNB3, PTPRH, GPR135, VANGL2, CDHR2, VTI1A, BCL2L10, CWH43, TMEM135, CD36, TMEM136, LCTL, PTPRV, ARXES1, ARXES2, ST14, PEX26, TMEM184A, ROR2, AMFR, HSD17B12, LETM2, OLFR763, KCNJ1, ORAI3, TMED11, TMED10, TMEM183A, MGAT4A, RECQL5, 0610040B10RIK, TM2D1, CLCC1, I73003…	974	6955	22680	0.816915	1	1	100
UP_KEYWORDS	Transmembrane helix	243	22.7741	0.999976	TMEM18, AQP9, SYT5, B3GALT4, DNAJB12, GRIN3A, TPD52, UXS1, HS2ST1, ATP2B2, ATP2B3, CLEC4G, CCBE1, GXYLT1, OLFR225, GJE1, OPA1, CLRN2, EFNB3, PTPRH, GPR135, VANGL2, CDHR2, VTI1A, BCL2L10, CWH43, TMEM135, CD36, TMEM136, LCTL, PTPRV, ARXES1, ARXES2, ST14, PEX26, TMEM184A, ROR2, AMFR, HSD17B12, LETM2, OLFR763, KCNJ1, ORAI3, TMED11, TMED10, TMEM183A, MGAT4A, RECQL5, 0610040B10RIK, TM2D1, CLCC1, I73003…	974	6938	22680	0.81556	1	1	100
GOTERM_CC_DIRECT	GO:0016021~integral component of membrane	248	23.2427	1	TMEM18, AQP9, SYT5, B3GALT4, DNAJB12, TPD52, UXS1, HS2ST1, ATP2B2, ATP2B3, CLEC4G, CCBE1, GXYLT1, OLFR225, GJE1, OPA1, CLRN2, EFNB3, PTPRH, GPR135, VANGL2, CDHR2, VTI1A, BCL2L10, CWH43, TMEM135, CD36, TMEM136, LCTL, PTPRV, ARXES1, ARXES2, ST14, PEX26, TMEM184A, ROR2, AMFR, HSD17B12, LETM2, OLFR763, KCNJ1, ORAI3, TMED11, TMED10, TMEM183A, MGAT4A, RECQL5, 0610040B10RIK, TM2D1, CLCC1, I730030J21RIK,…	905	6878	19662	0.783373	1	1	100
Annotation Cluster 97	Enrichment Score: 0.010668567818023809
Category	Term	Count	%	PValue	Genes	List Total	Pop Hits	Pop Total	Fold Enrichment	Bonferroni	Benjamini	FDR
UP_KEYWORDS	Protease inhibitor	3	0.281162	0.968426	KNG1, SERPINB2, TFPI	974	121	22680	0.577324	1	0.998304	100
GOTERM_BP_DIRECT	GO:0010466~negative regulation of peptidase activity	3	0.281162	0.978327	KNG1, SERPINB2, TFPI	868	117	18082	0.534149	1	1	100
GOTERM_MF_DIRECT	GO:0030414~peptidase inhibitor activity	3	0.281162	0.980492	KNG1, SERPINB2, TFPI	814	123	17446	0.522742	1	1	100
Annotation Cluster 98	Enrichment Score: 0.0033238892955369274
Category	Term	Count	%	PValue	Genes	List Total	Pop Hits	Pop Total	Fold Enrichment	Bonferroni	Benjamini	FDR
UP_SEQ_FEATURE	domain:BTB	4	0.374883	0.977109	KCTD9, KBTBD12, KCTD21, BCL6B	870	149	18012	0.555797	1	1	100
SMART	SM00225:BTB	4	0.374883	0.996935	KCTD9, KBTBD12, KCTD21, BCL6B	461	218	10425	0.414934	1	1	100
INTERPRO	IPR000210:BTB/POZ-like	4	0.374883	0.997399	KCTD9, KBTBD12, KCTD21, BCL6B	915	222	20594	0.405533	1	1	100
INTERPRO	IPR011333:BTB/POZ fold	4	0.374883	0.998218	KCTD9, KBTBD12, KCTD21, BCL6B	915	232	20594	0.388054	1	1	100
Annotation Cluster 99	Enrichment Score: 0.00172935124406835
Category	Term	Count	%	PValue	Genes	List Total	Pop Hits	Pop Total	Fold Enrichment	Bonferroni	Benjamini	FDR
INTERPRO	IPR013087:Zinc finger C2H2-type/integrase DNA-binding domain	18	1.68697	0.994919	ZFP35, BC025920, ZFP553, ZFP612, YY1, ZFP319, 9130023H24RIK, PRDM15, ZFP287, ZFP771, ZFP648, ZKSCAN17, ZFP410, BCL6B, D3ERTD254E, E4F1, ZFP217, ZFP503	915	652	20594	0.621362	1	1	100
INTERPRO	IPR015880:Zinc finger, C2H2-like	19	1.78069	0.996122	ZFP35, BC025920, ZFP553, ZFP612, YY1, NUFIP1, ZFP319, 9130023H24RIK, PRDM15, RNF114, ZFP287, ZFP771, ZFP648, ZKSCAN17, ZFP410, BCL6B, D3ERTD254E, E4F1, ZFP217	915	693	20594	0.617078	1	1	100
SMART	SM00355:ZnF_C2H2	19	1.78069	0.996233	ZFP35, BC025920, ZFP553, ZFP612, YY1, NUFIP1, ZFP319, 9130023H24RIK, PRDM15, RNF114, ZFP287, ZFP771, ZFP648, ZKSCAN17, ZFP410, BCL6B, D3ERTD254E, E4F1, ZFP217	461	693	10425	0.620005	1	1	100
INTERPRO	IPR007087:Zinc finger, C2H2	20	1.87441	0.99683	ZFP35, BC025920, ZFP553, ZFP612, YY1, NUFIP1, ZFP319, 9130023H24RIK, PRDM15, ZFP287, ZFP771, ZFP648, ZKSCAN17, ZFP410, BCL6B, D3ERTD254E, E4F1, ZFP217, ZFP503, GPATCH8	915	731	20594	0.615789	1	1	100
Annotation Cluster 100	Enrichment Score: 5.192903407389761E-14
Category	Term	Count	%	PValue	Genes	List Total	Pop Hits	Pop Total	Fold Enrichment	Bonferroni	Benjamini	FDR
UP_KEYWORDS	Transducer	27	2.53046	1	QRFPR, OLFR1396, GPR61, GPR82, GNG13, CXCR2, GABBR2, OLFR763, OLFR1395, OLFR1394, OLFR554, MAS1, PLCD1, OLFR225, GPR135, CELSR2, GRM2, CHRM3, AVPR1B, GNB5, OLFR545, RGS9, GNB3, OLFR543, OLFR523, ADRA1D, OLFR522	974	1801	22680	0.349087	1	1	100
INTERPRO	IPR000276:G protein-coupled receptor, rhodopsin-like	19	1.78069	1	QRFPR, OLFR1396, GPR61, GPR82, GPR135, CXCR2, OLFR763, OLFR1395, OLFR1394, OLFR554, CHRM3, AVPR1B, MAS1, OLFR545, OLFR225, OLFR543, ADRA1D, OLFR523, OLFR522	915	1458	20594	0.293302	1	1	100
UP_KEYWORDS	G-protein coupled receptor	22	2.06186	1	QRFPR, OLFR1396, GPR61, GPR82, GPR135, CELSR2, CXCR2, OLFR763, GABBR2, OLFR1395, OLFR1394, OLFR554, GRM2, CHRM3, AVPR1B, MAS1, OLFR545, OLFR225, OLFR543, ADRA1D, OLFR523, OLFR522	974	1741	22680	0.294244	1	1	100
GOTERM_MF_DIRECT	GO:0004930~G-protein coupled receptor activity	24	2.2493	1	QRFPR, OLFR1396, GPR61, TM2D1, GPR82, GPR135, CELSR2, CXCR2, OLFR763, GABBR2, OLFR1395, OLFR1394, OLFR554, GRM2, CHRM3, SFRP2, AVPR1B, MAS1, OLFR545, OLFR225, OLFR543, ADRA1D, OLFR523, OLFR522	814	1749	17446	0.294099	1	1	100
INTERPRO	IPR017452:GPCR, rhodopsin-like, 7TM	19	1.78069	1	QRFPR, OLFR1396, GPR61, GPR82, GPR135, CXCR2, OLFR763, OLFR1395, OLFR1394, OLFR554, CHRM3, AVPR1B, MAS1, OLFR545, OLFR225, OLFR543, ADRA1D, OLFR523, OLFR522	915	1708	20594	0.250372	1	1	100
Annotation Cluster 101	Enrichment Score: 4.0887484581861294E-14
Category	Term	Count	%	PValue	Genes	List Total	Pop Hits	Pop Total	Fold Enrichment	Bonferroni	Benjamini	FDR
UP_KEYWORDS	Olfaction	11	1.03093	1	OLFR1396, OLFR554, OLFR545, OLFR225, OLFR763, OLFR543, OLFR523, OLFR1395, CNGA2, OLFR522, OLFR1394	974	1158	22680	0.221191	1	1	100
GOTERM_BP_DIRECT	GO:0007608~sensory perception of smell	13	1.21837	1	BBS4, OLFR1396, OLFR554, GJB4, OLFR545, OLFR225, OLFR763, OLFR543, OLFR523, OLFR1395, CNGA2, OLFR522, OLFR1394	868	1143	18082	0.236932	1	1	100
KEGG_PATHWAY	mmu04740:Olfactory transduction	13	1.21837	1	OLFR1396, OLFR763, OLFR1395, OLFR1394, OLFR554, CALM3, OLFR545, CAMK2B, PRKACA, OLFR225, OLFR543, OLFR523, OLFR522	381	1080	7720	0.2439	1	1	100
INTERPRO	IPR000725:Olfactory receptor	10	0.937207	1	OLFR1396, OLFR554, OLFR545, OLFR225, OLFR763, OLFR543, OLFR523, OLFR1395, OLFR522, OLFR1394	915	1149	20594	0.195884	1	1	100
GOTERM_MF_DIRECT	GO:0004984~olfactory receptor activity	10	0.937207	1	OLFR1396, OLFR554, OLFR545, OLFR225, OLFR763, OLFR543, OLFR523, OLFR1395, OLFR522, OLFR1394	814	1154	17446	0.185723	1	1	100

## Sheet: Suppl file 3C- interTAD GO Term
Suppl file 3C- Intra-TAD GO Term Enrichment
Annotation Cluster 1	Enrichment Score: 3.8362614027522093
Category	Term	Count	%	PValue	Genes	List Total	Pop Hits	Pop Total	Fold Enrichment	Bonferroni	Benjamini	FDR
UP_KEYWORDS	Nucleotide-binding	115	10.3139	4.1155e-05	ADCY8, CLPB, PRKAR2B, ARL11, MAP3K5, DDX18, CLK3, DDX11, MTG1, VPS4A, MLKL, DHX30, GBP5, BCR, GTPBP8, WNK1, ARL16, NME7, STK3, ATP9B, ATP9A, MAPK3, PDGFRA, NEK9, ARL8B, YARS2, KIF26A, KALRN, BLK, MAP4K2, RRAGA, CDC34, UBE2QL1, MAPKAPK2, MTIF2, EPHB3, UHMK1, ACSBG1, ABCA5, EPHB2, TK1, TUBE1, POLQ, MOCS3, BMX, WRN, GUCY2D, IKBKE, CCT4, PLK2, PSMC3, ARF4, MYH11, RAD54B, RAD54L2, IKBKB, SMC1B, ATL1, …	1021	1754	22680	1.45642	0.0158822	0.00399441	0.0571551
UP_KEYWORDS	ATP-binding	93	8.34081	6.18591e-05	ADCY8, CLPB, PIP5K1B, PIP5K1A, CAMKK2, ACTR2, MAP3K5, ADCK2, DDX18, DDX11, CLK3, LACE1, ATP8B1, MKKS, VPS4A, MLKL, SLC22A5, DHX30, TOP2B, CDK15, SGK1, BCR, WNK1, NLRP3, NME7, STK3, BC021891, MAP3K15, ATP9B, ATP9A, EIF4A2, MAPK3, PDGFRA, NEK9, TXK, YARS2, KIF26A, SPAST, ACVR1, KALRN, BLK, HK2, MAP4K2, MAPKAPK2, UBE2QL1, CDC34, EPHB3, UHMK1, ACSBG1, EPHB2, TK1, ABCA5, PTK2B, CKMT2, TOR1B, MARS2, AB…	1021	1363	22680	1.51567	0.0237767	0.00400263	0.0858971
GOTERM_MF_DIRECT	GO:0005524~ATP binding	101	9.0583	0.00121728	ADCY8, CLPB, MAP3K5, DDX18, CLK3, DDX11, VPS4A, MLKL, DHX30, BCR, WNK1, NME7, STK3, ATP9B, ATP9A, MAPK3, PDGFRA, NEK9, YARS2, KIF26A, KALRN, ENPP1, BLK, MAP4K2, CDC34, UBE2QL1, MAPKAPK2, EPHB3, UHMK1, EPHB2, ABCA5, TK1, ACSBG1, POLQ, TRP53, MOCS3, BMX, WRN, GUCY2D, IKBKE, CCT4, PLK2, PSMC3, MYH11, RAD54L2, RAD54B, IKBKB, SMC1B, PIP5K1B, PIP5K1A, FDXACB1, CAMKK2, ACTR2, ADCK2, LACE1, ATP8B1, MKKS,…	860	1507	17446	1.35958	0.727698	0.727698	1.92186
Annotation Cluster 2	Enrichment Score: 2.3461745260778586
Category	Term	Count	%	PValue	Genes	List Total	Pop Hits	Pop Total	Fold Enrichment	Bonferroni	Benjamini	FDR
UP_KEYWORDS	Kinase	50	4.4843	0.00187671	STRAP, BLK, HK2, PIP5K1B, MAP4K2, MAPKAPK2, PIP5K1A, EPHB3, ZMYND8, UHMK1, TK1, CAMKK2, EPHB2, MAP3K5, ADCK2, CLK3, PTK2B, CKMT2, DCLK2, ETNK1, PIK3R5, UCK2, CDK15, PIK3R1, SGK1, BCR, ALPK2, PIK3C2B, WNK1, BMX, NME7, STK3, CDKN1C, IKBKE, BC021891, ICK, MAP3K15, PLK2, MAPK3, PDGFRA, JAK1, NEK9, DGKZ, TXK, IKBKB, BMPR1B, CDK20, ACVR1, KALRN, BMPR1A	1021	707	22680	1.57097	0.518441	0.050856	2.57572
GOTERM_MF_DIRECT	GO:0016301~kinase activity	50	4.4843	0.00404122	PIP5K1B, PIP5K1A, CAMKK2, MAP3K5, ADCK2, CLK3, CDK15, SGK1, BCR, WNK1, STK3, NME7, BC021891, CCND1, MAP3K15, MAPK3, PDGFRA, NEK9, TXK, KALRN, ACVR1, STRAP, BLK, MAP4K2, HK2, MAPKAPK2, EPHB3, ZMYND8, UHMK1, EPHB2, TK1, PTK2B, CKMT2, ETNK1, DCLK2, PIK3R5, UCK2, PIK3R1, ALPK2, BMX, CDKN1C, IKBKE, ICK, PLK2, DGKZ, JAK1, BMPR1B, IKBKB, CDK20, BMPR1A	860	674	17446	1.5049	0.986763	0.660809	6.24787
GOTERM_BP_DIRECT	GO:0016310~phosphorylation	44	3.94619	0.0120661	BLK, HK2, MAP4K2, PIP5K1B, MAPKAPK2, PIP5K1A, EPHB3, UHMK1, CAMKK2, TK1, EPHB2, MAP3K5, ADCK2, CLK3, PTK2B, CKMT2, ETNK1, DCLK2, UCK2, CDK15, SGK1, BCR, ALPK2, BMX, WNK1, STK3, NME7, BC021891, IKBKE, ICK, MAP3K15, PLK2, MAPK3, PDGFRA, DGKZ, JAK1, NEK9, TXK, BMPR1B, IKBKB, CDK20, KALRN, BMPR1A, ACVR1	890	612	18082	1.46069	1	0.974198	19.8296
Annotation Cluster 3	Enrichment Score: 1.538048499167849
Category	Term	Count	%	PValue	Genes	List Total	Pop Hits	Pop Total	Fold Enrichment	Bonferroni	Benjamini	FDR
UP_KEYWORDS	Oxidoreductase	43	3.8565	0.00944283	G6PDX, ADH5, PAH, UQCRFS1, FMO4, FMO5, ALDH1A2, HIF1AN, KLKB1, CH25H, CYP2J12, HAAO, SRD5A3, HSD17B6, BDH2, GSTO2, HADH, BDH1, GPD1, LPO, MTHFD2L, CTBP2, CYP46A1, AKR1E1, FTO, GRHPR, CRYZ, YWHAE, MSRB2, COQ6, FRRS1, DHRS3, DHRS4, L2HGDH, SQLE, AKR1B3, CYP4F16, PHGDH, TXNRD3, OXNAD1, H2-KE6, PCYOX1, GULO	1021	639	22680	1.49481	0.975046	0.16851	12.3482
GOTERM_MF_DIRECT	GO:0016491~oxidoreductase activity	40	3.58744	0.0501836	G6PDX, ADH5, PAH, UQCRFS1, FMO4, FMO5, ALDH1A2, HIF1AN, CH25H, HAAO, SRD5A3, HSD17B6, BDH2, GSTO2, HADH, BDH1, RTN4IP1, SEPW1, GPD1, MTHFD2L, CTBP2, CYP46A1, AKR1E1, FTO, GRHPR, CRYZ, MSRB2, COQ6, FRRS1, DHRS3, DHRS4, L2HGDH, SQLE, AKR1B3, PHGDH, TXNRD3, OXNAD1, H2-KE6, PCYOX1, GULO	860	604	17446	1.34345	1	0.859682	55.9697
GOTERM_BP_DIRECT	GO:0055114~oxidation-reduction process	44	3.94619	0.0513086	TXN2, G6PDX, ADH5, PAH, UQCRFS1, FMO4, FMO5, ALDH1A2, HIF1AN, CH25H, HAAO, SRD5A3, HSD17B6, BDH2, GSTO2, HADH, BDH1, RTN4IP1, SH3PXD2B, SEPW1, GPD1, MTHFD2L, CTBP2, CYP46A1, AKR1E1, FTO, GRHPR, CRYZ, CYB561, MSRB2, COQ6, NDUFA11, FRRS1, DHRS3, DHRS4, L2HGDH, SQLE, AKR1B3, PHGDH, TXNRD3, OXNAD1, H2-KE6, PCYOX1, GULO	890	676	18082	1.3224	1	0.982741	61.6708
Annotation Cluster 4	Enrichment Score: 1.503928535554383
Category	Term	Count	%	PValue	Genes	List Total	Pop Hits	Pop Total	Fold Enrichment	Bonferroni	Benjamini	FDR
INTERPRO	IPR006140:D-isomer specific 2-hydroxyacid dehydrogenase, NAD-binding	3	0.269058	0.0121819	CTBP2, PHGDH, GRHPR	959	4	20594	16.1058	1	0.984004	18.6609
INTERPRO	IPR006139:D-isomer specific 2-hydroxyacid dehydrogenase, catalytic domain	3	0.269058	0.0121819	CTBP2, PHGDH, GRHPR	959	4	20594	16.1058	1	0.984004	18.6609
GOTERM_MF_DIRECT	GO:0016616~oxidoreductase activity, acting on the CH-OH group of donors, NAD or NADP as acceptor	4	0.358744	0.207388	GPD1, CTBP2, PHGDH, GRHPR	860	32	17446	2.53576	1	0.958514	97.535
Annotation Cluster 5	Enrichment Score: 1.4729885543338368
Category	Term	Count	%	PValue	Genes	List Total	Pop Hits	Pop Total	Fold Enrichment	Bonferroni	Benjamini	FDR
INTERPRO	IPR024704:Structural maintenance of chromosomes protein	3	0.269058	0.0196798	SMC3, SMC4, SMC1B	959	5	20594	12.8847	1	0.984874	28.4618
PIR_SUPERFAMILY	PIRSF005719:structural maintenance of chromosomes protein	3	0.269058	0.0266598	SMC3, SMC4, SMC1B	100	5	1807	10.842	0.921136	0.921136	25.6528
INTERPRO	IPR010935:SMCs flexible hinge	3	0.269058	0.0286169	SMC3, SMC4, SMC1B	959	6	20594	10.7372	1	0.995671	38.6926
SMART	SM00968:SM00968	3	0.269058	0.0313081	SMC3, SMC4, SMC1B	510	6	10425	10.2206	0.99999	0.99689	35.4286
INTERPRO	IPR003395:RecF/RecN/SMC	3	0.269058	0.0388435	SMC3, SMC4, SMC1B	959	7	20594	9.20334	1	0.994149	48.7072
UP_SEQ_FEATURE	region of interest:Flexible hinge	3	0.269058	0.0455643	SMC3, SMC4, SMC1B	915	7	18012	8.43653	1	0.999993	55.7347
UP_SEQ_FEATURE	compositionally biased region:Ala/Asp-rich (DA-box)	3	0.269058	0.0587464	SMC3, SMC4, SMC1B	915	8	18012	7.38197	1	0.999953	65.2855
Annotation Cluster 6	Enrichment Score: 1.417439515970816
Category	Term	Count	%	PValue	Genes	List Total	Pop Hits	Pop Total	Fold Enrichment	Bonferroni	Benjamini	FDR
UP_SEQ_FEATURE	domain:Ras-associating	6	0.538117	0.0272727	RASSF6, RASSF2, RASSF8, RADIL, APBB1IP, ARAP1	915	34	18012	3.47387	1	0.999975	38.3207
INTERPRO	IPR000159:Ras-association	6	0.538117	0.0404437	RASSF6, RASSF2, RASSF8, RADIL, APBB1IP, ARAP1	959	41	20594	3.1426	1	0.987131	50.1274
SMART	SM00314:RA	5	0.44843	0.0507112	RASSF6, RASSF2, RASSF8, RADIL, APBB1IP	510	29	10425	3.52434	1	0.99111	51.1115
Annotation Cluster 7	Enrichment Score: 1.4092449035973957
Category	Term	Count	%	PValue	Genes	List Total	Pop Hits	Pop Total	Fold Enrichment	Bonferroni	Benjamini	FDR
INTERPRO	IPR011009:Protein kinase-like domain	38	3.40807	0.0186514	BLK, MAP4K2, MAPKAPK2, EPHB3, UHMK1, CAMKK2, EPHB2, MAP3K5, ADCK2, CLK3, PTK2B, ETNK1, DCLK2, MLKL, CDK15, SGK1, ALPK2, PIK3C2B, BMX, WNK1, STK3, GUCY2D, BC021891, IKBKE, ICK, MAP3K15, PLK2, MAPK3, PDGFRA, JAK1, NEK9, TXK, BMPR1B, IKBKB, CDK20, KALRN, BMPR1A, ACVR1	959	556	20594	1.46768	1	0.989299	27.1867
INTERPRO	IPR017441:Protein kinase, ATP binding site	28	2.51121	0.0290925	BLK, MAP4K2, MAPKAPK2, EPHB3, CAMKK2, EPHB2, MAP3K5, CLK3, PTK2B, DCLK2, CDK15, SGK1, BMX, STK3, BC021891, IKBKE, ICK, MAP3K15, PLK2, MAPK3, PDGFRA, JAK1, TXK, BMPR1B, CDK20, ACVR1, BMPR1A, KALRN	959	394	20594	1.5261	1	0.989197	39.1965
UP_SEQ_FEATURE	binding site:ATP	41	3.67713	0.0316238	BLK, MAP4K2, MAPKAPK2, EPHB3, UHMK1, CAMKK2, ACSBG1, EPHB2, MAP3K5, ADCK2, CLK3, PTK2B, CKMT2, MARS2, DCLK2, UCK2, CDK15, SGK1, BMX, WNK1, STK3, NME7, BC021891, IKBKE, ICK, MAP3K15, PLK2, MAPK3, PDGFRA, JAK1, NEK9, TXK, YARS2, BMPR1B, IKBKB, CDK20, ACSM5, KALRN, BMPR1A, ACSM4, ACVR1	915	583	18012	1.38438	1	0.999974	42.9686
INTERPRO	IPR000719:Protein kinase, catalytic domain	34	3.04933	0.0392876	BLK, MAP4K2, MAPKAPK2, EPHB3, UHMK1, CAMKK2, EPHB2, MAP3K5, CLK3, PTK2B, DCLK2, MLKL, CDK15, SGK1, BMX, WNK1, STK3, GUCY2D, BC021891, IKBKE, ICK, MAP3K15, PLK2, MAPK3, PDGFRA, JAK1, NEK9, TXK, IKBKB, BMPR1B, CDK20, KALRN, ACVR1, BMPR1A	959	515	20594	1.41773	1	0.992011	49.1052
GOTERM_BP_DIRECT	GO:0006468~protein phosphorylation	39	3.49776	0.0405281	BLK, HUS1, MAP4K2, MAPKAPK2, EPHB3, UHMK1, CAMKK2, EPHB2, MAP3K5, CLK3, PTK2B, DCLK2, MLKL, CDK15, PIK3R1, SGK1, BCR, ALPK2, BMX, WNK1, STK3, BC021891, IKBKE, CCND1, ICK, MAP3K15, PLK2, MAPK3, PDGFRA, JAK1, NEK9, TXK, BMPR1B, IKBKB, CDK20, IGFBP3, KALRN, BMPR1A, ACVR1	890	576	18082	1.37562	1	0.980106	52.916
GOTERM_MF_DIRECT	GO:0004672~protein kinase activity	36	3.2287	0.0469871	BLK, MAP4K2, MAPKAPK2, EPHB3, UHMK1, CAMKK2, EPHB2, MAP3K5, CLK3, PTK2B, DCLK2, MLKL, CDK15, SGK1, BMX, WNK1, STK3, GUCY2D, BC021891, IKBKE, CCND1, ICK, MAP3K15, PLK2, MAPK3, RASSF2, PDGFRA, JAK1, NEK9, TXK, IKBKB, BMPR1B, CDK20, KALRN, BMPR1A, ACVR1	860	531	17446	1.37533	1	0.872032	53.5486
UP_SEQ_FEATURE	domain:Protein kinase	33	2.95964	0.106362	BLK, MAP4K2, MAPKAPK2, EPHB3, UHMK1, CAMKK2, EPHB2, MAP3K5, ADCK2, CLK3, PTK2B, DCLK2, MLKL, CDK15, SGK1, BMX, WNK1, STK3, BC021891, IKBKE, ICK, MAP3K15, PLK2, MAPK3, PDGFRA, NEK9, TXK, IKBKB, BMPR1B, CDK20, KALRN, ACVR1, BMPR1A	915	502	18012	1.29405	1	0.999992	85.9872
Annotation Cluster 8	Enrichment Score: 1.3630990631678497
Category	Term	Count	%	PValue	Genes	List Total	Pop Hits	Pop Total	Fold Enrichment	Bonferroni	Benjamini	FDR
UP_KEYWORDS	mRNA splicing	19	1.70404	0.0242296	TXNL4B, ALYREF2, STRAP, CDC5L, SF3B5, SART3, PRPF18, NONO, SRSF4, SRSF6, U2AF1, GEMIN8, PRPF40B, ARL6IP4, SREK1IP1, HNRNPH1, THOC3, SNRPE, HSPA8	1021	240	22680	1.75857	0.999928	0.27243	28.8748
UP_KEYWORDS	mRNA processing	22	1.97309	0.0378294	TXNL4B, KHDRBS3, ADARB1, ALYREF2, STRAP, CDC5L, SF3B5, SART3, PRPF18, NONO, SRSF4, A1CF, SRSF6, U2AF1, GEMIN8, HNRNPH1, PRPF40B, ARL6IP4, SREK1IP1, THOC3, SNRPE, HSPA8	1021	307	22680	1.59185	1	0.294512	41.4742
GOTERM_BP_DIRECT	GO:0008380~RNA splicing	19	1.70404	0.0513949	TXNL4B, ALYREF2, STRAP, CDC5L, SF3B5, SART3, PRPF18, NONO, SRSF4, SRSF6, U2AF1, GEMIN8, PRPF40B, ARL6IP4, SREK1IP1, HNRNPH1, THOC3, SNRPE, HSPA8	890	241	18082	1.60174	1	0.981202	61.7342
GOTERM_BP_DIRECT	GO:0006397~mRNA processing	23	2.06278	0.0749046	TXNL4B, PHRF1, KHDRBS3, ADARB1, ALYREF2, STRAP, CDC5L, SF3B5, SART3, PRPF18, NONO, SRSF4, A1CF, SRSF6, U2AF1, GEMIN8, HNRNPH1, PRPF40B, ARL6IP4, SREK1IP1, THOC3, SNRPE, HSPA8	890	322	18082	1.4512	1	0.983354	75.7685
Annotation Cluster 9	Enrichment Score: 1.279204142192127
Category	Term	Count	%	PValue	Genes	List Total	Pop Hits	Pop Total	Fold Enrichment	Bonferroni	Benjamini	FDR
UP_KEYWORDS	Protease	35	3.13901	0.031563	PREP, PGC, RNPEPL1, MIPEP, SENP6, CPZ, PRSS8, CASP3, MMP21, KLKB1, ADAM33, PRSS34, PRSS56, USP40, CYM, ADAMTS20, CFB, CAPN8, CTRB1, FAM188B, MMP17, MMP15, LAP3, PSMA1, CTSK, CPE, CTSO, PSEN2, UCHL5, USP47, USP21, TMPRSS11A, CELA2A, TLL2, USP44	1021	542	22680	1.43445	0.999996	0.286226	35.9512
GOTERM_MF_DIRECT	GO:0008233~peptidase activity	35	3.13901	0.0496037	PREP, PGC, ABHD5, MIPEP, SENP6, CPZ, PRSS8, CASP3, MMP21, KLKB1, ADAM33, PRSS56, USP40, ADAMTS20, CFB, CAPN8, CTRB1, FAM188B, MMP17, MMP15, LAP3, PSMA1, CTSK, CPE, CTSO, PSEN2, SPCS3, UCHL5, USP47, USP21, TMPRSS11A, CELA2A, ADAMTS3, TLL2, USP44	860	516	17446	1.37599	1	0.866338	55.5395
GOTERM_BP_DIRECT	GO:0006508~proteolysis	37	3.31839	0.0928313	PREP, PGC, RNPEPL1, MIPEP, SENP6, CPZ, PRSS8, CASP3, MMP21, KLKB1, ADAM33, PRSS34, PRSS56, CYM, USP40, ADAMTS20, CFB, CAPN8, CTRB1, FAM188B, MMP17, MMP15, LAP3, PSMA1, CTSK, CPE, CTSO, PSEN2, SPCS3, UCHL5, USP47, USP21, TMPRSS11A, CELA2A, TLL2, GCA, USP44	890	582	18082	1.29162	1	0.987262	83.0311
Annotation Cluster 10	Enrichment Score: 1.1958138018178222
Category	Term	Count	%	PValue	Genes	List Total	Pop Hits	Pop Total	Fold Enrichment	Bonferroni	Benjamini	FDR
UP_KEYWORDS	Gap junction	5	0.44843	0.0313033	GJA10, PANX1, GJB3, GJA1, GJB2	1021	27	22680	4.11361	0.999996	0.290828	35.7122
INTERPRO	IPR017990:Connexin, conserved site	4	0.358744	0.0557821	GJA10, GJB3, GJA1, GJB2	959	19	20594	4.52094	1	0.993881	61.9871
SMART	SM00037:CNX	4	0.358744	0.0626716	GJA10, GJB3, GJA1, GJB2	510	19	10425	4.30341	1	0.990894	58.9337
INTERPRO	IPR013092:Connexin, N-terminal	4	0.358744	0.0634349	GJA10, GJB3, GJA1, GJB2	959	20	20594	4.29489	1	0.994829	66.8583
INTERPRO	IPR000500:Connexin	4	0.358744	0.0634349	GJA10, GJB3, GJA1, GJB2	959	20	20594	4.29489	1	0.994829	66.8583
INTERPRO	IPR019570:Gap junction protein, cysteine-rich domain	4	0.358744	0.0634349	GJA10, GJB3, GJA1, GJB2	959	20	20594	4.29489	1	0.994829	66.8583
GOTERM_CC_DIRECT	GO:0005922~connexon complex	4	0.358744	0.070537	GJA10, GJB3, GJA1, GJB2	957	20	19662	4.10909	1	0.896837	65.9677
SMART	SM01089:SM01089	4	0.358744	0.0711585	GJA10, GJB3, GJA1, GJB2	510	20	10425	4.08824	1	0.964896	63.7617
GOTERM_BP_DIRECT	GO:0007154~cell communication	5	0.44843	0.123279	GJA10, GJB3, GJA1, DLL1, GJB2	890	39	18082	2.60472	1	0.990327	90.8859
Annotation Cluster 11	Enrichment Score: 1.0487380858297064
Category	Term	Count	%	PValue	Genes	List Total	Pop Hits	Pop Total	Fold Enrichment	Bonferroni	Benjamini	FDR
UP_KEYWORDS	Transcription regulation	99	8.87892	0.0266782	AKNA, HOXD13, ZFP639, TBP, CITED2, NONO, ZGPAT, DDX11, ZFP90, PHTF1, SAP30L, ATOH7, SIX3, SKOR1, PTRF, BHLHA9, ZFP280D, MYNN, UNCX, MEAF6, HOXA13, ONECUT1, SOX2, NR2C2, CXXC1, LHX5, BTF3, 2700060E02RIK, RNF14, ASXL2, TRP53, YEATS4, MAFB, TAF5, SUB1, KLF10, CREBBP, FOXA1, HDAC4, HOXB8, PPRC1, MZF1, RAD54B, SCMH1, KLF4, ENY2, GPBP1, ELF5, FEV, TMF1, MBTD1, STRA8, HIF1AN, GTF2A2, MSGN1, RBPJL, MYC, …	1021	1799	22680	1.22242	0.999973	0.28015	31.3145
UP_KEYWORDS	Transcription	101	9.0583	0.0345068	AKNA, HOXD13, ZFP639, TBP, CITED2, NONO, ZGPAT, DDX11, ZFP90, PHTF1, SAP30L, ATOH7, SIX3, SKOR1, PTRF, BHLHA9, ZFP280D, MYNN, UNCX, MEAF6, HOXA13, ONECUT1, SOX2, NR2C2, CXXC1, LHX5, BTF3, 2700060E02RIK, RNF14, ASXL2, TRP53, YEATS4, MAFB, TAF5, SUB1, KLF10, CREBBP, FOXA1, HDAC4, HOXB8, PPRC1, MZF1, RAD54B, SCMH1, KLF4, ENY2, GPBP1, ELF5, FEV, TMF1, MBTD1, STRA8, HIF1AN, GTF2A2, MSGN1, TWISTNB, RBP…	1021	1859	22680	1.20687	0.999999	0.283356	38.6034
GOTERM_BP_DIRECT	GO:0006351~transcription, DNA-templated	104	9.32735	0.133872	AKNA, HOXD13, TBP, ZFP639, CITED2, NONO, ZGPAT, ZFP90, PHTF1, SAP30L, ATOH7, SIX3, SKOR1, PTRF, BHLHA9, ZFP280D, MAPK3, MYNN, UNCX, MEAF6, HOXA13, ONECUT1, SOX2, NR2C2, CXXC1, LHX5, BTF3, 2700060E02RIK, RNF14, ASXL2, TRP53, YEATS4, MAFB, TAF5, SUB1, KLF10, CREBBP, FOXA1, HDAC4, HOXB8, PPRC1, RAD54B, SCMH1, KLF4, ENY2, GPBP1, ELF5, FEV, TMF1, MBTD1, STRA8, HIF1AN, GTF2A2, MSGN1, TWISTNB, RBPJL, MY…	890	1885	18082	1.12093	1	0.99146	92.6954
GOTERM_BP_DIRECT	GO:0006355~regulation of transcription, DNA-templated	113	10.1345	0.517959	AKNA, HOXD13, TBP, ZFP639, CITED2, NONO, ZGPAT, ZFP90, PHTF1, SAP30L, ATOH7, PITX2, SIX3, SKOR1, PTRF, BHLHA9, ZFP280D, MYNN, UNCX, MEAF6, HOXA13, ONECUT1, SOX2, ZMYND8, NR2C2, CXXC1, LHX5, BTF3, 2700060E02RIK, DBX1, RNF14, TRP53, ASXL2, YEATS4, TAF5, SUB1, MAFB, KLF10, CREBBP, FOXA1, EN1, DLX2, HDAC4, HOXB8, CDKN2AIP, PPRC1, MZF1, RAD54B, SCMH1, KLF4, ENY2, GPBP1, ELF5, FEV, TMF1, PRMT3, FOS, MB…	890	2279	18082	1.00737	1	0.999929	99.9998
Annotation Cluster 12	Enrichment Score: 0.9958467514453204
Category	Term	Count	%	PValue	Genes	List Total	Pop Hits	Pop Total	Fold Enrichment	Bonferroni	Benjamini	FDR
INTERPRO	IPR001496:SOCS protein, C-terminal	5	0.44843	0.0915103	SPSB2, SOCS4, ASB13, ASB4, ASB7	959	37	20594	2.90195	1	0.997512	80.1558
SMART	SM00969:SM00969	5	0.44843	0.0967361	SPSB2, SOCS4, ASB13, ASB4, ASB7	510	36	10425	2.83905	1	0.975107	75.3163
UP_SEQ_FEATURE	domain:SOCS box	5	0.44843	0.116252	SPSB2, SOCS4, ASB13, ASB4, ASB7	915	37	18012	2.66017	1	0.999996	88.4638
Annotation Cluster 13	Enrichment Score: 0.94122900509273
Category	Term	Count	%	PValue	Genes	List Total	Pop Hits	Pop Total	Fold Enrichment	Bonferroni	Benjamini	FDR
UP_KEYWORDS	Serine/threonine-protein kinase	27	2.42152	0.0443297	MAP4K2, MAPKAPK2, UHMK1, CAMKK2, MAP3K5, ADCK2, CLK3, DCLK2, CDK15, SGK1, BCR, ALPK2, WNK1, STK3, BC021891, IKBKE, ICK, MAP3K15, PLK2, MAPK3, NEK9, IKBKB, BMPR1B, CDK20, BMPR1A, ACVR1, KALRN	1021	405	22680	1.4809	1	0.312903	46.7339
GOTERM_MF_DIRECT	GO:0004674~protein serine/threonine kinase activity	28	2.51121	0.110924	MAP4K2, MAPKAPK2, UHMK1, CAMKK2, MAP3K5, ADCK2, CLK3, DCLK2, CDK15, SGK1, BCR, ALPK2, WNK1, STK3, BC021891, IKBKE, ICK, MAP3K15, PLK2, MAPK3, NEK9, CPNE3, IKBKB, BMPR1B, CDK20, BMPR1A, ACVR1, KALRN	860	428	17446	1.32712	1	0.942376	84.6367
SMART	SM00220:S_TKc	24	2.15247	0.167545	SGK1, MAP4K2, WNK1, MAPKAPK2, STK3, UHMK1, CAMKK2, BC021891, IKBKE, MAP3K5, ICK, MAP3K15, CLK3, PLK2, MAPK3, DCLK2, NEK9, IKBKB, BMPR1B, CDK20, CDK15, KALRN, ACVR1, BMPR1A	510	380	10425	1.29102	1	0.984398	91.9669
INTERPRO	IPR008271:Serine/threonine-protein kinase, active site	20	1.79372	0.20856	SGK1, WNK1, MAPKAPK2, CAMKK2, BC021891, MAP3K5, ICK, MAP3K15, CLK3, PLK2, MAPK3, DCLK2, NEK9, IKBKB, BMPR1B, CDK20, CDK15, KALRN, ACVR1, BMPR1A	959	333	20594	1.28976	1	0.999494	98.0582
Annotation Cluster 14	Enrichment Score: 0.9312804254816162
Category	Term	Count	%	PValue	Genes	List Total	Pop Hits	Pop Total	Fold Enrichment	Bonferroni	Benjamini	FDR
INTERPRO	IPR003605:TGF beta receptor, GS motif	3	0.269058	0.0388435	BMPR1B, BMPR1A, ACVR1	959	7	20594	9.20334	1	0.994149	48.7072
SMART	SM00467:GS	3	0.269058	0.0424336	BMPR1B, BMPR1A, ACVR1	510	7	10425	8.7605	1	0.994735	44.9122
UP_SEQ_FEATURE	domain:GS	3	0.269058	0.0455643	BMPR1B, BMPR1A, ACVR1	915	7	18012	8.43653	1	0.999993	55.7347
INTERPRO	IPR000472:TGF-beta receptor/activin receptor, type I/II	3	0.269058	0.0900113	BMPR1B, BMPR1A, ACVR1	959	11	20594	5.85667	1	0.997802	79.5968
INTERPRO	IPR000333:Activin type II/Transforming growth factor-beta II receptor	3	0.269058	0.104792	BMPR1B, BMPR1A, ACVR1	959	12	20594	5.36861	1	0.998403	84.5173
GOTERM_MF_DIRECT	GO:0004675~transmembrane receptor protein serine/threonine kinase activity	3	0.269058	0.132001	BMPR1B, BMPR1A, ACVR1	860	13	17446	4.6814	1	0.942309	89.5171
GOTERM_BP_DIRECT	GO:0030501~positive regulation of bone mineralization	4	0.358744	0.273133	PTH, BMPR1B, BMPR1A, ACVR1	890	37	18082	2.19642	1	0.998909	99.6997
GOTERM_BP_DIRECT	GO:0007178~transmembrane receptor protein serine/threonine kinase signaling pathway	3	0.269058	0.313398	BMPR1B, BMPR1A, ACVR1	890	23	18082	2.65002	1	0.999224	99.8936
GOTERM_BP_DIRECT	GO:0071773~cellular response to BMP stimulus	3	0.269058	0.51898	BMPR1B, BMPR1A, ACVR1	890	35	18082	1.74144	1	0.999929	99.9998
Annotation Cluster 15	Enrichment Score: 0.9293144197555239
Category	Term	Count	%	PValue	Genes	List Total	Pop Hits	Pop Total	Fold Enrichment	Bonferroni	Benjamini	FDR
SMART	SM00063:FRI	4	0.358744	0.0801297	SFRP5, COL18A1, FZD5, CPZ	510	21	10425	3.89356	1	0.965567	68.2892
INTERPRO	IPR020067:Frizzled domain	4	0.358744	0.0984152	SFRP5, COL18A1, FZD5, CPZ	959	24	20594	3.57908	1	0.998054	82.55
UP_SEQ_FEATURE	domain:FZ	4	0.358744	0.119695	SFRP5, COL18A1, FZD5, CPZ	915	24	18012	3.28087	1	0.999995	89.2244
INTERPRO	IPR015526:Frizzled/secreted frizzled-related protein	3	0.269058	0.203147	SFRP5, COL18A1, FZD5	959	18	20594	3.57908	1	0.999453	97.8219
Annotation Cluster 16	Enrichment Score: 0.893231340580303
Category	Term	Count	%	PValue	Genes	List Total	Pop Hits	Pop Total	Fold Enrichment	Bonferroni	Benjamini	FDR
UP_SEQ_FEATURE	domain:Exonuclease	3	0.269058	0.104436	AEN, REXO2, ERI1	915	11	18012	5.3687	1	0.999994	85.4498
INTERPRO	IPR013520:Exonuclease, RNase T/DNA polymerase III	3	0.269058	0.136052	AEN, REXO2, ERI1	959	14	20594	4.60167	1	0.999294	91.494
SMART	SM00479:EXOIII	3	0.269058	0.147147	AEN, REXO2, ERI1	510	14	10425	4.38025	1	0.988257	88.7939
Annotation Cluster 17	Enrichment Score: 0.863344617084492
Category	Term	Count	%	PValue	Genes	List Total	Pop Hits	Pop Total	Fold Enrichment	Bonferroni	Benjamini	FDR
INTERPRO	IPR000980:SH2 domain	10	0.896861	0.0806424	SH2D4A, TNS3, TNS1, RINL, BLK, BMX, JAK1, TXK, SOCS4, PIK3R1	959	113	20594	1.90039	1	0.997288	75.7528
UP_KEYWORDS	SH2 domain	9	0.807175	0.100651	SH2D4A, TNS3, TNS1, BLK, BMX, JAK1, TXK, SOCS4, PIK3R1	1021	105	22680	1.90402	1	0.503133	77.0914
SMART	SM00252:SH2	9	0.807175	0.130094	SH2D4A, TNS3, TNS1, BLK, BMX, JAK1, TXK, SOCS4, PIK3R1	510	103	10425	1.78612	1	0.985242	85.2874
UP_SEQ_FEATURE	domain:SH2	7	0.627803	0.333414	SH2D4A, TNS3, BLK, BMX, JAK1, TXK, SOCS4	915	93	18012	1.48169	1	0.999998	99.9165
Annotation Cluster 18	Enrichment Score: 0.8120554585084208
Category	Term	Count	%	PValue	Genes	List Total	Pop Hits	Pop Total	Fold Enrichment	Bonferroni	Benjamini	FDR
INTERPRO	IPR020635:Tyrosine-protein kinase, catalytic domain	8	0.717489	0.0826233	PTK2B, BLK, PDGFRA, BMX, JAK1, TXK, EPHB3, EPHB2	959	81	20594	2.12093	1	0.99703	76.6183
SMART	SM00219:TyrKc	8	0.717489	0.09995	PTK2B, BLK, PDGFRA, BMX, JAK1, TXK, EPHB3, EPHB2	510	81	10425	2.01888	1	0.96904	76.497
UP_KEYWORDS	Tyrosine-protein kinase	9	0.807175	0.136743	CLK3, PTK2B, BLK, PDGFRA, BMX, JAK1, TXK, EPHB3, EPHB2	1021	113	22680	1.76922	1	0.558307	87.0314
GOTERM_MF_DIRECT	GO:0004713~protein tyrosine kinase activity	9	0.807175	0.246025	CLK3, PTK2B, BLK, PDGFRA, BMX, JAK1, TXK, EPHB3, EPHB2	860	121	17446	1.50888	1	0.962306	98.8882
INTERPRO	IPR008266:Tyrosine-protein kinase, active site	7	0.627803	0.313294	PTK2B, PDGFRA, BMX, JAK1, TXK, EPHB3, EPHB2	959	99	20594	1.5184	1	0.99985	99.8224
Annotation Cluster 19	Enrichment Score: 0.7951404286018369
Category	Term	Count	%	PValue	Genes	List Total	Pop Hits	Pop Total	Fold Enrichment	Bonferroni	Benjamini	FDR
INTERPRO	IPR001660:Sterile alpha motif domain	8	0.717489	0.130959	LRSAM1, USH1G, ANKS3, TNKS, SCMH1, EPHB3, ARAP1, EPHB2	959	91	20594	1.88786	1	0.999389	90.6084
UP_SEQ_FEATURE	domain:SAM	7	0.627803	0.14378	LRSAM1, USH1G, ANKS3, SCMH1, EPHB3, ARAP1, EPHB2	915	70	18012	1.96852	1	0.99999	93.3641
SMART	SM00454:SAM	7	0.627803	0.218647	USH1G, ANKS3, TNKS, SCMH1, EPHB3, ARAP1, EPHB2	510	83	10425	1.72395	1	0.993096	96.6384
Annotation Cluster 20	Enrichment Score: 0.7511536879260146
Category	Term	Count	%	PValue	Genes	List Total	Pop Hits	Pop Total	Fold Enrichment	Bonferroni	Benjamini	FDR
INTERPRO	IPR013154:Alcohol dehydrogenase GroES-like	3	0.269058	0.136052	ADH5, CRYZ, RTN4IP1	959	14	20594	4.60167	1	0.999294	91.494
INTERPRO	IPR002085:Alcohol dehydrogenase superfamily, zinc-type	3	0.269058	0.185976	ADH5, CRYZ, RTN4IP1	959	17	20594	3.78961	1	0.999277	96.8803
INTERPRO	IPR011032:GroES-like	3	0.269058	0.220485	ADH5, CRYZ, RTN4IP1	959	19	20594	3.3907	1	0.999583	98.4965
Annotation Cluster 21	Enrichment Score: 0.7496050919383919
Category	Term	Count	%	PValue	Genes	List Total	Pop Hits	Pop Total	Fold Enrichment	Bonferroni	Benjamini	FDR
INTERPRO	IPR002017:Spectrin repeat	4	0.358744	0.108154	ACTN1, DST, MCF2L, KALRN	959	25	20594	3.43591	1	0.998398	85.4684
INTERPRO	IPR018159:Spectrin/alpha-actinin	4	0.358744	0.150443	ACTN1, DST, MCF2L, KALRN	959	29	20594	2.96199	1	0.999409	93.591
UP_SEQ_FEATURE	repeat:Spectrin 4	3	0.269058	0.156607	ACTN1, DST, KALRN	915	14	18012	4.21827	1	0.999993	94.9027
SMART	SM00150:SPEC	4	0.358744	0.166478	ACTN1, DST, MCF2L, KALRN	510	29	10425	2.81947	1	0.987805	91.8241
UP_SEQ_FEATURE	repeat:Spectrin 3	3	0.269058	0.212434	ACTN1, DST, KALRN	915	17	18012	3.47387	1	0.999996	98.4598
UP_SEQ_FEATURE	repeat:Spectrin 1	3	0.269058	0.250599	ACTN1, DST, KALRN	915	19	18012	3.1082	1	0.999996	99.3535
UP_SEQ_FEATURE	repeat:Spectrin 2	3	0.269058	0.250599	ACTN1, DST, KALRN	915	19	18012	3.1082	1	0.999996	99.3535
Annotation Cluster 22	Enrichment Score: 0.7046950511203254
Category	Term	Count	%	PValue	Genes	List Total	Pop Hits	Pop Total	Fold Enrichment	Bonferroni	Benjamini	FDR
BIOCARTA	m_tcytotoxicPathway:T Cytotoxic Cell Surface Molecules	3	0.269058	0.183335	CD3G, CD247, ITGB2	79	13	1289	3.76534	1	0.909868	92.1337
BIOCARTA	m_thelperPathway:T Helper Cell Surface Molecules	3	0.269058	0.183335	CD3G, CD247, ITGB2	79	13	1289	3.76534	1	0.909868	92.1337
BIOCARTA	m_ctlPathway:CTL mediated immune response against target cells	3	0.269058	0.228784	CD3G, CD247, ITGB2	79	15	1289	3.26329	1	0.90794	96.1668
Annotation Cluster 23	Enrichment Score: 0.70190280669356
Category	Term	Count	%	PValue	Genes	List Total	Pop Hits	Pop Total	Fold Enrichment	Bonferroni	Benjamini	FDR
GOTERM_CC_DIRECT	GO:0048188~Set1C/COMPASS complex	3	0.269058	0.0971074	SETD1A, WDR82, CXXC1	957	11	19662	5.60331	1	0.874852	77.8034
GOTERM_BP_DIRECT	GO:0051568~histone H3-K4 methylation	3	0.269058	0.184322	SETD1A, WDR82, CXXC1	890	16	18082	3.80941	1	0.996227	97.5505
GOTERM_MF_DIRECT	GO:0042800~histone methyltransferase activity (H3-K4 specific)	3	0.269058	0.239823	SETD1A, WDR82, CXXC1	860	19	17446	3.20306	1	0.961376	98.7332
GOTERM_CC_DIRECT	GO:0035097~histone methyltransferase complex	3	0.269058	0.362801	SETD1A, WDR82, CXXC1	957	26	19662	2.37063	1	0.952938	99.8694
Annotation Cluster 24	Enrichment Score: 0.6697889131241186
Category	Term	Count	%	PValue	Genes	List Total	Pop Hits	Pop Total	Fold Enrichment	Bonferroni	Benjamini	FDR
INTERPRO	IPR023753:Pyridine nucleotide-disulphide oxidoreductase, FAD/NAD(P)-binding domain	7	0.627803	0.0720323	FMO4, FMO5, L2HGDH, SQLE, TXNRD3, PCYOX1, COQ6	959	63	20594	2.38605	1	0.995845	71.6285
GOTERM_MF_DIRECT	GO:0050660~flavin adenine dinucleotide binding	6	0.538117	0.280642	FMO4, FMO5, SQLE, TXNRD3, GULO, COQ6	860	72	17446	1.6905	1	0.971375	99.4742
UP_KEYWORDS	FAD	8	0.717489	0.281111	FMO4, FMO5, L2HGDH, SQLE, TXNRD3, PCYOX1, GULO, COQ6	1021	118	22680	1.506	1	0.723042	98.9795
UP_KEYWORDS	Flavoprotein	8	0.717489	0.368372	FMO4, FMO5, L2HGDH, SQLE, TXNRD3, PCYOX1, GULO, COQ6	1021	130	22680	1.36699	1	0.777297	99.8309
Annotation Cluster 25	Enrichment Score: 0.6683755291734595
Category	Term	Count	%	PValue	Genes	List Total	Pop Hits	Pop Total	Fold Enrichment	Bonferroni	Benjamini	FDR
INTERPRO	IPR013517:FG-GAP repeat	3	0.269058	0.203147	GPLD1, ITGA2, ITGA2B	959	18	20594	3.57908	1	0.999453	97.8219
UP_SEQ_FEATURE	repeat:FG-GAP 6	3	0.269058	0.212434	GPLD1, ITGA2, ITGA2B	915	17	18012	3.47387	1	0.999996	98.4598
UP_SEQ_FEATURE	repeat:FG-GAP 5	3	0.269058	0.212434	GPLD1, ITGA2, ITGA2B	915	17	18012	3.47387	1	0.999996	98.4598
UP_SEQ_FEATURE	repeat:FG-GAP 7	3	0.269058	0.212434	GPLD1, ITGA2, ITGA2B	915	17	18012	3.47387	1	0.999996	98.4598
UP_SEQ_FEATURE	repeat:FG-GAP 2	3	0.269058	0.212434	GPLD1, ITGA2, ITGA2B	915	17	18012	3.47387	1	0.999996	98.4598
UP_SEQ_FEATURE	repeat:FG-GAP 1	3	0.269058	0.212434	GPLD1, ITGA2, ITGA2B	915	17	18012	3.47387	1	0.999996	98.4598
UP_SEQ_FEATURE	repeat:FG-GAP 4	3	0.269058	0.212434	GPLD1, ITGA2, ITGA2B	915	17	18012	3.47387	1	0.999996	98.4598
UP_SEQ_FEATURE	repeat:FG-GAP 3	3	0.269058	0.212434	GPLD1, ITGA2, ITGA2B	915	17	18012	3.47387	1	0.999996	98.4598
INTERPRO	IPR013519:Integrin alpha beta-propellor	3	0.269058	0.220485	GPLD1, ITGA2, ITGA2B	959	19	20594	3.3907	1	0.999583	98.4965
SMART	SM00191:Int_alpha	3	0.269058	0.236861	GPLD1, ITGA2, ITGA2B	510	19	10425	3.22755	1	0.994284	97.5695
Annotation Cluster 26	Enrichment Score: 0.6547053673741494
Category	Term	Count	%	PValue	Genes	List Total	Pop Hits	Pop Total	Fold Enrichment	Bonferroni	Benjamini	FDR
UP_SEQ_FEATURE	domain:Beta/gamma crystallin 'Greek key' 3	3	0.269058	0.174928	CRYGS, CRYGE, CRYBB3	915	15	18012	3.93705	1	0.999995	96.5274
UP_SEQ_FEATURE	domain:Beta/gamma crystallin 'Greek key' 4	3	0.269058	0.174928	CRYGS, CRYGE, CRYBB3	915	15	18012	3.93705	1	0.999995	96.5274
UP_SEQ_FEATURE	domain:Beta/gamma crystallin 'Greek key' 1	3	0.269058	0.174928	CRYGS, CRYGE, CRYBB3	915	15	18012	3.93705	1	0.999995	96.5274
UP_SEQ_FEATURE	domain:Beta/gamma crystallin 'Greek key' 2	3	0.269058	0.174928	CRYGS, CRYGE, CRYBB3	915	15	18012	3.93705	1	0.999995	96.5274
INTERPRO	IPR001064:Beta/gamma crystallin	3	0.269058	0.185976	CRYGS, CRYGE, CRYBB3	959	17	20594	3.78961	1	0.999277	96.8803
INTERPRO	IPR011024:Gamma-crystallin-related	3	0.269058	0.185976	CRYGS, CRYGE, CRYBB3	959	17	20594	3.78961	1	0.999277	96.8803
SMART	SM00247:XTALbg	3	0.269058	0.200321	CRYGS, CRYGE, CRYBB3	510	17	10425	3.60727	1	0.991548	95.3762
UP_KEYWORDS	Eye lens protein	3	0.269058	0.226372	CRYGS, CRYGE, CRYBB3	1021	20	22680	3.33203	1	0.695352	97.1715
GOTERM_MF_DIRECT	GO:0005212~structural constituent of eye lens	3	0.269058	0.332401	CRYGS, CRYGE, CRYBB3	860	24	17446	2.53576	1	0.980221	99.84
UP_SEQ_FEATURE	region of interest:Connecting peptide	3	0.269058	0.581276	CRYGS, CRYGE, CRYBB3	915	38	18012	1.5541	1	1	100
Annotation Cluster 27	Enrichment Score: 0.6309184456886354
Category	Term	Count	%	PValue	Genes	List Total	Pop Hits	Pop Total	Fold Enrichment	Bonferroni	Benjamini	FDR
UP_SEQ_FEATURE	domain:CRAL-TRIO	4	0.358744	0.119695	PRR5, TTPA, MCF2L, KALRN	915	24	18012	3.28087	1	0.999995	89.2244
INTERPRO	IPR001251:CRAL-TRIO domain	3	0.269058	0.32534	TTPA, MCF2L, KALRN	959	25	20594	2.57693	1	0.999857	99.8682
SMART	SM00516:SEC14	3	0.269058	0.328724	TTPA, MCF2L, KALRN	510	24	10425	2.55515	1	0.996934	99.5834
Annotation Cluster 28	Enrichment Score: 0.6248936173734249
Category	Term	Count	%	PValue	Genes	List Total	Pop Hits	Pop Total	Fold Enrichment	Bonferroni	Benjamini	FDR
GOTERM_CC_DIRECT	GO:0005885~Arp2/3 protein complex	3	0.269058	0.0971074	ACTR2, ARPC3, ARPC5	957	11	19662	5.60331	1	0.874852	77.8034
GOTERM_BP_DIRECT	GO:0034314~Arp2/3 complex-mediated actin nucleation	3	0.269058	0.184322	ACTR2, ARPC3, ARPC5	890	16	18082	3.80941	1	0.996227	97.5505
GOTERM_MF_DIRECT	GO:0005200~structural constituent of cytoskeleton	4	0.358744	0.745572	ACTR2, ARPC3, MYOM1, ARPC5	860	78	17446	1.04031	1	0.999716	100
Annotation Cluster 29	Enrichment Score: 0.609394678723105
Category	Term	Count	%	PValue	Genes	List Total	Pop Hits	Pop Total	Fold Enrichment	Bonferroni	Benjamini	FDR
UP_SEQ_FEATURE	domain:DEP	3	0.269058	0.212434	PLEK, RGS7, DEPDC1B	915	17	18012	3.47387	1	0.999996	98.4598
INTERPRO	IPR000591:DEP domain	3	0.269058	0.255449	PLEK, RGS7, DEPDC1B	959	21	20594	3.06778	1	0.99975	99.3062
SMART	SM00049:DEP	3	0.269058	0.273708	PLEK, RGS7, DEPDC1B	510	21	10425	2.92017	1	0.994891	98.7693
Annotation Cluster 30	Enrichment Score: 0.6013474113038413
Category	Term	Count	%	PValue	Genes	List Total	Pop Hits	Pop Total	Fold Enrichment	Bonferroni	Benjamini	FDR
INTERPRO	IPR017871:ABC transporter, conserved site	5	0.44843	0.183239	ABCC3, ABCD3, ABCD4, ABCA14, ABCA5	959	48	20594	2.23692	1	0.999403	96.6987
GOTERM_MF_DIRECT	GO:0042626~ATPase activity, coupled to transmembrane movement of substances	5	0.44843	0.220532	ABCC3, ABCD3, ABCD4, ABCA14, ABCA5	860	49	17446	2.07	1	0.959475	98.1115
INTERPRO	IPR003439:ABC transporter-like	5	0.44843	0.232126	ABCC3, ABCD3, ABCD4, ABCA14, ABCA5	959	53	20594	2.02589	1	0.999697	98.8333
KEGG_PATHWAY	mmu02010:ABC transporters	4	0.358744	0.419177	ABCC3, ABCD3, ABCD4, ABCA5	395	46	7720	1.6995	1	0.780312	99.9193
Annotation Cluster 31	Enrichment Score: 0.5996027096026655
Category	Term	Count	%	PValue	Genes	List Total	Pop Hits	Pop Total	Fold Enrichment	Bonferroni	Benjamini	FDR
INTERPRO	IPR001452:Src homology-3 domain	14	1.25561	0.189743	SH3PXD2B, SH3GL3, ZDHHC6, 1700024P16RIK, BLK, ARHGEF37, AHI1, MCF2L, ARHGAP12, BC021891, TXK, PIK3R1, DLG1, KALRN	959	212	20594	1.41812	1	0.999174	97.1149
UP_KEYWORDS	SH3 domain	13	1.16592	0.227854	SH3PXD2B, SH3GL3, BLK, ARHGEF37, AHI1, MCF2L, ARHGAP12, BC021891, TXK, DST, PIK3R1, DLG1, KALRN	1021	208	22680	1.38834	1	0.693761	97.2459
SMART	SM00326:SH3	12	1.07623	0.367595	SH3PXD2B, SH3GL3, BC021891, ARHGEF37, BLK, AHI1, TXK, MCF2L, PIK3R1, DLG1, KALRN, ARHGAP12	510	197	10425	1.24515	1	0.996771	99.8166
Annotation Cluster 32	Enrichment Score: 0.5968984535468792
Category	Term	Count	%	PValue	Genes	List Total	Pop Hits	Pop Total	Fold Enrichment	Bonferroni	Benjamini	FDR
UP_SEQ_FEATURE	domain:IGFBP N-terminal	3	0.269058	0.231467	WISP1, IGFBP3, CRIM1	915	18	18012	3.28087	1	0.999997	98.9956
SMART	SM00121:IB	3	0.269058	0.236861	WISP1, IGFBP3, CRIM1	510	19	10425	3.22755	1	0.994284	97.5695
INTERPRO	IPR000867:Insulin-like growth factor-binding protein, IGFBP	3	0.269058	0.237934	WISP1, IGFBP3, CRIM1	959	20	20594	3.22117	1	0.999678	98.9734
GOTERM_MF_DIRECT	GO:0005520~insulin-like growth factor binding	3	0.269058	0.314027	WISP1, IGFBP3, CRIM1	860	23	17446	2.64601	1	0.977576	99.7534
Annotation Cluster 33	Enrichment Score: 0.5944851477839773
Category	Term	Count	%	PValue	Genes	List Total	Pop Hits	Pop Total	Fold Enrichment	Bonferroni	Benjamini	FDR
UP_SEQ_FEATURE	DNA-binding region:Homeobox	15	1.34529	0.0744251	RAX, HOXA13, ONECUT1, SIX3, HOXD13, EN1, DLX2, HOXB8, LHX5, POU3F1, CUX1, TLX1, DBX1, UNCX, PITX2	915	180	18012	1.64044	1	0.999972	74.1163
INTERPRO	IPR017970:Homeobox, conserved site	13	1.16592	0.150389	DLX2, RAX, HOXA13, HOXB8, HOXD13, LHX5, EN1, POU3F1, CUX1, DBX1, TLX1, PITX2, UNCX	959	184	20594	1.51722	1	0.999518	93.5841
UP_KEYWORDS	Homeobox	16	1.43498	0.278686	RAX, HOXA13, ONECUT1, SIX3, HOXD13, EN1, DLX2, SKOR1, HOXB8, LHX5, POU3F1, CUX1, TLX1, DBX1, UNCX, PITX2	1021	280	22680	1.26934	1	0.722968	98.9306
INTERPRO	IPR001356:Homeodomain	15	1.34529	0.378324	RAX, HOXA13, ONECUT1, SIX3, HOXD13, EN1, DLX2, HOXB8, LHX5, POU3F1, CUX1, TLX1, DBX1, UNCX, PITX2	959	271	20594	1.18862	1	0.99992	99.9668
SMART	SM00389:HOX	15	1.34529	0.424257	RAX, HOXA13, ONECUT1, SIX3, HOXD13, EN1, DLX2, HOXB8, LHX5, POU3F1, CUX1, TLX1, DBX1, UNCX, PITX2	510	266	10425	1.1527	1	0.997696	99.9495
INTERPRO	IPR009057:Homeodomain-like	17	1.52466	0.541433	RAX, HOXA13, ONECUT1, SIX3, HOXD13, EN1, CDC5L, DLX2, HOXB8, TIGD2, LHX5, POU3F1, CUX1, TLX1, DBX1, UNCX, PITX2	959	345	20594	1.05816	1	0.999988	99.9998
Annotation Cluster 34	Enrichment Score: 0.5929832513738085
Category	Term	Count	%	PValue	Genes	List Total	Pop Hits	Pop Total	Fold Enrichment	Bonferroni	Benjamini	FDR
INTERPRO	IPR018297:Adenylyl cyclase class-3/4/guanylyl cyclase, conserved site	3	0.269058	0.237934	ADCY9, ADCY8, GUCY2D	959	20	20594	3.22117	1	0.999678	98.9734
INTERPRO	IPR001054:Adenylyl cyclase class-3/4/guanylyl cyclase	3	0.269058	0.255449	ADCY9, ADCY8, GUCY2D	959	21	20594	3.06778	1	0.99975	99.3062
SMART	SM00044:CYCc	3	0.269058	0.273708	ADCY9, ADCY8, GUCY2D	510	21	10425	2.92017	1	0.994891	98.7693
Annotation Cluster 35	Enrichment Score: 0.5829572097893789
Category	Term	Count	%	PValue	Genes	List Total	Pop Hits	Pop Total	Fold Enrichment	Bonferroni	Benjamini	FDR
INTERPRO	IPR006026:Peptidase, metallopeptidase	4	0.358744	0.150443	MMP21, MMP17, MMP15, TLL2	959	29	20594	2.96199	1	0.999409	93.591
SMART	SM00235:ZnMc	4	0.358744	0.166478	MMP21, MMP17, MMP15, TLL2	510	29	10425	2.81947	1	0.987805	91.8241
UP_SEQ_FEATURE	metal ion-binding site:Zinc; in inhibited form	4	0.358744	0.180396	MMP21, ADAM33, MMP17, MMP15	915	29	18012	2.71521	1	0.999994	96.9084
INTERPRO	IPR016293:Peptidase M10A, metazoans	3	0.269058	0.220485	MMP21, MMP17, MMP15	959	19	20594	3.3907	1	0.999583	98.4965
INTERPRO	IPR002477:Peptidoglycan binding-like	3	0.269058	0.255449	MMP21, MMP17, MMP15	959	21	20594	3.06778	1	0.99975	99.3062
PIR_SUPERFAMILY	PIRSF001191:matrix metalloproteinase, stromelysin type	3	0.269058	0.279608	MMP21, MMP17, MMP15	100	19	1807	2.85316	1	1	97.2613
UP_SEQ_FEATURE	domain:Hemopexin-like 3	3	0.269058	0.288927	MMP21, MMP17, MMP15	915	21	18012	2.81218	1	0.999997	99.7417
UP_SEQ_FEATURE	domain:Hemopexin-like 4	3	0.269058	0.288927	MMP21, MMP17, MMP15	915	21	18012	2.81218	1	0.999997	99.7417
INTERPRO	IPR021190:Peptidase M10A	3	0.269058	0.290503	MMP21, MMP17, MMP15	959	23	20594	2.80102	1	0.999799	99.6922
INTERPRO	IPR001818:Peptidase M10, metallopeptidase	3	0.269058	0.290503	MMP21, MMP17, MMP15	959	23	20594	2.80102	1	0.999799	99.6922
INTERPRO	IPR018487:Hemopexin-like repeats	3	0.269058	0.307965	MMP21, MMP17, MMP15	959	24	20594	2.68431	1	0.99986	99.7977
INTERPRO	IPR000585:Hemopexin-like domain	3	0.269058	0.307965	MMP21, MMP17, MMP15	959	24	20594	2.68431	1	0.99986	99.7977
UP_SEQ_FEATURE	domain:Hemopexin-like 1	3	0.269058	0.308022	MMP21, MMP17, MMP15	915	22	18012	2.68435	1	0.999998	99.8395
UP_SEQ_FEATURE	domain:Hemopexin-like 2	3	0.269058	0.308022	MMP21, MMP17, MMP15	915	22	18012	2.68435	1	0.999998	99.8395
UP_SEQ_FEATURE	short sequence motif:Cysteine switch	4	0.358744	0.31741	MMP21, ADAM33, MMP17, MMP15	915	39	18012	2.019	1	0.999998	99.8736
SMART	SM00120:HX	3	0.269058	0.328724	MMP21, MMP17, MMP15	510	24	10425	2.55515	1	0.996934	99.5834
Annotation Cluster 36	Enrichment Score: 0.5829101696748884
Category	Term	Count	%	PValue	Genes	List Total	Pop Hits	Pop Total	Fold Enrichment	Bonferroni	Benjamini	FDR
UP_SEQ_FEATURE	repeat:TPR 8	5	0.44843	0.134055	TTC34, TMTC1, GPSM2, STIP1, TMTC4	915	39	18012	2.52375	1	0.999993	91.9163
UP_SEQ_FEATURE	repeat:TPR 7	5	0.44843	0.258814	TTC34, TMTC1, GPSM2, STIP1, TMTC4	915	51	18012	1.92993	1	0.999996	99.4668
UP_SEQ_FEATURE	repeat:TPR 6	5	0.44843	0.327933	TTC34, TMTC1, GPSM2, STIP1, TMTC4	915	57	18012	1.72678	1	0.999998	99.9036
UP_SEQ_FEATURE	repeat:TPR 5	5	0.44843	0.409545	TTC34, TMTC1, GPSM2, STIP1, TMTC4	915	64	18012	1.53791	1	0.999999	99.99
Annotation Cluster 37	Enrichment Score: 0.5669435425396309
Category	Term	Count	%	PValue	Genes	List Total	Pop Hits	Pop Total	Fold Enrichment	Bonferroni	Benjamini	FDR
BIOCARTA	m_relaPathway:Acetylation and Deacetylation of RelA in The Nucleus	4	0.358744	0.0902433	CREBBP, NFKBIA, TRAF6, IKBKB	79	18	1289	3.62588	1	0.796495	69.4978
BIOCARTA	m_cd40Pathway:CD40L Signaling Pathway	3	0.269058	0.228784	NFKBIA, TRAF6, IKBKB	79	15	1289	3.26329	1	0.90794	96.1668
BIOCARTA	m_nfkbpathway:NF-kB Signaling Pathway	3	0.269058	0.432156	NFKBIA, TRAF6, IKBKB	79	24	1289	2.03956	1	0.961845	99.9179
BIOCARTA	M_il1rPathway:Signal transduction through IL1R	3	0.269058	0.604984	NFKBIA, TRAF6, IKBKB	79	33	1289	1.48331	1	0.990819	99.9991
Annotation Cluster 38	Enrichment Score: 0.541043545951136
Category	Term	Count	%	PValue	Genes	List Total	Pop Hits	Pop Total	Fold Enrichment	Bonferroni	Benjamini	FDR
SMART	SM00042:CUB	5	0.44843	0.237196	NRP2, CUBN, SCUBE1, LRP12, TLL2	510	51	10425	2.00404	1	0.992658	97.5842
INTERPRO	IPR000859:CUB domain	5	0.44843	0.26284	NRP2, CUBN, SCUBE1, LRP12, TLL2	959	56	20594	1.91736	1	0.999751	99.4135
UP_SEQ_FEATURE	domain:CUB 2	4	0.358744	0.331523	NRP2, CUBN, LRP12, TLL2	915	40	18012	1.96852	1	0.999998	99.9122
UP_SEQ_FEATURE	domain:CUB 1	4	0.358744	0.331523	NRP2, CUBN, LRP12, TLL2	915	40	18012	1.96852	1	0.999998	99.9122
Annotation Cluster 39	Enrichment Score: 0.5392125758872396
Category	Term	Count	%	PValue	Genes	List Total	Pop Hits	Pop Total	Fold Enrichment	Bonferroni	Benjamini	FDR
UP_SEQ_FEATURE	repeat:I	3	0.269058	0.288927	SCN9A, ITGB2, CACNA1C	915	21	18012	2.81218	1	0.999997	99.7417
UP_SEQ_FEATURE	repeat:II	3	0.269058	0.288927	SCN9A, ITGB2, CACNA1C	915	21	18012	2.81218	1	0.999997	99.7417
UP_SEQ_FEATURE	repeat:III	3	0.269058	0.288927	SCN9A, ITGB2, CACNA1C	915	21	18012	2.81218	1	0.999997	99.7417
UP_SEQ_FEATURE	repeat:IV	3	0.269058	0.288927	SCN9A, ITGB2, CACNA1C	915	21	18012	2.81218	1	0.999997	99.7417
Annotation Cluster 40	Enrichment Score: 0.5282421317665378
Category	Term	Count	%	PValue	Genes	List Total	Pop Hits	Pop Total	Fold Enrichment	Bonferroni	Benjamini	FDR
UP_KEYWORDS	Viral nucleoprotein	3	0.269058	0.260182	U2AF1, HNRNPH1, HNRNPR	1021	22	22680	3.02912	1	0.708861	98.4796
GOTERM_CC_DIRECT	GO:0019013~viral nucleocapsid	3	0.269058	0.290433	U2AF1, HNRNPH1, HNRNPR	957	22	19662	2.80165	1	0.937526	99.3627
UP_KEYWORDS	Virion	3	0.269058	0.344311	U2AF1, HNRNPH1, HNRNPR	1021	27	22680	2.46817	1	0.772167	99.7158
Annotation Cluster 41	Enrichment Score: 0.5246931964849502
Category	Term	Count	%	PValue	Genes	List Total	Pop Hits	Pop Total	Fold Enrichment	Bonferroni	Benjamini	FDR
INTERPRO	IPR024079:Metallopeptidase, catalytic domain	8	0.717489	0.165434	MMP21, ADAMTS20, ADAM33, MMP17, MIPEP, MMP15, TLL2, ADAMTS3	959	97	20594	1.77109	1	0.999413	95.2521
UP_SEQ_FEATURE	metal ion-binding site:Zinc; catalytic	8	0.717489	0.400006	ALAD, MMP21, ADAMTS20, ADAM33, MMP17, MIPEP, MMP15, TLL2	915	119	18012	1.32338	1	0.999999	99.9867
GOTERM_MF_DIRECT	GO:0004222~metalloendopeptidase activity	8	0.717489	0.402929	MMP21, ADAMTS20, ADAM33, MMP17, MIPEP, MMP15, TLL2, ADAMTS3	860	123	17446	1.31942	1	0.990973	99.973
Annotation Cluster 42	Enrichment Score: 0.5187476914799892
Category	Term	Count	%	PValue	Genes	List Total	Pop Hits	Pop Total	Fold Enrichment	Bonferroni	Benjamini	FDR
INTERPRO	IPR001164:Arf GTPase activating protein	3	0.269058	0.290503	SMAP1, ACAP2, ARAP1	959	23	20594	2.80102	1	0.999799	99.6922
UP_SEQ_FEATURE	domain:Arf-GAP	3	0.269058	0.308022	SMAP1, ACAP2, ARAP1	915	22	18012	2.68435	1	0.999998	99.8395
SMART	SM00105:ArfGap	3	0.269058	0.310474	SMAP1, ACAP2, ARAP1	510	23	10425	2.66624	1	0.996385	99.3975
Annotation Cluster 43	Enrichment Score: 0.5051366847448991
Category	Term	Count	%	PValue	Genes	List Total	Pop Hits	Pop Total	Fold Enrichment	Bonferroni	Benjamini	FDR
GOTERM_MF_DIRECT	GO:0015464~acetylcholine receptor activity	4	0.358744	0.0726741	ANXA9, CHRNA9, CHRNB3, CHRNA1	860	20	17446	4.05721	1	0.87333	69.9433
INTERPRO	IPR002394:Nicotinic acetylcholine receptor	3	0.269058	0.169027	CHRNA9, CHRNB3, CHRNA1	959	16	20594	4.02646	1	0.9993	95.585
GOTERM_CC_DIRECT	GO:0005892~acetylcholine-gated channel complex	3	0.269058	0.199079	CHRNA9, CHRNB3, CHRNA1	957	17	19662	3.62567	1	0.91552	96.2036
INTERPRO	IPR027361:Nicotinic acetylcholine-gated receptor, transmembrane domain	3	0.269058	0.203147	CHRNA9, CHRNB3, CHRNA1	959	18	20594	3.57908	1	0.999453	97.8219
GOTERM_MF_DIRECT	GO:0004889~acetylcholine-activated cation-selective channel activity	3	0.269058	0.221319	CHRNA9, CHRNB3, CHRNA1	860	18	17446	3.38101	1	0.958436	98.1417
GOTERM_MF_DIRECT	GO:0042166~acetylcholine binding	3	0.269058	0.239823	CHRNA9, CHRNB3, CHRNA1	860	19	17446	3.20306	1	0.961376	98.7332
GOTERM_BP_DIRECT	GO:0007271~synaptic transmission, cholinergic	3	0.269058	0.437908	CHRNA9, CHRNB3, CHRNA1	890	30	18082	2.03169	1	0.999823	99.9972
INTERPRO	IPR018000:Neurotransmitter-gated ion-channel, conserved site	3	0.269058	0.57468	CHRNA9, CHRNB3, CHRNA1	959	41	20594	1.5713	1	0.999991	99.9999
INTERPRO	IPR006202:Neurotransmitter-gated ion-channel ligand-binding	3	0.269058	0.587892	CHRNA9, CHRNB3, CHRNA1	959	42	20594	1.53389	1	0.999992	100
INTERPRO	IPR006201:Neurotransmitter-gated ion-channel	3	0.269058	0.587892	CHRNA9, CHRNB3, CHRNA1	959	42	20594	1.53389	1	0.999992	100
INTERPRO	IPR006029:Neurotransmitter-gated ion-channel transmembrane domain	3	0.269058	0.587892	CHRNA9, CHRNB3, CHRNA1	959	42	20594	1.53389	1	0.999992	100
UP_KEYWORDS	Ligand-gated ion channel	4	0.358744	0.643545	CHRNA9, CHRNB3, CHRNA1, GRID1	1021	73	22680	1.21718	1	0.909538	99.9999
Annotation Cluster 44	Enrichment Score: 0.4943482934302356
Category	Term	Count	%	PValue	Genes	List Total	Pop Hits	Pop Total	Fold Enrichment	Bonferroni	Benjamini	FDR
INTERPRO	IPR006539:Phospholipid-transporting P-type ATPase, subfamily IV	3	0.269058	0.152363	ATP9B, ATP9A, ATP8B1	959	15	20594	4.29489	1	0.99935	93.8307
GOTERM_MF_DIRECT	GO:0004012~phospholipid-translocating ATPase activity	3	0.269058	0.184744	ATP9B, ATP9A, ATP8B1	860	16	17446	3.80363	1	0.949625	96.1388
GOTERM_BP_DIRECT	GO:0015914~phospholipid transport	4	0.358744	0.232938	PITPNM1, ATP9B, ATP9A, ATP8B1	890	34	18082	2.39022	1	0.998036	99.1998
UP_SEQ_FEATURE	active site:4-aspartylphosphate intermediate	4	0.358744	0.233655	CTDSPL, ATP9B, ATP9A, ATP8B1	915	33	18012	2.38609	1	0.999996	99.0444
INTERPRO	IPR001757:Cation-transporting P-type ATPase	3	0.269058	0.518785	ATP9B, ATP9A, ATP8B1	959	37	20594	1.74117	1	0.999987	99.9996
INTERPRO	IPR018303:P-type ATPase, phosphorylation site	3	0.269058	0.518785	ATP9B, ATP9A, ATP8B1	959	37	20594	1.74117	1	0.999987	99.9996
INTERPRO	IPR008250:P-type ATPase, A domain	3	0.269058	0.518785	ATP9B, ATP9A, ATP8B1	959	37	20594	1.74117	1	0.999987	99.9996
INTERPRO	IPR023299:P-type ATPase, cytoplasmic domain N	3	0.269058	0.518785	ATP9B, ATP9A, ATP8B1	959	37	20594	1.74117	1	0.999987	99.9996
Annotation Cluster 45	Enrichment Score: 0.49087625067188134
Category	Term	Count	%	PValue	Genes	List Total	Pop Hits	Pop Total	Fold Enrichment	Bonferroni	Benjamini	FDR
INTERPRO	IPR002110:Ankyrin repeat	14	1.25561	0.282101	CLPB, USH1G, ANKS3, ANKRD33B, NFKBIA, ASB13, ANKRD55, KIDINS220, FEM1B, ACAP2, DGKZ, TNKS, ASB4, ASB7	959	232	20594	1.29587	1	0.999816	99.6246
UP_KEYWORDS	ANK repeat	14	1.25561	0.289185	CLPB, USH1G, ANKS3, ANKRD33B, NFKBIA, ASB13, ANKRD55, KIDINS220, FEM1B, ACAP2, DGKZ, TNKS, ASB4, ASB7	1021	240	22680	1.29579	1	0.727956	99.1277
UP_SEQ_FEATURE	repeat:ANK 3	11	0.986547	0.294761	USH1G, CLPB, ACAP2, ANKS3, ANKRD33B, NFKBIA, ASB13, ANKRD55, FEM1B, ASB4, ASB7	915	160	18012	1.35336	1	0.999997	99.7763
SMART	SM00248:ANK	14	1.25561	0.305596	CLPB, USH1G, ANKS3, ANKRD33B, NFKBIA, ASB13, ANKRD55, KIDINS220, FEM1B, ACAP2, DGKZ, TNKS, ASB4, ASB7	510	225	10425	1.2719	1	0.996836	99.3362
UP_SEQ_FEATURE	repeat:ANK 4	9	0.807175	0.316652	CLPB, ANKS3, ANKRD33B, NFKBIA, ASB13, ANKRD55, FEM1B, ASB4, ASB7	915	127	18012	1.39502	1	0.999998	99.8711
INTERPRO	IPR020683:Ankyrin repeat-containing domain	14	1.25561	0.3338	CLPB, USH1G, ANKS3, ANKRD33B, NFKBIA, ASB13, ANKRD55, KIDINS220, FEM1B, ACAP2, DGKZ, TNKS, ASB4, ASB7	959	242	20594	1.24232	1	0.999879	99.8935
UP_SEQ_FEATURE	repeat:ANK 1	12	1.07623	0.390266	USH1G, CLPB, ACAP2, ANKS3, ANKRD33B, NFKBIA, DGKZ, ASB13, ANKRD55, FEM1B, ASB4, ASB7	915	193	18012	1.22395	1	0.999999	99.9824
UP_SEQ_FEATURE	repeat:ANK 2	12	1.07623	0.390266	USH1G, CLPB, ACAP2, ANKS3, ANKRD33B, NFKBIA, DGKZ, ASB13, ANKRD55, FEM1B, ASB4, ASB7	915	193	18012	1.22395	1	0.999999	99.9824
Annotation Cluster 46	Enrichment Score: 0.49010918094973155
Category	Term	Count	%	PValue	Genes	List Total	Pop Hits	Pop Total	Fold Enrichment	Bonferroni	Benjamini	FDR
INTERPRO	IPR003309:Transcription regulator SCAN	4	0.358744	0.310433	ZSCAN20, MZF1, SCAND1, ZFP202	959	42	20594	2.04519	1	0.999854	99.8096
INTERPRO	IPR008916:Retrovirus capsid, C-terminal	4	0.358744	0.32334	ZSCAN20, MZF1, SCAND1, ZFP202	959	43	20594	1.99762	1	0.99988	99.8615
SMART	SM00431:SCAN	4	0.358744	0.337322	ZSCAN20, MZF1, SCAND1, ZFP202	510	42	10425	1.94678	1	0.9968	99.6511
Annotation Cluster 47	Enrichment Score: 0.4836219664442211
Category	Term	Count	%	PValue	Genes	List Total	Pop Hits	Pop Total	Fold Enrichment	Bonferroni	Benjamini	FDR
INTERPRO	IPR008160:Collagen triple helix repeat	6	0.538117	0.278907	COL18A1, MBL2, COL4A1, COL14A1, COLQ, COL13A1	959	76	20594	1.69535	1	0.999819	99.5955
UP_KEYWORDS	Collagen	6	0.538117	0.335659	COL18A1, MBL2, COL4A1, COL14A1, COLQ, COL13A1	1021	85	22680	1.56801	1	0.764544	99.659
GOTERM_CC_DIRECT	GO:0005581~collagen trimer	6	0.538117	0.378248	COL18A1, MBL2, COL4A1, COL14A1, COLQ, COL13A1	957	83	19662	1.48521	1	0.954089	99.909
Annotation Cluster 48	Enrichment Score: 0.4771807832190693
Category	Term	Count	%	PValue	Genes	List Total	Pop Hits	Pop Total	Fold Enrichment	Bonferroni	Benjamini	FDR
BIOCARTA	m_crebPathway:Transcription factor CREB and its extracellular signals	4	0.358744	0.188986	PRKAR2B, NESPAS, MAPK3, PIK3R1	79	25	1289	2.61063	1	0.904699	92.7905
BIOCARTA	m_igf1rPathway:Multiple antiapoptotic pathways from IGF-1R signaling lead to BAD phosphorylation	3	0.269058	0.432156	PRKAR2B, MAPK3, PIK3R1	79	24	1289	2.03956	1	0.961845	99.9179
BIOCARTA	m_badPathway:Regulation of BAD phosphorylation	3	0.269058	0.453302	PRKAR2B, MAPK3, PIK3R1	79	25	1289	1.95797	1	0.962996	99.949
Annotation Cluster 49	Enrichment Score: 0.47167505520295133
Category	Term	Count	%	PValue	Genes	List Total	Pop Hits	Pop Total	Fold Enrichment	Bonferroni	Benjamini	FDR
GOTERM_BP_DIRECT	GO:0006413~translational initiation	5	0.44843	0.273876	EIF3C, EIF4G2, EIF4A2, MTIF2, EIF2B5	890	54	18082	1.88119	1	0.998885	99.7052
UP_KEYWORDS	Initiation factor	5	0.44843	0.324799	EIF3C, EIF4G2, EIF4A2, MTIF2, EIF2B5	1021	64	22680	1.73543	1	0.753804	99.5728
GOTERM_MF_DIRECT	GO:0003743~translation initiation factor activity	5	0.44843	0.432322	EIF3C, EIF4G2, EIF4A2, MTIF2, EIF2B5	860	68	17446	1.49162	1	0.992674	99.9879
Annotation Cluster 50	Enrichment Score: 0.44814254192718384
Category	Term	Count	%	PValue	Genes	List Total	Pop Hits	Pop Total	Fold Enrichment	Bonferroni	Benjamini	FDR
INTERPRO	IPR000253:Forkhead-associated (FHA) domain	4	0.358744	0.24646	TIFAB, APTX, PHF12, RADIL	959	37	20594	2.32156	1	0.999734	99.1507
UP_SEQ_FEATURE	domain:FHA	3	0.269058	0.419183	TIFAB, PHF12, RADIL	915	28	18012	2.10913	1	0.999999	99.9925
INTERPRO	IPR008984:SMAD/FHA domain	4	0.358744	0.437947	TIFAB, APTX, PHF12, RADIL	959	52	20594	1.65188	1	0.999956	99.9939
Annotation Cluster 51	Enrichment Score: 0.4253769931012729
Category	Term	Count	%	PValue	Genes	List Total	Pop Hits	Pop Total	Fold Enrichment	Bonferroni	Benjamini	FDR
UP_SEQ_FEATURE	domain:Ig-like C2-type 4	6	0.538117	0.153699	MYOM3, ROBO1, PDGFRA, MYOM1, ROBO3, PALLD	915	56	18012	2.10913	1	0.999994	94.5867
UP_SEQ_FEATURE	domain:Ig-like C2-type 3	7	0.627803	0.288491	MYOM3, ROBO1, PDGFRA, MYOM1, ROBO3, PALLD, FCGR1	915	88	18012	1.56587	1	0.999997	99.7389
UP_SEQ_FEATURE	domain:Ig-like C2-type 1	7	0.627803	0.666101	MYOM3, ROBO1, PDGFRA, MYOM1, ROBO3, PALLD, FCGR1	915	132	18012	1.04391	1	1	100
UP_SEQ_FEATURE	domain:Ig-like C2-type 2	7	0.627803	0.673208	MYOM3, ROBO1, PDGFRA, MYOM1, ROBO3, PALLD, FCGR1	915	133	18012	1.03607	1	1	100
Annotation Cluster 52	Enrichment Score: 0.424822654901189
Category	Term	Count	%	PValue	Genes	List Total	Pop Hits	Pop Total	Fold Enrichment	Bonferroni	Benjamini	FDR
UP_SEQ_FEATURE	domain:Cadherin 2	6	0.538117	0.187667	CDH15, DSG2, FAT4, CLSTN3, CDHR3, CDH5	915	60	18012	1.96852	1	0.999994	97.3542
UP_SEQ_FEATURE	domain:Cadherin 1	6	0.538117	0.187667	CDH15, DSG2, FAT4, CLSTN3, CDHR3, CDH5	915	60	18012	1.96852	1	0.999994	97.3542
UP_SEQ_FEATURE	domain:Cadherin 4	5	0.44843	0.316284	CDH15, DSG2, FAT4, CDHR3, CDH5	915	56	18012	1.75761	1	0.999998	99.8699
UP_SEQ_FEATURE	domain:Cadherin 3	5	0.44843	0.327933	CDH15, DSG2, FAT4, CDHR3, CDH5	915	57	18012	1.72678	1	0.999998	99.9036
UP_SEQ_FEATURE	domain:Cadherin 5	4	0.358744	0.456112	CDH15, FAT4, CDHR3, CDH5	915	49	18012	1.60696	1	1	99.9976
INTERPRO	IPR002126:Cadherin	7	0.627803	0.527742	CDH15, DSG2, FAT4, CLSTN3, PCDHB3, CDHR3, CDH5	959	125	20594	1.20257	1	0.999985	99.9997
INTERPRO	IPR015919:Cadherin-like	7	0.627803	0.543383	CDH15, DSG2, FAT4, CLSTN3, PCDHB3, CDHR3, CDH5	959	127	20594	1.18363	1	0.999988	99.9998
GOTERM_BP_DIRECT	GO:0007156~homophilic cell adhesion via plasma membrane adhesion molecules	9	0.807175	0.553173	CRTAM, CDH15, DSG2, FAT4, CLSTN3, ROBO1, PCDHB3, CDHR3, CDH5	890	163	18082	1.12179	1	0.999956	100
SMART	SM00112:CA	7	0.627803	0.568195	CDH15, DSG2, FAT4, CLSTN3, PCDHB3, CDHR3, CDH5	510	124	10425	1.15394	1	0.999296	99.999
Annotation Cluster 53	Enrichment Score: 0.38958417822935726
Category	Term	Count	%	PValue	Genes	List Total	Pop Hits	Pop Total	Fold Enrichment	Bonferroni	Benjamini	FDR
UP_KEYWORDS	GTP-binding	19	1.70404	0.238412	GIMAP3, GBP5, RAB5C, ATL1, GTPBP8, RRAGA, GNL3L, ARL16, MTIF2, ARL6, ARL11, MTG1, ARF4, THG1L, TUBE1, ARL8B, ARL5B, DNM1, ARL4A	1021	332	22680	1.27126	1	0.708264	97.7253
GOTERM_MF_DIRECT	GO:0005525~GTP binding	20	1.79372	0.511691	GIMAP3, GBP5, RAB5C, ATL1, GTPBP8, RRAGA, GNL3L, ARL16, MTIF2, ARL6, ARL11, MTG1, ARF4, THG1L, TUBE1, ARL8B, ARL5B, GM4951, DNM1, ARL4A	860	383	17446	1.05932	1	0.995781	99.9989
UP_SEQ_FEATURE	nucleotide phosphate-binding region:GTP	17	1.52466	0.555792	GIMAP3, GBP5, RAB5C, ATL1, GTPBP8, RRAGA, GNL3L, MTIF2, ARL6, ARL11, MTG1, ARF4, TUBE1, ARL8B, ARL5B, DNM1, ARL4A	915	319	18012	1.04906	1	1	99.9999
Annotation Cluster 54	Enrichment Score: 0.3892095950016592
Category	Term	Count	%	PValue	Genes	List Total	Pop Hits	Pop Total	Fold Enrichment	Bonferroni	Benjamini	FDR
UP_SEQ_FEATURE	repeat:TPR 4	7	0.627803	0.270886	TTC14, TTC34, TMTC1, GPSM2, STIP1, TMTC4, SGTB	915	86	18012	1.60229	1	0.999996	99.5998
UP_KEYWORDS	TPR repeat	9	0.807175	0.321686	ST13, TTC14, TTC34, TMTC1, GPSM2, STIP1, FEM1B, TMTC4, SGTB	1021	144	22680	1.38834	1	0.752919	99.5447
INTERPRO	IPR013026:Tetratricopeptide repeat-containing domain	8	0.717489	0.325081	ST13, TTC14, TTC34, TMTC1, GPSM2, STIP1, TMTC4, SGTB	959	120	20594	1.43163	1	0.999872	99.8674
SMART	SM00028:TPR	8	0.717489	0.362205	ST13, TTC14, TTC34, TMTC1, GPSM2, STIP1, TMTC4, SGTB	510	119	10425	1.3742	1	0.997063	99.7938
INTERPRO	IPR019734:Tetratricopeptide repeat	8	0.717489	0.370773	ST13, TTC14, TTC34, TMTC1, GPSM2, STIP1, TMTC4, SGTB	959	126	20594	1.36346	1	0.999919	99.9593
UP_SEQ_FEATURE	repeat:TPR 3	8	0.717489	0.450186	ST13, TTC14, TTC34, TMTC1, GPSM2, STIP1, TMTC4, SGTB	915	125	18012	1.25986	1	0.999999	99.9971
UP_SEQ_FEATURE	repeat:TPR 2	8	0.717489	0.54736	ST13, TTC14, TTC34, TMTC1, GPSM2, STIP1, TMTC4, SGTB	915	137	18012	1.1495	1	1	99.9999
UP_SEQ_FEATURE	repeat:TPR 1	8	0.717489	0.54736	ST13, TTC14, TTC34, TMTC1, GPSM2, STIP1, TMTC4, SGTB	915	137	18012	1.1495	1	1	99.9999
INTERPRO	IPR011990:Tetratricopeptide-like helical	10	0.896861	0.612215	ST13, TTC14, TTC34, TMTC1, GPSM2, STIP1, SART3, TMTC4, SGTB, SEL1L	959	204	20594	1.05267	1	0.999994	100
Annotation Cluster 55	Enrichment Score: 0.38727137101517756
Category	Term	Count	%	PValue	Genes	List Total	Pop Hits	Pop Total	Fold Enrichment	Bonferroni	Benjamini	FDR
BIOCARTA	m_egfPathway:EGF Signaling Pathway	4	0.358744	0.271017	FOS, MAPK3, JAK1, PIK3R1	79	30	1289	2.17553	1	0.92224	98.1098
BIOCARTA	m_ngfPathway:Nerve growth factor pathway (NGF)	3	0.269058	0.410597	FOS, MAPK3, PIK3R1	79	23	1289	2.12823	1	0.956751	99.8689
BIOCARTA	m_igf1Pathway:IGF-1 Signaling Pathway	3	0.269058	0.432156	FOS, MAPK3, PIK3R1	79	24	1289	2.03956	1	0.961845	99.9179
BIOCARTA	m_fcer1Pathway:Fc Epsilon Receptor I Signaling in Mast Cells	4	0.358744	0.44055	FOS, MAPK3, NFATC2, PIK3R1	79	40	1289	1.63165	1	0.961571	99.9319
BIOCARTA	m_insulinPathway:Insulin Signaling Pathway	3	0.269058	0.453302	FOS, MAPK3, PIK3R1	79	25	1289	1.95797	1	0.962996	99.949
BIOCARTA	m_tpoPathway:TPO Signaling Pathway	3	0.269058	0.494238	FOS, MAPK3, PIK3R1	79	27	1289	1.81294	1	0.970719	99.9808
Annotation Cluster 56	Enrichment Score: 0.3861420054919931
Category	Term	Count	%	PValue	Genes	List Total	Pop Hits	Pop Total	Fold Enrichment	Bonferroni	Benjamini	FDR
INTERPRO	IPR019787:Zinc finger, PHD-finger	6	0.538117	0.287974	ING5, PHRF1, BPTF, PHF12, ZMYND8, CXXC1	959	77	20594	1.67333	1	0.99983	99.6732
INTERPRO	IPR019786:Zinc finger, PHD-type, conserved site	5	0.44843	0.347464	ING5, BPTF, PHF12, ZMYND8, CXXC1	959	64	20594	1.67769	1	0.99989	99.9249
INTERPRO	IPR001965:Zinc finger, PHD-type	6	0.538117	0.417755	ING5, PHRF1, BPTF, PHF12, ZMYND8, CXXC1	959	91	20594	1.4159	1	0.999933	99.989
SMART	SM00249:PHD	6	0.538117	0.459502	ING5, PHRF1, BPTF, PHF12, ZMYND8, CXXC1	510	91	10425	1.34777	1	0.997198	99.9788
INTERPRO	IPR011011:Zinc finger, FYVE/PHD-type	7	0.627803	0.610684	ING5, PHRF1, BPTF, BSN, PHF12, ZMYND8, CXXC1	959	136	20594	1.1053	1	0.999994	100
Annotation Cluster 57	Enrichment Score: 0.3752215551828908
Category	Term	Count	%	PValue	Genes	List Total	Pop Hits	Pop Total	Fold Enrichment	Bonferroni	Benjamini	FDR
UP_SEQ_FEATURE	zinc finger region:C2H2-type 6	11	0.986547	0.243725	ZFP710, ZFP62, ZFP637, ZSCAN20, ZFP90, ZFP664, ZFP523, ZFP639, BCL6, MYNN, ZBTB24	915	152	18012	1.42459	1	0.999996	99.2416
UP_SEQ_FEATURE	zinc finger region:C2H2-type 5	13	1.16592	0.281482	ZFP710, ZFP62, ZFP637, ZFP639, ZBTB24, HIC1, ZSCAN20, ZFP280D, ZFP90, ZFP664, ZFP523, BCL6, MYNN	915	194	18012	1.31911	1	0.999997	99.6901
UP_SEQ_FEATURE	zinc finger region:C2H2-type 4	13	1.16592	0.409569	ZFP710, ZFP62, ZFP637, ZFP639, ZBTB24, HIC1, ZSCAN20, ZFP280D, ZFP90, ZFP664, ZFP523, BCL6, MYNN	915	215	18012	1.19027	1	0.999999	99.99
UP_SEQ_FEATURE	zinc finger region:C2H2-type 3	14	1.25561	0.567939	ZFP710, ZFP62, ZFP637, KLF10, ZFP639, ZBTB24, HIC1, ZSCAN20, ZFP90, ZFP664, ZFP523, BCL6, MYNN, KLF4	915	261	18012	1.05591	1	1	100
UP_SEQ_FEATURE	zinc finger region:C2H2-type 1	14	1.25561	0.579141	ZFP710, ZFP62, ZFP637, KLF10, ZFP639, ZBTB24, HIC1, ZFP280D, ZFP90, ZFP664, ZFP523, BCL6, MYNN, KLF4	915	263	18012	1.04788	1	1	100
UP_SEQ_FEATURE	zinc finger region:C2H2-type 2	14	1.25561	0.606608	ZFP710, ZFP62, ZFP637, KLF10, ZFP639, ZBTB24, HIC1, ZFP280D, ZFP90, ZFP664, ZFP523, BCL6, MYNN, KLF4	915	268	18012	1.02833	1	1	100
Annotation Cluster 58	Enrichment Score: 0.37089157525502475
Category	Term	Count	%	PValue	Genes	List Total	Pop Hits	Pop Total	Fold Enrichment	Bonferroni	Benjamini	FDR
UP_SEQ_FEATURE	repeat:HEAT 7	3	0.269058	0.308022	CKAP5, RANBP6, TNPO1	915	22	18012	2.68435	1	0.999998	99.8395
UP_SEQ_FEATURE	repeat:HEAT 3	4	0.358744	0.3597	2310035C23RIK, CKAP5, RANBP6, TNPO1	915	42	18012	1.87479	1	0.999999	99.9587
UP_SEQ_FEATURE	repeat:HEAT 6	3	0.269058	0.401216	CKAP5, RANBP6, TNPO1	915	27	18012	2.18725	1	0.999999	99.9872
UP_SEQ_FEATURE	repeat:HEAT 2	4	0.358744	0.456112	2310035C23RIK, CKAP5, RANBP6, TNPO1	915	49	18012	1.60696	1	1	99.9976
UP_SEQ_FEATURE	repeat:HEAT 1	4	0.358744	0.456112	2310035C23RIK, CKAP5, RANBP6, TNPO1	915	49	18012	1.60696	1	1	99.9976
UP_SEQ_FEATURE	repeat:HEAT 5	3	0.269058	0.471339	CKAP5, RANBP6, TNPO1	915	31	18012	1.90502	1	0.999999	99.9985
UP_SEQ_FEATURE	repeat:HEAT 4	3	0.269058	0.581276	CKAP5, RANBP6, TNPO1	915	38	18012	1.5541	1	1	100
Annotation Cluster 59	Enrichment Score: 0.37082795170407257
Category	Term	Count	%	PValue	Genes	List Total	Pop Hits	Pop Total	Fold Enrichment	Bonferroni	Benjamini	FDR
SMART	SM00456:WW	4	0.358744	0.404658	PLEKHA5, NEDD4L, PRPF40B, ARHGAP12	510	47	10425	1.73967	1	0.997214	99.92
INTERPRO	IPR001202:WW domain	4	0.358744	0.425494	PLEKHA5, NEDD4L, PRPF40B, ARHGAP12	959	51	20594	1.68427	1	0.999941	99.9912
UP_SEQ_FEATURE	domain:WW 1	3	0.269058	0.436871	NEDD4L, PRPF40B, ARHGAP12	915	29	18012	2.0364	1	0.999999	99.9956
UP_SEQ_FEATURE	domain:WW 2	3	0.269058	0.436871	NEDD4L, PRPF40B, ARHGAP12	915	29	18012	2.0364	1	0.999999	99.9956
Annotation Cluster 60	Enrichment Score: 0.36741287622799856
Category	Term	Count	%	PValue	Genes	List Total	Pop Hits	Pop Total	Fold Enrichment	Bonferroni	Benjamini	FDR
GOTERM_BP_DIRECT	GO:0035023~regulation of Rho protein signal transduction	6	0.538117	0.32816	MURC, BCR, TIAM1, ARHGEF37, MCF2L, KALRN	890	77	18082	1.58313	1	0.999284	99.9284
INTERPRO	IPR000219:Dbl homology (DH) domain	5	0.44843	0.390172	BCR, TIAM1, ARHGEF37, MCF2L, KALRN	959	68	20594	1.579	1	0.999932	99.976
SMART	SM00325:RhoGEF	5	0.44843	0.392629	BCR, TIAM1, ARHGEF37, MCF2L, KALRN	510	65	10425	1.5724	1	0.997087	99.8947
GOTERM_MF_DIRECT	GO:0005089~Rho guanyl-nucleotide exchange factor activity	5	0.44843	0.49771	BCR, TIAM1, ARHGEF37, MCF2L, KALRN	860	74	17446	1.37068	1	0.995151	99.9983
UP_SEQ_FEATURE	domain:DH	4	0.358744	0.581615	BCR, TIAM1, ARHGEF37, MCF2L	915	59	18012	1.33459	1	1	100
Annotation Cluster 61	Enrichment Score: 0.350660714441093
Category	Term	Count	%	PValue	Genes	List Total	Pop Hits	Pop Total	Fold Enrichment	Bonferroni	Benjamini	FDR
UP_KEYWORDS	Mitosis	14	1.25561	0.380652	KIFC5B, ZC3HC1, ANAPC13, CKAP5, PSRC1, PAPD7, TPX2, SMC3, SMC4, MAD2L1, NEK9, TNKS, ARL8B, USP44	1021	259	22680	1.20073	1	0.788397	99.8713
UP_KEYWORDS	Cell division	19	1.70404	0.407665	KIFC5B, ZC3HC1, ANAPC13, CKAP5, PSRC1, TPX2, PAPD7, SMC3, SMC4, CCND1, MAD2L1, CCDC124, VPS4A, NEK9, TNKS, ARL8B, CDK20, SPAST, USP44	1021	372	22680	1.13456	1	0.806571	99.9307
GOTERM_BP_DIRECT	GO:0051301~cell division	19	1.70404	0.571724	KIFC5B, ZC3HC1, ANAPC13, CKAP5, PSRC1, TPX2, PAPD7, SMC3, SMC4, CCND1, MAD2L1, CCDC124, VPS4A, NEK9, TNKS, ARL8B, CDK20, SPAST, USP44	890	374	18082	1.03214	1	0.999964	100
Annotation Cluster 62	Enrichment Score: 0.34915805461242416
Category	Term	Count	%	PValue	Genes	List Total	Pop Hits	Pop Total	Fold Enrichment	Bonferroni	Benjamini	FDR
UP_SEQ_FEATURE	domain:LIM zinc-binding 3	3	0.269058	0.38299	ABLIM1, PDLIM5, FHL2	915	26	18012	2.27137	1	0.999999	99.9784
UP_KEYWORDS	LIM domain	5	0.44843	0.427599	ABLIM1, PDLIM5, PDLIM2, FHL2, LHX5	1021	74	22680	1.50091	1	0.821373	99.9569
INTERPRO	IPR001781:Zinc finger, LIM-type	5	0.44843	0.453319	ABLIM1, PDLIM5, PDLIM2, FHL2, LHX5	959	74	20594	1.45098	1	0.999954	99.9962
UP_SEQ_FEATURE	domain:LIM zinc-binding 1	4	0.358744	0.469423	ABLIM1, PDLIM5, FHL2, LHX5	915	50	18012	1.57482	1	0.999999	99.9985
UP_SEQ_FEATURE	domain:LIM zinc-binding 2	4	0.358744	0.469423	ABLIM1, PDLIM5, FHL2, LHX5	915	50	18012	1.57482	1	0.999999	99.9985
SMART	SM00132:LIM	5	0.44843	0.491241	ABLIM1, PDLIM5, PDLIM2, FHL2, LHX5	510	74	10425	1.38116	1	0.998145	99.9908
Annotation Cluster 63	Enrichment Score: 0.33432380723368077
Category	Term	Count	%	PValue	Genes	List Total	Pop Hits	Pop Total	Fold Enrichment	Bonferroni	Benjamini	FDR
UP_SEQ_FEATURE	domain:Helicase ATP-binding	7	0.627803	0.379082	DDX18, DDX11, EIF4A2, RAD54L2, RAD54B, WRN, DHX30	915	98	18012	1.40609	1	0.999999	99.9758
INTERPRO	IPR001650:Helicase, C-terminal	7	0.627803	0.396685	DDX18, EIF4A2, RAD54L2, RAD54B, WRN, POLQ, DHX30	959	109	20594	1.37909	1	0.999931	99.98
INTERPRO	IPR014001:Helicase, superfamily 1/2, ATP-binding domain	7	0.627803	0.413425	DDX18, EIF4A2, RAD54L2, RAD54B, WRN, POLQ, DHX30	959	111	20594	1.35424	1	0.99993	99.9875
SMART	SM00490:HELICc	7	0.627803	0.433221	DDX18, EIF4A2, RAD54L2, RAD54B, WRN, POLQ, DHX30	510	108	10425	1.32489	1	0.99767	99.9593
SMART	SM00487:DEXDc	7	0.627803	0.450702	DDX18, EIF4A2, RAD54L2, RAD54B, WRN, POLQ, DHX30	510	110	10425	1.3008	1	0.997621	99.9736
UP_SEQ_FEATURE	domain:Helicase C-terminal	6	0.538117	0.531761	DDX18, EIF4A2, RAD54L2, RAD54B, WRN, DHX30	915	95	18012	1.24328	1	1	99.9998
UP_KEYWORDS	Helicase	7	0.627803	0.532969	DDX18, DDX11, EIF4A2, RAD54L2, RAD54B, WRN, DHX30	1021	130	22680	1.19611	1	0.870302	99.9974
GOTERM_MF_DIRECT	GO:0004386~helicase activity	7	0.627803	0.614918	DDX18, DDX11, EIF4A2, RAD54L2, RAD54B, WRN, DHX30	860	129	17446	1.10079	1	0.998219	100
Annotation Cluster 64	Enrichment Score: 0.3230556684564899
Category	Term	Count	%	PValue	Genes	List Total	Pop Hits	Pop Total	Fold Enrichment	Bonferroni	Benjamini	FDR
INTERPRO	IPR000504:RNA recognition motif domain	13	1.16592	0.441566	ALYREF2, SETD1A, SART3, HNRNPR, UHMK1, NONO, SRSF4, A1CF, SRSF6, PABPN1L, U2AF1, PPRC1, HNRNPH1	959	241	20594	1.15837	1	0.999951	99.9946
SMART	SM00360:RRM	13	1.16592	0.44339	ALYREF2, SETD1A, SART3, HNRNPR, UHMK1, NONO, SRSF4, A1CF, SRSF6, PABPN1L, U2AF1, PPRC1, HNRNPH1	510	229	10425	1.16042	1	0.997704	99.9683
INTERPRO	IPR012677:Nucleotide-binding, alpha-beta plait	14	1.25561	0.548343	NMI, ALYREF2, SETD1A, SART3, HNRNPR, UHMK1, NONO, SRSF4, A1CF, SRSF6, PABPN1L, PPRC1, U2AF1, HNRNPH1	959	281	20594	1.0699	1	0.999986	99.9998
Annotation Cluster 65	Enrichment Score: 0.32059726925591525
Category	Term	Count	%	PValue	Genes	List Total	Pop Hits	Pop Total	Fold Enrichment	Bonferroni	Benjamini	FDR
UP_SEQ_FEATURE	repeat:LRR 7	11	0.986547	0.281725	VASN, CEP97, BGN, LRRC41, RXFP2, LRRC8D, TLR5, NLRP3, TSHR, CD180, CPN2	915	158	18012	1.37049	1	0.999997	99.692
UP_SEQ_FEATURE	repeat:LRR 6	12	1.07623	0.377214	VASN, CEP97, BGN, LRRC41, RXFP2, LRRC8D, TLR5, NLRP3, LRRC14, TSHR, CD180, CPN2	915	191	18012	1.23677	1	0.999999	99.9745
UP_SEQ_FEATURE	repeat:LRR 5	13	1.16592	0.378381	VASN, CEP97, LRSAM1, LRRC41, LRRC8D, RXFP2, TLR5, NLRP3, LRRC14, CPN2, CD180, BGN, TSHR	915	210	18012	1.21861	1	0.999999	99.9754
UP_KEYWORDS	Leucine-rich repeat	14	1.25561	0.46466	VASN, CEP97, LRSAM1, LRRC41, LRRC8D, RXFP2, TLR5, NLRP3, LRRC14, CD180, CPN2, BGN, LRRC61, TSHR	1021	275	22680	1.13087	1	0.841409	99.983
UP_SEQ_FEATURE	repeat:LRR 4	13	1.16592	0.49055	VASN, CEP97, LRSAM1, LRRC41, LRRC8D, RXFP2, TLR5, NLRP3, LRRC14, CPN2, CD180, BGN, TSHR	915	228	18012	1.1224	1	1	99.9992
INTERPRO	IPR001611:Leucine-rich repeat	13	1.16592	0.547506	VASN, CEP97, LRSAM1, LRRC8D, RXFP2, TLR5, NLRP3, LRRC14, CPN2, CD180, BGN, LRRC61, TSHR	959	259	20594	1.07787	1	0.999987	99.9998
UP_SEQ_FEATURE	repeat:LRR 3	13	1.16592	0.636562	VASN, CEP97, LRSAM1, LRRC41, LRRC8D, RXFP2, TLR5, NLRP3, LRRC14, CPN2, CD180, BGN, TSHR	915	253	18012	1.01149	1	1	100
UP_SEQ_FEATURE	repeat:LRR 2	14	1.25561	0.638435	VASN, CEP97, LRSAM1, LRRC41, LRRC8D, RXFP2, TLR5, NLRP3, LRRC14, CD180, CPN2, BGN, LRRC61, TSHR	915	274	18012	1.00582	1	1	100
UP_SEQ_FEATURE	repeat:LRR 1	14	1.25561	0.638435	VASN, CEP97, LRSAM1, LRRC41, LRRC8D, RXFP2, TLR5, NLRP3, LRRC14, CD180, CPN2, BGN, LRRC61, TSHR	915	274	18012	1.00582	1	1	100
Annotation Cluster 66	Enrichment Score: 0.30943519032570793
Category	Term	Count	%	PValue	Genes	List Total	Pop Hits	Pop Total	Fold Enrichment	Bonferroni	Benjamini	FDR
INTERPRO	IPR018200:Peptidase C19, ubiquitin carboxyl-terminal hydrolase 2, conserved site	4	0.358744	0.450296	USP40, USP21, USP47, USP44	959	53	20594	1.62071	1	0.999954	99.9958
INTERPRO	IPR001394:Peptidase C19, ubiquitin carboxyl-terminal hydrolase 2	4	0.358744	0.486639	USP40, USP21, USP47, USP44	959	56	20594	1.53389	1	0.999973	99.9987
GOTERM_BP_DIRECT	GO:0016579~protein deubiquitination	5	0.44843	0.538256	USP40, UCHL5, USP21, USP47, USP44	890	78	18082	1.30236	1	0.999945	99.9999
Annotation Cluster 67	Enrichment Score: 0.2595700441518188
Category	Term	Count	%	PValue	Genes	List Total	Pop Hits	Pop Total	Fold Enrichment	Bonferroni	Benjamini	FDR
UP_KEYWORDS	Pyridoxal phosphate	4	0.358744	0.510143	BCAT1, MOCOS, DDC, HDC	1021	60	22680	1.4809	1	0.866232	99.995
GOTERM_MF_DIRECT	GO:0030170~pyridoxal phosphate binding	4	0.358744	0.512984	BCAT1, MOCOS, DDC, HDC	860	55	17446	1.47535	1	0.995702	99.9989
INTERPRO	IPR015422:Pyridoxal phosphate-dependent transferase, major region, subdomain 2	3	0.269058	0.53321	MOCOS, DDC, HDC	959	38	20594	1.69535	1	0.999986	99.9997
INTERPRO	IPR015421:Pyridoxal phosphate-dependent transferase, major region, subdomain 1	3	0.269058	0.600797	MOCOS, DDC, HDC	959	43	20594	1.49822	1	0.999993	100
INTERPRO	IPR015424:Pyridoxal phosphate-dependent transferase	3	0.269058	0.600797	MOCOS, DDC, HDC	959	43	20594	1.49822	1	0.999993	100
Annotation Cluster 68	Enrichment Score: 0.25873886647257266
Category	Term	Count	%	PValue	Genes	List Total	Pop Hits	Pop Total	Fold Enrichment	Bonferroni	Benjamini	FDR
INTERPRO	IPR018122:Transcription factor, fork head, conserved site	3	0.269058	0.409962	FOXI3, FOXA1, FOXC2	959	30	20594	2.14745	1	0.999937	99.9862
INTERPRO	IPR001766:Transcription factor, fork head	3	0.269058	0.625685	FOXI3, FOXA1, FOXC2	959	45	20594	1.43163	1	0.999994	100
SMART	SM00339:FH	3	0.269058	0.652655	FOXI3, FOXA1, FOXC2	510	45	10425	1.36275	1	0.999284	100
Annotation Cluster 69	Enrichment Score: 0.2567738868206601
Category	Term	Count	%	PValue	Genes	List Total	Pop Hits	Pop Total	Fold Enrichment	Bonferroni	Benjamini	FDR
INTERPRO	IPR018114:Peptidase S1, trypsin family, active site	8	0.717489	0.454966	PRSS8, PRSS56, CFB, KLKB1, CTRB1, TMPRSS11A, PRSS34, CELA2A	959	137	20594	1.25398	1	0.999952	99.9964
INTERPRO	IPR001254:Peptidase S1	9	0.807175	0.468764	PRSS8, PRSS56, PRSS51, CFB, KLKB1, CTRB1, TMPRSS11A, PRSS34, CELA2A	959	160	20594	1.20794	1	0.999958	99.9977
SMART	SM00020:Tryp_SPc	9	0.807175	0.509834	PRSS8, PRSS56, PRSS51, CFB, KLKB1, CTRB1, TMPRSS11A, PRSS34, CELA2A	510	158	10425	1.16437	1	0.998452	99.9945
INTERPRO	IPR009003:Trypsin-like cysteine/serine peptidase domain	9	0.807175	0.524178	PRSS8, PRSS56, PRSS51, CFB, KLKB1, CTRB1, TMPRSS11A, PRSS34, CELA2A	959	168	20594	1.15042	1	0.999985	99.9996
GOTERM_MF_DIRECT	GO:0008236~serine-type peptidase activity	9	0.807175	0.554895	PRSS8, PREP, PRSS56, CFB, KLKB1, CTRB1, TMPRSS11A, PRSS34, CELA2A	860	163	17446	1.12009	1	0.996483	99.9997
INTERPRO	IPR001314:Peptidase S1A, chymotrypsin-type	8	0.717489	0.558081	PRSS8, PRSS56, CFB, KLKB1, CTRB1, TMPRSS11A, PRSS34, CELA2A	959	151	20594	1.13772	1	0.999989	99.9999
GOTERM_MF_DIRECT	GO:0004252~serine-type endopeptidase activity	11	0.986547	0.600947	PRSS8, PREP, PRSS56, CASP3, PRSS51, CFB, KLKB1, CTRB1, TMPRSS11A, PRSS34, CELA2A	860	212	17446	1.05258	1	0.997828	100
UP_KEYWORDS	Serine protease	8	0.717489	0.665238	PRSS8, PREP, PRSS56, CFB, KLKB1, CTRB1, TMPRSS11A, CELA2A	1021	173	22680	1.02721	1	0.914622	100
UP_SEQ_FEATURE	domain:Peptidase S1	6	0.538117	0.692586	PRSS8, CFB, KLKB1, CTRB1, TMPRSS11A, CELA2A	915	114	18012	1.03607	1	1	100
Annotation Cluster 70	Enrichment Score: 0.2561323357982191
Category	Term	Count	%	PValue	Genes	List Total	Pop Hits	Pop Total	Fold Enrichment	Bonferroni	Benjamini	FDR
INTERPRO	IPR000299:FERM domain	4	0.358744	0.400312	PTK2B, JAK1, PTPN21, SNX31	959	49	20594	1.75302	1	0.999931	99.9819
UP_SEQ_FEATURE	domain:FERM	4	0.358744	0.415387	PTK2B, MFAP1B, JAK1, PTPN21	915	46	18012	1.71176	1	0.999999	99.9916
INTERPRO	IPR019749:Band 4.1 domain	3	0.269058	0.671815	PTK2B, JAK1, PTPN21	959	49	20594	1.31476	1	0.999998	100
INTERPRO	IPR019748:FERM central domain	3	0.269058	0.671815	PTK2B, JAK1, PTPN21	959	49	20594	1.31476	1	0.999998	100
SMART	SM00295:B41	3	0.269058	0.698212	PTK2B, JAK1, PTPN21	510	49	10425	1.2515	1	0.999632	100
Annotation Cluster 71	Enrichment Score: 0.2525670537375514
Category	Term	Count	%	PValue	Genes	List Total	Pop Hits	Pop Total	Fold Enrichment	Bonferroni	Benjamini	FDR
UP_SEQ_FEATURE	nucleotide phosphate-binding region:PAPS	3	0.269058	0.419183	SULT4A1, NDST3, CHST5	915	28	18012	2.10913	1	0.999999	99.9925
INTERPRO	IPR000863:Sulfotransferase domain	3	0.269058	0.561161	SULT4A1, NDST3, CHST5	959	40	20594	1.61058	1	0.999989	99.9999
GOTERM_MF_DIRECT	GO:0008146~sulfotransferase activity	3	0.269058	0.74269	SULT4A1, NDST3, CHST5	860	53	17446	1.14827	1	0.99971	100
Annotation Cluster 72	Enrichment Score: 0.2475263134528426
Category	Term	Count	%	PValue	Genes	List Total	Pop Hits	Pop Total	Fold Enrichment	Bonferroni	Benjamini	FDR
UP_KEYWORDS	WD repeat	14	1.25561	0.361489	STRAP, TAF5, TLE6, AHI1, WDR82, VPS8, WDR75, WDR73, WDR62, WDR77, NLE1, WDR41, ATG16L2, THOC3	1021	256	22680	1.2148	1	0.774978	99.8034
INTERPRO	IPR015943:WD40/YVTN repeat-like-containing domain	18	1.61435	0.410495	STRAP, TAF5, TLE6, TECPR2, AHI1, WDR82, VPS8, WDR75, WDR73, SEMA4F, WDR62, WDR77, FSTL5, NLE1, WDR41, PLXND1, THOC3, ATG16L2	959	340	20594	1.13688	1	0.999931	99.9864
INTERPRO	IPR001680:WD40 repeat	14	1.25561	0.446075	STRAP, TAF5, TLE6, AHI1, WDR82, VPS8, WDR75, WDR73, WDR62, WDR77, NLE1, WDR41, ATG16L2, THOC3	959	263	20594	1.14313	1	0.999953	99.9952
UP_SEQ_FEATURE	repeat:WD 6	10	0.896861	0.475321	TAF5, WDR62, STRAP, TLE6, NLE1, AHI1, WDR41, WDR82, ATG16L2, THOC3	915	167	18012	1.17876	1	0.999999	99.9987
INTERPRO	IPR017986:WD40-repeat-containing domain	15	1.34529	0.56919	STRAP, TAF5, TLE6, TECPR2, AHI1, WDR82, VPS8, WDR75, WDR73, WDR62, WDR77, NLE1, WDR41, ATG16L2, THOC3	959	307	20594	1.04924	1	0.99999	99.9999
SMART	SM00320:WD40	13	1.16592	0.632505	STRAP, TAF5, TLE6, AHI1, WDR82, WDR75, WDR73, WDR62, WDR77, NLE1, WDR41, ATG16L2, THOC3	510	262	10425	1.01426	1	0.999195	99.9999
UP_SEQ_FEATURE	repeat:WD 5	11	0.986547	0.633096	TAF5, WDR62, STRAP, WDR77, TLE6, NLE1, AHI1, WDR41, WDR82, ATG16L2, THOC3	915	211	18012	1.02625	1	1	100
UP_SEQ_FEATURE	repeat:WD 3	12	1.07623	0.69405	WDR73, TAF5, WDR62, STRAP, WDR77, TLE6, NLE1, AHI1, WDR41, WDR82, ATG16L2, THOC3	915	243	18012	0.972111	1	1	100
UP_SEQ_FEATURE	repeat:WD 1	12	1.07623	0.718963	WDR73, TAF5, WDR62, STRAP, WDR77, TLE6, NLE1, AHI1, WDR41, WDR82, ATG16L2, THOC3	915	248	18012	0.952512	1	1	100
UP_SEQ_FEATURE	repeat:WD 2	12	1.07623	0.718963	WDR73, TAF5, WDR62, STRAP, WDR77, TLE6, NLE1, AHI1, WDR41, WDR82, ATG16L2, THOC3	915	248	18012	0.952512	1	1	100
UP_SEQ_FEATURE	repeat:WD 4	11	0.986547	0.735897	TAF5, WDR62, STRAP, WDR77, TLE6, NLE1, AHI1, WDR41, WDR82, ATG16L2, THOC3	915	230	18012	0.941468	1	1	100
Annotation Cluster 73	Enrichment Score: 0.2464571287370116
Category	Term	Count	%	PValue	Genes	List Total	Pop Hits	Pop Total	Fold Enrichment	Bonferroni	Benjamini	FDR
UP_SEQ_FEATURE	repeat:LRR 10	7	0.627803	0.424834	VASN, BGN, RXFP2, LRRC8D, TLR5, CD180, CPN2	915	103	18012	1.33783	1	0.999999	99.9937
UP_SEQ_FEATURE	repeat:LRR 11	6	0.538117	0.463827	VASN, BGN, LRRC8D, TLR5, CD180, CPN2	915	88	18012	1.34218	1	1	99.9981
UP_SEQ_FEATURE	repeat:LRR 8	8	0.717489	0.523666	VASN, BGN, RXFP2, LRRC8D, TLR5, TSHR, CD180, CPN2	915	134	18012	1.17524	1	1	99.9998
UP_SEQ_FEATURE	repeat:LRR 9	7	0.627803	0.597919	VASN, BGN, RXFP2, LRRC8D, TLR5, CD180, CPN2	915	123	18012	1.1203	1	1	100
INTERPRO	IPR003591:Leucine-rich repeat, typical subtype	8	0.717489	0.710595	VASN, LRSAM1, BGN, RXFP2, LRRC8D, TLR5, CD180, CPN2	959	175	20594	0.981689	1	0.999999	100
SMART	SM00369:LRR_TYP	8	0.717489	0.757466	VASN, LRSAM1, BGN, RXFP2, LRRC8D, TLR5, CD180, CPN2	510	175	10425	0.934454	1	0.999782	100
Annotation Cluster 74	Enrichment Score: 0.23718753180916696
Category	Term	Count	%	PValue	Genes	List Total	Pop Hits	Pop Total	Fold Enrichment	Bonferroni	Benjamini	FDR
INTERPRO	IPR027370:RING-type zinc-finger, LisH dimerisation motif	3	0.269058	0.518785	TRIM46, TRIM36, TRIM45	959	37	20594	1.74117	1	0.999987	99.9996
SMART	SM00336:BBOX	4	0.358744	0.5781	TRIM46, TRIM36, TRIM45, TRIM75	510	61	10425	1.34041	1	0.999191	99.9993
INTERPRO	IPR000315:Zinc finger, B-box	4	0.358744	0.647809	TRIM46, TRIM36, TRIM45, TRIM75	959	71	20594	1.20983	1	0.999997	100
Annotation Cluster 75	Enrichment Score: 0.22518176350119373
Category	Term	Count	%	PValue	Genes	List Total	Pop Hits	Pop Total	Fold Enrichment	Bonferroni	Benjamini	FDR
UP_SEQ_FEATURE	calcium-binding region:1	8	0.717489	0.458487	NCALD, CAPN8, FSTL5, ACTN1, DST, PDCD6, GCA, CALB2	915	126	18012	1.24986	1	1	99.9978
UP_SEQ_FEATURE	calcium-binding region:2	7	0.627803	0.522961	NCALD, CAPN8, FSTL5, ACTN1, DST, PDCD6, GCA	915	114	18012	1.20874	1	1	99.9998
UP_SEQ_FEATURE	domain:EF-hand 2	9	0.807175	0.656309	NCALD, CAPN8, FSTL5, ACTN1, MYLPF, DST, PDCD6, GCA, CALB2	915	173	18012	1.02409	1	1	100
UP_SEQ_FEATURE	domain:EF-hand 1	9	0.807175	0.662633	NCALD, CAPN8, FSTL5, ACTN1, MYLPF, DST, PDCD6, GCA, CALB2	915	174	18012	1.0182	1	1	100
SMART	SM00054:EFh	7	0.627803	0.717651	NCALD, ACTN1, MYLPF, DST, PDCD6, GCA, CALB2	510	145	10425	0.986815	1	0.999682	100
Annotation Cluster 76	Enrichment Score: 0.21622729987268025
Category	Term	Count	%	PValue	Genes	List Total	Pop Hits	Pop Total	Fold Enrichment	Bonferroni	Benjamini	FDR
GOTERM_BP_DIRECT	GO:0048247~lymphocyte chemotaxis	3	0.269058	0.487485	CCL1, CKLF, CCL26	890	33	18082	1.84699	1	0.999902	99.9995
GOTERM_BP_DIRECT	GO:0030593~neutrophil chemotaxis	4	0.358744	0.666087	CCL1, CKLF, ITGB2, CCL26	890	69	18082	1.17779	1	0.999992	100
GOTERM_MF_DIRECT	GO:0008009~chemokine activity	3	0.269058	0.691553	CCL1, CKLF, CCL26	860	48	17446	1.26788	1	0.999327	100
Annotation Cluster 77	Enrichment Score: 0.21617337909945275
Category	Term	Count	%	PValue	Genes	List Total	Pop Hits	Pop Total	Fold Enrichment	Bonferroni	Benjamini	FDR
UP_SEQ_FEATURE	domain:BTB	9	0.807175	0.486699	GMCL1, KLHL28, ENC1, ARMC5, BCL6, MYNN, TNFAIP1, ZBTB24, HIC1	915	149	18012	1.18904	1	1	99.9991
INTERPRO	IPR000210:BTB/POZ-like	11	0.986547	0.586949	GMCL1, KLHL15, KLHL28, ENC1, ARMC5, BCL6, ZBTB16, MYNN, TNFAIP1, ZBTB24, HIC1	959	222	20594	1.06405	1	0.999993	100
INTERPRO	IPR011333:BTB/POZ fold	11	0.986547	0.642486	GMCL1, KLHL15, KLHL28, ENC1, ARMC5, BCL6, ZBTB16, MYNN, TNFAIP1, ZBTB24, HIC1	959	232	20594	1.01819	1	0.999996	100
SMART	SM00225:BTB	10	0.896861	0.744016	GMCL1, KLHL15, KLHL28, ENC1, BCL6, ZBTB16, MYNN, TNFAIP1, ZBTB24, HIC1	510	218	10425	0.937669	1	0.999771	100
Annotation Cluster 78	Enrichment Score: 0.1805689009445161
Category	Term	Count	%	PValue	Genes	List Total	Pop Hits	Pop Total	Fold Enrichment	Bonferroni	Benjamini	FDR
INTERPRO	IPR011705:BTB/Kelch-associated	4	0.358744	0.521779	GMCL1, KLHL15, KLHL28, ENC1	959	59	20594	1.4559	1	0.999986	99.9996
SMART	SM00875:SM00875	4	0.358744	0.555253	GMCL1, KLHL15, KLHL28, ENC1	510	59	10425	1.38584	1	0.999233	99.9986
INTERPRO	IPR017096:Kelch-like protein, gigaxonin	3	0.269058	0.57468	KLHL15, KLHL28, ENC1	959	41	20594	1.5713	1	0.999991	99.9999
GOTERM_CC_DIRECT	GO:0031463~Cul3-RING ubiquitin ligase complex	4	0.358744	0.638833	KLHL15, KLHL28, ENC1, TNFAIP1	957	67	19662	1.22659	1	0.989087	100
PIR_SUPERFAMILY	PIRSF037037:kelch-like protein, gigaxonin type	3	0.269058	0.668222	KLHL15, KLHL28, ENC1	100	41	1807	1.3222	1	1	99.9994
SMART	SM00612:Kelch	3	0.269058	0.765958	KLHL15, KLHL28, ENC1	510	56	10425	1.09506	1	0.999797	100
INTERPRO	IPR006652:Kelch repeat type 1	3	0.269058	0.790502	KLHL15, KLHL28, ENC1	959	62	20594	1.03909	1	1	100
UP_KEYWORDS	Kelch repeat	3	0.269058	0.834892	KLHL15, KLHL28, ENC1	1021	71	22680	0.938599	1	0.971464	100
Annotation Cluster 79	Enrichment Score: 0.15737520503133778
Category	Term	Count	%	PValue	Genes	List Total	Pop Hits	Pop Total	Fold Enrichment	Bonferroni	Benjamini	FDR
UP_SEQ_FEATURE	domain:EGF-like 2; calcium-binding	4	0.358744	0.495592	CUBN, FAT4, SCUBE1, TLL2	915	52	18012	1.51425	1	1	99.9994
INTERPRO	IPR018097:EGF-like calcium-binding, conserved site	5	0.44843	0.666424	CUBN, FAT4, SCUBE1, DLL1, TLL2	959	97	20594	1.10693	1	0.999998	100
INTERPRO	IPR000152:EGF-type aspartate/asparagine hydroxylation site	5	0.44843	0.674282	CUBN, FAT4, SCUBE1, DLL1, TLL2	959	98	20594	1.09564	1	0.999998	100
INTERPRO	IPR001881:EGF-like calcium-binding	5	0.44843	0.84327	CUBN, FAT4, SCUBE1, DLL1, TLL2	959	126	20594	0.852161	1	1	100
SMART	SM00179:EGF_CA	5	0.44843	0.869843	CUBN, FAT4, SCUBE1, DLL1, TLL2	510	126	10425	0.811158	1	0.999989	100
Annotation Cluster 80	Enrichment Score: 0.13968439086986742
Category	Term	Count	%	PValue	Genes	List Total	Pop Hits	Pop Total	Fold Enrichment	Bonferroni	Benjamini	FDR
UP_KEYWORDS	Calcium channel	4	0.358744	0.532359	PANX1, CACNG5, CACNA1C, PKD2L1	1021	62	22680	1.43313	1	0.871676	99.9974
UP_KEYWORDS	Calcium transport	4	0.358744	0.7947	PANX1, CACNG5, CACNA1C, PKD2L1	1021	93	22680	0.95542	1	0.962223	100
GOTERM_MF_DIRECT	GO:0005262~calcium channel activity	4	0.358744	0.802263	PANX1, CACNG5, CACNA1C, PKD2L1	860	86	17446	0.943537	1	0.999909	100
GOTERM_BP_DIRECT	GO:0070588~calcium ion transmembrane transport	4	0.358744	0.813839	PANX1, CACNG5, CACNA1C, PKD2L1	890	88	18082	0.923493	1	1	100
Annotation Cluster 81	Enrichment Score: 0.1392206341256239
Category	Term	Count	%	PValue	Genes	List Total	Pop Hits	Pop Total	Fold Enrichment	Bonferroni	Benjamini	FDR
UP_SEQ_FEATURE	DNA-binding region:HMG box	3	0.269058	0.673449	SOX13, SOX2, TCF7L2	915	45	18012	1.31235	1	1	100
SMART	SM00398:HMG	3	0.269058	0.748079	SOX13, SOX2, TCF7L2	510	54	10425	1.13562	1	0.999761	100
INTERPRO	IPR009071:High mobility group (HMG) box domain	3	0.269058	0.758727	SOX13, SOX2, TCF7L2	959	58	20594	1.11075	1	1	100
Annotation Cluster 82	Enrichment Score: 0.13006792952862165
Category	Term	Count	%	PValue	Genes	List Total	Pop Hits	Pop Total	Fold Enrichment	Bonferroni	Benjamini	FDR
UP_SEQ_FEATURE	domain:Helix-loop-helix motif	6	0.538117	0.662106	NCOA2, BHLHA9, PHTF1, MSGN1, ATOH7, MYC	915	110	18012	1.07374	1	1	100
INTERPRO	IPR011598:Myc-type, basic helix-loop-helix (bHLH) domain	5	0.44843	0.776696	NCOA2, BHLHA9, MSGN1, ATOH7, MYC	959	113	20594	0.950197	1	1	100
SMART	SM00353:HLH	5	0.44843	0.791803	NCOA2, BHLHA9, MSGN1, ATOH7, MYC	510	110	10425	0.929144	1	0.999864	100
Annotation Cluster 83	Enrichment Score: 0.12847257595649988
Category	Term	Count	%	PValue	Genes	List Total	Pop Hits	Pop Total	Fold Enrichment	Bonferroni	Benjamini	FDR
UP_KEYWORDS	Sodium	6	0.538117	0.631926	SLC9A4, SLC6A5, SLC17A2, SCN9A, SLC4A8, SLC22A5	1021	120	22680	1.11068	1	0.906585	99.9999
UP_KEYWORDS	Sodium transport	5	0.44843	0.753488	SLC9A4, SLC17A2, SCN9A, SLC4A8, SLC22A5	1021	113	22680	0.982899	1	0.947372	100
GOTERM_BP_DIRECT	GO:0006814~sodium ion transport	5	0.44843	0.864648	SLC9A4, SLC17A2, SCN9A, SLC4A8, SLC22A5	890	124	18082	0.819228	1	1	100
Annotation Cluster 84	Enrichment Score: 0.12515730104358985
Category	Term	Count	%	PValue	Genes	List Total	Pop Hits	Pop Total	Fold Enrichment	Bonferroni	Benjamini	FDR
INTERPRO	IPR000483:Cysteine-rich flanking region, C-terminal	4	0.358744	0.692817	VASN, TLR5, CD180, CPN2	959	76	20594	1.13023	1	0.999999	100
SMART	SM00082:LRRCT	4	0.358744	0.716229	VASN, TLR5, CD180, CPN2	510	75	10425	1.0902	1	0.999716	100
UP_SEQ_FEATURE	repeat:LRR 13	3	0.269058	0.848902	TLR5, CD180, CPN2	915	65	18012	0.90855	1	1	100
Annotation Cluster 85	Enrichment Score: 0.10531866280978505
Category	Term	Count	%	PValue	Genes	List Total	Pop Hits	Pop Total	Fold Enrichment	Bonferroni	Benjamini	FDR
UP_KEYWORDS	EGF-like domain	10	0.896861	0.681905	VASN, HYAL2, CUBN, FAT4, SCUBE1, ADAM33, DLL1, TLL2, MEGF10, MUC13	1021	224	22680	0.991675	1	0.92275	100
SMART	SM00181:EGF	8	0.717489	0.78717	VASN, CUBN, FAT4, SCUBE1, DLL1, TLL2, MEGF10, MUC13	510	181	10425	0.903477	1	0.999866	100
INTERPRO	IPR013032:EGF-like, conserved site	8	0.717489	0.815525	VASN, CUBN, FAT4, SCUBE1, ADAM33, DLL1, TLL2, MEGF10	959	197	20594	0.872059	1	1	100
INTERPRO	IPR000742:Epidermal growth factor-like domain	9	0.807175	0.865956	VASN, CUBN, FAT4, SCUBE1, ADAM33, DLL1, TLL2, MEGF10, MUC13	959	237	20594	0.815486	1	1	100
Annotation Cluster 86	Enrichment Score: 0.09592278492149094
Category	Term	Count	%	PValue	Genes	List Total	Pop Hits	Pop Total	Fold Enrichment	Bonferroni	Benjamini	FDR
UP_KEYWORDS	Transmembrane	306	27.4439	0.716794	KCNE1L, IL9R, ADCY8, SLC9A4, BC051142, C130071C03RIK, STOML3, MEGF10, TMEM141, SSR1, WDR75, TMEM144, CHRNA9, CH25H, PHTF1, OLFR368, CHRNA1, OLFR223, MUC13, TMUB2, ITFG1, GRID1, CRTAM, CLRN1, CD3G, TMIE, TMEM132B, CDHR3, LHFP, BCL2L13, TMEM130, TMEM131, CCR8, CCR7, PDGFRA, TMPRSS11A, ITGA2B, GGCX, GJA10, SLC2A10, ENPP1, OLFR1402, RTP1, TMEM121, RER1, TMCC3, MANSC1, EPHB3, CD74, EPHB2, GM9958, TMEM…	1021	6955	22680	0.977331	1	0.936521	100
UP_KEYWORDS	Transmembrane helix	304	27.2646	0.745396	KCNE1L, IL9R, ADCY8, SLC9A4, BC051142, C130071C03RIK, STOML3, MEGF10, TMEM141, SSR1, WDR75, TMEM144, CHRNA9, CH25H, PHTF1, OLFR368, CHRNA1, OLFR223, MUC13, TMUB2, ITFG1, GRID1, CRTAM, CLRN1, CD3G, TMIE, TMEM132B, CDHR3, LHFP, BCL2L13, TMEM130, TMEM131, CCR8, CCR7, PDGFRA, TMPRSS11A, ITGA2B, GGCX, GJA10, SLC2A10, ENPP1, OLFR1402, RTP1, TMEM121, RER1, TMCC3, MANSC1, EPHB3, CD74, EPHB2, GM9958, TMEM…	1021	6938	22680	0.973322	1	0.945417	100
GOTERM_CC_DIRECT	GO:0016021~integral component of membrane	310	27.8027	0.964829	KCNE1L, IL9R, ADCY8, SLC9A4, BC051142, C130071C03RIK, STOML3, MEGF10, TMEM141, SSR1, WDR75, TMEM144, CH25H, PHTF1, OLFR368, CHRNA1, OLFR223, MUC13, TMUB2, ITFG1, GRID1, CRTAM, CLRN1, CD3G, TMIE, TMEM132B, CDHR3, BSN, LHFP, BCL2L13, TMEM130, TMEM131, CCR8, CCR7, PDGFRA, TMPRSS11A, ITGA2B, GGCX, GJA10, SLC2A10, ENPP1, OLFR1402, RTP1, TMEM121, RER1, TMCC3, MANSC1, EPHB3, CD74, EPHB2, GM9958, TMEM129…	957	6878	19662	0.926009	1	0.999976	100
Annotation Cluster 87	Enrichment Score: 0.09352417698501915
Category	Term	Count	%	PValue	Genes	List Total	Pop Hits	Pop Total	Fold Enrichment	Bonferroni	Benjamini	FDR
GOTERM_MF_DIRECT	GO:0004725~protein tyrosine phosphatase activity	5	0.44843	0.709731	PTPRB, EYA4, MTMR1, DUSP12, PTPN21	860	97	17446	1.04567	1	0.999473	100
INTERPRO	IPR000387:Protein-tyrosine/Dual specificity phosphatase	4	0.358744	0.740927	PTPRB, MTMR1, DUSP12, PTPN21	959	82	20594	1.04753	1	1	100
UP_SEQ_FEATURE	active site:Phosphocysteine intermediate	4	0.358744	0.806047	PTPRB, MTMR1, DUSP12, PTPN21	915	84	18012	0.937393	1	1	100
UP_SEQ_FEATURE	domain:Tyrosine-protein phosphatase	3	0.269058	0.829616	PTPRB, DUSP12, PTPN21	915	62	18012	0.952512	1	1	100
INTERPRO	IPR016130:Protein-tyrosine phosphatase, active site	3	0.269058	0.859575	PTPRB, MTMR1, PTPN21	959	73	20594	0.882512	1	1	100
GOTERM_BP_DIRECT	GO:0016311~dephosphorylation	4	0.358744	0.908792	PTPRB, MTMR1, DUSP12, PTPN21	890	109	18082	0.745573	1	1	100
Annotation Cluster 88	Enrichment Score: 0.07487926676926489
Category	Term	Count	%	PValue	Genes	List Total	Pop Hits	Pop Total	Fold Enrichment	Bonferroni	Benjamini	FDR
INTERPRO	IPR000566:Lipocalin/cytosolic fatty-acid binding protein domain	3	0.269058	0.811853	AMBP, RBP1, FABP5	959	65	20594	0.991129	1	1	100
INTERPRO	IPR012674:Calycin	3	0.269058	0.854281	AMBP, RBP1, FABP5	959	72	20594	0.894769	1	1	100
INTERPRO	IPR011038:Calycin-like	3	0.269058	0.859575	AMBP, RBP1, FABP5	959	73	20594	0.882512	1	1	100
Annotation Cluster 89	Enrichment Score: 0.07214166717717212
Category	Term	Count	%	PValue	Genes	List Total	Pop Hits	Pop Total	Fold Enrichment	Bonferroni	Benjamini	FDR
UP_KEYWORDS	Intermediate filament	4	0.358744	0.661626	KRT25, KRT8, KRT12, DST	1021	75	22680	1.18472	1	0.914994	100
UP_SEQ_FEATURE	region of interest:Coil 2	3	0.269058	0.815552	KRT25, KRT8, KRT12	915	60	18012	0.984262	1	1	100
UP_SEQ_FEATURE	region of interest:Linker 12	3	0.269058	0.815552	KRT25, KRT8, KRT12	915	60	18012	0.984262	1	1	100
UP_SEQ_FEATURE	region of interest:Coil 1B	3	0.269058	0.854876	KRT25, KRT8, KRT12	915	66	18012	0.894784	1	1	100
UP_SEQ_FEATURE	region of interest:Coil 1A	3	0.269058	0.854876	KRT25, KRT8, KRT12	915	66	18012	0.894784	1	1	100
UP_SEQ_FEATURE	region of interest:Linker 1	3	0.269058	0.854876	KRT25, KRT8, KRT12	915	66	18012	0.894784	1	1	100
UP_SEQ_FEATURE	region of interest:Rod	3	0.269058	0.860633	KRT25, KRT8, KRT12	915	67	18012	0.881429	1	1	100
UP_SEQ_FEATURE	region of interest:Head	3	0.269058	0.871525	KRT25, KRT8, KRT12	915	69	18012	0.85588	1	1	100
SMART	SM01391:SM01391	3	0.269058	0.873108	KRT25, KRT8, KRT12	510	72	10425	0.851716	1	0.999988	100
INTERPRO	IPR001664:Intermediate filament protein	3	0.269058	0.874417	KRT25, KRT8, KRT12	959	76	20594	0.847676	1	1	100
UP_SEQ_FEATURE	region of interest:Tail	3	0.269058	0.881629	KRT25, KRT8, KRT12	915	71	18012	0.831771	1	1	100
UP_KEYWORDS	Keratin	3	0.269058	0.981531	KRT25, KRT8, KRT12	1021	129	22680	0.516593	1	0.999112	100
Annotation Cluster 90	Enrichment Score: 0.06833794282270866
Category	Term	Count	%	PValue	Genes	List Total	Pop Hits	Pop Total	Fold Enrichment	Bonferroni	Benjamini	FDR
GOTERM_BP_DIRECT	GO:0034765~regulation of ion transmembrane transport	6	0.538117	0.799325	KCNH1, SCN9A, CACNG5, CLCNKB, NEDD4L, CACNA1C	890	135	18082	0.902971	1	1	100
UP_KEYWORDS	Voltage-gated channel	5	0.44843	0.865632	KCNH1, SCN9A, CACNG5, CLCNKB, CACNA1C	1021	136	22680	0.816673	1	0.979043	100
GOTERM_MF_DIRECT	GO:0005244~voltage-gated ion channel activity	5	0.44843	0.901424	KCNH1, SCN9A, CACNG5, CLCNKB, CACNA1C	860	134	17446	0.756942	1	0.999996	100
Annotation Cluster 91	Enrichment Score: 0.05095940538167877
Category	Term	Count	%	PValue	Genes	List Total	Pop Hits	Pop Total	Fold Enrichment	Bonferroni	Benjamini	FDR
INTERPRO	IPR017972:Cytochrome P450, conserved site	4	0.358744	0.829863	CYP46A1, CYP4F16, CYP2J12, KLKB1	959	96	20594	0.894769	1	1	100
INTERPRO	IPR001128:Cytochrome P450	4	0.358744	0.867864	CYP46A1, CYP4F16, CYP2J12, KLKB1	959	104	20594	0.82594	1	1	100
GOTERM_MF_DIRECT	GO:0016705~oxidoreductase activity, acting on paired donors, with incorporation or reduction of molecular oxygen	4	0.358744	0.871604	CYP46A1, CYP4F16, CYP2J12, KLKB1	860	99	17446	0.819638	1	0.999986	100
INTERPRO	IPR002401:Cytochrome P450, E-class, group I	3	0.269058	0.903593	CYP46A1, CYP4F16, CYP2J12	959	83	20594	0.776185	1	1	100
COG_ONTOLOGY	Secondary metabolites biosynthesis, transport, and catabolism	3	0.269058	0.980512	CYP46A1, CYP4F16, CYP2J12	103	117	2126	0.529251	1	0.999909	100
Annotation Cluster 92	Enrichment Score: 0.03068329411438123
Category	Term	Count	%	PValue	Genes	List Total	Pop Hits	Pop Total	Fold Enrichment	Bonferroni	Benjamini	FDR
INTERPRO	IPR016186:C-type lectin-like	5	0.44843	0.88576	COL18A1, MBL2, CD69, KLRE1, CLEC1B	959	137	20594	0.783739	1	1	100
INTERPRO	IPR001304:C-type lectin	4	0.358744	0.931998	MBL2, CD69, KLRE1, CLEC1B	959	124	20594	0.692724	1	1	100
SMART	SM00034:CLECT	4	0.358744	0.945665	MBL2, CD69, KLRE1, CLEC1B	510	124	10425	0.659393	1	1	100
UP_SEQ_FEATURE	domain:C-type lectin	3	0.269058	0.965602	MBL2, CD69, CLEC1B	915	100	18012	0.590557	1	1	100
Annotation Cluster 93	Enrichment Score: 0.022200084635395096
Category	Term	Count	%	PValue	Genes	List Total	Pop Hits	Pop Total	Fold Enrichment	Bonferroni	Benjamini	FDR
UP_KEYWORDS	Immunoglobulin domain	19	1.70404	0.819867	CRTAM, CD3G, PSG16, ALPK2, IL11RA1, CD1D1, PALLD, FCGR1, TAPBP, IGSF5, MYOM3, SEMA4F, ROBO1, ICOS, FSTL5, PDGFRA, MYOM1, ROBO3, KALRN	1021	481	22680	0.877457	1	0.967266	100
INTERPRO	IPR003599:Immunoglobulin subtype	14	1.25561	0.995975	IGSF5, CRTAM, PSG16, MYOM3, ALPK2, ROBO1, FSTL5, PDGFRA, IL11RA1, MYOM1, ROBO3, PALLD, FCGR1, KALRN	959	518	20594	0.580391	1	1	100
SMART	SM00409:IG	14	1.25561	0.998181	IGSF5, CRTAM, PSG16, MYOM3, ALPK2, ROBO1, FSTL5, PDGFRA, IL11RA1, MYOM1, ROBO3, PALLD, FCGR1, KALRN	510	518	10425	0.552464	1	1	100
INTERPRO	IPR007110:Immunoglobulin-like domain	19	1.70404	0.999997	CRTAM, CD3G, PSG16, VPREB3, ALPK2, IL11RA1, CD1D1, PALLD, FCGR1, TAPBP, IGSF5, MYOM3, ROBO1, WDR77, FSTL5, PDGFRA, MYOM1, ROBO3, KALRN	959	920	20594	0.443494	1	1	100
Annotation Cluster 94	Enrichment Score: 0.008799973224902842
Category	Term	Count	%	PValue	Genes	List Total	Pop Hits	Pop Total	Fold Enrichment	Bonferroni	Benjamini	FDR
UP_KEYWORDS	Methyltransferase	5	0.44843	0.959005	DIMT1, PRMT3, SETD1A, THUMPD3, METTL7B	1021	176	22680	0.631066	1	0.996826	100
GOTERM_MF_DIRECT	GO:0008168~methyltransferase activity	4	0.358744	0.990443	DIMT1, PRMT3, THUMPD3, METTL7B	860	168	17446	0.483001	1	1	100
GOTERM_BP_DIRECT	GO:0032259~methylation	4	0.358744	0.990718	DIMT1, PRMT3, THUMPD3, METTL7B	890	169	18082	0.480872	1	1	100
Annotation Cluster 95	Enrichment Score: 0.008615712492348339
Category	Term	Count	%	PValue	Genes	List Total	Pop Hits	Pop Total	Fold Enrichment	Bonferroni	Benjamini	FDR
INTERPRO	IPR015880:Zinc finger, C2H2-like	24	2.15247	0.968147	ZFP366, ZFP62, ZFP710, ZFP637, ZFP69, ZMAT3, KLF10, ZFP639, ZBTB16, ZFP113, ZFR, ZBTB24, HIC1, ZSCAN20, ZFP868, ZFP280D, ZFP90, ZFP664, MZF1, ZFP523, BCL6, ZFP202, MYNN, KLF4	959	693	20594	0.743704	1	1	100
INTERPRO	IPR013087:Zinc finger C2H2-type/integrase DNA-binding domain	21	1.88341	0.984256	ZFP366, ZFP62, ZFP710, ZFP637, ZFP69, KLF10, ZFP639, ZBTB16, ZFP113, ZBTB24, HIC1, ZSCAN20, ZFP90, ZFP868, ZFP664, MZF1, ZFP523, BCL6, ZFP202, MYNN, KLF4	959	652	20594	0.691662	1	1	100
INTERPRO	IPR007087:Zinc finger, C2H2	24	2.15247	0.984434	ZFP366, ZFP62, ZFP710, ZFP637, ZFP69, KLF10, APTX, ZFP639, ZBTB16, ZFP113, ZFR, ZBTB24, HIC1, ZSCAN20, ZFP868, ZFP280D, ZFP90, ZFP664, MZF1, ZFP523, BCL6, ZFP202, MYNN, KLF4	959	731	20594	0.705044	1	1	100
SMART	SM00355:ZnF_C2H2	24	2.15247	0.984694	ZFP366, ZFP62, ZFP710, ZFP637, ZFP69, ZMAT3, KLF10, ZFP639, ZBTB16, ZFP113, ZFR, ZBTB24, HIC1, ZSCAN20, ZFP868, ZFP280D, ZFP90, ZFP664, MZF1, ZFP523, BCL6, ZFP202, MYNN, KLF4	510	693	10425	0.70792	1	1	100
Annotation Cluster 96	Enrichment Score: 1.4504931588185489E-12
Category	Term	Count	%	PValue	Genes	List Total	Pop Hits	Pop Total	Fold Enrichment	Bonferroni	Benjamini	FDR
INTERPRO	IPR000276:G protein-coupled receptor, rhodopsin-like	24	2.15247	1	PTGER1, PTGER3, OLFR1402, GPR171, RXFP2, CXCR1, GNRHR, MRGPRH, OLFR279, GPR151, GPR33, CCR8, CCR7, PTGIR, OLFR556, ADRA2A, ADRA1B, MC5R, GPR50, OLFR368, OLFR223, TSHR, PTAFR, OPN4	959	1458	20594	0.353489	1	1	100
GOTERM_BP_DIRECT	GO:0007186~G-protein coupled receptor signaling pathway	34	3.04933	1	CCL1, OLFR1402, CXCR1, GNRHR, OLFR279, TAS1R2, GHRHR, CCL26, PTGIR, OLFR556, ADRA2A, OLFR368, MC5R, PIK3R5, OLFR223, RAMP3, PTGER1, PTGER3, GDE1, GPR171, RXFP2, MRGPRH, FZD5, GPR151, GPR33, CCR8, CCR7, GNG10, ADRA1B, RGS7, GPR50, TSHR, PTAFR, OPN4	890	1706	18082	0.404908	1	1	100
UP_KEYWORDS	Transducer	30	2.69058	1	OLFR1402, CXCR1, GNRHR, OLFR279, TAS1R2, GHRHR, PLCL1, PTGIR, VMN2R8, OLFR556, ADRA2A, OLFR368, MC5R, OLFR223, PTGER1, PTGER3, GPR171, RXFP2, MRGPRH, FZD5, GPR151, GPR33, CCR8, CCR7, GNG10, ADRA1B, GPR50, TSHR, PTAFR, OPN4	1021	1801	22680	0.37002	1	1	100
UP_KEYWORDS	G-protein coupled receptor	28	2.51121	1	OLFR1402, CXCR1, GNRHR, OLFR279, TAS1R2, GHRHR, PTGIR, VMN2R8, OLFR556, ADRA2A, OLFR368, MC5R, OLFR223, PTGER1, PTGER3, GPR171, RXFP2, MRGPRH, FZD5, GPR151, GPR33, CCR8, CCR7, ADRA1B, GPR50, TSHR, PTAFR, OPN4	1021	1741	22680	0.357254	1	1	100
INTERPRO	IPR017452:GPCR, rhodopsin-like, 7TM	24	2.15247	1	PTGER1, PTGER3, OLFR1402, GPR171, RXFP2, CXCR1, GNRHR, MRGPRH, OLFR279, GPR151, GPR33, CCR8, CCR7, PTGIR, OLFR556, ADRA2A, ADRA1B, MC5R, GPR50, OLFR368, OLFR223, TSHR, PTAFR, OPN4	959	1708	20594	0.301749	1	1	100
GOTERM_MF_DIRECT	GO:0004930~G-protein coupled receptor activity	28	2.51121	1	OLFR1402, CXCR1, GNRHR, OLFR279, TAS1R2, GHRHR, PTGIR, VMN2R8, OLFR556, OLFR368, MC5R, OLFR223, PTGER1, PTGER3, GPR171, RXFP2, MRGPRH, FZD5, GPR151, GPR33, SFRP5, CCR8, CCR7, ADRA1B, GPR50, TSHR, PTAFR, OPN4	860	1749	17446	0.324762	1	1	100
Annotation Cluster 97	Enrichment Score: -0.0
Category	Term	Count	%	PValue	Genes	List Total	Pop Hits	Pop Total	Fold Enrichment	Bonferroni	Benjamini	FDR
INTERPRO	IPR000725:Olfactory receptor	5	0.44843	1	OLFR556, OLFR1402, OLFR368, OLFR279, OLFR223	959	1149	20594	0.0934484	1	1	100
UP_KEYWORDS	Olfaction	5	0.44843	1	OLFR556, OLFR1402, OLFR368, OLFR279, OLFR223	1021	1158	22680	0.0959133	1	1	100
KEGG_PATHWAY	mmu04740:Olfactory transduction	6	0.538117	1	OLFR556, OLFR1402, OLFR368, OLFR279, OLFR223, GUCY2D	395	1080	7720	0.108579	1	1	100
GOTERM_MF_DIRECT	GO:0004984~olfactory receptor activity	5	0.44843	1	OLFR556, OLFR1402, OLFR368, OLFR279, OLFR223	860	1154	17446	0.0878945	1	1	100
GOTERM_BP_DIRECT	GO:0007608~sensory perception of smell	6	0.538117	1	OLFR556, OLFR1402, MKKS, OLFR368, OLFR279, OLFR223	890	1143	18082	0.10665	1	1	100

## Sheet: Suppl file 3D- sTSS iTAD Genes
Suppl file 3D- Single TSS intra-TAD Genes
chr1	7078999	7079000	Pcmtd1
chr1	13103508	13103509	Prdm14
chr1	16218890	16218891	Stau2
chr1	23768763	23768764	B3gat2
chr1	30859186	30859187	Phf3
chr1	33776739	33776740	Rab23
chr1	36125243	36125244	Hs6st1
chr1	37426060	37426061	Inpp4a
chr1	37858307	37858308	Tsga10
chr1	40281923	40281924	Il1r1
chr1	43990850	43990851	Tpp2
chr1	45852344	45852345	Wdr75
chr1	45964914	45964915	Slc40a1
chr1	52716829	52716830	Mfsd6
chr1	53118505	53118506	Mstn
chr1	55462788	55462789	Plcl1
chr1	59538989	59538990	Fzd7
chr1	59969848	59969849	Fam117b
chr1	62837491	62837492	4930487H11Rik
chr1	64835694	64835695	Plekhm3
chr1	65205189	65205190	Idh1
chr1	65357829	65357830	Pth2r
chr1	69577783	69577784	Ikzf2
chr1	72871052	72871053	Igfbp2
chr1	74421775	74421776	Slc11a1
chr1	75013919	75013920	Nhej1
chr1	82583494	82583495	Col4a3
chr1	82836056	82836057	Agfg1
chr1	87836111	87836112	Gpr55
chr1	88199794	88199795	B3gnt7
chr1	88600377	88600378	Dis3l2
chr1	89491123	89491124	Neu2
chr1	90594800	90594801	Arl4c
chr1	92849683	92849684	Prlh
chr1	92950019	92950020	Lrrfip1
chr1	93829331	93829332	Hdac4
chr1	94728261	94728262	Gpc1
chr1	107173493	107173494	Rnf152
chr1	107886981	107886982	Zcchc2
chr1	108068444	108068445	Phlpp1
chr1	108608349	108608350	Bcl2
chr1	113755278	113755279	Dsel
chr1	121554669	121554670	Ptpn4
chr1	121963953	121963954	Tmem37
chr1	127457591	127457592	Slc35f5
chr1	132473282	132473283	Zp3r
chr1	133534889	133534890	Ctse
chr1	134212700	134212701	Nuak2
chr1	134461266	134461267	Nfasc
chr1	134776930	134776931	Lrrn2
chr1	134942587	134942588	Pik3c2b
chr1	135934090	135934091	Fmod
chr1	135971441	135971442	Btg2
chr1	136095791	136095792	Adora1
chr1	136676299	136676300	Ppp1r12b
chr1	137029300	137029301	Ptpn7
chr1	137150150	137150151	Elf3
chr1	137625772	137625773	Csrp1
chr1	137715173	137715174	Lad1
chr1	137949476	137949477	Cacna1s
chr1	138027976	138027977	Kif21b
chr1	140381290	140381291	Nek7
chr1	145846467	145846468	Rgs2
chr1	152985162	152985163	C730036E19Rik
chr1	153418501	153418502	Fam129a
chr1	153731653	153731654	1700025G04Rik
chr1	155587481	155587482	Rgs16
chr1	155747057	155747058	Glul
chr1	158583747	158583748	Tor3a
chr1	161974509	161974510	4930523C07Rik
chr1	163170242	163170243	Prdx6
chr1	163899317	163899318	Pigc
chr1	165709808	165709809	Kifap3
chr1	166726861	166726862	Dpt
chr1	167225895	167225896	Gpr161
chr1	167415312	167415313	Adcy10
chr1	167795284	167795285	Pou2f1
chr1	168184268	168184269	Ildr2
chr1	169238799	169238800	Tmco1
chr1	169302514	169302515	Mgst3
chr1	171859068	171859069	1700084C01Rik
chr1	173300302	173300303	Pvrl4
chr1	174560899	174560900	Dusp23
chr1	175264384	175264385	Cadm3
chr1	180885169	180885170	Smyd3
chr1	181891218	181891219	Cdc42bpa
chr1	182157134	182157135	Psen2
chr1	182656172	182656173	Acbd3
chr1	182919686	182919687	Ephx1
chr1	183826515	183826516	Enah
chr1	184495136	184495137	Capn8
chr1	184884917	184884918	Tlr5
chr1	188447064	188447065	Tgfb2
chr1	193361243	193361244	Dtl
chr1	194930596	194930597	Diexf
chr10	4795847	4795848	Syne1
chr10	5453457	5453458	Esr1
chr10	6190410	6190411	Mthfd1l
chr10	6379238	6379239	Plekhg1
chr10	6791663	6791664	Iyd
chr10	6881565	6881566	Ppp1r14c
chr10	7309596	7309597	Lrp11
chr10	7625445	7625446	Tab2
chr10	9347056	9347057	Samd5
chr10	10264836	10264837	Rab32
chr10	17516023	17516024	Txlnb
chr10	18564875	18564876	Perp
chr10	19654330	19654331	Map3k5
chr10	20672351	20672352	Ahi1
chr10	20844735	20844736	Myb
chr10	23943321	23943322	Moxd1
chr10	24315246	24315247	Ctgf
chr10	26492316	26492317	Arhgap18
chr10	28388199	28388200	Themis
chr10	39089603	39089604	Fyn
chr10	39795207	39795208	Slc16a10
chr10	41905591	41905592	Foxo3
chr10	42580316	42580317	Scml4
chr10	42941290	42941291	Pdss2
chr10	44787018	44787019	Prep
chr10	51953423	51953424	Dcbld1
chr10	58684668	58684669	Sowahc
chr10	59644275	59644276	Chst3
chr10	60174819	60174820	Slc29a3
chr10	60390973	60390974	Pldi
chr10	60760582	60760583	Prf1
chr10	61111367	61111368	Ppa1
chr10	61533768	61533769	Gm5424
chr10	61845884	61845885	Hkdc1
chr10	62706543	62706544	Herc4
chr10	66729436	66729437	Nrbf2
chr10	68186492	68186493	Tmem26
chr10	68675940	68675941	Rhobtb1
chr10	68996454	68996455	Ank3
chr10	70810539	70810540	Ipmk
chr10	75052124	75052125	Ggt5
chr10	76171536	76171537	Col6a1
chr10	76993091	76993092	Itgb2
chr10	79256315	79256316	Palm
chr10	79519758	79519759	Sbno2
chr10	79689341	79689342	Mum1
chr10	79819202	79819203	Plk5
chr10	80532826	80532827	Thop1
chr10	80755706	80755707	Pip5k1c
chr10	80858935	80858936	Nfic
chr10	80991476	80991477	Gna11
chr10	84849557	84849558	Btbd11
chr10	85763155	85763156	Timp3
chr10	86520789	86520790	1700113H08Rik
chr10	87842155	87842156	Gnptab
chr10	89036764	89036765	Slc17a8
chr10	92147489	92147490	Nedd1
chr10	92916139	92916140	Lta4h
chr10	93003375	93003376	Ccdc38
chr10	94253611	94253612	Plxnc1
chr10	94880007	94880008	5730420D15Rik
chr10	98725863	98725864	Dusp6
chr10	107769243	107769244	Pawr
chr10	117066554	117066555	Cpm
chr10	119520663	119520664	Helb
chr10	120847406	120847407	Rassf3
chr10	121218046	121218047	Srgap1
chr10	121885553	121885554	Avpr1a
chr10	125403273	125403274	Lrig3
chr10	126602885	126602886	B4galnt1
chr10	127114119	127114120	Tmem194
chr10	127176592	127176593	Zbtb39
chr10	127427991	127427992	Hsd17b6
chr10	127774886	127774887	Cs
chr10	127848670	127848671	Rnf41
chr11	3964854	3964855	Sec14l3
chr11	3997042	3997043	Sec14l2
chr11	4838758	4838759	Nefh
chr11	6005694	6005695	Nudcd3
chr11	6295126	6295127	Zmiz2
chr11	6367601	6367602	Purb
chr11	6963490	6963491	Adcy1
chr11	11590178	11590179	Ikzf1
chr11	19824443	19824444	Spred2
chr11	22412284	22412285	Tmem17
chr11	23156039	23156040	Xpo1
chr11	29722394	29722395	4931440F15Rik
chr11	32542553	32542554	Fbxw11
chr11	33947199	33947200	Lcp2
chr11	34934956	34934957	Slit3
chr11	42963377	42963378	Atp10b
chr11	43342249	43342250	Ccnjl
chr11	43588106	43588107	Adra1b
chr11	45869484	45869485	Adam19
chr11	49607655	49607656	Gfpt2
chr11	49660251	49660252	Mapk9
chr11	51103420	51103421	Col23a1
chr11	52174615	52174616	Vdac1
chr11	52578206	52578207	Fstl4
chr11	53868429	53868430	Pdlim4
chr11	54863239	54863240	Ccdc69
chr11	55017840	55017841	Slc36a1
chr11	55207660	55207661	Sparc
chr11	57458942	57458943	Galnt10
chr11	57822564	57822565	Larp1
chr11	59356186	59356187	Nlrp3
chr11	61466821	61466822	Grap
chr11	62462164	62462165	Mmgt2
chr11	63698194	63698195	Hs3st3b1
chr11	66025226	66025227	Shisa6
chr11	67346498	67346499	Gas7
chr11	69499741	69499742	Tnfsf12
chr11	69906144	69906145	Asgr2
chr11	69980123	69980124	Clec10a
chr11	72203615	72203616	Smtnl2
chr11	74978066	74978067	Hic1
chr11	75007493	75007494	Rtn4rl1
chr11	76070727	76070728	Nxn
chr11	77306912	77306913	Git1
chr11	77614798	77614799	Myo18a
chr11	77694116	77694117	Pipox
chr11	77979607	77979608	Nek8
chr11	78210777	78210778	Slc13a2
chr11	78734359	78734360	Nos2
chr11	78837097	78837098	Gm11201
chr11	79052883	79052884	Wsb1
chr11	79404712	79404713	Rab11fip4
chr11	79539900	79539901	Mir365-2
chr11	80114412	80114413	Rhbdl3
chr11	80623915	80623916	Tmem98
chr11	82765602	82765603	Slfn5
chr11	83666460	83666461	Hnf1b
chr11	84008938	84008939	Acaca
chr11	85004811	85004812	Appbp2
chr11	85646115	85646116	Tbx2
chr11	85710265	85710266	Tbx4
chr11	86397366	86397367	Vmp1
chr11	88579955	88579956	C030037D09Rik
chr11	89161951	89161952	Nog
chr11	89891660	89891661	Tmem100
chr11	94072766	94072767	Tob1
chr11	94204608	94204609	Abcc3
chr11	94852524	94852525	Ppp1r9b
chr11	95275395	95275396	Spop
chr11	95430139	95430140	Ngfr
chr11	96769099	96769100	Cdk5rap3
chr11	96874881	96874882	Sp6
chr11	96997484	96997485	Tbkbp1
chr11	97067170	97067171	Npepps
chr11	97223863	97223864	Socs7
chr11	97311472	97311473	Arhgap23
chr11	97370653	97370654	Srcin1
chr11	97459823	97459824	2410003L11Rik
chr11	97784550	97784551	Plxdc1
chr11	97862821	97862822	Cacnb1
chr11	97897937	97897938	Stac2
chr11	98603185	98603186	Thra
chr11	98799008	98799009	Rara
chr11	100230169	100230170	Jup
chr11	100556197	100556198	Dhx58
chr11	100818050	100818051	Ptrf
chr11	100870764	100870765	Atp6v0a1
chr11	101738823	101738824	Meox1
chr11	102110194	102110195	BC030867
chr11	103226405	103226406	Plekhm1
chr11	104953531	104953532	Efcab3
chr11	105451298	105451299	Tanc2
chr11	106515531	106515532	Pecam1
chr11	108781661	108781662	Axin2
chr11	110260434	110260435	Map2k6
chr11	110880897	110880898	Kcnj16
chr11	113480793	113480794	Sstr2
chr11	114626701	114626702	Kif19a
chr11	114713342	114713343	Gprc5c
chr11	114977527	114977528	Cd300lf
chr11	115024653	115024654	Slc9a3r1
chr11	115110482	115110483	Grin2c
chr11	115505457	115505458	Grb2
chr11	115836037	115836038	Itgb4
chr11	116976484	116976485	Sec14l1
chr11	117193027	117193028	2017-09-09
chr11	117848169	117848170	Pgs1
chr11	118025479	118025480	Cyth1
chr11	118193673	118193674	BC100451
chr11	118295113	118295114	C1qtnf1
chr11	119004356	119004357	Tbc1d16
chr11	119804404	119804405	Baiap2
chr11	119960246	119960247	1810043H04Rik
chr11	120353149	120353150	Slc25a10
chr11	120898062	120898063	Cd7
chr11	121563739	121563740	Metrnl
chr12	7984481	7984482	Apob
chr12	8214911	8214912	1110057K04Rik
chr12	8504564	8504565	Rhob
chr12	10397584	10397585	Rdh14
chr12	12268943	12268944	Fam49a
chr12	12942898	12942899	Mycn
chr12	17273399	17273400	Pdia6
chr12	17697618	17697619	Hpcal1
chr12	25516462	25516463	Mboat2
chr12	30859421	30859422	Sntg2
chr12	31569187	31569188	Fam150b
chr12	32643343	32643344	Prkar2b
chr12	32858261	32858262	Pik3cg
chr12	33505198	33505199	Nampt
chr12	33639049	33639050	Sypl
chr12	40759877	40759878	Arl4a
chr12	45429870	45429871	Nrcam
chr12	55279967	55279968	Egln3
chr12	71926499	71926500	Frmd6
chr12	72641592	72641593	4930404H11Rik
chr12	82267136	82267137	Mir3067
chr12	82477977	82477978	Gm4787
chr12	82961015	82961016	Pcnx
chr12	86095508	86095509	Npc2
chr12	86216750	86216751	D030025P21Rik
chr12	87397692	87397693	Tgfb3
chr12	92871448	92871449	Ston2
chr12	93044482	93044483	Sel1l
chr12	102017331	102017332	9030617O03Rik
chr12	104854884	104854885	Serpina10
chr12	109873961	109873962	Evl
chr12	110270391	110270392	Begain
chr12	112213562	112213563	Ankrd9
chr12	112680870	112680871	Tnfaip2
chr12	113180201	113180202	5033406O09Rik
chr12	113892031	113892032	Akt1
chr12	113917049	113917050	Zbtb42
chr12	114058445	114058446	Cdca4
chr12	114252717	114252718	Pacs2
chr12	118754950	118754951	Rapgef5
chr12	119082332	119082333	Cdca7l
chr13	8802211	8802212	Wdr37
chr13	9275769	9275770	Dip2c
chr13	9684081	9684082	Zmynd11
chr13	13682674	13682675	Lyst
chr13	16106306	16106307	Inhba
chr13	17972408	17972409	Rala
chr13	20564857	20564858	Elmo1
chr13	23795709	23795710	Hfe
chr13	24689993	24689994	Gm11346
chr13	25035019	25035020	Gpld1
chr13	25147871	25147872	Dcdc2a
chr13	30632180	30632181	Uqcrfs1
chr13	31038444	31038445	Hus1b
chr13	34059020	34059021	Nqo2
chr13	34831509	34831510	Fam50b
chr13	35986972	35986973	Rpp40
chr13	38437583	38437584	Bmp6
chr13	41013001	41013002	Gcnt2
chr13	41277750	41277751	Elovl2
chr13	41405284	41405285	Nedd9
chr13	43290887	43290888	Gfod1
chr13	45017448	45017449	Dtnbp1
chr13	47107925	47107926	Nhlrc1
chr13	48758403	48758404	Barx1
chr13	49436916	49436917	Bicd2
chr13	51193106	51193107	9430083A17Rik
chr13	53062577	53062578	Nfil3
chr13	54472711	54472712	Cplx2
chr13	55254177	55254178	Fgfr4
chr13	55598847	55598848	Pdlim7
chr13	56710962	56710963	Tgfbi
chr13	58124485	58124486	Mir874
chr13	58481406	58481407	2210016F16Rik
chr13	58907928	58907929	Ntrk2
chr13	60703570	60703571	Dapk1
chr13	64159581	64159582	Hsd17b3
chr13	64350006	64350007	1810034E14Rik
chr13	68699656	68699657	Mtrr
chr13	69948758	69948759	Med10
chr13	70866685	70866686	Adamts16
chr13	73604829	73604830	Lpcat1
chr13	74146865	74146866	Tppp
chr13	81796803	81796804	Lysmd3
chr13	93381091	93381092	Serinc5
chr13	95558896	95558897	Tbca
chr13	97694642	97694643	Gcnt4
chr13	98011058	98011059	Enc1
chr13	100180790	100180791	6430562O15Rik
chr13	101267321	101267322	Ocln
chr13	102450715	102450716	Pik3r1
chr13	104531694	104531695	Srek1
chr13	109004596	109004597	Elovl7
chr13	111185250	111185251	Plk2
chr13	113254276	113254277	Il6st
chr13	118009378	118009379	Emb
chr14	8835414	8835415	Abhd6
chr14	20959279	20959280	Kcnk5
chr14	21468323	21468324	Myoz1
chr14	21554094	21554095	Camk2g
chr14	21655882	21655883	Plau
chr14	22552617	22552618	Dusp13
chr14	27852185	27852186	Il17rd
chr14	28051194	28051195	Arhgef3
chr14	28435626	28435627	Erc2
chr14	29831392	29831393	Lrtm1
chr14	31408539	31408540	Prkcd
chr14	31692441	31692442	Mustn1
chr14	32031057	32031058	Sema3g
chr14	34030007	34030008	Arhgap22
chr14	34899163	34899164	Anxa8
chr14	35165067	35165068	Fam25c
chr14	35487112	35487113	Wapal
chr14	46078466	46078467	Fermt2
chr14	47621013	47621014	Samd4
chr14	48092234	48092235	Fbxo34
chr14	52930851	52930852	Sall2
chr14	55305006	55305007	1700123O20Rik
chr14	55341051	55341052	Slc7a8
chr14	55680495	55680496	Zfhx2
chr14	61403401	61403402	Mipep
chr14	64142446	64142447	Mtmr9
chr14	65271366	65271367	Kif13b
chr14	65670895	65670896	Extl3
chr14	65977511	65977512	Zfp395
chr14	66285238	66285239	Scara5
chr14	67254086	67254087	Adra1a
chr14	67487685	67487686	Gm5464
chr14	70477600	70477601	Egr3
chr14	70580274	70580275	Sorbs3
chr14	70617704	70617705	Ppp3cc
chr14	70874361	70874362	Bmp1
chr14	71036011	71036012	Fgf17
chr14	72937759	72937760	Fndc3a
chr14	87816388	87816389	Tdrd3
chr14	88864553	88864554	Pcdh20
chr14	103446227	103446228	Irg1
chr14	117324517	117324518	Gpc6
chr14	120674889	120674890	Mbnl2
chr14	121310414	121310415	Ipo5
chr14	121685562	121685563	Stk24
chr15	5446316	5446317	5430437J10Rik
chr15	6336746	6336747	Dab2
chr15	8917947	8917948	Ranbp3l
chr15	10994543	10994544	Adamts12
chr15	11769650	11769651	Npr3
chr15	11911093	11911094	Sub1
chr15	12134847	12134848	Mtmr12
chr15	26470213	26470214	Fbxl7
chr15	27396430	27396431	Ank
chr15	30102346	30102347	Ctnnd2
chr15	31253709	31253710	Ankrd33b
chr15	35301299	35301300	Vps13b
chr15	38224160	38224161	Klf10
chr15	38591657	38591658	Atp6v1c1
chr15	39491055	39491056	Rims2
chr15	41279026	41279027	Oxr1
chr15	54943870	54943871	Deptor
chr15	57075325	57075326	Slc22a22
chr15	57526220	57526221	Zhx2
chr15	58613823	58613824	Tmem65
chr15	72920840	72920841	Chrac1
chr15	73342988	73342989	Dennd3
chr15	73578454	73578455	Ptp4a3
chr15	74499510	74499511	Arc
chr15	75577272	75577273	Mafa
chr15	76682573	76682574	Zfp251
chr15	77745480	77745481	Txn2
chr15	78353775	78353776	C1qtnf6
chr15	78744347	78744348	Pdxp
chr15	79252910	79252911	Csnk1e
chr15	79826305	79826306	Pdgfb
chr15	81900545	81900546	Mei1
chr15	81977697	81977698	Srebf2
chr15	84383827	84383828	Ldoc1l
chr15	84511426	84511427	Prr5
chr15	84615805	84615806	Phf21b
chr15	85036436	85036437	Fbln1
chr15	85729187	85729188	Celsr1
chr15	85888123	85888124	Gramd4
chr15	85969530	85969531	Cerk
chr15	92427538	92427539	Pdzrn4
chr15	94408378	94408379	Twf1
chr15	96401848	96401849	Slc38a1
chr15	96825253	96825254	Slc38a4
chr15	97074504	97074505	Amigo2
chr15	97575200	97575201	Rapgef3
chr15	97614794	97614795	Slc48a1
chr15	98420420	98420421	Adcy6
chr15	98499635	98499636	Rnd1
chr15	98915184	98915185	C1ql4
chr15	99223648	99223649	Tmbim6
chr15	99548022	99548023	Gpd1
chr15	100405748	100405749	Pou6f1
chr15	101827141	101827142	Krt8
chr15	101858645	101858646	Krt18
chr15	102126722	102126723	Espl1
chr15	102236745	102236746	Sp1
chr15	102537207	102537208	Calcoco1
chr15	103103347	103103348	Copz1
chr16	4594711	4594712	Glis2
chr16	4639943	4639944	Vasn
chr16	5975678	5975679	1700123O21Rik
chr16	7069926	7069927	Rbfox1
chr16	8658679	8658680	Carhsp1
chr16	8830191	8830192	1810013L24Rik
chr16	10488269	10488270	Ciita
chr16	10783901	10783902	Socs1
chr16	11008989	11008990	Gm4262
chr16	13265170	13265171	Mkl2
chr16	15848533	15848534	Mzt2
chr16	15887377	15887378	Cebpd
chr16	16896560	16896561	Ppm1f
chr16	18127797	18127798	Rtn4r
chr16	18392654	18392655	Arvcf
chr16	21204866	21204867	Ephb3
chr16	21649117	21649118	2510009E07Rik
chr16	23224811	23224812	St6gal1
chr16	23610003	23610004	Rtp4
chr16	26356731	26356732	Cldn1
chr16	30511940	30511941	Tmem44
chr16	30599807	30599808	Fam43a
chr16	31878894	31878895	Mfi2
chr16	32179884	32179885	Bex6
chr16	32673238	32673239	Tnk2
chr16	33794121	33794122	Muc13
chr16	33829749	33829750	Itgb5
chr16	34690700	34690701	Ccdc14
chr16	35155720	35155721	Adcy5
chr16	35541446	35541447	Sema5b
chr16	35770470	35770471	Hspbap1
chr16	38902456	38902457	Igsf11
chr16	44347512	44347513	Spice1
chr16	45626960	45626961	BC016579
chr16	45959373	45959374	Plcxd2
chr16	55811489	55811490	Nfkbiz
chr16	56805273	56805274	Tmem45a
chr16	65815876	65815877	Vgll3
chr16	91373026	91373027	Ifnar2
chr16	91729614	91729615	Itsn1
chr16	92392195	92392196	Rcan1
chr16	92601710	92601711	Runx1
chr16	93712150	93712151	Dopey2
chr16	94550027	94550028	Ripply3
chr16	95479163	95479164	Kcnj15
chr16	97578333	97578334	Bace2
chr16	97668641	97668642	Mx1
chr16	98076815	98076816	C2cd2
chr17	3114970	3114971	Scaf8
chr17	3397205	3397206	Tiam2
chr17	5492598	5492599	Zdhhc14
chr17	6007578	6007579	Synj2
chr17	8994608	8994609	Pde10a
chr17	12312148	12312149	Agpat4
chr17	12511717	12511718	4732491K20Rik
chr17	22498418	22498419	Zfp758
chr17	26218155	26218156	Decr2
chr17	27156756	27156757	Bak1
chr17	27194247	27194248	Itpr3
chr17	27716335	27716336	Nudt3
chr17	28279469	28279470	Scube3
chr17	28369697	28369698	Ppard
chr17	28535697	28535698	Fkbp5
chr17	29042208	29042209	1700030A11Rik
chr17	29230715	29230716	Cdkn1a
chr17	29627988	29627989	Pim1
chr17	30142030	30142031	Zfand3
chr17	31194637	31194638	Abcg1
chr17	31432426	31432427	Slc37a1
chr17	31523177	31523178	Pde9a
chr17	34535763	34535764	BC051142
chr17	35068196	35068197	Neu1
chr17	37035073	37035074	Trim31
chr17	40948096	40948097	Rhag
chr17	42845885	42845886	Gpr111
chr17	43938798	43938799	Rcan2
chr17	44325519	44325520	Clic5
chr17	44632935	44632936	Runx2
chr17	45722148	45722149	Slc29a1
chr17	45823319	45823320	Mrpl14
chr17	46153942	46153943	Vegfa
chr17	46520713	46520714	Zfp318
chr17	46579396	46579397	Ttbk1
chr17	47952276	47952277	Mdfi
chr17	49443803	49443804	Gm17830
chr17	49754495	49754496	Kif6
chr17	56301912	56301913	Tnfaip8l1
chr17	56551848	56551849	Ptprs
chr17	59140823	59140824	Nudt12
chr17	64630354	64630355	Pja2
chr17	64950987	64950988	Man2a1
chr17	66272404	66272405	Twsg1
chr17	68046603	68046604	Lama1
chr17	71533316	71533317	Lpin2
chr17	73267643	73267644	Lbh
chr17	73457323	73457324	Lclat1
chr17	80106292	80106293	Cyp1b1
chr17	80526809	80526810	Galm
chr17	81343970	81343971	Tmem178
chr17	83614621	83614622	Pkdcc
chr17	84105501	84105502	Mta3
chr17	86384004	86384005	Srbd1
chr17	86567123	86567124	Prkce
chr17	86684506	86684507	2010106C02Rik
chr17	87153202	87153203	Epas1
chr18	3507953	3507954	Bambi
chr18	4812482	4812483	Gm10556
chr18	6435948	6435949	Epc1
chr18	10566509	10566510	Esco1
chr18	12348202	12348203	Npc1
chr18	12492531	12492532	Lama3
chr18	16747385	16747386	Cdh2
chr18	21230843	21230844	Mep1b
chr18	35020859	35020860	Egr1
chr18	35989470	35989471	Cxxc5
chr18	38356347	38356348	Pcdh1
chr18	38578627	38578628	Ndfip1
chr18	38745918	38745919	Spry4
chr18	39052108	39052109	Gm5820
chr18	39152797	39152798	Arhgap26
chr18	45719806	45719807	Kcnn2
chr18	56867465	56867466	Lmnb1
chr18	57292742	57292743	Megf10
chr18	61808849	61808850	Mir143
chr18	61959046	61959047	Ablim3
chr18	62337366	62337367	Adrb2
chr18	66140392	66140393	Lman1
chr18	67448875	67448876	Impa2
chr18	75098975	75098976	Lipg
chr18	76251210	76251211	2900057B20Rik
chr18	77694848	77694849	Rnf165
chr18	80243632	80243633	Pard6g
chr18	80738630	80738631	Gm2176
chr18	82644513	82644514	Mbp
chr18	84889632	84889633	Fam69c
chr19	3323299	3323300	Cpt1a
chr19	3708331	3708332	1810055G02Rik
chr19	4057486	4057487	BC021614
chr19	4214390	4214391	Clcf1
chr19	4439321	4439322	A930001C03Rik
chr19	5133684	5133685	Pacs1
chr19	5549136	5549137	Ovol1
chr19	5728086	5728087	Fam89b
chr19	6276894	6276895	Ehd1
chr19	6418736	6418737	Nrxn2
chr19	6535855	6535856	Slc22a12
chr19	7166501	7166502	Flrt1
chr19	8738493	8738494	Chrm1
chr19	9063772	9063773	Ahnak
chr19	9158131	9158132	Scgb1a1
chr19	10092716	10092717	Rab3il1
chr19	10463578	10463579	Syt7
chr19	10763303	10763304	Vps37c
chr19	11015970	11015971	Ccdc86
chr19	12540825	12540826	Dtx4
chr19	16510155	16510156	Gna14
chr19	21465796	21465797	Gda
chr19	24335942	24335943	Fxn
chr19	28909654	28909655	Slc1a1
chr19	29999602	29999603	Il33
chr19	30307445	30307446	Mbl2
chr19	34548273	34548274	Ch25h
chr19	34742895	34742896	Slc16a12
chr19	36453555	36453556	Pcgf5
chr19	37509329	37509330	Hhex
chr19	37624906	37624907	Exoc6
chr19	40734258	40734259	Entpd1
chr19	41103763	41103764	Dntt
chr19	42221877	42221878	Marveld1
chr19	42330227	42330228	Golga7b
chr19	42666768	42666769	Loxl4
chr19	42863084	42863085	Hpse2
chr19	43514924	43514925	Cnnm1
chr19	43686813	43686814	Nkx2-3
chr19	44368164	44368165	Scd2
chr19	44468939	44468940	Scd1
chr19	45150627	45150628	Kazald1
chr19	46227046	46227047	Gbf1
chr19	46471384	46471385	Sufu
chr19	46961320	46961321	Nt5c2
chr19	47575537	47575538	Obfc1
chr19	47806244	47806245	Sfr1
chr19	47969085	47969086	Itprip
chr19	53323225	53323226	1700001K23Rik
chr19	55715078	55715079	4930552P12Rik
chr19	57107753	57107754	Ablim1
chr19	57348448	57348449	4930449E18Rik
chr19	57527394	57527395	Trub1
chr19	60965650	60965651	Grk5
chr2	3035658	3035659	Fam171a1
chr2	3326314	3326315	Meig1
chr2	3630728	3630729	Fam107b
chr2	6273780	6273781	Usp6nl
chr2	10075168	10075169	Itih5
chr2	11564417	11564418	Il2ra
chr2	20431672	20431673	Etl4
chr2	22629845	22629846	Apbb1ip
chr2	24240915	24240916	Psd4
chr2	25251392	25251393	Entpd2
chr2	25911055	25911056	Nacc2
chr2	25992326	25992327	C330006A16Rik
chr2	26313421	26313422	Notch1
chr2	26876884	26876885	Slc2a6
chr2	27741943	27741944	Col5a1
chr2	28388982	28388983	Ralgds
chr2	28464969	28464970	Gfi1b
chr2	29475238	29475239	Rapgef1
chr2	29790927	29790928	Gle1
chr2	29989389	29989390	Tbc1d13
chr2	31101441	31101442	Ncs1
chr2	31742799	31742800	Lamc3
chr2	32390877	32390878	Fam102a
chr2	32643126	32643127	Stxbp1
chr2	32731652	32731653	Fam129b
chr2	33071479	33071480	Angptl2
chr2	33261627	33261628	Zbtb34
chr2	34939565	34939566	AI182371
chr2	35169509	35169510	Stom
chr2	35552250	35552251	Dab2ip
chr2	43604342	43604343	Arhgap15
chr2	48669627	48669628	Acvr2a
chr2	58419743	58419744	Upp2
chr2	59450097	59450098	Tanc1
chr2	65295174	65295175	Scn3a
chr2	70312978	70312979	Sp5
chr2	73448716	73448717	Chn1
chr2	79475580	79475581	Ssfa2
chr2	84680478	84680479	Slc43a1
chr2	84712102	84712103	Rtn4rl2
chr2	91297686	91297687	Lrp4
chr2	93292974	93292975	Gm10804
chr2	93482589	93482590	Alx4
chr2	103406465	103406466	Abtb2
chr2	103798150	103798151	Lmo2
chr2	104399614	104399615	4930500J02Rik
chr2	104561943	104561944	Depdc7
chr2	104966684	104966685	Wt1
chr2	105226104	105226105	Rcn1
chr2	118502980	118502981	Pak6
chr2	118533252	118533253	Plcb2
chr2	118687734	118687735	Ivd
chr2	119798433	119798434	Mapkbp1
chr2	122060573	122060574	Sord
chr2	122174627	122174628	Shf
chr2	122310675	122310676	Gm14085
chr2	122506968	122506969	Slc30a4
chr2	127352688	127352689	Prom2
chr2	133377893	133377894	Bmp2
chr2	134611898	134611899	Plcb1
chr2	139503912	139503913	Ism1
chr2	143741065	143741066	Dstn
chr2	144194769	144194770	Csrp2bp
chr2	145068345	145068346	Slc24a3
chr2	147536427	147536428	A530006G24Rik
chr2	147868612	147868613	Foxa2
chr2	148262386	148262387	Cd93
chr2	151969343	151969344	Tcf15
chr2	152561985	152561986	Id1
chr2	154439102	154439103	Zfp341
chr2	154616844	154616845	Raly
chr2	155436977	155436978	Myh7b
chr2	155766760	155766761	Gdf5
chr2	157942140	157942141	Tgm2
chr2	158132227	158132228	Lbp
chr2	160596182	160596183	Zhx3
chr2	161347723	161347724	Ptprt
chr2	162813215	162813216	Sgk2
chr2	163051188	163051189	Tox2
chr2	163372922	163372923	Hnf4a
chr2	163646568	163646569	Wisp2
chr2	163689616	163689617	Rims4
chr2	164228692	164228693	Rbpjl
chr2	165230794	165230795	Slc13a3
chr2	165609651	165609652	Zmynd8
chr2	165818135	165818136	Ncoa3
chr2	166921468	166921469	Kcnb1
chr2	167028695	167028696	Ptgis
chr2	167123944	167123945	B4galt5
chr2	167247219	167247220	Slc9a8
chr2	167363725	167363726	Snai1
chr2	167468724	167468725	Tmem189
chr2	167906502	167906503	Pard6b
chr2	172978572	172978573	Pck1
chr2	173049965	173049966	Pmepa1
chr2	177876636	177876637	Phactr3
chr2	180059792	180059793	Gata5
chr2	180757015	180757016	Chrna4
chr2	181404541	181404542	Sox18
chr3	8802145	8802146	Mrps28
chr3	10417816	10417817	Snx16
chr3	14641725	14641726	Car13
chr3	27215997	27215998	Tnfsf10
chr3	28596823	28596824	Slc2a2
chr3	30135490	30135491	Mecom
chr3	30993978	30993979	Skil
chr3	32482449	32482450	Gnb4
chr3	38785860	38785861	Fat4
chr3	41291602	41291603	C430002E04Rik
chr3	49547217	49547218	Pcdh18
chr3	51056641	51056642	Elf2
chr3	51209400	51209401	Ndufc1
chr3	54165027	54165028	Postn
chr3	54916028	54916029	Spg20
chr3	58810898	58810899	Med12l
chr3	65127941	65127942	A730090N16Rik
chr3	68495344	68495345	Il12a
chr3	69120838	69120839	Ppm1l
chr3	79617074	79617075	Tmem144
chr3	79689850	79689851	Fam198b
chr3	81896348	81896349	Gucy1a3
chr3	82696503	82696504	Lrat
chr3	83640193	83640194	Tlr2
chr3	83702208	83702209	D930015E06Rik
chr3	87239702	87239703	Fcrl5
chr3	87329498	87329499	Etv3
chr3	87553018	87553019	Pear1
chr3	87600871	87600872	Insrr
chr3	87775013	87775014	Nes
chr3	88425026	88425027	Arhgef2
chr3	89154156	89154157	Dcst1
chr3	89263491	89263492	Pmvk
chr3	89635290	89635291	She
chr3	90145574	90145575	Gatad2b
chr3	90254513	90254514	Npr1
chr3	91884192	91884193	Lor
chr3	93197619	93197620	Rptn
chr3	93359037	93359038	S100a10
chr3	94968259	94968260	Sema6c
chr3	96836323	96836324	Gja5
chr3	97007584	97007585	Bcl9
chr3	97432759	97432760	Fmo5
chr3	97542766	97542767	Pde4dip
chr3	98026077	98026078	Reg4
chr3	101181046	101181047	Igsf3
chr3	103083214	103083215	Trim33
chr3	104442585	104442586	Slc16a1
chr3	104570322	104570323	Fam19a3
chr3	104804832	104804833	Cttnbp2nl
chr3	105481379	105481380	Ddx20
chr3	105618483	105618484	Gm5547
chr3	107038448	107038449	Prok1
chr3	107241220	107241221	Kcnc4
chr3	121747376	121747377	Abca4
chr3	122122696	122122697	Bcar3
chr3	122970412	122970413	Sec24d
chr3	126299867	126299868	Camk2d
chr3	127572605	127572606	5730508B09Rik
chr3	128972094	128972095	Enpep
chr3	129686102	129686103	Sec24b
chr3	129883761	129883762	Col25a1
chr3	130815707	130815708	Lef1
chr3	131021903	131021904	Sgms2
chr3	131227730	131227731	Papss1
chr3	133126640	133126641	Tet2
chr3	134944183	134944184	Bdh2
chr3	137530637	137530638	Dnajb14
chr3	137940607	137940608	Adh1
chr3	141965043	141965044	Pdlim5
chr3	142364010	142364011	Ccbl2
chr3	144233389	144233390	2017-09-15
chr3	145421654	145421655	Ddah1
chr3	145883923	145883924	Lpar3
chr3	146515329	146515330	Ttll7
chr3	151756804	151756805	Gipc2
chr3	151936423	151936424	Fam73a
chr3	157229854	157229855	Ptger3
chr4	3866569	3866570	Chchd7
chr4	6192758	6192759	Cyp7a1
chr4	11259079	11259080	Esrp1
chr4	14791364	14791365	Tmem55a
chr4	20170999	20171000	Nkain3
chr4	21806820	21806821	Coq3
chr4	32504408	32504409	Bach2
chr4	41083052	41083053	Ube2r2
chr4	41516825	41516826	Dnaic1
chr4	41585176	41585177	Enho
chr4	43030509	43030510	Pigo
chr4	43970572	43970573	Glipr2
chr4	45197776	45197777	Frmpd1
chr4	46549808	46549809	Coro2a
chr4	46617261	46617262	Tbc1d2
chr4	47028560	47028561	Anks6
chr4	47366175	47366176	Tgfbr1
chr4	48292630	48292631	Invs
chr4	52452091	52452092	Smc2
chr4	55362912	55362913	Rad23b
chr4	55540008	55540009	Klf4
chr4	57074597	57074598	Epb4.1l4b
chr4	57581118	57581119	Palm2
chr4	59202420	59202421	Ugcg
chr4	59818520	59818521	Snx30
chr4	62626606	62626607	Zfp618
chr4	66488843	66488844	Tlr4
chr4	84530211	84530212	Cntln
chr4	86302468	86302469	Plin2
chr4	88364195	88364196	Klhl9
chr4	94715726	94715727	Jun
chr4	98697644	98697645	Angptl3
chr4	99768394	99768395	Ror1
chr4	100151470	100151471	Ube2u
chr4	100449282	100449283	Cachd1
chr4	100741641	100741642	Raver2
chr4	101092306	101092307	Ak4
chr4	102986449	102986450	Oma1
chr4	104040141	104040142	Dab1
chr4	104829950	104829951	Ppap2b
chr4	105988816	105988817	Usp24
chr4	106584073	106584074	Ssbp3
chr4	107474862	107474863	Lrp8
chr4	116393558	116393559	Tesk2
chr4	116550005	116550006	Zswim5
chr4	116924943	116924944	Tmem53
chr4	117429263	117429264	Klf17
chr4	117507861	117507862	Slc6a9
chr4	118781348	118781349	Slc2a1
chr4	119939682	119939683	Foxo6
chr4	120339166	120339167	Cited4
chr4	120550472	120550473	Rims3
chr4	120712169	120712170	Col9a2
chr4	122624093	122624094	Mfsd2a
chr4	122693838	122693839	Trit1
chr4	122910797	122910798	Heyl
chr4	124479791	124479792	Mtf1
chr4	125939647	125939648	Trappc3
chr4	125964036	125964037	Col8a2
chr4	126988663	126988664	Gja4
chr4	129842843	129842844	Tinagl1
chr4	130348450	130348451	Sdc3
chr4	131666640	131666641	Oprd1
chr4	132530008	132530009	Fgr
chr4	132567419	132567420	Ahdc1
chr4	133234922	133234923	Arid1a
chr4	133624365	133624366	Aim1l
chr4	134117604	134117605	Man1c1
chr4	134676558	134676559	Runx3
chr4	135284072	135284073	Il22ra1
chr4	135728307	135728308	E2f2
chr4	136833548	136833549	Wnt4
chr4	137418150	137418151	Ece1
chr4	137549369	137549370	Eif4g3
chr4	137894442	137894443	Cda
chr4	138011061	138011062	Camk2n1
chr4	139178807	139178808	Aldh4a1
chr4	139209451	139209452	Tas1r2
chr4	140976692	140976693	Hspb7
chr4	141102075	141102076	B330016D10Rik
chr4	141586907	141586908	Tmem51
chr4	141658304	141658305	Kazn
chr4	142717371	142717372	Prdm2
chr4	148178499	148178500	Casz1
chr4	149270392	149270393	Spsb1
chr4	149442561	149442562	Mir34a
chr4	149656023	149656024	Rere
chr4	151164680	151164681	Camta1
chr4	151648469	151648470	Gpr153
chr4	153544820	153544821	Megf6
chr5	17770952	17770953	Gnai1
chr5	20456805	20456806	A630072M18Rik
chr5	21168720	21168721	Napepld
chr5	24606791	24606792	2900005J15Rik
chr5	28397950	28397951	Insig1
chr5	28643727	28643728	Rbm33
chr5	30559156	30559157	Ept1
chr5	31014266	31014267	Dpysl5
chr5	31117127	31117128	Mapre3
chr5	31916322	31916323	Mrpl33
chr5	33446866	33446867	Slc5a1
chr5	34064953	34064954	Fgfr3
chr5	35731764	35731765	Hmx1
chr5	35994674	35994675	Htra3
chr5	36235966	36235967	Afap1
chr5	37357342	37357343	Wfs1
chr5	38211729	38211730	Msx1
chr5	44370096	44370097	Fgfbp1
chr5	44863371	44863372	Ldb2
chr5	51845487	51845488	Ppargc1a
chr5	53981583	53981584	Rbpj
chr5	54389760	54389761	Stim2
chr5	64985101	64985102	Gm3716
chr5	65590933	65590934	Wdr19
chr5	66254806	66254807	Rhoh
chr5	66689963	66689964	Apbb2
chr5	72594566	72594567	Atp10d
chr5	91032101	91032102	Rassf6
chr5	91332923	91332924	Cxcl2
chr5	96802972	96802973	Fras1
chr5	102910408	102910409	Arhgap24
chr5	104183179	104183180	Aff1
chr5	104291068	104291069	Klhl8
chr5	104476028	104476029	Nudt9
chr5	104865209	104865210	Spp1
chr5	106129827	106129828	Lrrc8d
chr5	108862271	108862272	Atp5k
chr5	109123246	109123247	Fgfrl1
chr5	111759715	111759716	Pitpnb
chr5	111847184	111847185	Mn1
chr5	113339497	113339498	Adrbk2
chr5	114243737	114243738	Tmem119
chr5	114392227	114392228	Ssh1
chr5	115303721	115303722	4930519G04Rik
chr5	115461531	115461532	Sppl3
chr5	115685858	115685859	Pop5
chr5	115879692	115879693	Msi1
chr5	115956683	115956684	Pxn
chr5	117829153	117829154	Rfc5
chr5	118317126	118317127	Nos1
chr5	119010726	119010727	Med13l
chr5	121670226	121670227	Gm15800
chr5	122048289	122048290	Acad12
chr5	123439361	123439362	A930024E05Rik
chr5	123568188	123568189	Rhof
chr5	123844805	123844806	Mlxip
chr5	124148310	124148311	Zcchc8
chr5	124357282	124357283	Denr
chr5	124423635	124423636	Hip1r
chr5	124700967	124700968	Mphosph9
chr5	125483843	125483844	Fam101a
chr5	130505174	130505175	Crcp
chr5	130549194	130549195	Tpst1
chr5	131350820	131350821	Wbscr17
chr5	135829164	135829165	Trim50
chr5	136384248	136384249	Ywhag
chr5	137791335	137791336	Ephb4
chr5	138187195	138187196	Tsc22d4
chr5	139452928	139452929	Pdgfa
chr5	140383895	140383896	Elfn1
chr5	141083293	141083294	Lfng
chr5	142877449	142877450	Foxk1
chr5	143039434	143039435	Mmd2
chr5	143633467	143633468	Fbxl18
chr5	143664794	143664795	Actb
chr5	144165497	144165498	Kdelr2
chr5	144266348	144266349	Rac1
chr5	144861303	144861304	Lmtk2
chr5	147196580	147196581	Wasf3
chr5	147393725	147393726	Gpr12
chr5	149138985	149138986	Slc7a1
chr5	149761824	149761825	8430423G03Rik
chr5	151062503	151062504	Fry
chr5	151476400	151476401	Pds5b
chr5	152171248	152171249	1700028E10Rik
chr6	7795222	7795223	C1galt1
chr6	17693590	17693591	St7
chr6	21899613	21899614	Ing3
chr6	29222624	29222625	Hilpda
chr6	29476623	29476624	Irf5
chr6	29685495	29685496	Smo
chr6	29809594	29809595	Ahcyl2
chr6	34659442	34659443	Cald1
chr6	37480171	37480172	Akr1d1
chr6	37998482	37998483	Atp6v0a4
chr6	38613067	38613068	Clec2l
chr6	38868983	38868984	Tbxas1
chr6	39284769	39284770	Slc37a3
chr6	42195932	42195933	Gstk1
chr6	43215641	43215642	Arhgef5
chr6	48714462	48714463	Gimap3
chr6	49035216	49035217	Igf2bp3
chr6	49269350	49269351	Ccdc126
chr6	50726112	50726113	C530044C16Rik
chr6	51219810	51219811	Mir148a
chr6	51473900	51473901	Snx10
chr6	52663721	52663722	Tax1bp1
chr6	54402875	54402876	Wipf3
chr6	54935088	54935089	Ggct
chr6	58883529	58883530	Fam13a
chr6	59158862	59158863	Tigd2
chr6	70715713	70715714	Rpia
chr6	70794519	70794520	Eif2ak3
chr6	72156171	72156172	Atoh8
chr6	72907340	72907341	Tmsb10
chr6	83187367	83187368	Slc4a5
chr6	83693009	83693010	Atp6v1b1
chr6	84521407	84521408	Cyp26b1
chr6	86145243	86145244	Tgfa
chr6	87378994	87378995	Bmp10
chr6	88674696	88674697	Mgll
chr6	90412618	90412619	Klf15
chr6	91162756	91162757	Fbln2
chr6	91313976	91313977	Wnt7a
chr6	91634059	91634060	Slc6a6
chr6	92320885	92320886	Prickle2
chr6	93631471	93631472	Magi1
chr6	97236860	97236861	Frmd4b
chr6	98188007	98188008	Gm765
chr6	100178558	100178559	Rybp
chr6	113588459	113588460	Irak2
chr6	114347928	114347929	Hrh1
chr6	115195633	115195634	Timp4
chr6	120274339	120274340	Ccdc77
chr6	120616437	120616438	Cecr2
chr6	120957240	120957241	Mical3
chr6	122220618	122220619	Klrg1
chr6	122555420	122555421	Gdf3
chr6	122657505	122657506	Nanog
chr6	122797157	122797158	C3ar1
chr6	126586480	126586481	Kcna1
chr6	127099405	127099406	9330179D12Rik
chr6	128271178	128271179	Tulp3
chr6	128995917	128995918	Klrb1f
chr6	129300260	129300261	Clec12a
chr6	134665485	134665486	Dusp16
chr6	136467370	136467371	Atf7ip
chr6	136645804	136645805	Gucy2c
chr6	137425765	137425766	Eps8
chr6	137932110	137932111	Slc15a5
chr6	138089056	138089057	Mgst1
chr6	141197788	141197789	Pde3a
chr7	3336683	3336684	Cacng7
chr7	4088656	4088657	Leng8
chr7	4469909	4469910	Tnni3
chr7	4908682	4908683	Sbk2
chr7	6207522	6207523	Gm6792
chr7	16534335	16534336	Ehd2
chr7	16894930	16894931	Bbc3
chr7	16986543	16986544	Zc3h4
chr7	17530029	17530030	Pnmal2
chr7	17616341	17616342	Hif3a
chr7	20393810	20393811	Bcl3
chr7	25155280	25155281	Kcnn4
chr7	25332167	25332168	Xrcc1
chr7	26246720	26246721	Ceacam1
chr7	26682675	26682676	Cyp2b10
chr7	28127151	28127152	Shkbp1
chr7	28856253	28856254	Fcgbp
chr7	30074337	30074338	Ppp1r14a
chr7	31684201	31684202	Mag
chr7	31947375	31947376	Gm10640
chr7	35424035	35424036	Kctd15
chr7	36470518	36470519	Dpy19l3
chr7	38264127	38264128	Zfp536
chr7	38883002	38883003	Ccne1
chr7	50551892	50551893	Zfp715
chr7	52538241	52538242	1700039E15Rik
chr7	53040748	53040749	Lmtk3
chr7	70243577	70243578	Chrna7
chr7	71646590	71646591	Apba2
chr7	73254399	73254400	Chsy1
chr7	73984619	73984620	Adamts17
chr7	74658295	74658296	Lrrc28
chr7	74875046	74875047	Synm
chr7	75097141	75097142	Igf1r
chr7	75886478	75886479	Arrdc4
chr7	79222715	79222716	Mctp2
chr7	80684683	80684684	1810026B05Rik
chr7	82993222	82993223	Klhl25
chr7	85972359	85972360	Det1
chr7	86418150	86418151	Abhd2
chr7	87171112	87171113	Zfp710
chr7	87331725	87331726	Sema4b
chr7	88259683	88259684	Slc28a1
chr7	88358688	88358689	Pde8a
chr7	90733439	90733440	Tmc3
chr7	94395157	94395158	Nox4
chr7	95426601	95426602	Ctsc
chr7	104230259	104230260	Gab2
chr7	105499177	105499178	Tsku
chr7	106493884	106493885	Serpinh1
chr7	106530057	106530058	Gdpd5
chr7	106806313	106806314	Slco2b1
chr7	107376115	107376116	Pgm2l1
chr7	107792409	107792410	Plekhb1
chr7	108145081	108145082	P2ry2
chr7	108257287	108257288	Fchsd2
chr7	108469831	108469832	Stard10
chr7	109416336	109416337	Stim1
chr7	111367307	111367308	Trim6
chr7	116154392	116154393	Tub
chr7	117365215	117365216	Swap70
chr7	117916116	117916117	Ampd3
chr7	117960048	117960049	Rnf141
chr7	119259532	119259533	Dkk3
chr7	119369348	119369349	Mical2
chr7	119902896	119902897	Tead1
chr7	120350977	120350978	Arntl
chr7	121889278	121889279	Insc
chr7	122614385	122614386	Sox6
chr7	123647881	123647882	Nucb2
chr7	128226950	128226951	Otoa
chr7	129432637	129432638	Prkcb
chr7	130605806	130605807	Aqp8
chr7	132695794	132695795	Il4ra
chr7	133416131	133416132	Sbk1
chr7	135754877	135754878	Inpp5f
chr7	140050906	140050907	Fam175b
chr7	141457944	141457945	D7Ertd443e
chr7	142881470	142881471	Mki67
chr7	146434379	146434380	Pwwp2b
chr7	146575006	146575007	Inpp5a
chr7	146765274	146765275	Nkx6-2
chr7	147020071	147020072	Gpr123
chr7	148106799	148106800	Nlrp6
chr7	149265391	149265392	Dusp8
chr7	149561820	149561821	Ctsd
chr7	150293157	150293158	Kcnq1
chr7	150687452	150687453	Phlda2
chr7	150949614	150949615	Mrgprg
chr7	151774453	151774454	Ano1
chr7	152391722	152391723	1810010D01Rik
chr7	152439827	152439828	Tpcn2
chr8	3393006	3393007	Arhgef18
chr8	5085622	5085623	Slc10a2
chr8	8617438	8617439	Efnb2
chr8	11312827	11312828	Col4a2
chr8	11453976	11453977	Rab20
chr8	11758328	11758329	Arhgef7
chr8	13465373	13465374	Gas6
chr8	18690262	18690263	Angpt2
chr8	24168729	24168730	Ank1
chr8	24337081	24337082	Gins4
chr8	25548087	25548088	1810011O10Rik
chr8	26265023	26265024	Tacc1
chr8	28370797	28370798	Eif4ebp1
chr8	32222316	32222317	Rnf122
chr8	34914411	34914412	Rbpms
chr8	35153474	35153475	Dctn6
chr8	35870662	35870663	Dusp4
chr8	36650850	36650851	Mfhas1
chr8	37157880	37157881	D8Ertd82e
chr8	41364519	41364520	Fgf20
chr8	41509167	41509168	Zdhhc2
chr8	47556389	47556390	Acsl1
chr8	48752531	48752532	Ing2
chr8	55162884	55162885	Vegfc
chr8	59029929	59029930	Fbxo8
chr8	62984919	62984920	Aadat
chr8	63111620	63111621	Mfap3l
chr8	67609512	67609513	BC030870
chr8	71404452	71404453	Lpl
chr8	71659401	71659402	Lzts1
chr8	72744091	72744092	Armc6
chr8	73247961	73247962	Pde4c
chr8	73292079	73292080	Pik3r2
chr8	73359036	73359037	Arrdc2
chr8	73392125	73392126	Ccdc124
chr8	74021651	74021652	Plvap
chr8	75247167	75247168	Sin3b
chr8	77617515	77617516	Hmox1
chr8	77737841	77737842	Rasd2
chr8	81862297	81862298	Smad1
chr8	87339303	87339304	Dand5
chr8	88016514	88016515	Gpt2
chr8	90661782	90661783	Heatr3
chr8	91551142	91551143	Sall1
chr8	92771010	92771011	Tox3
chr8	93352732	93352733	Chd9
chr8	96910398	96910399	Herpud1
chr8	97508297	97508298	Gpr56
chr8	97623727	97623728	Kifc3
chr8	97969995	97969996	Csnk2a2
chr8	105156894	105156895	Cdh11
chr8	106694411	106694412	Bean1
chr8	106872092	106872093	Cmtm4
chr8	107064705	107064706	Car7
chr8	107694572	107694573	Cbfb
chr8	108160436	108160437	Ctcf
chr8	108533515	108533516	Ddx28
chr8	108692773	108692774	Slc7a6
chr8	109034750	109034751	Cdh3
chr8	109394140	109394141	Has3
chr8	109459648	109459649	Sntb2
chr8	109936388	109936389	Nob1
chr8	112392501	112392502	Phlpp2
chr8	112514334	112514335	Tat
chr8	112552974	112552975	Chst4
chr8	113245382	113245383	Mtss1l
chr8	113869037	113869038	Fa2h
chr8	114292372	114292373	Cfdp1
chr8	119682033	119682034	Gan
chr8	120022189	120022190	Plcg2
chr8	120225844	120225845	Hsd17b2
chr8	120315544	120315545	Mphosph6
chr8	122223907	122223908	Atp2c2
chr8	122333113	122333114	Cotl1
chr8	122516368	122516369	Crispld2
chr8	123012764	123012765	Gse1
chr8	123105165	123105166	Gins2
chr8	123260256	123260257	Irf8
chr8	124254457	124254458	Jph3
chr8	124806039	124806040	Zfpm1
chr8	125299403	125299404	Acsf3
chr8	125710133	125710134	Dpep1
chr8	125856611	125856612	Spire2
chr8	126329894	126329895	Rab4a
chr8	126476358	126476359	Abcb10
chr8	127264156	127264157	Fam89a
chr8	128519000	128519001	Kcnk1
chr8	129112195	129112196	Irf2bp2
chr8	129587954	129587955	Pard3
chr8	131209552	131209553	Itgb1
chr9	8899831	8899832	Pgr
chr9	14080743	14080744	Sesn3
chr9	14158433	14158434	Endod1
chr9	20472429	20472430	Olfm2
chr9	20574493	20574494	Col5a3
chr9	20970156	20970157	Pde4a
chr9	21604623	21604624	Dock6
chr9	21931170	21931171	Acp5
chr9	23027518	23027519	Bmper
chr9	25060038	25060039	2017-09-07
chr9	25289180	25289181	Eepd1
chr9	32122367	32122368	Kcnj5
chr9	35259659	35259660	Cdon
chr9	43552657	43552658	Pvrl1
chr9	43875102	43875103	Usp2
chr9	44187571	44187572	Hyou1
chr9	44260797	44260798	Upk2
chr9	44307217	44307218	Bcl9l
chr9	44481314	44481315	Treh
chr9	44850425	44850426	Mpzl2
chr9	44947123	44947124	Scn4b
chr9	45737710	45737711	Tagln
chr9	48462401	48462402	Zbtb16
chr9	50329721	50329722	Pts
chr9	53422686	53422687	Cul5
chr9	53619340	53619341	Slc35f2
chr9	55302242	55302243	Etfa
chr9	56266651	56266652	Hmg20a
chr9	56765006	56765007	Snx33
chr9	57351907	57351908	Rpp25
chr9	57556374	57556375	Edc3
chr9	57787940	57787941	Sema7a
chr9	57977154	57977155	Stra6
chr9	58100969	58100970	Stoml1
chr9	58430045	58430046	Nptn
chr9	59426142	59426143	Celf6
chr9	61220171	61220172	Tle3
chr9	62189148	62189149	Anp32a
chr9	64658816	64658817	Dennd4a
chr9	65112985	65112986	Cilp
chr9	65246293	65246294	Rasl12
chr9	65400383	65400384	Plekho2
chr9	65935933	65935934	Snx1
chr9	66006031	66006032	Dapk2
chr9	66871648	66871649	Tpm1
chr9	70273235	70273236	Rnf111
chr9	71063594	71063595	Aldh1a2
chr9	72122704	72122705	Zfp280d
chr9	72510152	72510153	Nedd4
chr9	72655079	72655080	Prtg
chr9	72911953	72911954	Rab27a
chr9	77961043	77961044	Ick
chr9	79663368	79663369	Filip1
chr9	87039139	87039140	Mrap2
chr9	96371375	96371376	Rnf7
chr9	96977429	96977430	Slc25a36
chr9	99129794	99129795	Gm6432
chr9	100544040	100544041	Stag1
chr9	101824457	101824458	Ephb1
chr9	104190569	104190570	Acpp
chr9	106270961	106270962	Dusp7
chr9	107157257	107157258	Mapkapk3
chr9	107302209	107302210	Cacna2d2
chr9	107809218	107809219	Mst1r
chr9	107877896	107877897	Uba7
chr9	107998352	107998353	Bsn
chr9	108107191	108107192	Dag1
chr9	108710709	108710710	Nckipsd
chr9	108997948	108997949	Plxnb1
chr9	110559005	110559006	Ccdc12
chr9	110666183	110666184	Myl3
chr9	114597947	114597948	Dync1li1
chr9	114698462	114698463	Cmtm8
chr9	118515825	118515826	Itga9
chr9	118835652	118835653	Ctdspl
chr9	119392525	119392526	Scn5a
chr9	119957800	119957801	Cx3cr1
chr9	120213189	120213190	Myrip
chr9	120401722	120401723	Eif1b
chr9	121276074	121276075	Trak1
chr9	121757677	121757678	Higd1a
chr9	121860104	121860105	Fam198a
chr9	123081402	123081403	Cdcp1
chr9	123387817	123387818	Limd1
chrX	34335645	34335646	Slc25a5
chrX	35772679	35772680	Lamp2
chrX	53708014	53708015	Ddx26b
chrX	70884778	70884779	Dusp9
chrX	83115610	83115611	5430427O19Rik
chrX	137074067	137074068	Tsc22d3
chrX	139534135	139534136	Rgag1
chrX	156426363	156426364	Map3k15
chrX	166412974	166412975	G530011O06Rik

## Sheet: Suppl file 3E- sTSS iTAD GO
Suppl file 3E- Single TSS intra-TAD GO Terms
Annotation Cluster 1	Enrichment Score: 3.745296460393365
Category	Term	Count	%	PValue	Genes	List Total	Pop Hits	Pop Total	Fold Enrichment	Bonferroni	Benjamini	FDR
UP_KEYWORDS	Transcription regulation	149	11.0616	3.13008e-06	RALY, THRA, HMX1, FOXO3, CITED4, FOXO6, PGR, CSNK2A2, EPC1, SIN3B, GATA5, RARA, ATOH8, MAP2K6, CIITA, ZHX2, ZHX3, HMG20A, ARID1A, ARNTL, MECOM, PPARGC1A, TOX3, MED10, HHEX, RBPMS, MSX1, TRIM33, MTF1, HNF4A, PTRF, JUN, ZFP280D, CDCA7L, VGLL3, CAMTA1, SOX6, WT1, ZFP618, MED12L, OVOL1, CASZ1, RUNX1, MN1, RUNX2, RUNX3, NKX2-3, IKZF2, NRBF2, EPAS1, IKZF1, SUB1, KLF10, RYBP, KLF17, TEAD1, KLF15, SMAD1,…	1295	1799	22680	1.45054	0.00121374	8.67443e-05	0.00434641
UP_KEYWORDS	Transcription	151	11.2101	8.38051e-06	RALY, THRA, HMX1, FOXO3, CITED4, FOXO6, PGR, CSNK2A2, EPC1, SIN3B, GATA5, RARA, ATOH8, MAP2K6, CIITA, ZHX2, ZHX3, HMG20A, ARID1A, ARNTL, MECOM, PPARGC1A, TOX3, MED10, HHEX, RBPMS, MSX1, TRIM33, MTF1, HNF4A, PTRF, JUN, ZFP280D, CDCA7L, VGLL3, CAMTA1, IL33, SOX6, WT1, ZFP618, MED12L, OVOL1, CASZ1, RUNX1, MN1, RUNX2, RUNX3, NKX2-3, IKZF2, NRBF2, EPAS1, IKZF1, SUB1, KLF10, RYBP, KLF17, TEAD1, KLF15, …	1295	1859	22680	1.42256	0.00324637	0.000171125	0.0116367
GOTERM_BP_DIRECT	GO:0006351~transcription, DNA-templated	155	11.5071	0.00160359	RALY, THRA, HMX1, FOXO3, CITED4, FOXO6, PGR, CSNK2A2, EPC1, SIN3B, GATA5, RARA, ATOH8, MAP2K6, CIITA, ZHX2, ZHX3, HMG20A, ARID1A, ARNTL, MECOM, PPARGC1A, TOX3, MED10, HHEX, RBPMS, MSX1, TRIM33, MTF1, HNF4A, PTRF, JUN, ZFP280D, CDCA7L, VGLL3, CAMTA1, IL33, SOX6, WT1, ZFP618, MED12L, OVOL1, CASZ1, RUNX1, MN1, RUNX2, RUNX3, NKX2-3, IKZF2, NRBF2, EPAS1, IKZF1, SUB1, KLF10, RYBP, KLF17, TEAD1, KLF15, …	1180	1885	18082	1.26004	0.99912	0.120079	2.967
GOTERM_BP_DIRECT	GO:0006355~regulation of transcription, DNA-templated	172	12.7691	0.0248253	RALY, THRA, HMX1, FOXO3, CITED4, FOXO6, PGR, CSNK2A2, EPC1, SIN3B, RNF141, GATA5, RARA, ATOH8, MAP2K6, CIITA, MTA3, ZHX2, ZHX3, HMG20A, ARID1A, ARNTL, MECOM, TOX3, PPARGC1A, MED10, HHEX, RBPMS, MSX1, TRIM33, MTF1, HNF4A, PTRF, JUN, ZFP280D, CDCA7L, VGLL3, PRDM2, CAMTA1, IGF2BP3, SOX6, ZFP758, ZMYND8, WT1, MED12L, ZFP618, OVOL1, CASZ1, RUNX1, AXIN2, MN1, RUNX2, RUNX3, ZFP251, NKX2-3, BMP2, IKZF2, …	1180	2279	18082	1.15651	1	0.467279	37.6109
Annotation Cluster 2	Enrichment Score: 3.7378551579515005
Category	Term	Count	%	PValue	Genes	List Total	Pop Hits	Pop Total	Fold Enrichment	Bonferroni	Benjamini	FDR
INTERPRO	IPR001478:PDZ domain	24	1.78174	4.84855e-05	PARD6B, PARD3, NOS1, MAGI1, PDLIM7, PDLIM5, PTPN4, PDLIM4, FRMPD1, PDZRN4, GIPC2, SLC9A3R1, RIMS2, ARHGAP23, PPP1R9B, TIAM2, APBA2, SNTB2, DEPTOR, PARD6G, HTRA3, MYO18A, AHNAK, SNTG2	1239	154	20594	2.59036	0.0850854	0.0176277	0.0824865
UP_SEQ_FEATURE	domain:PDZ	18	1.3363	0.000305126	PARD6B, NOS1, PDLIM7, PDLIM5, PTPN4, PDLIM4, FRMPD1, GIPC2, RIMS2, ARHGAP23, PPP1R9B, TIAM2, SNTB2, DEPTOR, PARD6G, HTRA3, MYO18A, SNTG2	1188	101	18012	2.70207	0.582854	0.1356	0.545207
SMART	SM00228:PDZ	24	1.78174	0.000413374	PARD6B, PARD3, NOS1, MAGI1, PDLIM7, PDLIM5, PTPN4, PDLIM4, FRMPD1, PDZRN4, GIPC2, SLC9A3R1, RIMS2, ARHGAP23, PPP1R9B, TIAM2, APBA2, SNTB2, DEPTOR, PARD6G, HTRA3, MYO18A, AHNAK, SNTG2	749	150	10425	2.22697	0.141853	0.141853	0.568528
Annotation Cluster 3	Enrichment Score: 3.599093879728016
Category	Term	Count	%	PValue	Genes	List Total	Pop Hits	Pop Total	Fold Enrichment	Bonferroni	Benjamini	FDR
GOTERM_BP_DIRECT	GO:0006468~protein phosphorylation	65	4.82554	1.95329e-05	PDGFB, NUAK2, D8ERTD82E, INSRR, TGFB2, PAK6, AKT1, CSNK2A2, CCNE1, MAP3K5, RARA, MAP2K6, IRAK2, PIK3CG, SGK2, STK24, PIM1, PKDCC, DAPK2, PRKCE, PRKCD, DAPK1, PRKCB, ACVR2A, MAP3K15, ROR1, NEK8, TESK2, MAPK9, MST1R, EIF2AK3, NEK7, FGFR4, FGFR3, FGR, CAMK2G, MAPKAPK3, EPHB3, EPHB4, EPHB1, IGF1R, SBK1, TTBK1, SBK2, LMTK2, CAMK2D, LMTK3, RUNX3, PIK3R1, BMP2, TGFBR1, NPR1, SMAD1, GUCY2C, GAS6, LAMA1, …	1180	576	18082	1.72924	0.0820689	0.00474609	0.0366513
INTERPRO	IPR000719:Protein kinase, catalytic domain	54	4.00891	9.46539e-05	NUAK2, D8ERTD82E, INSRR, PAK6, AKT1, CSNK2A2, MAP3K5, MAP2K6, IRAK2, SGK2, STK24, PIM1, PKDCC, DAPK2, PRKCE, PRKCD, DAPK1, PRKCB, ACVR2A, MAP3K15, ROR1, NEK8, MAPK9, TESK2, MST1R, EIF2AK3, NEK7, FGFR4, FGFR3, FGR, CAMK2G, MAPKAPK3, EPHB3, EPHB4, EPHB1, IGF1R, SBK1, TTBK1, SBK2, CAMK2D, LMTK2, LMTK3, TGFBR1, NPR1, GUCY2C, PLK5, ICK, PLK2, CSNK1E, FYN, NTRK2, CDC42BPA, GRK5, TNK2	1239	515	20594	1.74283	0.15937	0.0244955	0.160972
INTERPRO	IPR017441:Protein kinase, ATP binding site	44	3.26652	0.00011596	FGFR4, FGFR3, FGR, NUAK2, CAMK2G, MAPKAPK3, EPHB3, EPHB4, EPHB1, INSRR, PAK6, CSNK2A2, AKT1, IGF1R, MAP3K5, TTBK1, SBK2, LMTK2, CAMK2D, LMTK3, MAP2K6, SGK2, STK24, TGFBR1, PIM1, DAPK2, PRKCE, PRKCD, PRKCB, DAPK1, PLK5, ICK, MAP3K15, PLK2, FYN, CSNK1E, NTRK2, CDC42BPA, NEK8, TESK2, TNK2, MST1R, GRK5, NEK7	1239	394	20594	1.8562	0.191587	0.0262351	0.197172
INTERPRO	IPR011009:Protein kinase-like domain	56	4.15739	0.000198424	NUAK2, D8ERTD82E, INSRR, PAK6, AKT1, CSNK2A2, MAP3K5, MAP2K6, IRAK2, PIK3CG, SGK2, STK24, PIK3C2B, PIM1, PKDCC, DAPK2, PRKCE, PRKCD, DAPK1, PRKCB, ACVR2A, MAP3K15, ROR1, NEK8, MAPK9, TESK2, MST1R, EIF2AK3, NEK7, FGFR4, FGFR3, FGR, CAMK2G, MAPKAPK3, EPHB3, EPHB4, EPHB1, IGF1R, SBK1, TTBK1, SBK2, LMTK2, CAMK2D, LMTK3, TGFBR1, NPR1, GUCY2C, PLK5, ICK, PLK2, CSNK1E, FYN, NTRK2, CDC42BPA, TNK2, GRK5	1239	556	20594	1.6741	0.305071	0.0357402	0.337166
GOTERM_MF_DIRECT	GO:0004672~protein kinase activity	56	4.15739	0.000447318	NUAK2, D8ERTD82E, INSRR, PAK6, AKT1, CSNK2A2, MAP3K5, MMD2, MAP2K6, IRAK2, SGK2, STK24, PIM1, PKDCC, DAPK2, PRKCE, PRKCD, DAPK1, PRKCB, ACVR2A, MAP3K15, ROR1, NEK8, MAPK9, TESK2, MST1R, EIF2AK3, NEK7, FGFR4, FGFR3, FGR, CAMK2G, MAPKAPK3, EPHB3, EPHB4, EPHB1, IGF1R, SBK1, TTBK1, SBK2, LMTK2, CAMK2D, LMTK3, TGFBR1, NPR1, GUCY2C, PPP1R9B, PLK5, ICK, PLK2, CSNK1E, FYN, NTRK2, CDC42BPA, TNK2, GRK5	1138	531	17446	1.61677	0.431436	0.0681471	0.725219
UP_SEQ_FEATURE	domain:Protein kinase	54	4.00891	0.000465988	NUAK2, D8ERTD82E, INSRR, PAK6, AKT1, CSNK2A2, MAP3K5, MAP2K6, IRAK2, SGK2, STK24, PIM1, PKDCC, DAPK2, PRKCE, PRKCD, DAPK1, PRKCB, ACVR2A, MAP3K15, ROR1, NEK8, MAPK9, TESK2, MST1R, EIF2AK3, NEK7, FGFR4, FGFR3, FGR, CAMK2G, MAPKAPK3, EPHB3, EPHB4, EPHB1, IGF1R, SBK1, TTBK1, SBK2, CAMK2D, LMTK2, LMTK3, TGFBR1, NPR1, GUCY2C, PLK5, ICK, PLK2, CSNK1E, FYN, NTRK2, CDC42BPA, GRK5, TNK2	1188	502	18012	1.63093	0.736939	0.173675	0.831508
UP_SEQ_FEATURE	binding site:ATP	55	4.08315	0.00722013	NUAK2, PMVK, ACSF3, D8ERTD82E, INSRR, PAK6, AKT1, CSNK2A2, MAP3K5, MAP2K6, SGK2, STK24, HKDC1, PIM1, DAPK2, PRKCE, PRKCD, PRKCB, DAPK1, ACVR2A, MAP3K15, ROR1, NEK8, MAPK9, TESK2, MST1R, EIF2AK3, NEK7, FGFR4, FGFR3, FGR, CAMK2G, MAPKAPK3, EPHB3, EPHB4, EPHB1, IGF1R, SBK1, TTBK1, SBK2, CAMK2D, LMTK2, LMTK3, EHD1, EHD2, TGFBR1, PLK5, ICK, PLK2, CSNK1E, FYN, NTRK2, CDC42BPA, TNK2, GRK5	1188	583	18012	1.43034	1	0.64585	12.1741
Annotation Cluster 4	Enrichment Score: 3.370925725089082
Category	Term	Count	%	PValue	Genes	List Total	Pop Hits	Pop Total	Fold Enrichment	Bonferroni	Benjamini	FDR
INTERPRO	IPR001111:Transforming growth factor-beta, N-terminal	9	0.668151	3.62498e-05	GDF3, INHBA, BMP10, BMP2, GDF5, TGFB3, MSTN, TGFB2, BMP6	1239	23	20594	6.50405	0.0643215	0.0164835	0.0616765
GOTERM_BP_DIRECT	GO:0040007~growth	11	0.81663	7.11945e-05	GDF3, INHBA, BMP10, BMP2, BCL2, GDF5, VEGFA, TGFB3, MSTN, TGFB2, BMP6	1180	36	18082	4.68225	0.268112	0.0129211	0.133527
INTERPRO	IPR015615:Transforming growth factor-beta-related	9	0.668151	0.000296821	GDF3, INHBA, BMP10, BMP2, GDF5, TGFB3, MSTN, TGFB2, BMP6	1239	30	20594	4.98644	0.41984	0.0443571	0.503968
INTERPRO	IPR017948:Transforming growth factor beta, conserved site	9	0.668151	0.000479146	GDF3, INHBA, BMP10, BMP2, GDF5, TGFB3, MSTN, TGFB2, BMP6	1239	32	20594	4.67479	0.584787	0.0653775	0.812347
INTERPRO	IPR001839:Transforming growth factor-beta, C-terminal	9	0.668151	0.00134602	GDF3, INHBA, BMP10, BMP2, GDF5, TGFB3, MSTN, TGFB2, BMP6	1239	37	20594	4.04306	0.915437	0.128236	2.26629
GOTERM_MF_DIRECT	GO:0005160~transforming growth factor beta receptor binding	10	0.74239	0.00183137	GDF3, INHBA, BMP10, BMP2, BMP1, GDF5, TGFB3, MSTN, TGFB2, BMP6	1138	44	17446	3.48418	0.901066	0.0998106	2.93798
SMART	SM00204:TGFB	9	0.668151	0.00279884	GDF3, INHBA, BMP10, BMP2, GDF5, TGFB3, MSTN, TGFB2, BMP6	749	35	10425	3.57906	0.645492	0.228374	3.79121
Annotation Cluster 5	Enrichment Score: 3.360484730563601
Category	Term	Count	%	PValue	Genes	List Total	Pop Hits	Pop Total	Fold Enrichment	Bonferroni	Benjamini	FDR
UP_KEYWORDS	Kinase	68	5.04826	3.238e-05	SGMS2, NUAK2, PIP5K1C, PMVK, D8ERTD82E, INSRR, PAK6, AKT1, CSNK2A2, MAP3K5, IPMK, MAP2K6, PIK3CG, CIITA, SGK2, STK24, HKDC1, PIK3C2B, PIM1, PKDCC, DAPK2, PRKCE, PRKCD, DAPK1, PRKCB, ACVR2A, MAP3K15, NEK8, TESK2, MAPK9, MST1R, EIF2AK3, NEK7, FGFR4, FGFR3, FGR, CAMK2G, MAPKAPK3, EPHB3, EPHB4, ZMYND8, EPHB1, IGF1R, SBK1, TTBK1, DUSP16, SBK2, LMTK2, CAMK2D, LMTK3, CERK, PAPSS1, PIK3R1, TGFBR1, AK4, P…	1295	707	22680	1.68447	0.0124851	0.000546096	0.0449542
GOTERM_MF_DIRECT	GO:0016301~kinase activity	66	4.89978	0.000964118	SGMS2, NUAK2, PIP5K1C, PMVK, D8ERTD82E, INSRR, PAK6, AKT1, CSNK2A2, CCNE1, MAP3K5, IPMK, MAP2K6, PIK3CG, CIITA, SGK2, STK24, HKDC1, PKDCC, DAPK2, PRKCE, PRKCD, DAPK1, PRKCB, ACVR2A, MAP3K15, NEK8, TESK2, MAPK9, MST1R, EIF2AK3, NEK7, FGFR4, FGFR3, FGR, CAMK2G, MAPKAPK3, EPHB3, EPHB4, ZMYND8, EPHB1, IGF1R, SBK1, TTBK1, DUSP16, SBK2, LMTK2, CAMK2D, LMTK3, CERK, PAPSS1, PIK3R1, TGFBR1, AK4, PCK1, PLK…	1138	674	17446	1.5012	0.703973	0.0779479	1.55694
GOTERM_BP_DIRECT	GO:0016310~phosphorylation	59	4.3801	0.00265545	SGMS2, NUAK2, PIP5K1C, PMVK, D8ERTD82E, INSRR, PAK6, AKT1, CSNK2A2, MAP3K5, IPMK, MAP2K6, PIK3CG, CIITA, SGK2, STK24, HKDC1, PKDCC, DAPK2, PRKCE, PRKCD, DAPK1, PRKCB, ACVR2A, MAP3K15, NEK8, TESK2, MAPK9, MST1R, EIF2AK3, NEK7, FGFR4, FGFR3, FGR, CAMK2G, MAPKAPK3, EPHB3, EPHB4, EPHB1, IGF1R, SBK1, TTBK1, SBK2, LMTK2, CAMK2D, LMTK3, LIMD1, CERK, PAPSS1, TGFBR1, AK4, ICK, PLK2, FYN, CSNK1E, NTRK2, CD…	1180	612	18082	1.47729	0.999991	0.147588	4.8677
Annotation Cluster 6	Enrichment Score: 2.8955089438253743
Category	Term	Count	%	PValue	Genes	List Total	Pop Hits	Pop Total	Fold Enrichment	Bonferroni	Benjamini	FDR
INTERPRO	IPR000340:Dual specificity phosphatase, catalytic domain	10	0.74239	0.000499872	DUSP4, PTP4A3, SSH1, DUSP13, DUSP16, DUSP23, DUSP9, DUSP8, DUSP7, DUSP6	1239	40	20594	4.15537	0.600281	0.0634006	0.847346
INTERPRO	IPR020422:Dual specificity phosphatase, subgroup, catalytic domain	9	0.668151	0.000913063	DUSP4, SSH1, DUSP13, DUSP16, DUSP23, DUSP9, DUSP8, DUSP7, DUSP6	1239	35	20594	4.27409	0.812752	0.105677	1.54265
INTERPRO	IPR024950:Dual specificity phosphatase	8	0.593912	0.0020494	DUSP4, SSH1, DUSP13, DUSP16, DUSP9, DUSP8, DUSP7, DUSP6	1239	31	20594	4.28941	0.976773	0.164031	3.43124
SMART	SM00195:DSPc	9	0.668151	0.00279884	DUSP4, SSH1, DUSP13, DUSP16, DUSP23, DUSP9, DUSP8, DUSP7, DUSP6	749	35	10425	3.57906	0.645492	0.228374	3.79121
Annotation Cluster 7	Enrichment Score: 2.722745336655031
Category	Term	Count	%	PValue	Genes	List Total	Pop Hits	Pop Total	Fold Enrichment	Bonferroni	Benjamini	FDR
GOTERM_BP_DIRECT	GO:0009190~cyclic nucleotide biosynthetic process	7	0.519673	0.0009846	ADCY1, ADCY5, ADCY6, GUCY1A3, NPR1, ADCY10, GUCY2C	1180	19	18082	5.64558	0.986682	0.0827473	1.83174
INTERPRO	IPR001054:Adenylyl cyclase class-3/4/guanylyl cyclase	7	0.519673	0.00115671	ADCY1, ADCY5, ADCY6, GUCY1A3, NPR1, ADCY10, GUCY2C	1239	21	20594	5.54049	0.880284	0.124241	1.95049
GOTERM_MF_DIRECT	GO:0016849~phosphorus-oxygen lyase activity	7	0.519673	0.001326	ADCY1, ADCY5, ADCY6, GUCY1A3, NPR1, ADCY10, GUCY2C	1138	20	17446	5.36564	0.812601	0.0843604	2.13543
SMART	SM00044:CYCc	7	0.519673	0.00285127	ADCY1, ADCY5, ADCY6, GUCY1A3, NPR1, ADCY10, GUCY2C	749	21	10425	4.63952	0.652322	0.190465	3.86093
INTERPRO	IPR018297:Adenylyl cyclase class-3/4/guanylyl cyclase, conserved site	6	0.445434	0.00565209	ADCY1, ADCY5, ADCY6, GUCY1A3, NPR1, GUCY2C	1239	20	20594	4.98644	0.999969	0.32956	9.19602
Annotation Cluster 8	Enrichment Score: 2.617741097789966
Category	Term	Count	%	PValue	Genes	List Total	Pop Hits	Pop Total	Fold Enrichment	Bonferroni	Benjamini	FDR
INTERPRO	IPR008343:Mitogen-activated protein (MAP) kinase phosphatase	6	0.445434	0.000152114	DUSP4, DUSP16, DUSP9, DUSP8, DUSP7, DUSP6	1239	10	20594	9.97288	0.243459	0.0305243	0.258572
GOTERM_MF_DIRECT	GO:0017017~MAP kinase tyrosine/serine/threonine phosphatase activity	6	0.445434	0.000964414	DUSP4, DUSP16, DUSP9, DUSP8, DUSP7, DUSP6	1138	13	17446	7.07557	0.704083	0.0732809	1.55741
INTERPRO	IPR024950:Dual specificity phosphatase	8	0.593912	0.0020494	DUSP4, SSH1, DUSP13, DUSP16, DUSP9, DUSP8, DUSP7, DUSP6	1239	31	20594	4.28941	0.976773	0.164031	3.43124
INTERPRO	IPR001763:Rhodanese-like domain	6	0.445434	0.0126956	DUSP4, DUSP16, DUSP9, DUSP8, DUSP7, DUSP6	1239	24	20594	4.15537	1	0.478429	19.5434
SMART	SM00450:RHOD	6	0.445434	0.0213591	DUSP4, DUSP16, DUSP9, DUSP8, DUSP7, DUSP6	749	23	10425	3.63093	0.999661	0.516269	25.7496
Annotation Cluster 9	Enrichment Score: 2.5616951368169523
Category	Term	Count	%	PValue	Genes	List Total	Pop Hits	Pop Total	Fold Enrichment	Bonferroni	Benjamini	FDR
UP_SEQ_FEATURE	domain:Sema	8	0.593912	0.00184189	SEMA5B, PLXNC1, SEMA6C, SEMA3G, PLXNB1, SEMA7A, SEMA4B, MST1R	1188	28	18012	4.33189	0.994917	0.333889	3.24874
INTERPRO	IPR001627:Semaphorin/CD100 antigen	8	0.593912	0.0020494	SEMA5B, PLXNC1, SEMA6C, SEMA3G, PLXNB1, SEMA7A, SEMA4B, MST1R	1239	31	20594	4.28941	0.976773	0.164031	3.43124
SMART	SM00630:Sema	8	0.593912	0.00547047	SEMA5B, PLXNC1, SEMA6C, SEMA3G, PLXNB1, SEMA7A, SEMA4B, MST1R	749	31	10425	3.59189	0.868616	0.286998	7.28533
Annotation Cluster 10	Enrichment Score: 2.366755871362499
Category	Term	Count	%	PValue	Genes	List Total	Pop Hits	Pop Total	Fold Enrichment	Bonferroni	Benjamini	FDR
INTERPRO	IPR008160:Collagen triple helix repeat	13	0.965108	0.00183702	MBL2, COL4A3, COL4A2, COL9A2, C1QTNF6, COL23A1, C1QTNF1, COL6A1, COL25A1, COL5A3, COL8A2, SCARA5, COL5A1	1239	76	20594	2.84315	0.965685	0.155161	3.08088
UP_KEYWORDS	Collagen	13	0.965108	0.00313199	MBL2, COL4A3, COL4A2, COL9A2, C1QTNF6, COL23A1, C1QTNF1, COL6A1, COL25A1, C1QL4, COL5A3, COL8A2, COL5A1	1295	85	22680	2.67854	0.703918	0.0200809	4.26246
GOTERM_CC_DIRECT	GO:0005581~collagen trimer	12	0.890869	0.0137975	MBL2, COL4A3, COL4A2, COL9A2, C1QTNF6, COL23A1, C1QTNF1, COL6A1, COL25A1, C1QL4, COL8A2, COL5A1	1227	83	19662	2.31679	0.999868	0.149923	18.7094
Annotation Cluster 11	Enrichment Score: 2.169141892230732
Category	Term	Count	%	PValue	Genes	List Total	Pop Hits	Pop Total	Fold Enrichment	Bonferroni	Benjamini	FDR
INTERPRO	IPR000742:Epidermal growth factor-like domain	27	2.00445	0.00225229	FRAS1, PEAR1, MEGF10, GM4787, CD93, FAT4, TGFA, MUC13, VASN, BMP1, SCUBE3, NRXN2, CELSR1, GAS6, SLIT3, LAMA1, FBLN1, NOTCH1, LAMA3, FBLN2, LAMC3, MEP1B, LRP8, ADAM19, MEGF6, LRP4, PLAU	1239	237	20594	1.89359	0.984003	0.171361	3.76485
INTERPRO	IPR013032:EGF-like, conserved site	22	1.63326	0.00780961	VASN, PEAR1, BMP1, SCUBE3, ITGB4, CELSR1, MEGF10, GAS6, SLIT3, GM4787, LAMA1, FBLN1, NOTCH1, CD93, FAT4, FBLN2, TGFA, LRP8, ADAM19, MEGF6, PLAU, LRP4	1239	197	20594	1.8562	0.999999	0.380784	12.4916
UP_KEYWORDS	EGF-like domain	22	1.63326	0.0176734	VASN, PRF1, PEAR1, BMP1, SCUBE3, CELSR1, MEGF10, GAS6, SLIT3, FBLN1, NOTCH1, CD93, FAT4, FBLN2, TGFA, MEP1B, LRP8, ADAM19, MEGF6, PLAU, LRP4, MUC13	1295	224	22680	1.72008	0.999011	0.0756092	21.9337
Annotation Cluster 12	Enrichment Score: 2.106924356667862
Category	Term	Count	%	PValue	Genes	List Total	Pop Hits	Pop Total	Fold Enrichment	Bonferroni	Benjamini	FDR
INTERPRO	IPR000387:Protein-tyrosine/Dual specificity phosphatase	14	1.03935	0.00116154	PTPN7, SSH1, PTPN4, DUSP23, PTPRS, PTPRT, DUSP4, DUSP13, PTP4A3, DUSP16, DUSP9, DUSP8, DUSP7, DUSP6	1239	82	20594	2.83781	0.881341	0.117841	1.95857
GOTERM_MF_DIRECT	GO:0016791~phosphatase activity	17	1.26206	0.00413518	PTPN7, SSH1, CTDSPL, PTPN4, PDXP, DUSP23, PTPRS, PTPRT, ACPP, PPM1F, DUSP4, DUSP13, PTP4A3, DUSP16, DUSP8, DUSP7, DUSP6	1138	118	17446	2.20862	0.994643	0.159967	6.51887
GOTERM_BP_DIRECT	GO:0016311~dephosphorylation	16	1.18782	0.00471512	PTPN7, SSH1, PTPN4, DUSP23, ACP5, PTPRS, PTPRT, ACPP, DUSP4, DUSP13, PTP4A3, DUSP16, SYNJ2, DUSP8, DUSP7, DUSP6	1180	109	18082	2.24935	1	0.188842	8.48787
UP_SEQ_FEATURE	domain:Tyrosine-protein phosphatase	10	0.74239	0.0196766	PTPN7, DUSP4, PTP4A3, SSH1, DUSP13, PTPN4, DUSP23, DUSP8, DUSP7, DUSP6	1188	62	18012	2.44542	1	0.785361	29.9534
UP_SEQ_FEATURE	active site:Phosphocysteine intermediate	12	0.890869	0.0217031	PTPN7, DUSP4, PTP4A3, SSH1, DUSP13, PTPN4, DUSP23, PTPRS, PTPRT, DUSP8, DUSP7, DUSP6	1188	84	18012	2.16595	1	0.800492	32.5025
GOTERM_MF_DIRECT	GO:0004725~protein tyrosine phosphatase activity	13	0.965108	0.0236026	PTPN7, DUSP4, PTP4A3, SSH1, DUSP13, PTPN4, DUSP16, DUSP23, PTPRS, PTPRT, DUSP8, DUSP7, DUSP6	1138	97	17446	2.05459	1	0.421933	32.1975
Annotation Cluster 13	Enrichment Score: 2.099562675315489
Category	Term	Count	%	PValue	Genes	List Total	Pop Hits	Pop Total	Fold Enrichment	Bonferroni	Benjamini	FDR
UP_KEYWORDS	Tyrosine-protein kinase	16	1.18782	0.00191277	IGF1R, FGFR4, FGFR3, FGR, FYN, NTRK2, TESK2, PKDCC, TNK2, MST1R, EPHB3, EPHB4, MAP2K6, D8ERTD82E, EPHB1, INSRR	1295	113	22680	2.47979	0.524252	0.0139186	2.62363
INTERPRO	IPR020635:Tyrosine-protein kinase, catalytic domain	12	0.890869	0.00896843	IGF1R, FGFR4, FGFR3, FGR, FYN, NTRK2, MST1R, TNK2, EPHB3, EPHB4, EPHB1, INSRR	1239	81	20594	2.46244	1	0.403289	14.2149
SMART	SM00219:TyrKc	12	0.890869	0.0293044	IGF1R, FGFR4, FGFR3, FGR, FYN, NTRK2, MST1R, TNK2, EPHB3, EPHB4, EPHB1, INSRR	749	81	10425	2.06201	0.999983	0.544358	33.6442
Annotation Cluster 14	Enrichment Score: 2.082083642935032
Category	Term	Count	%	PValue	Genes	List Total	Pop Hits	Pop Total	Fold Enrichment	Bonferroni	Benjamini	FDR
UP_KEYWORDS	LIM domain	12	0.890869	0.00304902	ABLIM1, LMO2, PDLIM7, PDLIM5, MICAL2, ABLIM3, PRICKLE2, PDLIM4, MICAL3, LIMD1, CSRP1, PXN	1295	74	22680	2.84003	0.694201	0.0198815	4.15176
INTERPRO	IPR001781:Zinc finger, LIM-type	12	0.890869	0.00452321	ABLIM1, LMO2, PDLIM7, PDLIM5, MICAL2, ABLIM3, PRICKLE2, PDLIM4, MICAL3, LIMD1, CSRP1, PXN	1239	74	20594	2.69537	0.999755	0.282925	7.42547
UP_SEQ_FEATURE	domain:LIM zinc-binding 3	7	0.519673	0.00594385	ABLIM1, PDLIM7, PDLIM5, ABLIM3, PRICKLE2, LIMD1, PXN	1188	26	18012	4.08197	1	0.612828	10.1293
UP_SEQ_FEATURE	domain:LIM zinc-binding 1	9	0.668151	0.0157336	ABLIM1, LMO2, PDLIM7, PDLIM5, ABLIM3, PRICKLE2, LIMD1, CSRP1, PXN	1188	50	18012	2.72909	1	0.791273	24.7308
UP_SEQ_FEATURE	domain:LIM zinc-binding 2	9	0.668151	0.0157336	ABLIM1, LMO2, PDLIM7, PDLIM5, ABLIM3, PRICKLE2, LIMD1, CSRP1, PXN	1188	50	18012	2.72909	1	0.791273	24.7308
SMART	SM00132:LIM	12	0.890869	0.015855	ABLIM1, LMO2, PDLIM7, PDLIM5, MICAL2, ABLIM3, PRICKLE2, PDLIM4, MICAL3, LIMD1, CSRP1, PXN	749	74	10425	2.25706	0.997297	0.481616	19.7793
Annotation Cluster 15	Enrichment Score: 1.989080249817855
Category	Term	Count	%	PValue	Genes	List Total	Pop Hits	Pop Total	Fold Enrichment	Bonferroni	Benjamini	FDR
UP_SEQ_FEATURE	domain:Rho-GAP	12	0.890869	0.00251679	ARHGAP22, PRR5, CHN1, ARHGAP18, ARHGAP15, ARHGAP24, ARHGAP23, SRGAP1, GM5820, PIK3R1, ARHGAP26, PIK3R2	1188	63	18012	2.88793	0.999268	0.402913	4.41397
INTERPRO	IPR008936:Rho GTPase activation protein	13	0.965108	0.0068867	PLXNC1, DAB2IP, PLXNB1, ARHGAP18, ARHGAP24, ARHGAP15, ARHGAP23, ARHGAP26, ARHGAP22, CHN1, SRGAP1, PIK3R1, PIK3R2	1239	89	20594	2.42786	0.999997	0.364052	11.0959
INTERPRO	IPR000198:Rho GTPase-activating protein domain	10	0.74239	0.0167865	ARHGAP22, CHN1, ARHGAP18, ARHGAP15, ARHGAP24, ARHGAP23, SRGAP1, PIK3R1, ARHGAP26, PIK3R2	1239	66	20594	2.5184	1	0.506203	25.0327
SMART	SM00324:RhoGAP	10	0.74239	0.0380068	ARHGAP22, CHN1, ARHGAP18, ARHGAP15, ARHGAP24, ARHGAP23, SRGAP1, PIK3R1, ARHGAP26, PIK3R2	749	64	10425	2.17477	0.999999	0.529785	41.3935
Annotation Cluster 16	Enrichment Score: 1.9799775503086343
Category	Term	Count	%	PValue	Genes	List Total	Pop Hits	Pop Total	Fold Enrichment	Bonferroni	Benjamini	FDR
UP_SEQ_FEATURE	zinc finger region:C2H2-type 1	30	2.22717	0.00458137	ZFP710, GLIS2, CTCF, WT1, HIC1, ZFP618, GFI1B, OVOL1, CASZ1, EGR1, EGR3, IKZF2, IKZF1, KLF10, ZHX2, ZHX3, KLF17, KLF15, MECOM, SNAI1, SALL2, MTF1, SP1, SALL1, ZFP280D, SP5, SP6, ZFPM1, ZFP536, KLF4	1188	263	18012	1.72946	0.999998	0.560552	7.89685
UP_SEQ_FEATURE	zinc finger region:C2H2-type 2	29	2.15293	0.0107493	ZFP710, CTCF, WT1, HIC1, ZFP618, GFI1B, OVOL1, CASZ1, EGR1, EGR3, IKZF2, IKZF1, KLF10, ZHX2, ZHX3, KLF17, KLF15, MECOM, SNAI1, SALL2, MTF1, SP1, SALL1, ZFP280D, SP5, SP6, ZFPM1, ZFP536, KLF4	1188	268	18012	1.64062	1	0.739782	17.602
UP_SEQ_FEATURE	zinc finger region:C2H2-type 3	27	2.00445	0.0233181	ZFP710, GLIS2, CTCF, WT1, HIC1, ZFP618, GFI1B, OVOL1, CASZ1, EGR1, EGR3, IKZF2, IKZF1, KLF10, KLF17, KLF15, MECOM, SNAI1, SALL2, MTF1, SP1, SALL1, SP5, SP6, ZFPM1, ZFP536, KLF4	1188	261	18012	1.56844	1	0.800005	34.471
Annotation Cluster 17	Enrichment Score: 1.9363756125736507
Category	Term	Count	%	PValue	Genes	List Total	Pop Hits	Pop Total	Fold Enrichment	Bonferroni	Benjamini	FDR
UP_KEYWORDS	SH3 domain	23	1.7075	0.00396488	FGR, GRAP, GRB2, ARHGEF7, BAIAP2, ARHGEF5, CACNB1, NEDD9, AHI1, ITSN1, ARHGAP26, SORBS3, STAC2, EPS8, FYN, PLCG2, FCHSD2, NCKIPSD, SNX33, TNK2, SRGAP1, PIK3R1, PIK3R2	1295	208	22680	1.93659	0.785926	0.0230844	5.36726
INTERPRO	IPR001452:Src homology-3 domain	23	1.7075	0.0089295	FGR, GRAP, GRB2, ARHGEF7, BAIAP2, ARHGEF5, CACNB1, NEDD9, AHI1, ITSN1, ARHGAP26, SORBS3, STAC2, EPS8, FYN, PLCG2, FCHSD2, NCKIPSD, SNX33, TNK2, SRGAP1, PIK3R1, PIK3R2	1239	212	20594	1.80327	1	0.41178	14.1575
SMART	SM00326:SH3	22	1.63326	0.0438345	FGR, GRAP, GRB2, ARHGEF7, BAIAP2, ARHGEF5, NEDD9, AHI1, ITSN1, ARHGAP26, SORBS3, STAC2, EPS8, FYN, PLCG2, FCHSD2, NCKIPSD, SNX33, TNK2, SRGAP1, PIK3R1, PIK3R2	749	197	10425	1.55436	1	0.563623	46.104
Annotation Cluster 18	Enrichment Score: 1.9026212681902077
Category	Term	Count	%	PValue	Genes	List Total	Pop Hits	Pop Total	Fold Enrichment	Bonferroni	Benjamini	FDR
UP_KEYWORDS	Voltage-gated channel	17	1.26206	0.00472226	KCNJ16, KCNJ15, KCNC4, SCN3A, KCNB1, CACNG7, KCNA1, CACNB1, CACNA2D2, CACNA1S, TPCN2, KCNJ5, TMEM37, CLIC5, SCN4B, KCNQ1, SCN5A	1295	136	22680	2.18919	0.840638	0.026647	6.3616
GOTERM_BP_DIRECT	GO:0034765~regulation of ion transmembrane transport	17	1.26206	0.0147333	KCNJ16, KCNJ15, KCNC4, KCNB1, CACNG7, KCNA1, CACNB1, CACNA2D2, CACNA1S, TPCN2, KCNJ5, STOM, TMEM37, CLIC5, SCN4B, KCNQ1, SCN5A	1180	135	18082	1.92965	1	0.361586	24.3126
GOTERM_MF_DIRECT	GO:0005244~voltage-gated ion channel activity	16	1.18782	0.0281635	KCNJ16, KCNJ15, KCNC4, KCNB1, CACNG7, KCNA1, CACNB1, CACNA2D2, CACNA1S, TPCN2, KCNJ5, TMEM37, CLIC5, SCN4B, KCNQ1, SCN5A	1138	134	17446	1.8305	1	0.451668	37.1702
Annotation Cluster 19	Enrichment Score: 1.8622531204238957
Category	Term	Count	%	PValue	Genes	List Total	Pop Hits	Pop Total	Fold Enrichment	Bonferroni	Benjamini	FDR
INTERPRO	IPR000040:Acute myeloid leukemia 1 protein (AML1)/Runt	3	0.222717	0.0103996	RUNX1, RUNX2, RUNX3	1239	3	20594	16.6215	1	0.431016	16.299
INTERPRO	IPR027384:Runx, central domain	3	0.222717	0.0103996	RUNX1, RUNX2, RUNX3	1239	3	20594	16.6215	1	0.431016	16.299
INTERPRO	IPR013711:Runx, C-terminal domain	3	0.222717	0.0103996	RUNX1, RUNX2, RUNX3	1239	3	20594	16.6215	1	0.431016	16.299
INTERPRO	IPR013524:Runt domain	3	0.222717	0.0103996	RUNX1, RUNX2, RUNX3	1239	3	20594	16.6215	1	0.431016	16.299
UP_SEQ_FEATURE	domain:Runt	3	0.222717	0.0124473	RUNX1, RUNX2, RUNX3	1188	3	18012	15.1616	1	0.748474	20.0993
INTERPRO	IPR012346:p53/RUNT-type transcription factor, DNA-binding domain	3	0.222717	0.046062	RUNX1, RUNX2, RUNX3	1239	6	20594	8.31073	1	0.774881	55.1824
Annotation Cluster 20	Enrichment Score: 1.8229170258887557
Category	Term	Count	%	PValue	Genes	List Total	Pop Hits	Pop Total	Fold Enrichment	Bonferroni	Benjamini	FDR
INTERPRO	IPR002073:3'5'-cyclic nucleotide phosphodiesterase, catalytic domain	6	0.445434	0.0070569	PDE4A, PDE10A, PDE9A, PDE3A, PDE4C, PDE8A	1239	21	20594	4.74899	0.999998	0.361012	11.3548
INTERPRO	IPR023174:3'5'-cyclic nucleotide phosphodiesterase, conserved site	6	0.445434	0.0070569	PDE4A, PDE10A, PDE9A, PDE3A, PDE4C, PDE8A	1239	21	20594	4.74899	0.999998	0.361012	11.3548
INTERPRO	IPR003607:HD/PDEase domain	6	0.445434	0.0105626	PDE4A, PDE10A, PDE9A, PDE3A, PDE4C, PDE8A	1239	23	20594	4.33604	1	0.426745	16.5334
GOTERM_BP_DIRECT	GO:0006198~cAMP catabolic process	5	0.371195	0.0173961	PDE4A, PDE10A, PDE3A, PDE4C, PDE8A	1180	16	18082	4.78867	1	0.393216	28.0608
GOTERM_MF_DIRECT	GO:0004114~3',5'-cyclic-nucleotide phosphodiesterase activity	6	0.445434	0.0175204	PDE4A, PDE10A, PDE9A, PDE3A, PDE4C, PDE8A	1138	24	17446	3.8326	1	0.343533	24.99
SMART	SM00471:HDc	6	0.445434	0.0213591	PDE4A, PDE10A, PDE9A, PDE3A, PDE4C, PDE8A	749	23	10425	3.63093	0.999661	0.516269	25.7496
UP_SEQ_FEATURE	metal ion-binding site:Divalent metal cation 1	6	0.445434	0.0216762	PDE4A, PDE10A, PDE9A, PDE3A, PDE4C, PDE8A	1188	25	18012	3.63879	1	0.80838	32.4692
UP_SEQ_FEATURE	metal ion-binding site:Divalent metal cation 2	6	0.445434	0.0216762	PDE4A, PDE10A, PDE9A, PDE3A, PDE4C, PDE8A	1188	25	18012	3.63879	1	0.80838	32.4692
INTERPRO	IPR023088:3'5'-cyclic nucleotide phosphodiesterase	5	0.371195	0.0243895	PDE4A, PDE10A, PDE9A, PDE4C, PDE8A	1239	19	20594	4.37407	1	0.58141	34.3109
Annotation Cluster 21	Enrichment Score: 1.8040445779305125
Category	Term	Count	%	PValue	Genes	List Total	Pop Hits	Pop Total	Fold Enrichment	Bonferroni	Benjamini	FDR
UP_SEQ_FEATURE	domain:Ig-like C2-type 3	14	1.03935	0.00490424	MAG, IL1R1, FGFR4, FGFR3, FGFRL1, NFASC, PTPRS, LRIG3, FCRL5, NRCAM, CDON, IGSF3, PECAM1, CEACAM1	1188	88	18012	2.41208	0.999999	0.563314	8.43056
UP_SEQ_FEATURE	domain:Ig-like C2-type 1	16	1.18782	0.0272746	MAG, IL1R1, CADM3, FGFR4, FGFR3, FGFRL1, NFASC, PTPRS, LRIG3, FCRL5, NRCAM, CDON, NTRK2, IGSF3, PECAM1, CEACAM1	1188	132	18012	1.83777	1	0.828059	39.067
UP_SEQ_FEATURE	domain:Ig-like C2-type 2	16	1.18782	0.0289425	MAG, IL1R1, CADM3, FGFR4, FGFR3, FGFRL1, NFASC, PTPRS, LRIG3, FCRL5, NRCAM, CDON, NTRK2, IGSF3, PECAM1, CEACAM1	1188	133	18012	1.82395	1	0.83309	40.9118
Annotation Cluster 22	Enrichment Score: 1.6176188803753153
Category	Term	Count	%	PValue	Genes	List Total	Pop Hits	Pop Total	Fold Enrichment	Bonferroni	Benjamini	FDR
UP_KEYWORDS	SH2 domain	14	1.03935	0.00675329	GRAP, FGR, GRB2, SOCS1, SOCS7, SHF, SHE, FYN, PLCG2, CHN1, PIK3R1, BCAR3, LCP2, PIK3R2	1295	105	22680	2.33514	0.927861	0.0363532	8.98044
INTERPRO	IPR000980:SH2 domain	14	1.03935	0.0181447	GRAP, FGR, GRB2, SOCS1, SOCS7, SHF, SHE, FYN, PLCG2, CHN1, PIK3R1, BCAR3, LCP2, PIK3R2	1239	113	20594	2.0593	1	0.525878	26.7759
SMART	SM00252:SH2	14	1.03935	0.0323642	GRAP, FGR, GRB2, SOCS1, SOCS7, SHF, SHE, FYN, PLCG2, CHN1, PIK3R1, BCAR3, LCP2, PIK3R2	749	103	10425	1.89184	0.999995	0.555819	36.4712
UP_SEQ_FEATURE	domain:SH2	11	0.81663	0.0853479	GRAP, FGR, GRB2, FYN, SOCS1, CHN1, SOCS7, SHF, SHE, BCAR3, LCP2	1188	93	18012	1.79331	1	0.950558	79.7734
Annotation Cluster 23	Enrichment Score: 1.5864467394045674
Category	Term	Count	%	PValue	Genes	List Total	Pop Hits	Pop Total	Fold Enrichment	Bonferroni	Benjamini	FDR
GOTERM_MF_DIRECT	GO:0004016~adenylate cyclase activity	5	0.371195	0.00581882	ADCY1, ADCY5, ADCY6, GUCY1A3, ADCY10	1138	12	17446	6.38767	0.999367	0.200026	9.05699
UP_KEYWORDS	cAMP biosynthesis	4	0.296956	0.016431	ADCY1, ADCY5, ADCY6, ADCY10	1295	10	22680	7.00541	0.998385	0.0728369	20.5514
GOTERM_MF_DIRECT	GO:0008294~calcium- and calmodulin-responsive adenylate cyclase activity	3	0.222717	0.0371816	ADCY1, ADCY5, ADCY6	1138	5	17446	9.19824	1	0.52081	46.0117
UP_SEQ_FEATURE	metal ion-binding site:Magnesium 2; via carbonyl oxygen	4	0.296956	0.0401107	ADCY1, ADCY5, ADCY6, ADCY10	1188	12	18012	5.05387	1	0.849185	51.9711
GOTERM_BP_DIRECT	GO:0006171~cAMP biosynthetic process	4	0.296956	0.0819746	ADCY1, ADCY5, ADCY6, ADCY10	1180	16	18082	3.83093	1	0.786275	79.9142
Annotation Cluster 24	Enrichment Score: 1.561038547637742
Category	Term	Count	%	PValue	Genes	List Total	Pop Hits	Pop Total	Fold Enrichment	Bonferroni	Benjamini	FDR
INTERPRO	IPR003591:Leucine-rich repeat, typical subtype	21	1.55902	0.0043363	VASN, PHLPP1, FMOD, FLRT1, PHLPP2, RTN4RL1, LRTM1, LRRN2, LRRC8D, TLR2, RTN4R, LRRC28, TLR4, LRIG3, TLR5, SLIT3, ELFN1, AMIGO2, MFHAS1, RTN4RL2, TSKU	1239	175	20594	1.99458	0.999654	0.282575	7.12921
UP_KEYWORDS	Leucine-rich repeat	27	2.00445	0.00814387	PHLPP1, FMOD, PHLPP2, RTN4RL1, LRTM1, LRRC8D, TLR2, TLR4, TLR5, LRIG3, MFHAS1, ANP32A, RTN4RL2, TSKU, CIITA, VASN, NLRP6, FLRT1, LRRN2, LRRC28, RTN4R, NLRP3, SLIT3, ELFN1, AMIGO2, NTRK2, FBXL7	1295	275	22680	1.71951	0.958112	0.0414211	10.7341
INTERPRO	IPR001611:Leucine-rich repeat	26	1.93022	0.0133895	PHLPP1, FMOD, PHLPP2, RTN4RL1, LRTM1, LRRC8D, TLR2, TLR4, TLR5, LRIG3, MFHAS1, ANP32A, RTN4RL2, TSKU, CIITA, VASN, FLRT1, LRRN2, LRRC28, RTN4R, NLRP3, SLIT3, ELFN1, AMIGO2, NTRK2, FBXL7	1239	259	20594	1.66856	1	0.487352	20.5004
UP_SEQ_FEATURE	repeat:LRR 8	17	1.26206	0.0151228	VASN, PHLPP1, FMOD, PHLPP2, RTN4RL1, LRRC8D, TLR2, RTN4R, LRRC28, TLR4, LRIG3, TLR5, SLIT3, MFHAS1, FBXL7, RTN4RL2, TSKU	1188	134	18012	1.92349	1	0.789698	23.8897
UP_SEQ_FEATURE	repeat:LRR 10	14	1.03935	0.0176994	VASN, PHLPP1, FMOD, PHLPP2, LRRC8D, TLR2, RTN4R, LRRC28, TLR4, TLR5, LRIG3, SLIT3, MFHAS1, FBXL7	1188	103	18012	2.0608	1	0.787835	27.3788
SMART	SM00369:LRR_TYP	21	1.55902	0.0256911	VASN, PHLPP1, FMOD, FLRT1, PHLPP2, RTN4RL1, LRTM1, LRRN2, LRRC8D, TLR2, RTN4R, LRRC28, TLR4, LRIG3, TLR5, SLIT3, ELFN1, AMIGO2, MFHAS1, RTN4RL2, TSKU	749	175	10425	1.67023	0.999934	0.523251	30.1559
UP_SEQ_FEATURE	repeat:LRR 11	12	0.890869	0.0295323	VASN, PHLPP1, FMOD, PHLPP2, MFHAS1, LRRC8D, LRRC28, TLR2, TLR4, LRIG3, TLR5, SLIT3	1188	88	18012	2.06749	1	0.832917	41.5515
UP_SEQ_FEATURE	repeat:LRR 7	18	1.3363	0.0314513	VASN, PHLPP1, FMOD, PHLPP2, RTN4RL1, LRRC8D, TLR2, RTN4R, LRRC28, TLR4, LRIG3, TLR5, NLRP3, SLIT3, MFHAS1, FBXL7, RTN4RL2, TSKU	1188	158	18012	1.72727	1	0.845642	43.5876
UP_SEQ_FEATURE	repeat:LRR 9	15	1.11359	0.0318012	VASN, PHLPP1, FMOD, PHLPP2, LRRC8D, TLR2, RTN4R, LRRC28, TLR4, TLR5, LRIG3, SLIT3, MFHAS1, FBXL7, TSKU	1188	123	18012	1.84898	1	0.843048	43.9516
UP_SEQ_FEATURE	repeat:LRR 5	22	1.63326	0.037115	CIITA, VASN, PHLPP1, FMOD, PHLPP2, RTN4RL1, LRTM1, LRRC8D, TLR2, RTN4R, LRRC28, TLR4, LRIG3, TLR5, NLRP3, SLIT3, ELFN1, AMIGO2, MFHAS1, FBXL7, RTN4RL2, TSKU	1188	210	18012	1.58836	1	0.850583	49.2138
UP_SEQ_FEATURE	repeat:LRR 4	23	1.7075	0.0467588	CIITA, VASN, PHLPP1, FMOD, PHLPP2, RTN4RL1, LRTM1, LRRC8D, TLR2, RTN4R, LRRC28, TLR4, LRIG3, TLR5, NLRP3, SLIT3, ELFN1, AMIGO2, MFHAS1, ANP32A, FBXL7, RTN4RL2, TSKU	1188	228	18012	1.52946	1	0.874913	57.5937
UP_SEQ_FEATURE	repeat:LRR 2	26	1.93022	0.0626872	VASN, CIITA, PHLPP1, FMOD, NLRP6, PHLPP2, RTN4RL1, LRTM1, LRRC8D, RTN4R, TLR2, LRRC28, TLR4, LRIG3, TLR5, NLRP3, SLIT3, ELFN1, AMIGO2, MFHAS1, NTRK2, ANP32A, RTN4RL2, FBXL7, CNTLN, TSKU	1188	274	18012	1.43869	1	0.91844	68.6434
UP_SEQ_FEATURE	repeat:LRR 1	26	1.93022	0.0626872	VASN, CIITA, PHLPP1, FMOD, NLRP6, PHLPP2, RTN4RL1, LRTM1, LRRC8D, RTN4R, TLR2, LRRC28, TLR4, LRIG3, TLR5, NLRP3, SLIT3, ELFN1, AMIGO2, MFHAS1, NTRK2, ANP32A, RTN4RL2, FBXL7, CNTLN, TSKU	1188	274	18012	1.43869	1	0.91844	68.6434
UP_SEQ_FEATURE	repeat:LRR 3	24	1.78174	0.073314	CIITA, VASN, PHLPP1, NLRP6, FMOD, PHLPP2, RTN4RL1, LRTM1, LRRC8D, TLR2, RTN4R, LRRC28, TLR4, LRIG3, TLR5, NLRP3, SLIT3, ELFN1, AMIGO2, MFHAS1, ANP32A, FBXL7, RTN4RL2, TSKU	1188	253	18012	1.43826	1	0.938989	74.4366
UP_SEQ_FEATURE	repeat:LRR 6	19	1.41054	0.0799826	VASN, PHLPP1, FMOD, PHLPP2, RTN4RL1, LRRC8D, TLR2, RTN4R, LRRC28, TLR4, LRIG3, TLR5, NLRP3, SLIT3, AMIGO2, MFHAS1, FBXL7, RTN4RL2, TSKU	1188	191	18012	1.50822	1	0.943726	77.5391
Annotation Cluster 25	Enrichment Score: 1.51994565085863
Category	Term	Count	%	PValue	Genes	List Total	Pop Hits	Pop Total	Fold Enrichment	Bonferroni	Benjamini	FDR
UP_SEQ_FEATURE	transmembrane region	348	25.8352	8.69539e-06	SLC36A1, SLC9A8, CADM3, ADCY1, PEAR1, SGMS2, AQP8, IL6ST, ADCY5, ADCY6, FGFRL1, STOML1, DNAJB14, LPAR3, EPT1, SYT7, TMEM17, ADORA1, MEGF10, BAK1, TMEM144, GRIN2C, CH25H, INSIG1, ABCB10, CHRNA4, CHRNA7, HIGD1A, MUC13, UGCG, EFNB2, PTPRS, PTPRT, TMEM26, SSTR2, ATP2C2, NPC1, BACE2, CX3CR1, ROR1, NPTN, MST1R, HAS3, EIF2AK3, HS3ST3B1, MYH7B, TPST1, DCBLD1, IL1R1, GCNT2, RTP4, PCDH20, DAG1, HFE, EPHB3,…	1188	4312	18012	1.22362	0.0246047	0.0123789	0.0155761
UP_KEYWORDS	Transmembrane	406	30.1411	0.320686	SLC9A8, PEAR1, SGMS2, SCN3A, STOML1, PGR, WDR75, TMEM144, GRIN2C, CYP7A1, CH25H, KCNK5, HIGD1A, UGCG, PTPRS, PTPRT, SSTR2, NPC1, BACE2, ROR1, MST1R, EIF2AK3, DCBLD1, IL1R1, RTP4, PCDH20, HFE, SLC29A1, SLC29A3, LPCAT1, RAC1, LFNG, SLC28A1, SPPL3, PCNX, PTH2R, TGFBR1, GUCY2C, KCNK1, PCDH18, VDAC1, KCNJ5, SYNE1, AVPR1A, TMEM119, BTBD11, CACHD1, ATP10B, ATP10D, INSRR, STRA6, TMEM100, CEACAM1, ZDHHC2,…	1295	6955	22680	1.02236	1	0.62251	99.5343
UP_KEYWORDS	Transmembrane helix	404	29.9926	0.337306	SLC9A8, PEAR1, SGMS2, SCN3A, STOML1, PGR, WDR75, TMEM144, GRIN2C, CYP7A1, CH25H, KCNK5, HIGD1A, UGCG, PTPRS, PTPRT, SSTR2, NPC1, BACE2, ROR1, MST1R, EIF2AK3, DCBLD1, IL1R1, RTP4, PCDH20, HFE, SLC29A1, SLC29A3, LPCAT1, RAC1, LFNG, SLC28A1, SPPL3, PCNX, PTH2R, TGFBR1, GUCY2C, KCNK1, PCDH18, KCNJ5, SYNE1, AVPR1A, TMEM119, BTBD11, CACHD1, ATP10B, ATP10D, INSRR, STRA6, TMEM100, CEACAM1, ZDHHC2, KDELR2…	1295	6938	22680	1.01981	1	0.635918	99.6698
GOTERM_CC_DIRECT	GO:0016021~integral component of membrane	411	30.5122	0.884758	SLC9A8, PEAR1, SGMS2, SCN3A, STOML1, PGR, WDR75, ACBD3, TMEM144, GRIN2C, CYP7A1, CH25H, KCNK5, HIGD1A, UGCG, BSN, PTPRS, PTPRT, SSTR2, NPC1, BACE2, ROR1, MST1R, EIF2AK3, DCBLD1, IL1R1, RTP4, PCDH20, HFE, SLC29A1, SLC29A3, LPCAT1, RAC1, LFNG, SLC28A1, SPPL3, PCNX, PTH2R, TGFBR1, GUCY2C, KCNK1, ACPP, PCDH18, VDAC1, KCNJ5, SYNE1, AVPR1A, TMEM119, BTBD11, CACHD1, ATP10B, ATP10D, INSRR, STRA6, TMEM100…	1227	6878	19662	0.957553	1	0.998744	100
Annotation Cluster 26	Enrichment Score: 1.5015191076267018
Category	Term	Count	%	PValue	Genes	List Total	Pop Hits	Pop Total	Fold Enrichment	Bonferroni	Benjamini	FDR
INTERPRO	IPR012896:Integrin beta subunit, tail	4	0.296956	0.00965682	ITGB4, ITGB5, ITGB2, ITGB1	1239	8	20594	8.31073	1	0.41684	15.2234
UP_SEQ_FEATURE	region of interest:Cysteine-rich tandem repeats	4	0.296956	0.0124395	ITGB4, ITGB5, ITGB2, ITGB1	1188	8	18012	7.58081	1	0.761768	20.088
INTERPRO	IPR002369:Integrin beta subunit, N-terminal	4	0.296956	0.013844	ITGB4, ITGB5, ITGB2, ITGB1	1239	9	20594	7.38732	1	0.489733	21.1213
SMART	SM01242:SM01242	4	0.296956	0.0156788	ITGB4, ITGB5, ITGB2, ITGB1	749	8	10425	6.95928	0.997112	0.518519	19.581
INTERPRO	IPR015812:Integrin beta subunit	4	0.296956	0.0189044	ITGB4, ITGB5, ITGB2, ITGB1	1239	10	20594	6.64859	1	0.532767	27.7342
SMART	SM00187:INB	4	0.296956	0.0222813	ITGB4, ITGB5, ITGB2, ITGB1	749	9	10425	6.18603	0.999761	0.500813	26.7086
UP_SEQ_FEATURE	repeat:III	5	0.371195	0.0456946	ITGB4, ITGB5, ITGB2, ITGB1, CACNA1S	1188	21	18012	3.60991	1	0.872743	56.7375
UP_SEQ_FEATURE	repeat:IV	5	0.371195	0.0456946	ITGB4, ITGB5, ITGB2, ITGB1, CACNA1S	1188	21	18012	3.60991	1	0.872743	56.7375
UP_SEQ_FEATURE	repeat:I	5	0.371195	0.0456946	ITGB4, ITGB5, ITGB2, ITGB1, CACNA1S	1188	21	18012	3.60991	1	0.872743	56.7375
UP_SEQ_FEATURE	repeat:II	5	0.371195	0.0456946	ITGB4, ITGB5, ITGB2, ITGB1, CACNA1S	1188	21	18012	3.60991	1	0.872743	56.7375
INTERPRO	IPR014836:Integrin beta subunit, cytoplasmic domain	3	0.222717	0.046062	ITGB5, ITGB2, ITGB1	1239	6	20594	8.31073	1	0.774881	55.1824
SMART	SM01241:SM01241	3	0.222717	0.0635454	ITGB5, ITGB2, ITGB1	749	6	10425	6.95928	1	0.685498	59.5602
GOTERM_CC_DIRECT	GO:0008305~integrin complex	5	0.371195	0.0668785	ITGA9, ITGB4, ITGB5, ITGB2, ITGB1	1227	25	19662	3.20489	1	0.41506	64.3708
PIR_SUPERFAMILY	PIRSF002512:integrin, beta subunit	3	0.222717	0.101589	ITGB5, ITGB2, ITGB1	145	7	1807	5.34089	0.999998	0.998695	70.9759
Annotation Cluster 27	Enrichment Score: 1.5010316093402218
Category	Term	Count	%	PValue	Genes	List Total	Pop Hits	Pop Total	Fold Enrichment	Bonferroni	Benjamini	FDR
UP_KEYWORDS	Serine/threonine-protein kinase	38	2.82108	0.00332014	NUAK2, CAMK2G, MAPKAPK3, PAK6, CSNK2A2, AKT1, MAP3K5, SBK1, TTBK1, SBK2, LMTK2, CAMK2D, LMTK3, MAP2K6, PIK3CG, SGK2, STK24, TGFBR1, PIM1, DAPK2, PRKCE, PRKCD, PRKCB, DAPK1, PLK5, ACVR2A, ICK, MAP3K15, PLK2, CSNK1E, CDC42BPA, NEK8, MAPK9, TESK2, TNK2, GRK5, EIF2AK3, NEK7	1295	405	22680	1.64324	0.724828	0.0205971	4.51308
GOTERM_MF_DIRECT	GO:0004674~protein serine/threonine kinase activity	39	2.89532	0.0331926	NUAK2, CAMK2G, MAPKAPK3, PAK6, CSNK2A2, AKT1, MAP3K5, SBK1, TTBK1, SBK2, LMTK2, CAMK2D, LMTK3, MAP2K6, IRAK2, PIK3CG, SGK2, STK24, TGFBR1, PIM1, DAPK2, PRKCE, PRKCD, PRKCB, DAPK1, PLK5, ACVR2A, ICK, MAP3K15, PLK2, CSNK1E, CDC42BPA, NEK8, MAPK9, TESK2, TNK2, GRK5, EIF2AK3, NEK7	1138	428	17446	1.39693	1	0.486048	42.2555
INTERPRO	IPR008271:Serine/threonine-protein kinase, active site	29	2.15293	0.0464742	NUAK2, CAMK2G, MAPKAPK3, CSNK2A2, AKT1, MAP3K5, SBK1, SBK2, CAMK2D, MAP2K6, SGK2, TGFBR1, PIM1, DAPK2, PRKCE, PRKCD, PRKCB, DAPK1, PLK5, ACVR2A, ICK, MAP3K15, PLK2, CSNK1E, CDC42BPA, NEK8, MAPK9, EIF2AK3, NEK7	1239	333	20594	1.44752	1	0.760879	55.5108
SMART	SM00220:S_TKc	33	2.44989	0.193403	NUAK2, CAMK2G, MAPKAPK3, D8ERTD82E, CSNK2A2, AKT1, MAP3K5, SBK1, TTBK1, SBK2, CAMK2D, MAP2K6, SGK2, STK24, TGFBR1, PIM1, DAPK2, PRKCE, PRKCD, PRKCB, DAPK1, PLK5, ACVR2A, ICK, MAP3K15, PLK2, CSNK1E, CDC42BPA, NEK8, MAPK9, GRK5, EIF2AK3, NEK7	749	380	10425	1.20872	1	0.84267	94.838
Annotation Cluster 28	Enrichment Score: 1.4583780295980668
Category	Term	Count	%	PValue	Genes	List Total	Pop Hits	Pop Total	Fold Enrichment	Bonferroni	Benjamini	FDR
UP_SEQ_FEATURE	repeat:ANK 10	6	0.445434	0.0183084	ANK1, INVS, ANKS6, TANC2, TANC1, DAPK1	1188	24	18012	3.7904	1	0.789243	28.1812
UP_SEQ_FEATURE	repeat:ANK 7	9	0.668151	0.0218555	NFKBIZ, ANK1, INVS, ANKS6, TANC2, TANC1, BCL3, 4931440F15RIK, DAPK1	1188	53	18012	2.57461	1	0.794592	32.6905
UP_SEQ_FEATURE	repeat:ANK 9	7	0.519673	0.0221914	ANK1, INVS, ANKS6, TANC2, TANC1, 4931440F15RIK, DAPK1	1188	34	18012	3.12151	1	0.791571	33.1034
UP_SEQ_FEATURE	repeat:ANK 8	7	0.519673	0.040822	ANK1, INVS, ANKS6, TANC2, TANC1, 4931440F15RIK, DAPK1	1188	39	18012	2.72132	1	0.845223	52.6047
UP_SEQ_FEATURE	repeat:ANK 6	9	0.668151	0.140871	NFKBIZ, ANK1, INVS, ANKS6, TANC2, TANC1, BCL3, 4931440F15RIK, DAPK1	1188	78	18012	1.74942	1	0.981517	93.4128
Annotation Cluster 29	Enrichment Score: 1.4385007297811507
Category	Term	Count	%	PValue	Genes	List Total	Pop Hits	Pop Total	Fold Enrichment	Bonferroni	Benjamini	FDR
GOTERM_MF_DIRECT	GO:0005520~insulin-like growth factor binding	6	0.445434	0.014637	IGF1R, WISP2, CTGF, KAZALD1, HTRA3, IGFBP2	1138	23	17446	3.99924	1	0.315977	21.3274
UP_SEQ_FEATURE	domain:IGFBP N-terminal	5	0.371195	0.0273018	WISP2, CTGF, KAZALD1, HTRA3, IGFBP2	1188	18	18012	4.21156	1	0.821662	39.0975
INTERPRO	IPR000867:Insulin-like growth factor-binding protein, IGFBP	5	0.371195	0.0290739	WISP2, CTGF, KAZALD1, HTRA3, IGFBP2	1239	20	20594	4.15537	1	0.639759	39.4772
SMART	SM00121:IB	4	0.296956	0.151652	WISP2, CTGF, HTRA3, IGFBP2	749	19	10425	2.93022	1	0.859559	89.6473
Annotation Cluster 30	Enrichment Score: 1.396812026589893
Category	Term	Count	%	PValue	Genes	List Total	Pop Hits	Pop Total	Fold Enrichment	Bonferroni	Benjamini	FDR
INTERPRO	IPR013761:Sterile alpha motif/pointed domain	14	1.03935	0.019393	SCML4, KAZN, MAP3K5, SAMD5, MAP3K15, ELF3, ANKS6, STIM2, STIM1, EPHB3, EPHB4, SAMD4, EPHB1, LCP2	1239	114	20594	2.04123	1	0.534281	28.3442
UP_SEQ_FEATURE	domain:SAM	10	0.74239	0.0396853	SCML4, SAMD5, ANKS6, STIM2, STIM1, EPHB3, SAMD4, EPHB4, EPHB1, LCP2	1188	70	18012	2.16595	1	0.855373	51.5883
INTERPRO	IPR001660:Sterile alpha motif domain	11	0.81663	0.0463809	SCML4, KAZN, SAMD5, ANKS6, STIM2, STIM1, EPHB3, SAMD4, EPHB4, EPHB1, LCP2	1239	91	20594	2.00919	1	0.771505	55.4367
SMART	SM00454:SAM	11	0.81663	0.0724668	SCML4, KAZN, SAMD5, ANKS6, STIM2, STIM1, EPHB3, SAMD4, EPHB4, EPHB1, LCP2	749	83	10425	1.84463	1	0.701853	64.561
Annotation Cluster 31	Enrichment Score: 1.3966032751955066
Category	Term	Count	%	PValue	Genes	List Total	Pop Hits	Pop Total	Fold Enrichment	Bonferroni	Benjamini	FDR
INTERPRO	IPR023581:Platelet-derived growth factor, conserved site	4	0.296956	0.00631605	VEGFC, PDGFB, PDGFA, VEGFA	1239	7	20594	9.49798	0.999991	0.349741	10.2224
INTERPRO	IPR000072:Platelet-derived growth factor (PDGF)	4	0.296956	0.013844	VEGFC, PDGFB, PDGFA, VEGFA	1239	9	20594	7.38732	1	0.489733	21.1213
SMART	SM00141:PDGF	4	0.296956	0.0222813	VEGFC, PDGFB, PDGFA, VEGFA	749	9	10425	6.18603	0.999761	0.500813	26.7086
GOTERM_BP_DIRECT	GO:0031954~positive regulation of protein autophosphorylation	4	0.296956	0.10862	VEGFC, PDGFB, PDGFA, VEGFA	1180	18	18082	3.40527	1	0.851836	88.4436
GOTERM_MF_DIRECT	GO:0042056~chemoattractant activity	3	0.222717	0.491393	VEGFC, PDGFB, VEGFA	1138	25	17446	1.83965	1	0.988519	99.9983
Annotation Cluster 32	Enrichment Score: 1.3780420721303277
Category	Term	Count	%	PValue	Genes	List Total	Pop Hits	Pop Total	Fold Enrichment	Bonferroni	Benjamini	FDR
UP_SEQ_FEATURE	domain:Fibronectin type-III 2	16	1.18782	0.0163846	ATF7IP, IL22RA1, IL6ST, PRTG, NFASC, ITGB4, PTPRS, PTPRT, EPHB3, EPHB4, EPHB1, INSRR, NRCAM, IGF1R, CDON, FNDC3A	1188	124	18012	1.95634	1	0.793549	25.6177
UP_SEQ_FEATURE	domain:Fibronectin type-III 1	16	1.18782	0.0175242	ATF7IP, IL22RA1, IL6ST, PRTG, NFASC, ITGB4, PTPRS, PTPRT, EPHB3, EPHB4, EPHB1, INSRR, NRCAM, IGF1R, CDON, FNDC3A	1188	125	18012	1.94069	1	0.794616	27.1465
INTERPRO	IPR003961:Fibronectin, type III	20	1.48478	0.0514556	ATF7IP, VASN, FLRT1, IL22RA1, IL6ST, PRTG, IL4RA, NFASC, ITGB4, PTPRS, PTPRT, EPHB3, EPHB4, EPHB1, INSRR, NRCAM, IGF1R, IFNAR2, CDON, FNDC3A	1239	211	20594	1.57549	1	0.779931	59.3052
SMART	SM00060:FN3	15	1.11359	0.208125	VASN, IL6ST, PRTG, NFASC, ITGB4, PTPRS, PTPRT, EPHB3, EPHB4, EPHB1, INSRR, NRCAM, IGF1R, CDON, FNDC3A	749	153	10425	1.36456	1	0.859462	95.9959
Annotation Cluster 33	Enrichment Score: 1.3479558184386318
Category	Term	Count	%	PValue	Genes	List Total	Pop Hits	Pop Total	Fold Enrichment	Bonferroni	Benjamini	FDR
UP_KEYWORDS	Phospholipid metabolism	8	0.593912	0.0225958	PGS1, SERINC5, NAPEPLD, LPCAT1, MBOAT2, LCLAT1, EPT1, AGPAT4	1295	50	22680	2.80216	0.999859	0.0938317	27.1938
UP_KEYWORDS	Phospholipid biosynthesis	7	0.519673	0.0454679	PGS1, SERINC5, LPCAT1, MBOAT2, LCLAT1, EPT1, AGPAT4	1295	46	22680	2.6651	1	0.157982	47.5957
GOTERM_BP_DIRECT	GO:0008654~phospholipid biosynthetic process	8	0.593912	0.0879835	PGS1, PPARD, SERINC5, LPCAT1, MBOAT2, LCLAT1, EPT1, AGPAT4	1180	59	18082	2.07779	1	0.803686	82.2432
Annotation Cluster 34	Enrichment Score: 1.2949730473556138
Category	Term	Count	%	PValue	Genes	List Total	Pop Hits	Pop Total	Fold Enrichment	Bonferroni	Benjamini	FDR
INTERPRO	IPR000152:EGF-type aspartate/asparagine hydroxylation site	13	0.965108	0.0144277	FBLN1, NOTCH1, BMP1, SCUBE3, CD93, FAT4, FBLN2, LRP8, CELSR1, MEGF6, GAS6, LRP4, SLIT3	1239	98	20594	2.20489	1	0.495109	21.9122
INTERPRO	IPR018097:EGF-like calcium-binding, conserved site	12	0.890869	0.0310603	FBLN1, NOTCH1, BMP1, SCUBE3, CD93, FAT4, FBLN2, LRP8, MEGF6, GAS6, LRP4, SLIT3	1239	97	20594	2.05626	1	0.650812	41.5504
INTERPRO	IPR001881:EGF-like calcium-binding	13	0.965108	0.0766328	FBLN1, NOTCH1, BMP1, SCUBE3, CD93, FAT4, FBLN2, LRP8, CELSR1, MEGF6, GAS6, LRP4, SLIT3	1239	126	20594	1.71491	1	0.857672	74.2546
SMART	SM00179:EGF_CA	13	0.965108	0.192438	FBLN1, NOTCH1, BMP1, SCUBE3, CD93, FAT4, FBLN2, LRP8, CELSR1, MEGF6, GAS6, LRP4, SLIT3	749	126	10425	1.43604	1	0.847853	94.7522
Annotation Cluster 35	Enrichment Score: 1.2596809767113424
Category	Term	Count	%	PValue	Genes	List Total	Pop Hits	Pop Total	Fold Enrichment	Bonferroni	Benjamini	FDR
INTERPRO	IPR017946:PLC-like phosphodiesterase, TIM beta/alpha-barrel domain	6	0.445434	0.0151017	PLCL1, PLCG2, GDPD5, PLCB1, PLCB2, PLCXD2	1239	25	20594	3.98915	1	0.493726	22.8161
INTERPRO	IPR000909:Phospholipase C, phosphatidylinositol-specific , X domain	5	0.371195	0.0243895	PLCL1, PLCG2, PLCB1, PLCB2, PLCXD2	1239	19	20594	4.37407	1	0.58141	34.3109
SMART	SM00148:PLCXc	5	0.371195	0.0358406	PLCL1, PLCG2, PLCB1, PLCB2, PLCXD2	749	18	10425	3.86627	0.999999	0.54814	39.5472
INTERPRO	IPR001192:Phosphoinositide phospholipase C	4	0.296956	0.0573357	PLCL1, PLCG2, PLCB1, PLCB2	1239	15	20594	4.43239	1	0.801357	63.3919
INTERPRO	IPR001711:Phospholipase C, phosphatidylinositol-specific, Y domain	4	0.296956	0.0573357	PLCL1, PLCG2, PLCB1, PLCB2	1239	15	20594	4.43239	1	0.801357	63.3919
UP_SEQ_FEATURE	domain:PI-PLC Y-box	4	0.296956	0.0601935	PLCL1, PLCG2, PLCB1, PLCB2	1188	14	18012	4.33189	1	0.912532	67.1148
UP_SEQ_FEATURE	domain:PI-PLC X-box	4	0.296956	0.0840599	PLCL1, PLCG2, PLCB1, PLCB2	1188	16	18012	3.7904	1	0.949951	79.257
SMART	SM00149:PLCYc	4	0.296956	0.0876916	PLCL1, PLCG2, PLCB1, PLCB2	749	15	10425	3.71162	1	0.742903	71.7925
GOTERM_MF_DIRECT	GO:0004435~phosphatidylinositol phospholipase C activity	4	0.296956	0.0948061	PLCL1, PLCG2, PLCB1, PLCB2	1138	17	17446	3.60715	1	0.737437	80.2179
INTERPRO	IPR015359:Phospholipase C, phosphoinositol-specific, EF-hand-like	3	0.222717	0.138613	PLCL1, PLCB1, PLCB2	1239	11	20594	4.53313	1	0.940463	92.1091
Annotation Cluster 36	Enrichment Score: 1.2447596768742188
Category	Term	Count	%	PValue	Genes	List Total	Pop Hits	Pop Total	Fold Enrichment	Bonferroni	Benjamini	FDR
UP_SEQ_FEATURE	domain:EGF-like 8; calcium-binding	5	0.371195	0.0389571	FBLN1, NOTCH1, SCUBE3, FBLN2, CELSR1	1188	20	18012	3.7904	1	0.854789	50.9265
UP_SEQ_FEATURE	domain:EGF-like 9; calcium-binding	4	0.296956	0.0601935	FBLN1, NOTCH1, SCUBE3, FBLN2	1188	14	18012	4.33189	1	0.912532	67.1148
UP_SEQ_FEATURE	domain:EGF-like 7; calcium-binding	5	0.371195	0.0786294	FBLN1, NOTCH1, SCUBE3, FBLN2, CELSR1	1188	25	18012	3.03232	1	0.942803	76.9398
Annotation Cluster 37	Enrichment Score: 1.1791129594861636
Category	Term	Count	%	PValue	Genes	List Total	Pop Hits	Pop Total	Fold Enrichment	Bonferroni	Benjamini	FDR
UP_SEQ_FEATURE	repeat:LRR 15	8	0.593912	0.036607	PHLPP1, PHLPP2, MFHAS1, TLR2, TLR4, LRIG3, TLR5, SLIT3	1188	48	18012	2.52694	1	0.851621	48.7317
UP_SEQ_FEATURE	repeat:LRR 16	7	0.519673	0.0503999	PHLPP1, PHLPP2, TLR2, TLR4, LRIG3, TLR5, SLIT3	1188	41	18012	2.58857	1	0.879559	60.4036
UP_SEQ_FEATURE	repeat:LRR 14	8	0.593912	0.0682099	PHLPP1, PHLPP2, MFHAS1, TLR2, TLR4, LRIG3, TLR5, SLIT3	1188	55	18012	2.20533	1	0.930277	71.7933
UP_SEQ_FEATURE	repeat:LRR 12	10	0.74239	0.0749529	PHLPP1, FMOD, PHLPP2, MFHAS1, LRRC8D, TLR2, TLR4, LRIG3, TLR5, SLIT3	1188	79	18012	1.91919	1	0.94072	75.2346
UP_SEQ_FEATURE	repeat:LRR 13	8	0.593912	0.134836	PHLPP1, PHLPP2, MFHAS1, TLR2, TLR4, LRIG3, TLR5, SLIT3	1188	65	18012	1.86605	1	0.97931	92.5328
Annotation Cluster 38	Enrichment Score: 1.1280827978100318
Category	Term	Count	%	PValue	Genes	List Total	Pop Hits	Pop Total	Fold Enrichment	Bonferroni	Benjamini	FDR
GOTERM_CC_DIRECT	GO:0005942~phosphatidylinositol 3-kinase complex	4	0.296956	0.0273542	PIK3CG, PIK3C2B, PIK3R1, PIK3R2	1227	11	19662	5.82707	1	0.239946	33.8674
GOTERM_MF_DIRECT	GO:0016303~1-phosphatidylinositol-3-kinase activity	4	0.296956	0.0306959	PIK3CG, PIK3C2B, PIK3R1, PIK3R2	1138	11	17446	5.57469	1	0.464485	39.7812
GOTERM_BP_DIRECT	GO:0014065~phosphatidylinositol 3-kinase signaling	3	0.222717	0.491641	PIK3CG, PIK3R1, PIK3R2	1180	25	18082	1.83885	1	0.999171	99.9997
Annotation Cluster 39	Enrichment Score: 1.1074199832911154
Category	Term	Count	%	PValue	Genes	List Total	Pop Hits	Pop Total	Fold Enrichment	Bonferroni	Benjamini	FDR
INTERPRO	IPR000210:BTB/POZ-like	21	1.55902	0.0464488	KCNC4, BACH2, NACC2, ZBTB34, ABTB2, KCNB1, ENC1, KCNA1, ZBTB39, GAN, ZBTB16, HIC1, ZBTB42, SHKBP1, KLHL8, KLHL25, KLHL9, RHOBTB1, KCTD15, SPOP, BTBD11	1239	222	20594	1.5723	1	0.766323	55.4907
INTERPRO	IPR011333:BTB/POZ fold	21	1.55902	0.0670087	KCNC4, BACH2, NACC2, ZBTB34, ABTB2, KCNB1, ENC1, KCNA1, ZBTB39, GAN, ZBTB16, HIC1, ZBTB42, SHKBP1, KLHL8, KLHL25, KLHL9, RHOBTB1, KCTD15, SPOP, BTBD11	1239	232	20594	1.50453	1	0.83331	69.2857
SMART	SM00225:BTB	21	1.55902	0.15298	KCNC4, BACH2, NACC2, ZBTB34, ABTB2, KCNB1, ENC1, KCNA1, ZBTB39, GAN, ZBTB16, HIC1, ZBTB42, SHKBP1, KLHL8, KLHL25, KLHL9, RHOBTB1, KCTD15, SPOP, BTBD11	749	218	10425	1.34078	1	0.853354	89.8685
Annotation Cluster 40	Enrichment Score: 1.0818030822852944
Category	Term	Count	%	PValue	Genes	List Total	Pop Hits	Pop Total	Fold Enrichment	Bonferroni	Benjamini	FDR
INTERPRO	IPR017892:Protein kinase, C-terminal	6	0.445434	0.031656	AKT1, SGK2, CDC42BPA, PRKCE, PRKCD, PRKCB	1239	30	20594	3.32429	1	0.651284	42.159
INTERPRO	IPR000961:AGC-kinase, C-terminal	7	0.519673	0.0971313	AKT1, SGK2, CDC42BPA, GRK5, PRKCE, PRKCD, PRKCB	1239	53	20594	2.19529	1	0.901087	82.4303
SMART	SM00133:S_TK_X	7	0.519673	0.100518	AKT1, SGK2, CDC42BPA, GRK5, PRKCE, PRKCD, PRKCB	749	45	10425	2.16511	1	0.778548	76.7956
UP_SEQ_FEATURE	domain:AGC-kinase C-terminal	7	0.519673	0.152311	AKT1, SGK2, CDC42BPA, GRK5, PRKCE, PRKCD, PRKCB	1188	55	18012	1.92966	1	0.983701	94.8191
Annotation Cluster 41	Enrichment Score: 1.061120294524016
Category	Term	Count	%	PValue	Genes	List Total	Pop Hits	Pop Total	Fold Enrichment	Bonferroni	Benjamini	FDR
UP_SEQ_FEATURE	nucleotide phosphate-binding region:FAD	9	0.668151	0.0387881	FMO5, NOS1, IVD, MICAL2, MICAL3, NOS2, PIPOX, ETFA, NQO2	1188	59	18012	2.31279	1	0.858315	50.7717
UP_KEYWORDS	Flavoprotein	12	0.890869	0.123737	FMO5, NOS1, IVD, MICAL2, MICAL3, NOS2, PIPOX, ETFA, NQO2, IYD, MTRR, ACAD12	1295	130	22680	1.61663	1	0.332054	84.0262
UP_KEYWORDS	FAD	11	0.81663	0.136597	FMO5, NOS1, IVD, MICAL2, MICAL3, NOS2, PIPOX, ETFA, NQO2, MTRR, ACAD12	1295	118	22680	1.63262	1	0.350608	86.9908
Annotation Cluster 42	Enrichment Score: 1.0318208756714116
Category	Term	Count	%	PValue	Genes	List Total	Pop Hits	Pop Total	Fold Enrichment	Bonferroni	Benjamini	FDR
INTERPRO	IPR013767:PAS fold	5	0.371195	0.0243895	EPAS1, NCOA3, HIF3A, PDE8A, ARNTL	1239	19	20594	4.37407	1	0.58141	34.3109
INTERPRO	IPR000014:PAS domain	5	0.371195	0.134027	EPAS1, NCOA3, HIF3A, PDE8A, ARNTL	1239	33	20594	2.5184	1	0.936015	91.3627
SMART	SM00091:PAS	4	0.296956	0.245552	EPAS1, NCOA3, HIF3A, ARNTL	749	24	10425	2.31976	1	0.886047	97.9463
Annotation Cluster 43	Enrichment Score: 1.0060267226522646
Category	Term	Count	%	PValue	Genes	List Total	Pop Hits	Pop Total	Fold Enrichment	Bonferroni	Benjamini	FDR
INTERPRO	IPR023173:NADPH-cytochrome p450 reductase, FAD-binding, alpha-helical domain-3	3	0.222717	0.046062	NOS1, NOS2, MTRR	1239	6	20594	8.31073	1	0.774881	55.1824
INTERPRO	IPR003097:FAD-binding, type 1	3	0.222717	0.046062	NOS1, NOS2, MTRR	1239	6	20594	8.31073	1	0.774881	55.1824
INTERPRO	IPR001094:Flavodoxin	3	0.222717	0.0619604	NOS1, NOS2, MTRR	1239	7	20594	7.12349	1	0.812848	66.3314
INTERPRO	IPR008254:Flavodoxin/nitric oxide synthase	3	0.222717	0.0619604	NOS1, NOS2, MTRR	1239	7	20594	7.12349	1	0.812848	66.3314
INTERPRO	IPR017938:Riboflavin synthase-like beta-barrel	4	0.296956	0.0901083	NOX4, NOS1, NOS2, MTRR	1239	18	20594	3.69366	1	0.885227	79.9536
INTERPRO	IPR017927:Ferredoxin reductase-type FAD-binding domain	4	0.296956	0.0901083	NOX4, NOS1, NOS2, MTRR	1239	18	20594	3.69366	1	0.885227	79.9536
UP_KEYWORDS	FMN	4	0.296956	0.114769	NOS1, NOS2, IYD, MTRR	1295	21	22680	3.33591	1	0.315042	81.6
INTERPRO	IPR001709:Flavoprotein pyridine nucleotide cytochrome reductase	3	0.222717	0.117929	NOS1, NOS2, MTRR	1239	10	20594	4.98644	1	0.9158	88.1828
INTERPRO	IPR001433:Oxidoreductase FAD/NAD(P)-binding	3	0.222717	0.159999	NOS1, NOS2, MTRR	1239	12	20594	4.15537	1	0.955152	94.856
GOTERM_MF_DIRECT	GO:0010181~FMN binding	3	0.222717	0.230788	NOS1, NOS2, MTRR	1138	14	17446	3.28509	1	0.910815	98.5998
UP_SEQ_FEATURE	domain:FAD-binding FR-type	3	0.222717	0.25971	NOX4, NOS1, NOS2	1188	15	18012	3.03232	1	0.997682	99.5425
Annotation Cluster 44	Enrichment Score: 0.9882326204332729
Category	Term	Count	%	PValue	Genes	List Total	Pop Hits	Pop Total	Fold Enrichment	Bonferroni	Benjamini	FDR
UP_SEQ_FEATURE	repeat:ANK 3	18	1.3363	0.0349002	GIT1, NFKBIZ, CAMTA1, ANKRD9, NUDT12, PPP1R12B, ABTB2, ANKRD33B, TANC1, 4931440F15RIK, DAPK1, NOTCH1, ANK1, INVS, ANKS6, TANC2, BCL3, BTBD11	1188	160	18012	1.70568	1	0.848131	47.0799
UP_SEQ_FEATURE	repeat:ANK 4	14	1.03935	0.0754667	NFKBIZ, NOTCH1, ANK1, INVS, PPP1R12B, TANC2, ANKS6, ABTB2, TANC1, ANKRD33B, BCL3, 4931440F15RIK, BTBD11, DAPK1	1188	127	18012	1.67136	1	0.939799	75.4798
UP_SEQ_FEATURE	repeat:ANK 1	19	1.41054	0.086298	GIT1, NFKBIZ, CAMTA1, ANKRD9, NUDT12, PPP1R12B, ABTB2, ANKRD33B, TANC1, 4931440F15RIK, DAPK1, SOWAHC, NOTCH1, ANK1, INVS, ANKS6, TANC2, BCL3, BTBD11	1188	193	18012	1.49259	1	0.948802	80.1465
UP_SEQ_FEATURE	repeat:ANK 2	19	1.41054	0.086298	GIT1, NFKBIZ, CAMTA1, ANKRD9, NUDT12, PPP1R12B, ABTB2, ANKRD33B, TANC1, 4931440F15RIK, DAPK1, SOWAHC, NOTCH1, ANK1, INVS, ANKS6, TANC2, BCL3, BTBD11	1188	193	18012	1.49259	1	0.948802	80.1465
UP_KEYWORDS	ANK repeat	20	1.48478	0.0935532	GIT1, NFKBIZ, CAMTA1, ANKRD9, NUDT12, PPP1R12B, ABTB2, ANKRD33B, TANC1, 4931440F15RIK, DAPK1, SOWAHC, NOTCH1, ANK1, INVS, ANK3, ANKS6, TANC2, BCL3, BTBD11	1295	240	22680	1.45946	1	0.274037	74.435
INTERPRO	IPR002110:Ankyrin repeat	20	1.48478	0.106296	GIT1, NFKBIZ, CAMTA1, ANKRD9, NUDT12, PPP1R12B, ABTB2, ANKRD33B, TANC1, 4931440F15RIK, DAPK1, SOWAHC, NOTCH1, ANK1, INVS, ANK3, ANKS6, TANC2, BCL3, BTBD11	1239	232	20594	1.43289	1	0.901313	85.231
INTERPRO	IPR020683:Ankyrin repeat-containing domain	20	1.48478	0.141855	GIT1, NFKBIZ, CAMTA1, ANKRD9, NUDT12, PPP1R12B, ABTB2, ANKRD33B, TANC1, 4931440F15RIK, DAPK1, SOWAHC, NOTCH1, ANK1, INVS, ANK3, ANKS6, TANC2, BCL3, BTBD11	1239	242	20594	1.37368	1	0.941224	92.5996
SMART	SM00248:ANK	18	1.3363	0.448884	GIT1, NFKBIZ, NUDT12, PPP1R12B, ABTB2, ANKRD33B, TANC1, 4931440F15RIK, DAPK1, SOWAHC, NOTCH1, ANK1, INVS, ANK3, ANKS6, TANC2, BCL3, BTBD11	749	225	10425	1.11348	1	0.964568	99.973
Annotation Cluster 45	Enrichment Score: 0.9829099637731809
Category	Term	Count	%	PValue	Genes	List Total	Pop Hits	Pop Total	Fold Enrichment	Bonferroni	Benjamini	FDR
GOTERM_BP_DIRECT	GO:0046464~acylglycerol catabolic process	3	0.222717	0.0372148	ABHD6, MGLL, ABHD2	1180	5	18082	9.19424	1	0.571849	50.9212
GOTERM_MF_DIRECT	GO:0047372~acylglycerol lipase activity	3	0.222717	0.112621	ABHD6, MGLL, ABHD2	1138	9	17446	5.11013	1	0.77862	85.6834
INTERPRO	IPR000073:Alpha/beta hydrolase fold-1	4	0.296956	0.268494	ABHD6, MGLL, EPHX1, ABHD2	1239	30	20594	2.2162	1	0.99256	99.5112
Annotation Cluster 46	Enrichment Score: 0.9704337041164144
Category	Term	Count	%	PValue	Genes	List Total	Pop Hits	Pop Total	Fold Enrichment	Bonferroni	Benjamini	FDR
INTERPRO	IPR023394:SEC7-like, alpha orthogonal bundle	4	0.296956	0.0573357	GBF1, CYTH1, PSD4, FBXO8	1239	15	20594	4.43239	1	0.801357	63.3919
INTERPRO	IPR000904:SEC7-like	4	0.296956	0.0675176	GBF1, CYTH1, PSD4, FBXO8	1239	16	20594	4.15537	1	0.831469	69.5696
GOTERM_BP_DIRECT	GO:0032012~regulation of ARF protein signal transduction	4	0.296956	0.0819746	GBF1, CYTH1, PSD4, FBXO8	1180	16	18082	3.83093	1	0.786275	79.9142
SMART	SM00222:Sec7	4	0.296956	0.102417	GBF1, CYTH1, PSD4, FBXO8	749	16	10425	3.47964	1	0.760163	77.4621
UP_SEQ_FEATURE	domain:SEC7	3	0.222717	0.209719	CYTH1, PSD4, FBXO8	1188	13	18012	3.49883	1	0.993955	98.5249
GOTERM_MF_DIRECT	GO:0005086~ARF guanyl-nucleotide exchange factor activity	4	0.296956	0.220733	GBF1, CYTH1, PSD4, FBXO8	1138	25	17446	2.45286	1	0.902845	98.2704
Annotation Cluster 47	Enrichment Score: 0.9552581283310322
Category	Term	Count	%	PValue	Genes	List Total	Pop Hits	Pop Total	Fold Enrichment	Bonferroni	Benjamini	FDR
UP_KEYWORDS	Sodium transport	12	0.890869	0.0578574	SLC38A4, SLC17A8, SLC9A8, SCN3A, SLC24A3, SLC5A1, SCN4B, SLC13A2, SLC13A3, SLC38A1, SLC10A2, SCN5A	1295	113	22680	1.85984	1	0.195998	56.2903
UP_KEYWORDS	Sodium	12	0.890869	0.0813007	SLC38A4, SLC17A8, SLC9A8, SCN3A, SLC24A3, SLC5A1, SCN4B, SLC13A2, SLC13A3, SLC38A1, SLC10A2, SCN5A	1295	120	22680	1.75135	1	0.252603	69.1953
GOTERM_BP_DIRECT	GO:0006814~sodium ion transport	11	0.81663	0.289583	SLC38A4, SLC17A8, SLC9A8, SLC24A3, SLC5A1, SCN4B, SLC13A2, SLC13A3, SLC38A1, SLC10A2, SCN5A	1180	124	18082	1.35936	1	0.98516	99.8366
Annotation Cluster 48	Enrichment Score: 0.9450979875873483
Category	Term	Count	%	PValue	Genes	List Total	Pop Hits	Pop Total	Fold Enrichment	Bonferroni	Benjamini	FDR
UP_KEYWORDS	Calcium channel	8	0.593912	0.0622284	TMEM37, CACNG7, CACNB1, ITPR3, CACNA1S, CACNA2D2, TMCO1, TPCN2	1295	62	22680	2.25981	1	0.207828	59.0236
GOTERM_BP_DIRECT	GO:0070588~calcium ion transmembrane transport	10	0.74239	0.119147	TMEM37, SLC24A3, CACNG7, CACNB1, ITPR3, CACNA1S, CACNA2D2, TMCO1, GAS6, TPCN2	1180	88	18082	1.74133	1	0.868644	90.7532
GOTERM_MF_DIRECT	GO:0005262~calcium channel activity	9	0.668151	0.197076	TMEM37, SLC24A3, CACNG7, CACNB1, ITPR3, CACNA1S, CACNA2D2, TMCO1, TPCN2	1138	86	17446	1.60434	1	0.883201	97.1865
Annotation Cluster 49	Enrichment Score: 0.920855118395777
Category	Term	Count	%	PValue	Genes	List Total	Pop Hits	Pop Total	Fold Enrichment	Bonferroni	Benjamini	FDR
BIOCARTA	m_slrp2Pathway:Function of SLRP in Bone: An Integrated View	3	0.222717	0.0689181	TGFBR1, TGFB3, TGFB2	151	4	1289	6.40232	1	0.951573	59.4875
GOTERM_MF_DIRECT	GO:0005114~type II transforming growth factor beta receptor binding	3	0.222717	0.0715835	TGFBR1, TGFB3, TGFB2	1138	7	17446	6.57017	1	0.681173	70.1296
BIOCARTA	m_tgfbPathway:TGF beta signaling pathway	4	0.296956	0.350178	TGFBR1, TGFB3, SKIL, TGFB2	151	18	1289	1.89698	1	0.937289	99.5722
Annotation Cluster 50	Enrichment Score: 0.8909644059432829
Category	Term	Count	%	PValue	Genes	List Total	Pop Hits	Pop Total	Fold Enrichment	Bonferroni	Benjamini	FDR
INTERPRO	IPR027231:Semaphorin	5	0.371195	0.0290739	SEMA5B, SEMA6C, SEMA3G, SEMA7A, SEMA4B	1239	20	20594	4.15537	1	0.639759	39.4772
GOTERM_MF_DIRECT	GO:0030215~semaphorin receptor binding	4	0.296956	0.153594	SEMA5B, SEMA6C, SEMA3G, SEMA4B	1138	21	17446	2.92008	1	0.83703	93.3648
GOTERM_BP_DIRECT	GO:0048843~negative regulation of axon extension involved in axon guidance	4	0.296956	0.238584	SEMA5B, SEMA6C, SEMA3G, SEMA4B	1180	26	18082	2.3575	1	0.97236	99.3997
GOTERM_MF_DIRECT	GO:0045499~chemorepellent activity	4	0.296956	0.256227	SEMA5B, SEMA6C, SEMA3G, SEMA4B	1138	27	17446	2.27117	1	0.923952	99.1898
Annotation Cluster 51	Enrichment Score: 0.878040891001043
Category	Term	Count	%	PValue	Genes	List Total	Pop Hits	Pop Total	Fold Enrichment	Bonferroni	Benjamini	FDR
GOTERM_BP_DIRECT	GO:0032754~positive regulation of interleukin-5 production	3	0.222717	0.0716441	RARA, IL33, NLRP3	1180	7	18082	6.56731	1	0.753093	75.2205
GOTERM_BP_DIRECT	GO:0032736~positive regulation of interleukin-13 production	3	0.222717	0.0914985	RARA, IL33, NLRP3	1180	8	18082	5.7464	1	0.811636	83.4845
GOTERM_BP_DIRECT	GO:0032753~positive regulation of interleukin-4 production	3	0.222717	0.354228	RARA, IL33, NLRP3	1180	19	18082	2.41954	1	0.99356	99.9727
Annotation Cluster 52	Enrichment Score: 0.8700959104642851
Category	Term	Count	%	PValue	Genes	List Total	Pop Hits	Pop Total	Fold Enrichment	Bonferroni	Benjamini	FDR
UP_SEQ_FEATURE	metal ion-binding site:Manganese 1; via carbonyl oxygen	4	0.296956	0.0496554	PPM1F, PHLPP1, PHLPP2, PPM1L	1188	13	18012	4.66511	1	0.879334	59.8437
UP_SEQ_FEATURE	metal ion-binding site:Manganese 2	5	0.371195	0.0883034	PPM1F, PHLPP1, PHLPP2, ACACA, PPM1L	1188	26	18012	2.9157	1	0.950699	80.9128
UP_SEQ_FEATURE	metal ion-binding site:Manganese 1	5	0.371195	0.0883034	PPM1F, PHLPP1, PHLPP2, ACACA, PPM1L	1188	26	18012	2.9157	1	0.950699	80.9128
INTERPRO	IPR001932:Protein phosphatase 2C (PP2C)-like	4	0.296956	0.115376	PPM1F, PHLPP1, PHLPP2, PPM1L	1239	20	20594	3.32429	1	0.913174	87.587
SMART	SM00332:PP2Cc	4	0.296956	0.16947	PPM1F, PHLPP1, PHLPP2, PPM1L	749	20	10425	2.78371	1	0.851696	92.2744
UP_SEQ_FEATURE	domain:PP2C-like	3	0.222717	0.23464	PHLPP1, PHLPP2, PPM1L	1188	14	18012	3.24892	1	0.996423	99.1691
GOTERM_MF_DIRECT	GO:0004722~protein serine/threonine phosphatase activity	5	0.371195	0.456877	PPM1F, PHLPP1, PHLPP2, DUSP23, PPM1L	1138	53	17446	1.44626	1	0.984455	99.9951
Annotation Cluster 53	Enrichment Score: 0.8619668903033146
Category	Term	Count	%	PValue	Genes	List Total	Pop Hits	Pop Total	Fold Enrichment	Bonferroni	Benjamini	FDR
UP_SEQ_FEATURE	short sequence motif:Histidine box-3	3	0.222717	0.137415	SCD1, SCD2, CH25H	1188	10	18012	4.54848	1	0.980186	92.9216
UP_SEQ_FEATURE	short sequence motif:Histidine box-2	3	0.222717	0.137415	SCD1, SCD2, CH25H	1188	10	18012	4.54848	1	0.980186	92.9216
UP_SEQ_FEATURE	short sequence motif:Histidine box-1	3	0.222717	0.137415	SCD1, SCD2, CH25H	1188	10	18012	4.54848	1	0.980186	92.9216
Annotation Cluster 54	Enrichment Score: 0.8453113117400252
Category	Term	Count	%	PValue	Genes	List Total	Pop Hits	Pop Total	Fold Enrichment	Bonferroni	Benjamini	FDR
UP_KEYWORDS	cGMP biosynthesis	3	0.222717	0.0896687	GUCY1A3, NPR1, GUCY2C	1295	9	22680	5.83784	1	0.269653	72.8709
UP_SEQ_FEATURE	domain:Guanylate cyclase	3	0.222717	0.0932032	GUCY1A3, NPR1, GUCY2C	1188	8	18012	5.68561	1	0.955598	82.6693
GOTERM_CC_DIRECT	GO:0008074~guanylate cyclase complex, soluble	3	0.222717	0.147153	GUCY1A3, NPR1, GUCY2C	1227	11	19662	4.3703	1	0.608976	90.6814
GOTERM_MF_DIRECT	GO:0004383~guanylate cyclase activity	3	0.222717	0.158077	GUCY1A3, NPR1, GUCY2C	1138	11	17446	4.18102	1	0.84122	93.914
GOTERM_BP_DIRECT	GO:0006182~cGMP biosynthetic process	3	0.222717	0.305306	GUCY1A3, NPR1, GUCY2C	1180	17	18082	2.70419	1	0.988304	99.8926
Annotation Cluster 55	Enrichment Score: 0.8288167851805297
Category	Term	Count	%	PValue	Genes	List Total	Pop Hits	Pop Total	Fold Enrichment	Bonferroni	Benjamini	FDR
UP_KEYWORDS	Oxidoreductase	46	3.415	0.0855637	SORD, CYP1B1, HSD17B2, EGLN3, UQCRFS1, PIPOX, SESN3, FMO5, ALDH1A2, FXN, ADH1, IVD, HMOX1, CYP7A1, CH25H, CYP26B1, IDH1, HSD17B6, ALDH4A1, BDH2, HSD17B3, LOXL4, NOS2, GFOD1, NQO2, SCD1, NOX4, GPD1, SCD2, NOS1, TBXAS1, FA2H, MICAL2, MICAL3, DECR2, CYP2B10, TET2, MOXD1, MTRR, IYD, YWHAG, NXN, PRDX6, AKR1D1, RDH14, ACAD12	1295	639	22680	1.26075	1	0.260505	71.1219
GOTERM_BP_DIRECT	GO:0055114~oxidation-reduction process	51	3.78619	0.195092	UQCRFS1, MTHFD1L, PTGIS, FXN, HMOX1, CYP7A1, CH25H, LOXL4, NOS2, GFOD1, HIGD1A, NQO2, FA2H, MICAL2, MICAL3, DECR2, NDUFC1, CYP2B10, MOXD1, MTRR, PRDX6, AKR1D1, SORD, CYP1B1, HSD17B2, TXN2, EGLN3, PIPOX, SESN3, FMO5, ALDH1A2, ADH1, IVD, CYP26B1, IDH1, ALDH4A1, HSD17B6, BDH2, HSD17B3, ETFA, SCD1, NOX4, GPD1, NOS1, TBXAS1, SCD2, TET2, IYD, NXN, RDH14, MGST1	1180	676	18082	1.15608	1	0.951222	98.2974
GOTERM_MF_DIRECT	GO:0016491~oxidoreductase activity	46	3.415	0.195443	CYP1B1, SORD, HSD17B2, EGLN3, UQCRFS1, PIPOX, SESN3, FMO5, ALDH1A2, FXN, ADH1, IVD, HMOX1, CYP7A1, CH25H, CYP26B1, IDH1, HSD17B6, ALDH4A1, BDH2, HSD17B3, LOXL4, NOS2, GFOD1, OXR1, NQO2, ETFA, SCD1, NOX4, GPD1, SCD2, NOS1, TBXAS1, FA2H, MICAL2, MICAL3, DECR2, CYP2B10, TET2, MOXD1, MTRR, IYD, NXN, PRDX6, AKR1D1, RDH14	1138	604	17446	1.16755	1	0.882821	97.092
Annotation Cluster 56	Enrichment Score: 0.8207321304495956
Category	Term	Count	%	PValue	Genes	List Total	Pop Hits	Pop Total	Fold Enrichment	Bonferroni	Benjamini	FDR
INTERPRO	IPR013088:Zinc finger, NHR/GATA-type	8	0.593912	0.0537181	PGR, PPARD, THRA, GATA5, HNF4A, ESR1, GATAD2B, RARA	1239	57	20594	2.33284	1	0.784394	60.926
GOTERM_MF_DIRECT	GO:0004879~RNA polymerase II transcription factor activity, ligand-activated sequence-specific DNA binding	6	0.445434	0.0822196	PGR, PPARD, THRA, HNF4A, ESR1, RARA	1138	36	17446	2.55507	1	0.707827	75.2352
GOTERM_BP_DIRECT	GO:0043401~steroid hormone mediated signaling pathway	7	0.519673	0.12942	PGR, PPARD, THRA, HNF4A, ESR1, RARA, ABHD2	1180	53	18082	2.02389	1	0.88228	92.5804
INTERPRO	IPR001628:Zinc finger, nuclear hormone receptor-type	6	0.445434	0.150216	PGR, PPARD, THRA, HNF4A, ESR1, RARA	1239	47	20594	2.12189	1	0.947958	93.7355
GOTERM_MF_DIRECT	GO:0003707~steroid hormone receptor activity	7	0.519673	0.155941	PGR, PPARD, THRA, HNF4A, ESR1, RARA, ABHD2	1138	56	17446	1.9163	1	0.839367	93.6579
INTERPRO	IPR001723:Steroid hormone receptor	6	0.445434	0.159953	PGR, PPARD, THRA, HNF4A, ESR1, RARA	1239	48	20594	2.07768	1	0.956454	94.8512
INTERPRO	IPR000536:Nuclear hormone receptor, ligand-binding, core	6	0.445434	0.169938	PGR, PPARD, THRA, HNF4A, ESR1, RARA	1239	49	20594	2.03528	1	0.962542	95.7993
UP_SEQ_FEATURE	zinc finger region:NR C4-type	6	0.445434	0.195632	PGR, PPARD, THRA, HNF4A, ESR1, RARA	1188	47	18012	1.93553	1	0.992917	97.9757
UP_SEQ_FEATURE	DNA-binding region:Nuclear receptor	6	0.445434	0.195632	PGR, PPARD, THRA, HNF4A, ESR1, RARA	1188	47	18012	1.93553	1	0.992917	97.9757
SMART	SM00399:ZnF_C4	6	0.445434	0.24588	PGR, PPARD, THRA, HNF4A, ESR1, RARA	749	47	10425	1.77684	1	0.881273	97.9586
SMART	SM00430:HOLI	6	0.445434	0.273708	PGR, PPARD, THRA, HNF4A, ESR1, RARA	749	49	10425	1.70431	1	0.89275	98.7845
Annotation Cluster 57	Enrichment Score: 0.8082579795489305
Category	Term	Count	%	PValue	Genes	List Total	Pop Hits	Pop Total	Fold Enrichment	Bonferroni	Benjamini	FDR
GOTERM_MF_DIRECT	GO:0017034~Rap guanyl-nucleotide exchange factor activity	3	0.222717	0.0371816	RAPGEF5, RAPGEF3, RAPGEF1	1138	5	17446	9.19824	1	0.52081	46.0117
INTERPRO	IPR019804:Ras guanine-nucleotide exchange factor, conserved site	4	0.296956	0.0479479	RAPGEF5, RAPGEF3, RAPGEF1, RALGDS	1239	14	20594	4.74899	1	0.760785	56.6667
INTERPRO	IPR001895:Guanine-nucleotide dissociation stimulator CDC25	5	0.371195	0.0844285	RAPGEF5, RAPGEF3, RAPGEF1, RALGDS, BCAR3	1239	28	20594	2.96812	1	0.870974	77.714
SMART	SM00147:RasGEF	5	0.371195	0.137352	RAPGEF5, RAPGEF3, RAPGEF1, RALGDS, BCAR3	749	28	10425	2.48546	1	0.838336	86.9635
UP_SEQ_FEATURE	domain:Ras-GEF	4	0.296956	0.207959	RAPGEF5, RAPGEF3, RALGDS, BCAR3	1188	24	18012	2.52694	1	0.993896	98.4649
INTERPRO	IPR023578:Ras guanine nucleotide exchange factor, domain	5	0.371195	0.271204	RAPGEF5, RAPGEF3, RAPGEF1, RALGDS, BCAR3	1239	44	20594	1.8888	1	0.99237	99.5412
UP_SEQ_FEATURE	domain:N-terminal Ras-GEF	3	0.222717	0.309807	RAPGEF5, RAPGEF3, RALGDS	1188	17	18012	2.67558	1	0.999078	99.8696
SMART	SM00229:RasGEFN	4	0.296956	0.366002	RAPGEF5, RAPGEF3, RAPGEF1, RALGDS	749	30	10425	1.85581	1	0.934096	99.8134
INTERPRO	IPR000651:Ras-like guanine nucleotide exchange factor, N-terminal	4	0.296956	0.402167	RAPGEF5, RAPGEF3, RAPGEF1, RALGDS	1239	38	20594	1.74963	1	0.998507	99.9842
Annotation Cluster 58	Enrichment Score: 0.7906920801270543
Category	Term	Count	%	PValue	Genes	List Total	Pop Hits	Pop Total	Fold Enrichment	Bonferroni	Benjamini	FDR
GOTERM_MF_DIRECT	GO:0047035~testosterone dehydrogenase (NAD+) activity	3	0.222717	0.0533943	HSD17B2, HSD17B6, HSD17B3	1138	6	17446	7.6652	1	0.602803	59.0439
GOTERM_MF_DIRECT	GO:0004303~estradiol 17-beta-dehydrogenase activity	3	0.222717	0.206186	HSD17B2, HSD17B6, HSD17B3	1138	13	17446	3.53779	1	0.888195	97.6632
INTERPRO	IPR020904:Short-chain dehydrogenase/reductase, conserved site	4	0.296956	0.38563	HSD17B2, HSD17B6, BDH2, HSD17B3	1239	37	20594	1.79692	1	0.99798	99.9749
Annotation Cluster 59	Enrichment Score: 0.7762926816594897
Category	Term	Count	%	PValue	Genes	List Total	Pop Hits	Pop Total	Fold Enrichment	Bonferroni	Benjamini	FDR
INTERPRO	IPR002233:Adrenergic receptor	3	0.222717	0.0981238	ADRB2, ADRA1B, ADRA1A	1239	9	20594	5.54049	1	0.897927	82.7561
GOTERM_MF_DIRECT	GO:0004935~adrenergic receptor activity	3	0.222717	0.134916	ADRB2, ADRA1B, ADRA1A	1138	10	17446	4.59912	1	0.819017	90.5363
GOTERM_BP_DIRECT	GO:0071880~adenylate cyclase-activating adrenergic receptor signaling pathway	3	0.222717	0.354228	ADRB2, ADRA1B, ADRA1A	1180	19	18082	2.41954	1	0.99356	99.9727
Annotation Cluster 60	Enrichment Score: 0.7570760522240563
Category	Term	Count	%	PValue	Genes	List Total	Pop Hits	Pop Total	Fold Enrichment	Bonferroni	Benjamini	FDR
INTERPRO	IPR000697:EVH1	3	0.222717	0.138613	ENAH, SPRED2, EVL	1239	11	20594	4.53313	1	0.940463	92.1091
SMART	SM00461:WH1	3	0.222717	0.184218	ENAH, SPRED2, EVL	749	11	10425	3.79597	1	0.847924	93.9656
UP_SEQ_FEATURE	domain:WH1	3	0.222717	0.209719	ENAH, SPRED2, EVL	1188	13	18012	3.49883	1	0.993955	98.5249
Annotation Cluster 61	Enrichment Score: 0.7440395160024642
Category	Term	Count	%	PValue	Genes	List Total	Pop Hits	Pop Total	Fold Enrichment	Bonferroni	Benjamini	FDR
INTERPRO	IPR000219:Dbl homology (DH) domain	8	0.593912	0.113151	ARHGEF3, ARHGEF2, PLEKHG1, TIAM2, ARHGEF7, ARHGEF18, ARHGEF5, ITSN1	1239	68	20594	1.95547	1	0.911087	87.045
GOTERM_BP_DIRECT	GO:0035023~regulation of Rho protein signal transduction	9	0.668151	0.127957	ARHGEF3, ARHGEF2, PLEKHG1, TIAM2, ARHGEF7, ARHGEF18, ARHGEF5, CDH2, ITSN1	1180	77	18082	1.79109	1	0.880987	92.3429
SMART	SM00325:RhoGEF	8	0.593912	0.183014	ARHGEF3, ARHGEF2, PLEKHG1, TIAM2, ARHGEF7, ARHGEF18, ARHGEF5, ITSN1	749	65	10425	1.71305	1	0.853053	93.8417
GOTERM_MF_DIRECT	GO:0005089~Rho guanyl-nucleotide exchange factor activity	8	0.593912	0.206292	ARHGEF3, ARHGEF2, PLEKHG1, TIAM2, ARHGEF7, ARHGEF18, ARHGEF5, ITSN1	1138	74	17446	1.65734	1	0.886495	97.6683
UP_SEQ_FEATURE	domain:DH	6	0.445434	0.348425	ARHGEF3, ARHGEF2, TIAM2, ARHGEF7, ARHGEF18, ITSN1	1188	59	18012	1.54186	1	0.999556	99.9535
Annotation Cluster 62	Enrichment Score: 0.7414844597694531
Category	Term	Count	%	PValue	Genes	List Total	Pop Hits	Pop Total	Fold Enrichment	Bonferroni	Benjamini	FDR
INTERPRO	IPR001461:Peptidase A1	3	0.222717	0.117929	BACE2, CTSE, CTSD	1239	10	20594	4.98644	1	0.9158	88.1828
UP_KEYWORDS	Aspartyl protease	3	0.222717	0.127162	BACE2, CTSE, CTSD	1295	11	22680	4.77641	1	0.335733	84.8718
INTERPRO	IPR001969:Peptidase aspartic, active site	3	0.222717	0.226862	BACE2, CTSE, CTSD	1239	15	20594	3.32429	1	0.98464	98.7462
INTERPRO	IPR021109:Aspartic peptidase	3	0.222717	0.317924	BACE2, CTSE, CTSD	1239	19	20594	2.62444	1	0.994887	99.8514
Annotation Cluster 63	Enrichment Score: 0.7350423806847547
Category	Term	Count	%	PValue	Genes	List Total	Pop Hits	Pop Total	Fold Enrichment	Bonferroni	Benjamini	FDR
INTERPRO	IPR003598:Immunoglobulin subtype 2	24	1.78174	0.020203	MAG, CADM3, FGFR4, FGFR3, LRRN2, PRTG, FGFRL1, NFASC, CILP, PTPRS, FSTL4, LRIG3, FCRL5, NRCAM, AMIGO2, IGSF11, CDON, KAZALD1, NTRK2, PECAM1, NPTN, ROR1, MFAP3L, CEACAM1	1239	242	20594	1.64841	1	0.53416	29.3449
UP_KEYWORDS	Immunoglobulin domain	38	2.82108	0.0403702	IL1R1, CADM3, FGFR4, MPZL2, FGFR3, IL6ST, PRTG, FGFRL1, FSTL4, HFE, ILDR2, LRIG3, FCRL5, NRCAM, IGSF11, SEMA3G, SEMA7A, MFAP3L, EMB, CEACAM1, CD7, MAG, LRRN2, NFASC, CILP, PTPRS, PTPRT, AMIGO2, KAZALD1, CDON, IGSF3, NTRK2, PECAM1, ROR1, NPTN, CD300LF, SCN4B, SEMA4B	1295	481	22680	1.3836	1	0.142502	43.5729
SMART	SM00408:IGc2	24	1.78174	0.10099	MAG, CADM3, FGFR4, FGFR3, LRRN2, PRTG, FGFRL1, NFASC, CILP, PTPRS, FSTL4, LRIG3, FCRL5, NRCAM, AMIGO2, IGSF11, CDON, KAZALD1, NTRK2, PECAM1, NPTN, ROR1, MFAP3L, CEACAM1	749	242	10425	1.38035	1	0.767509	76.9629
INTERPRO	IPR003599:Immunoglobulin subtype	32	2.37565	0.537361	IL1R1, CADM3, FGFR4, MPZL2, FGFR3, PRTG, FGFRL1, FSTL4, ILDR2, LRIG3, FCRL5, NRCAM, IGSF11, MFAP3L, EMB, CEACAM1, CD7, MAG, LRRN2, NFASC, CILP, PTPRS, AMIGO2, KAZALD1, CDON, NTRK2, IGSF3, PECAM1, NPTN, ROR1, CD300LF, SCN4B	1239	518	20594	1.02681	1	0.999755	99.9998
SMART	SM00409:IG	32	2.37565	0.879783	IL1R1, CADM3, FGFR4, MPZL2, FGFR3, PRTG, FGFRL1, FSTL4, ILDR2, LRIG3, FCRL5, NRCAM, IGSF11, MFAP3L, EMB, CEACAM1, CD7, MAG, LRRN2, NFASC, CILP, PTPRS, AMIGO2, KAZALD1, CDON, NTRK2, IGSF3, PECAM1, NPTN, ROR1, CD300LF, SCN4B	749	518	10425	0.859834	1	0.999781	100
INTERPRO	IPR007110:Immunoglobulin-like domain	37	2.74684	0.998504	IL1R1, CADM3, FGFR4, MPZL2, FGFR3, IL6ST, PRTG, FGFRL1, FSTL4, HFE, ILDR2, LRIG3, FCRL5, NRCAM, IGSF11, SEMA3G, SEMA7A, MFAP3L, EMB, CEACAM1, CD7, MAG, LRRN2, NFASC, CILP, PTPRS, PTPRT, AMIGO2, KAZALD1, CDON, IGSF3, NTRK2, PECAM1, ROR1, NPTN, CD300LF, SCN4B	1239	920	20594	0.668472	1	1	100
Annotation Cluster 64	Enrichment Score: 0.7169365447538003
Category	Term	Count	%	PValue	Genes	List Total	Pop Hits	Pop Total	Fold Enrichment	Bonferroni	Benjamini	FDR
INTERPRO	IPR011598:Myc-type, basic helix-loop-helix (bHLH) domain	11	0.81663	0.14196	EPAS1, NCOA3, ID1, HEYL, HIF3A, MLXIP, ATOH8, ARNTL, TCF15, MYCN, SREBF2	1239	113	20594	1.61802	1	0.939671	92.615
UP_SEQ_FEATURE	domain:Helix-loop-helix motif	11	0.81663	0.188434	EPAS1, NCOA3, ID1, HEYL, HIF3A, MLXIP, ATOH8, ARNTL, TCF15, MYCN, SREBF2	1188	110	18012	1.51616	1	0.991966	97.6254
SMART	SM00353:HLH	11	0.81663	0.264159	EPAS1, NCOA3, ID1, HEYL, HIF3A, MLXIP, ATOH8, ARNTL, TCF15, MYCN, SREBF2	749	110	10425	1.39186	1	0.896676	98.5446
Annotation Cluster 65	Enrichment Score: 0.7126937968068654
Category	Term	Count	%	PValue	Genes	List Total	Pop Hits	Pop Total	Fold Enrichment	Bonferroni	Benjamini	FDR
INTERPRO	IPR000034:Laminin B type IV	3	0.222717	0.079395	LAMA1, LAMA3, LAMC3	1239	8	20594	6.23305	1	0.864158	75.5344
UP_SEQ_FEATURE	domain:Laminin EGF-like 11	3	0.222717	0.0932032	LAMA1, LAMA3, LAMC3	1188	8	18012	5.68561	1	0.955598	82.6693
UP_SEQ_FEATURE	region of interest:Domain II and I	3	0.222717	0.0932032	LAMA1, LAMA3, LAMC3	1188	8	18012	5.68561	1	0.955598	82.6693
SMART	SM00281:LamB	3	0.222717	0.107874	LAMA1, LAMA3, LAMC3	749	8	10425	5.21946	1	0.76692	79.2801
UP_SEQ_FEATURE	domain:Laminin EGF-like 8	3	0.222717	0.11476	LAMA1, LAMA3, LAMC3	1188	9	18012	5.05387	1	0.96957	88.7376
UP_SEQ_FEATURE	domain:Laminin EGF-like 9	3	0.222717	0.11476	LAMA1, LAMA3, LAMC3	1188	9	18012	5.05387	1	0.96957	88.7376
UP_SEQ_FEATURE	domain:Laminin EGF-like 10	3	0.222717	0.137415	LAMA1, LAMA3, LAMC3	1188	10	18012	4.54848	1	0.980186	92.9216
UP_SEQ_FEATURE	domain:Laminin EGF-like 7	3	0.222717	0.16093	LAMA1, LAMA3, LAMC3	1188	11	18012	4.13499	1	0.98688	95.6859
UP_SEQ_FEATURE	domain:Laminin EGF-like 6	3	0.222717	0.185094	LAMA1, LAMA3, LAMC3	1188	12	18012	3.7904	1	0.991499	97.4441
INTERPRO	IPR008211:Laminin, N-terminal	3	0.222717	0.226862	LAMA1, LAMA3, LAMC3	1239	15	20594	3.32429	1	0.98464	98.7462
UP_SEQ_FEATURE	domain:Laminin EGF-like 4	3	0.222717	0.284803	LAMA1, LAMA3, LAMC3	1188	16	18012	2.8428	1	0.998609	99.7533
UP_SEQ_FEATURE	domain:Laminin N-terminal	3	0.222717	0.284803	LAMA1, LAMA3, LAMC3	1188	16	18012	2.8428	1	0.998609	99.7533
SMART	SM00136:LamNT	3	0.222717	0.293174	LAMA1, LAMA3, LAMC3	749	15	10425	2.78371	1	0.907208	99.1643
UP_SEQ_FEATURE	domain:Laminin EGF-like 3	3	0.222717	0.497413	LAMA1, LAMA3, LAMC3	1188	25	18012	1.81939	1	0.999978	99.9996
UP_SEQ_FEATURE	domain:Laminin EGF-like 1	3	0.222717	0.597071	LAMA1, LAMA3, LAMC3	1188	30	18012	1.51616	1	0.999998	100
UP_SEQ_FEATURE	domain:Laminin EGF-like 2	3	0.222717	0.615129	LAMA1, LAMA3, LAMC3	1188	31	18012	1.46725	1	0.999998	100
Annotation Cluster 66	Enrichment Score: 0.708286733874542
Category	Term	Count	%	PValue	Genes	List Total	Pop Hits	Pop Total	Fold Enrichment	Bonferroni	Benjamini	FDR
INTERPRO	IPR000591:DEP domain	4	0.296956	0.128896	DEPDC7, RAPGEF5, DEPTOR, RAPGEF3	1239	21	20594	3.16599	1	0.930332	90.4493
SMART	SM00049:DEP	4	0.296956	0.187849	DEPDC7, RAPGEF5, DEPTOR, RAPGEF3	749	21	10425	2.65115	1	0.847058	94.3257
UP_SEQ_FEATURE	domain:DEP	3	0.222717	0.309807	DEPDC7, RAPGEF5, RAPGEF3	1188	17	18012	2.67558	1	0.999078	99.8696
Annotation Cluster 67	Enrichment Score: 0.6713369758381283
Category	Term	Count	%	PValue	Genes	List Total	Pop Hits	Pop Total	Fold Enrichment	Bonferroni	Benjamini	FDR
GOTERM_BP_DIRECT	GO:0071223~cellular response to lipoteichoic acid	3	0.222717	0.112712	TLR2, TLR4, LBP	1180	9	18082	5.10791	1	0.860669	89.3995
GOTERM_BP_DIRECT	GO:0042535~positive regulation of tumor necrosis factor biosynthetic process	3	0.222717	0.206334	TLR2, TLR4, LBP	1180	13	18082	3.53625	1	0.957409	98.6924
GOTERM_BP_DIRECT	GO:0032757~positive regulation of interleukin-8 production	4	0.296956	0.220939	TLR2, TLR4, LBP, TLR5	1180	25	18082	2.4518	1	0.964817	99.0772
GOTERM_MF_DIRECT	GO:0001530~lipopolysaccharide binding	3	0.222717	0.401643	TLR2, TLR4, LBP	1138	21	17446	2.19006	1	0.97484	99.9765
Annotation Cluster 68	Enrichment Score: 0.6659716349270715
Category	Term	Count	%	PValue	Genes	List Total	Pop Hits	Pop Total	Fold Enrichment	Bonferroni	Benjamini	FDR
UP_SEQ_FEATURE	repeat:ARM 1	5	0.371195	0.109258	JUP, ARVCF, KIFAP3, CTNND2, ARMC6	1188	28	18012	2.70743	1	0.9672	87.4154
INTERPRO	IPR000225:Armadillo	6	0.445434	0.150216	JUP, ARVCF, KIFAP3, CTNND2, ARMC6, INSC	1239	47	20594	2.12189	1	0.947958	93.7355
SMART	SM00185:ARM	6	0.445434	0.180256	JUP, ARVCF, KIFAP3, CTNND2, ARMC6, INSC	749	42	10425	1.98837	1	0.855623	93.5487
UP_SEQ_FEATURE	repeat:ARM 4	5	0.371195	0.210773	JUP, ARVCF, KIFAP3, CTNND2, ARMC6	1188	36	18012	2.10578	1	0.993896	98.5598
UP_SEQ_FEATURE	repeat:ARM 3	5	0.371195	0.298952	JUP, ARVCF, KIFAP3, CTNND2, ARMC6	1188	42	18012	1.80495	1	0.998919	99.8275
UP_SEQ_FEATURE	repeat:ARM 2	5	0.371195	0.314132	JUP, ARVCF, KIFAP3, CTNND2, ARMC6	1188	43	18012	1.76298	1	0.999102	99.8835
UP_SEQ_FEATURE	repeat:ARM 5	4	0.296956	0.372058	JUP, ARVCF, KIFAP3, CTNND2	1188	33	18012	1.83777	1	0.999733	99.976
Annotation Cluster 69	Enrichment Score: 0.6614142097013395
Category	Term	Count	%	PValue	Genes	List Total	Pop Hits	Pop Total	Fold Enrichment	Bonferroni	Benjamini	FDR
INTERPRO	IPR000157:Toll/interleukin-1 receptor homology (TIR) domain	4	0.296956	0.203413	IL1R1, TLR2, TLR4, TLR5	1239	26	20594	2.55715	1	0.978214	97.9152
UP_SEQ_FEATURE	domain:TIR	4	0.296956	0.225595	IL1R1, TLR2, TLR4, TLR5	1188	25	18012	2.42586	1	0.995598	98.9745
SMART	SM00255:TIR	4	0.296956	0.225969	IL1R1, TLR2, TLR4, TLR5	749	23	10425	2.42062	1	0.872582	97.0758
Annotation Cluster 70	Enrichment Score: 0.6599735286047906
Category	Term	Count	%	PValue	Genes	List Total	Pop Hits	Pop Total	Fold Enrichment	Bonferroni	Benjamini	FDR
UP_SEQ_FEATURE	domain:EGF-like 9	4	0.296956	0.190654	PEAR1, MEGF6, MEGF10, SLIT3	1188	23	18012	2.6368	1	0.992158	97.7391
UP_SEQ_FEATURE	domain:EGF-like 7	4	0.296956	0.225595	PEAR1, MEGF6, MEGF10, SLIT3	1188	25	18012	2.42586	1	0.995598	98.9745
UP_SEQ_FEATURE	domain:EGF-like 8	4	0.296956	0.243503	PEAR1, MEGF6, MEGF10, SLIT3	1188	26	18012	2.33256	1	0.996953	99.3256
Annotation Cluster 71	Enrichment Score: 0.6435451486800029
Category	Term	Count	%	PValue	Genes	List Total	Pop Hits	Pop Total	Fold Enrichment	Bonferroni	Benjamini	FDR
INTERPRO	IPR009038:GOLD	4	0.296956	0.102431	ACBD3, SEC14L3, SEC14L2, SEC14L1	1239	19	20594	3.49926	1	0.900196	84.1052
SMART	SM01100:SM01100	3	0.222717	0.157871	SEC14L3, SEC14L2, SEC14L1	749	10	10425	4.17557	1	0.84585	90.6461
INTERPRO	IPR011074:CRAL/TRIO, N-terminal domain	3	0.222717	0.159999	SEC14L3, SEC14L2, SEC14L1	1239	12	20594	4.15537	1	0.955152	94.856
INTERPRO	IPR001251:CRAL-TRIO domain	3	0.222717	0.448426	SEC14L3, SEC14L2, SEC14L1	1239	25	20594	1.99458	1	0.999163	99.996
SMART	SM00516:SEC14	3	0.222717	0.522077	SEC14L3, SEC14L2, SEC14L1	749	24	10425	1.73982	1	0.973808	99.9962
Annotation Cluster 72	Enrichment Score: 0.6369029950166466
Category	Term	Count	%	PValue	Genes	List Total	Pop Hits	Pop Total	Fold Enrichment	Bonferroni	Benjamini	FDR
INTERPRO	IPR011641:Tyrosine-protein kinase ephrin type A/B receptor-like	4	0.296956	0.187749	SCUBE3, EPHB3, EPHB4, EPHB1	1239	25	20594	2.65944	1	0.972618	97.096
INTERPRO	IPR001090:Ephrin receptor ligand binding domain	3	0.222717	0.204258	EPHB3, EPHB4, EPHB1	1239	14	20594	3.56174	1	0.977838	97.9525
INTERPRO	IPR001426:Tyrosine-protein kinase, receptor class V, conserved site	3	0.222717	0.204258	EPHB3, EPHB4, EPHB1	1239	14	20594	3.56174	1	0.977838	97.9525
INTERPRO	IPR016257:Tyrosine-protein kinase, ephrin receptor	3	0.222717	0.204258	EPHB3, EPHB4, EPHB1	1239	14	20594	3.56174	1	0.977838	97.9525
GOTERM_MF_DIRECT	GO:0005003~ephrin receptor activity	3	0.222717	0.230788	EPHB3, EPHB4, EPHB1	1138	14	17446	3.28509	1	0.910815	98.5998
SMART	SM01411:SM01411	4	0.296956	0.265385	SCUBE3, EPHB3, EPHB4, EPHB1	749	25	10425	2.22697	1	0.893273	98.5777
SMART	SM00615:EPH_lbd	3	0.222717	0.265776	EPHB3, EPHB4, EPHB1	749	14	10425	2.98255	1	0.889001	98.5881
PIR_SUPERFAMILY	PIRSF000666:tyrosine-protein kinase, ephrin receptor type	3	0.222717	0.308357	EPHB3, EPHB4, EPHB1	145	14	1807	2.67044	1	0.999893	98.584
Annotation Cluster 73	Enrichment Score: 0.6342291305578259
Category	Term	Count	%	PValue	Genes	List Total	Pop Hits	Pop Total	Fold Enrichment	Bonferroni	Benjamini	FDR
GOTERM_MF_DIRECT	GO:0005355~glucose transmembrane transporter activity	4	0.296956	0.122906	SLC2A6, SLC5A1, SLC2A2, SLC2A1	1138	19	17446	3.22745	1	0.796349	88.1567
INTERPRO	IPR003663:Sugar/inositol transporter	3	0.222717	0.159999	SLC2A6, SLC2A2, SLC2A1	1239	12	20594	4.15537	1	0.955152	94.856
INTERPRO	IPR005829:Sugar transporter, conserved site	4	0.296956	0.268494	SLC2A6, SLC2A2, SLC2A1, SLC22A22	1239	30	20594	2.2162	1	0.99256	99.5112
GOTERM_MF_DIRECT	GO:0022891~substrate-specific transmembrane transporter activity	3	0.222717	0.30511	SLC2A6, SLC2A2, SLC2A1	1138	17	17446	2.70537	1	0.944375	99.7319
INTERPRO	IPR005828:General substrate transporter	4	0.296956	0.418574	SLC2A6, SLC22A12, SLC2A2, SLC2A1	1239	39	20594	1.70477	1	0.998847	99.9902
Annotation Cluster 74	Enrichment Score: 0.607688046933502
Category	Term	Count	%	PValue	Genes	List Total	Pop Hits	Pop Total	Fold Enrichment	Bonferroni	Benjamini	FDR
INTERPRO	IPR001930:Peptidase M1, alanine aminopeptidase/leukotriene A4 hydrolase	3	0.222717	0.138613	LTA4H, NPEPPS, ENPEP	1239	11	20594	4.53313	1	0.940463	92.1091
INTERPRO	IPR014782:Peptidase M1, membrane alanine aminopeptidase, N-terminal	3	0.222717	0.159999	LTA4H, NPEPPS, ENPEP	1239	12	20594	4.15537	1	0.955152	94.856
GOTERM_MF_DIRECT	GO:0004177~aminopeptidase activity	4	0.296956	0.27426	TPP2, LTA4H, NPEPPS, ENPEP	1138	28	17446	2.19006	1	0.936203	99.4565
GOTERM_MF_DIRECT	GO:0070006~metalloaminopeptidase activity	3	0.222717	0.354013	LTA4H, NPEPPS, ENPEP	1138	19	17446	2.42059	1	0.961731	99.9182
GOTERM_BP_DIRECT	GO:0043171~peptide catabolic process	3	0.222717	0.425068	LTA4H, NPEPPS, ENPEP	1180	22	18082	2.0896	1	0.997645	99.9969
Annotation Cluster 75	Enrichment Score: 0.6014676081706002
Category	Term	Count	%	PValue	Genes	List Total	Pop Hits	Pop Total	Fold Enrichment	Bonferroni	Benjamini	FDR
GOTERM_MF_DIRECT	GO:0005242~inward rectifier potassium channel activity	4	0.296956	0.137958	KCNJ16, KCNJ5, KCNJ15, KCNK1	1138	20	17446	3.06608	1	0.823543	91.0633
INTERPRO	IPR013518:Potassium channel, inwardly rectifying, Kir, cytoplasmic	3	0.222717	0.226862	KCNJ16, KCNJ5, KCNJ15	1239	15	20594	3.32429	1	0.98464	98.7462
INTERPRO	IPR016449:Potassium channel, inwardly rectifying, Kir	3	0.222717	0.226862	KCNJ16, KCNJ5, KCNJ15	1239	15	20594	3.32429	1	0.98464	98.7462
UP_SEQ_FEATURE	site:Role in the control of polyamine-mediated channel gating and in the blocking by intracellular magnesium	3	0.222717	0.23464	KCNJ16, KCNJ5, KCNJ15	1188	14	18012	3.24892	1	0.996423	99.1691
UP_SEQ_FEATURE	region of interest:H5 (pore-forming helix)	3	0.222717	0.25971	KCNJ16, KCNJ5, KCNJ15	1188	15	18012	3.03232	1	0.997682	99.5425
PIR_SUPERFAMILY	PIRSF005465:G protein-activated inward rectifier potassium channel	3	0.222717	0.277766	KCNJ16, KCNJ5, KCNJ15	145	13	1807	2.87586	1	0.999958	97.6661
GOTERM_BP_DIRECT	GO:0010107~potassium ion import	3	0.222717	0.512729	KCNJ16, KCNJ5, KCNJ15	1180	26	18082	1.76812	1	0.999409	99.9999
Annotation Cluster 76	Enrichment Score: 0.5793462135440736
Category	Term	Count	%	PValue	Genes	List Total	Pop Hits	Pop Total	Fold Enrichment	Bonferroni	Benjamini	FDR
GOTERM_BP_DIRECT	GO:0003333~amino acid transmembrane transport	4	0.296956	0.203575	SLC38A4, SLC7A1, SLC7A8, SLC7A6	1180	24	18082	2.55395	1	0.956632	98.6044
PIR_SUPERFAMILY	PIRSF006060:amino acid transporter	3	0.222717	0.247102	SLC7A1, SLC7A8, SLC7A6	145	12	1807	3.11552	1	0.999992	96.2276
INTERPRO	IPR002293:Amino acid/polyamine transporter I	3	0.222717	0.249625	SLC7A1, SLC7A8, SLC7A6	1239	16	20594	3.11653	1	0.989331	99.2461
GOTERM_MF_DIRECT	GO:0015171~amino acid transmembrane transporter activity	4	0.296956	0.383466	SLC38A4, SLC7A1, SLC7A8, SLC7A6	1138	34	17446	1.80358	1	0.970037	99.9617
Annotation Cluster 77	Enrichment Score: 0.5392493601162917
Category	Term	Count	%	PValue	Genes	List Total	Pop Hits	Pop Total	Fold Enrichment	Bonferroni	Benjamini	FDR
UP_KEYWORDS	Heparan sulfate	3	0.222717	0.231145	GPC6, GPC1, SDC3	1295	16	22680	3.28378	1	0.50508	97.401
GOTERM_BP_DIRECT	GO:0006024~glycosaminoglycan biosynthetic process	4	0.296956	0.274497	EXTL3, GPC6, GPC1, SDC3	1180	28	18082	2.1891	1	0.982446	99.7576
GOTERM_CC_DIRECT	GO:0005796~Golgi lumen	3	0.222717	0.38004	GPC6, GPC1, SDC3	1227	21	19662	2.28921	1	0.881737	99.9198
Annotation Cluster 78	Enrichment Score: 0.5344056065204555
Category	Term	Count	%	PValue	Genes	List Total	Pop Hits	Pop Total	Fold Enrichment	Bonferroni	Benjamini	FDR
UP_SEQ_FEATURE	domain:Cadherin 5	7	0.519673	0.101387	FAT4, PCDH20, CDH2, CELSR1, CDH3, CDH11, PCDH18	1188	49	18012	2.16595	1	0.961545	85.2673
UP_SEQ_FEATURE	domain:Cadherin 4	7	0.519673	0.161739	FAT4, PCDH20, CDH2, CELSR1, CDH3, CDH11, PCDH18	1188	56	18012	1.8952	1	0.986206	95.7598
UP_SEQ_FEATURE	domain:Cadherin 3	7	0.519673	0.171411	FAT4, PCDH20, CDH2, CELSR1, CDH3, CDH11, PCDH18	1188	57	18012	1.86195	1	0.988771	96.5557
UP_SEQ_FEATURE	domain:Cadherin 1	7	0.519673	0.201777	FAT4, PCDH20, CDH2, CELSR1, CDH3, CDH11, PCDH18	1188	60	18012	1.76886	1	0.993297	98.2355
UP_SEQ_FEATURE	domain:Cadherin 2	7	0.519673	0.201777	FAT4, PCDH20, CDH2, CELSR1, CDH3, CDH11, PCDH18	1188	60	18012	1.76886	1	0.993297	98.2355
INTERPRO	IPR015919:Cadherin-like	9	0.668151	0.498093	PCDH1, FAT4, PCDH20, DAG1, CDH2, CELSR1, CDH3, CDH11, PCDH18	1239	127	20594	1.1779	1	0.999572	99.9992
INTERPRO	IPR020894:Cadherin conserved site	8	0.593912	0.541928	PCDH1, FAT4, PCDH20, CDH2, CELSR1, CDH3, CDH11, PCDH18	1239	115	20594	1.15628	1	0.999769	99.9998
INTERPRO	IPR002126:Cadherin	8	0.593912	0.630849	PCDH1, FAT4, PCDH20, CDH2, CELSR1, CDH3, CDH11, PCDH18	1239	125	20594	1.06377	1	0.999954	100
SMART	SM00112:CA	8	0.593912	0.795417	PCDH1, FAT4, PCDH20, CDH2, CELSR1, CDH3, CDH11, PCDH18	749	124	10425	0.897971	1	0.998827	100
Annotation Cluster 79	Enrichment Score: 0.5144663288645327
Category	Term	Count	%	PValue	Genes	List Total	Pop Hits	Pop Total	Fold Enrichment	Bonferroni	Benjamini	FDR
GOTERM_MF_DIRECT	GO:0004697~protein kinase C activity	3	0.222717	0.255558	PRKCE, PRKCD, PRKCB	1138	15	17446	3.06608	1	0.924709	99.1779
UP_SEQ_FEATURE	zinc finger region:Phorbol-ester/DAG-type 1	3	0.222717	0.334623	PRKCE, PRKCD, PRKCB	1188	18	18012	2.52694	1	0.999463	99.9323
UP_SEQ_FEATURE	zinc finger region:Phorbol-ester/DAG-type 2	3	0.222717	0.334623	PRKCE, PRKCD, PRKCB	1188	18	18012	2.52694	1	0.999463	99.9323
Annotation Cluster 80	Enrichment Score: 0.5105474882330978
Category	Term	Count	%	PValue	Genes	List Total	Pop Hits	Pop Total	Fold Enrichment	Bonferroni	Benjamini	FDR
INTERPRO	IPR011025:G protein alpha subunit, helical insertion	3	0.222717	0.249625	GNA14, GNAI1, GNA11	1239	16	20594	3.11653	1	0.989331	99.2461
INTERPRO	IPR001019:Guanine nucleotide binding protein (G-protein), alpha subunit	3	0.222717	0.249625	GNA14, GNAI1, GNA11	1239	16	20594	3.11653	1	0.989331	99.2461
SMART	SM00275:SM00275	3	0.222717	0.320425	GNA14, GNAI1, GNA11	749	16	10425	2.60973	1	0.918527	99.514
GOTERM_MF_DIRECT	GO:0019001~guanyl nucleotide binding	3	0.222717	0.329686	GNA14, GNAI1, GNA11	1138	18	17446	2.55507	1	0.955671	99.8508
GOTERM_CC_DIRECT	GO:0005834~heterotrimeric G-protein complex	4	0.296956	0.42546	GNA14, GNAI1, GNA11, GNB4	1227	38	19662	1.68678	1	0.904091	99.9742
Annotation Cluster 81	Enrichment Score: 0.5021806158483716
Category	Term	Count	%	PValue	Genes	List Total	Pop Hits	Pop Total	Fold Enrichment	Bonferroni	Benjamini	FDR
UP_SEQ_FEATURE	domain:C1q	4	0.296956	0.298304	C1QTNF6, C1QTNF1, C1QL4, COL8A2	1188	29	18012	2.09126	1	0.998949	99.8247
INTERPRO	IPR001073:Complement C1q protein	4	0.296956	0.301903	C1QTNF6, C1QTNF1, C1QL4, COL8A2	1239	32	20594	2.07768	1	0.994198	99.7794
SMART	SM00110:C1Q	4	0.296956	0.345884	C1QTNF6, C1QTNF1, C1QL4, COL8A2	749	29	10425	1.9198	1	0.92702	99.713
Annotation Cluster 82	Enrichment Score: 0.5019312593024402
Category	Term	Count	%	PValue	Genes	List Total	Pop Hits	Pop Total	Fold Enrichment	Bonferroni	Benjamini	FDR
INTERPRO	IPR000159:Ras-association	5	0.371195	0.23112	RASSF3, RASSF6, FRMPD1, APBB1IP, RALGDS	1239	41	20594	2.02701	1	0.985421	98.8587
SMART	SM00314:RA	4	0.296956	0.345884	RASSF3, RASSF6, APBB1IP, RALGDS	749	29	10425	1.9198	1	0.92702	99.713
UP_SEQ_FEATURE	domain:Ras-associating	4	0.296956	0.390336	RASSF3, RASSF6, APBB1IP, RALGDS	1188	34	18012	1.78372	1	0.999814	99.9859
Annotation Cluster 83	Enrichment Score: 0.4997527952383393
Category	Term	Count	%	PValue	Genes	List Total	Pop Hits	Pop Total	Fold Enrichment	Bonferroni	Benjamini	FDR
SMART	SM00091:PAS	4	0.296956	0.245552	EPAS1, NCOA3, HIF3A, ARNTL	749	24	10425	2.31976	1	0.886047	97.9463
UP_SEQ_FEATURE	domain:PAS 2	3	0.222717	0.359169	EPAS1, HIF3A, ARNTL	1188	19	18012	2.39394	1	0.999654	99.9655
UP_SEQ_FEATURE	domain:PAS 1	3	0.222717	0.359169	EPAS1, HIF3A, ARNTL	1188	19	18012	2.39394	1	0.999654	99.9655
Annotation Cluster 84	Enrichment Score: 0.49929748087607434
Category	Term	Count	%	PValue	Genes	List Total	Pop Hits	Pop Total	Fold Enrichment	Bonferroni	Benjamini	FDR
INTERPRO	IPR002123:Phospholipid/glycerol acyltransferase	3	0.222717	0.29524	LPCAT1, LCLAT1, AGPAT4	1239	18	20594	2.77024	1	0.994105	99.7407
UP_SEQ_FEATURE	short sequence motif:HXXXXD motif	3	0.222717	0.309807	LPCAT1, LCLAT1, AGPAT4	1188	17	18012	2.67558	1	0.999078	99.8696
SMART	SM00563:PlsC	3	0.222717	0.347409	LPCAT1, LCLAT1, AGPAT4	749	17	10425	2.45622	1	0.924891	99.7221
Annotation Cluster 85	Enrichment Score: 0.4982448306106365
Category	Term	Count	%	PValue	Genes	List Total	Pop Hits	Pop Total	Fold Enrichment	Bonferroni	Benjamini	FDR
INTERPRO	IPR009071:High mobility group (HMG) box domain	6	0.445434	0.268766	HMG20A, LEF1, SOX18, SOX6, TOX3, TOX2	1239	58	20594	1.71946	1	0.992289	99.5143
UP_SEQ_FEATURE	DNA-binding region:HMG box	5	0.371195	0.34466	HMG20A, LEF1, SOX18, SOX6, TOX3	1188	45	18012	1.68462	1	0.99953	99.9485
SMART	SM00398:HMG	6	0.445434	0.345542	HMG20A, LEF1, SOX18, SOX6, TOX3, TOX2	749	54	10425	1.54651	1	0.929958	99.7109
Annotation Cluster 86	Enrichment Score: 0.4961012269338138
Category	Term	Count	%	PValue	Genes	List Total	Pop Hits	Pop Total	Fold Enrichment	Bonferroni	Benjamini	FDR
GOTERM_MF_DIRECT	GO:0017154~semaphorin receptor activity	3	0.222717	0.206186	PLXNC1, PLXNB1, MST1R	1138	13	17446	3.53779	1	0.888195	97.6632
INTERPRO	IPR002909:Cell surface receptor IPT/TIG	4	0.296956	0.268494	CAMTA1, PLXNC1, PLXNB1, MST1R	1239	30	20594	2.2162	1	0.99256	99.5112
SMART	SM00429:IPT	3	0.222717	0.586817	PLXNC1, PLXNB1, MST1R	749	27	10425	1.54651	1	0.984071	99.9995
Annotation Cluster 87	Enrichment Score: 0.49029858900523465
Category	Term	Count	%	PValue	Genes	List Total	Pop Hits	Pop Total	Fold Enrichment	Bonferroni	Benjamini	FDR
GOTERM_CC_DIRECT	GO:0016471~vacuolar proton-transporting V-type ATPase complex	3	0.222717	0.215951	ATP6V0A1, ATP6V0A4, ATP6V1B1	1227	14	19662	3.43381	1	0.725504	97.3408
KEGG_PATHWAY	mmu04966:Collecting duct acid secretion	4	0.296956	0.294813	ATP6V1C1, ATP6V0A1, ATP6V0A4, ATP6V1B1	544	27	7720	2.1024	1	0.518981	98.9709
GOTERM_BP_DIRECT	GO:0015991~ATP hydrolysis coupled proton transport	4	0.296956	0.365635	ATP6V1C1, ATP6V0A1, ATP6V0A4, ATP6V1B1	1180	33	18082	1.85742	1	0.994536	99.9805
GOTERM_MF_DIRECT	GO:0046961~proton-transporting ATPase activity, rotational mechanism	3	0.222717	0.46974	ATP6V1C1, ATP6V0A1, ATP6V0A4	1138	24	17446	1.9163	1	0.98649	99.9967
Annotation Cluster 88	Enrichment Score: 0.48715491691950596
Category	Term	Count	%	PValue	Genes	List Total	Pop Hits	Pop Total	Fold Enrichment	Bonferroni	Benjamini	FDR
GOTERM_CC_DIRECT	GO:0005871~kinesin complex	6	0.445434	0.222249	KIF6, KIFAP3, KIF19A, KIF21B, KIFC3, KIF13B	1227	52	19662	1.84897	1	0.731247	97.6421
INTERPRO	IPR019821:Kinesin, motor region, conserved site	5	0.371195	0.244327	KIF6, KIF19A, KIF21B, KIFC3, KIF13B	1239	42	20594	1.97875	1	0.988527	99.1502
INTERPRO	IPR001752:Kinesin, motor domain	5	0.371195	0.298554	KIF6, KIF19A, KIF21B, KIFC3, KIF13B	1239	46	20594	1.80668	1	0.994267	99.7607
SMART	SM00129:KISc	5	0.371195	0.40579	KIF6, KIF19A, KIF21B, KIFC3, KIF13B	749	45	10425	1.54651	1	0.952973	99.9237
GOTERM_MF_DIRECT	GO:0003777~microtubule motor activity	6	0.445434	0.557303	DYNC1LI1, KIF6, KIF19A, KIF21B, KIFC3, KIF13B	1138	76	17446	1.2103	1	0.994593	99.9998
Annotation Cluster 89	Enrichment Score: 0.46894687624444054
Category	Term	Count	%	PValue	Genes	List Total	Pop Hits	Pop Total	Fold Enrichment	Bonferroni	Benjamini	FDR
GOTERM_CC_DIRECT	GO:0001518~voltage-gated sodium channel complex	3	0.222717	0.215951	SCN3A, SCN4B, SCN5A	1227	14	19662	3.43381	1	0.725504	97.3408
GOTERM_MF_DIRECT	GO:0005248~voltage-gated sodium channel activity	3	0.222717	0.37802	SCN3A, SCN4B, SCN5A	1138	20	17446	2.29956	1	0.968693	99.9558
UP_KEYWORDS	Sodium channel	3	0.222717	0.480055	SCN3A, SCN4B, SCN5A	1295	28	22680	1.87645	1	0.763508	99.9886
Annotation Cluster 90	Enrichment Score: 0.42643983340994124
Category	Term	Count	%	PValue	Genes	List Total	Pop Hits	Pop Total	Fold Enrichment	Bonferroni	Benjamini	FDR
UP_SEQ_FEATURE	domain:RGS	4	0.296956	0.298304	RGS2, GRK5, RGS16, AXIN2	1188	29	18012	2.09126	1	0.998949	99.8247
INTERPRO	IPR024066:Regulator of G-protein signaling, domain 1	3	0.222717	0.384671	RGS2, RGS16, AXIN2	1239	22	20594	2.26656	1	0.998026	99.9743
INTERPRO	IPR016137:Regulator of G protein signalling superfamily	4	0.296956	0.38563	RGS2, GRK5, RGS16, AXIN2	1239	37	20594	1.79692	1	0.99798	99.9749
SMART	SM00315:RGS	4	0.296956	0.444961	RGS2, GRK5, RGS16, AXIN2	749	34	10425	1.63748	1	0.964956	99.9702
Annotation Cluster 91	Enrichment Score: 0.4191667951904361
Category	Term	Count	%	PValue	Genes	List Total	Pop Hits	Pop Total	Fold Enrichment	Bonferroni	Benjamini	FDR
UP_SEQ_FEATURE	domain:Kazal-like	5	0.371195	0.254068	KAZALD1, FSTL4, SPARC, HTRA3, SLCO2B1	1188	39	18012	1.9438	1	0.997518	99.4758
INTERPRO	IPR002350:Kazal domain	5	0.371195	0.45041	KAZALD1, FSTL4, SPARC, HTRA3, SLCO2B1	1239	57	20594	1.45802	1	0.99916	99.9962
SMART	SM00280:KAZAL	4	0.296956	0.482994	KAZALD1, FSTL4, SPARC, HTRA3	749	36	10425	1.54651	1	0.969407	99.9888
Annotation Cluster 92	Enrichment Score: 0.4186435082966681
Category	Term	Count	%	PValue	Genes	List Total	Pop Hits	Pop Total	Fold Enrichment	Bonferroni	Benjamini	FDR
UP_SEQ_FEATURE	domain:FCH	3	0.222717	0.359169	FCHSD2, GAS7, SRGAP1	1188	19	18012	2.39394	1	0.999654	99.9655
INTERPRO	IPR001060:FCH domain	3	0.222717	0.362696	FCHSD2, GAS7, SRGAP1	1239	21	20594	2.3745	1	0.997489	99.9532
SMART	SM00055:FCH	3	0.222717	0.425822	FCHSD2, GAS7, SRGAP1	749	20	10425	2.08778	1	0.959544	99.9524
Annotation Cluster 93	Enrichment Score: 0.41188603740795815
Category	Term	Count	%	PValue	Genes	List Total	Pop Hits	Pop Total	Fold Enrichment	Bonferroni	Benjamini	FDR
INTERPRO	IPR010909:PLAC	3	0.222717	0.317924	ADAMTS17, ADAMTS16, ADAMTS12	1239	19	20594	2.62444	1	0.994887	99.8514
INTERPRO	IPR013273:Peptidase M12B, ADAM-TS	3	0.222717	0.427572	ADAMTS17, ADAMTS16, ADAMTS12	1239	24	20594	2.07768	1	0.998909	99.9925
INTERPRO	IPR010294:ADAM-TS Spacer 1	3	0.222717	0.427572	ADAMTS17, ADAMTS16, ADAMTS12	1239	24	20594	2.07768	1	0.998909	99.9925
Annotation Cluster 94	Enrichment Score: 0.39494675838012
Category	Term	Count	%	PValue	Genes	List Total	Pop Hits	Pop Total	Fold Enrichment	Bonferroni	Benjamini	FDR
GOTERM_MF_DIRECT	GO:0052890~oxidoreductase activity, acting on the CH-CH group of donors, with a flavin as acceptor	3	0.222717	0.280369	IVD, ETFA, ACAD12	1138	16	17446	2.87445	1	0.938376	99.5263
GOTERM_MF_DIRECT	GO:0003995~acyl-CoA dehydrogenase activity	3	0.222717	0.30511	IVD, ETFA, ACAD12	1138	17	17446	2.70537	1	0.944375	99.7319
GOTERM_BP_DIRECT	GO:0033539~fatty acid beta-oxidation using acyl-CoA dehydrogenase	3	0.222717	0.354228	IVD, ETFA, ACAD12	1180	19	18082	2.41954	1	0.99356	99.9727
GOTERM_MF_DIRECT	GO:0009055~electron carrier activity	3	0.222717	0.868449	IVD, ETFA, ACAD12	1138	53	17446	0.867759	1	0.999981	100
Annotation Cluster 95	Enrichment Score: 0.3900850985692801
Category	Term	Count	%	PValue	Genes	List Total	Pop Hits	Pop Total	Fold Enrichment	Bonferroni	Benjamini	FDR
INTERPRO	IPR019748:FERM central domain	5	0.371195	0.340098	FRMD6, FRMD4B, PTPN4, FERMT2, FRMPD1	1239	49	20594	1.69607	1	0.996617	99.9153
INTERPRO	IPR019749:Band 4.1 domain	5	0.371195	0.340098	FRMD6, FRMD4B, PTPN4, FERMT2, FRMPD1	1239	49	20594	1.69607	1	0.996617	99.9153
UP_SEQ_FEATURE	domain:FERM	5	0.371195	0.359956	FRMD6, FRMD4B, PTPN4, FERMT2, FRMPD1	1188	46	18012	1.648	1	0.999644	99.9662
SMART	SM00295:B41	5	0.371195	0.47112	FRMD6, FRMD4B, PTPN4, FERMT2, FRMPD1	749	49	10425	1.42026	1	0.968758	99.9847
INTERPRO	IPR000299:FERM domain	4	0.296956	0.571461	FRMD6, FRMD4B, PTPN4, FRMPD1	1239	49	20594	1.35685	1	0.999868	99.9999
Annotation Cluster 96	Enrichment Score: 0.37176639003323436
Category	Term	Count	%	PValue	Genes	List Total	Pop Hits	Pop Total	Fold Enrichment	Bonferroni	Benjamini	FDR
INTERPRO	IPR019787:Zinc finger, PHD-finger	7	0.519673	0.316995	ZMYND11, ING3, PHF3, ING2, TRIM33, PHF21B, ZMYND8	1239	77	20594	1.51104	1	0.994994	99.8479
INTERPRO	IPR019786:Zinc finger, PHD-type, conserved site	6	0.445434	0.340299	ZMYND11, ING3, PHF3, ING2, TRIM33, ZMYND8	1239	64	20594	1.55826	1	0.996486	99.9158
INTERPRO	IPR001965:Zinc finger, PHD-type	7	0.519673	0.46866	ZMYND11, ING3, PHF3, ING2, TRIM33, PHF21B, ZMYND8	1239	91	20594	1.27857	1	0.999381	99.9979
SMART	SM00249:PHD	7	0.519673	0.644413	ZMYND11, ING3, PHF3, ING2, TRIM33, PHF21B, ZMYND8	749	91	10425	1.07066	1	0.990042	99.9999
Annotation Cluster 97	Enrichment Score: 0.36149272459986403
Category	Term	Count	%	PValue	Genes	List Total	Pop Hits	Pop Total	Fold Enrichment	Bonferroni	Benjamini	FDR
UP_SEQ_FEATURE	domain:CTCK	3	0.222717	0.407172	DAND5, CTGF, SLIT3	1188	21	18012	2.16595	1	0.999866	99.9914
INTERPRO	IPR006207:Cystine knot, C-terminal	3	0.222717	0.448426	DAND5, CTGF, SLIT3	1239	25	20594	1.99458	1	0.999163	99.996
SMART	SM00041:CT	3	0.222717	0.450872	DAND5, CTGF, SLIT3	749	21	10425	1.98837	1	0.963493	99.9743
Annotation Cluster 98	Enrichment Score: 0.3593855988867139
Category	Term	Count	%	PValue	Genes	List Total	Pop Hits	Pop Total	Fold Enrichment	Bonferroni	Benjamini	FDR
GOTERM_BP_DIRECT	GO:0006103~2-oxoglutarate metabolic process	4	0.296956	0.10862	AADAT, IDH1, TAT, GPT2	1180	18	18082	3.40527	1	0.851836	88.4436
UP_KEYWORDS	Aminotransferase	4	0.296956	0.127541	AADAT, GFPT2, TAT, GPT2	1295	22	22680	3.18428	1	0.334503	84.9627
INTERPRO	IPR004839:Aminotransferase, class I/classII	3	0.222717	0.272448	AADAT, TAT, GPT2	1239	17	20594	2.9332	1	0.992259	99.5543
UP_KEYWORDS	Pyridoxal phosphate	4	0.296956	0.67307	AADAT, PDXP, TAT, GPT2	1295	60	22680	1.16757	1	0.895577	100
INTERPRO	IPR015422:Pyridoxal phosphate-dependent transferase, major region, subdomain 2	3	0.222717	0.675034	AADAT, TAT, GPT2	1239	38	20594	1.31222	1	0.999979	100
GOTERM_BP_DIRECT	GO:0009058~biosynthetic process	3	0.222717	0.704832	AADAT, TAT, GPT2	1180	37	18082	1.24246	1	0.999989	100
INTERPRO	IPR015421:Pyridoxal phosphate-dependent transferase, major region, subdomain 1	3	0.222717	0.739532	AADAT, TAT, GPT2	1239	43	20594	1.15964	1	0.999996	100
INTERPRO	IPR015424:Pyridoxal phosphate-dependent transferase	3	0.222717	0.739532	AADAT, TAT, GPT2	1239	43	20594	1.15964	1	0.999996	100
GOTERM_MF_DIRECT	GO:0030170~pyridoxal phosphate binding	3	0.222717	0.88166	AADAT, TAT, GPT2	1138	55	17446	0.836204	1	0.999989	100
Annotation Cluster 99	Enrichment Score: 0.357057646704192
Category	Term	Count	%	PValue	Genes	List Total	Pop Hits	Pop Total	Fold Enrichment	Bonferroni	Benjamini	FDR
INTERPRO	IPR001496:SOCS protein, C-terminal	4	0.296956	0.38563	WSB1, SPSB1, SOCS1, SOCS7	1239	37	20594	1.79692	1	0.99798	99.9749
UP_SEQ_FEATURE	domain:SOCS box	4	0.296956	0.444226	WSB1, SPSB1, SOCS1, SOCS7	1188	37	18012	1.63909	1	0.99994	99.9973
SMART	SM00253:SOCS	3	0.222717	0.450872	WSB1, SOCS1, SOCS7	749	21	10425	1.98837	1	0.963493	99.9743
SMART	SM00969:SM00969	4	0.296956	0.482994	WSB1, SPSB1, SOCS1, SOCS7	749	36	10425	1.54651	1	0.969407	99.9888
Annotation Cluster 100	Enrichment Score: 0.3258925007680346
Category	Term	Count	%	PValue	Genes	List Total	Pop Hits	Pop Total	Fold Enrichment	Bonferroni	Benjamini	FDR
UP_SEQ_FEATURE	domain:C-type lectin	9	0.668151	0.3381	ASGR2, MBL2, KLRG1, CLEC2L, CLEC12A, CD93, REG4, KLRB1F, CLEC10A	1188	100	18012	1.36455	1	0.999463	99.9384
INTERPRO	IPR016187:C-type lectin fold	11	0.81663	0.373932	ASGR2, MBL2, COL4A3, COL4A2, KLRG1, CLEC2L, CLEC12A, CD93, REG4, KLRB1F, CLEC10A	1239	145	20594	1.26094	1	0.997737	99.9654
INTERPRO	IPR001304:C-type lectin	9	0.668151	0.47088	ASGR2, MBL2, KLRG1, CLEC2L, CLEC12A, CD93, REG4, KLRB1F, CLEC10A	1239	124	20594	1.2064	1	0.999352	99.998
INTERPRO	IPR016186:C-type lectin-like	9	0.668151	0.585175	ASGR2, MBL2, KLRG1, CLEC2L, CLEC12A, CD93, REG4, KLRB1F, CLEC10A	1239	137	20594	1.09192	1	0.999896	100
SMART	SM00034:CLECT	9	0.668151	0.673758	ASGR2, MBL2, KLRG1, CLEC2L, CLEC12A, CD93, REG4, KLRB1F, CLEC10A	749	124	10425	1.01022	1	0.992371	100
Annotation Cluster 101	Enrichment Score: 0.32139859818214206
Category	Term	Count	%	PValue	Genes	List Total	Pop Hits	Pop Total	Fold Enrichment	Bonferroni	Benjamini	FDR
UP_SEQ_FEATURE	domain:TSP type-1 6	3	0.222717	0.25971	SEMA5B, ADAMTS16, ADAMTS12	1188	15	18012	3.03232	1	0.997682	99.5425
UP_SEQ_FEATURE	domain:TSP type-1 5	3	0.222717	0.383372	SEMA5B, ADAMTS16, ADAMTS12	1188	20	18012	2.27424	1	0.999785	99.9827
UP_SEQ_FEATURE	domain:TSP type-1 4	3	0.222717	0.453359	SEMA5B, ADAMTS16, ADAMTS12	1188	23	18012	1.9776	1	0.999946	99.998
UP_SEQ_FEATURE	domain:TSP type-1 3	3	0.222717	0.539128	SEMA5B, ADAMTS16, ADAMTS12	1188	27	18012	1.68462	1	0.999992	99.9999
UP_SEQ_FEATURE	domain:TSP type-1 1	3	0.222717	0.696117	SEMA5B, ADAMTS16, ADAMTS12	1188	36	18012	1.26347	1	1	100
UP_SEQ_FEATURE	domain:TSP type-1 2	3	0.222717	0.696117	SEMA5B, ADAMTS16, ADAMTS12	1188	36	18012	1.26347	1	1	100
Annotation Cluster 102	Enrichment Score: 0.3186643914028135
Category	Term	Count	%	PValue	Genes	List Total	Pop Hits	Pop Total	Fold Enrichment	Bonferroni	Benjamini	FDR
INTERPRO	IPR018039:Intermediate filament protein, conserved site	6	0.445434	0.304215	NES, KRT18, LMNB1, KRT8, NEFH, SYNM	1239	61	20594	1.6349	1	0.99424	99.7915
UP_KEYWORDS	Intermediate filament	6	0.445434	0.42715	NES, KRT18, LMNB1, KRT8, NEFH, SYNM	1295	75	22680	1.40108	1	0.723822	99.9563
UP_SEQ_FEATURE	region of interest:Linker 1	6	0.445434	0.441466	NES, KRT18, LMNB1, KRT8, NEFH, SYNM	1188	66	18012	1.37833	1	0.999939	99.9971
UP_SEQ_FEATURE	region of interest:Coil 1A	6	0.445434	0.441466	NES, KRT18, LMNB1, KRT8, NEFH, SYNM	1188	66	18012	1.37833	1	0.999939	99.9971
UP_SEQ_FEATURE	region of interest:Coil 1B	6	0.445434	0.441466	NES, KRT18, LMNB1, KRT8, NEFH, SYNM	1188	66	18012	1.37833	1	0.999939	99.9971
UP_SEQ_FEATURE	region of interest:Rod	6	0.445434	0.45457	NES, KRT18, LMNB1, KRT8, NEFH, SYNM	1188	67	18012	1.35776	1	0.999945	99.9981
UP_SEQ_FEATURE	region of interest:Head	6	0.445434	0.48051	NES, KRT18, LMNB1, KRT8, NEFH, SYNM	1188	69	18012	1.3184	1	0.999967	99.9992
INTERPRO	IPR001664:Intermediate filament protein	6	0.445434	0.484382	NES, KRT18, LMNB1, KRT8, NEFH, SYNM	1239	76	20594	1.31222	1	0.999472	99.9987
UP_SEQ_FEATURE	region of interest:Tail	6	0.445434	0.506017	NES, KRT18, LMNB1, KRT8, NEFH, SYNM	1188	71	18012	1.28126	1	0.999982	99.9997
UP_SEQ_FEATURE	region of interest:Linker 12	5	0.371195	0.564244	NES, KRT18, KRT8, NEFH, SYNM	1188	60	18012	1.26347	1	0.999996	100
SMART	SM01391:SM01391	6	0.445434	0.596191	NES, KRT18, LMNB1, KRT8, NEFH, SYNM	749	72	10425	1.15988	1	0.984914	99.9996
GOTERM_CC_DIRECT	GO:0005882~intermediate filament	7	0.519673	0.744843	JUP, NES, KRT18, LMNB1, KRT8, NEFH, SYNM	1227	117	19662	0.958728	1	0.990171	100
Annotation Cluster 103	Enrichment Score: 0.3106345308020606
Category	Term	Count	%	PValue	Genes	List Total	Pop Hits	Pop Total	Fold Enrichment	Bonferroni	Benjamini	FDR
UP_SEQ_FEATURE	short sequence motif:Nudix box	3	0.222717	0.383372	NUDT12, NUDT9, NUDT3	1188	20	18012	2.27424	1	0.999785	99.9827
UP_SEQ_FEATURE	domain:Nudix hydrolase	3	0.222717	0.518572	NUDT12, NUDT9, NUDT3	1188	26	18012	1.74942	1	0.999985	99.9998
INTERPRO	IPR000086:NUDIX hydrolase domain	3	0.222717	0.527271	NUDT12, NUDT9, NUDT3	1239	29	20594	1.71946	1	0.999706	99.9997
INTERPRO	IPR015797:NUDIX hydrolase domain-like	3	0.222717	0.545755	NUDT12, NUDT9, NUDT3	1239	30	20594	1.66215	1	0.999778	99.9999
Annotation Cluster 104	Enrichment Score: 0.30673549697714597
Category	Term	Count	%	PValue	Genes	List Total	Pop Hits	Pop Total	Fold Enrichment	Bonferroni	Benjamini	FDR
INTERPRO	IPR020067:Frizzled domain	3	0.222717	0.427572	SMO, ROR1, FZD7	1239	24	20594	2.07768	1	0.998909	99.9925
UP_SEQ_FEATURE	domain:FZ	3	0.222717	0.475668	SMO, ROR1, FZD7	1188	24	18012	1.8952	1	0.999967	99.9991
GOTERM_MF_DIRECT	GO:0017147~Wnt-protein binding	3	0.222717	0.590854	SMO, ROR1, FZD7	1138	30	17446	1.53304	1	0.996444	100
Annotation Cluster 105	Enrichment Score: 0.29787831658965597
Category	Term	Count	%	PValue	Genes	List Total	Pop Hits	Pop Total	Fold Enrichment	Bonferroni	Benjamini	FDR
INTERPRO	IPR014715:Fibrinogen, alpha/beta/gamma chain, C-terminal globular, subdomain 2	3	0.222717	0.384671	ANGPTL3, ANGPTL2, ANGPT2	1239	22	20594	2.26656	1	0.998026	99.9743
SMART	SM00186:FBG	3	0.222717	0.475288	ANGPTL3, ANGPTL2, ANGPT2	749	22	10425	1.89799	1	0.968513	99.9863
INTERPRO	IPR014716:Fibrinogen, alpha/beta/gamma chain, C-terminal globular, subdomain 1	3	0.222717	0.527271	ANGPTL3, ANGPTL2, ANGPT2	1239	29	20594	1.71946	1	0.999706	99.9997
UP_SEQ_FEATURE	domain:Fibrinogen C-terminal	3	0.222717	0.578384	ANGPTL3, ANGPTL2, ANGPT2	1188	29	18012	1.56844	1	0.999997	100
INTERPRO	IPR002181:Fibrinogen, alpha/beta/gamma chain, C-terminal globular domain	3	0.222717	0.581182	ANGPTL3, ANGPTL2, ANGPT2	1239	32	20594	1.55826	1	0.999891	100
Annotation Cluster 106	Enrichment Score: 0.29245384798280066
Category	Term	Count	%	PValue	Genes	List Total	Pop Hits	Pop Total	Fold Enrichment	Bonferroni	Benjamini	FDR
INTERPRO	IPR000195:Rab-GTPase-TBC domain	4	0.296956	0.434829	TBC1D16, TBC1D13, USP6NL, TBC1D2	1239	40	20594	1.66215	1	0.999023	99.9939
GOTERM_BP_DIRECT	GO:0031338~regulation of vesicle fusion	4	0.296956	0.437251	TBC1D16, TBC1D13, USP6NL, TBC1D2	1180	37	18082	1.65662	1	0.998048	99.9979
SMART	SM00164:TBC	4	0.296956	0.50154	TBC1D16, TBC1D13, USP6NL, TBC1D2	749	37	10425	1.50471	1	0.973437	99.9932
GOTERM_BP_DIRECT	GO:0090630~activation of GTPase activity	5	0.371195	0.709302	TBC1D16, TBC1D13, ARHGAP24, USP6NL, TBC1D2	1180	73	18082	1.04957	1	0.99999	100
Annotation Cluster 107	Enrichment Score: 0.2899595150421158
Category	Term	Count	%	PValue	Genes	List Total	Pop Hits	Pop Total	Fold Enrichment	Bonferroni	Benjamini	FDR
UP_SEQ_FEATURE	repeat:ARM 5	4	0.296956	0.372058	JUP, ARVCF, KIFAP3, CTNND2	1188	33	18012	1.83777	1	0.999733	99.976
UP_SEQ_FEATURE	repeat:ARM 9	3	0.222717	0.497413	JUP, ARVCF, CTNND2	1188	25	18012	1.81939	1	0.999978	99.9996
UP_SEQ_FEATURE	repeat:ARM 8	3	0.222717	0.539128	JUP, ARVCF, CTNND2	1188	27	18012	1.68462	1	0.999992	99.9999
UP_SEQ_FEATURE	repeat:ARM 7	3	0.222717	0.578384	JUP, ARVCF, CTNND2	1188	29	18012	1.56844	1	0.999997	100
UP_SEQ_FEATURE	repeat:ARM 6	3	0.222717	0.615129	JUP, ARVCF, CTNND2	1188	31	18012	1.46725	1	0.999998	100
Annotation Cluster 108	Enrichment Score: 0.27826934461289166
Category	Term	Count	%	PValue	Genes	List Total	Pop Hits	Pop Total	Fold Enrichment	Bonferroni	Benjamini	FDR
INTERPRO	IPR018980:FERM, C-terminal PH-like domain	3	0.222717	0.468844	FRMD6, FRMD4B, PTPN4	1239	26	20594	1.91786	1	0.999354	99.9979
INTERPRO	IPR018979:FERM, N-terminal	3	0.222717	0.508283	FRMD6, FRMD4B, PTPN4	1239	28	20594	1.78087	1	0.999626	99.9994
SMART	SM01196:SM01196	3	0.222717	0.565981	FRMD6, FRMD4B, PTPN4	749	26	10425	1.60599	1	0.982811	99.999
INTERPRO	IPR000299:FERM domain	4	0.296956	0.571461	FRMD6, FRMD4B, PTPN4, FRMPD1	1239	49	20594	1.35685	1	0.999868	99.9999
Annotation Cluster 109	Enrichment Score: 0.27779446221369003
Category	Term	Count	%	PValue	Genes	List Total	Pop Hits	Pop Total	Fold Enrichment	Bonferroni	Benjamini	FDR
INTERPRO	IPR001487:Bromodomain	4	0.296956	0.450911	ZMYND11, TRIM33, CECR2, ZMYND8	1239	41	20594	1.62161	1	0.999131	99.9963
UP_KEYWORDS	Bromodomain	3	0.222717	0.568954	ZMYND11, TRIM33, CECR2	1295	33	22680	1.59214	1	0.833716	99.9992
SMART	SM00297:BROMO	4	0.296956	0.572069	ZMYND11, TRIM33, CECR2, ZMYND8	749	41	10425	1.35791	1	0.983069	99.9992
Annotation Cluster 110	Enrichment Score: 0.27585148082561917
Category	Term	Count	%	PValue	Genes	List Total	Pop Hits	Pop Total	Fold Enrichment	Bonferroni	Benjamini	FDR
INTERPRO	IPR000418:Ets domain	3	0.222717	0.488803	ELF2, ELF3, ETV3	1239	27	20594	1.84683	1	0.999498	99.9989
UP_SEQ_FEATURE	DNA-binding region:ETS	3	0.222717	0.518572	ELF2, ELF3, ETV3	1188	26	18012	1.74942	1	0.999985	99.9998
SMART	SM00413:ETS	3	0.222717	0.586817	ELF2, ELF3, ETV3	749	27	10425	1.54651	1	0.984071	99.9995
Annotation Cluster 111	Enrichment Score: 0.25522752658513154
Category	Term	Count	%	PValue	Genes	List Total	Pop Hits	Pop Total	Fold Enrichment	Bonferroni	Benjamini	FDR
UP_SEQ_FEATURE	repeat:Kelch 6	5	0.371195	0.390495	KLHL8, KLHL25, KLHL9, ENC1, GAN	1188	48	18012	1.57934	1	0.999806	99.9859
INTERPRO	IPR017096:Kelch-like protein, gigaxonin	4	0.296956	0.450911	KLHL25, KLHL9, ENC1, GAN	1239	41	20594	1.62161	1	0.999131	99.9963
INTERPRO	IPR011705:BTB/Kelch-associated	5	0.371195	0.477201	KLHL8, KLHL25, KLHL9, ENC1, GAN	1239	59	20594	1.4086	1	0.999409	99.9984
UP_SEQ_FEATURE	repeat:Kelch 5	5	0.371195	0.508982	KLHL8, KLHL25, KLHL9, ENC1, GAN	1188	56	18012	1.35372	1	0.999983	99.9997
INTERPRO	IPR006652:Kelch repeat type 1	5	0.371195	0.51639	KLHL8, KLHL25, KLHL9, ENC1, GAN	1239	62	20594	1.34044	1	0.999657	99.9996
UP_SEQ_FEATURE	repeat:Kelch 4	5	0.371195	0.550745	KLHL8, KLHL25, KLHL9, ENC1, GAN	1188	59	18012	1.28488	1	0.999994	99.9999
UP_SEQ_FEATURE	repeat:Kelch 1	5	0.371195	0.577518	KLHL8, KLHL25, KLHL9, ENC1, GAN	1188	61	18012	1.24276	1	0.999997	100
UP_SEQ_FEATURE	repeat:Kelch 2	5	0.371195	0.577518	KLHL8, KLHL25, KLHL9, ENC1, GAN	1188	61	18012	1.24276	1	0.999997	100
UP_SEQ_FEATURE	repeat:Kelch 3	5	0.371195	0.577518	KLHL8, KLHL25, KLHL9, ENC1, GAN	1188	61	18012	1.24276	1	0.999997	100
SMART	SM00612:Kelch	5	0.371195	0.577954	KLHL8, KLHL25, KLHL9, ENC1, GAN	749	56	10425	1.24273	1	0.983294	99.9993
UP_KEYWORDS	Kelch repeat	5	0.371195	0.582684	KLHL8, KLHL25, KLHL9, ENC1, GAN	1295	71	22680	1.23335	1	0.843216	99.9995
SMART	SM00875:SM00875	5	0.371195	0.619802	KLHL8, KLHL25, KLHL9, ENC1, GAN	749	59	10425	1.17954	1	0.987935	99.9998
PIR_SUPERFAMILY	PIRSF037037:kelch-like protein, gigaxonin type	4	0.296956	0.647557	KLHL25, KLHL9, ENC1, GAN	145	41	1807	1.21581	1	1	99.9994
INTERPRO	IPR015915:Kelch-type beta propeller	3	0.222717	0.843769	KLHL25, ENC1, GAN	1239	54	20594	0.923415	1	1	100
Annotation Cluster 112	Enrichment Score: 0.22442831014645181
Category	Term	Count	%	PValue	Genes	List Total	Pop Hits	Pop Total	Fold Enrichment	Bonferroni	Benjamini	FDR
UP_SEQ_FEATURE	domain:EF-hand 2	12	0.890869	0.593252	HPCAL1, LPCAT1, MYL3, CAPN8, RPTN, EFCAB3, NUCB2, NCS1, FSTL4, RHBDL3, ITSN1, RCN1	1188	173	18012	1.05167	1	0.999998	100
UP_SEQ_FEATURE	calcium-binding region:1	9	0.668151	0.595112	HPCAL1, LPCAT1, CAPN8, EFCAB3, NUCB2, NCS1, FSTL4, ITSN1, RCN1	1188	126	18012	1.08297	1	0.999998	100
UP_SEQ_FEATURE	domain:EF-hand 1	12	0.890869	0.601004	HPCAL1, LPCAT1, MYL3, CAPN8, RPTN, EFCAB3, NUCB2, NCS1, FSTL4, RHBDL3, ITSN1, RCN1	1188	174	18012	1.04563	1	0.999998	100
Annotation Cluster 113	Enrichment Score: 0.20144334693048893
Category	Term	Count	%	PValue	Genes	List Total	Pop Hits	Pop Total	Fold Enrichment	Bonferroni	Benjamini	FDR
INTERPRO	IPR013766:Thioredoxin domain	4	0.296956	0.434829	NXN, TXN2, PRDX6, PDIA6	1239	40	20594	1.66215	1	0.999023	99.9939
UP_SEQ_FEATURE	domain:Thioredoxin	3	0.222717	0.710511	NXN, TXN2, PRDX6	1188	37	18012	1.22932	1	1	100
GOTERM_BP_DIRECT	GO:0045454~cell redox homeostasis	4	0.296956	0.804973	NXN, TXN2, PRDX6, PDIA6	1180	65	18082	0.942999	1	0.999999	100
Annotation Cluster 114	Enrichment Score: 0.19959839131751056
Category	Term	Count	%	PValue	Genes	List Total	Pop Hits	Pop Total	Fold Enrichment	Bonferroni	Benjamini	FDR
UP_SEQ_FEATURE	metal ion-binding site:Iron (heme axial ligand)	9	0.668151	0.479976	NOS1, TBXAS1, PTGIS, CYP1B1, FA2H, CYP7A1, HMOX1, NOS2, CYP2B10	1188	114	18012	1.19697	1	0.99997	99.9992
UP_KEYWORDS	Heme	10	0.74239	0.645979	NOS1, TBXAS1, PTGIS, CYP1B1, FA2H, CYP7A1, HMOX1, CYP26B1, NOS2, CYP2B10	1295	171	22680	1.02418	1	0.882707	99.9999
GOTERM_MF_DIRECT	GO:0020037~heme binding	10	0.74239	0.812393	NOS1, TBXAS1, PTGIS, CYP1B1, FA2H, CYP7A1, HMOX1, CYP26B1, NOS2, CYP2B10	1138	175	17446	0.876023	1	0.999909	100
Annotation Cluster 115	Enrichment Score: 0.19707359041603784
Category	Term	Count	%	PValue	Genes	List Total	Pop Hits	Pop Total	Fold Enrichment	Bonferroni	Benjamini	FDR
INTERPRO	IPR001766:Transcription factor, fork head	4	0.296956	0.513167	FOXK1, FOXA2, FOXO3, FOXO6	1239	45	20594	1.47746	1	0.999648	99.9995
SMART	SM00339:FH	4	0.296956	0.63606	FOXK1, FOXA2, FOXO3, FOXO6	749	45	10425	1.23721	1	0.989546	99.9999
UP_SEQ_FEATURE	DNA-binding region:Fork-head	3	0.222717	0.785276	FOXK1, FOXA2, FOXO6	1188	43	18012	1.05779	1	1	100
Annotation Cluster 116	Enrichment Score: 0.18001393003913654
Category	Term	Count	%	PValue	Genes	List Total	Pop Hits	Pop Total	Fold Enrichment	Bonferroni	Benjamini	FDR
INTERPRO	IPR018303:P-type ATPase, phosphorylation site	3	0.222717	0.660672	ATP2C2, ATP10B, ATP10D	1239	37	20594	1.34769	1	0.999976	100
INTERPRO	IPR023299:P-type ATPase, cytoplasmic domain N	3	0.222717	0.660672	ATP2C2, ATP10B, ATP10D	1239	37	20594	1.34769	1	0.999976	100
INTERPRO	IPR001757:Cation-transporting P-type ATPase	3	0.222717	0.660672	ATP2C2, ATP10B, ATP10D	1239	37	20594	1.34769	1	0.999976	100
INTERPRO	IPR008250:P-type ATPase, A domain	3	0.222717	0.660672	ATP2C2, ATP10B, ATP10D	1239	37	20594	1.34769	1	0.999976	100
Annotation Cluster 117	Enrichment Score: 0.17839258948665926
Category	Term	Count	%	PValue	Genes	List Total	Pop Hits	Pop Total	Fold Enrichment	Bonferroni	Benjamini	FDR
UP_KEYWORDS	WD repeat	17	1.26206	0.389482	DTL, TLE3, AHI1, DNAIC1, SHKBP1, WSB1, CORO2A, WDR75, WDR37, NEDD1, WDR19, LYST, GNB4, DENND3, KIF21B, FBXW11, MAPKBP1	1295	256	22680	1.16301	1	0.688833	99.8943
INTERPRO	IPR001680:WD40 repeat	17	1.26206	0.516954	DTL, TLE3, AHI1, DNAIC1, SHKBP1, WSB1, CORO2A, WDR75, WDR37, NEDD1, WDR19, LYST, GNB4, DENND3, KIF21B, FBXW11, MAPKBP1	1239	263	20594	1.07439	1	0.999645	99.9996
UP_SEQ_FEATURE	repeat:WD 5	14	1.03935	0.639764	DTL, TLE3, AHI1, DNAIC1, SHKBP1, WSB1, CORO2A, NEDD1, WDR19, WDR37, LYST, GNB4, MAPKBP1, KIF21B	1188	211	18012	1.00598	1	0.999999	100
UP_SEQ_FEATURE	repeat:WD 3	15	1.11359	0.736639	DTL, TLE3, AHI1, DNAIC1, SHKBP1, WSB1, CORO2A, NEDD1, WDR19, WDR37, LYST, GNB4, DENND3, KIF21B, MAPKBP1	1188	243	18012	0.935902	1	1	100
UP_SEQ_FEATURE	repeat:WD 4	14	1.03935	0.755476	DTL, TLE3, AHI1, DNAIC1, SHKBP1, WSB1, CORO2A, NEDD1, WDR19, WDR37, LYST, GNB4, MAPKBP1, KIF21B	1188	230	18012	0.922881	1	1	100
INTERPRO	IPR017986:WD40-repeat-containing domain	17	1.26206	0.757396	DTL, TLE3, AHI1, DNAIC1, SHKBP1, WSB1, CORO2A, WDR75, WDR37, NEDD1, WDR19, LYST, GNB4, DENND3, KIF21B, FBXW11, MAPKBP1	1239	307	20594	0.920407	1	0.999997	100
UP_SEQ_FEATURE	repeat:WD 2	15	1.11359	0.762968	DTL, TLE3, AHI1, DNAIC1, SHKBP1, WSB1, CORO2A, NEDD1, WDR19, WDR37, LYST, GNB4, DENND3, KIF21B, MAPKBP1	1188	248	18012	0.917033	1	1	100
UP_SEQ_FEATURE	repeat:WD 1	15	1.11359	0.762968	DTL, TLE3, AHI1, DNAIC1, SHKBP1, WSB1, CORO2A, NEDD1, WDR19, WDR37, LYST, GNB4, DENND3, KIF21B, MAPKBP1	1188	248	18012	0.917033	1	1	100
SMART	SM00320:WD40	17	1.26206	0.784689	DTL, TLE3, AHI1, DNAIC1, SHKBP1, WSB1, CORO2A, WDR75, WDR37, NEDD1, WDR19, LYST, GNB4, DENND3, KIF21B, FBXW11, MAPKBP1	749	262	10425	0.903113	1	0.998649	100
Annotation Cluster 118	Enrichment Score: 0.17131057066829225
Category	Term	Count	%	PValue	Genes	List Total	Pop Hits	Pop Total	Fold Enrichment	Bonferroni	Benjamini	FDR
UP_SEQ_FEATURE	repeat:HEAT 5	3	0.222717	0.615129	XPO1, EIF4G3, IPO5	1188	31	18012	1.46725	1	0.999998	100
UP_SEQ_FEATURE	repeat:HEAT 1	4	0.296956	0.635137	XPO1, EIF4G3, HEATR3, IPO5	1188	49	18012	1.23768	1	0.999999	100
UP_SEQ_FEATURE	repeat:HEAT 2	4	0.296956	0.635137	XPO1, EIF4G3, HEATR3, IPO5	1188	49	18012	1.23768	1	0.999999	100
UP_SEQ_FEATURE	repeat:HEAT 4	3	0.222717	0.724329	XPO1, EIF4G3, IPO5	1188	38	18012	1.19697	1	1	100
UP_SEQ_FEATURE	repeat:HEAT 3	3	0.222717	0.774123	XPO1, EIF4G3, IPO5	1188	42	18012	1.08297	1	1	100
Annotation Cluster 119	Enrichment Score: 0.16055595679350787
Category	Term	Count	%	PValue	Genes	List Total	Pop Hits	Pop Total	Fold Enrichment	Bonferroni	Benjamini	FDR
UP_SEQ_FEATURE	metal ion-binding site:Zinc; in inhibited form	3	0.222717	0.578384	ADAMTS16, ADAMTS12, ADAM19	1188	29	18012	1.56844	1	0.999997	100
UP_SEQ_FEATURE	domain:Disintegrin	3	0.222717	0.724329	ADAMTS16, ADAMTS12, ADAM19	1188	38	18012	1.19697	1	1	100
UP_SEQ_FEATURE	short sequence motif:Cysteine switch	3	0.222717	0.737585	ADAMTS16, ADAMTS12, ADAM19	1188	39	18012	1.16628	1	1	100
UP_SEQ_FEATURE	domain:Peptidase M12B	3	0.222717	0.737585	ADAMTS16, ADAMTS12, ADAM19	1188	39	18012	1.16628	1	1	100
Annotation Cluster 120	Enrichment Score: 0.13888084387562896
Category	Term	Count	%	PValue	Genes	List Total	Pop Hits	Pop Total	Fold Enrichment	Bonferroni	Benjamini	FDR
INTERPRO	IPR015880:Zinc finger, C2H2-like	41	3.0438	0.629796	ZFP710, ZBTB34, ZFP715, GLIS2, ZBTB39, CTCF, ZBTB16, ZFP758, WT1, ZFP618, HIC1, GFI1B, PRDM14, OVOL1, CASZ1, ZFP251, EGR1, EGR3, IKZF2, IKZF1, KLF10, ZHX2, ZHX3, KLF17, KLF15, MECOM, SNAI1, ZBTB42, SALL2, MTF1, SP1, SALL1, ZFP280D, SP5, SP6, PRDM2, ZFPM1, ZFHX2, ZFP341, ZFP536, KLF4	1239	693	20594	0.983377	1	0.999955	100
INTERPRO	IPR007087:Zinc finger, C2H2	43	3.19228	0.643789	ADAMTS17, ZFP710, ZFP395, ZBTB34, ZFP715, GLIS2, ZBTB39, CTCF, ZBTB16, ZFP758, IL17RD, WT1, ZFP618, HIC1, PRDM14, GFI1B, OVOL1, CASZ1, ZFP251, EGR1, EGR3, IKZF2, IKZF1, KLF10, ZHX2, KLF17, KLF15, MECOM, SNAI1, ZBTB42, SALL2, MTF1, SP1, SALL1, ZFP280D, SP5, SP6, PRDM2, ZFPM1, ZFHX2, ZFP341, ZFP536, KLF4	1239	731	20594	0.977733	1	0.999966	100
INTERPRO	IPR013087:Zinc finger C2H2-type/integrase DNA-binding domain	37	2.74684	0.727161	ZFP710, ZBTB34, ZFP715, GLIS2, ZBTB39, CTCF, ZBTB16, ZFP758, WT1, ZFP618, HIC1, PRDM14, GFI1B, OVOL1, ZFP251, EGR1, EGR3, IKZF2, IKZF1, KLF10, KLF17, KLF15, MECOM, SNAI1, ZBTB42, SALL2, MTF1, SP1, SALL1, SP5, SP6, PRDM2, ZFPM1, ZFHX2, ZFP341, ZFP536, KLF4	1239	652	20594	0.943243	1	0.999995	100
SMART	SM00355:ZnF_C2H2	41	3.0438	0.94385	ZFP710, ZBTB34, ZFP715, GLIS2, ZBTB39, CTCF, ZBTB16, ZFP758, WT1, ZFP618, HIC1, GFI1B, PRDM14, OVOL1, CASZ1, ZFP251, EGR1, EGR3, IKZF2, IKZF1, KLF10, ZHX2, ZHX3, KLF17, KLF15, MECOM, SNAI1, ZBTB42, SALL2, MTF1, SP1, SALL1, ZFP280D, SP5, SP6, PRDM2, ZFPM1, ZFHX2, ZFP341, ZFP536, KLF4	749	693	10425	0.823464	1	0.999979	100
Annotation Cluster 121	Enrichment Score: 0.1238870424787938
Category	Term	Count	%	PValue	Genes	List Total	Pop Hits	Pop Total	Fold Enrichment	Bonferroni	Benjamini	FDR
INTERPRO	IPR017871:ABC transporter, conserved site	4	0.296956	0.557296	ABCC3, ABCB10, ABCA4, ABCG1	1239	48	20594	1.38512	1	0.999823	99.9999
INTERPRO	IPR003439:ABC transporter-like	4	0.296956	0.625219	ABCC3, ABCB10, ABCA4, ABCG1	1239	53	20594	1.25445	1	0.999952	100
[truncated: 123 more rows]
