# Supplementary material for: Computational prediction of CTCF/cohesin-based intra-TAD loops that insulate chromatin contacts and gene expression in mouse liver
Source: eLife. 2018 May 14;7:e34077. doi: 10.7554/eLife.34077 (PMC5986275; doi:10.7554/eLife.34077)
Supplement: Supplementary file 4. [file elife-34077-supp4.xlsx]

## Sheet: Suppl file 4- Legend
Suppl file 4A- Legend (All Public Datasets)
Information for all publicly-available data used in the generation of our manuscript, and relevant Figure(s)
Factor/Target	Histone mark or TF target in ChIP-seq dataset, or the aim of the experiment
Experiment Type	ChIP-seq, RNA-seq, etc.
Cell/Tissue	Cell type or tissue of origin
PMID/accession	PubMed or DOI accession number of data source
Reference	First author and publication year
Figure	Figure within this manuscript that used this data
Notes	Additional notes or sample information
Suppl file 4B- Legend (qPCR Primer Sequences)
While not presented in the manuscript, these primers were used to verify ChIP experiments prior to sequencing
Name	Name in Waxman Lab Oligo Number Format
Sequence	Sequence of primer (5' to 3'); Fwd, forward; and Rev, reverse primers
Notes	Additional name or relevant information

## Sheet: Suppl file 4A- Public Datasets
Factor/Target	Experiment Type	Cell/Tissue	PMID/accession	GEO or E-MTAB Accession #	Reference	Figure	Notes
Stag1	ChIP-seq	Liver	PMID22780989	E-MTAB-941	Faure et al 2012	1A, 2F, 4B	Additional subunit of cohesin complex, comparison to Rad21
Stag2	ChIP-seq	Liver	PMID22780989	E-MTAB-941	Faure et al 2012	1A, 2F	Additional subunit of cohesin complex, comparison to Rad21
Top2b	ChIP-seq	Liver	PMID27582050	E-MTAB-3587	Uuskula-Reimand et al 2016	2D, 2F, S3B	Overlap with loop anchors and orientation relative to CTCF
H2AK5ac	ChIP-seq	Liver	PMID22244452	E-MTAB-437	Schmidt et al 2012	1F	Male replicates, combined
H3K9me3	ChIP-seq	Liver	PMID23836885	GSE44571	Sugathan et al 2013	1F	Male replicates, combined
H3K27me3	ChIP-seq	Liver	PMID23836885	GSE44571	Sugathan et al 2013	1F	Male replicates, combined
H3K36me3	ChIP-seq	Liver	PMID23836885	GSE44571	Sugathan et al 2013	1F	Male replicates, combined
H3K79me2	ChIP-seq	Liver	PMID22763441	GSE29184	Shen et al 2012	1F	Merge of replicates
H3K27ac	ChIP-seq	Liver	PMID22763441	GSE29184	Shen et al 2012	4C, S9A	Male Encode samples
H3K27ac	ChIP-seq	Liver	PMID23836885	GSE44571	Sugathan et al 2013	4B,4C,4F,5,6A,S9A,S10A	Male and female samples
H3K27ac	ChIP-seq	Liver	PMID22936566	GSE39977	Koike et al 2012	4C, S9A	Male samples, at circadian time points
CTCF	ChIP-seq	Multiple	PMID22763441	GSE29184	Shen et al 2012	1C, 2C	All 14 tissues + ES cells (Bruce4)
RNA Pol II	ChIP-seq	Liver	PMID22780989	E-MTAB-941	Faure et al 2012	4B, 4F	Additional subunit of cohesin complex, comparison to Rad21
Additional TF ChIPs	ChIP-seq	Liver	10.18908/lsdba.nbdc01558-000	http://chip-atlas.org	n/a	1E,S1B,S1D	Peaks for control TF ChIPs were downloaded from http://chip-atlas.org
CTCF	ChIP-seq	mESC	PMID22170606	GSE30203	Stadler et al 2011	S4	Used for loop prediction in mESC (SRX080167, SRX080168, SRX080169)
Smc1	ChIP-seq	mESC	PMID20720539	GSE22562	Kagey et al 2010	S4	Used for loop prediction in mESC (SRX022689)
CTCF	ChIP-seq	NPC	PMID23706625	GSE36203	Phillips-Cremins et al 2013	S4	Used for loop prediction in NPC (SRX125274)
CTCF	ChIP-seq	NPC	PMID29053968	GSE96107	Bonev et al 2017	S4	Used for loop prediction in NPC (SRX2636707)
Smc1	ChIP-seq	NPC	PMID23706625	GSE36203	Phillips-Cremins et al 2013	S4	Used for loop prediction in NPC (SRX125273)
CTCF	ChIP-seq	GM12878	PMID22955616	GSE29611	ENCODE Cons. 2012	S5	Used for loop prediction in GM12878 (SRX067503)
CTCF	ChIP-seq	GM12878	PMID22955980	GSE30263	Wang et al 2012	S5	Used for loop prediction in GM12878 (SRX080369, SRX103011)
Rad21	ChIP-seq	GM12878	PMID24076218	GSE32465	Gertz et al 2013	S5	Used for loop prediction in GM12878 (SRX100461)
Rad21	ChIP-seq	GM12878	PMID25409831	GSE31477	Pope et al 2014	S5	Used for loop prediction in GM12878 (SRX150412)
CTCF	ChIP-seq	K562	PMID25409831	GSE51334	Pope et al 2014	S5	Used for loop prediction in K562 (SRX067470, SRX080353, SRX150487, SRX190276)
Rad21	ChIP-seq	K562	PMID25409831	GSE51334	Pope et al 2014	S5	Used for loop prediction in K562 (SRX100492)
Open chromatin	DNase-seq	Liver	PMID20876297	GSE21777	Ling et al 2010	4B,4F,S8D	Male samples only, replicates merged
Open chromatin	DNase-seq	Multiple	PMID25409824	GSE49847	Yue et al 2014	S8D	Comparison of DHS classes to other tissues
Genome-wide Interactions	Hi-C	Liver	PMID25732821	GSE65126	Rudan et al 2015	1,3	Mouse Liver Hi-C, replicates merged (GSE65126)
Genome-wide Interactions	Hi-C	mESC	PMID29053968	GSE96107	Bonev et al 2017	S4, S6	Used to visualize examples of intra-TAD Loops (mouse)
Genome-wide Interactions	Hi-C	NPC	PMID29053968	GSE96107	Bonev et al 2017	S4	Used to visualize examples of intra-TAD Loops (mouse)
Genome-wide Interactions	Hi-C	CH12	PMID25497547	GSE63525	Rao et al 2014	S2	Used to visualize examples of intra-TAD Loops (human)
Genome-wide Interactions	Hi-C	GM12878	PMID25497547	GSE63525	Rao et al 2014	S5	Used to visualize examples of intra-TAD Loops (human)
Genome-wide Interactions	Hi-C	K562	PMID25497547	GSE63525	Rao et al 2014	S5	Used to visualize examples of intra-TAD Loops (human)
CTCF	ChIA-PET	K562	PMID27625391	GSE39495	Li et al 2017	S5A,S5C	Human K562 ChIA-PET
Smc1	ChIA-PET	mESC	PMID25303531	GSE57913	Dowen et al 2014	2B,S2B,S4C	Mouse ES cells ChIA-PET
Smc1a	Hi-ChIP	mESC	PMID27643841	GSE80820	Mumbach et al 2016	Referenced in main text	Mouse ES cells Hi-ChIP
Poly-A RNA	RNA-seq	Liver	PMID26459762	GSE48109	Melia et al 2015	1H, 1I,4D,5,S1C, S1G, S8C, S10D	General gene expression values
Poly-A RNA	RNA-seq	Multiple	PMID25413365	GSE36025	Lin et al 2014	1I,5B, S1G	Panel of 21 tissues
Actively-transcribed RNAs	GRO-seq	Liver	PMID25416951	GSE59486	Fang et al 2014	1F, S9B	ZT4 used, corresponding to 11am
Lamin	Lamina DamID	AML12	PMID26603343	GSE73703	Fu et al 2015	1F	Lamina-associate domains from hepatocyte derived cell line
Genome-wide DNA methylation	WGBS	Liver	PMID23995138	GSE42836	Hon et al 2013	1D, S1F	Male liver whole genome bisulfite sequencing (GSE42836)
Genome-wide DNA methylation	WGBS	Liver	PMID25934504	GSE60012	Reizel et al 2015	1D, S1F	3 wk male liver whole genome bisulfite sequencing (GSM1463834)

## Sheet: Suppl file 4B- qPCR Primers
qPCR Primer Sequences
Name	Sequence	Notes
ON7376	GCAACCCATCCTGGCTACTG	Cohesin peak #1 (Fwd)
ON7377	CTGGTGTTGGGGCGTGTTAT	Cohesin peak #1 (Rev)
ON7378	CCCCTCTGCTGTTGAATCGAA	CTCF peak #5 (Fwd)
ON7379	ATTGGCCTCTGAGACTTCTGT	CTCF peak #5 (Rev)
ON6459	TGACCTCGTATTGCCTCTCC	CTCF4 (Fwd)
ON6460	GCGTCCTTGGCAAAAGATAG	CTCF4 (Rev)
ON6477	CTTGCTTGGAGAAGGTCTCG	CTCF13 (Fwd)
ON6478	GCCCAGAAATGCTGTCTAGC	CTCF13 (Rev)
ON6479	GCAGGCTCAGGAGTCTATGG	CTCF14 (Fwd)
ON6480	GGAGCTCAGAGTGGTTGAGG	CTCF14 (Rev)
ON6483	AGCTTCCCCTGATTAGCACA	CTCF16 (Fwd)
ON6484	CTCTGAAACCCAGAGCCAAG	CTCF16 (Rev)
ON6489	CAGTGCCTTAGTCCCTCTGC	CTCF19 (Fwd)
ON6490	ATGTGGCCATTGGTGGTATT	CTCF19 (Rev)
ON5859	CCCCAGGAGACAATCCTTCC	Negative control-1 (Fwd)
ON5860	CAAGCCAAAACCTGCCAGAA	Negative control-1 (Rev)
ON 5861	AGGGTCTGCCTTTCAAAGTGTC	Negative control-2 (Fwd)
ON5862	GGGCCAATTGTTAGCCACTACA	Negative control-2 (Rev)
